# Supplementary material for: A collection of forcefield precursors for metal–organic frameworks
Source: RSC Adv. 2019 Nov 13;9(63):36492–507. doi: 10.1039/c9ra07327b (PMC9075174; doi:10.1039/c9ra07327b)
Supplement: RA-009-C9RA07327B-s4290 [file RA-009-C9RA07327B-s4290.xyz]

  420
jmolscript: load "" {1 1 1} spacegroup "x,y,z" unitcell [{     35.085800     0.000000     0.000000 }, {     17.542900    30.385194     0.000000 }, {     17.542900    10.128398    28.647436 }]
Cu    27.126586     6.068734    14.039249     0.860372
Cu    27.126586    25.254350    27.605529     0.860376
Cu    43.045014    34.444858    14.608187     0.860372
Cu    43.045014    15.259242     1.041907     0.860376
Cu    43.393416    24.650900    27.605529     0.860374
Cu    26.778184    34.243709    14.039249     0.860374
Cu    26.778184    15.862692     1.041907     0.860374
Cu    43.393416     6.269883    14.608187     0.860373
Cu    35.434202    29.648454     1.041907     0.860375
Cu    18.818971    20.055646    14.608187     0.860374
Cu    34.737398    10.865138    27.605529     0.860374
Cu    51.352629    20.457946    14.039249     0.860375
H     22.984708     4.195182     6.511562     0.285984
H     25.286336     6.305941     7.754861     0.116043
H     26.240670     6.224913     9.794558     0.110179
H     41.324055    33.792387    10.840190     0.106264
H     22.798753     3.395039     8.777574     0.125772
H     14.648321    17.532257     5.732352     0.285985
H     14.851819    16.867834     2.443626     0.116044
H     13.139632    16.511314     1.022713     0.110182
H     45.744866    16.476878     4.010641     0.106264
H     12.336167    16.890117     5.506037     0.125773
H     20.437478    11.248599    14.618787     0.285985
H     20.233981     7.926484    15.088605     0.116043
H     21.946168     6.467995    15.226112     0.110179
H     24.426734     9.273561    14.197669     0.106264
H     22.749633    10.821180    14.088809     0.125773
H     12.101092     7.537554     1.784735     0.285985
H      9.799464     9.413333     3.360344     0.116045
H      8.845130    11.309369     2.604052     0.110180
H     28.847545    21.484358    28.246372     0.106264
H     12.287047     9.407256     0.275015     0.125774
H     25.402119     8.933247     5.732352     0.285984
H     24.724963     9.089224     2.443626     0.116044
H     25.272302    10.750282     1.022713     0.110178
H     26.482762    12.915733     4.010641     0.106263
H     26.002086    11.256702     5.506037     0.125771
H      9.683681     8.382262     6.511562     0.285984
H     10.360837     5.333614     7.754861     0.116044
H      9.813498     4.547651     9.794558     0.110180
H     43.688838     8.086513    10.840190     0.106263
H      9.083714     8.943375     8.777574     0.125773
H     18.020067    16.136564     1.784735     0.285984
H     20.795354    17.191943     3.360344     0.116044
H     22.914536    17.070402     2.604052     0.110180
H     39.268027    25.045503    28.246372     0.106265
H     19.546299    15.040671     0.275015     0.125774
H     17.065733     7.061519    14.618787     0.285986
H     14.290446     8.898810    15.088605     0.116044
H     12.171264     8.145258    15.226112     0.110181
H     30.903573    34.979435    14.197669     0.106264
H     15.539501     5.272844    14.088809     0.125775
H     22.507541     6.711077     1.784735     0.285984
H     22.033882     3.779918     3.360344     0.116044
H     20.869034     2.005423     2.604052     0.110181
H     37.141828    14.240528    28.246372     0.106262
H     20.795354     5.937267     0.275015     0.125773
H     15.125488    12.075076    14.618787     0.285984
H     18.104273    13.559899    15.088605     0.116044
H     18.511268    15.771941    15.226112     0.110180
H     49.927093    16.517391    14.197669     0.106265
H     14.339566    14.291170    14.088809     0.125774
H     12.578259     3.919690     5.732352     0.285985
H     13.051918     4.428136     2.443626     0.116044
H     14.216766     3.123598     1.022713     0.110180
H     33.029772    31.377777     4.010641     0.106264
H     14.290446     2.238376     5.506037     0.125772
H     19.960312    17.807749     6.511562     0.285985
H     16.981527    18.745639     7.754861     0.116043
H     16.574532    19.612630     9.794558     0.110179
H     20.244507    18.891488    10.840190     0.106264
H     20.746234    18.046780     8.777574     0.125775
H     47.186892    36.318410    22.135874     0.285984
H     44.885264    34.207651    20.892575     0.116043
H     43.930930    34.288679    18.852878     0.110179
H     28.847545     6.721205    17.807246     0.106264
H     47.372847    37.118553    19.869862     0.125773
H     55.523278    22.981335    22.915084     0.285986
H     55.319781    23.645758    26.203810     0.116044
H     57.031968    24.002278    27.624723     0.110182
H     24.426734    24.036714    24.636795     0.106264
H     57.835433    23.623475    23.141399     0.125773
H     49.734121    29.264993    14.028649     0.285984
H     49.937619    32.587108    13.558831     0.116043
H     48.225432    34.045597    13.421324     0.110179
H     45.744866    31.240031    14.449767     0.106263
H     47.421967    29.692412    14.558627     0.125773
H     58.070508    32.976038    26.862701     0.285985
H     60.372136    31.100259    25.287092     0.116045
H     61.326470    29.204223    26.043384     0.110180
H     41.324055    19.029234     0.401064     0.106264
H     57.884553    31.106336    28.372421     0.125774
H     44.769481    31.580345    22.915084     0.285985
H     45.446637    31.424368    26.203810     0.116044
H     44.899298    29.763310    27.624723     0.110178
H     43.688838    27.597859    24.636795     0.106263
H     44.169514    29.256890    23.141399     0.125771
H     60.487919    32.131330    22.135874     0.285984
H     59.810763    35.179978    20.892575     0.116044
H     60.358102    35.965941    18.852878     0.110179
H     26.482762    32.427079    17.807246     0.106264
H     61.087886    31.570217    19.869862     0.125773
H     52.151533    24.377028    26.862701     0.285985
H     49.376246    23.321649    25.287092     0.116044
H     47.257064    23.443190    26.043384     0.110181
H     30.903573    15.468089     0.401064     0.106266
H     50.625301    25.472921    28.372421     0.125775
H     53.105867    33.452073    14.028649     0.285985
H     55.881154    31.614782    13.558831     0.116043
H     58.000336    32.368334    13.421324     0.110181
H     39.268027     5.534157    14.449767     0.106263
H     54.632099    35.240748    14.558627     0.125774
H     47.664059    33.802515    26.862701     0.285985
H     48.137718    36.733674    25.287092     0.116044
H     49.302566    38.508169    26.043384     0.110181
H     33.029772    26.273064     0.401064     0.106263
H     49.376246    34.576325    28.372421     0.125773
H     55.046112    28.438516    14.028649     0.285984
H     52.067327    26.953693    13.558831     0.116044
H     51.660332    24.741651    13.421324     0.110180
H     20.244507    23.996201    14.449767     0.106265
H     55.832034    26.222422    14.558627     0.125774
H     57.593341    36.593902    22.915084     0.285985
H     57.119682    36.085456    26.203810     0.116044
H     55.954834    37.389994    27.624723     0.110179
H     37.141828     9.135815    24.636795     0.106263
H     55.881154    38.275216    23.141399     0.125772
H     50.211288    22.705843    22.135874     0.285985
H     53.190073    21.767953    20.892575     0.116043
H     53.597068    20.900962    18.852878     0.110179
H     49.927093    21.622104    17.807246     0.106265
H     49.425366    22.466812    19.869862     0.125775
C     23.412754     5.775213     5.626356     0.506950
C     23.939041     4.875811     8.015553     0.289738
C     24.953021     5.692160     8.382240    -0.198977
C     25.510885     5.661774     9.611215    -0.085822
C     25.044244     4.825169    10.631063    -0.023268
C     24.093419     4.033128    10.212811    -0.061796
C     23.493452     4.002743     8.966647    -0.225596
C     25.696840     4.958864    11.937387     0.561676
C     16.283320    17.143326     4.933088     0.506951
C     13.813279    16.920502     4.130960     0.289737
C     13.985200    16.788833     2.795990    -0.198977
C     12.964203    16.551828     1.945161    -0.085821
C     11.648486    16.359388     2.380602    -0.023266
C     11.532702    16.535623     3.669737    -0.061795
C     12.532648    16.796935     4.589319    -0.225593
C     10.659066    16.031228     1.349294     0.561677
C     18.802480    10.365403    14.518521     0.506950
C     21.272521     9.534874    14.575815     0.289736
C     21.100600     8.232362    14.896667    -0.198977
C     22.121597     7.351191    14.956826    -0.085822
C     23.437314     7.697582    14.630246    -0.023268
C     23.553098     8.971735    14.366689    -0.061795
C     22.553152     9.925830    14.306530    -0.225594
C     24.426734     6.615870    14.664622     0.561678
C     11.673046     7.229650     3.569471     0.506951
C     11.146759     9.182406     1.925108     0.289738
C     10.132779     9.800238     2.572540    -0.198977
C      9.574915    10.948798     2.134234    -0.085823
C     10.041556    11.631452     1.005525    -0.023267
C     10.992381    10.973106     0.398199    -0.061797
C     11.592348     9.788084     0.784940    -0.225596
C      9.388960    12.907630     0.696133     0.561675
C     24.247796     7.711762     4.933088     0.506950
C     25.289845     9.962292     4.130960     0.289736
C     25.089856     9.879239     2.795990    -0.198978
C     25.395102    10.881951     1.945161    -0.085822
C     25.886303    12.117615     2.380602    -0.023268
C     26.096818    12.129769     3.669737    -0.061795
C     25.823149    11.133135     4.589319    -0.225592
C     26.096818    13.138558     1.349294     0.561677
C     10.838004     7.221548     5.626356     0.506950
C      9.795955     7.215471     8.015553     0.289738
C      9.995944     5.929164     8.382240    -0.198977
C      9.690698     5.461232     9.611215    -0.085823
C      9.199497     6.283658    10.631063    -0.023267
C      8.988982     7.503117    10.212811    -0.061796
C      9.262651     8.037897     8.966647    -0.225596
C      8.988982     5.651646    11.937387     0.561675
C     17.967438    16.661215     3.569471     0.506951
C     19.921717    16.140615     1.925108     0.289738
C     20.963766    16.709831     2.572540    -0.198976
C     22.237380    16.618675     2.134234    -0.085822
C     22.595255    15.873225     1.005525    -0.023268
C     21.549698    15.378960     0.398199    -0.061796
C     20.223455    15.451884     0.784940    -0.225595
C     24.026756    15.800301     0.696133     0.561676
C     17.118362     8.919067    14.518521     0.506951
C     15.164083     7.195214    14.575815     0.289736
C     14.122034     7.995357    14.896667    -0.198976
C     12.848420     7.551734    14.956826    -0.085821
C     12.490545     6.239093    14.630246    -0.023267
C     13.536102     5.501746    14.366689    -0.061796
C     14.862345     5.890676    14.306530    -0.225594
C     11.059044     5.923087    14.664622     0.561677
C     22.988216     6.494329     3.569471     0.506950
C     21.560224     5.062173     1.925108     0.289738
C     21.532155     3.875125     2.572540    -0.198976
C     20.816405     2.817720     2.134234    -0.085821
C     19.991889     2.880516     1.005525    -0.023267
C     20.086620     4.033128     0.398199    -0.061796
C     20.812897     5.145226     0.784940    -0.225596
C     19.212984     1.677263     0.696133     0.561677
C     16.707858    11.100724    14.518521     0.506950
C     16.192097    13.655106    14.575815     0.289735
C     17.406065    14.157475    14.896667    -0.198976
C     17.658683    15.482269    14.956826    -0.085822
C     16.700841    16.448518    14.630246    -0.023268
C     15.539501    15.911713    14.366689    -0.061797
C     15.213203    14.568688    14.306530    -0.225594
C     17.142922    17.846237    14.664622     0.561676
C     12.097584     5.530105     4.933088     0.506951
C     13.525576     3.502400     4.130960     0.289738
C     13.553645     3.717122     2.795990    -0.198979
C     14.269395     2.951415     1.945161    -0.085822
C     15.093911     1.908190     2.380602    -0.023267
C     14.999179     1.719802     3.669737    -0.061796
C     14.272903     2.455124     4.589319    -0.225592
C     15.872816     1.215408     1.349294     0.561675
C     18.377942    17.388434     5.626356     0.506951
C     18.893703    18.293912     8.015553     0.289738
C     17.679735    18.763870     8.382240    -0.198976
C     17.427117    19.262187     9.611215    -0.085823
C     18.384959    19.276367    10.631063    -0.023267
C     19.546299    18.848949    10.212811    -0.061795
C     19.872597    18.344554     8.966647    -0.225595
C     17.942878    19.774684    11.937387     0.561677
C     46.758846    34.738379    23.021080     0.506950
C     46.232559    35.637781    20.631883     0.289738
C     45.218579    34.821432    20.265196    -0.198977
C     44.660715    34.851818    19.036221    -0.085822
C     45.127356    35.688423    18.016373    -0.023268
C     46.078181    36.480464    18.434625    -0.061796
C     46.678148    36.510849    19.680789    -0.225596
C     44.474760    35.554728    16.710049     0.561676
C     53.888280    23.370266    23.714348     0.506951
C     56.358321    23.593090    24.516476     0.289737
C     56.186400    23.724759    25.851446    -0.198977
C     57.207397    23.961764    26.702275    -0.085821
C     58.523114    24.154204    26.266834    -0.023266
C     58.638898    23.977969    24.977699    -0.061795
C     57.638952    23.716657    24.058117    -0.225593
C     59.512534    24.482364    27.298142     0.561677
C     51.369120    30.148189    14.128915     0.506950
C     48.899079    30.978718    14.071621     0.289736
C     49.071000    32.281230    13.750769    -0.198977
C     48.050003    33.162401    13.690610    -0.085822
C     46.734286    32.816010    14.017190    -0.023268
C     46.618502    31.541857    14.280747    -0.061795
C     47.618448    30.587762    14.340906    -0.225594
C     45.744866    33.897722    13.982814     0.561677
C     58.498554    33.283942    25.077965     0.506950
C     59.024841    31.331186    26.722328     0.289738
C     60.038821    30.713354    26.074896    -0.198977
C     60.596685    29.564794    26.513202    -0.085823
C     60.130044    28.882140    27.641911    -0.023266
C     59.179219    29.540486    28.249237    -0.061797
C     58.579252    30.725508    27.862496    -0.225596
C     60.782640    27.605962    27.951303     0.561675
C     45.923804    32.801830    23.714348     0.506950
C     44.881755    30.551300    24.516476     0.289736
C     45.081744    30.634353    25.851446    -0.198978
C     44.776498    29.631641    26.702275    -0.085822
C     44.285297    28.395977    26.266834    -0.023267
C     44.074782    28.383823    24.977699    -0.061795
C     44.348451    29.380457    24.058117    -0.225592
C     44.074782    27.375034    27.298142     0.561677
C     59.333596    33.292044    23.021080     0.506951
C     60.375645    33.298121    20.631883     0.289738
C     60.175656    34.584428    20.265196    -0.198977
C     60.480902    35.052360    19.036221    -0.085822
C     60.972103    34.229934    18.016373    -0.023267
C     61.182618    33.010475    18.434625    -0.061796
C     60.908949    32.475695    19.680789    -0.225596
C     61.182618    34.861946    16.710049     0.561675
C     52.204162    23.852377    25.077965     0.506951
C     50.249883    24.372977    26.722328     0.289739
C     49.207834    23.803761    26.074896    -0.198976
C     47.934220    23.894917    26.513202    -0.085822
C     47.576345    24.640367    27.641911    -0.023268
C     48.621902    25.134632    28.249237    -0.061796
C     49.948145    25.061708    27.862496    -0.225595
C     46.144844    24.713291    27.951303     0.561676
C     53.053238    31.594525    14.128915     0.506950
C     55.007517    33.318378    14.071621     0.289736
C     56.049565    32.518235    13.750769    -0.198976
C     57.323180    32.961858    13.690610    -0.085822
C     57.681055    34.274499    14.017190    -0.023267
C     56.635498    35.011846    14.280747    -0.061796
C     55.309255    34.622916    14.340906    -0.225594
C     59.112556    34.590505    13.982814     0.561677
C     47.183384    34.019263    25.077965     0.506950
C     48.611376    35.451419    26.722328     0.289738
C     48.639445    36.638467    26.074896    -0.198976
C     49.355195    37.695872    26.513202    -0.085821
C     50.179711    37.633076    27.641911    -0.023267
C     50.084979    36.480464    28.249237    -0.061796
C     49.358703    35.368366    27.862496    -0.225596
C     50.958616    38.836329    27.951303     0.561677
C     53.463742    29.412868    14.128915     0.506950
C     53.979503    26.858486    14.071621     0.289735
C     52.765535    26.356117    13.750769    -0.198976
C     52.512917    25.031323    13.690610    -0.085822
C     53.470759    24.065074    14.017190    -0.023268
C     54.632099    24.601879    14.280747    -0.061797
C     54.958397    25.944904    14.340906    -0.225593
C     53.028678    22.667355    13.982814     0.561676
C     58.074016    34.983487    23.714348     0.506951
C     56.646024    37.011192    24.516476     0.289737
C     56.617955    36.796470    25.851446    -0.198979
C     55.902205    37.562177    26.702275    -0.085822
C     55.077689    38.605402    26.266834    -0.023267
C     55.172420    38.793790    24.977699    -0.061796
C     55.898697    38.058468    24.058117    -0.225593
C     54.298784    39.298184    27.298142     0.561675
C     51.793658    23.125158    23.021080     0.506951
C     51.277897    22.219680    20.631883     0.289738
C     52.491865    21.749722    20.265196    -0.198976
C     52.744483    21.251405    19.036221    -0.085822
C     51.786641    21.237225    18.016373    -0.023268
C     50.625301    21.664643    18.434625    -0.061795
C     50.299003    22.169038    19.680789    -0.225595
C     52.228722    20.738908    16.710049     0.561677
N     24.247796     6.889336     5.975855    -0.495059
N     23.426789     4.924427     6.692041    -0.394725
N     16.641195    16.717934     3.609577    -0.495059
N     14.921991    17.216251     4.967465    -0.394725
N     18.444605     8.975786    14.558627    -0.495058
N     20.163809    10.422122    14.575815    -0.394725
N     10.838004     7.930536     4.503377    -0.495060
N     11.659011     7.950792     2.412114    -0.394725
N     23.700458     7.614530     3.609577    -0.495059
N     24.991615     8.854246     4.967465    -0.394724
N     11.385342     5.941318     5.975855    -0.495059
N     10.094185     7.634786     6.692041    -0.394725
N     18.991944    17.033940     4.503377    -0.495059
N     18.598983    16.312798     2.412114    -0.394725
N     16.093856     9.923804    14.558627    -0.495059
N     16.486817     7.711762    14.575815    -0.394725
N     22.798753     5.420719     4.503377    -0.495059
N     22.370706     6.121604     2.412114    -0.394725
N     18.090238    11.485603    14.558627    -0.495060
N     15.978073    12.251310    14.575815    -0.394724
N     12.287047     6.052731     3.609577    -0.495059
N     12.715094     4.314698     4.967465    -0.394725
N     16.995562    17.554539     5.975855    -0.495059
N     19.107727    17.825980     6.692041    -0.394725
N     45.923804    33.624256    22.671581    -0.495059
N     46.744811    35.589165    21.955395    -0.394725
N     53.530405    23.795658    25.037859    -0.495059
N     55.249609    23.297341    23.679971    -0.394725
N     51.726995    31.537806    14.088809    -0.495058
N     50.007791    30.091470    14.071621    -0.394725
N     59.333596    32.583056    24.144059    -0.495060
N     58.512589    32.562800    26.235322    -0.394725
N     46.471142    32.899062    25.037859    -0.495059
N     45.179985    31.659346    23.679971    -0.394724
N     58.786258    34.572274    22.671581    -0.495059
N     60.077415    32.878806    21.955395    -0.394725
N     51.179656    23.479652    24.144059    -0.495059
N     51.572617    24.200794    26.235322    -0.394725
N     54.077744    30.589788    14.088809    -0.495059
N     53.684783    32.801830    14.071621    -0.394724
N     47.372847    35.092873    24.144059    -0.495059
N     47.800894    34.391988    26.235322    -0.394725
N     52.081362    29.027989    14.088809    -0.495060
N     54.193527    28.262282    14.071621    -0.394724
N     57.884553    34.460861    25.037859    -0.495059
N     57.456506    36.198894    23.679971    -0.394725
N     53.176038    22.959053    22.671581    -0.495059
N     51.063873    22.687612    21.955395    -0.394725
O     26.611527     5.682639    12.153102    -0.444686
O     42.545041    34.459241    12.868142    -0.602867
O     10.900807    15.975117     0.189360    -0.444684
O     44.474058    15.781259     2.023368    -0.602869
O     24.184993     5.503569    14.998365    -0.444688
O     25.697542     7.168070    14.204258    -0.602870
O      8.474273    13.352267     1.306610    -0.444688
O     27.626559    23.618614    28.199104    -0.602870
O     25.927354    12.957260     0.189360    -0.444689
O     26.515742    14.364094     2.023368    -0.602871
O      9.158446     4.497616    12.153102    -0.444687
O     43.655858     6.695681    12.868142    -0.602869
O     24.869166    16.370125     1.306610    -0.444685
O     41.726840    25.035779    28.199104    -0.602867
O     10.216634     6.688591    14.998365    -0.444685
O     28.444760    34.931629    14.204258    -0.602870
O     19.285261     0.662802     1.306610    -0.444685
O     35.904001    12.115995    28.199104    -0.602870
O     18.227073    18.193034    14.998365    -0.444686
O     51.115099    18.670689    14.204258    -0.602867
O     15.800539     1.452817     0.189360    -0.444688
O     34.267599    30.625034     2.023368    -0.602870
O     16.858727    20.204939    12.153102    -0.444688
O     19.056501    19.615466    12.868142    -0.602870
O     43.560073    34.830953    16.494334    -0.444686
O     27.626559     6.054351    15.779294    -0.602867
O     59.270793    24.538475    28.458076    -0.444684
O     25.697542    24.732333    26.624068    -0.602870
O     45.986607    35.010023    13.649071    -0.444688
O     44.474058    33.345522    14.443178    -0.602870
O     61.697327    27.161325    27.340826    -0.444688
O     42.545041    16.894978     0.448332    -0.602869
O     44.244246    27.556332    28.458076    -0.444689
O     43.655858    26.149498    26.624068    -0.602871
O     61.013154    36.015976    16.494334    -0.444688
O     26.515742    33.817911    15.779294    -0.602869
O     45.302434    24.143467    27.340826    -0.444686
O     28.444760    15.477813     0.448332    -0.602867
O     59.954966    33.825001    13.649071    -0.444684
O     41.726840     5.581963    14.443178    -0.602869
O     50.886339    39.850790    27.340826    -0.444685
O     34.267599    28.397597     0.448332    -0.602870
O     51.944527    22.320558    13.649071    -0.444686
O     19.056501    21.842903    14.443178    -0.602867
O     54.371061    39.060775    28.458076    -0.444688
O     35.904001     9.888558    26.624068    -0.602869
O     53.312873    20.308653    16.494334    -0.444688
O     51.115099    20.898126    15.779294    -0.602870

The following XYZ coordinates are in angstroms. Other properties are in atomic units.
The sperically averaged electron density of each atom fit to a function of the form exp(a - br)
eigen_1, eigen_2 and eigen_3 are the three eigenvalues of traceless quadrupole moment tensor
  atom number  atomic symbol              X              Y              Z     net charge C6 coefficient C8 coefficient C10 coefficient fluctuating dipole atomic polarizability isotropic forcefield polarizability              a              b squared Pearson coefficient          <r^3>          <r^4>         wp_QDO          m_QDO          q_QDO       dipole_x       dipole_y       dipole_z         dipole            Qxy            Qxz            Qyz     Q(x^2-y^2)  Q(3z^2 - R^2)        eigen_1        eigen_2        eigen_3 static polarizability      alpha(xx)      alpha(xy)      alpha(xz)      alpha(yy)      alpha(yz)      alpha(zz) atomic spin moment
            1             Cu      27.126586       6.068734      14.039249       0.860372      55.407598 0.77575548E+03  0.19807712E+05                                12.728031                            9.653694       0.875185       2.209768                    0.996316      40.421897      98.837183       0.532480       0.450499      -1.110444       0.086724       0.095251      -0.038856       0.134549      -0.096257       0.026543       0.027050       0.051231       0.178956      -0.136648       0.063614       0.073034             18.910054      19.459445      -8.077835       4.918249      14.819586       0.475034      22.451131           0.633208
            2             Cu      27.126586      25.254350      27.605529       0.860376      55.408709 0.77577387E+03  0.19808335E+05                                12.728304                            9.653895       0.875189       2.209771                    0.996316      40.422012      98.838448       0.532466       0.450507      -1.110437       0.086721       0.004886      -0.102757       0.134549       0.007058       0.099601      -0.015134      -0.068081      -0.178956      -0.136648       0.063612       0.073036             18.910517      19.459702      -1.944686       9.255371      21.902609      -2.029169      15.369239           0.633208
            3             Cu      43.045014      34.444858      14.608187       0.860372      55.407691 0.77575684E+03  0.19807756E+05                                12.728047                            9.653705       0.875183       2.209768                    0.996316      40.421916      98.837273       0.532479       0.450499      -1.110444      -0.086724      -0.095251       0.038856       0.134549      -0.096258       0.026543       0.027050       0.051231       0.178957      -0.136648       0.063614       0.073034             18.910084      19.459476      -8.077850       4.918259      14.819608       0.475033      22.451167          -0.633207
            4             Cu      43.045014      15.259242       1.041907       0.860376      55.408757 0.77577458E+03  0.19808359E+05                                12.728315                            9.653902       0.875187       2.209770                    0.996316      40.422015      98.838487       0.532466       0.450507      -1.110437      -0.086722      -0.004886       0.102757       0.134549       0.007058       0.099599      -0.015133      -0.068080      -0.178953      -0.136646       0.063611       0.073035             18.910535      19.459721      -1.944689       9.255381      21.902630      -2.029173      15.369253          -0.633203
            5             Cu      43.393416      24.650900      27.605529       0.860374      55.407254 0.77575062E+03  0.19807550E+05                                12.727963                            9.653651       0.875196       2.209772                    0.996316      40.421851      98.836879       0.532482       0.450497      -1.110445      -0.039132      -0.077546      -0.102755       0.134549      -0.033008      -0.062905      -0.078690       0.021810      -0.178967      -0.136648       0.063614       0.073034             18.909935      22.974862      -0.085366      -6.384651      18.386070      -7.000823      15.368871           0.633206
            6             Cu      26.778184      34.243709      14.039249       0.860374      55.408866 0.77577670E+03  0.19808429E+05                                12.728336                            9.653920       0.875178       2.209767                    0.996316      40.422040      98.838622       0.532465       0.450507      -1.110436       0.039130      -0.122729      -0.038859       0.134550       0.070309       0.010151      -0.036513       0.141108       0.178961      -0.136646       0.063611       0.073035             18.910568      22.975414       6.048082      -2.047937      11.304147      -4.497132      22.452142          -0.633203
            7             Cu      26.778184      15.862692       1.041907       0.860374      55.407288 0.77575116E+03  0.19807568E+05                                12.727968                            9.653655       0.875195       2.209772                    0.996316      40.421862      98.836919       0.532482       0.450497      -1.110445       0.039132       0.077547       0.102755       0.134549      -0.033008      -0.062904      -0.078690       0.021810      -0.178966      -0.136648       0.063614       0.073034             18.909944      22.974873      -0.085366      -6.384654      18.386079      -7.000828      15.368878          -0.633203
            8             Cu      43.393416       6.269883      14.608187       0.860373      55.409166 0.77578071E+03  0.19808560E+05                                12.728391                            9.653953       0.875174       2.209766                    0.996316      40.422089      98.838874       0.532463       0.450508      -1.110436      -0.039130       0.122729       0.038859       0.134550       0.070309       0.010151      -0.036513       0.141108       0.178962      -0.136647       0.063611       0.073035             18.910667      22.975539       6.048121      -2.047954      11.304200      -4.497161      22.452262           0.633204
            9             Cu      35.434202      29.648454       1.041907       0.860375      55.409004 0.77577820E+03  0.19808478E+05                                12.728360                            9.653932       0.875182       2.209769                    0.996316      40.422057      98.838709       0.532464       0.450508      -1.110436       0.047592      -0.072660       0.102757       0.134549       0.025945      -0.036698       0.093825       0.046267      -0.178951      -0.136648       0.063612       0.073036             18.910619      19.607845       2.029534      -2.870839      21.754536       9.030082      15.369477           0.633208
           10             Cu      18.818971      20.055646      14.608187       0.860374      55.406930 0.77574621E+03  0.19807405E+05                                12.727901                            9.653614       0.875197       2.209773                    0.996316      40.421809      98.836623       0.532484       0.450497      -1.110446       0.125852      -0.027474       0.038860       0.134550       0.025950      -0.036693       0.009462      -0.192336       0.178954      -0.136646       0.063613       0.073033             18.909814       8.983849       2.029723      -2.870506      25.294667       4.021772      22.450927           0.633208
           11             Cu      34.737398      10.865138      27.605529       0.860374      55.409219 0.77578131E+03  0.19808580E+05                                12.728400                            9.653956       0.875177       2.209767                    0.996316      40.422100      98.838913       0.532463       0.450508      -1.110436      -0.047592       0.072660      -0.102757       0.134549       0.025945      -0.036699       0.093825       0.046267      -0.178951      -0.136648       0.063612       0.073036             18.910688      19.607914       2.029542      -2.870850      21.754619       9.030121      15.369531          -0.633205
           12             Cu      51.352629      20.457946      14.039249       0.860375      55.406911 0.77574585E+03  0.19807393E+05                                12.727897                            9.653611       0.875198       2.209773                    0.996316      40.421806      98.836601       0.532484       0.450496      -1.110446      -0.125852       0.027474      -0.038860       0.134549       0.025950      -0.036693       0.009462      -0.192336       0.178954      -0.136646       0.063613       0.073033             18.909808       8.983846       2.029722      -2.870505      25.294660       4.021771      22.450920          -0.633204
           13              H      22.984708       4.195182       6.511562       0.285984       0.682303 0.44407573E+01  0.37387510E+02                                 1.268144                            1.220933      -1.032200       2.492186                    0.999851       2.458502       6.240418       0.577935       1.258803      -0.716479      -0.017501      -0.033572      -0.007715       0.038638       0.014091       0.006437      -0.001158      -0.023981       0.002587      -0.020789       0.002552       0.018237              1.315049       1.180887       0.192337       0.138402       1.388312       0.014691       1.375946           0.000004
           14              H      25.286336       6.305941       7.754861       0.116043       1.245354 0.87256933E+01  0.86334688E+02                                 1.803424                            1.639636      -1.162378       2.307337                    0.997529       3.503542       9.410026       0.535790       1.155384      -0.737448       0.015889       0.022022      -0.016688       0.031873       0.021721       0.000675       0.003827       0.005628      -0.014410      -0.019897      -0.004721       0.024618              1.963653       1.517164       0.120274       0.002137       1.822809      -0.661453       2.550986          -0.000096
           15              H      26.240670       6.224913       9.794558       0.110179       1.169768 0.85793867E+01  0.83780712E+02                                 1.688191                            1.601329      -0.945796       2.426162                    0.998609       3.232463       8.378269       0.559606       1.120820      -0.749705       0.031372       0.023108       0.005858       0.039402       0.014389       0.000785      -0.006085       0.003001      -0.002514      -0.015797       0.000132       0.015665              1.723243       1.866409       0.318340       0.279336       1.561359       0.059653       1.741962           0.000174
           16              H      41.324055      33.792387      10.840190       0.106264       1.275505 0.93779092E+01  0.93979647E+02                                 1.819537                            1.696775      -0.952096       2.421484                    0.998212       3.344930       8.887523       0.530890       1.151260      -0.741999      -0.009743      -0.025805       0.029330       0.040262       0.013205       0.000986      -0.008945      -0.006326       0.003754      -0.016622       0.000611       0.016012              1.898642       1.587223       0.203442      -0.059850       1.857567      -0.455191       2.251136          -0.000490
           17              H      22.798753       3.395039       8.777574       0.125772       1.165634 0.82493956E+01  0.79559393E+02                                 1.672564                            1.561560      -0.832597       2.484758                    0.999448       3.117472       7.960221       0.572942       1.108476      -0.753794      -0.026363      -0.022347      -0.002975       0.034688       0.016375       0.006563      -0.008190       0.000758       0.025767      -0.024022       0.011028       0.012994              1.725251       1.853180       0.440048       0.205694       1.722418       0.081112       1.600154           0.000034
           18              H      14.648321      17.532257       5.732352       0.285985       0.682368 0.44413279E+01  0.37393835E+02                                 1.268284                            1.221061      -1.032196       2.492188                    0.999851       2.458544       6.240826       0.577864       1.258906      -0.716458      -0.013083       0.015915       0.032687       0.038638      -0.002770      -0.005485       0.014186       0.019411       0.025110      -0.020792       0.002552       0.018239              1.315198       1.366378      -0.001894       0.001060       1.102368       0.181385       1.476850           0.000004
           19              H      14.851819      16.867834       2.443626       0.116044       1.245340 0.87255506E+01  0.86332579E+02                                 1.803379                            1.639598      -1.162380       2.307336                    0.997529       3.503505       9.409766       0.535810       1.155349      -0.737456       0.026340       0.002358      -0.017791       0.031873       0.006273      -0.010248       0.004400       0.007245       0.063428      -0.019897      -0.004722       0.024619              1.963598       2.931786       0.139328       0.015600       1.373215      -0.002330       1.585793          -0.000096
           20              H      13.139632      16.511314       1.022713       0.110182       1.169706 0.85787007E+01  0.83771161E+02                                 1.688027                            1.601182      -0.945790       2.426165                    0.998609       3.232316       8.377361       0.559683       1.120704      -0.749735       0.008559      -0.000054      -0.038461       0.039402       0.002862      -0.007364      -0.000014       0.020169       0.031616      -0.015794       0.000130       0.015664              1.723071       1.625353       0.060171       0.096766       1.343448       0.051481       2.200411           0.000174
           21              H      45.744866      16.476878       4.010641       0.106264       1.275635 0.93791236E+01  0.93995117E+02                                 1.819693                            1.696912      -0.952109       2.421477                    0.998212       3.345010       8.887971       0.530855       1.151297      -0.741992      -0.038845      -0.002248       0.010342       0.040261       0.001006      -0.007638       0.002589       0.026292       0.018211      -0.016622       0.000612       0.016010              1.898811       2.549363       0.123643      -0.116295       1.444881       0.030835       1.702188          -0.000490
           22              H      12.336167      16.890117       5.506037       0.125773       1.166040 0.82527771E+01  0.79598991E+02                                 1.672904                            1.561851      -0.832605       2.484755                    0.999448       3.117462       7.960163       0.572912       1.108436      -0.753812      -0.010474       0.001081       0.033050       0.034687       0.005240      -0.001311       0.003809       0.034687       0.032725      -0.024021       0.011027       0.012995              1.725613       1.564738       0.024742      -0.088006       1.339330       0.114588       2.272771           0.000033
           23              H      20.437478      11.248599      14.618787       0.285985       0.682367 0.44413365E+01  0.37394049E+02                                 1.268302                            1.221077      -1.032197       2.492188                    0.999851       2.458556       6.240935       0.577848       1.258937      -0.716452       0.013083       0.036122       0.004109       0.038637       0.006094       0.000784       0.004038      -0.009292      -0.061000      -0.020792       0.002553       0.018239              1.315218       1.366399      -0.000371       0.002139       1.549272       0.023390       1.029982          -0.000004
           24              H      20.233981       7.926484      15.088605       0.116043       1.245360 0.87257526E+01  0.86335482E+02                                 1.803436                            1.639647      -1.162376       2.307338                    0.997529       3.503545       9.410067       0.535785       1.155392      -0.737446      -0.026340      -0.015988       0.008154       0.031873       0.007571      -0.009331      -0.007684      -0.026930      -0.039100      -0.019897      -0.004721       0.024618              1.963666       2.931901      -0.061170      -0.126162       1.560759      -0.068621       1.398338           0.000096
           25              H      21.946168       6.467995      15.226112       0.110179       1.169929 0.85808416E+01  0.83798479E+02                                 1.688357                            1.601474      -0.945816       2.426152                    0.998609       3.232574       8.378737       0.559575       1.120834      -0.749703      -0.008559      -0.036279       0.012770       0.039401       0.005988      -0.005155      -0.008149      -0.002833      -0.037408      -0.015797       0.000132       0.015665              1.723418       1.625679      -0.111339      -0.024480       2.138023      -0.229347       1.406551          -0.000173
           26              H      24.426734       9.273561      14.197669       0.106264       1.275325 0.93764308E+01  0.93962267E+02                                 1.819435                            1.696692      -0.952106       2.421479                    0.998212       3.344985       8.887900       0.530873       1.151330      -0.741979       0.038846       0.009002      -0.005566       0.040262       0.006865      -0.003494      -0.004977       0.004883      -0.046005      -0.016620       0.000612       0.016008              1.898528       2.548921       0.068415      -0.155300       1.692749      -0.056868       1.453915           0.000490
           27              H      22.749633      10.821180      14.088809       0.125773       1.166126 0.82535384E+01  0.79608605E+02                                 1.673038                            1.561964      -0.832597       2.484759                    0.999448       3.117513       7.960549       0.572866       1.108494      -0.753798       0.010473       0.031521      -0.009999       0.034687      -0.000513      -0.005378      -0.007631       0.002332      -0.064337      -0.024021       0.011028       0.012993              1.725757       1.564858       0.074740      -0.052670       2.241294      -0.204257       1.371118          -0.000033
           28              H      12.101092       7.537554       1.784735       0.285985       0.682462 0.44421651E+01  0.37403222E+02                                 1.268503                            1.221260      -1.032198       2.492188                    0.999851       2.458639       6.241576       0.577749       1.259078      -0.716423       0.017500      -0.018465      -0.029080       0.038638      -0.010769      -0.011141       0.002461      -0.013753       0.033304      -0.020796       0.002555       0.018241              1.315437       1.181208      -0.194696      -0.135266       1.386980       0.015314       1.378123          -0.000004
           29              H       9.799464       9.413333       3.360344       0.116045       1.245222 0.87245825E+01  0.86320394E+02                                 1.803230                            1.639479      -1.162374       2.307340                    0.997529       3.503484       9.409492       0.535845       1.155310      -0.737464      -0.015889      -0.008394       0.026325       0.031874      -0.007874      -0.020253       0.004358       0.007121      -0.009919      -0.019897      -0.004719       0.024616              1.963424       1.517021      -0.042103      -0.112661       2.054084      -0.743167       2.319169           0.000096
           30              H       8.845130      11.309369       2.604052       0.110180       1.169841 0.85800120E+01  0.83787974E+02                                 1.688235                            1.601366      -0.945801       2.426160                    0.998609       3.232487       8.378268       0.559613       1.120790      -0.749714      -0.031372       0.013225       0.019835       0.039402      -0.005536      -0.013304      -0.004807       0.006605       0.008314      -0.015795       0.000131       0.015664              1.723290       1.866460      -0.369490      -0.207030       1.759438      -0.010363       1.543971          -0.000173
           31              H      28.847545      21.484358      28.246372       0.106264       1.275648 0.93792391E+01  0.93996759E+02                                 1.819724                            1.696936      -0.952105       2.421479                    0.998212       3.345026       8.888097       0.530843       1.151317      -0.741987       0.009742       0.019051      -0.034105       0.040262      -0.005334      -0.012121      -0.006552       0.000439       0.024048      -0.016624       0.000613       0.016011              1.898846       1.587373      -0.011394      -0.211787       1.921517      -0.477807       2.187650           0.000490
           32              H      12.287047       9.407256       0.275015       0.125774       1.165920 0.82517304E+01  0.79585893E+02                                 1.672725                            1.561700      -0.832592       2.484762                    0.999448       3.117427       7.959767       0.572972       1.108362      -0.753829       0.026363      -0.010253      -0.020077       0.034688      -0.011643      -0.013247      -0.010535      -0.005885       0.005848      -0.024016       0.011024       0.012992              1.725421       1.853368      -0.340668      -0.346367       1.664887       0.101522       1.658009          -0.000034
           33              H      25.402119       8.933247       5.732352       0.285984       0.682368 0.44413441E+01  0.37394138E+02                                 1.268304                            1.221080      -1.032198       2.492188                    0.999851       2.458557       6.240945       0.577846       1.258940      -0.716451       0.020324       0.003373       0.032687       0.038638       0.009790       0.015028      -0.002343      -0.004907       0.025108      -0.020792       0.002553       0.018239              1.315221       1.170028       0.115270       0.156557       1.298759      -0.091615       1.476876           0.000004
           34              H      24.724963       9.089224       2.443626       0.116044       1.245360 0.87257589E+01  0.86335610E+02                                 1.803441                            1.639651      -1.162378       2.307338                    0.997529       3.503546       9.410091       0.535782       1.155397      -0.737445      -0.011127      -0.023991      -0.017791       0.031873       0.000001       0.008934       0.006675      -0.014490       0.063429      -0.019897      -0.004721       0.024618              1.963672       1.642252       0.605250      -0.009825       2.662917      -0.012362       1.585848          -0.000096
           35              H      25.272302      10.750282       1.022713       0.110178       1.169934 0.85808889E+01  0.83799072E+02                                 1.688363                            1.601480      -0.945818       2.426151                    0.998609       3.232580       8.378764       0.559574       1.120836      -0.749702      -0.004326      -0.007386      -0.038461       0.039401       0.007304       0.003669       0.006385      -0.015048       0.031614      -0.015797       0.000132       0.015665              1.723425       1.362049       0.092017      -0.003807       1.607312      -0.109591       2.200912           0.000173
           36              H      26.482762      12.915733       4.010641       0.106263       1.275324 0.93764205E+01  0.93962096E+02                                 1.819430                            1.696688      -0.952109       2.421477                    0.998212       3.344987       8.887889       0.530875       1.151325      -0.741980       0.017476       0.034765       0.010342       0.040261       0.010880       0.006062       0.005319      -0.014886       0.018210      -0.016621       0.000612       0.016008              1.898523       1.613706       0.416330       0.084832       2.379913       0.085278       1.701950          -0.000489
           37              H      26.002086      11.256702       5.506037       0.125771       1.166132 0.82535814E+01  0.79609117E+02                                 1.673043                            1.561968      -0.832608       2.484754                    0.999448       3.117519       7.960567       0.572865       1.108493      -0.753798       0.006173       0.008530       0.033050       0.034687       0.012398       0.003954      -0.000770      -0.026422       0.032723      -0.024021       0.011027       0.012994              1.725762       1.374355       0.085245       0.143261       1.529932       0.018927       2.273000           0.000035
           38              H       9.683681       8.382262       6.511562       0.285984       0.682465 0.44421862E+01  0.37403446E+02                                 1.268506                            1.221263      -1.032198       2.492187                    0.999851       2.458644       6.241593       0.577748       1.259079      -0.716423      -0.020324       0.031941      -0.007715       0.038637      -0.017434      -0.004223      -0.004998      -0.012416       0.002597      -0.020796       0.002555       0.018241              1.315440       1.170206      -0.186076      -0.056511       1.399741      -0.127269       1.376374          -0.000004
           39              H      10.360837       5.333614       7.754861       0.116044       1.245224 0.87245978E+01  0.86320569E+02                                 1.803230                            1.639480      -1.162375       2.307340                    0.997529       3.503486       9.409494       0.535845       1.155308      -0.737465       0.011127      -0.024771      -0.016689       0.031874      -0.008424       0.002980      -0.002497      -0.040432      -0.014407      -0.019897      -0.004719       0.024616              1.963425       1.642069      -0.192448      -0.573797       1.697559       0.328809       2.550647           0.000096
           40              H       9.813498       4.547651       9.794558       0.110180       1.169836 0.85799610E+01  0.83787315E+02                                 1.688226                            1.601357      -0.945803       2.426159                    0.998609       3.232484       8.378240       0.559617       1.120786      -0.749715       0.004327      -0.038723       0.005857       0.039402      -0.005897      -0.005661       0.002362      -0.026420      -0.002514      -0.015795       0.000131       0.015664              1.723280       1.361955      -0.027081      -0.088011       2.065885      -0.271748       1.742000          -0.000173
           41              H      43.688838       8.086513      10.840190       0.106263       1.275652 0.93792806E+01  0.93997279E+02                                 1.819728                            1.696940      -0.952112       2.421476                    0.998212       3.345034       8.888123       0.530843       1.151316      -0.741987      -0.017476       0.021339       0.029330       0.040262      -0.009342      -0.008240       0.003616      -0.019710       0.003753      -0.016624       0.000613       0.016011              1.898850       1.613954      -0.218818      -0.364346       1.831185       0.279468       2.251412           0.000490
           42              H       9.083714       8.943375       8.777574       0.125773       1.165920 0.82517283E+01  0.79585846E+02                                 1.672722                            1.561697      -0.832597       2.484758                    0.999448       3.117433       7.959774       0.572974       1.108358      -0.753830      -0.006171       0.034005      -0.002974       0.034688      -0.007859      -0.010372      -0.001589      -0.028732       0.025763      -0.024016       0.011024       0.012992              1.725418       1.374128      -0.163425      -0.032610       2.201817      -0.218727       1.600309          -0.000035
           43              H      18.020067      16.136564       1.784735       0.285984       0.682301 0.44407394E+01  0.37387290E+02                                 1.268137                            1.220926      -1.032199       2.492186                    0.999851       2.458497       6.240382       0.577940       1.258795      -0.716481      -0.024741      -0.005924      -0.029080       0.038637      -0.000569       0.007701       0.008416       0.025519       0.033295      -0.020789       0.002551       0.018237              1.315041       1.503655       0.008244       0.080862       1.063771       0.109432       1.377696          -0.000004
           44              H      20.795354      17.191943       3.360344       0.116044       1.245350 0.87256614E+01  0.86334238E+02                                 1.803415                            1.639629      -1.162378       2.307337                    0.997529       3.503535       9.409980       0.535793       1.155378      -0.737449       0.000676       0.017956       0.026325       0.031873       0.007024       0.013900       0.015362       0.010079      -0.009916      -0.019897      -0.004721       0.024618              1.963642       1.956490      -0.211544      -0.587376       1.614983       0.469236       2.319452           0.000096
           45              H      22.914536      17.070402       2.604052       0.110180       1.169755 0.85792607E+01  0.83779100E+02                                 1.688171                            1.601311      -0.945793       2.426164                    0.998609       3.232448       8.378187       0.559613       1.120812      -0.749707       0.027140       0.020556       0.019834       0.039402       0.005630       0.002487       0.013927       0.006285       0.008311      -0.015797       0.000132       0.015665              1.723222       2.106089       0.231074       0.094536       1.519663       0.184463       1.543914          -0.000173
           46              H      39.268027      25.045503      28.246372       0.106265       1.275487 0.93777452E+01  0.93977504E+02                                 1.819512                            1.696753      -0.952090       2.421487                    0.998212       3.344910       8.887419       0.530897       1.151251      -0.742002       0.011628      -0.017963      -0.034106       0.040262       0.002856       0.000385       0.013773       0.009015       0.024051      -0.016622       0.000611       0.016012              1.898615       1.847616      -0.138963      -0.307836       1.660859       0.422240       2.187370           0.000490
           47              H      19.546299      15.040671       0.275015       0.125774       1.165614 0.82492133E+01  0.79557099E+02                                 1.672534                            1.561534      -0.832592       2.484760                    0.999448       3.117452       7.960112       0.572952       1.108464      -0.753797      -0.022061      -0.017704      -0.020078       0.034688       0.003276      -0.002500       0.016744       0.023113       0.005843      -0.024022       0.011027       0.012994              1.725219       2.006775       0.251905       0.261062       1.511060       0.249157       1.657822          -0.000034
           48              H      17.065733       7.061519      14.618787       0.285986       0.682367 0.44413225E+01  0.37393783E+02                                 1.268284                            1.221061      -1.032196       2.492188                    0.999851       2.458543       6.240825       0.577864       1.258906      -0.716458       0.024741      -0.029392       0.004109       0.038638      -0.007071       0.003105      -0.002697      -0.005911      -0.061001      -0.020792       0.002552       0.018239              1.315198       1.503850      -0.079001       0.019186       1.411776      -0.013547       1.029969           0.000004
           49              H      14.290446       8.898810      15.088605       0.116044       1.245343 0.87255764E+01  0.86332916E+02                                 1.803383                            1.639601      -1.162380       2.307336                    0.997529       3.503510       9.409790       0.535809       1.155350      -0.737456      -0.000676       0.030805       0.008154       0.031873      -0.015447      -0.001989       0.011922       0.000352      -0.039100      -0.019897      -0.004722       0.024619              1.963603       1.956443       0.624273       0.003654       2.536065       0.143568       1.398302          -0.000096
           50              H      12.171264       8.145258      15.226112       0.110181       1.169711 0.85787516E+01  0.83771818E+02                                 1.688036                            1.601189      -0.945792       2.426164                    0.998609       3.232322       8.377396       0.559680       1.120708      -0.749734      -0.027140       0.025552       0.012769       0.039402      -0.004223      -0.004480       0.008536      -0.008954      -0.037404      -0.015794       0.000130       0.015664              1.723080       2.105893      -0.166145      -0.186324       1.657032       0.135835       1.406315           0.000173
           51              H      30.903573      34.979435      14.197669       0.106264       1.275637 0.93791392E+01  0.93995323E+02                                 1.819696                            1.696915      -0.952107       2.421478                    0.998212       3.345007       8.887969       0.530853       1.151299      -0.741991      -0.011627      -0.038142      -0.005567       0.040261      -0.001317      -0.002565       0.005516      -0.014334      -0.046007      -0.016622       0.000612       0.016010              1.898814       1.847817       0.336611       0.028408       2.394534       0.162967       1.454091          -0.000490
           52              H      15.539501       5.272844      14.088809       0.125775       1.166035 0.82527385E+01  0.79598550E+02                                 1.672903                            1.561850      -0.832591       2.484762                    0.999448       3.117452       7.960142       0.572911       1.108439      -0.753812       0.022061      -0.024831      -0.009999       0.034688       0.001265      -0.003920       0.008472      -0.000281      -0.064340      -0.024021       0.011027       0.012994              1.725611       2.007277      -0.330227      -0.150536       1.798535       0.147721       1.371022           0.000034
           53              H      22.507541       6.711077       1.784735       0.285984       0.682371 0.44413603E+01  0.37394219E+02                                 1.268295                            1.221071      -1.032197       2.492188                    0.999851       2.458552       6.240879       0.577857       1.258917      -0.716456       0.007241       0.024388      -0.029080       0.038638       0.011337       0.003438      -0.010878      -0.011774       0.033300      -0.020792       0.002552       0.018239              1.315210       1.166740       0.186394       0.054352       1.401010      -0.124771       1.377881           0.000004
           54              H      22.033882       3.779918       3.360344       0.116044       1.245344 0.87255843E+01  0.86333044E+02                                 1.803387                            1.639604      -1.162380       2.307336                    0.997529       3.503513       9.409812       0.535807       1.155353      -0.737455       0.015212      -0.009563       0.026325       0.031873       0.000853       0.006353      -0.019719      -0.017206      -0.009915      -0.019897      -0.004722       0.024619              1.963608       1.883529       0.253636       0.700042       1.687879       0.274049       2.319415          -0.000096
           55              H      20.869034       2.005423       2.604052       0.110181       1.169714 0.85787785E+01  0.83772155E+02                                 1.688039                            1.601192      -0.945794       2.426163                    0.998609       3.232328       8.377418       0.559679       1.120709      -0.749734       0.004232      -0.033782       0.019834       0.039402      -0.000095       0.010814      -0.009117      -0.012896       0.008310      -0.015794       0.000130       0.015664              1.723083       1.466043       0.138369       0.112465       2.159407      -0.174091       1.543800           0.000173
           56              H      37.141828      14.240528      28.246372       0.106262       1.275652 0.93792779E+01  0.93997147E+02                                 1.819718                            1.696933      -0.952114       2.421474                    0.998212       3.345027       8.888069       0.530847       1.151308      -0.741989      -0.021369      -0.001088      -0.034105       0.040261       0.002476       0.011734      -0.007221      -0.009458       0.024046      -0.016622       0.000612       0.016010              1.898838       1.828105       0.150384       0.519682       1.680770       0.055490       2.187638          -0.000490
           57              H      20.795354       5.937267       0.275015       0.125773       1.166051 0.82528846E+01  0.79600388E+02                                 1.672926                            1.561870      -0.832595       2.484759                    0.999448       3.117469       7.960232       0.572903       1.108448      -0.753809      -0.004301       0.027958      -0.020078       0.034688       0.008372       0.015750      -0.006207      -0.017228       0.005846      -0.024021       0.011027       0.012994              1.725636       1.417126       0.088735       0.085277       2.101573      -0.350804       1.658209           0.000034
           58              H      15.125488      12.075076      14.618787       0.285984       0.682302 0.44407485E+01  0.37387403E+02                                 1.268141                            1.220930      -1.032199       2.492187                    0.999851       2.458499       6.240400       0.577937       1.258799      -0.716480      -0.037824      -0.006731       0.004108       0.038638       0.000976      -0.003886      -0.001339       0.015202      -0.060994      -0.020789       0.002552       0.018237              1.315045       1.503021       0.079355      -0.021320       1.412242      -0.009840       1.029872           0.000004
           59              H      18.104273      13.559899      15.088605       0.116044       1.245350 0.87256644E+01  0.86334293E+02                                 1.803418                            1.639631      -1.162377       2.307338                    0.997529       3.503534       9.409985       0.535792       1.155380      -0.737449       0.027016      -0.014817       0.008154       0.031873       0.007875       0.011320      -0.004239       0.026578      -0.039100      -0.019897      -0.004721       0.024618              1.963645       1.850551      -0.563134       0.122507       2.642057      -0.074949       1.398325          -0.000096
           60              H      18.511268      15.771941      15.226112       0.110180       1.169750 0.85792150E+01  0.83778501E+02                                 1.688163                            1.601303      -0.945792       2.426164                    0.998609       3.232445       8.378158       0.559616       1.120807      -0.749709       0.035699       0.010727       0.012769       0.039402      -0.001767       0.009634      -0.000390       0.011790      -0.037410      -0.015797       0.000132       0.015665              1.723213       1.913278       0.277466       0.210821       1.849953       0.093455       1.406409           0.000174
           61              H      49.927093      16.517391      14.197669       0.106265       1.275484 0.93777136E+01  0.93977055E+02                                 1.819503                            1.696746      -0.952092       2.421485                    0.998212       3.344910       8.887396       0.530901       1.151245      -0.742003      -0.027219       0.029141      -0.005567       0.040262      -0.005551       0.006060      -0.000538       0.009447      -0.046008      -0.016623       0.000611       0.016012              1.898605       1.966129      -0.404977       0.126909       2.275727      -0.106069       1.453960          -0.000491
           62              H      14.339566      14.291170      14.088809       0.125774       1.165624 0.82493074E+01  0.79558282E+02                                 1.672550                            1.561547      -0.832595       2.484760                    0.999448       3.117460       7.960162       0.572947       1.108470      -0.753796      -0.032535      -0.006690      -0.009999       0.034688      -0.000754       0.009299      -0.000840      -0.002052      -0.064338      -0.024022       0.011028       0.012994              1.725236       2.136182       0.255405       0.203124       1.668751       0.056485       1.370773           0.000033
           63              H      12.578259       3.919690       5.732352       0.285985       0.682463 0.44421748E+01  0.37403330E+02                                 1.268505                            1.221262      -1.032198       2.492188                    0.999851       2.458640       6.241584       0.577748       1.259080      -0.716423      -0.007241      -0.019288       0.032686       0.038638      -0.007023      -0.009545      -0.011844      -0.014506       0.025113      -0.020796       0.002555       0.018241              1.315439       1.166927      -0.113411      -0.157664       1.302254      -0.089796       1.477137          -0.000004
           64              H      13.051918       4.428136       2.443626       0.116044       1.245224 0.87246014E+01  0.86320628E+02                                 1.803232                            1.639481      -1.162375       2.307339                    0.997529       3.503486       9.409500       0.535844       1.155310      -0.737464      -0.015214       0.021632      -0.017792       0.031873      -0.006273       0.001313      -0.011076       0.007248       0.063419      -0.019897      -0.004719       0.024616              1.963427       1.883357      -0.744438      -0.005792       2.421244       0.014687       1.585679           0.000096
           65              H      14.216766       3.123598       1.022713       0.110180       1.169843 0.85800293E+01  0.83788193E+02                                 1.688237                            1.601368      -0.945802       2.426160                    0.998609       3.232489       8.378278       0.559612       1.120791      -0.749713      -0.004232       0.007440      -0.038461       0.039402      -0.010166       0.003692      -0.006373      -0.005126       0.031611      -0.015795       0.000131       0.015664              1.723292       1.466208      -0.152191      -0.092991       1.502950       0.058082       2.200719          -0.000173
           66              H      33.029772      31.377777       4.010641       0.106264       1.275651 0.93792658E+01  0.93997118E+02                                 1.819729                            1.696941      -0.952106       2.421479                    0.998212       3.345028       8.888114       0.530841       1.151319      -0.741986       0.021370      -0.032517       0.010342       0.040262      -0.011889       0.001576      -0.007909      -0.011403       0.018211      -0.016624       0.000613       0.016011              1.898852       1.828118      -0.540096       0.031444       2.166215      -0.116135       1.702221           0.000490
           67              H      14.290446       2.238376       5.506037       0.125772       1.165933 0.82518426E+01  0.79587259E+02                                 1.672739                            1.561712      -0.832606       2.484755                    0.999448       3.117442       7.959824       0.572969       1.108364      -0.753829       0.004302      -0.009611       0.033050       0.034687      -0.017637      -0.002642      -0.003039      -0.008267       0.032715      -0.024016       0.011024       0.012993              1.725436       1.416990      -0.109961      -0.055225       1.486829      -0.133482       2.272489          -0.000034
           68              H      19.960312      17.807749       6.511562       0.285985       0.682364 0.44413073E+01  0.37393703E+02                                 1.268292                            1.221069      -1.032198       2.492187                    0.999851       2.458548       6.240886       0.577854       1.258927      -0.716454       0.037824       0.001631      -0.007715       0.038637       0.003341      -0.002217       0.006154       0.036399       0.002592      -0.020791       0.002553       0.018239              1.315207       1.503221      -0.006352      -0.081940       1.066283       0.112537       1.376117          -0.000004
           69              H      16.981527      18.745639       7.754861       0.116043       1.245359 0.87257490E+01  0.86335404E+02                                 1.803433                            1.639644      -1.162380       2.307336                    0.997529       3.503543       9.410047       0.535787       1.155388      -0.737447      -0.027016       0.002749      -0.016688       0.031873      -0.013298      -0.003652      -0.001329       0.034808      -0.014411      -0.019897      -0.004721       0.024618              1.963661       1.850567       0.072210       0.571766       1.489421       0.332579       2.550996           0.000096
           70              H      16.574532      19.612630       9.794558       0.110179       1.169916 0.85807140E+01  0.83796817E+02                                 1.688334                            1.601454      -0.945816       2.426152                    0.998609       3.232562       8.378651       0.559584       1.120822      -0.749706      -0.035698       0.015615       0.005857       0.039401      -0.008495       0.004878       0.003723       0.023420      -0.002514      -0.015797       0.000132       0.015665              1.723393       1.913487      -0.291302      -0.191357       1.514576       0.212118       1.742117          -0.000174
           71              H      20.244507      18.891488      10.840190       0.106264       1.275303 0.93762196E+01  0.93959438E+02                                 1.819397                            1.696659      -0.952105       2.421479                    0.998212       3.344963       8.887751       0.530885       1.151311      -0.741984       0.027218       0.004465       0.029329       0.040262      -0.003862       0.007249       0.005326       0.026034       0.003749      -0.016620       0.000612       0.016008              1.898486       1.966000       0.015339       0.424069       1.478526       0.175741       2.250933           0.000491
           72              H      20.746234      18.046780       8.777574       0.125775       1.166094 0.82532490E+01  0.79604955E+02                                 1.672990                            1.561922      -0.832591       2.484761                    0.999448       3.117485       7.960382       0.572883       1.108473      -0.753803       0.032534      -0.011657      -0.002975       0.034687      -0.008514       0.003809       0.009777       0.027982       0.025771      -0.024020       0.011028       0.012993              1.725706       2.136842      -0.276769      -0.173171       1.439727       0.137640       1.600547          -0.000033
           73              H      47.186892      36.318410      22.135874       0.285984       0.682303 0.44407555E+01  0.37387493E+02                                 1.268144                            1.220933      -1.032200       2.492186                    0.999851       2.458501       6.240416       0.577935       1.258804      -0.716479       0.017501       0.033572       0.007715       0.038638       0.014091       0.006437      -0.001158      -0.023981       0.002587      -0.020789       0.002552       0.018237              1.315049       1.180888       0.192337       0.138402       1.388313       0.014691       1.375946          -0.000004
           74              H      44.885264      34.207651      20.892575       0.116043       1.245354 0.87256929E+01  0.86334674E+02                                 1.803423                            1.639636      -1.162378       2.307337                    0.997529       3.503542       9.410022       0.535790       1.155383      -0.737448      -0.015889      -0.022022       0.016688       0.031873       0.021721       0.000675       0.003827       0.005628      -0.014410      -0.019897      -0.004721       0.024618              1.963652       1.517163       0.120274       0.002137       1.822808      -0.661452       2.550984           0.000096
           75              H      43.930930      34.288679      18.852878       0.110179       1.169767 0.85793735E+01  0.83780541E+02                                 1.688189                            1.601327      -0.945796       2.426162                    0.998609       3.232462       8.378261       0.559607       1.120819      -0.749706      -0.031372      -0.023108      -0.005858       0.039402       0.014389       0.000785      -0.006085       0.003001      -0.002514      -0.015797       0.000132       0.015665              1.723241       1.866407       0.318340       0.279336       1.561357       0.059652       1.741959          -0.000173
           76              H      28.847545       6.721205      17.807246       0.106264       1.275503 0.93778949E+01  0.93979467E+02                                 1.819535                            1.696773      -0.952094       2.421485                    0.998212       3.344927       8.887513       0.530890       1.151261      -0.741999       0.009743       0.025805      -0.029330       0.040262       0.013205       0.000986      -0.008945      -0.006326       0.003754      -0.016622       0.000611       0.016012              1.898640       1.587221       0.203441      -0.059850       1.857566      -0.455190       2.251134           0.000490
           77              H      47.372847      37.118553      19.869862       0.125773       1.165634 0.82493982E+01  0.79559441E+02                                 1.672566                            1.561562      -0.832594       2.484760                    0.999448       3.117469       7.960220       0.572940       1.108478      -0.753794       0.026363       0.022347       0.002975       0.034688       0.016375       0.006563      -0.008190       0.000758       0.025767      -0.024022       0.011028       0.012994              1.725253       1.853183       0.440049       0.205695       1.722421       0.081112       1.600156          -0.000034
           78              H      55.523278      22.981335      22.915084       0.285986       0.682368 0.44413283E+01  0.37393844E+02                                 1.268285                            1.221062      -1.032196       2.492188                    0.999851       2.458544       6.240829       0.577864       1.258907      -0.716458       0.013083      -0.015915      -0.032687       0.038638      -0.002770      -0.005485       0.014186       0.019411       0.025110      -0.020792       0.002552       0.018239              1.315199       1.366378      -0.001894       0.001060       1.102368       0.181385       1.476851          -0.000004
           79              H      55.319781      23.645758      26.203810       0.116044       1.245340 0.87255505E+01  0.86332575E+02                                 1.803379                            1.639598      -1.162380       2.307337                    0.997529       3.503505       9.409765       0.535811       1.155348      -0.737456      -0.026340      -0.002358       0.017791       0.031873       0.006273      -0.010248       0.004400       0.007245       0.063428      -0.019897      -0.004722       0.024619              1.963597       2.931785       0.139328       0.015600       1.373215      -0.002330       1.585793           0.000096
           80              H      57.031968      24.002278      27.624723       0.110182       1.169707 0.85787117E+01  0.83771305E+02                                 1.688029                            1.601183      -0.945789       2.426165                    0.998609       3.232317       8.377368       0.559682       1.120705      -0.749735      -0.008559       0.000054       0.038461       0.039402       0.002862      -0.007364      -0.000014       0.020169       0.031616      -0.015794       0.000130       0.015664              1.723073       1.625355       0.060171       0.096766       1.343449       0.051481       2.200414          -0.000173
           81              H      24.426734      24.036714      24.636795       0.106264       1.275634 0.93791073E+01  0.93994909E+02                                 1.819691                            1.696910      -0.952107       2.421478                    0.998212       3.345007       8.887960       0.530855       1.151297      -0.741992       0.038845       0.002248      -0.010342       0.040261       0.001006      -0.007638       0.002589       0.026292       0.018211      -0.016622       0.000612       0.016010              1.898809       2.549360       0.123643      -0.116295       1.444879       0.030835       1.702186           0.000490
           82              H      57.835433      23.623475      23.141399       0.125773       1.166042 0.82528025E+01  0.79599321E+02                                 1.672910                            1.561856      -0.832603       2.484756                    0.999448       3.117462       7.960175       0.572910       1.108439      -0.753812       0.010474      -0.001081      -0.033050       0.034687       0.005240      -0.001311       0.003809       0.034687       0.032725      -0.024021       0.011027       0.012995              1.725619       1.564743       0.024742      -0.088007       1.339334       0.114589       2.272780          -0.000033
           83              H      49.734121      29.264993      14.028649       0.285984       0.682368 0.44413412E+01  0.37394094E+02                                 1.268302                            1.221078      -1.032197       2.492187                    0.999851       2.458557       6.240936       0.577848       1.258936      -0.716452      -0.013083      -0.036122      -0.004109       0.038638       0.006094       0.000784       0.004038      -0.009292      -0.061000      -0.020792       0.002553       0.018239              1.315218       1.366400      -0.000371       0.002139       1.549272       0.023390       1.029982           0.000004
           84              H      49.937619      32.587108      13.558831       0.116043       1.245359 0.87257497E+01  0.86335452E+02                                 1.803436                            1.639647      -1.162376       2.307338                    0.997529       3.503544       9.410066       0.535785       1.155392      -0.737446       0.026340       0.015988      -0.008154       0.031873       0.007571      -0.009331      -0.007684      -0.026930      -0.039100      -0.019897      -0.004721       0.024618              1.963666       2.931902      -0.061170      -0.126162       1.560759      -0.068621       1.398338          -0.000096
           85              H      48.225432      34.045597      13.421324       0.110179       1.169929 0.85808466E+01  0.83798546E+02                                 1.688358                            1.601475      -0.945816       2.426152                    0.998609       3.232574       8.378740       0.559575       1.120835      -0.749703       0.008559       0.036279      -0.012770       0.039401       0.005988      -0.005155      -0.008149      -0.002833      -0.037408      -0.015797       0.000132       0.015665              1.723419       1.625680      -0.111339      -0.024480       2.138025      -0.229347       1.406551           0.000174
           86              H      45.744866      31.240031      14.449767       0.106263       1.275325 0.93764365E+01  0.93962333E+02                                 1.819435                            1.696692      -0.952108       2.421478                    0.998212       3.344987       8.887904       0.530873       1.151329      -0.741979      -0.038846      -0.009002       0.005566       0.040262       0.006865      -0.003494      -0.004977       0.004883      -0.046005      -0.016620       0.000612       0.016008              1.898528       2.548922       0.068415      -0.155300       1.692749      -0.056868       1.453915          -0.000490
           87              H      47.421967      29.692412      14.558627       0.125773       1.166125 0.82535261E+01  0.79608440E+02                                 1.673035                            1.561961      -0.832598       2.484758                    0.999448       3.117514       7.960544       0.572867       1.108491      -0.753799      -0.010473      -0.031521       0.009999       0.034687      -0.000513      -0.005378      -0.007631       0.002332      -0.064337      -0.024021       0.011028       0.012993              1.725754       1.564855       0.074740      -0.052670       2.241289      -0.204256       1.371116           0.000033
           88              H      58.070508      32.976038      26.862701       0.285985       0.682462 0.44421669E+01  0.37403246E+02                                 1.268504                            1.221261      -1.032198       2.492188                    0.999851       2.458640       6.241582       0.577748       1.259079      -0.716423      -0.017500       0.018465       0.029080       0.038638      -0.010769      -0.011141       0.002461      -0.013753       0.033304      -0.020796       0.002555       0.018241              1.315438       1.181208      -0.194696      -0.135266       1.386981       0.015314       1.378124           0.000004
           89              H      60.372136      31.100259      25.287092       0.116045       1.245222 0.87245862E+01  0.86320458E+02                                 1.803232                            1.639481      -1.162374       2.307340                    0.997529       3.503485       9.409503       0.535844       1.155312      -0.737464       0.015889       0.008394      -0.026325       0.031874      -0.007874      -0.020253       0.004358       0.007121      -0.009919      -0.019897      -0.004719       0.024616              1.963427       1.517023      -0.042103      -0.112661       2.054086      -0.743168       2.319172          -0.000096
           90              H      61.326470      29.204223      26.043384       0.110180       1.169843 0.85800218E+01  0.83788099E+02                                 1.688236                            1.601367      -0.945801       2.426160                    0.998609       3.232489       8.378276       0.559613       1.120791      -0.749713       0.031372      -0.013225      -0.019835       0.039402      -0.005536      -0.013304      -0.004807       0.006605       0.008314      -0.015795       0.000131       0.015664              1.723291       1.866462      -0.369491      -0.207031       1.759440      -0.010363       1.543972           0.000174
           91              H      41.324055      19.029234       0.401064       0.106264       1.275653 0.93792868E+01  0.93997379E+02                                 1.819730                            1.696942      -0.952107       2.421478                    0.998212       3.345033       8.888129       0.530841       1.151318      -0.741986      -0.009742      -0.019051       0.034105       0.040262      -0.005334      -0.012121      -0.006552       0.000439       0.024047      -0.016624       0.000613       0.016011              1.898853       1.587378      -0.011394      -0.211788       1.921524      -0.477810       2.187658          -0.000490
           92              H      57.884553      31.106336      28.372421       0.125774       1.165923 0.82517571E+01  0.79586222E+02                                 1.672728                            1.561703      -0.832595       2.484760                    0.999448       3.117432       7.959786       0.572971       1.108362      -0.753829      -0.026364       0.010253       0.020077       0.034688      -0.011644      -0.013247      -0.010535      -0.005885       0.005848      -0.024016       0.011024       0.012992              1.725425       1.853372      -0.340669      -0.346368       1.664890       0.101522       1.658013           0.000034
           93              H      44.769481      31.580345      22.915084       0.285985       0.682367 0.44413396E+01  0.37394088E+02                                 1.268303                            1.221079      -1.032198       2.492188                    0.999851       2.458556       6.240940       0.577846       1.258939      -0.716451      -0.020324      -0.003373      -0.032687       0.038638       0.009790       0.015028      -0.002343      -0.004907       0.025108      -0.020792       0.002553       0.018239              1.315219       1.170027       0.115269       0.156556       1.298757      -0.091615       1.476875          -0.000004
           94              H      45.446637      31.424368      26.203810       0.116044       1.245360 0.87257587E+01  0.86335600E+02                                 1.803441                            1.639651      -1.162378       2.307338                    0.997529       3.503546       9.410088       0.535783       1.155396      -0.737445       0.011127       0.023991       0.017791       0.031873       0.000001       0.008934       0.006675      -0.014490       0.063429      -0.019897      -0.004721       0.024618              1.963671       1.642251       0.605249      -0.009825       2.662915      -0.012362       1.585847           0.000096
           95              H      44.899298      29.763310      27.624723       0.110178       1.169933 0.85808817E+01  0.83798983E+02                                 1.688362                            1.601479      -0.945817       2.426151                    0.998609       3.232579       8.378760       0.559574       1.120836      -0.749702       0.004326       0.007386       0.038461       0.039401       0.007304       0.003669       0.006385      -0.015048       0.031614      -0.015797       0.000132       0.015665              1.723424       1.362049       0.092017      -0.003807       1.607312      -0.109591       2.200911          -0.000173
           96              H      43.688838      27.597859      24.636795       0.106263       1.275321 0.93763958E+01  0.93961763E+02                                 1.819425                            1.696683      -0.952110       2.421477                    0.998212       3.344986       8.887875       0.530877       1.151322      -0.741981      -0.017476      -0.034765      -0.010342       0.040261       0.010880       0.006062       0.005319      -0.014886       0.018210      -0.016621       0.000612       0.016008              1.898517       1.613702       0.416329       0.084832       2.379905       0.085277       1.701946           0.000489
           97              H      44.169514      29.256890      23.141399       0.125771       1.166129 0.82535618E+01  0.79608863E+02                                 1.673039                            1.561964      -0.832609       2.484753                    0.999448       3.117519       7.960558       0.572867       1.108491      -0.753799      -0.006173      -0.008530      -0.033050       0.034687       0.012398       0.003954      -0.000770      -0.026422       0.032723      -0.024021       0.011027       0.012994              1.725758       1.374352       0.085245       0.143260       1.529928       0.018927       2.272993          -0.000034
           98              H      60.487919      32.131330      22.135874       0.285984       0.682465 0.44421921E+01  0.37403519E+02                                 1.268509                            1.221265      -1.032198       2.492188                    0.999851       2.458645       6.241604       0.577746       1.259082      -0.716422       0.020324      -0.031941       0.007715       0.038638      -0.017434      -0.004223      -0.004998      -0.012416       0.002597      -0.020796       0.002555       0.018241              1.315443       1.170208      -0.186076      -0.056511       1.399744      -0.127269       1.376377           0.000004
           99              H      59.810763      35.179978      20.892575       0.116044       1.245223 0.87245938E+01  0.86320530E+02                                 1.803231                            1.639480      -1.162374       2.307340                    0.997529       3.503485       9.409495       0.535845       1.155310      -0.737464      -0.011127       0.024771       0.016689       0.031874      -0.008424       0.002980      -0.002497      -0.040432      -0.014407      -0.019897      -0.004719       0.024616              1.963426       1.642069      -0.192448      -0.573797       1.697560       0.328809       2.550648          -0.000096
          100              H      60.358102      35.965941      18.852878       0.110179       1.169839 0.85799867E+01  0.83787649E+02                                 1.688231                            1.601362      -0.945803       2.426159                    0.998609       3.232486       8.378256       0.559615       1.120788      -0.749714      -0.004327       0.038723      -0.005857       0.039402      -0.005897      -0.005661       0.002362      -0.026420      -0.002514      -0.015795       0.000131       0.015664              1.723286       1.361958      -0.027081      -0.088011       2.065892      -0.271749       1.742006           0.000173
          101              H      26.482762      32.427079      17.807246       0.106264       1.275654 0.93792968E+01  0.93997524E+02                                 1.819734                            1.696945      -0.952105       2.421480                    0.998212       3.345030       8.888129       0.530840       1.151321      -0.741986       0.017476      -0.021339      -0.029330       0.040262      -0.009342      -0.008240       0.003616      -0.019710       0.003754      -0.016624       0.000613       0.016011              1.898857       1.613958      -0.218819      -0.364348       1.831191       0.279469       2.251421          -0.000489
          102              H      61.087886      31.570217      19.869862       0.125773       1.165928 0.82518064E+01  0.79586845E+02                                 1.672737                            1.561710      -0.832595       2.484760                    0.999448       3.117437       7.959815       0.572968       1.108366      -0.753828       0.006171      -0.034005       0.002974       0.034688      -0.007859      -0.010372      -0.001589      -0.028731       0.025763      -0.024016       0.011024       0.012992              1.725434       1.374139      -0.163427      -0.032611       2.201840      -0.218730       1.600323           0.000035
          103              H      52.151533      24.377028      26.862701       0.285985       0.682300 0.44407326E+01  0.37387214E+02                                 1.268135                            1.220925      -1.032199       2.492186                    0.999851       2.458495       6.240373       0.577941       1.258793      -0.716481       0.024741       0.005924       0.029080       0.038637      -0.000569       0.007701       0.008416       0.025519       0.033295      -0.020789       0.002551       0.018237              1.315039       1.503653       0.008244       0.080862       1.063770       0.109431       1.377694           0.000004
          104              H      49.376246      23.321649      25.287092       0.116044       1.245351 0.87256635E+01  0.86334253E+02                                 1.803415                            1.639628      -1.162378       2.307337                    0.997529       3.503535       9.409976       0.535794       1.155377      -0.737450      -0.000676      -0.017956      -0.026325       0.031873       0.007024       0.013900       0.015362       0.010079      -0.009916      -0.019897      -0.004721       0.024618              1.963641       1.956489      -0.211544      -0.587375       1.614982       0.469236       2.319451          -0.000096
          105              H      47.257064      23.443190      26.043384       0.110181       1.169753 0.85792420E+01  0.83778860E+02                                 1.688168                            1.601308      -0.945792       2.426164                    0.998609       3.232446       8.378175       0.559614       1.120810      -0.749708      -0.027140      -0.020556      -0.019834       0.039402       0.005630       0.002487       0.013927       0.006285       0.008311      -0.015797       0.000132       0.015665              1.723219       2.106085       0.231073       0.094536       1.519660       0.184463       1.543912           0.000173
          106              H      30.903573      15.468089       0.401064       0.106266       1.275486 0.93777362E+01  0.93977387E+02                                 1.819511                            1.696752      -0.952089       2.421488                    0.998212       3.344908       8.887411       0.530898       1.151251      -0.742002      -0.011628       0.017963       0.034106       0.040262       0.002856       0.000385       0.013773       0.009015       0.024051      -0.016622       0.000611       0.016012              1.898613       1.847614      -0.138963      -0.307835       1.660858       0.422239       2.187368          -0.000489
          107              H      50.625301      25.472921      28.372421       0.125775       1.165610 0.82491826E+01  0.79556722E+02                                 1.672530                            1.561531      -0.832590       2.484762                    0.999448       3.117447       7.960093       0.572953       1.108463      -0.753798       0.022061       0.017704       0.020078       0.034688       0.003276      -0.002500       0.016744       0.023113       0.005843      -0.024022       0.011027       0.012994              1.725215       2.006769       0.251904       0.261062       1.511057       0.249156       1.657818           0.000034
          108              H      53.105867      33.452073      14.028649       0.285985       0.682367 0.44413238E+01  0.37393798E+02                                 1.268284                            1.221061      -1.032196       2.492188                    0.999851       2.458543       6.240826       0.577863       1.258907      -0.716458      -0.024741       0.029392      -0.004109       0.038638      -0.007071       0.003105      -0.002697      -0.005911      -0.061001      -0.020792       0.002552       0.018239              1.315199       1.503851      -0.079002       0.019186       1.411776      -0.013547       1.029969          -0.000004
          109              H      55.881154      31.614782      13.558831       0.116043       1.245343 0.87255780E+01  0.86332935E+02                                 1.803384                            1.639602      -1.162381       2.307336                    0.997529       3.503511       9.409793       0.535809       1.155350      -0.737456       0.000676      -0.030805      -0.008154       0.031873      -0.015447      -0.001989       0.011922       0.000352      -0.039100      -0.019897      -0.004722       0.024619              1.963603       1.956442       0.624272       0.003654       2.536065       0.143568       1.398302           0.000096
          110              H      58.000336      32.368334      13.421324       0.110181       1.169711 0.85787424E+01  0.83771693E+02                                 1.688034                            1.601187      -0.945793       2.426163                    0.998609       3.232322       8.377390       0.559681       1.120707      -0.749735       0.027140      -0.025552      -0.012769       0.039402      -0.004223      -0.004480       0.008537      -0.008954      -0.037404      -0.015794       0.000130       0.015664              1.723078       2.105889      -0.166144      -0.186324       1.657030       0.135835       1.406313          -0.000173
          111              H      39.268027       5.534157      14.449767       0.106263       1.275638 0.93791473E+01  0.93995399E+02                                 1.819694                            1.696913      -0.952113       2.421475                    0.998212       3.345014       8.887979       0.530855       1.151296      -0.741992       0.011627       0.038142       0.005567       0.040261      -0.001317      -0.002565       0.005516      -0.014334      -0.046007      -0.016622       0.000612       0.016010              1.898812       1.847815       0.336611       0.028408       2.394530       0.162966       1.454090           0.000490
          112              H      54.632099      35.240748      14.558627       0.125774       1.166031 0.82526984E+01  0.79598033E+02                                 1.672895                            1.561843      -0.832594       2.484760                    0.999448       3.117451       7.960122       0.572914       1.108435      -0.753813      -0.022061       0.024831       0.009999       0.034688       0.001265      -0.003920       0.008472      -0.000281      -0.064340      -0.024021       0.011027       0.012994              1.725603       2.007267      -0.330224      -0.150534       1.798526       0.147719       1.371016          -0.000034
          113              H      47.664059      33.802515      26.862701       0.285985       0.682371 0.44413588E+01  0.37394201E+02                                 1.268294                            1.221070      -1.032197       2.492188                    0.999851       2.458552       6.240877       0.577858       1.258916      -0.716456      -0.007241      -0.024388       0.029080       0.038638       0.011337       0.003438      -0.010878      -0.011774       0.033300      -0.020792       0.002552       0.018239              1.315209       1.166739       0.186394       0.054352       1.401009      -0.124771       1.377880          -0.000004
          114              H      48.137718      36.733674      25.287092       0.116044       1.245343 0.87255799E+01  0.86332986E+02                                 1.803386                            1.639604      -1.162379       2.307337                    0.997529       3.503512       9.409807       0.535808       1.155353      -0.737455      -0.015212       0.009563      -0.026325       0.031873       0.000853       0.006353      -0.019719      -0.017206      -0.009915      -0.019897      -0.004722       0.024619              1.963607       1.883528       0.253636       0.700042       1.687879       0.274049       2.319413           0.000096
          115              H      49.302566      38.508169      26.043384       0.110181       1.169716 0.85787935E+01  0.83772364E+02                                 1.688044                            1.601196      -0.945792       2.426164                    0.998609       3.232327       8.377427       0.559677       1.120712      -0.749733      -0.004232       0.033782      -0.019834       0.039402      -0.000095       0.010814      -0.009117      -0.012896       0.008310      -0.015794       0.000130       0.015664              1.723088       1.466047       0.138370       0.112466       2.159413      -0.174091       1.543804          -0.000173
          116              H      33.029772      26.273064       0.401064       0.106263       1.275650 0.93792592E+01  0.93996894E+02                                 1.819714                            1.696930      -0.952112       2.421475                    0.998212       3.345025       8.888055       0.530848       1.151306      -0.741990       0.021369       0.001088       0.034105       0.040261       0.002476       0.011734      -0.007221      -0.009458       0.024046      -0.016622       0.000612       0.016010              1.898834       1.828102       0.150384       0.519680       1.680767       0.055490       2.187633           0.000490
          117              H      49.376246      34.576325      28.372421       0.125773       1.166051 0.82528870E+01  0.79600419E+02                                 1.672927                            1.561871      -0.832595       2.484760                    0.999448       3.117469       7.960233       0.572903       1.108449      -0.753809       0.004301      -0.027958       0.020078       0.034688       0.008372       0.015750      -0.006207      -0.017228       0.005846      -0.024021       0.011027       0.012994              1.725637       1.417127       0.088735       0.085277       2.101574      -0.350804       1.658210          -0.000034
          118              H      55.046112      28.438516      14.028649       0.285984       0.682303 0.44407533E+01  0.37387454E+02                                 1.268141                            1.220930      -1.032198       2.492187                    0.999851       2.458500       6.240403       0.577937       1.258799      -0.716480       0.037824       0.006731      -0.004108       0.038638       0.000976      -0.003886      -0.001339       0.015202      -0.060994      -0.020789       0.002552       0.018237              1.315046       1.503022       0.079355      -0.021320       1.412243      -0.009840       1.029873          -0.000004
          119              H      52.067327      26.953693      13.558831       0.116044       1.245350 0.87256631E+01  0.86334275E+02                                 1.803417                            1.639631      -1.162378       2.307338                    0.997529       3.503534       9.409984       0.535792       1.155380      -0.737449      -0.027016       0.014817      -0.008154       0.031873       0.007875       0.011320      -0.004239       0.026578      -0.039100      -0.019897      -0.004721       0.024618              1.963644       1.850551      -0.563134       0.122507       2.642057      -0.074949       1.398325           0.000096
          120              H      51.660332      24.741651      13.421324       0.110180       1.169751 0.85792239E+01  0.83778616E+02                                 1.688164                            1.601304      -0.945793       2.426163                    0.998609       3.232446       8.378164       0.559616       1.120808      -0.749708      -0.035698      -0.010727      -0.012769       0.039402      -0.001767       0.009634      -0.000390       0.011790      -0.037410      -0.015797       0.000132       0.015665              1.723215       1.913280       0.277466       0.210821       1.849955       0.093455       1.406410          -0.000174
          121              H      20.244507      23.996201      14.449767       0.106265       1.275484 0.93777151E+01  0.93977077E+02                                 1.819504                            1.696746      -0.952091       2.421486                    0.998212       3.344909       8.887395       0.530900       1.151246      -0.742003       0.027219      -0.029141       0.005567       0.040262      -0.005551       0.006060      -0.000538       0.009447      -0.046008      -0.016623       0.000611       0.016012              1.898606       1.966130      -0.404978       0.126909       2.275727      -0.106069       1.453961           0.000491
          122              H      55.832034      26.222422      14.558627       0.125774       1.165625 0.82493165E+01  0.79558394E+02                                 1.672551                            1.561549      -0.832594       2.484760                    0.999448       3.117460       7.960164       0.572946       1.108471      -0.753796       0.032535       0.006690       0.009999       0.034688      -0.000755       0.009299      -0.000840      -0.002052      -0.064338      -0.024022       0.011027       0.012994              1.725237       2.136185       0.255405       0.203125       1.668753       0.056486       1.370774          -0.000033
          123              H      57.593341      36.593902      22.915084       0.285985       0.682463 0.44421758E+01  0.37403342E+02                                 1.268506                            1.221262      -1.032198       2.492188                    0.999851       2.458641       6.241587       0.577748       1.259080      -0.716423       0.007241       0.019288      -0.032686       0.038638      -0.007023      -0.009545      -0.011844      -0.014506       0.025113      -0.020796       0.002555       0.018241              1.315439       1.166928      -0.113411      -0.157664       1.302254      -0.089796       1.477137           0.000004
          124              H      57.119682      36.085456      26.203810       0.116044       1.245225 0.87246089E+01  0.86320724E+02                                 1.803233                            1.639482      -1.162376       2.307339                    0.997529       3.503488       9.409508       0.535844       1.155310      -0.737464       0.015214      -0.021632       0.017792       0.031873      -0.006273       0.001313      -0.011076       0.007248       0.063419      -0.019897      -0.004719       0.024616              1.963428       1.883359      -0.744439      -0.005792       2.421246       0.014687       1.585680          -0.000096
          125              H      55.954834      37.389994      27.624723       0.110179       1.169842 0.85800188E+01  0.83788045E+02                                 1.688234                            1.601365      -0.945804       2.426158                    0.998609       3.232490       8.378272       0.559614       1.120789      -0.749714       0.004232      -0.007440       0.038461       0.039402      -0.010166       0.003692      -0.006373      -0.005126       0.031611      -0.015795       0.000131       0.015664              1.723289       1.466206      -0.152190      -0.092991       1.502947       0.058082       2.200715           0.000173
          126              H      37.141828       9.135815      24.636795       0.106263       1.275655 0.93793056E+01  0.93997653E+02                                 1.819736                            1.696947      -0.952107       2.421479                    0.998212       3.345032       8.888142       0.530839       1.151323      -0.741985      -0.021370       0.032517      -0.010342       0.040262      -0.011889       0.001576      -0.007909      -0.011403       0.018212      -0.016624       0.000613       0.016011              1.898860       1.828125      -0.540100       0.031444       2.166226      -0.116136       1.702228          -0.000490
          127              H      55.881154      38.275216      23.141399       0.125772       1.165934 0.82518568E+01  0.79587443E+02                                 1.672742                            1.561714      -0.832606       2.484755                    0.999448       3.117443       7.959833       0.572968       1.108365      -0.753829      -0.004302       0.009611      -0.033050       0.034687      -0.017637      -0.002642      -0.003039      -0.008267       0.032715      -0.024016       0.011024       0.012993              1.725439       1.416993      -0.109962      -0.055225       1.486831      -0.133483       2.272493           0.000034
          128              H      50.211288      22.705843      22.135874       0.285985       0.682364 0.44413038E+01  0.37393664E+02                                 1.268291                            1.221068      -1.032198       2.492187                    0.999851       2.458547       6.240881       0.577854       1.258927      -0.716454      -0.037824      -0.001631       0.007715       0.038637       0.003341      -0.002217       0.006154       0.036399       0.002592      -0.020791       0.002553       0.018239              1.315206       1.503220      -0.006352      -0.081940       1.066283       0.112537       1.376116           0.000004
          129              H      53.190073      21.767953      20.892575       0.116043       1.245360 0.87257514E+01  0.86335435E+02                                 1.803433                            1.639645      -1.162379       2.307337                    0.997529       3.503543       9.410048       0.535787       1.155388      -0.737447       0.027016      -0.002749       0.016688       0.031873      -0.013298      -0.003652      -0.001329       0.034808      -0.014411      -0.019897      -0.004721       0.024618              1.963662       1.850567       0.072210       0.571766       1.489422       0.332579       2.550997          -0.000096
          130              H      53.597068      20.900962      18.852878       0.110179       1.169915 0.85807111E+01  0.83796782E+02                                 1.688333                            1.601453      -0.945816       2.426152                    0.998609       3.232561       8.378648       0.559584       1.120822      -0.749706       0.035698      -0.015615      -0.005857       0.039401      -0.008495       0.004878       0.003723       0.023420      -0.002514      -0.015797       0.000132       0.015665              1.723393       1.913487      -0.291302      -0.191357       1.514575       0.212117       1.742116           0.000174
          131              H      49.927093      21.622104      17.807246       0.106265       1.275301 0.93762026E+01  0.93959205E+02                                 1.819393                            1.696655      -0.952106       2.421478                    0.998212       3.344963       8.887742       0.530887       1.151308      -0.741984      -0.027218      -0.004465      -0.029329       0.040262      -0.003862       0.007249       0.005326       0.026034       0.003749      -0.016620       0.000612       0.016008              1.898482       1.965995       0.015339       0.424068       1.478523       0.175741       2.250927          -0.000491
          132              H      49.425366      22.466812      19.869862       0.125775       1.166091 0.82532208E+01  0.79604594E+02                                 1.672985                            1.561918      -0.832593       2.484760                    0.999448       3.117484       7.960368       0.572885       1.108470      -0.753804      -0.032534       0.011657       0.002975       0.034687      -0.008514       0.003809       0.009777       0.027983       0.025771      -0.024020       0.011028       0.012993              1.725700       2.136834      -0.276767      -0.173170       1.439723       0.137639       1.600542           0.000033
          133              C      23.412754       5.775213       5.626356       0.506950      33.031785 0.29404335E+03  0.62776566E+04                                 9.260442                            5.889767       0.065635       2.050387                    0.999412      23.145049      63.690026       0.648491       0.442401      -1.046793       0.012714      -0.014391       0.032062       0.037372      -0.013835      -0.013955       0.001704       0.003582      -0.037678      -0.020687      -0.003427       0.024113             13.672197       7.705905       1.446522       4.710532      10.751430      -4.490129      22.559255           0.000042
          134              C      23.939041       4.875811       8.015553       0.289738      34.919638 0.32407956E+03  0.70651340E+04                                 9.531311                            6.107573       0.027343       2.043131                    0.999325      23.977652      65.937890       0.650909       0.431635      -1.056850      -0.026407       0.013658      -0.073716       0.079485       0.009356       0.037594      -0.006909      -0.005293       0.156809      -0.048579      -0.018545       0.067123             14.798587       8.885994       0.743496       5.933453       8.317437      -4.796739      27.192328           0.000415
          135              C      24.953021       5.692160       8.382240      -0.198977      38.665711 0.42863027E+03  0.10077967E+05                                10.062513                            6.968191      -0.108568       1.935688                    0.999395      30.046100      87.412638       0.613236       0.424804      -1.055071       0.008175       0.005531       0.026430       0.028213       0.002610      -0.016027      -0.011906       0.004202       0.030548      -0.016891      -0.008096       0.024987             14.439203       9.871748       0.934036       6.588349       8.098488      -3.459661      25.347371          -0.000494
          136              C      25.510885       5.661774       9.611215      -0.085822      35.437402 0.39675865E+03  0.91198523E+04                                 9.443364                            6.647038       0.132932       2.016949                    0.999706      28.577075      81.318097       0.638092       0.417601      -1.063110      -0.021795      -0.015643      -0.013576       0.030067       0.013968      -0.005227       0.006492       0.003289      -0.079801      -0.029053       0.001685       0.027368             13.341177       8.871381       0.728335       5.348439       7.245368      -3.359654      23.906782          -0.000712
          137              C      25.044244       4.825169      10.631063      -0.023268      40.294631 0.38946161E+03  0.88449477E+04                                10.215285                            6.516959       0.062504       2.036318                    0.999455      26.381597      72.837029       0.659506       0.408937      -1.076638      -0.018754      -0.007523      -0.012893       0.023969      -0.003168      -0.016753      -0.017659      -0.009116       0.004420      -0.026009       0.002161       0.023847             16.168304      11.337986       1.654673       9.064995       7.684736      -0.966440      29.482190          -0.001736
          138              C      24.093419       4.033128      10.212811      -0.061796      34.497808 0.38085256E+03  0.87049092E+04                                 9.341120                            6.588510      -0.107756       1.944554                    0.999588      28.588397      82.343070       0.626975       0.427414      -1.052126       0.002157       0.021012      -0.037885       0.043376      -0.004336      -0.023715      -0.023666      -0.020024       0.008546      -0.036693       0.002925       0.033768             12.649889       9.884616       1.948250       6.220906       7.537196      -0.818261      20.527855           0.000253
          139              C      23.493452       4.002743       8.966647      -0.225596      37.866515 0.42690403E+03  0.99497575E+04                                 9.651072                            6.770689       0.217404       2.033618                    0.999884      29.724167      83.943068       0.652615       0.402686      -1.077598       0.008025      -0.009867       0.047792       0.049455       0.041532       0.023051       0.003847       0.017844       0.009059      -0.046911      -0.003133       0.050044             13.147737       9.130642       1.760196       4.420193       8.605555      -3.254058      21.707013           0.000278
          140              C      25.696840       4.958864      11.937387       0.561676      27.254724 0.28510238E+03  0.60796541E+04                                 8.478101                            6.005235      -0.024044       2.041161                    0.999723      22.875554      64.272055       0.605533       0.474341      -1.021993       0.018530      -0.004845       0.051442       0.054892      -0.068323      -0.050084       0.000429      -0.028949      -0.203767      -0.097287      -0.012574       0.109861             12.420092       9.652517       1.045228       6.683025       6.102363      -0.141933      21.505395           0.001552
          141              C      16.283320      17.143326       4.933088       0.506951      33.031768 0.29404392E+03  0.62776686E+04                                 9.260427                            5.889771       0.065637       2.050388                    0.999412      23.145046      63.689911       0.648491       0.442401      -1.046794      -0.034487       0.001820      -0.014283       0.037372      -0.004133      -0.007095      -0.010062      -0.029697      -0.038178      -0.020687      -0.003426       0.024114             13.672134      22.856588       1.584336       4.807847       5.860349       2.595696      12.299465           0.000047
          142              C      13.813279      16.920502       4.130960       0.289737      34.919597 0.32408124E+03  0.70651675E+04                                 9.531261                            6.107572       0.027338       2.043130                    0.999325      23.977633      65.937452       0.650913       0.431633      -1.056853       0.068075       0.010399       0.039695       0.079486       0.012673       0.039939       0.021110       0.073952       0.020691      -0.048577      -0.018542       0.067119             14.798417      25.422800       3.410181       7.818855       5.884281       1.910215      13.088170           0.000415
          143              C      13.985200      16.788833       2.795990      -0.198977      38.664737 0.42862101E+03  0.10077665E+05                                10.062230                            6.968049      -0.108570       1.935688                    0.999395      30.045790      87.410525       0.613253       0.424796      -1.055079      -0.018385      -0.011429      -0.018093       0.028213       0.011864      -0.009479      -0.006916       0.018299      -0.038732      -0.016887      -0.008088       0.024975             14.438633      22.858538       2.902925       7.980142       6.042688       1.858902      14.414671          -0.000495
          144              C      12.964203      16.551828       1.945161      -0.085821      35.436650 0.39675251E+03  0.91196301E+04                                 9.443087                            6.646902       0.132941       2.016952                    0.999706      28.576741      81.315450       0.638114       0.417590      -1.063122       0.002054       0.004245       0.029695       0.030067      -0.005848      -0.019234      -0.001884      -0.020406       0.058660      -0.029067       0.001692       0.027375             13.340662      21.519637       3.219964       7.109984       5.906079       1.585853      12.596269          -0.000712
          145              C      11.648486      16.359388       2.380602      -0.023266      40.294136 0.38945846E+03  0.88448456E+04                                10.215160                            6.516909       0.062517       2.036322                    0.999455      26.381436      72.836122       0.659513       0.408934      -1.076641       0.006184       0.000266       0.023156       0.023969       0.001126      -0.013713      -0.008008       0.018178      -0.058863      -0.026008       0.002166       0.023843             16.167973      23.126878       4.404959      11.009524       6.930689       3.468295      18.446351          -0.001737
          146              C      11.532702      16.535623       3.669737      -0.061795      34.497477 0.38084662E+03  0.87047382E+04                                 9.341036                            6.588433      -0.107757       1.944554                    0.999588      28.588301      82.342592       0.626982       0.427411      -1.052129       0.043065       0.005098       0.000962       0.043377       0.001077      -0.019884      -0.007727       0.025054      -0.087219      -0.036687       0.002928       0.033759             12.649767      16.968870       2.494226       6.606939       5.806106       2.298483      15.174325           0.000253
          147              C      12.532648      16.796935       4.589319      -0.225593      37.864624 0.42687671E+03  0.99489449E+04                                 9.650595                            6.770346       0.217429       2.033625                    0.999884      29.723967      83.941301       0.652651       0.402671      -1.077610      -0.044715      -0.011319      -0.017831       0.049452       0.009196       0.000183       0.011148       0.038499       0.146131      -0.046918      -0.003149       0.050067             13.146990      20.406353       2.659945       5.056103       5.885335       1.694573      13.149281           0.000276
          148              C      10.659066      16.031228       1.349294       0.561677      27.254866 0.28510430E+03  0.60797095E+04                                 8.478176                            6.005294      -0.024035       2.041164                    0.999723      22.875490      64.272097       0.605524       0.474347      -1.021989      -0.044800      -0.010321      -0.029993       0.054892      -0.043837      -0.032771      -0.032681      -0.122604      -0.190533      -0.097290      -0.012574       0.109864             12.420164      16.504854       3.087995       8.127529       6.177085       2.254358      14.578553           0.001552
          149              C      18.802480      10.365403      14.518521       0.506950      33.031755 0.29404322E+03  0.62776545E+04                                 9.260445                            5.889775       0.065634       2.050387                    0.999412      23.145036      63.690035       0.648489       0.442402      -1.046792       0.034486      -0.012860       0.006477       0.037372       0.008063       0.001529       0.002840       0.006793       0.071294      -0.020684      -0.003430       0.024113             13.672180      22.856630      -5.061113       0.108901      13.215590      -0.004747       4.944319          -0.000048
          150              C      21.272521       9.534874      14.575815       0.289736      34.919724 0.32408173E+03  0.70651886E+04                                 9.531314                            6.107590       0.027352       2.043133                    0.999325      23.977689      65.937889       0.650909       0.431635      -1.056851      -0.068076       0.040891      -0.003429       0.079487      -0.041884       0.001359       0.001547       0.018617      -0.145313      -0.048579      -0.018545       0.067124             14.798527      25.422882      -8.508521      -0.608848      13.488605      -0.778272       5.484092          -0.000415
          151              C      21.100600       8.232362      14.896667      -0.198977      38.666064 0.42863237E+03  0.10078040E+05                                10.062629                            6.968244      -0.108563       1.935689                    0.999395      30.046137      87.413162       0.613228       0.424808      -1.055067       0.018386      -0.020867      -0.004743       0.028213       0.004972      -0.014355      -0.002174       0.031732       0.001543      -0.016884      -0.008100       0.024985             14.439382      22.859682      -8.492098      -0.076797      14.653737      -1.185332       5.804728           0.000495
          152              C      22.121597       7.351191      14.956826      -0.085822      35.437418 0.39675758E+03  0.91198315E+04                                 9.443359                            6.647016       0.132916       2.016944                    0.999706      28.577261      81.318926       0.638095       0.417599      -1.063110      -0.002053       0.029412      -0.005895       0.030067       0.020072      -0.000909      -0.007478      -0.036218       0.011197      -0.029053       0.001683       0.027371             13.341144      21.520256      -7.777059      -0.665797      12.850378      -0.869181       5.652799           0.000713
          153              C      23.437314       7.697582      14.630246      -0.023268      40.294678 0.38946059E+03  0.88449191E+04                                10.215294                            6.516950       0.062503       2.036318                    0.999455      26.381568      72.836944       0.659507       0.408937      -1.076638      -0.006184       0.021921      -0.007468       0.023969       0.012548      -0.005639       0.000164       0.041294       0.010479      -0.026005       0.002161       0.023844             16.168317      23.127482     -11.848533      -0.483213      19.347142      -0.921467       6.030327           0.001737
          154              C      23.553098       8.971735      14.366689      -0.061795      34.498573 0.38086139E+03  0.87051629E+04                                 9.341312                            6.588625      -0.107752       1.944555                    0.999588      28.588338      82.343194       0.626963       0.427419      -1.052123      -0.043064       0.002606       0.004485       0.043376       0.018378      -0.007650       0.003761       0.057537       0.010236      -0.036682       0.002926       0.033756             12.650193      16.969206      -7.060914      -0.149211      15.578874      -1.156506       5.402498          -0.000253
          155              C      22.553152       9.925830      14.306530      -0.225594      37.864595 0.42687591E+03  0.99489362E+04                                 9.650601                            6.770341       0.217430       2.033626                    0.999885      29.724027      83.941913       0.652650       0.402671      -1.077608       0.044717      -0.020586      -0.004722       0.049454      -0.003250      -0.008618      -0.020334      -0.050553      -0.121036      -0.046911      -0.003143       0.050054             13.146948      20.406004      -5.653467      -0.822434      13.407510      -0.964903       5.627330          -0.000276
          156              C      24.426734       6.615870      14.664622       0.561678      27.254731 0.28510194E+03  0.60796431E+04                                 8.478102                            6.005228      -0.024039       2.041164                    0.999723      22.875541      64.272043       0.605533       0.474340      -1.021993       0.044800      -0.031718       0.000266       0.054892       0.045501       0.030403       0.023784       0.037109       0.288606      -0.097283      -0.012577       0.109860             12.420111      16.504888      -8.692029      -0.202238      15.061870      -0.886904       5.693575          -0.001552
          157              C      11.673046       7.229650       3.569471       0.506951      33.032849 0.29405075E+03  0.62778596E+04                                 9.260660                            5.889851       0.065630       2.050385                    0.999412      23.145161      63.690739       0.648484       0.442403      -1.046791      -0.012713       0.025431      -0.024255       0.037372       0.017766       0.008390       0.006683       0.017664       0.004573      -0.020684      -0.003425       0.024109             13.672677       7.706062      -4.923386       0.206374      18.425587      -7.203579      14.886382          -0.000042
          158              C      11.146759       9.182406       1.925108       0.289738      34.920807 0.32408788E+03  0.70653640E+04                                 9.531548                            6.107661       0.027339       2.043130                    0.999325      23.977771      65.938543       0.650903       0.431637      -1.056848       0.026406      -0.064947       0.037449       0.079485      -0.038566       0.003709      -0.029181      -0.068293      -0.032178      -0.048583      -0.018542       0.067125             14.799206       8.886281      -5.842327       1.277011      22.081348      -9.663100      13.429989          -0.000415
          159              C      10.132779       9.800238       2.572540      -0.198977      38.667669 0.42865144E+03  0.10078608E+05                                10.063000                            6.968485      -0.108574       1.935686                    0.999395      30.046353      87.414529       0.613206       0.424819      -1.055060      -0.008176       0.026762      -0.003596       0.028213       0.014228      -0.007811      -0.014720      -0.003770       0.006676      -0.016877      -0.008108       0.024985             14.440104       9.872334      -6.523498       1.315734      21.257847      -8.112205      12.190130           0.000494
          160              C       9.574915      10.948798       2.134234      -0.085823      35.438180 0.39676620E+03  0.91200795E+04                                 9.443518                            6.647114       0.132922       2.016946                    0.999706      28.577339      81.319382       0.638086       0.417602      -1.063108       0.021796      -0.018014      -0.010222       0.030067       0.000262      -0.014920       0.017073       0.033203       0.009986      -0.029049       0.001672       0.027377             13.341473       8.871604      -5.285541       1.096166      19.944340      -7.849375      11.208475           0.000713
          161              C      10.041556      11.631452       1.005525      -0.023267      40.296955 0.38948227E+03  0.88455372E+04                                10.215691                            6.517147       0.062496       2.036315                    0.999455      26.381749      72.838031       0.659494       0.408939      -1.076636       0.018754      -0.014663      -0.002794       0.023970       0.016846      -0.002600      -0.012996       0.004065       0.043983      -0.026003       0.002155       0.023848             16.169178      11.338549      -9.098728       1.461762      26.454379      -7.602422      10.714607           0.001735
          162              C      10.992381      10.973106       0.398199      -0.061797      34.498086 0.38085195E+03  0.87049142E+04                                 9.341212                            6.588520      -0.107759       1.944553                    0.999588      28.588609      82.344466       0.626970       0.427416      -1.052122      -0.002158      -0.028716       0.032438       0.043376       0.023791      -0.003824      -0.016601      -0.000055       0.068484      -0.036680       0.002912       0.033768             12.650112       9.884725      -6.514671       0.236831      18.570516      -4.719174       9.495096          -0.000254
          163              C      11.592348       9.788084       0.784940      -0.225596      37.866638 0.42690021E+03  0.99496638E+04                                 9.651130                            6.770688       0.217406       2.033619                    0.999884      29.724338      83.944015       0.652610       0.402690      -1.077594      -0.008027       0.041769      -0.025234       0.049455      -0.035592      -0.031480      -0.001235       0.003461      -0.034048      -0.046927      -0.003132       0.050059             13.147903       9.130749      -4.754285      -0.186100      18.206315      -6.648433      12.106644          -0.000278
          164              C       9.388960      12.907630       0.696133       0.561675      27.255252 0.28510595E+03  0.60797621E+04                                 8.478282                            6.005317      -0.024066       2.041153                    0.999723      22.875711      64.273109       0.605521       0.474348      -1.021987      -0.018529       0.046886      -0.021714       0.054892       0.069987       0.047716       0.036900       0.074210       0.105716      -0.097282      -0.012571       0.109853             12.420508       9.652765      -6.649540       1.242313      19.705535      -4.951312       7.903223          -0.001552
          165              C      24.247796       7.711762       4.933088       0.506950      33.031772 0.29404348E+03  0.62776617E+04                                 9.260450                            5.889778       0.065634       2.050387                    0.999412      23.145047      63.690088       0.648488       0.442402      -1.046792       0.018820       0.028956      -0.014284       0.037372      -0.010794      -0.005167       0.011173       0.022001      -0.038178      -0.020684      -0.003429       0.024113             13.672191       8.737340       6.567421      -0.156019      19.979672      -5.461678      12.299562           0.000042
          166              C      25.289845       9.962292       4.130960       0.289736      34.919679 0.32408105E+03  0.70651706E+04                                 9.531309                            6.107585       0.027339       2.043130                    0.999325      23.977665      65.937824       0.650909       0.431635      -1.056850      -0.025031      -0.064154       0.039695       0.079486       0.025684      -0.001689      -0.045145      -0.058931       0.020691      -0.048577      -0.018545       0.067122             14.798523       7.815628       6.755349      -2.255155      23.491549      -7.726549      13.088391           0.000415
          167              C      25.089856       9.879239       2.795990      -0.198978      38.666120 0.42863273E+03  0.10078053E+05                                10.062648                            6.968252      -0.108573       1.935687                    0.999395      30.046143      87.413261       0.613227       0.424809      -1.055067      -0.000703       0.021636      -0.018093       0.028213       0.001989      -0.001256       0.011663      -0.029724      -0.038725      -0.016884      -0.008099       0.024983             14.439421       7.732971       5.830340      -2.380439      21.169715      -7.841155      14.415576          -0.000494
          168              C      25.395102      10.881951       1.945161      -0.085822      35.437463 0.39675810E+03  0.91198471E+04                                 9.443369                            6.647021       0.132921       2.016946                    0.999706      28.577276      81.319004       0.638094       0.417599      -1.063110       0.002651      -0.003901       0.029695       0.030068      -0.005915       0.007982       0.017594       0.020301       0.058660      -0.029053       0.001682       0.027371             13.341163       7.021068       5.151048      -2.181705      20.405435      -6.950732      12.596985          -0.000713
          169              C      25.886303      12.117615       2.380602      -0.023268      40.294730 0.38946110E+03  0.88449340E+04                                10.215303                            6.516955       0.062510       2.036320                    0.999455      26.381585      72.837009       0.659506       0.408937      -1.076638      -0.002861      -0.005488       0.023156       0.023969       0.007306      -0.000080       0.015877      -0.011054      -0.058860      -0.026005       0.002161       0.023844             16.168338       7.165054       4.810831      -2.501220      22.893257     -11.269002      18.446703          -0.001735
          170              C      26.096818      12.129769       3.669737      -0.061795      34.498617 0.38086166E+03  0.87051706E+04                                 9.341319                            6.588627      -0.107754       1.944555                    0.999588      28.588355      82.343246       0.626963       0.427419      -1.052123      -0.017117      -0.039844       0.000962       0.043376       0.010304       0.003249       0.021077      -0.014410      -0.087219      -0.036682       0.002925       0.033757             12.650204       6.436888       3.586527      -1.313016      16.338631      -6.871463      15.175093           0.000255
          171              C      25.823149      11.133135       4.589319      -0.225592      37.864543 0.42687504E+03  0.99489112E+04                                 9.650594                            6.770336       0.217435       2.033627                    0.999884      29.723994      83.941813       0.652650       0.402672      -1.077608       0.012557       0.044383      -0.017831       0.049452       0.012067       0.009562      -0.005739      -0.035193       0.146127      -0.046920      -0.003146       0.050067             13.146938       7.211949       4.957690      -1.060434      19.079336      -5.225914      13.149529           0.000280
          172              C      26.096818      13.138558       1.349294       0.561677      27.254744 0.28510207E+03  0.60796470E+04                                 8.478105                            6.005230      -0.024039       2.041163                    0.999723      22.875557      64.272101       0.605533       0.474340      -1.021993       0.013461       0.043959      -0.029993       0.054892      -0.031173      -0.011921       0.044717       0.137218      -0.190529      -0.097284      -0.012576       0.109860             12.420118       6.084707       2.928081      -2.111427      16.597231      -8.165812      14.578415           0.001552
          173              C      10.838004       7.221548       5.626356       0.506950      33.032871 0.29405092E+03  0.62778643E+04                                 9.260666                            5.889854       0.065628       2.050385                    0.999412      23.145166      63.690767       0.648484       0.442403      -1.046791      -0.018819      -0.003814       0.032062       0.037372       0.008467       0.008452       0.011232       0.022168      -0.037676      -0.020684      -0.003425       0.024109             13.672687       8.737688      -2.042164      -6.244218       9.720278      -1.834234      22.560095          -0.000042
          174              C       9.795955       7.215471       8.015553       0.289738      34.920825 0.32408805E+03  0.70653690E+04                                 9.531552                            6.107662       0.027339       2.043130                    0.999325      23.977781      65.938586       0.650903       0.431637      -1.056848       0.025031       0.016040      -0.073716       0.079485      -0.006973      -0.024782      -0.029106      -0.013561       0.156810      -0.048583      -0.018542       0.067125             14.799213       7.815926      -0.125493      -7.121166       9.387975      -2.740432      27.193739          -0.000415
          175              C       9.995944       5.929164       8.382240      -0.198977      38.667691 0.42865194E+03  0.10078622E+05                                10.063001                            6.968487      -0.108572       1.935687                    0.999395      30.046358      87.414529       0.613206       0.424819      -1.055060       0.000702      -0.009846       0.026430       0.028213       0.000503      -0.002301       0.019825      -0.006636       0.030557      -0.016877      -0.008108       0.024985             14.440102       7.733315       0.300948      -6.290755      10.237833      -3.976337      25.349159           0.000494
          176              C       9.690698       5.461232       9.611215      -0.085823      35.438126 0.39676567E+03  0.91200637E+04                                 9.443508                            6.647110       0.132921       2.016945                    0.999706      28.577328      81.319321       0.638086       0.417602      -1.063108      -0.002649       0.026697      -0.013576       0.030067      -0.005571       0.008233       0.001274      -0.025851      -0.079793      -0.029049       0.001673       0.027377             13.341453       7.021219       0.339941      -5.583856       9.095849      -2.952222      23.907290           0.000713
          177              C       9.199497       6.283658      10.631063      -0.023267      40.296923 0.38948215E+03  0.88455341E+04                                10.215689                            6.517147       0.062496       2.036315                    0.999455      26.381745      72.838028       0.659494       0.408939      -1.076636       0.002863       0.020003      -0.012893       0.023969      -0.002368      -0.006918       0.023334       0.010041       0.004422      -0.026003       0.002156       0.023848             16.169172       7.165371       0.754637      -5.369791      11.858219      -7.367810      29.483927           0.001736
          178              C       8.988982       7.503117      10.212811      -0.061796      34.498112 0.38085237E+03  0.87049272E+04                                 9.341222                            6.588528      -0.107762       1.944552                    0.999588      28.588615      82.344532       0.626969       0.427417      -1.052122       0.017117      -0.012375      -0.037886       0.043376      -0.006512      -0.008642       0.032362       0.017509       0.008549      -0.036680       0.002912       0.033768             12.650128       6.436904       0.042334      -3.819226      10.985130      -4.978409      20.528351          -0.000254
          179              C       9.262651       8.037897       8.966647      -0.225596      37.866664 0.42690070E+03  0.99496792E+04                                 9.651138                            6.770695       0.217403       2.033617                    0.999884      29.724366      83.944139       0.652609       0.402690      -1.077594      -0.012559      -0.002018       0.047791       0.049455      -0.013051      -0.008201      -0.021896      -0.080872       0.009063      -0.046927      -0.003132       0.050059             13.147915       7.212487      -0.652706      -5.028279      10.523860      -2.201103      21.707397          -0.000279
          180              C       8.988982       5.651646      11.937387       0.561675      27.255231 0.28510588E+03  0.60797602E+04                                 8.478280                            6.005317      -0.024067       2.041153                    0.999723      22.875706      64.273100       0.605520       0.474348      -1.021987      -0.013460      -0.013625       0.051443       0.054892       0.021622       0.025410       0.043156       0.132803      -0.203766      -0.097282      -0.012571       0.109853             12.420503       6.084851       1.014687      -3.464575       9.670406      -5.716987      21.506252          -0.001553
          181              C      17.967438      16.661215       3.569471       0.506951      33.031750 0.29404336E+03  0.62776555E+04                                 9.260430                            5.889765       0.065635       2.050387                    0.999412      23.145032      63.689925       0.648491       0.442401      -1.046794       0.028381      -0.001705      -0.024255       0.037372      -0.001235       0.001592      -0.010609      -0.039609       0.004570      -0.020687      -0.003427       0.024114             13.672164      20.008932      -2.179865      -6.341290       6.121972       3.422836      14.885587          -0.000058
          182              C      19.921717      16.140615       1.925108       0.289738      34.919607 0.32407943E+03  0.70651293E+04                                 9.531300                            6.107570       0.027344       2.043131                    0.999325      23.977639      65.937807       0.650910       0.431635      -1.056850      -0.069450       0.009605       0.037449       0.079485      -0.010289      -0.027128       0.011377       0.100938      -0.032184      -0.048579      -0.018545       0.067124             14.798552      23.840866      -2.792265      -9.006452       7.125251       3.725503      13.429540          -0.000415
          183              C      20.963766      16.709831       2.572540      -0.198976      38.665575 0.42862896E+03  0.10077925E+05                                10.062476                            6.968172      -0.108566       1.935689                    0.999395      30.046062      87.412383       0.613238       0.424803      -1.055072       0.027264      -0.006301      -0.003596       0.028213      -0.008748      -0.008847       0.014118      -0.022785       0.006664      -0.016891      -0.008096       0.024987             14.439127      24.059027      -1.668190      -7.682584       7.068860       2.916551      12.189494           0.000494
          184              C      22.237380      16.618675       2.134234      -0.085822      35.437360 0.39675849E+03  0.91198450E+04                                 9.443350                            6.647035       0.132935       2.016950                    0.999706      28.577045      81.317912       0.638093       0.417600      -1.063110      -0.026498      -0.009868      -0.010223       0.030067       0.014246       0.022240       0.004378      -0.017078       0.009973      -0.029053       0.001685       0.027368             13.341147      21.752907      -2.151847      -7.345692       7.062249       2.975331      11.208285           0.000714
          185              C      22.595255      15.873225       1.005525      -0.023268      40.294571 0.38946120E+03  0.88449347E+04                                10.215270                            6.516955       0.062507       2.036319                    0.999455      26.381575      72.836923       0.659507       0.408937      -1.076638      -0.022076      -0.008910      -0.002795       0.023969      -0.006663      -0.009957       0.008747      -0.031222       0.043979      -0.026009       0.002162       0.023847             16.168262      30.553225      -1.995839      -7.314268       7.237473       2.535158      10.714086           0.001735
          186              C      21.549698      15.378960       0.398199      -0.061796      34.497708 0.38085165E+03  0.87048799E+04                                 9.341092                            6.588498      -0.107752       1.944555                    0.999588      28.588351      82.342798       0.626976       0.427414      -1.052127      -0.023789       0.016226       0.032439       0.043376      -0.011923      -0.012470       0.011607      -0.041207       0.068473      -0.036693       0.002926       0.033767             12.649836      22.040426      -0.503661      -4.205143       6.414215       2.154399       9.494868          -0.000254
          187              C      20.223455      15.451884       0.784940      -0.225595      37.866418 0.42690343E+03  0.99497354E+04                                 9.651044                            6.770679       0.217408       2.033619                    0.999884      29.724124      83.942780       0.652617       0.402686      -1.077599       0.040186      -0.013935      -0.025233       0.049455       0.019290       0.014667       0.027874       0.059885      -0.034065      -0.046911      -0.003134       0.050044             13.147683      20.054263      -1.552672      -5.664530       7.282260       3.485337      12.106527          -0.000279
          188              C      24.026756      15.800301       0.696133       0.561676      27.254721 0.28510239E+03  0.60796537E+04                                 8.478098                            6.005234      -0.024043       2.041162                    0.999723      22.875543      64.271997       0.605533       0.474341      -1.021993       0.049869      -0.007395      -0.021715       0.054892      -0.002863       0.008097      -0.059779      -0.158339       0.105712      -0.097287      -0.012575       0.109862             12.420073      22.950036      -1.028116      -4.908870       6.407171       1.399749       7.903011          -0.001552
          189              C      17.118362       8.919067      14.518521       0.506951      33.031782 0.29404396E+03  0.62776696E+04                                 9.260430                            5.889772       0.065640       2.050389                    0.999412      23.145045      63.689909       0.648491       0.442401      -1.046794      -0.028381      -0.023436       0.006477       0.037372      -0.001092       0.001693      -0.002746      -0.017368       0.071293      -0.020687      -0.003426       0.024113             13.672146      20.008773       6.705221      -0.058551      16.063354      -0.091927       4.944312           0.000058
          190              C      15.164083       7.195214      14.575815       0.289736      34.919708 0.32408210E+03  0.70651907E+04                                 9.531278                            6.107579       0.027351       2.043133                    0.999325      23.977665      65.937549       0.650913       0.431633      -1.056853       0.069451       0.038510      -0.003430       0.079487       0.029002       0.000659      -0.001953       0.063230      -0.145312      -0.048579      -0.018542       0.067121             14.798459      23.840586       9.421996      -0.369548      15.070713       0.916410       5.484077           0.000415
          191              C      14.122034       7.995357      14.896667      -0.198976      38.664809 0.42862138E+03  0.10077677E+05                                10.062244                            6.968053      -0.108563       1.935689                    0.999395      30.045812      87.410628       0.613252       0.424796      -1.055079      -0.027265      -0.005489      -0.004745       0.028213       0.011247       0.005294       0.013509      -0.024495       0.001551      -0.016887      -0.008089       0.024977             14.438668      24.058113       7.798897      -0.988029      13.453367       0.659183       5.804524          -0.000493
          192              C      12.848420       7.551734      14.956826      -0.085821      35.436663 0.39675230E+03  0.91196255E+04                                 9.443092                            6.646901       0.132935       2.016950                    0.999706      28.576754      81.315530       0.638114       0.417590      -1.063122       0.026497      -0.012927      -0.005896       0.030066      -0.025727      -0.006026       0.004515      -0.016674       0.011209      -0.029067       0.001692       0.027375             13.340676      21.752010       7.642546      -0.419744      12.617355       1.011154       5.652664          -0.000713
          193              C      12.490545       6.239093      14.630246      -0.023267      40.294187 0.38945862E+03  0.88448503E+04                                10.215169                            6.516911       0.062508       2.036319                    0.999455      26.381443      72.836151       0.659513       0.408934      -1.076641       0.022076      -0.005605      -0.007468       0.023969       0.011604       0.002959       0.004796      -0.042391       0.010483      -0.026008       0.002166       0.023843             16.168001      30.552719       7.560943      -0.556415      11.921031       0.879188       6.030253          -0.001735
          194              C      13.536102       5.501746      14.366689      -0.061796      34.497515 0.38084679E+03  0.87047424E+04                                 9.341038                            6.588431      -0.107757       1.944553                    0.999588      28.588310      82.342596       0.626983       0.427410      -1.052129       0.023789       0.035992       0.004485       0.043376       0.015721       0.007076       0.004740      -0.060619       0.010238      -0.036687       0.002928       0.033759             12.649776      22.040383       4.132468      -0.926874      10.506612       0.707489       5.402334           0.000254
          195              C      14.862345       5.890676      14.306530      -0.225594      37.864597 0.42687645E+03  0.99489354E+04                                 9.650582                            6.770338       0.217426       2.033624                    0.999885      29.723967      83.941234       0.652652       0.402670      -1.077611      -0.040186      -0.028432      -0.004723       0.049453      -0.020269      -0.013306       0.017626       0.030890      -0.121035      -0.046909      -0.003146       0.050055             13.146974      20.053191       5.857469      -0.424349      13.760403       1.194678       5.627328           0.000279
          196              C      11.059044       5.923087      14.664622       0.561677      27.254881 0.28510436E+03  0.60797111E+04                                 8.478179                            6.005294      -0.024036       2.041164                    0.999723      22.875491      64.272103       0.605524       0.474347      -1.021989      -0.049869      -0.022939       0.000267       0.054892      -0.006686       0.005396      -0.038226      -0.097378       0.288605      -0.097290      -0.012574       0.109864             12.420177      22.950281       4.970797      -0.667002       8.616620       0.618591       5.693630           0.001551
          197              C      22.988216       6.494329       3.569471       0.506950      33.031830 0.29404426E+03  0.62776791E+04                                 9.260446                            5.889778       0.065636       2.050387                    0.999412      23.145063      63.690019       0.648490       0.442401      -1.046793      -0.015667      -0.023725      -0.024255       0.037372      -0.016535      -0.009985       0.003925       0.021940       0.004571      -0.020687      -0.003426       0.024113             13.672181      11.481527       7.103103       6.134955      14.649271       3.780261      14.885745           0.000042
          198              C      21.560224       5.062173       1.925108       0.289738      34.919653 0.32408145E+03  0.70651747E+04                                 9.531279                            6.107578       0.027343       2.043131                    0.999325      23.977644      65.937542       0.650912       0.431633      -1.056852       0.043043       0.055343       0.037449       0.079485       0.048851       0.023415       0.017803      -0.032651      -0.032183      -0.048578      -0.018543       0.067121             14.798467      13.722259       8.634075       7.729596      17.243592       5.936929      13.429549           0.000415
          199              C      21.532155       3.875125       2.572540      -0.198976      38.664857 0.42862183E+03  0.10077693E+05                                10.062265                            6.968064      -0.108571       1.935687                    0.999395      30.045820      87.410754       0.613251       0.424797      -1.055078      -0.019091      -0.020460      -0.003594       0.028213      -0.005497       0.016641       0.000599       0.026533       0.006675      -0.016887      -0.008089       0.024976             14.438706      12.760722       8.190700       6.366892      18.366181       5.194762      12.189216          -0.000494
          200              C      20.816405       2.817720       2.134234      -0.085821      35.436690 0.39675250E+03  0.91196323E+04                                 9.443101                            6.646904       0.132937       2.016950                    0.999706      28.576763      81.315595       0.638114       0.417590      -1.063122       0.004703       0.027882      -0.010223       0.030067      -0.014525      -0.007338      -0.021452      -0.016153       0.009982      -0.029067       0.001691       0.027375             13.340697      12.598066       7.436831       6.249341      16.216053       4.873673      11.207972          -0.000713
          201              C      19.991889       2.880516       1.005525      -0.023267      40.294215 0.38945867E+03  0.88448525E+04                                10.215176                            6.516912       0.062516       2.036322                    0.999455      26.381450      72.836197       0.659513       0.408934      -1.076641       0.003323       0.023572      -0.002795       0.023969      -0.010191       0.012550       0.004248       0.027144       0.043982      -0.026008       0.002165       0.023843             16.168024      14.794588      11.093713       5.852478      22.995572       5.066564      10.713913          -0.001736
          202              C      20.086620       4.033128       0.398199      -0.061796      34.497518 0.38084666E+03  0.87047422E+04                                 9.341051                            6.588435      -0.107759       1.944553                    0.999588      28.588325      82.342765       0.626981       0.427411      -1.052128       0.025947       0.012489       0.032439       0.043376      -0.011887       0.016281       0.004992       0.041236       0.068473      -0.036687       0.002928       0.033759             12.649803      10.756892       7.018182       3.968318      17.697703       2.564528       9.494813           0.000253
          203              C      20.812897       5.145226       0.784940      -0.225596      37.864850 0.42687937E+03  0.99490253E+04                                 9.650640                            6.770369       0.217404       2.033618                    0.999884      29.724061      83.941728       0.652649       0.402671      -1.077610      -0.032161      -0.027834      -0.025233       0.049455       0.016282       0.016801      -0.026644      -0.063373      -0.034066      -0.046911      -0.003145       0.050056             13.147069      11.819240       6.306388       5.850267      15.516049       3.162549      12.105918           0.000278
          204              C      19.212984       1.677263       0.696133       0.561677      27.254899 0.28510445E+03  0.60797139E+04                                 8.478184                            6.005295      -0.024035       2.041164                    0.999723      22.875499      64.272145       0.605523       0.474347      -1.021989      -0.031338      -0.039491      -0.021716       0.054892      -0.067134      -0.055822       0.022873       0.084122       0.105715      -0.097290      -0.012574       0.109864             12.420193      11.433339       7.677413       3.666637      17.924198       3.551331       7.903043           0.001551
          205              C      16.707858      11.100724      14.518521       0.506950      33.031769 0.29404345E+03  0.62776586E+04                                 9.260435                            5.889767       0.065635       2.050387                    0.999412      23.145046      63.689996       0.648491       0.442401      -1.046793      -0.006106       0.036297       0.006477       0.037372      -0.006977      -0.003226      -0.000095       0.010569       0.071293      -0.020687      -0.003427       0.024113             13.672174      11.242778      -1.644106      -0.050333      24.829423       0.096686       4.944323           0.000032
          206              C      16.192097      13.655106      14.575815       0.289735      34.919691 0.32408034E+03  0.70651543E+04                                 9.531315                            6.107578       0.027350       2.043133                    0.999325      23.977678      65.937945       0.650909       0.431635      -1.056850      -0.001375      -0.079401      -0.003430       0.079487       0.012877      -0.002021       0.000404      -0.081852      -0.145312      -0.048579      -0.018543       0.067123             14.798582       9.103458      -0.913474       0.978389      29.808177      -0.138117       5.484111           0.000415
          207              C      17.406065      14.157475      14.896667      -0.198976      38.665599 0.42862922E+03  0.10077933E+05                                10.062478                            6.968173      -0.108563       1.935689                    0.999395      30.046071      87.412417       0.613238       0.424803      -1.055072       0.008878       0.026357      -0.004743       0.028213      -0.016234       0.009055      -0.011346      -0.007252       0.001539      -0.016891      -0.008097       0.024987             14.439133       9.350670       0.692593       1.064896      28.162074       0.526115       5.804654          -0.000495
          208              C      17.658683      15.482269      14.956826      -0.085822      35.437380 0.39675874E+03  0.91198514E+04                                 9.443352                            6.647036       0.132932       2.016949                    0.999706      28.577061      81.317941       0.638093       0.417600      -1.063111      -0.024445      -0.016484      -0.005896       0.030067       0.005639       0.006925       0.002951       0.052880       0.011192      -0.029053       0.001685       0.027368             13.341151       8.282605       0.134210       1.085592      26.088040      -0.142046       5.652808          -0.000712
          209              C      16.700841      16.448518      14.630246      -0.023268      40.294619 0.38946152E+03  0.88449437E+04                                10.215276                            6.516955       0.062495       2.036315                    0.999455      26.381597      72.836987       0.659507       0.408937      -1.076638      -0.015892      -0.016316      -0.007468       0.023969      -0.024159       0.002674      -0.004965       0.001088       0.010474      -0.026009       0.002161       0.023847             16.168279      10.031013       4.287263       1.039603      32.443502       0.042253       6.030321          -0.001738
          210              C      15.539501      15.911713      14.366689      -0.061797      34.497812 0.38085300E+03  0.87049178E+04                                 9.341109                            6.588510      -0.107757       1.944553                    0.999588      28.588397      82.342941       0.626975       0.427414      -1.052127       0.019276      -0.038598       0.004485       0.043376      -0.034115       0.000566      -0.008506       0.003065       0.010230      -0.036693       0.002926       0.033767             12.649864       9.811269       2.928002       1.076135      22.735927       0.448942       5.402395           0.000253
          211              C      15.213203      14.568688      14.306530      -0.225594      37.866327 0.42690203E+03  0.99496957E+04                                 9.651030                            6.770668       0.217423       2.033623                    0.999885      29.724088      83.942683       0.652617       0.402686      -1.077599      -0.004530       0.049019      -0.004723       0.049454       0.023504       0.021916       0.002704       0.019645      -0.121036      -0.046909      -0.003135       0.050044             13.147663      10.261157      -0.204067       1.246791      23.554222      -0.229889       5.627609           0.000275
          212              C      17.142922      17.846237      14.664622       0.561676      27.254769 0.28510268E+03  0.60796609E+04                                 8.478106                            6.005236      -0.024044       2.041161                    0.999723      22.875552      64.272012       0.605533       0.474340      -1.021993       0.005069       0.054657       0.000266       0.054892      -0.038825      -0.035803       0.014438       0.060258       0.288599      -0.097288      -0.012574       0.109861             12.420093       7.895101       3.721146       0.869206      23.671596       0.268314       5.693582           0.001552
          213              C      12.097584       5.530105       4.933088       0.506951      33.032849 0.29405068E+03  0.62778576E+04                                 9.260660                            5.889850       0.065631       2.050386                    0.999412      23.145157      63.690725       0.648484       0.442403      -1.046791       0.015668      -0.030776      -0.014283       0.037372       0.014922       0.012258      -0.001114       0.007690      -0.038176      -0.020684      -0.003425       0.024109             13.672680      11.481933      -8.152219      -4.652026      17.236311       2.866020      12.299797          -0.000042
          214              C      13.525576       3.502400       4.130960       0.289738      34.920831 0.32408796E+03  0.70653662E+04                                 9.531552                            6.107661       0.027336       2.043129                    0.999325      23.977782      65.938580       0.650903       0.431637      -1.056848      -0.043043       0.053755       0.039695       0.079486      -0.038363      -0.038255       0.024033      -0.015028       0.020692      -0.048583      -0.018541       0.067124             14.799214      13.722984     -10.166173      -5.564301      17.585792       5.816868      13.088868          -0.000415
          215              C      13.553645       3.717122       2.795990      -0.198979      38.667726 0.42865217E+03  0.10078629E+05                                10.063007                            6.968488      -0.108572       1.935687                    0.999395      30.046377      87.414599       0.613206       0.424818      -1.055060       0.019088      -0.010210      -0.018093       0.028213      -0.013873       0.010719      -0.004754       0.011398      -0.038721      -0.016877      -0.008107       0.024984             14.440116      12.761961      -8.733956      -5.600828      16.142209       5.982588      14.416177           0.000494
          216              C      14.269395       2.951415       1.945161      -0.085822      35.438157 0.39676592E+03  0.91200716E+04                                 9.443515                            6.647112       0.132923       2.016946                    0.999706      28.577323      81.319334       0.638086       0.417602      -1.063108      -0.004702      -0.000343       0.029695       0.030067       0.011743       0.011236      -0.015720       0.000077       0.058662      -0.029049       0.001673       0.027376             13.341469      12.598736      -8.371379      -4.928829      14.828490       5.364976      12.597180           0.000713
          217              C      15.093911       1.908190       2.380602      -0.023267      40.296947 0.38948213E+03  0.88455334E+04                                10.215692                            6.517147       0.062498       2.036316                    0.999455      26.381737      72.837996       0.659494       0.408939      -1.076636      -0.003321       0.005223       0.023157       0.023969      -0.008442       0.013786      -0.007875      -0.007136      -0.058860      -0.026003       0.002156       0.023848             16.169184      14.795693      -9.216509      -8.509196      15.264240       7.801170      18.447618           0.001735
          218              C      14.999179       1.719802       3.669737      -0.061796      34.498085 0.38085180E+03  0.87049107E+04                                 9.341216                            6.588521      -0.107759       1.944553                    0.999588      28.588593      82.344440       0.626970       0.427416      -1.052122      -0.025948       0.034746       0.000962       0.043376      -0.011400       0.016623      -0.013360      -0.010665      -0.087216      -0.036680       0.002913       0.033767             12.650122      10.757206      -6.081018      -5.294176      12.018552       4.572704      15.174607          -0.000254
          219              C      14.272903       2.455124       4.589319      -0.225592      37.866509 0.42689821E+03  0.99496071E+04                                 9.651113                            6.770675       0.217430       2.033625                    0.999884      29.724281      83.943857       0.652610       0.402690      -1.077594       0.032158      -0.033066      -0.017832       0.049452      -0.021282      -0.009758      -0.005418      -0.003331       0.146133      -0.046934      -0.003137       0.050071             13.147878      11.820065      -7.618459      -3.996009      14.473638       3.531896      13.149932          -0.000279
          220              C      15.872816       1.215408       1.349294       0.561675      27.255204 0.28510538E+03  0.60797473E+04                                 8.478274                            6.005312      -0.024066       2.041153                    0.999723      22.875703      64.273090       0.605521       0.474348      -1.021987       0.031340      -0.033636      -0.029993       0.054892       0.074999       0.044683      -0.012038      -0.014631      -0.190525      -0.097282      -0.012572       0.109854             12.420495      11.433658      -6.016338      -6.016373      11.248978       5.911720      14.578849          -0.001552
          221              C      18.377942      17.388434       5.626356       0.506951      33.031682 0.29404303E+03  0.62776484E+04                                 9.260425                            5.889770       0.065635       2.050387                    0.999412      23.145026      63.689963       0.648490       0.442402      -1.046793       0.006106       0.018206       0.032062       0.037372       0.005364       0.005500      -0.012938      -0.025755      -0.037677      -0.020684      -0.003429       0.024113             13.672131      11.242785       0.595499       1.533307       7.214521       6.324448      22.559086          -0.000032
          222              C      18.893703      18.293912       8.015553       0.289738      34.919571 0.32408072E+03  0.70651598E+04                                 9.531280                            6.107578       0.027343       2.043131                    0.999325      23.977647      65.937698       0.650910       0.431634      -1.056851       0.001375      -0.029698      -0.073716       0.079485      -0.002388      -0.012816       0.036012       0.018851       0.156808      -0.048578      -0.018546       0.067124             14.798446       9.103538      -0.617998       1.187303       8.099879       7.536750      27.191922          -0.000415
          223              C      17.679735      18.763870       8.382240      -0.198976      38.665941 0.42863108E+03  0.10078000E+05                                10.062599                            6.968228      -0.108571       1.935687                    0.999395      30.046096      87.412937       0.613230       0.424808      -1.055068      -0.008877       0.004314       0.026430       0.028213      -0.003133       0.018319      -0.007927       0.002416       0.030548      -0.016884      -0.008100       0.024984             14.439319       9.350820      -1.234940      -0.298172       8.619611       7.435585      25.347527           0.000495
          224              C      17.427117      19.262187       9.611215      -0.085823      35.437390 0.39675765E+03  0.91198304E+04                                 9.443348                            6.647014       0.132921       2.016945                    0.999706      28.577248      81.318789       0.638095       0.417599      -1.063110       0.024445      -0.011053      -0.013576       0.030067      -0.008417      -0.003013      -0.007772       0.022544      -0.079799      -0.029054       0.001682       0.027371             13.341115       8.282697      -1.068323       0.235209       7.834099       6.311670      23.906550           0.000712
          225              C      18.384959      19.276367      10.631063      -0.023267      40.294594 0.38946033E+03  0.88449104E+04                                10.215273                            6.516945       0.062510       2.036320                    0.999455      26.381565      72.836888       0.659508       0.408937      -1.076638       0.015892      -0.012480      -0.012893       0.023969       0.005527       0.023666      -0.005679      -0.000933       0.004420      -0.026005       0.002161       0.023843             16.168257      10.031063      -2.409261      -3.695575       8.991662       8.333696      29.482045           0.001737
          226              C      19.546299      18.848949      10.212811      -0.061795      34.498468 0.38086095E+03  0.87051446E+04                                 9.341276                            6.588614      -0.107751       1.944556                    0.999588      28.588295      82.342856       0.626966       0.427418      -1.052124      -0.019275      -0.008637      -0.037886       0.043376       0.010832       0.032343      -0.008706       0.002499       0.008543      -0.036682       0.002926       0.033756             12.650116       9.811487      -1.990753      -2.402211       7.610705       5.796768      20.528157          -0.000253
          227              C      19.872597      18.344554       8.966647      -0.225595      37.864539 0.42687659E+03  0.99489485E+04                                 9.650572                            6.770339       0.217415       2.033621                    0.999884      29.724016      83.941664       0.652652       0.402670      -1.077610       0.004533       0.011884       0.047791       0.049455      -0.028499      -0.014866       0.018038       0.063014       0.009055      -0.046912      -0.003143       0.050055             13.146886      10.261042      -1.107626       0.607674       7.474546       5.454546      21.705070          -0.000275
          228              C      17.942878      19.774684      11.937387       0.561677      27.254742 0.28510234E+03  0.60796529E+04                                 8.478101                            6.005231      -0.024040       2.041163                    0.999723      22.875541      64.272015       0.605533       0.474340      -1.021993      -0.005069       0.018470       0.051442       0.054892       0.046691       0.024667      -0.043589      -0.103868      -0.203766      -0.097283      -0.012577       0.109860             12.420092       7.895108      -2.059879      -3.218605       7.859777       5.858630      21.505391          -0.001552
          229              C      46.758846      34.738379      23.021080       0.506950      33.031776 0.29404330E+03  0.62776552E+04                                 9.260440                            5.889767       0.065635       2.050387                    0.999412      23.145046      63.690011       0.648491       0.442401      -1.046793      -0.012714       0.014391      -0.032062       0.037372      -0.013835      -0.013955       0.001704       0.003582      -0.037678      -0.020687      -0.003427       0.024113             13.672192       7.705903       1.446522       4.710530      10.751427      -4.490127      22.559246          -0.000042
          230              C      46.232559      35.637781      20.631883       0.289738      34.919628 0.32407951E+03  0.70651323E+04                                 9.531308                            6.107572       0.027343       2.043131                    0.999325      23.977649      65.937872       0.650909       0.431635      -1.056850       0.026407      -0.013658       0.073716       0.079485       0.009356       0.037594      -0.006909      -0.005293       0.156809      -0.048579      -0.018545       0.067124             14.798579       8.885991       0.743497       5.933449       8.317435      -4.796736      27.192312          -0.000415
          231              C      45.218579      34.821432      20.265196      -0.198977      38.665701 0.42863018E+03  0.10077964E+05                                10.062509                            6.968189      -0.108568       1.935688                    0.999395      30.046098      87.412613       0.613236       0.424804      -1.055071      -0.008175      -0.005531      -0.026430       0.028213       0.002610      -0.016027      -0.011906       0.004202       0.030548      -0.016891      -0.008096       0.024987             14.439195       9.871744       0.934036       6.588345       8.098485      -3.459659      25.347357           0.000494
          232              C      44.660715      34.851818      19.036221      -0.085822      35.437402 0.39675867E+03  0.91198527E+04                                 9.443363                            6.647038       0.132932       2.016949                    0.999706      28.577074      81.318086       0.638092       0.417601      -1.063110       0.021795       0.015643       0.013576       0.030067       0.013968      -0.005227       0.006492       0.003289      -0.079801      -0.029053       0.001685       0.027368             13.341176       8.871380       0.728334       5.348439       7.245367      -3.359654      23.906781           0.000713
          233              C      45.127356      35.688423      18.016373      -0.023268      40.294627 0.38946159E+03  0.88449469E+04                                10.215284                            6.516959       0.062504       2.036318                    0.999455      26.381596      72.837021       0.659506       0.408937      -1.076638       0.018754       0.007523       0.012893       0.023969      -0.003168      -0.016753      -0.017659      -0.009116       0.004420      -0.026009       0.002161       0.023847             16.168301      11.337985       1.654673       9.064994       7.684735      -0.966438      29.482183           0.001735
          234              C      46.078181      36.480464      18.434625      -0.061796      34.497784 0.38085231E+03  0.87049014E+04                                 9.341114                            6.588507      -0.107755       1.944554                    0.999588      28.588385      82.343010       0.626975       0.427414      -1.052127      -0.002157      -0.021012       0.037885       0.043376      -0.004336      -0.023715      -0.023665      -0.020024       0.008546      -0.036693       0.002925       0.033768             12.649879       9.884610       1.948250       6.220902       7.537191      -0.818258      20.527836          -0.000253
          235              C      46.678148      36.510849      19.680789      -0.225596      37.866481 0.42690365E+03  0.99497460E+04                                 9.651064                            6.770684       0.217406       2.033619                    0.999884      29.724156      83.943015       0.652616       0.402686      -1.077599      -0.008025       0.009867      -0.047792       0.049455       0.041532       0.023051       0.003847       0.017844       0.009059      -0.046911      -0.003133       0.050044             13.147723       9.130636       1.760197       4.420188       8.605549      -3.254053      21.706986          -0.000278
          236              C      44.474760      35.554728      16.710049       0.561676      27.254723 0.28510239E+03  0.60796541E+04                                 8.478100                            6.005235      -0.024044       2.041161                    0.999723      22.875554      64.272052       0.605533       0.474341      -1.021993      -0.018530       0.004845      -0.051442       0.054892      -0.068323      -0.050084       0.000429      -0.028949      -0.203767      -0.097287      -0.012574       0.109861             12.420090       9.652516       1.045229       6.683024       6.102362      -0.141932      21.505391          -0.001552
          237              C      53.888280      23.370266      23.714348       0.506951      33.031758 0.29404386E+03  0.62776670E+04                                 9.260425                            5.889771       0.065638       2.050388                    0.999412      23.145043      63.689899       0.648491       0.442401      -1.046794       0.034487      -0.001820       0.014283       0.037372      -0.004133      -0.007095      -0.010062      -0.029697      -0.038177      -0.020687      -0.003426       0.024114             13.672130      22.856581       1.584336       4.807845       5.860348       2.595695      12.299461          -0.000048
          238              C      56.358321      23.593090      24.516476       0.289737      34.919593 0.32408120E+03  0.70651665E+04                                 9.531260                            6.107572       0.027339       2.043130                    0.999325      23.977631      65.937444       0.650913       0.431633      -1.056853      -0.068075      -0.010399      -0.039695       0.079486       0.012673       0.039939       0.021110       0.073952       0.020691      -0.048577      -0.018542       0.067119             14.798414      25.422793       3.410181       7.818851       5.884280       1.910214      13.088168          -0.000415
          239              C      56.186400      23.724759      25.851446      -0.198977      38.664740 0.42862103E+03  0.10077666E+05                                10.062230                            6.968049      -0.108569       1.935688                    0.999395      30.045791      87.410525       0.613253       0.424796      -1.055079       0.018385       0.011429       0.018093       0.028213       0.011864      -0.009479      -0.006916       0.018299      -0.038732      -0.016887      -0.008088       0.024975             14.438632      22.858534       2.902925       7.980143       6.042688       1.858903      14.414673           0.000495
          240              C      57.207397      23.961764      26.702275      -0.085821      35.436651 0.39675251E+03  0.91196305E+04                                 9.443087                            6.646902       0.132941       2.016952                    0.999706      28.576743      81.315461       0.638114       0.417590      -1.063122      -0.002054      -0.004245      -0.029695       0.030067      -0.005848      -0.019234      -0.001884      -0.020406       0.058660      -0.029067       0.001692       0.027375             13.340661      21.519634       3.219964       7.109983       5.906079       1.585853      12.596271           0.000713
          241              C      58.523114      24.154204      26.266834      -0.023266      40.294130 0.38945842E+03  0.88448443E+04                                10.215158                            6.516908       0.062517       2.036322                    0.999455      26.381434      72.836112       0.659513       0.408934      -1.076641      -0.006184      -0.000266      -0.023156       0.023969       0.001127      -0.013713      -0.008008       0.018178      -0.058863      -0.026008       0.002166       0.023843             16.167970      23.126872       4.404958      11.009521       6.930689       3.468295      18.446348           0.001737
          242              C      58.638898      23.977969      24.977699      -0.061795      34.497456 0.38084635E+03  0.87047304E+04                                 9.341032                            6.588431      -0.107756       1.944554                    0.999588      28.588287      82.342535       0.626982       0.427411      -1.052129      -0.043065      -0.005098      -0.000962       0.043377       0.001077      -0.019884      -0.007727       0.025054      -0.087219      -0.036687       0.002928       0.033759             12.649761      16.968857       2.494225       6.606936       5.806104       2.298483      15.174322          -0.000253
          243              C      57.638952      23.716657      24.058117      -0.225593      37.864598 0.42687638E+03  0.99489357E+04                                 9.650591                            6.770343       0.217431       2.033625                    0.999884      29.723959      83.941278       0.652651       0.402671      -1.077610       0.044715       0.011319       0.017831       0.049452       0.009196       0.000183       0.011148       0.038499       0.146131      -0.046918      -0.003149       0.050067             13.146981      20.406332       2.659942       5.056096       5.885332       1.694572      13.149279          -0.000276
          244              C      59.512534      24.482364      27.298142       0.561677      27.254863 0.28510428E+03  0.60797089E+04                                 8.478175                            6.005293      -0.024035       2.041164                    0.999723      22.875489      64.272092       0.605524       0.474347      -1.021989       0.044800       0.010321       0.029994       0.054892      -0.043837      -0.032771      -0.032681      -0.122604      -0.190532      -0.097290      -0.012574       0.109864             12.420162      16.504851       3.087996       8.127527       6.177085       2.254359      14.578551          -0.001552
          245              C      51.369120      30.148189      14.128915       0.506950      33.031762 0.29404328E+03  0.62776559E+04                                 9.260445                            5.889775       0.065633       2.050386                    0.999412      23.145038      63.690040       0.648489       0.442402      -1.046792      -0.034486       0.012860      -0.006477       0.037372       0.008063       0.001529       0.002840       0.006793       0.071294      -0.020684      -0.003429       0.024113             13.672181      22.856633      -5.061114       0.108901      13.215592      -0.004747       4.944319           0.000048
          246              C      48.899079      30.978718      14.071621       0.289736      34.919728 0.32408177E+03  0.70651896E+04                                 9.531314                            6.107590       0.027352       2.043133                    0.999325      23.977691      65.937896       0.650909       0.431635      -1.056851       0.068076      -0.040891       0.003429       0.079487      -0.041883       0.001359       0.001547       0.018617      -0.145313      -0.048579      -0.018545       0.067124             14.798528      25.422884      -8.508524      -0.608847      13.488607      -0.778273       5.484093           0.000415
          247              C      49.071000      32.281230      13.750769      -0.198977      38.666061 0.42863234E+03  0.10078039E+05                                10.062630                            6.968244      -0.108563       1.935689                    0.999395      30.046135      87.413161       0.613228       0.424808      -1.055067      -0.018386       0.020867       0.004743       0.028213       0.004972      -0.014355      -0.002174       0.031732       0.001543      -0.016884      -0.008100       0.024985             14.439383      22.859683      -8.492098      -0.076797      14.653737      -1.185332       5.804728          -0.000495
          248              C      48.050003      33.162401      13.690610      -0.085822      35.437419 0.39675760E+03  0.91198322E+04                                 9.443360                            6.647016       0.132917       2.016944                    0.999706      28.577263      81.318935       0.638095       0.417599      -1.063110       0.002053      -0.029412       0.005895       0.030067       0.020072      -0.000909      -0.007478      -0.036218       0.011197      -0.029053       0.001683       0.027371             13.341144      21.520255      -7.777058      -0.665797      12.850378      -0.869181       5.652799          -0.000712
          249              C      46.734286      32.816010      14.017190      -0.023268      40.294688 0.38946068E+03  0.88449218E+04                                10.215296                            6.516951       0.062503       2.036318                    0.999455      26.381572      72.836960       0.659507       0.408937      -1.076638       0.006184      -0.021921       0.007468       0.023969       0.012548      -0.005639       0.000164       0.041294       0.010479      -0.026005       0.002161       0.023844             16.168321      23.127489     -11.848536      -0.483213      19.347145      -0.921468       6.030328          -0.001737
          250              C      46.618502      31.541857      14.280747      -0.061795      34.498593 0.38086162E+03  0.87051698E+04                                 9.341316                            6.588627      -0.107754       1.944555                    0.999588      28.588349      82.343239       0.626963       0.427419      -1.052123       0.043064      -0.002606      -0.004485       0.043376       0.018378      -0.007650       0.003761       0.057537       0.010235      -0.036682       0.002926       0.033756             12.650199      16.969216      -7.060918      -0.149211      15.578879      -1.156506       5.402500           0.000253
          251              C      47.618448      30.587762      14.340906      -0.225594      37.864615 0.42687616E+03  0.99489435E+04                                 9.650605                            6.770344       0.217428       2.033625                    0.999885      29.724034      83.941938       0.652650       0.402671      -1.077608      -0.044717       0.020586       0.004722       0.049454      -0.003250      -0.008618      -0.020334      -0.050553      -0.121036      -0.046911      -0.003143       0.050054             13.146955      20.406018      -5.653473      -0.822434      13.407514      -0.964902       5.627332           0.000276
          252              C      45.744866      33.897722      13.982814       0.561677      27.254732 0.28510194E+03  0.60796433E+04                                 8.478103                            6.005228      -0.024039       2.041164                    0.999723      22.875542      64.272050       0.605533       0.474340      -1.021993      -0.044800       0.031718      -0.000267       0.054892       0.045501       0.030403       0.023784       0.037109       0.288606      -0.097283      -0.012577       0.109860             12.420113      16.504891      -8.692030      -0.202238      15.061871      -0.886905       5.693576           0.001552
          253              C      58.498554      33.283942      25.077965       0.506950      33.032862 0.29405080E+03  0.62778611E+04                                 9.260664                            5.889852       0.065631       2.050386                    0.999412      23.145165      63.690763       0.648484       0.442403      -1.046791       0.012713      -0.025431       0.024255       0.037372       0.017766       0.008390       0.006683       0.017664       0.004573      -0.020684      -0.003425       0.024109             13.672686       7.706066      -4.923390       0.206375      18.425601      -7.203587      14.886391           0.000042
          254              C      59.024841      31.331186      26.722328       0.289738      34.920825 0.32408797E+03  0.70653668E+04                                 9.531554                            6.107662       0.027339       2.043130                    0.999325      23.977776      65.938576       0.650902       0.431637      -1.056848      -0.026406       0.064947      -0.037449       0.079485      -0.038566       0.003709      -0.029181      -0.068293      -0.032178      -0.048583      -0.018542       0.067125             14.799219       8.886286      -5.842331       1.277012      22.081368      -9.663113      13.430003           0.000415
          255              C      60.038821      30.713354      26.074896      -0.198977      38.667697 0.42865173E+03  0.10078618E+05                                10.063009                            6.968490      -0.108574       1.935686                    0.999395      30.046361      87.414594       0.613205       0.424819      -1.055060       0.008176      -0.026762       0.003596       0.028213       0.014228      -0.007811      -0.014720      -0.003770       0.006676      -0.016877      -0.008108       0.024985             14.440119       9.872343      -6.523505       1.315736      21.257872      -8.112218      12.190144          -0.000494
          256              C      60.596685      29.564794      26.513202      -0.085823      35.438183 0.39676618E+03  0.91200793E+04                                 9.443520                            6.647115       0.132922       2.016946                    0.999706      28.577338      81.319393       0.638086       0.417602      -1.063108      -0.021796       0.018014       0.010222       0.030067       0.000262      -0.014920       0.017073       0.033203       0.009986      -0.029049       0.001672       0.027377             13.341477       8.871606      -5.285544       1.096167      19.944346      -7.849378      11.208478          -0.000712
          257              C      60.130044      28.882140      27.641911      -0.023266      40.296959 0.38948227E+03  0.88455376E+04                                10.215693                            6.517148       0.062497       2.036315                    0.999455      26.381749      72.838039       0.659494       0.408939      -1.076636      -0.018754       0.014663       0.002794       0.023969       0.016846      -0.002600      -0.012996       0.004065       0.043983      -0.026003       0.002155       0.023848             16.169183      11.338553      -9.098732       1.461762      26.454386      -7.602425      10.714611          -0.001736
          258              C      59.179219      29.540486      28.249237      -0.061797      34.498122 0.38085228E+03  0.87049247E+04                                 9.341222                            6.588525      -0.107761       1.944552                    0.999588      28.588628      82.344571       0.626970       0.427416      -1.052122       0.002158       0.028716      -0.032438       0.043376       0.023791      -0.003824      -0.016601      -0.000054       0.068484      -0.036680       0.002912       0.033768             12.650129       9.884734      -6.514678       0.236832      18.570541      -4.719185       9.495110           0.000253
          259              C      58.579252      30.725508      27.862496      -0.225596      37.866689 0.42690069E+03  0.99496792E+04                                 9.651143                            6.770695       0.217403       2.033618                    0.999884      29.724354      83.944113       0.652609       0.402690      -1.077594       0.008027      -0.041769       0.025233       0.049455      -0.035592      -0.031480      -0.001235       0.003460      -0.034049      -0.046927      -0.003132       0.050059             13.147925       9.130761      -4.754294      -0.186098      18.206349      -6.648449      12.106665           0.000278
          260              C      60.782640      27.605962      27.951303       0.561675      27.255252 0.28510593E+03  0.60797615E+04                                 8.478283                            6.005317      -0.024066       2.041153                    0.999723      22.875710      64.273108       0.605521       0.474348      -1.021987       0.018529      -0.046886       0.021714       0.054892       0.069987       0.047716       0.036900       0.074211       0.105717      -0.097283      -0.012571       0.109853             12.420510       9.652767      -6.649542       1.242314      19.705539      -4.951314       7.903224           0.001552
          261              C      45.923804      32.801830      23.714348       0.506950      33.031766 0.29404344E+03  0.62776607E+04                                 9.260448                            5.889777       0.065635       2.050387                    0.999412      23.145045      63.690077       0.648488       0.442402      -1.046792      -0.018820      -0.028956       0.014284       0.037372      -0.010794      -0.005167       0.011173       0.022001      -0.038178      -0.020684      -0.003429       0.024113             13.672188       8.737338       6.567419      -0.156019      19.979666      -5.461677      12.299560          -0.000042
          262              C      44.881755      30.551300      24.516476       0.289736      34.919679 0.32408106E+03  0.70651710E+04                                 9.531308                            6.107585       0.027339       2.043130                    0.999325      23.977666      65.937827       0.650909       0.431635      -1.056850       0.025031       0.064154      -0.039695       0.079486       0.025684      -0.001689      -0.045145      -0.058931       0.020691      -0.048577      -0.018545       0.067122             14.798522       7.815628       6.755348      -2.255155      23.491548      -7.726550      13.088391          -0.000415
          263              C      45.081744      30.634353      25.851446      -0.198978      38.666113 0.42863268E+03  0.10078051E+05                                10.062646                            6.968251      -0.108573       1.935687                    0.999395      30.046142      87.413248       0.613227       0.424809      -1.055067       0.000703      -0.021636       0.018093       0.028213       0.001989      -0.001256       0.011663      -0.029724      -0.038725      -0.016884      -0.008099       0.024983             14.439417       7.732969       5.830338      -2.380438      21.169709      -7.841152      14.415572           0.000494
          264              C      44.776498      29.631641      26.702275      -0.085822      35.437460 0.39675808E+03  0.91198464E+04                                 9.443368                            6.647021       0.132921       2.016946                    0.999706      28.577274      81.318995       0.638094       0.417599      -1.063110      -0.002651       0.003901      -0.029695       0.030068      -0.005915       0.007982       0.017594       0.020301       0.058660      -0.029053       0.001682       0.027371             13.341162       7.021068       5.151048      -2.181705      20.405433      -6.950732      12.596984           0.000713
          265              C      44.285297      28.395977      26.266834      -0.023267      40.294726 0.38946106E+03  0.88449327E+04                                10.215302                            6.516954       0.062509       2.036320                    0.999455      26.381583      72.837002       0.659506       0.408937      -1.076638       0.002861       0.005488      -0.023156       0.023969       0.007306      -0.000080       0.015877      -0.011054      -0.058860      -0.026005       0.002161       0.023844             16.168337       7.165054       4.810832      -2.501221      22.893256     -11.269003      18.446701           0.001735
          266              C      44.074782      28.383823      24.977699      -0.061795      34.498620 0.38086172E+03  0.87051721E+04                                 9.341319                            6.588628      -0.107755       1.944554                    0.999588      28.588354      82.343235       0.626963       0.427419      -1.052123       0.017117       0.039844      -0.000962       0.043376       0.010305       0.003249       0.021077      -0.014410      -0.087219      -0.036682       0.002925       0.033757             12.650205       6.436888       3.586526      -1.313017      16.338631      -6.871465      15.175095          -0.000254
          267              C      44.348451      29.380457      24.058117      -0.225592      37.864564 0.42687536E+03  0.99489203E+04                                 9.650597                            6.770339       0.217433       2.033627                    0.999884      29.724003      83.941840       0.652650       0.402672      -1.077608      -0.012557      -0.044383       0.017831       0.049452       0.012067       0.009562      -0.005739      -0.035193       0.146127      -0.046920      -0.003146       0.050067             13.146943       7.211952       4.957693      -1.060435      19.079344      -5.225917      13.149531          -0.000279
          268              C      44.074782      27.375034      27.298142       0.561677      27.254745 0.28510207E+03  0.60796470E+04                                 8.478106                            6.005230      -0.024039       2.041163                    0.999723      22.875557      64.272102       0.605533       0.474340      -1.021993      -0.013461      -0.043959       0.029993       0.054892      -0.031173      -0.011921       0.044717       0.137218      -0.190529      -0.097284      -0.012577       0.109860             12.420118       6.084708       2.928082      -2.111428      16.597232      -8.165812      14.578415          -0.001552
          269              C      59.333596      33.292044      23.021080       0.506951      33.032881 0.29405096E+03  0.62778658E+04                                 9.260669                            5.889855       0.065629       2.050385                    0.999412      23.145169      63.690790       0.648483       0.442403      -1.046791       0.018819       0.003814      -0.032062       0.037372       0.008467       0.008452       0.011232       0.022167      -0.037677      -0.020684      -0.003425       0.024109             13.672694       8.737692      -2.042166      -6.244222       9.720282      -1.834233      22.560108           0.000042
          270              C      60.375645      33.298121      20.631883       0.289738      34.920824 0.32408801E+03  0.70653680E+04                                 9.531553                            6.107662       0.027340       2.043130                    0.999325      23.977779      65.938582       0.650902       0.431637      -1.056848      -0.025031      -0.016040       0.073716       0.079485      -0.006973      -0.024782      -0.029105      -0.013561       0.156809      -0.048584      -0.018542       0.067125             14.799213       7.815926      -0.125496      -7.121167       9.387978      -2.740428      27.193736           0.000415
          271              C      60.175656      34.584428      20.265196      -0.198977      38.667706 0.42865205E+03  0.10078626E+05                                10.063005                            6.968489      -0.108571       1.935687                    0.999395      30.046359      87.414547       0.613206       0.424819      -1.055060      -0.000702       0.009846      -0.026430       0.028213       0.000503      -0.002301       0.019825      -0.006636       0.030557      -0.016877      -0.008108       0.024985             14.440111       7.733318       0.300949      -6.290758      10.237841      -3.976344      25.349174          -0.000494
          272              C      60.480902      35.052360      19.036221      -0.085822      35.438112 0.39676544E+03  0.91200576E+04                                 9.443506                            6.647108       0.132922       2.016946                    0.999706      28.577322      81.319312       0.638086       0.417602      -1.063108       0.002649      -0.026697       0.013576       0.030067      -0.005571       0.008233       0.001274      -0.025851      -0.079793      -0.029049       0.001672       0.027377             13.341451       7.021216       0.339941      -5.583853       9.095853      -2.952226      23.907283          -0.000713
          273              C      60.972103      34.229934      18.016373      -0.023267      40.296920 0.38948213E+03  0.88455334E+04                                10.215687                            6.517147       0.062497       2.036315                    0.999455      26.381744      72.838016       0.659494       0.408939      -1.076636      -0.002863      -0.020003       0.012893       0.023970      -0.002368      -0.006918       0.023334       0.010040       0.004422      -0.026003       0.002156       0.023848             16.169168       7.165368       0.754636      -5.369786      11.858225      -7.367812      29.483911          -0.001735
          274              C      61.182618      33.010475      18.434625      -0.061796      34.498084 0.38085197E+03  0.87049157E+04                                 9.341215                            6.588522      -0.107758       1.944553                    0.999588      28.588603      82.344480       0.626970       0.427416      -1.052122      -0.017117       0.012375       0.037886       0.043376      -0.006512      -0.008642       0.032362       0.017509       0.008549      -0.036680       0.002912       0.033768             12.650117       6.436898       0.042332      -3.819221      10.985125      -4.978405      20.528329           0.000254
          275              C      60.908949      32.475695      19.680789      -0.225596      37.866623 0.42690005E+03  0.99496612E+04                                 9.651133                            6.770690       0.217406       2.033619                    0.999884      29.724351      83.944115       0.652609       0.402690      -1.077594       0.012559       0.002018      -0.047791       0.049455      -0.013051      -0.008201      -0.021896      -0.080872       0.009063      -0.046927      -0.003132       0.050059             13.147906       7.212481      -0.652709      -5.028272      10.523865      -2.201104      21.707373           0.000280
          276              C      61.182618      34.861946      16.710049       0.561675      27.255225 0.28510583E+03  0.60797588E+04                                 8.478278                            6.005316      -0.024067       2.041153                    0.999723      22.875705      64.273087       0.605521       0.474348      -1.021987       0.013459       0.013625      -0.051443       0.054892       0.021622       0.025410       0.043156       0.132803      -0.203766      -0.097282      -0.012571       0.109853             12.420499       6.084849       1.014687      -3.464572       9.670406      -5.716988      21.506242           0.001551
          277              C      52.204162      23.852377      25.077965       0.506951      33.031743 0.29404333E+03  0.62776546E+04                                 9.260427                            5.889764       0.065635       2.050387                    0.999412      23.145030      63.689911       0.648491       0.442401      -1.046794      -0.028381       0.001705       0.024255       0.037372      -0.001235       0.001592      -0.010609      -0.039609       0.004570      -0.020687      -0.003427       0.024114             13.672158      20.008924      -2.179864      -6.341285       6.121970       3.422834      14.885580           0.000058
          278              C      50.249883      24.372977      26.722328       0.289739      34.919594 0.32407937E+03  0.70651272E+04                                 9.531296                            6.107569       0.027344       2.043131                    0.999325      23.977635      65.937784       0.650910       0.431635      -1.056850       0.069450      -0.009605      -0.037449       0.079485      -0.010289      -0.027128       0.011377       0.100938      -0.032184      -0.048579      -0.018545       0.067124             14.798544      23.840853      -2.792263      -9.006446       7.125248       3.725501      13.429532           0.000415
          279              C      49.207834      23.803761      26.074896      -0.198976      38.665557 0.42862877E+03  0.10077919E+05                                10.062471                            6.968170      -0.108566       1.935689                    0.999395      30.046057      87.412347       0.613238       0.424803      -1.055072      -0.027264       0.006301       0.003596       0.028213      -0.008748      -0.008847       0.014118      -0.022785       0.006664      -0.016891      -0.008096       0.024987             14.439118      24.059010      -1.668190      -7.682579       7.068857       2.916549      12.189488          -0.000493
          280              C      47.934220      23.894917      26.513202      -0.085822      35.437362 0.39675855E+03  0.91198463E+04                                 9.443350                            6.647035       0.132935       2.016950                    0.999706      28.577045      81.317900       0.638093       0.417600      -1.063110       0.026498       0.009868       0.010223       0.030067       0.014246       0.022240       0.004378      -0.017078       0.009973      -0.029053       0.001685       0.027368             13.341146      21.752905      -2.151849      -7.345694       7.062249       2.975331      11.208286          -0.000713
          281              C      47.576345      24.640367      27.641911      -0.023268      40.294569 0.38946121E+03  0.88449350E+04                                10.215269                            6.516954       0.062507       2.036319                    0.999455      26.381576      72.836921       0.659507       0.408937      -1.076638       0.022076       0.008910       0.002795       0.023969      -0.006663      -0.009957       0.008747      -0.031221       0.043979      -0.026009       0.002162       0.023847             16.168259      30.553219      -1.995839      -7.314267       7.237472       2.535158      10.714085          -0.001735
          282              C      48.621902      25.134632      28.249237      -0.061796      34.497692 0.38085151E+03  0.87048756E+04                                 9.341087                            6.588496      -0.107752       1.944555                    0.999588      28.588345      82.342760       0.626976       0.427413      -1.052127       0.023789      -0.016226      -0.032439       0.043376      -0.011923      -0.012470       0.011607      -0.041207       0.068474      -0.036693       0.002926       0.033767             12.649828      22.040409      -0.503660      -4.205139       6.414212       2.154398       9.494863           0.000254
          283              C      49.948145      25.061708      27.862496      -0.225595      37.866387 0.42690315E+03  0.99497258E+04                                 9.651035                            6.770674       0.217410       2.033620                    0.999884      29.724114      83.942708       0.652617       0.402685      -1.077600      -0.040186       0.013935       0.025233       0.049455       0.019290       0.014667       0.027874       0.059884      -0.034065      -0.046910      -0.003134       0.050044             13.147669      20.054239      -1.552671      -5.664524       7.282253       3.485333      12.106515           0.000279
          284              C      46.144844      24.713291      27.951303       0.561676      27.254721 0.28510240E+03  0.60796538E+04                                 8.478097                            6.005234      -0.024044       2.041161                    0.999723      22.875543      64.271996       0.605533       0.474341      -1.021993      -0.049869       0.007395       0.021715       0.054892      -0.002863       0.008097      -0.059779      -0.158338       0.105711      -0.097287      -0.012575       0.109862             12.420071      22.950033      -1.028116      -4.908870       6.407171       1.399749       7.903010           0.001552
          285              C      53.053238      31.594525      14.128915       0.506950      33.031785 0.29404400E+03  0.62776706E+04                                 9.260430                            5.889772       0.065640       2.050389                    0.999412      23.145047      63.689910       0.648491       0.442401      -1.046794       0.028381       0.023436      -0.006477       0.037372      -0.001092       0.001693      -0.002746      -0.017368       0.071293      -0.020687      -0.003426       0.024113             13.672146      20.008773       6.705221      -0.058551      16.063352      -0.091927       4.944311          -0.000058
          286              C      55.007517      33.318378      14.071621       0.289736      34.919701 0.32408200E+03  0.70651881E+04                                 9.531277                            6.107578       0.027350       2.043133                    0.999325      23.977668      65.937564       0.650913       0.431633      -1.056853      -0.069451      -0.038510       0.003430       0.079487       0.029002       0.000659      -0.001953       0.063230      -0.145312      -0.048579      -0.018542       0.067121             14.798457      23.840584       9.421994      -0.369548      15.070710       0.916410       5.484077          -0.000415
          287              C      56.049565      32.518235      13.750769      -0.198976      38.664792 0.42862141E+03  0.10077678E+05                                10.062243                            6.968054      -0.108565       1.935688                    0.999395      30.045814      87.410643       0.613252       0.424796      -1.055079       0.027265       0.005489       0.004745       0.028213       0.011247       0.005294       0.013509      -0.024495       0.001552      -0.016887      -0.008089       0.024976             14.438663      24.058099       7.798889      -0.988029      13.453367       0.659184       5.804523           0.000493
          288              C      57.323180      32.961858      13.690610      -0.085822      35.436681 0.39675277E+03  0.91196388E+04                                 9.443095                            6.646905       0.132934       2.016949                    0.999706      28.576761      81.315551       0.638114       0.417590      -1.063122      -0.026497       0.012927       0.005896       0.030066      -0.025727      -0.006026       0.004515      -0.016674       0.011209      -0.029067       0.001692       0.027375             13.340681      21.752015       7.642549      -0.419742      12.617361       1.011155       5.652667           0.000714
          289              C      57.681055      34.274499      14.017190      -0.023267      40.294188 0.38945865E+03  0.88448516E+04                                10.215170                            6.516912       0.062507       2.036319                    0.999455      26.381445      72.836168       0.659513       0.408934      -1.076641      -0.022075       0.005605       0.007468       0.023969       0.011604       0.002959       0.004796      -0.042391       0.010484      -0.026008       0.002166       0.023843             16.168004      30.552724       7.560949      -0.556414      11.921034       0.879188       6.030254           0.001736
          290              C      56.635498      35.011846      14.280747      -0.061796      34.497549 0.38084719E+03  0.87047543E+04                                 9.341047                            6.588437      -0.107760       1.944552                    0.999588      28.588325      82.342669       0.626982       0.427411      -1.052129      -0.023789      -0.035992      -0.004485       0.043376       0.015721       0.007076       0.004740      -0.060619       0.010238      -0.036687       0.002928       0.033759             12.649791      22.040411       4.132478      -0.926874      10.506623       0.707489       5.402339          -0.000254
          291              C      55.309255      34.622916      14.340906      -0.225594      37.864634 0.42687689E+03  0.99489481E+04                                 9.650589                            6.770342       0.217423       2.033623                    0.999885      29.723977      83.941263       0.652652       0.402671      -1.077611       0.040186       0.028432       0.004723       0.049453      -0.020269      -0.013306       0.017626       0.030890      -0.121035      -0.046909      -0.003146       0.050055             13.146985      20.053208       5.857483      -0.424347      13.760415       1.194679       5.627332          -0.000279
          292              C      59.112556      34.590505      13.982814       0.561677      27.254886 0.28510443E+03  0.60797130E+04                                 8.478181                            6.005295      -0.024036       2.041164                    0.999723      22.875493      64.272116       0.605523       0.474347      -1.021989       0.049869       0.022939      -0.000267       0.054892      -0.006686       0.005396      -0.038226      -0.097378       0.288606      -0.097290      -0.012574       0.109864             12.420180      22.950286       4.970801      -0.667001       8.616623       0.618591       5.693631          -0.001553
          293              C      47.183384      34.019263      25.077965       0.506950      33.031824 0.29404422E+03  0.62776779E+04                                 9.260444                            5.889777       0.065636       2.050387                    0.999412      23.145061      63.690007       0.648490       0.442401      -1.046793       0.015667       0.023725       0.024255       0.037372      -0.016535      -0.009985       0.003925       0.021940       0.004571      -0.020687      -0.003426       0.024113             13.672177      11.481524       7.103102       6.134952      14.649268       3.780259      14.885739          -0.000042
          294              C      48.611376      35.451419      26.722328       0.289738      34.919651 0.32408143E+03  0.70651741E+04                                 9.531278                            6.107577       0.027343       2.043131                    0.999325      23.977643      65.937534       0.650912       0.431633      -1.056852      -0.043043      -0.055343      -0.037449       0.079485       0.048851       0.023415       0.017803      -0.032651      -0.032183      -0.048578      -0.018543       0.067121             14.798465      13.722257       8.634074       7.729594      17.243591       5.936928      13.429546          -0.000415
          295              C      48.639445      36.638467      26.074896      -0.198976      38.664845 0.42862172E+03  0.10077689E+05                                10.062262                            6.968063      -0.108570       1.935687                    0.999395      30.045815      87.410727       0.613251       0.424797      -1.055078       0.019091       0.020460       0.003594       0.028214      -0.005497       0.016641       0.000599       0.026533       0.006675      -0.016887      -0.008089       0.024976             14.438701      12.760717       8.190697       6.366887      18.366178       5.194758      12.189209           0.000494
          296              C      49.355195      37.695872      26.513202      -0.085821      35.436668 0.39675228E+03  0.91196263E+04                                 9.443096                            6.646902       0.132937       2.016951                    0.999706      28.576758      81.315578       0.638114       0.417590      -1.063122      -0.004703      -0.027882       0.010223       0.030067      -0.014525      -0.007338      -0.021452      -0.016153       0.009982      -0.029067       0.001692       0.027375             13.340688      12.598056       7.436825       6.249334      16.216046       4.873665      11.207962           0.000713
          297              C      50.179711      37.633076      27.641911      -0.023267      40.294216 0.38945860E+03  0.88448504E+04                                10.215177                            6.516912       0.062516       2.036322                    0.999455      26.381446      72.836183       0.659513       0.408934      -1.076641      -0.003323      -0.023572       0.002795       0.023969      -0.010191       0.012549       0.004248       0.027144       0.043982      -0.026008       0.002166       0.023843             16.168026      14.794590      11.093718       5.852476      22.995577       5.066564      10.713910           0.001736
          298              C      50.084979      36.480464      28.249237      -0.061796      34.497536 0.38084673E+03  0.87047439E+04                                 9.341053                            6.588436      -0.107758       1.944553                    0.999588      28.588322      82.342743       0.626981       0.427411      -1.052128      -0.025947      -0.012489      -0.032439       0.043376      -0.011887       0.016281       0.004992       0.041236       0.068473      -0.036687       0.002928       0.033759             12.649808      10.756896       7.018189       3.968317      17.697716       2.564531       9.494812          -0.000254
          299              C      49.358703      35.368366      27.862496      -0.225596      37.864846 0.42687922E+03  0.99490213E+04                                 9.650639                            6.770368       0.217404       2.033618                    0.999884      29.724062      83.941732       0.652649       0.402671      -1.077610       0.032161       0.027835       0.025233       0.049455       0.016282       0.016801      -0.026644      -0.063373      -0.034066      -0.046911      -0.003145       0.050056             13.147067      11.819234       6.306386       5.850263      15.516052       3.162546      12.105914          -0.000279
          300              C      50.958616      38.836329      27.951303       0.561677      27.254900 0.28510444E+03  0.60797135E+04                                 8.478184                            6.005295      -0.024036       2.041164                    0.999723      22.875499      64.272145       0.605523       0.474347      -1.021989       0.031338       0.039491       0.021716       0.054892      -0.067134      -0.055822       0.022873       0.084123       0.105715      -0.097290      -0.012574       0.109864             12.420193      11.433339       7.677414       3.666636      17.924198       3.551331       7.903042          -0.001552
          301              C      53.463742      29.412868      14.128915       0.506950      33.031772 0.29404350E+03  0.62776600E+04                                 9.260435                            5.889767       0.065634       2.050387                    0.999412      23.145048      63.689999       0.648491       0.442401      -1.046793       0.006106      -0.036297      -0.006477       0.037372      -0.006977      -0.003226      -0.000095       0.010569       0.071293      -0.020687      -0.003426       0.024113             13.672174      11.242778      -1.644106      -0.050333      24.829420       0.096686       4.944322          -0.000032
          302              C      53.979503      26.858486      14.071621       0.289735      34.919690 0.32408037E+03  0.70651548E+04                                 9.531314                            6.107578       0.027350       2.043133                    0.999325      23.977678      65.937938       0.650909       0.431635      -1.056850       0.001375       0.079401       0.003430       0.079487       0.012877      -0.002021       0.000404      -0.081852      -0.145312      -0.048579      -0.018543       0.067122             14.798579       9.103457      -0.913473       0.978389      29.808169      -0.138117       5.484110          -0.000415
          303              C      52.765535      26.356117      13.750769      -0.198976      38.665599 0.42862921E+03  0.10077932E+05                                10.062478                            6.968173      -0.108564       1.935689                    0.999395      30.046071      87.412413       0.613238       0.424803      -1.055072      -0.008878      -0.026356       0.004743       0.028213      -0.016234       0.009055      -0.011346      -0.007252       0.001539      -0.016891      -0.008097       0.024987             14.439133       9.350670       0.692594       1.064896      28.162073       0.526115       5.804654           0.000495
          304              C      52.512917      25.031323      13.690610      -0.085822      35.437390 0.39675884E+03  0.91198546E+04                                 9.443353                            6.647037       0.132931       2.016949                    0.999706      28.577067      81.317965       0.638093       0.417600      -1.063111       0.024445       0.016484       0.005896       0.030067       0.005639       0.006925       0.002951       0.052880       0.011192      -0.029053       0.001685       0.027368             13.341153       8.282607       0.134210       1.085592      26.088044      -0.142045       5.652808           0.000712
          305              C      53.470759      24.065074      14.017190      -0.023268      40.294621 0.38946154E+03  0.88449445E+04                                10.215276                            6.516956       0.062495       2.036315                    0.999455      26.381598      72.836992       0.659507       0.408937      -1.076638       0.015892       0.016316       0.007468       0.023969      -0.024159       0.002674      -0.004965       0.001088       0.010474      -0.026009       0.002161       0.023847             16.168278      10.031014       4.287263       1.039603      32.443499       0.042254       6.030321           0.001737
          306              C      54.632099      24.601879      14.280747      -0.061797      34.497802 0.38085292E+03  0.87049152E+04                                 9.341106                            6.588508      -0.107756       1.944553                    0.999588      28.588394      82.342922       0.626976       0.427413      -1.052127      -0.019276       0.038598      -0.004485       0.043376      -0.034115       0.000565      -0.008506       0.003066       0.010230      -0.036693       0.002926       0.033767             12.649858       9.811267       2.928001       1.076135      22.735915       0.448942       5.402394          -0.000253
          307              C      54.958397      25.944904      14.340906      -0.225593      37.866285 0.42690154E+03  0.99496807E+04                                 9.651020                            6.770661       0.217425       2.033624                    0.999885      29.724075      83.942614       0.652618       0.402685      -1.077599       0.004530      -0.049019       0.004723       0.049454       0.023504       0.021915       0.002704       0.019645      -0.121036      -0.046909      -0.003135       0.050044             13.147646      10.261149      -0.204065       1.246790      23.554187      -0.229888       5.627603          -0.000275
          308              C      53.028678      22.667355      13.982814       0.561676      27.254766 0.28510265E+03  0.60796602E+04                                 8.478106                            6.005236      -0.024045       2.041161                    0.999723      22.875551      64.272011       0.605533       0.474340      -1.021993      -0.005069      -0.054657      -0.000266       0.054892      -0.038825      -0.035802       0.014438       0.060258       0.288599      -0.097288      -0.012574       0.109861             12.420092       7.895100       3.721146       0.869206      23.671593       0.268314       5.693582          -0.001552
          309              C      58.074016      34.983487      23.714348       0.506951      33.032856 0.29405068E+03  0.62778579E+04                                 9.260664                            5.889851       0.065631       2.050386                    0.999412      23.145158      63.690741       0.648484       0.442403      -1.046791      -0.015668       0.030776       0.014283       0.037372       0.014922       0.012258      -0.001114       0.007690      -0.038176      -0.020684      -0.003425       0.024109             13.672687      11.481939      -8.152225      -4.652027      17.236322       2.866021      12.299801           0.000042
          310              C      56.646024      37.011192      24.516476       0.289737      34.920835 0.32408795E+03  0.70653663E+04                                 9.531554                            6.107661       0.027336       2.043129                    0.999325      23.977783      65.938593       0.650903       0.431637      -1.056848       0.043044      -0.053755      -0.039695       0.079486      -0.038363      -0.038255       0.024033      -0.015028       0.020691      -0.048583      -0.018541       0.067124             14.799220      13.722990     -10.166179      -5.564301      17.585801       5.816868      13.088869           0.000415
          311              C      56.617955      36.796470      25.851446      -0.198979      38.667748 0.42865237E+03  0.10078636E+05                                10.063013                            6.968492      -0.108573       1.935687                    0.999395      30.046384      87.414646       0.613205       0.424819      -1.055060      -0.019088       0.010210       0.018093       0.028213      -0.013873       0.010719      -0.004754       0.011398      -0.038721      -0.016877      -0.008107       0.024984             14.440127      12.761972      -8.733966      -5.600832      16.142225       5.982592      14.416184          -0.000494
          312              C      55.902205      37.562177      26.702275      -0.085822      35.438179 0.39676613E+03  0.91200778E+04                                 9.443520                            6.647115       0.132922       2.016946                    0.999706      28.577329      81.319357       0.638086       0.417602      -1.063108       0.004703       0.000343      -0.029695       0.030067       0.011743       0.011236      -0.015720       0.000077       0.058662      -0.029049       0.001673       0.027376             13.341478      12.598746      -8.371388      -4.928832      14.828503       5.364980      12.597184          -0.000713
          313              C      55.077689      38.605402      26.266834      -0.023267      40.296945 0.38948219E+03  0.88455351E+04                                10.215692                            6.517147       0.062498       2.036316                    0.999455      26.381740      72.838008       0.659494       0.408939      -1.076636       0.003321      -0.005223      -0.023157       0.023969      -0.008442       0.013786      -0.007875      -0.007137      -0.058861      -0.026004       0.002156       0.023848             16.169183      14.795691      -9.216510      -8.509191      15.264242       7.801167      18.447616          -0.001736
          314              C      55.172420      38.793790      24.977699      -0.061796      34.498062 0.38085161E+03  0.87049061E+04                                 9.341214                            6.588520      -0.107759       1.944553                    0.999588      28.588594      82.344467       0.626970       0.427416      -1.052122       0.025948      -0.034746      -0.000962       0.043376      -0.011400       0.016623      -0.013360      -0.010665      -0.087216      -0.036680       0.002913       0.033767             12.650118      10.757204      -6.081019      -5.294169      12.018553       4.572697      15.174597           0.000253
          315              C      55.898697      38.058468      24.058117      -0.225593      37.866530 0.42689850E+03  0.99496161E+04                                 9.651120                            6.770679       0.217430       2.033625                    0.999884      29.724285      83.943893       0.652609       0.402690      -1.077594      -0.032158       0.033066       0.017832       0.049452      -0.021282      -0.009757      -0.005418      -0.003331       0.146133      -0.046934      -0.003136       0.050070             13.147890      11.820080      -7.618471      -3.996013      14.473655       3.531899      13.149936           0.000278
          316              C      54.298784      39.298184      27.298142       0.561675      27.255203 0.28510539E+03  0.60797477E+04                                 8.478274                            6.005312      -0.024066       2.041153                    0.999723      22.875703      64.273090       0.605521       0.474348      -1.021987      -0.031340       0.033636       0.029993       0.054892       0.074999       0.044683      -0.012039      -0.014631      -0.190524      -0.097282      -0.012572       0.109854             12.420495      11.433657      -6.016338      -6.016373      11.248979       5.911720      14.578849           0.001552
          317              C      51.793658      23.125158      23.021080       0.506951      33.031676 0.29404300E+03  0.62776473E+04                                 9.260424                            5.889769       0.065635       2.050387                    0.999412      23.145024      63.689954       0.648490       0.442402      -1.046793      -0.006106      -0.018206      -0.032062       0.037372       0.005364       0.005500      -0.012938      -0.025755      -0.037677      -0.020684      -0.003429       0.024114             13.672127      11.242783       0.595499       1.533306       7.214519       6.324446      22.559078           0.000032
          318              C      51.277897      22.219680      20.631883       0.289738      34.919567 0.32408070E+03  0.70651590E+04                                 9.531278                            6.107577       0.027343       2.043131                    0.999325      23.977646      65.937693       0.650911       0.431634      -1.056851      -0.001375       0.029698       0.073716       0.079485      -0.002388      -0.012816       0.036012       0.018851       0.156808      -0.048578      -0.018546       0.067124             14.798444       9.103535      -0.617998       1.187302       8.099878       7.536749      27.191917           0.000415
          319              C      52.491865      21.749722      20.265196      -0.198976      38.665927 0.42863093E+03  0.10077995E+05                                10.062596                            6.968227      -0.108570       1.935688                    0.999395      30.046091      87.412914       0.613230       0.424808      -1.055068       0.008877      -0.004314      -0.026430       0.028213      -0.003133       0.018319      -0.007927       0.002416       0.030548      -0.016884      -0.008100       0.024984             14.439314       9.350817      -1.234939      -0.298171       8.619608       7.435582      25.347517          -0.000495
          320              C      52.744483      21.251405      19.036221      -0.085822      35.437375 0.39675748E+03  0.91198254E+04                                 9.443345                            6.647012       0.132922       2.016946                    0.999706      28.577241      81.318760       0.638095       0.417599      -1.063110      -0.024445       0.011053       0.013576       0.030067      -0.008417      -0.003013      -0.007772       0.022544      -0.079799      -0.029054       0.001682       0.027371             13.341110       8.282694      -1.068322       0.235210       7.834096       6.311667      23.906540          -0.000712
          321              C      51.786641      21.237225      18.016373      -0.023268      40.294593 0.38946032E+03  0.88449102E+04                                10.215273                            6.516945       0.062510       2.036320                    0.999455      26.381565      72.836887       0.659508       0.408937      -1.076638      -0.015892       0.012480       0.012893       0.023969       0.005527       0.023666      -0.005679      -0.000933       0.004420      -0.026005       0.002161       0.023843             16.168257      10.031061      -2.409260      -3.695574       8.991662       8.333697      29.482047          -0.001738
          322              C      50.625301      21.664643      18.434625      -0.061795      34.498481 0.38086114E+03  0.87051500E+04                                 9.341278                            6.588616      -0.107752       1.944555                    0.999588      28.588301      82.342871       0.626965       0.427418      -1.052124       0.019276       0.008637       0.037886       0.043376       0.010832       0.032343      -0.008706       0.002499       0.008543      -0.036682       0.002926       0.033756             12.650119       9.811488      -1.990754      -2.402213       7.610707       5.796769      20.528163           0.000253
          323              C      50.299003      22.169038      19.680789      -0.225595      37.864560 0.42687691E+03  0.99489575E+04                                 9.650576                            6.770341       0.217413       2.033621                    0.999884      29.724024      83.941684       0.652652       0.402670      -1.077610      -0.004533      -0.011884      -0.047791       0.049455      -0.028499      -0.014866       0.018038       0.063014       0.009055      -0.046912      -0.003143       0.050055             13.146891      10.261042      -1.107624       0.607675       7.474549       5.454549      21.705080           0.000275
          324              C      52.228722      20.738908      16.710049       0.561677      27.254744 0.28510237E+03  0.60796536E+04                                 8.478102                            6.005232      -0.024040       2.041163                    0.999723      22.875542      64.272018       0.605533       0.474340      -1.021993       0.005069      -0.018470      -0.051442       0.054892       0.046691       0.024667      -0.043589      -0.103868      -0.203766      -0.097283      -0.012577       0.109860             12.420092       7.895108      -2.059879      -3.218605       7.859777       5.858630      21.505391           0.001552
          325              N      24.247796       6.889336       5.975855      -0.495059      47.565327 0.56471793E+03  0.13784908E+05                                10.692506                            7.442679       0.314315       2.098487                    0.999089      29.782233      79.667451       0.682143       0.367839      -1.128676      -0.022096      -0.045719      -0.036727       0.062668       0.032677      -0.035873      -0.072263      -0.085481      -0.199018      -0.101667      -0.019537       0.121204             15.281416       7.961671       3.523779      -0.048714      19.222402      -9.757271      18.660176           0.000034
          326              N      23.426789       4.924427       6.692041      -0.394725      48.836708 0.41461479E+03  0.95046717E+04                                11.328048                            6.557886      -0.087277       2.010233                    0.998177      27.573847      74.929202       0.686910       0.388968      -1.097081       0.056345       0.059995       0.046703       0.094632       0.077621       0.039747       0.004186      -0.081707       0.020784      -0.100879       0.009271       0.091608             18.790915       9.046272      -0.760121       7.596642      11.339909      -8.544881      35.986563           0.000091
          327              N      16.641195      16.717934       3.609577      -0.495059      47.564410 0.56470623E+03  0.13784533E+05                                10.692309                            7.442552       0.314315       2.098487                    0.999089      29.782147      79.666616       0.682157       0.367835      -1.128681       0.003591       0.035035       0.051836       0.062669      -0.046618      -0.091945      -0.012183       0.084441      -0.041876      -0.101669      -0.019535       0.121204             15.281092      28.046104      -1.674413      -3.724410       6.524867       1.833112      11.272306          -0.000108
          328              N      14.921991      17.216251       4.967465      -0.394725      48.834776 0.41460592E+03  0.95043900E+04                                11.327506                            6.557654      -0.087271       2.010235                    0.998177      27.573982      74.928548       0.686949       0.388949      -1.097097      -0.003495      -0.029482      -0.089854       0.094632      -0.003453      -0.017581       0.064366       0.088501       0.186743      -0.100880       0.009262       0.091618             18.789800      35.824961       3.326147      10.485357       7.131308       2.411326      13.413132           0.000081
          329              N      18.444605       8.975786      14.558627      -0.495058      47.564976 0.56471425E+03  0.13784789E+05                                10.692428                            7.442641       0.314320       2.098489                    0.999089      29.782166      79.667057       0.682147       0.367838      -1.128678      -0.003590       0.060550       0.015753       0.062668       0.102219       0.013299      -0.016167       0.073181      -0.075659      -0.101662      -0.019535       0.121197             15.281243      28.046390       4.069487       0.337213      11.897110      -0.066220       5.900229           0.000108
          330              N      20.163809      10.422122      14.575815      -0.394725      48.835317 0.41460754E+03  0.95044602E+04                                11.327704                            6.557743      -0.087280       2.010232                    0.998177      27.573886      74.929029       0.686931       0.388958      -1.097088       0.003495      -0.094543       0.002156       0.094632       0.017717      -0.002611       0.006813      -0.074285      -0.301614      -0.100879       0.009266       0.091613             18.790194      35.825641     -10.994788       0.359224      14.231161      -0.098726       6.313780          -0.000081
          331              N      10.838004       7.930536       4.503377      -0.495060      47.567890 0.56474603E+03  0.13785806E+05                                10.693022                            7.442965       0.314310       2.098485                    0.999089      29.782512      79.669562       0.682114       0.367849      -1.128665       0.022096      -0.049866      -0.030862       0.062669       0.022916      -0.042776      -0.011502       0.086375       0.316586      -0.101659      -0.019554       0.121212             15.282344       7.962083      -1.128729      -3.338751      12.590550      -7.412800      25.294399          -0.000034
          332              N      11.659011       7.950792       2.412114      -0.394725      48.835602 0.41460445E+03  0.95043904E+04                                11.327722                            6.557669      -0.087275       2.010234                    0.998177      27.574248      74.930498       0.686941       0.388952      -1.097090      -0.056344       0.064030       0.040996       0.094632      -0.063360      -0.059941       0.012829      -0.057269       0.094129      -0.100896       0.009275       0.091621             18.790474       9.046071      -6.908666       3.248642      27.876513     -14.391213      19.448839          -0.000091
          333              N      23.700458       7.614530       3.609577      -0.495059      47.565178 0.56471667E+03  0.13784865E+05                                10.692465                            7.442661       0.314319       2.098488                    0.999089      29.782213      79.667278       0.682146       0.367838      -1.128677       0.028546      -0.020628       0.051836       0.062669       0.059871       0.035418       0.085714       0.038513      -0.041869      -0.101662      -0.019535       0.121197             15.281311      13.355444      10.156333       3.449726      21.216031       2.308816      11.272458           0.000034
          334              N      24.991615       8.854246       4.967465      -0.394724      48.835314 0.41460740E+03  0.95044564E+04                                11.327703                            6.557741      -0.087271       2.010235                    0.998177      27.573874      74.928999       0.686931       0.388958      -1.097088      -0.023784       0.017767      -0.089855       0.094632       0.040043       0.064530      -0.016964      -0.038284       0.186737      -0.100879       0.009266       0.091612             18.790196      11.424372      10.761833      -3.154526      31.532699     -10.286613      13.413517           0.000091
          335              N      11.385342       5.941318       5.975855      -0.495059      47.567827 0.56474540E+03  0.13785786E+05                                10.693014                            7.442962       0.314310       2.098486                    0.999089      29.782484      79.669468       0.682114       0.367849      -1.128665      -0.028546       0.041995      -0.036726       0.062668      -0.053364      -0.044651       0.067192      -0.013878      -0.199006      -0.101659      -0.019554       0.121212             15.282332      13.356316      -6.638412      -8.426253      13.829377       4.921186      18.661303          -0.000034
          336              N      10.094185       7.634786       6.692041      -0.394725      48.835689 0.41460490E+03  0.95044041E+04                                11.327737                            6.557675      -0.087277       2.010233                    0.998177      27.574262      74.930574       0.686940       0.388953      -1.097090       0.023785      -0.078793       0.046703       0.094632      -0.074200      -0.016253      -0.036522      -0.093607       0.020791      -0.100897       0.009275       0.091621             18.790507      11.424535      -0.613236     -11.198087       8.961369      -2.306400      35.985618          -0.000091
          337              N      18.991944      17.033940       4.503377      -0.495059      47.565091 0.56471558E+03  0.13784834E+05                                10.692458                            7.442655       0.314316       2.098488                    0.999089      29.782209      79.667275       0.682145       0.367839      -1.128677      -0.054233       0.005797      -0.030862       0.062668       0.025940       0.011424       0.042786      -0.082907       0.316575      -0.101667      -0.019537       0.121204             15.281318      12.410162      -1.439699      -4.749950       8.141211       6.597311      25.292579          -0.000005
          338              N      18.598983      16.312798       2.412114      -0.394725      48.836536 0.41461379E+03  0.95046406E+04                                11.328011                            6.557872      -0.087277       2.010232                    0.998177      27.573831      74.929058       0.686911       0.388968      -1.097082       0.083624       0.016781       0.040996       0.094632       0.006879       0.041077       0.045488       0.138351       0.094120      -0.100879       0.009271       0.091608             18.790823      29.152573      -4.699618     -14.087935       7.770782       4.382231      19.449113          -0.000093
          339              N      16.093856       9.923804      14.558627      -0.495059      47.564521 0.56470784E+03  0.13784583E+05                                10.692331                            7.442567       0.314315       2.098487                    0.999089      29.782159      79.666695       0.682155       0.367835      -1.128681       0.054234      -0.027165       0.015752       0.062669      -0.019424      -0.020650      -0.003439      -0.213651      -0.075658      -0.101669      -0.019535       0.121204             15.281128      12.409988       4.958025      -0.225941      27.533207      -0.258898       5.900189           0.000005
          340              N      16.486817       7.711762      14.575815      -0.394725      48.834747 0.41460531E+03  0.95043724E+04                                11.327499                            6.557648      -0.087278       2.010233                    0.998177      27.573977      74.928520       0.686950       0.388949      -1.097098      -0.083623       0.044245       0.002155       0.094632      -0.041030       0.007202      -0.001149       0.006439      -0.301618      -0.100880       0.009262       0.091618             18.789797      29.150781      14.847759      -0.265082      20.904939      -0.261715       6.313672           0.000094
          341              N      22.798753       5.420719       4.503377      -0.495059      47.564587 0.56470795E+03  0.13784588E+05                                10.692347                            7.442570       0.314313       2.098486                    0.999089      29.782160      79.666740       0.682155       0.367835      -1.128681       0.032137       0.044069      -0.030862       0.062668      -0.048872       0.031338      -0.031292      -0.003484       0.316572      -0.101669      -0.019535       0.121204             15.281168      10.455142       2.568299       8.088295      10.096010       0.814811      25.292352           0.000034
          342              N      22.370706       6.121604       2.412114      -0.394725      48.834921 0.41460673E+03  0.95044161E+04                                11.327536                            6.557664      -0.087271       2.010235                    0.998177      27.574005      74.928713       0.686948       0.388950      -1.097097      -0.027279      -0.080810       0.040996       0.094631       0.056465       0.018853      -0.058325      -0.081105       0.094122      -0.100880       0.009262       0.091618             18.789880      17.185327      11.607682      10.838494      19.736027      10.008698      19.448286           0.000091
          343              N      18.090238      11.485603      14.558627      -0.495060      47.565302 0.56471750E+03  0.13784894E+05                                10.692496                            7.442672       0.314315       2.098487                    0.999089      29.782249      79.667467       0.682144       0.367839      -1.128676      -0.050642      -0.033385       0.015753       0.062669      -0.082806       0.007346       0.019602       0.140459      -0.075662      -0.101667      -0.019537       0.121204             15.281395      19.458909      -9.027786      -0.111249      20.485009       0.325140       5.900269          -0.000080
          344              N      15.978073      12.251310      14.575815      -0.394724      48.836572 0.41461399E+03  0.95046482E+04                                11.328023                            6.557878      -0.087286       2.010230                    0.998177      27.573833      74.929126       0.686910       0.388968      -1.097081       0.080130       0.050298       0.002156       0.094633       0.023299      -0.004599      -0.005667       0.067830      -0.301616      -0.100879       0.009271       0.091608             18.790845      10.108199      -3.853506      -0.094109      39.950361       0.360486       6.313975           0.000078
          345              N      12.287047       6.052731       3.609577      -0.495059      47.567790 0.56474445E+03  0.13785758E+05                                10.693007                            7.442955       0.314311       2.098486                    0.999089      29.782481      79.669451       0.682115       0.367849      -1.128665      -0.032137      -0.014408       0.051836       0.062669      -0.013270       0.056515      -0.073537      -0.122977      -0.041860      -0.101659      -0.019554       0.121212             15.282321      10.455910      -8.482601       0.274702      24.117970      -4.142315      11.273084          -0.000034
          346              N      12.715094       4.314698       4.967465      -0.394725      48.835662 0.41460458E+03  0.95043947E+04                                11.327731                            6.557671      -0.087276       2.010233                    0.998177      27.574252      74.930531       0.686941       0.388952      -1.097090       0.027280       0.011714      -0.089854       0.094632      -0.036608      -0.046961      -0.047410      -0.050237       0.186746      -0.100897       0.009276       0.091621             18.790496      17.185843     -14.088359      -7.331333      25.771926       7.875282      13.413720          -0.000091
          347              N      16.995562      17.554539       5.975855      -0.495059      47.564960 0.56471444E+03  0.13784794E+05                                10.692421                            7.442639       0.314319       2.098488                    0.999089      29.782187      79.667102       0.682148       0.367838      -1.128678       0.050643       0.003724      -0.036727       0.062669       0.020669       0.080513       0.005063       0.099338      -0.199019      -0.101663      -0.019535       0.121197             15.281218      19.458690       3.114081       8.474176       7.725092       4.836361      18.659873           0.000080
          348              N      19.107727      17.825980       6.692041      -0.394725      48.835091 0.41460649E+03  0.95044264E+04                                11.327657                            6.557727      -0.087269       2.010235                    0.998177      27.573855      74.928810       0.686933       0.388957      -1.097089      -0.080129       0.018799       0.046703       0.094632      -0.003437      -0.023507       0.032327       0.175295       0.020784      -0.100878       0.009266       0.091612             18.790077      10.107973       1.373148       3.601512      10.277511      10.850743      35.984748          -0.000078
          349              N      45.923804      33.624256      22.671581      -0.495059      47.565301 0.56471764E+03  0.13784899E+05                                10.692501                            7.442676       0.314315       2.098487                    0.999089      29.782229      79.667428       0.682143       0.367839      -1.128676       0.022096       0.045719       0.036727       0.062668       0.032677      -0.035874      -0.072264      -0.085481      -0.199018      -0.101667      -0.019537       0.121204             15.281408       7.961668       3.523778      -0.048715      19.222392      -9.757265      18.660164          -0.000034
          350              N      46.744811      35.589165      21.955395      -0.394725      48.836692 0.41461475E+03  0.95046703E+04                                11.328044                            6.557885      -0.087277       2.010233                    0.998177      27.573847      74.929194       0.686910       0.388968      -1.097081      -0.056345      -0.059995      -0.046703       0.094632       0.077621       0.039747       0.004186      -0.081707       0.020784      -0.100879       0.009271       0.091608             18.790905       9.046268      -0.760119       7.596636      11.339905      -8.544876      35.986541          -0.000091
          351              N      53.530405      23.795658      25.037859      -0.495059      47.564387 0.56470602E+03  0.13784526E+05                                10.692305                            7.442550       0.314315       2.098487                    0.999089      29.782145      79.666600       0.682157       0.367834      -1.128681      -0.003591      -0.035035      -0.051836       0.062669      -0.046618      -0.091945      -0.012183       0.084441      -0.041876      -0.101669      -0.019535       0.121204             15.281083      28.046085      -1.674412      -3.724407       6.524865       1.833111      11.272300           0.000108
          352              N      55.249609      23.297341      23.679971      -0.394725      48.834761 0.41460583E+03  0.95043876E+04                                11.327503                            6.557653      -0.087271       2.010235                    0.998177      27.573983      74.928553       0.686949       0.388949      -1.097097       0.003495       0.029482       0.089854       0.094632      -0.003453      -0.017581       0.064366       0.088501       0.186743      -0.100880       0.009262       0.091618             18.789794      35.824944       3.326148      10.485357       7.131307       2.411326      13.413131          -0.000081
          353              N      51.726995      31.537806      14.088809      -0.495058      47.564964 0.56471410E+03  0.13784784E+05                                10.692425                            7.442639       0.314320       2.098489                    0.999089      29.782165      79.667046       0.682147       0.367838      -1.128678       0.003590      -0.060550      -0.015753       0.062668       0.102218       0.013299      -0.016167       0.073181      -0.075659      -0.101662      -0.019535       0.121197             15.281239      28.046383       4.069486       0.337213      11.897106      -0.066220       5.900228          -0.000108
          354              N      50.007791      30.091470      14.071621      -0.394725      48.835322 0.41460759E+03  0.95044613E+04                                11.327704                            6.557743      -0.087280       2.010232                    0.998177      27.573886      74.929024       0.686931       0.388958      -1.097088      -0.003495       0.094543      -0.002156       0.094632       0.017717      -0.002611       0.006813      -0.074285      -0.301614      -0.100879       0.009266       0.091613             18.790194      35.825643     -10.994785       0.359225      14.231159      -0.098726       6.313780           0.000081
          355              N      59.333596      32.583056      24.144059      -0.495060      47.567951 0.56474668E+03  0.13785827E+05                                10.693035                            7.442973       0.314310       2.098485                    0.999089      29.782516      79.669609       0.682113       0.367850      -1.128665      -0.022096       0.049866       0.030862       0.062669       0.022916      -0.042777      -0.011502       0.086375       0.316586      -0.101659      -0.019554       0.121212             15.282367       7.962092      -1.128731      -3.338755      12.590570      -7.412816      25.294441           0.000034
          356              N      58.512589      32.562800      26.235322      -0.394725      48.835649 0.41460467E+03  0.95043973E+04                                11.327732                            6.557673      -0.087275       2.010234                    0.998177      27.574251      74.930532       0.686941       0.388953      -1.097090       0.056344      -0.064030      -0.040996       0.094632      -0.063360      -0.059941       0.012829      -0.057269       0.094129      -0.100896       0.009275       0.091621             18.790498       9.046080      -6.908676       3.248647      27.876551     -14.391236      19.448864           0.000091
          357              N      46.471142      32.899062      25.037859      -0.495059      47.565167 0.56471655E+03  0.13784862E+05                                10.692463                            7.442659       0.314319       2.098488                    0.999089      29.782212      79.667269       0.682146       0.367838      -1.128677      -0.028546       0.020628      -0.051836       0.062669       0.059871       0.035418       0.085714       0.038513      -0.041869      -0.101662      -0.019535       0.121197             15.281307      13.355440      10.156330       3.449725      21.216025       2.308816      11.272455          -0.000034
          358              N      45.179985      31.659346      23.679971      -0.394724      48.835315 0.41460741E+03  0.95044566E+04                                11.327704                            6.557742      -0.087271       2.010235                    0.998177      27.573873      74.928995       0.686931       0.388958      -1.097088       0.023784      -0.017768       0.089855       0.094632       0.040043       0.064530      -0.016964      -0.038284       0.186737      -0.100879       0.009266       0.091612             18.790197      11.424373      10.761833      -3.154527      31.532700     -10.286614      13.413517          -0.000091
          359              N      58.786258      34.572274      22.671581      -0.495059      47.567860 0.56474576E+03  0.13785798E+05                                10.693021                            7.442965       0.314311       2.098486                    0.999089      29.782488      79.669494       0.682114       0.367850      -1.128665       0.028546      -0.041995       0.036727       0.062668      -0.053364      -0.044651       0.067192      -0.013879      -0.199006      -0.101659      -0.019554       0.121212             15.282345      13.356327      -6.638419      -8.426261      13.829389       4.921191      18.661319           0.000034
          360              N      60.077415      32.878806      21.955395      -0.394725      48.835708 0.41460501E+03  0.95044080E+04                                11.327742                            6.557676      -0.087276       2.010233                    0.998177      27.574264      74.930599       0.686940       0.388953      -1.097090      -0.023785       0.078793      -0.046703       0.094632      -0.074200      -0.016253      -0.036522      -0.093607       0.020792      -0.100897       0.009275       0.091621             18.790516      11.424540      -0.613237     -11.198094       8.961372      -2.306399      35.985636           0.000091
          361              N      51.179656      23.479652      24.144059      -0.495059      47.565072 0.56471540E+03  0.13784828E+05                                10.692454                            7.442653       0.314317       2.098488                    0.999089      29.782209      79.667264       0.682146       0.367839      -1.128677       0.054233      -0.005797       0.030863       0.062668       0.025940       0.011424       0.042786      -0.082908       0.316575      -0.101667      -0.019537       0.121204             15.281309      12.410157      -1.439698      -4.749947       8.141208       6.597306      25.292564           0.000005
          362              N      51.572617      24.200794      26.235322      -0.394725      48.836512 0.41461370E+03  0.95046373E+04                                11.328005                            6.557870      -0.087277       2.010232                    0.998177      27.573830      74.929034       0.686912       0.388967      -1.097082      -0.083624      -0.016781      -0.040996       0.094632       0.006879       0.041077       0.045488       0.138351       0.094121      -0.100879       0.009271       0.091608             18.790809      29.152550      -4.699614     -14.087923       7.770777       4.382227      19.449099           0.000094
          363              N      54.077744      30.589788      14.088809      -0.495059      47.564516 0.56470782E+03  0.13784583E+05                                10.692330                            7.442567       0.314314       2.098486                    0.999089      29.782159      79.666695       0.682155       0.367835      -1.128681      -0.054234       0.027165      -0.015752       0.062669      -0.019424      -0.020650      -0.003439      -0.213651      -0.075658      -0.101669      -0.019535       0.121204             15.281125      12.409987       4.958025      -0.225941      27.533201      -0.258898       5.900188          -0.000005
          364              N      53.684783      32.801830      14.071621      -0.394724      48.834731 0.41460520E+03  0.95043694E+04                                11.327496                            6.557646      -0.087279       2.010232                    0.998177      27.573975      74.928509       0.686950       0.388949      -1.097098       0.083623      -0.044245      -0.002155       0.094632      -0.041030       0.007202      -0.001149       0.006439      -0.301618      -0.100880       0.009262       0.091618             18.789791      29.150776      14.847751      -0.265082      20.904928      -0.261715       6.313670          -0.000094
          365              N      47.372847      35.092873      24.144059      -0.495059      47.564565 0.56470772E+03  0.13784581E+05                                10.692342                            7.442568       0.314314       2.098487                    0.999089      29.782158      79.666723       0.682155       0.367835      -1.128681      -0.032137      -0.044069       0.030862       0.062668      -0.048872       0.031338      -0.031292      -0.003484       0.316572      -0.101669      -0.019535       0.121204             15.281158      10.455136       2.568297       8.088288      10.096005       0.814809      25.292335          -0.000034
          366              N      47.800894      34.391988      26.235322      -0.394725      48.834921 0.41460675E+03  0.95044164E+04                                11.327536                            6.557664      -0.087271       2.010235                    0.998177      27.574006      74.928710       0.686948       0.388950      -1.097097       0.027280       0.080810      -0.040996       0.094631       0.056465       0.018852      -0.058325      -0.081105       0.094122      -0.100880       0.009262       0.091618             18.789878      17.185325      11.607681      10.838492      19.736027      10.008697      19.448282          -0.000091
          367              N      52.081362      29.027989      14.088809      -0.495060      47.565290 0.56471738E+03  0.13784890E+05                                10.692493                            7.442670       0.314314       2.098486                    0.999089      29.782250      79.667461       0.682144       0.367839      -1.128676       0.050642       0.033386      -0.015753       0.062669      -0.082806       0.007346       0.019602       0.140459      -0.075662      -0.101667      -0.019537       0.121204             15.281390      19.458902      -9.027782      -0.111249      20.485001       0.325140       5.900268           0.000080
          368              N      54.193527      28.262282      14.071621      -0.394724      48.836529 0.41461371E+03  0.95046396E+04                                11.328014                            6.557874      -0.087287       2.010230                    0.998177      27.573828      74.929092       0.686911       0.388968      -1.097081      -0.080130      -0.050298      -0.002156       0.094633       0.023299      -0.004599      -0.005667       0.067830      -0.301616      -0.100879       0.009271       0.091608             18.790826      10.108192      -3.853501      -0.094109      39.950317       0.360486       6.313970          -0.000078
          369              N      57.884553      34.460861      25.037859      -0.495059      47.567832 0.56474485E+03  0.13785770E+05                                10.693016                            7.442959       0.314311       2.098486                    0.999089      29.782482      79.669477       0.682114       0.367850      -1.128665       0.032137       0.014408      -0.051836       0.062668      -0.013270       0.056515      -0.073537      -0.122977      -0.041860      -0.101659      -0.019554       0.121212             15.282340      10.455922      -8.482615       0.274704      24.118003      -4.142321      11.273094           0.000034
          370              N      57.456506      36.198894      23.679971      -0.394725      48.835706 0.41460484E+03  0.95044027E+04                                11.327741                            6.557675      -0.087277       2.010233                    0.998177      27.574257      74.930568       0.686940       0.388953      -1.097090      -0.027280      -0.011714       0.089854       0.094632      -0.036608      -0.046961      -0.047410      -0.050237       0.186746      -0.100897       0.009276       0.091621             18.790518      17.185864     -14.088380      -7.331341      25.771959       7.875291      13.413731           0.000091
          371              N      53.176038      22.959053      22.671581      -0.495059      47.564955 0.56471438E+03  0.13784792E+05                                10.692420                            7.442639       0.314320       2.098489                    0.999089      29.782184      79.667095       0.682148       0.367838      -1.128678      -0.050643      -0.003724       0.036727       0.062669       0.020669       0.080513       0.005063       0.099338      -0.199019      -0.101663      -0.019535       0.121197             15.281217      19.458689       3.114081       8.474175       7.725092       4.836361      18.659870          -0.000080
          372              N      51.063873      22.687612      21.955395      -0.394725      48.835089 0.41460651E+03  0.95044267E+04                                11.327656                            6.557727      -0.087269       2.010235                    0.998177      27.573856      74.928807       0.686933       0.388957      -1.097089       0.080129      -0.018799      -0.046703       0.094632      -0.003437      -0.023507       0.032327       0.175295       0.020784      -0.100878       0.009265       0.091612             18.790074      10.107972       1.373147       3.601510      10.277510      10.850741      35.984741           0.000078
          373              O      26.611527       5.682639      12.153102      -0.444686      28.764309 0.40695741E+03  0.91622954E+04                                 7.558716                            6.265702       0.227149       2.141847                    0.998989      25.904945      66.777435       0.752019       0.361761      -1.132204       0.000403      -0.009617      -0.012968       0.016150      -0.045390       0.004293       0.042126       0.004530      -0.159984      -0.077065      -0.000672       0.077737              9.415710       9.310493       0.935088       4.582274       5.897095       1.142569      13.039544           0.031514
          374              O      42.545041      34.459241      12.868142      -0.602867      38.181578 0.61092246E+03  0.15134219E+05                                 9.065587                            7.583451       0.328715       2.115142                    0.998920      29.329400      77.776275       0.700411       0.353003      -1.145978      -0.008221      -0.012069      -0.022636       0.026938       0.009474      -0.032642      -0.058766      -0.008060       0.111178      -0.056663      -0.028651       0.085314             11.809638       7.918441      -0.499970       2.841551       7.257146      -2.321781      20.253328          -0.083636
          375              O      10.900807      15.975117       0.189360      -0.444684      28.761671 0.40691440E+03  0.91610897E+04                                 7.558206                            6.265326       0.227210       2.141866                    0.998989      25.904640      66.775901       0.752049       0.361756      -1.132208       0.005038       0.012758       0.008526       0.016150      -0.035609       0.011204      -0.007155      -0.134857      -0.001731      -0.077069      -0.000668       0.077737              9.414950       9.580570       1.211531       4.777276       6.125749       1.157275      12.538531           0.031514
          376              O      44.474058      15.781259       2.023368      -0.602869      38.181318 0.61091910E+03  0.15134158E+05                                 9.065616                            7.583484       0.328690       2.115132                    0.998920      29.329635      77.777681       0.700400       0.353008      -1.145970       0.011517       0.013970       0.019944       0.026937       0.022394      -0.023500      -0.017926       0.107450      -0.129253      -0.056663      -0.028638       0.085302             11.809647      18.110195       2.864103       5.220390       7.744451       1.109288       9.574297          -0.083637
          377              O      24.184993       5.503569      14.998365      -0.444688      28.764443 0.40695963E+03  0.91623951E+04                                 7.558851                            6.265799       0.227097       2.141828                    0.998988      25.905280      66.779368       0.751996       0.361770      -1.132192      -0.005033       0.012294       0.009185       0.016151       0.001286       0.037303       0.015897      -0.069664       0.193893      -0.077075      -0.000662       0.077737              9.415923       9.581746      -4.908679       0.450231      12.554656      -1.115324       6.111366          -0.031514
          378              O      25.697542       7.168070      14.204258      -0.602870      38.181025 0.61091220E+03  0.15133933E+05                                 9.065546                            7.583416       0.328657       2.115120                    0.998920      29.329636      77.777357       0.700408       0.353006      -1.145973      -0.011518       0.023461       0.006523       0.026937       0.014682      -0.028949      -0.010513       0.128403      -0.066383      -0.056659      -0.028641       0.085299             11.809579      18.110167      -5.876472      -0.960217      10.068116       0.287723       7.250456           0.083637
          379              O       8.474273      13.352267       1.306610      -0.444688      28.763859 0.40694882E+03  0.91620841E+04                                 7.558713                            6.265681       0.227119       2.141836                    0.998989      25.905150      66.778625       0.752010       0.361766      -1.132196      -0.000401      -0.015431      -0.004744       0.016149       0.011072       0.044223       0.057191       0.047142      -0.032141      -0.077067      -0.000662       0.077729              9.415759       9.310479      -4.631975       0.645802      12.964265      -1.355991       5.972533          -0.031514
          380              O      27.626559      23.618614      28.199104      -0.602870      38.181109 0.61091103E+03  0.15133899E+05                                 9.065569                            7.583407       0.328671       2.115125                    0.998920      29.329586      77.777238       0.700408       0.353006      -1.145973       0.008220      -0.025365      -0.003830       0.026938       0.027612      -0.019809      -0.061909      -0.016953       0.084478      -0.056660      -0.028647       0.085307             11.809721       7.918435      -2.512502       1.418619      17.350174      -5.890271      10.160553           0.083637
          381              O      25.927354      12.957260       0.189360      -0.444689      28.764397 0.40695867E+03  0.91623676E+04                                 7.558840                            6.265789       0.227097       2.141828                    0.998988      25.905283      66.779347       0.751997       0.361770      -1.132193       0.008532      -0.010739       0.008529       0.016151      -0.040601      -0.011808      -0.006140       0.129093      -0.001723      -0.077075      -0.000662       0.077737              9.415908       5.940721       0.890395      -1.386622       9.767259      -4.716610      12.539744           0.031514
          382              O      26.515742      14.364094       2.023368      -0.602871      38.180980 0.61091142E+03  0.15133908E+05                                 9.065536                            7.583409       0.328656       2.115120                    0.998920      29.329640      77.777338       0.700408       0.353006      -1.145973       0.006340      -0.016961       0.019945       0.026938       0.035326      -0.003775       0.029306      -0.092520      -0.129252      -0.056658      -0.028641       0.085299             11.809566       7.855406       3.056451      -1.649480      17.999111      -5.075561       9.574182          -0.083636
          383              O       9.158446       4.497616      12.153102      -0.444687      28.763793 0.40694784E+03  0.91620558E+04                                 7.558698                            6.265671       0.227119       2.141835                    0.998989      25.905137      66.778553       0.752011       0.361766      -1.132197      -0.008529       0.004461      -0.012967       0.016149       0.024653       0.034330      -0.024789       0.076344      -0.159984      -0.077067      -0.000662       0.077729              9.415735       5.940593       1.010474      -1.301618       9.266956      -4.539717      13.039657          -0.031513
          384              O      43.655858       6.695681      12.868142      -0.602869      38.181183 0.61091226E+03  0.15133938E+05                                 9.065585                            7.583417       0.328670       2.115125                    0.998920      29.329588      77.777294       0.700407       0.353006      -1.145973      -0.006339       0.013152      -0.022638       0.026937      -0.008223      -0.034572       0.057645      -0.012380       0.111183      -0.056660      -0.028647       0.085308             11.809746       7.855474       0.536348      -3.431623       7.320123      -1.300056      20.253642           0.083637
          385              O      24.869166      16.370125       1.306610      -0.444685      28.764217 0.40695599E+03  0.91622540E+04                                 7.558694                            6.265687       0.227149       2.141847                    0.998989      25.904929      66.777332       0.752021       0.361761      -1.132205      -0.013163       0.008065      -0.004744       0.016150       0.014872       0.027417      -0.066896      -0.042768      -0.032145      -0.077065      -0.000672       0.077737              9.415673      16.061957       0.733904      -1.497214       6.212529       0.118702       5.972533          -0.031513
          386              O      41.726840      25.035779      28.199104      -0.602867      38.181381 0.61091920E+03  0.15134115E+05                                 9.065548                            7.583425       0.328717       2.115143                    0.998920      29.329372      77.776101       0.700413       0.353003      -1.145978      -0.026077       0.005562      -0.003833       0.026938      -0.021149      -0.043709       0.048114      -0.039358       0.084498      -0.056663      -0.028651       0.085314             11.809567      17.167750      -2.827764      -5.810234       8.100508       1.716549      10.160444           0.083636
          387              O      10.216634       6.688591      14.998365      -0.444685      28.761746 0.40691548E+03  0.91611206E+04                                 7.558223                            6.265337       0.227209       2.141866                    0.998989      25.904647      66.775956       0.752048       0.361756      -1.132207       0.013163      -0.001782       0.009186       0.016150      -0.030814      -0.004886      -0.040258       0.032564       0.193877      -0.077069      -0.000667       0.077737              9.414980      16.060620       1.166695      -1.190920       6.073421       0.167749       6.110899           0.031514
          388              O      28.444760      34.931629      14.204258      -0.602870      38.181284 0.61091862E+03  0.15134143E+05                                 9.065609                            7.583480       0.328689       2.115132                    0.998920      29.329632      77.777656       0.700401       0.353008      -1.145970       0.026076      -0.001756       0.006523       0.026937       0.048256       0.005366       0.030326      -0.089650      -0.066382      -0.056663      -0.028639       0.085302             11.809638      17.167923       6.420539       0.729254      11.010466       0.687677       7.250527          -0.083635
          389              O      19.285261       0.662802       1.306610      -0.444685      28.761783 0.40691623E+03  0.91611417E+04                                 7.558230                            6.265343       0.227210       2.141866                    0.998989      25.904657      66.775994       0.752048       0.361756      -1.132207       0.013568       0.007366      -0.004743       0.016150      -0.025960      -0.071643       0.009698      -0.004383      -0.032133      -0.077069      -0.000668       0.077737              9.414991       8.038707       3.897554       0.851266      14.234112       1.237048       5.972155           0.031513
          390              O      35.904001      12.115995      28.199104      -0.602870      38.181529 0.61092265E+03  0.15134270E+05                                 9.065658                            7.583512       0.328687       2.115131                    0.998920      29.329668      77.777875       0.700398       0.353009      -1.145970       0.017857       0.019800      -0.003830       0.026937      -0.006473       0.063514       0.013800       0.056305       0.084476      -0.056663      -0.028639       0.085302             11.809725      12.816357       5.340223       4.391698      12.452293       4.173632      10.160525          -0.083636
          391              O      18.227073      18.193034      14.998365      -0.444686      28.764115 0.40695418E+03  0.91622015E+04                                 7.558669                            6.265667       0.227149       2.141847                    0.998989      25.904916      66.777218       0.752023       0.361760      -1.132205      -0.008127      -0.010508       0.009185       0.016150       0.029508      -0.032423       0.024358       0.037073       0.193878      -0.077065      -0.000672       0.077737              9.415640       7.560216       3.741511       0.740773      14.575471       0.947562       6.111232           0.031514
          392              O      51.115099      18.670689      14.204258      -0.602867      38.181278 0.61091708E+03  0.15134048E+05                                 9.065525                            7.583406       0.328716       2.115142                    0.998920      29.329368      77.776019       0.700415       0.353002      -1.145979      -0.014563      -0.021704       0.006522       0.026938      -0.062954       0.023580      -0.019815      -0.038756      -0.066414      -0.056662      -0.028651       0.085314             11.809537       6.989440      -0.544098       0.230933      21.188722      -0.975449       7.250450          -0.083637
          393              O      15.800539       1.452817       0.189360      -0.444688      28.763919 0.40694964E+03  0.91621082E+04                                 7.558728                            6.265691       0.227117       2.141835                    0.998989      25.905163      66.778710       0.752009       0.361767      -1.132196      -0.013564      -0.002017       0.008528       0.016148       0.076193       0.000585       0.013288       0.005744      -0.001723      -0.077067      -0.000662       0.077729              9.415783       8.039429      -2.102110      -3.391391       7.668320       3.559091      12.539599          -0.031513
          394              O      34.267599      30.625034       2.023368      -0.602870      38.181161 0.61091208E+03  0.15133932E+05                                 9.065581                            7.583416       0.328671       2.115125                    0.998920      29.329586      77.777274       0.700407       0.353006      -1.145973      -0.017856       0.002990       0.019945       0.026937      -0.057732       0.027269      -0.011388      -0.014941      -0.129251      -0.056660      -0.028647       0.085307             11.809737      12.816360      -5.920751      -3.570964      13.038540       3.966431       9.574310           0.083636
          395              O      16.858727      20.204939      12.153102      -0.444688      28.764240 0.40695645E+03  0.91623032E+04                                 7.558802                            6.265765       0.227097       2.141828                    0.998988      25.905257      66.779176       0.752000       0.361769      -1.132194       0.008130       0.005158      -0.012967       0.016151       0.020724      -0.038640      -0.017347      -0.080895      -0.159973      -0.077075      -0.000662       0.077737              9.415842       7.560345      -1.945618      -3.280695       7.647416       3.397139      13.039766          -0.031514
          396              O      19.056501      19.615466      12.868142      -0.602870      38.180700 0.61090653E+03  0.15133753E+05                                 9.065480                            7.583369       0.328658       2.115120                    0.998920      29.329598      77.777085       0.700412       0.353005      -1.145974       0.014559      -0.001085      -0.022639       0.026938      -0.001251       0.067201       0.001112       0.020419       0.111183      -0.056658      -0.028641       0.085299             11.809466       6.989411      -0.036363       0.589953       8.185997       3.621677      20.252990           0.083637
          397              O      43.560073      34.830953      16.494334      -0.444686      28.764315 0.40695749E+03  0.91622977E+04                                 7.558717                            6.265703       0.227148       2.141846                    0.998989      25.904945      66.777440       0.752019       0.361761      -1.132204      -0.000403       0.009617       0.012968       0.016150      -0.045390       0.004293       0.042126       0.004530      -0.159984      -0.077065      -0.000672       0.077737              9.415713       9.310495       0.935089       4.582275       5.897096       1.142570      13.039549          -0.031514
          398              O      27.626559       6.054351      15.779294      -0.602867      38.181555 0.61092209E+03  0.15134207E+05                                 9.065582                            7.583448       0.328715       2.115142                    0.998920      29.329398      77.776258       0.700412       0.353003      -1.145978       0.008221       0.012069       0.022636       0.026938       0.009474      -0.032642      -0.058766      -0.008060       0.111177      -0.056663      -0.028651       0.085314             11.809630       7.918436      -0.499969       2.841547       7.257142      -2.321778      20.253311           0.083637
          399              O      59.270793      24.538475      28.458076      -0.444684      28.761668 0.40691434E+03  0.91610879E+04                                 7.558206                            6.265326       0.227211       2.141866                    0.998989      25.904637      66.775891       0.752050       0.361756      -1.132208      -0.005038      -0.012758      -0.008526       0.016150      -0.035609       0.011204      -0.007155      -0.134856      -0.001730      -0.077069      -0.000668       0.077737              9.414949       9.580569       1.211531       4.777276       6.125748       1.157276      12.538530          -0.031514
          400              O      25.697542      24.732333      26.624068      -0.602870      38.181323 0.61091922E+03  0.15134162E+05                                 9.065617                            7.583485       0.328689       2.115132                    0.998920      29.329639      77.777695       0.700400       0.353008      -1.145970      -0.011517      -0.013970      -0.019944       0.026937       0.022393      -0.023500      -0.017926       0.107450      -0.129253      -0.056663      -0.028638       0.085302             11.809648      18.110195       2.864103       5.220389       7.744452       1.109289       9.574297           0.083637
          401              O      45.986607      35.010023      13.649071      -0.444688      28.764440 0.40695961E+03  0.91623945E+04                                 7.558851                            6.265799       0.227097       2.141829                    0.998988      25.905280      66.779367       0.751996       0.361770      -1.132192       0.005033      -0.012294      -0.009186       0.016151       0.001286       0.037303       0.015897      -0.069664       0.193893      -0.077075      -0.000662       0.077737              9.415921       9.581744      -4.908677       0.450232      12.554654      -1.115324       6.111366           0.031514
          402              O      44.474058      33.345522      14.443178      -0.602870      38.181050 0.61091261E+03  0.15133946E+05                                 9.065552                            7.583419       0.328656       2.115120                    0.998920      29.329638      77.777377       0.700407       0.353006      -1.145973       0.011518      -0.023461      -0.006523       0.026937       0.014682      -0.028949      -0.010513       0.128403      -0.066382      -0.056658      -0.028641       0.085299             11.809589      18.110182      -5.876479      -0.960217      10.068123       0.287723       7.250460          -0.083637
          403              O      61.697327      27.161325      27.340826      -0.444688      28.763863 0.40694889E+03  0.91620859E+04                                 7.558714                            6.265682       0.227119       2.141835                    0.998989      25.905151      66.778630       0.752010       0.361766      -1.132196       0.000401       0.015431       0.004744       0.016149       0.011072       0.044223       0.057191       0.047142      -0.032141      -0.077067      -0.000662       0.077729              9.415761       9.310481      -4.631977       0.645803      12.964268      -1.355991       5.972534           0.031514
          404              O      42.545041      16.894978       0.448332      -0.602869      38.181107 0.61091094E+03  0.15133896E+05                                 9.065570                            7.583406       0.328672       2.115126                    0.998920      29.329578      77.777216       0.700408       0.353006      -1.145973      -0.008221       0.025365       0.003830       0.026938       0.027612      -0.019809      -0.061909      -0.016954       0.084479      -0.056660      -0.028647       0.085307             11.809723       7.918436      -2.512504       1.418621      17.350179      -5.890273      10.160555          -0.083637
          405              O      44.244246      27.556332      28.458076      -0.444689      28.764398 0.40695868E+03  0.91623680E+04                                 7.558840                            6.265789       0.227097       2.141828                    0.998988      25.905283      66.779348       0.751997       0.361770      -1.132193      -0.008532       0.010739      -0.008530       0.016152      -0.040601      -0.011808      -0.006140       0.129093      -0.001723      -0.077075      -0.000662       0.077737              9.415908       5.940721       0.890395      -1.386622       9.767259      -4.716610      12.539745          -0.031513
          406              O      43.655858      26.149498      26.624068      -0.602871      38.180985 0.61091155E+03  0.15133912E+05                                 9.065537                            7.583409       0.328656       2.115120                    0.998920      29.329646      77.777354       0.700408       0.353006      -1.145973      -0.006340       0.016960      -0.019945       0.026938       0.035326      -0.003775       0.029306      -0.092521      -0.129252      -0.056658      -0.028641       0.085299             11.809566       7.855406       3.056451      -1.649480      17.999111      -5.075560       9.574182           0.083636
          407              O      61.013154      36.015976      16.494334      -0.444688      28.763873 0.40694905E+03  0.91620908E+04                                 7.558716                            6.265684       0.227118       2.141835                    0.998989      25.905151      66.778640       0.752010       0.361766      -1.132196       0.008528      -0.004461       0.012967       0.016148       0.024653       0.034330      -0.024789       0.076344      -0.159984      -0.077067      -0.000662       0.077729              9.415765       5.940608       1.010479      -1.301625       9.266979      -4.539736      13.039708           0.031514
          408              O      26.515742      33.817911      15.779294      -0.602869      38.181048 0.61090995E+03  0.15133865E+05                                 9.065558                            7.583399       0.328671       2.115126                    0.998920      29.329566      77.777164       0.700409       0.353006      -1.145973       0.006339      -0.013152       0.022638       0.026937      -0.008223      -0.034572       0.057645      -0.012380       0.111182      -0.056660      -0.028647       0.085307             11.809702       7.855449       0.536344      -3.431605       7.320102      -1.300045      20.253556          -0.083635
          409              O      45.302434      24.143467      27.340826      -0.444686      28.764214 0.40695594E+03  0.91622527E+04                                 7.558693                            6.265686       0.227149       2.141847                    0.998989      25.904930      66.777332       0.752021       0.361761      -1.132205       0.013163      -0.008065       0.004744       0.016150       0.014872       0.027417      -0.066896      -0.042768      -0.032145      -0.077065      -0.000672       0.077737              9.415671      16.061953       0.733904      -1.497213       6.212529       0.118702       5.972533           0.031514
          410              O      28.444760      15.477813       0.448332      -0.602867      38.181376 0.61091910E+03  0.15134112E+05                                 9.065547                            7.583425       0.328717       2.115142                    0.998920      29.329371      77.776096       0.700414       0.353003      -1.145978       0.026077      -0.005562       0.003833       0.026938      -0.021149      -0.043709       0.048114      -0.039358       0.084498      -0.056663      -0.028651       0.085314             11.809565      17.167746      -2.827763      -5.810232       8.100507       1.716549      10.160442          -0.083635
          411              O      59.954966      33.825001      13.649071      -0.444684      28.761666 0.40691426E+03  0.91610853E+04                                 7.558204                            6.265324       0.227210       2.141866                    0.998989      25.904632      66.775866       0.752050       0.361756      -1.132208      -0.013163       0.001783      -0.009186       0.016150      -0.030814      -0.004886      -0.040258       0.032564       0.193877      -0.077069      -0.000668       0.077737              9.414951      16.060562       1.166684      -1.190916       6.073406       0.167750       6.110884          -0.031513
          412              O      41.726840       5.581963      14.443178      -0.602869      38.181415 0.61092084E+03  0.15134213E+05                                 9.065636                            7.583498       0.328688       2.115132                    0.998920      29.329649      77.777773       0.700399       0.353009      -1.145970      -0.026076       0.001756      -0.006523       0.026937       0.048256       0.005366       0.030326      -0.089650      -0.066382      -0.056663      -0.028639       0.085302             11.809682      17.167999       6.420571       0.729256      11.010500       0.687677       7.250548           0.083637
          413              O      50.886339      39.850790      27.340826      -0.444685      28.761815 0.40691670E+03  0.91611553E+04                                 7.558238                            6.265349       0.227209       2.141866                    0.998989      25.904660      66.776024       0.752047       0.361756      -1.132207      -0.013567      -0.007366       0.004743       0.016150      -0.025960      -0.071643       0.009697      -0.004383      -0.032133      -0.077069      -0.000668       0.077737              9.415004       8.038718       3.897562       0.851268      14.234132       1.237052       5.972161          -0.031514
          414              O      34.267599      28.397597       0.448332      -0.602870      38.181492 0.61092207E+03  0.15134252E+05                                 9.065650                            7.583507       0.328688       2.115132                    0.998920      29.329666      77.777850       0.700399       0.353009      -1.145970      -0.017857      -0.019800       0.003830       0.026936      -0.006473       0.063514       0.013800       0.056305       0.084476      -0.056663      -0.028638       0.085301             11.809711      12.816342       5.340212       4.391691      12.452274       4.173623      10.160515           0.083636
          415              O      51.944527      22.320558      13.649071      -0.444686      28.764131 0.40695444E+03  0.91622090E+04                                 7.558672                            6.265670       0.227148       2.141846                    0.998989      25.904920      66.777239       0.752023       0.361760      -1.132205       0.008127       0.010508      -0.009185       0.016150       0.029508      -0.032423       0.024358       0.037072       0.193878      -0.077065      -0.000672       0.077737              9.415645       7.560219       3.741513       0.740773      14.575481       0.947562       6.111235          -0.031514
          416              O      19.056501      21.842903      14.443178      -0.602867      38.181258 0.61091671E+03  0.15134036E+05                                 9.065522                            7.583404       0.328716       2.115142                    0.998920      29.329361      77.775993       0.700415       0.353002      -1.145979       0.014563       0.021704      -0.006522       0.026939      -0.062954       0.023580      -0.019815      -0.038756      -0.066415      -0.056662      -0.028651       0.085314             11.809532       6.989438      -0.544098       0.230933      21.188711      -0.975449       7.250447           0.083637
          417              O      54.371061      39.060775      28.458076      -0.444688      28.763889 0.40694919E+03  0.91620952E+04                                 7.558720                            6.265686       0.227119       2.141835                    0.998989      25.905160      66.778681       0.752009       0.361766      -1.132196       0.013564       0.002017      -0.008528       0.016149       0.076193       0.000585       0.013288       0.005745      -0.001724      -0.077067      -0.000662       0.077730              9.415771       8.039419      -2.102106      -3.391384       7.668310       3.559084      12.539584           0.031513
          418              O      35.904001       9.888558      26.624068      -0.602869      38.181203 0.61091273E+03  0.15133953E+05                                 9.065589                            7.583421       0.328670       2.115125                    0.998920      29.329588      77.777301       0.700407       0.353006      -1.145973       0.017856      -0.002990      -0.019945       0.026937      -0.057732       0.027269      -0.011388      -0.014940      -0.129251      -0.056660      -0.028647       0.085307             11.809753      12.816377      -5.920762      -3.570973      13.038558       3.966441       9.574323          -0.083636
          419              O      53.312873      20.308653      16.494334      -0.444688      28.764227 0.40695625E+03  0.91622972E+04                                 7.558799                            6.265763       0.227097       2.141828                    0.998988      25.905253      66.779158       0.752000       0.361769      -1.132194      -0.008130      -0.005158       0.012967       0.016151       0.020724      -0.038640      -0.017347      -0.080895      -0.159973      -0.077075      -0.000662       0.077737              9.415838       7.560342      -1.945617      -3.280693       7.647413       3.397137      13.039759           0.031514
          420              O      51.115099      20.898126      15.779294      -0.602870      38.180723 0.61090695E+03  0.15133767E+05                                 9.065484                            7.583372       0.328657       2.115120                    0.998920      29.329606      77.777116       0.700411       0.353005      -1.145974      -0.014559       0.001085       0.022639       0.026938      -0.001251       0.067201       0.001112       0.020418       0.111183      -0.056658      -0.028641       0.085299             11.809472       6.989414      -0.036363       0.589953       8.186001       3.621679      20.253000          -0.083637

******************************************************
Auxiliary information for the entire system
The total spin magnetic moment of the unit cell is   0.000024
The total net atomic charge of the unit cell is   0.000013
Accuracy of reproducing the electrostatic potential in the unit cell:
  The inner radius (bohr) =    5.0000
  The outer radius (bohr) =   12.0000
  Valid grid points have density less than (e/(bohr^3)) =    0.0001
  The number of valid grid points were=      6591150
  The rms potential error without charges in kcal/mol is=      2.43951
  The rms potential error with partial charges in kcal/mol is=      0.78478
  The RRMSE value at monopole order=      0.32170
  The rms potential error with partial charges and cloud penetration in kcal/mol is=      0.79052
  The RRMSE value at monopole order with cloud penetration is=      0.32405
  The rms potential error with partial charges and atomic dipoles in kcal/mol is=      0.24697
  The RRMSE value at dipole order=      0.10124
  The rms potential error with partial charges, atomic dipoles and cloud penetration in kcal/mol is=      0.24505
  The RRMSE value at dipole order with cloud penetration=      0.10045

******************************************************
The electron densities and ab initio electrostatic potential were computed in VASP using the PBE functional and
projector augmented wave method. See the main text of the journal article for a description of computational details.
The atomic charges, dipoles, and quadrupoles were computed with the DDEC6 method as described in
(a) T. A. Manz and N. Gabaldon Limas, RSC Adv. 6 (2016) 47771-47801 DOI: 10.1039/c6ra04656h
(b) N. Gabaldon Limas and T. A. Manz, RSC Adv. 8 (2018) 2678-2707 DOI: 10.1039/c7ra11829e.
For each atom in the material, the electron cloud parameters were fit to the spherically averaged atom-in-material
electron density using radial positions for which this density was between 10^-4 and 10^-2 electrons per cubic bohr.
The polarizabilities, dispersion coefficients, and quantum Drude oscillator (QDO) parameters were fit using the MCLF method.
The magnetic structure of the system was optimized in VASP from the default ferromagnetic initial guess using spin polarization.
The atomic spin moments (ASMs) were computed on this optimized magnetic structure using the DDEC6 partition as inputs
to the method of T. A. Manz and D. S. Sholl, J. Chem. Theory Comput. 7 (2011) 4146-4164 DOI: 10.1021/ct200539n.
The RMSE and RRMSE were computed using a uniform grid with Ewald summation.
