# Supplementary material for: A collection of forcefield precursors for metal–organic frameworks
Source: RSC Adv. 2019 Nov 13;9(63):36492–507. doi: 10.1039/c9ra07327b (PMC9075174; doi:10.1039/c9ra07327b)
Supplement: RA-009-C9RA07327B-s4291 [file RA-009-C9RA07327B-s4291.xyz]

  176
jmolscript: load "" {1 1 1} spacegroup "x,y,z" unitcell [{     13.075700     0.000000     0.000000 }, {      0.059867    14.115573     0.000000 }, {      0.831998     6.613712    15.271722 }]
Zn     3.473294    14.532222     6.382511     1.025775
Zn    12.067144     8.371614     4.302655     0.923101
Zn     9.911197     9.179897     1.969289     0.973273
Zn     5.608677    15.240479     3.928345     0.933854
Zn    10.494271     6.197063     8.889211     1.025775
Zn     1.900421    12.357671    10.969067     0.923101
Zn     4.056368    11.549388    13.302433     0.973272
Zn     8.358888     5.488806    11.343377     0.933853
H      1.388225    11.943562     3.749208     0.125270
H     12.953599    11.541465     0.004582     0.140090
H      2.996951    14.052009     0.681119     0.137606
H      2.996243     7.418773    13.969044     0.086152
H      4.018281     6.229429    13.608631     0.094050
H      1.815499     6.810405    11.856965     0.100978
H      2.469622     4.954272     4.014936     0.129877
H      2.002012     7.120616     7.426638     0.129583
H      4.462267     3.888159     7.377769     0.144696
H      3.495594     7.656825     9.277571     0.084925
H      2.163814     6.808817     9.581478     0.084711
H      4.505363     6.478940    11.241515     0.117843
H      7.867405    11.642246     4.621223     0.127488
H      9.933547    10.030746     7.735127     0.132998
H      6.915142    12.649358     8.433045     0.144871
H      9.687693     9.630316     9.952581     0.084332
H     10.613496    10.923567     9.725033     0.094240
H      9.145432    10.465482    12.177671     0.112152
H     11.494778    11.826376    11.614145     0.106629
H     10.808066    12.672480    13.851452     0.091970
H     11.968048    11.564575    13.894213     0.089709
H     10.588972     5.971939     0.716244     0.120924
H      9.146431     4.480701     4.208887     0.129431
H      8.115760     2.762107     0.690282     0.143690
H     12.579340     8.785723    11.522514     0.125271
H      0.181968     2.574108    -0.004582     0.140091
H     10.970614     6.677276    14.590603     0.137606
H     10.971322    13.310512     1.302678     0.086152
H      9.949284    14.499856     1.663091     0.094051
H     12.152066    13.918880     3.414757     0.100978
H     11.497943    15.775013    11.256786     0.129877
H     11.965553    13.608669     7.845084     0.129583
H      9.505298    16.841126     7.893953     0.144698
H     10.471971    13.072460     5.994151     0.084925
H     11.803751    13.920468     5.690244     0.084712
H      9.462202    14.250345     4.030207     0.117844
H      6.100160     9.087039    10.650499     0.127488
H      4.034018    10.698539     7.536595     0.132999
H      7.052423     8.079927     6.838677     0.144870
H      4.279872    11.098969     5.319141     0.084332
H      3.354069     9.805718     5.546689     0.094240
H      4.822133    10.263803     3.094051     0.112153
H      2.472787     8.902909     3.657577     0.106629
H      3.159499     8.056805     1.420270     0.091970
H      1.999517     9.164710     1.377509     0.089709
H      3.378593    14.757346    14.555478     0.120924
H      4.821134    16.248584    11.062835     0.129431
H      5.851805    17.967178    14.581440     0.143689
C      3.261217    13.776421     3.313964     0.622479
C     12.610932    10.538213     2.443476     0.623069
C      2.300443    13.108411     2.354900     0.006469
C      1.396963    12.177133     2.828323    -0.161203
C      0.493978    11.584627     1.942563    -0.011172
C      0.505931    11.931336     0.601706    -0.214230
C      1.441987    12.854895     0.126755     0.273058
C      2.348282    13.435714     1.001825    -0.235742
C      3.085948     6.547138    13.507838    -0.003708
C      2.732264     6.679309    12.069242    -0.121327
C      4.196649     3.148601     4.825864     0.585171
C      1.008111     6.963883     4.952619     0.560386
C      3.551727     4.260273     5.600140    -0.013158
C      2.663676     5.094853     4.932766    -0.153192
C      2.058843     6.143152     5.629157     0.016912
C      2.392903     6.391636     6.962378    -0.264908
C      3.311028     5.552120     7.605318     0.277916
C      3.867100     4.475719     6.928780    -0.227023
C      3.152912     6.802806     9.642565     0.003932
C      3.586286     6.629660    11.058254    -0.108728
C      6.204407    13.238550     5.937646     0.630505
C      9.799069     9.878197     5.068685     0.630961
C      7.245182    12.293146     6.459938    -0.003665
C      8.013000    11.555783     5.555852    -0.152383
C      8.991894    10.694816     6.038439    -0.005813
C      9.245438    10.599887     7.409840    -0.248553
C      8.481610    11.347842     8.289491     0.265878
C      7.461359    12.171753     7.819122    -0.200890
C      9.784693    10.594944    10.152641     0.000341
C      9.841295    10.813757    11.632471    -0.133268
C     10.832293    11.474874    12.197524    -0.097629
C     11.023345    11.729202    13.645284     0.009434
C      9.347211     4.368191     0.481059     0.270606
C     10.051176     5.340839     1.182031    -0.283318
C      9.965005     5.386533     2.571758    -0.007118
C      9.189236     4.455345     3.260513    -0.135691
C      8.481141     3.490594     2.554959     0.016006
C      8.577992     3.439826     1.169814    -0.214247
C     10.670320     6.441170     3.341453     0.584391
C      7.534014     2.567915     3.266621     0.564772
C     10.706348     6.952864    11.957758     0.622479
C      1.356633    10.191072    12.828246     0.623069
C     11.667122     7.620874    12.916822     0.006470
C     12.570602     8.552152    12.443399    -0.161203
C     13.473587     9.144658    13.329159    -0.011172
C     13.461634     8.797949    14.670016    -0.214231
C     12.525578     7.874390    15.144967     0.273058
C     11.619283     7.293571    14.269897    -0.235742
C     10.881617    14.182147     1.763884    -0.003708
C     11.235301    14.049976     3.202480    -0.121327
C      9.770916    17.580684    10.445858     0.585171
C     12.959454    13.765402    10.319103     0.560386
C     10.415838    16.469012     9.671582    -0.013158
C     11.303889    15.634432    10.338956    -0.153192
C     11.908722    14.586133     9.642565     0.016912
C     11.574662    14.337649     8.309344    -0.264908
C     10.656537    15.177165     7.666404     0.277916
C     10.100465    16.253566     8.342942    -0.227024
C     10.814653    13.926479     5.629157     0.003932
C     10.381279    14.099625     4.213468    -0.108728
C      7.763158     7.490735     9.334076     0.630504
C      4.168496    10.851088    10.203037     0.630961
C      6.722383     8.436139     8.811784    -0.003664
C      5.954565     9.173502     9.715870    -0.152383
C      4.975671    10.034469     9.233283    -0.005814
C      4.722127    10.129398     7.861882    -0.248554
C      5.485955     9.381443     6.982231     0.265878
C      6.506206     8.557532     7.452600    -0.200890
C      4.182872    10.134341     5.119081     0.000341
C      4.126270     9.915528     3.639251    -0.133269
C      3.135272     9.254411     3.074198    -0.097628
C      2.944220     9.000083     1.626438     0.009434
C      4.620354    16.361094    14.790663     0.270606
C      3.916389    15.388446    14.089691    -0.283319
C      4.002560    15.342752    12.699964    -0.007118
C      4.778329    16.273940    12.011209    -0.135691
C      5.486424    17.238691    12.716763     0.016006
C      5.389573    17.289459    14.101908    -0.214248
C      3.297245    14.288115    11.930269     0.584391
C      6.433551    18.161370    12.005101     0.564777
O      4.145693    14.512230     2.793351    -0.511112
O      3.107857    13.573492     4.540283    -0.607477
O     12.886706    10.006216     3.552050    -0.522898
O     11.628873    10.258534     1.719443    -0.575656
O      2.231575    19.709760    14.051817    -0.201668
O      4.602037    16.182969     5.440704    -0.596268
O      4.430607     3.302254     3.619398    -0.463756
O      0.326791     7.767822     5.681233    -0.567246
O      0.790381     6.847490     3.732103    -0.543953
O      3.692705     5.691391     8.907995    -0.186652
O      6.385415    13.643809     4.748284    -0.533948
O      5.251281    13.546499     6.684585    -0.559341
O     10.770453     9.217673     5.541497    -0.529089
O      9.463976     9.883856     3.869243    -0.599900
O      8.639819    11.326138     9.657226    -0.208009
O     10.168519    10.862604    14.391918    -0.196560
O     11.069600     7.509641     2.720352    -0.589145
O     10.888125     6.310431     4.558456    -0.483101
O      6.896312     1.727777     2.571758    -0.548122
O      7.349377     2.679014     4.494468    -0.531638
O      9.821872     6.217055    12.478371    -0.511112
O     10.859708     7.155793    10.731439    -0.607477
O      1.080859    10.723069    11.719672    -0.522897
O      2.338692    10.470751    13.552279    -0.575656
O     11.735990     1.019525     1.219905    -0.201668
O      9.365528     4.546316     9.831018    -0.596269
O      9.536958    17.427031    11.652324    -0.463756
O      0.565074    12.961463     9.590489    -0.567246
O     13.177184    13.881795    11.539619    -0.543953
O     10.274860    15.037894     6.363727    -0.186652
O      7.582150     7.085476    10.523438    -0.533949
O      8.716284     7.182786     8.587137    -0.559341
O      3.197112    11.511612     9.730225    -0.529089
O      4.503589    10.845429    11.402479    -0.599899
O      5.327746     9.403147     5.614496    -0.208009
O      3.799046     9.866681     0.879804    -0.196560
O      2.897965    13.219644    12.551370    -0.589145
O      3.079440    14.418854    10.713266    -0.483100
O      7.071253    19.001508    12.699964    -0.548123
O      6.618188    18.050271    10.777254    -0.531638

The following XYZ coordinates are in angstroms. Other properties are in atomic units.
The sperically averaged electron density of each atom fit to a function of the form exp(a - br)
eigen_1, eigen_2 and eigen_3 are the three eigenvalues of traceless quadrupole moment tensor
  atom number  atomic symbol              X              Y              Z     net charge C6 coefficient C8 coefficient C10 coefficient fluctuating dipole atomic polarizability isotropic forcefield polarizability              a              b squared Pearson coefficient          <r^3>          <r^4>         wp_QDO          m_QDO          q_QDO       dipole_x       dipole_y       dipole_z         dipole            Qxy            Qxz            Qyz     Q(x^2-y^2)  Q(3z^2 - R^2)        eigen_1        eigen_2        eigen_3 static polarizability      alpha(xx)      alpha(xy)      alpha(xz)      alpha(yy)      alpha(yz)      alpha(zz) atomic spin moment
            1             Zn       3.473294      14.532222       6.382511       1.025775      72.705443 0.16227076E+04  0.49966605E+05                                14.796861                           13.691445       0.181513       1.938050                    0.999524      43.631414     118.220262       0.459174       0.433201      -1.118269      -0.058430      -0.066431       0.102066       0.135073       0.058166      -0.022981      -0.036118       0.017130       0.092748      -0.075887      -0.003129       0.079016             15.618959      15.389150      -1.419273      -0.450425      16.166545       0.026219      15.301182           0.003078
            2             Zn      12.067144       8.371614       4.302655       0.923101      95.529487 0.19488834E+04  0.62793083E+05                                17.470366                           14.663350       0.107459       1.899450                    0.998236      46.227499     127.933084       0.459482       0.413725      -1.131725       0.023171      -0.000894       0.020218       0.030765       0.031080       0.000258       0.044176      -0.029485       0.079083      -0.056093      -0.007958       0.064050             21.008997      25.758938      -2.386664       0.477398      23.772811      -1.035285      13.495243          -0.002448
            3             Zn       9.911197       9.179897       1.969289       0.973273      78.127891 0.17769841E+04  0.56099964E+05                                15.558633                           14.361053       0.073058       1.886343                    0.999589      45.630490     126.114257       0.445766       0.435231      -1.114449      -0.051735       0.076062      -0.039382       0.100065      -0.064678      -0.027231      -0.058736       0.033261      -0.068602      -0.104700       0.023680       0.081020             16.300735      15.854329       1.665401      -0.199015      17.320022       0.971794      15.727855           0.102685
            4             Zn       5.608677      15.240479       3.928345       0.933854      93.932664 0.18817182E+04  0.60086861E+05                                17.315261                           14.442940       0.104519       1.901928                    0.998232      45.810709     126.123063       0.461417       0.415708      -1.130616       0.020007       0.002113      -0.024174       0.031450      -0.034128       0.011217       0.046168      -0.053870       0.106972      -0.071140      -0.000560       0.071700             20.947136      25.959780       3.333482      -1.280701      23.706095      -1.872433      13.175532          -0.000226
            5             Zn      10.494271       6.197063       8.889211       1.025775      72.705288 0.16227033E+04  0.49966439E+05                                14.796841                           13.691427       0.181514       1.938051                    0.999524      43.631363     118.220080       0.459174       0.433201      -1.118269       0.058431       0.066432      -0.102067       0.135074       0.058166      -0.022982      -0.036118       0.017131       0.092748      -0.075887      -0.003130       0.079017             15.618937      15.389128      -1.419269      -0.450425      16.166523       0.026217      15.301160           0.003098
            6             Zn       1.900421      12.357671      10.969067       0.923101      95.529512 0.19488839E+04  0.62793103E+05                                17.470367                           14.663351       0.107460       1.899450                    0.998236      46.227507     127.933103       0.459482       0.413725      -1.131725      -0.023171       0.000894      -0.020218       0.030765       0.031080       0.000258       0.044177      -0.029485       0.079083      -0.056093      -0.007958       0.064051             21.009000      25.758943      -2.386665       0.477399      23.772812      -1.035285      13.495245          -0.002448
            7             Zn       4.056368      11.549388      13.302433       0.973272      78.128081 0.17769898E+04  0.56100191E+05                                15.558663                           14.361080       0.073054       1.886342                    0.999589      45.630529     126.114442       0.445765       0.435232      -1.114448       0.051735      -0.076063       0.039382       0.100065      -0.064679      -0.027232      -0.058736       0.033260      -0.068603      -0.104700       0.023680       0.081020             16.300766      15.854358       1.665405      -0.199014      17.320056       0.971795      15.727885           0.102690
            8             Zn       8.358888       5.488806      11.343377       0.933853      93.932812 0.18817218E+04  0.60087000E+05                                17.315273                           14.442948       0.104521       1.901928                    0.998232      45.810759     126.123209       0.461417       0.415707      -1.130616      -0.020007      -0.002113       0.024173       0.031450      -0.034128       0.011217       0.046168      -0.053870       0.106970      -0.071140      -0.000560       0.071700             20.947152      25.959801       3.333485      -1.280703      23.706114      -1.872433      13.175540          -0.000229
            9              H       1.388225      11.943562       3.749208       0.125270       1.212179 0.95347807E+01  0.97981652E+02                                 1.884881                            1.812526      -1.366849       2.231440                    0.994365       3.723020      10.727134       0.461299       1.292079      -0.705943       0.000758      -0.011417       0.040479       0.042065       0.003210      -0.000032      -0.008883       0.006176       0.057688      -0.016021      -0.005538       0.021559              1.909952       1.709531       0.056508       0.052164       1.710381      -0.216130       2.309943           0.000034
           10              H      12.953599      11.541465       0.004582       0.140090       1.156013 0.89877655E+01  0.90424256E+02                                 1.797320                            1.738510      -1.122840       2.359507                    0.996988       3.428919       9.572921       0.482768       1.261055      -0.714816      -0.025147      -0.016625      -0.027234       0.040626       0.007016       0.011453       0.005703       0.002412       0.024638      -0.012126      -0.006374       0.018500              1.801655       1.861326       0.231904       0.256661       1.678405       0.113856       1.865234          -0.000018
           11              H       2.996951      14.052009       0.681119       0.137606       1.100848 0.83787756E+01  0.82907457E+02                                 1.730803                            1.668605      -1.319936       2.257202                    0.996049       3.495160       9.706061       0.496747       1.246114      -0.716293       0.029218       0.023833      -0.008592       0.038672       0.011504      -0.007099      -0.005089       0.000970      -0.013105      -0.009961      -0.007216       0.017177              1.745071       1.726340       0.331958      -0.079070       1.683144      -0.190899       1.825728          -0.000007
           12              H       2.996243       7.418773      13.969044       0.086152       1.279374 0.10409271E+02  0.10897007E+03                                 1.937963                            1.872956      -1.156637       2.312286                    0.994754       3.867382      11.122830       0.462970       1.263764      -0.712279      -0.004018       0.033829       0.013258       0.036556       0.005533      -0.004372       0.005816      -0.006416      -0.006565      -0.010792       0.002218       0.008574              1.961491       1.597225      -0.251069      -0.111978       2.357759       0.262460       1.929490           0.000027
           13              H       4.018281       6.229429      13.608631       0.094050       1.231401 0.98559628E+01  0.10161372E+03                                 1.889183                            1.825141      -0.936241       2.425899                    0.996678       3.669103      10.417031       0.468735       1.267433      -0.712916       0.037368      -0.015434      -0.003528       0.040584      -0.000480       0.000275      -0.005598       0.005277      -0.012485      -0.008241       0.003307       0.004934              1.906041       2.281673      -0.380224      -0.038145       1.672103      -0.087678       1.764349          -0.000015
           14              H       1.815499       6.810405      11.856965       0.100978       1.196694 0.96247562E+01  0.99038673E+02                                 1.858248                            1.808024      -1.242602       2.276678                    0.994327       3.817397      10.970163       0.467349       1.273649      -0.709199      -0.034120       0.000932      -0.010535       0.035722       0.000137       0.006439      -0.000906       0.021616       0.019049      -0.014032       0.000560       0.013472              1.872821       2.346594      -0.253356      -0.007951       1.497172      -0.039062       1.774697           0.000010
           15              H       2.469622       4.954272       4.014936       0.129877       1.250480 0.97540198E+01  0.99864564E+02                                 1.858872                            1.782514      -1.379439       2.229379                    0.994163       3.578217       9.980278       0.489739       1.221557      -0.722667      -0.007530      -0.005360      -0.040461       0.041504       0.002134       0.005616       0.007840      -0.006161       0.036866      -0.010611      -0.006350       0.016962              1.861639       1.609516      -0.125696       0.217759       1.689940       0.141846       2.285461          -0.000009
           16              H       2.002012       7.120616       7.426638       0.129583       1.238197 0.97266078E+01  0.10039785E+03                                 1.900487                            1.818240      -1.446885       2.189860                    0.993873       3.806238      10.971990       0.465555       1.274595      -0.708733      -0.014773       0.032506       0.011822       0.037612      -0.009796      -0.001355       0.010684      -0.019817       0.005623      -0.015453      -0.003834       0.019287              1.928865       1.703429      -0.292994      -0.013866       2.012675       0.311809       2.070491           0.000026
           17              H       4.462267       3.888159       7.377769       0.144696       1.090722 0.81010326E+01  0.79685764E+02                                 1.751365                            1.666735      -1.081194       2.388347                    0.996926       3.373089       9.416061       0.484219       1.285950      -0.708903       0.030950      -0.021247       0.018931       0.042044      -0.014354       0.005461      -0.003686       0.007255       0.008442      -0.016224      -0.000322       0.016546              1.776468       1.734553      -0.417734       0.224675       1.894936      -0.129857       1.699915           0.000021
           18              H       3.495594       7.656825       9.277571       0.084925       1.167992 0.91194047E+01  0.93137262E+02                                 1.875943                            1.791433      -1.199558       2.291693                    0.994557       3.955159      11.546916       0.454447       1.319672      -0.698741       0.014877       0.031451      -0.010817       0.036435      -0.004622      -0.007685      -0.001368      -0.005581      -0.003813      -0.010742       0.003193       0.007549              1.923868       1.690083       0.471881      -0.173762       2.305301      -0.324642       1.776220           0.000001
           19              H       2.163814       6.808817       9.581478       0.084711       1.226823 0.99793464E+01  0.10276972E+03                                 1.850472                            1.808867      -0.916045       2.422164                    0.998098       3.664859      10.256111       0.483728       1.229539      -0.721398      -0.035509      -0.002498       0.003675       0.035786       0.000098      -0.001083       0.004272       0.000967      -0.017487      -0.007737       0.003368       0.004369              1.857131       2.267541       0.008600      -0.019248       1.446670       0.043954       1.857181           0.000043
           20              H       4.505363       6.478940      11.241515       0.117843       0.983455 0.74510316E+01  0.72545575E+02                                 1.690510                            1.639997      -1.042520       2.390019                    0.996085       3.617445      10.403060       0.464740       1.353634      -0.692441       0.038427      -0.009712       0.009170       0.040682      -0.003664       0.003787      -0.003029       0.022249       0.018924      -0.015142       0.003262       0.011880              1.704937       2.151914      -0.130022       0.017600       1.401282      -0.077285       1.561615          -0.000008
           21              H       7.867405      11.642246       4.621223       0.127488       1.199625 0.94782530E+01  0.97085987E+02                                 1.863189                            1.801015      -1.295426       2.266369                    0.995601       3.653743      10.450578       0.465951       1.283327      -0.708382      -0.008006       0.003952      -0.040681       0.041650      -0.002264       0.006149      -0.002138       0.008192       0.052024      -0.013362      -0.005806       0.019168              1.873606       1.720779      -0.097726       0.085629       1.642424      -0.095696       2.257616           0.000022
           22              H       9.933547      10.030746       7.735127       0.132998       1.178058 0.91503319E+01  0.93280795E+02                                 1.860180                            1.780940      -1.463671       2.187068                    0.993454       3.766862      10.890853       0.462229       1.299850      -0.703281       0.028178      -0.023013       0.008423       0.037344      -0.011329       0.007372      -0.003780       0.010826      -0.010117      -0.010979      -0.006527       0.017506              1.898761       1.913952      -0.370564       0.206185       1.805559      -0.169523       1.976771           0.000038
           23              H       6.915142      12.649358       8.433045       0.144871       1.099927 0.84600101E+01  0.84146331E+02                                 1.767221                            1.709652      -1.074491       2.390563                    0.997012       3.381529       9.500501       0.475298       1.295614      -0.707388      -0.022395       0.020577       0.026821       0.040550      -0.008257      -0.009309       0.008057      -0.003417       0.021877      -0.012482      -0.005830       0.018311              1.778257       1.833639      -0.274335      -0.247462       1.688620       0.188819       1.812512          -0.000000
           24              H       9.687693       9.630316       9.952581       0.084332       1.076676 0.83234940E+01  0.83244933E+02                                 1.789484                            1.722583      -1.139687       2.323812                    0.993876       3.891413      11.311078       0.458108       1.336860      -0.695186      -0.005253      -0.038479      -0.000665       0.038842       0.001031       0.000653       0.000713      -0.002373      -0.017205      -0.005832       0.001314       0.004518              1.822651       1.494417       0.171388       0.159276       2.347142       0.102063       1.626395           0.000001
           25              H      10.613496      10.923567       9.725033       0.094240       1.159504 0.93562248E+01  0.95168446E+02                                 1.810178                            1.774634      -0.886822       2.448271                    0.997899       3.612331      10.170698       0.477052       1.262258      -0.713993       0.035188       0.017020      -0.011062       0.040623      -0.000384      -0.003189      -0.005461       0.006983      -0.012535      -0.008955       0.002179       0.006776              1.824203       2.033035       0.293894      -0.081527       1.603987      -0.122801       1.835588           0.000023
           26              H       9.145432      10.465482      12.177671       0.112152       1.168273 0.92926463E+01  0.94130542E+02                                 1.794365                            1.753546      -0.995234       2.397788                    0.998309       3.530314       9.840353       0.487291       1.240870      -0.718804      -0.026951      -0.013647       0.020698       0.036620       0.013810      -0.006160       0.001348       0.010678      -0.000893      -0.016051      -0.000088       0.016139              1.795769       1.897850       0.248872      -0.167820       1.540118      -0.124236       1.949339           0.000068
           27              H      11.494778      11.826376      11.614145       0.106629       0.984393 0.74274529E+01  0.72797280E+02                                 1.726827                            1.662620      -1.306929       2.251185                    0.993039       3.923727      11.599310       0.447768       1.395653      -0.682085       0.025413       0.012915      -0.027696       0.039746       0.007168      -0.004859      -0.000145       0.007122       0.042136      -0.015237      -0.000225       0.015462              1.757907       1.863183       0.314966      -0.273122       1.584925      -0.232424       1.825615           0.000008
           28              H      10.808066      12.672480      13.851452       0.091970       1.359364 0.11077136E+02  0.11673787E+03                                 1.973430                            1.902177      -0.829995       2.467962                    0.998457       3.618385      10.143113       0.474478       1.224914      -0.724260      -0.011519       0.034968       0.000458       0.036819      -0.001515      -0.005734      -0.003443      -0.000318      -0.020757      -0.010493       0.004621       0.005872              1.986149       1.549664      -0.184356      -0.050381       2.486618       0.183657       1.922167           0.000233
           29              H      11.968048      11.564575      13.894213       0.089709       1.206826 0.97305433E+01  0.10039469E+03                                 1.884275                            1.827774      -1.100016       2.346120                    0.994976       3.793977      10.915093       0.461098       1.287475      -0.707333       0.038721      -0.006777       0.004801       0.039602       0.005141       0.003801      -0.007554       0.019095      -0.004552      -0.015135       0.003206       0.011929              1.903715       2.368365      -0.229035       0.139964       1.586960      -0.029311       1.755821          -0.000156
           30              H      10.588972       5.971939       0.716244       0.120924       1.281548 0.10125503E+02  0.10529956E+03                                 1.922775                            1.837923      -1.527712       2.143891                    0.993262       3.853171      11.055619       0.470789       1.251035      -0.713880       0.032707       0.019784      -0.012826       0.040320       0.020210      -0.004437      -0.005035       0.013514       0.006359      -0.022464       0.000095       0.022369              1.946470       1.736757       0.401545      -0.204546       1.982963      -0.110561       2.119688           0.000410
           31              H       9.146431       4.480701       4.208887       0.129431       1.204403 0.92714324E+01  0.94055451E+02                                 1.834848                            1.753974      -1.351735       2.243006                    0.994464       3.596094      10.098852       0.485220       1.244316      -0.716828      -0.000808      -0.000916       0.042016       0.042034      -0.001715      -0.001651       0.002334      -0.006059       0.046999      -0.011353      -0.004701       0.016054              1.845546       1.539309       0.141830      -0.071873       1.634643       0.025089       2.362686          -0.000011
           32              H       8.115760       2.762107       0.690282       0.143690       1.214663 0.93699396E+01  0.95227114E+02                                 1.855221                            1.772471      -1.198843       2.326396                    0.996177       3.465748       9.715223       0.479325       1.257340      -0.715559      -0.017874      -0.027529      -0.019131       0.037991       0.007278       0.007398       0.011361      -0.006555       0.016930      -0.010804      -0.008157       0.018961              1.873201       1.761027       0.354959       0.097234       1.986681       0.232074       1.871895           0.000025
           33              H      12.579340       8.785723      11.522514       0.125271       1.212177 0.95347665E+01  0.97981471E+02                                 1.884880                            1.812525      -1.366848       2.231440                    0.994365       3.723017      10.727124       0.461300       1.292079      -0.705943      -0.000758       0.011417      -0.040479       0.042065       0.003210      -0.000032      -0.008883       0.006176       0.057688      -0.016021      -0.005538       0.021559              1.909950       1.709529       0.056508       0.052164       1.710380      -0.216130       2.309941           0.000034
           34              H       0.181968       2.574108      -0.004582       0.140091       1.156013 0.89877598E+01  0.90424181E+02                                 1.797319                            1.738509      -1.122839       2.359507                    0.996988       3.428918       9.572916       0.482769       1.261055      -0.714816       0.025147       0.016624       0.027234       0.040626       0.007016       0.011453       0.005703       0.002412       0.024638      -0.012126      -0.006374       0.018500              1.801654       1.861324       0.231904       0.256661       1.678404       0.113855       1.865232          -0.000017
           35              H      10.970614       6.677276      14.590603       0.137606       1.100847 0.83787673E+01  0.82907354E+02                                 1.730802                            1.668604      -1.319935       2.257202                    0.996049       3.495158       9.706054       0.496747       1.246114      -0.716293      -0.029218      -0.023833       0.008592       0.038672       0.011504      -0.007099      -0.005089       0.000970      -0.013105      -0.009961      -0.007216       0.017177              1.745070       1.726339       0.331958      -0.079070       1.683144      -0.190899       1.825727          -0.000008
           36              H      10.971322      13.310512       1.302678       0.086152       1.279373 0.10409260E+02  0.10896994E+03                                 1.937962                            1.872956      -1.156638       2.312286                    0.994754       3.867380      11.122826       0.462970       1.263765      -0.712278       0.004018      -0.033829      -0.013258       0.036556       0.005533      -0.004372       0.005816      -0.006416      -0.006565      -0.010791       0.002218       0.008574              1.961491       1.597224      -0.251069      -0.111978       2.357759       0.262460       1.929490           0.000027
           37              H       9.949284      14.499856       1.663091       0.094051       1.231400 0.98559510E+01  0.10161356E+03                                 1.889181                            1.825140      -0.936239       2.425900                    0.996678       3.669101      10.417023       0.468736       1.267433      -0.712916      -0.037368       0.015434       0.003528       0.040584      -0.000480       0.000275      -0.005598       0.005277      -0.012485      -0.008241       0.003307       0.004934              1.906040       2.281671      -0.380223      -0.038144       1.672101      -0.087678       1.764347          -0.000014
           38              H      12.152066      13.918880       3.414757       0.100978       1.196694 0.96247502E+01  0.99038597E+02                                 1.858247                            1.808023      -1.242603       2.276678                    0.994327       3.817396      10.970160       0.467349       1.273649      -0.709199       0.034120      -0.000932       0.010535       0.035721       0.000137       0.006439      -0.000906       0.021616       0.019049      -0.014032       0.000560       0.013472              1.872821       2.346594      -0.253356      -0.007951       1.497172      -0.039062       1.774696           0.000012
           39              H      11.497943      15.775013      11.256786       0.129877       1.250482 0.97540378E+01  0.99864805E+02                                 1.858875                            1.782517      -1.379441       2.229378                    0.994163       3.578220       9.980293       0.489738       1.221558      -0.722666       0.007530       0.005360       0.040461       0.041504       0.002134       0.005616       0.007840      -0.006161       0.036866      -0.010611      -0.006350       0.016962              1.861641       1.609518      -0.125696       0.217759       1.689942       0.141846       2.285465          -0.000011
           40              H      11.965553      13.608669       7.845084       0.129583       1.238197 0.97266096E+01  0.10039788E+03                                 1.900487                            1.818240      -1.446884       2.189861                    0.993873       3.806239      10.971993       0.465555       1.274595      -0.708733       0.014773      -0.032506      -0.011822       0.037612      -0.009796      -0.001355       0.010684      -0.019817       0.005623      -0.015453      -0.003834       0.019287              1.928865       1.703429      -0.292994      -0.013866       2.012675       0.311809       2.070491           0.000026
           41              H       9.505298      16.841126       7.893953       0.144698       1.090721 0.81010202E+01  0.79685605E+02                                 1.751363                            1.666733      -1.081193       2.388348                    0.996926       3.373087       9.416051       0.484219       1.285949      -0.708904      -0.030950       0.021247      -0.018931       0.042044      -0.014354       0.005461      -0.003686       0.007255       0.008441      -0.016224      -0.000322       0.016546              1.776465       1.734550      -0.417733       0.224675       1.894933      -0.129857       1.699912           0.000023
           42              H      10.471971      13.072460       5.994151       0.084925       1.167992 0.91193980E+01  0.93137183E+02                                 1.875943                            1.791433      -1.199558       2.291693                    0.994557       3.955158      11.546915       0.454447       1.319673      -0.698741      -0.014877      -0.031451       0.010817       0.036435      -0.004622      -0.007685      -0.001368      -0.005581      -0.003813      -0.010742       0.003193       0.007549              1.923868       1.690083       0.471881      -0.173762       2.305300      -0.324642       1.776219           0.000002
           43              H      11.803751      13.920468       5.690244       0.084712       1.226822 0.99793389E+01  0.10276962E+03                                 1.850471                            1.808866      -0.916044       2.422164                    0.998098       3.664858      10.256108       0.483728       1.229539      -0.721398       0.035509       0.002498      -0.003675       0.035786       0.000098      -0.001083       0.004272       0.000967      -0.017487      -0.007737       0.003368       0.004369              1.857130       2.267539       0.008600      -0.019248       1.446669       0.043954       1.857181           0.000044
           44              H       9.462202      14.250345       4.030207       0.117844       0.983455 0.74510288E+01  0.72545541E+02                                 1.690509                            1.639997      -1.042519       2.390020                    0.996085       3.617444      10.403056       0.464741       1.353633      -0.692441      -0.038427       0.009712      -0.009170       0.040682      -0.003664       0.003787      -0.003028       0.022249       0.018924      -0.015142       0.003262       0.011880              1.704936       2.151913      -0.130022       0.017600       1.401282      -0.077285       1.561614          -0.000007
           45              H       6.100160       9.087039      10.650499       0.127488       1.199623 0.94782346E+01  0.97085748E+02                                 1.863187                            1.801013      -1.295425       2.266370                    0.995601       3.653740      10.450565       0.465951       1.283327      -0.708382       0.008006      -0.003952       0.040682       0.041650      -0.002264       0.006149      -0.002138       0.008192       0.052024      -0.013362      -0.005806       0.019168              1.873604       1.720777      -0.097725       0.085629       1.642422      -0.095696       2.257614           0.000020
           46              H       4.034018      10.698539       7.536595       0.132999       1.178058 0.91503307E+01  0.93280782E+02                                 1.860179                            1.780940      -1.463670       2.187068                    0.993454       3.766862      10.890854       0.462229       1.299849      -0.703281      -0.028178       0.023013      -0.008423       0.037344      -0.011329       0.007372      -0.003780       0.010826      -0.010117      -0.010979      -0.006527       0.017506              1.898760       1.913951      -0.370563       0.206185       1.805559      -0.169523       1.976771           0.000037
           47              H       7.052423       8.079927       6.838677       0.144870       1.099927 0.84600084E+01  0.84146317E+02                                 1.767222                            1.709653      -1.074492       2.390562                    0.997012       3.381528       9.500501       0.475298       1.295616      -0.707388       0.022395      -0.020577      -0.026821       0.040550      -0.008257      -0.009309       0.008057      -0.003417       0.021877      -0.012482      -0.005830       0.018311              1.778258       1.833640      -0.274336      -0.247462       1.688621       0.188819       1.812513           0.000000
           48              H       4.279872      11.098969       5.319141       0.084332       1.076676 0.83234923E+01  0.83244916E+02                                 1.789484                            1.722584      -1.139687       2.323812                    0.993876       3.891413      11.311080       0.458108       1.336861      -0.695186       0.005253       0.038479       0.000665       0.038842       0.001031       0.000653       0.000713      -0.002373      -0.017205      -0.005832       0.001314       0.004518              1.822652       1.494417       0.171388       0.159276       2.347143       0.102063       1.626395           0.000002
           49              H       3.354069       9.805718       5.546689       0.094240       1.159504 0.93562193E+01  0.95168372E+02                                 1.810178                            1.774633      -0.886822       2.448272                    0.997899       3.612330      10.170693       0.477052       1.262257      -0.713993      -0.035188      -0.017020       0.011062       0.040623      -0.000384      -0.003189      -0.005461       0.006983      -0.012535      -0.008955       0.002179       0.006776              1.824202       2.033034       0.293894      -0.081527       1.603986      -0.122801       1.835587           0.000023
           50              H       4.822133      10.263803       3.094051       0.112153       1.168273 0.92926449E+01  0.94130520E+02                                 1.794364                            1.753546      -0.995233       2.397788                    0.998309       3.530314       9.840351       0.487292       1.240869      -0.718804       0.026951       0.013647      -0.020698       0.036620       0.013810      -0.006160       0.001348       0.010678      -0.000893      -0.016051      -0.000088       0.016139              1.795768       1.897849       0.248872      -0.167820       1.540118      -0.124236       1.949338           0.000069
           51              H       2.472787       8.902909       3.657577       0.106629       0.984392 0.74274484E+01  0.72797225E+02                                 1.726826                            1.662620      -1.306929       2.251185                    0.993039       3.923726      11.599307       0.447768       1.395653      -0.682085      -0.025413      -0.012915       0.027696       0.039746       0.007168      -0.004859      -0.000145       0.007122       0.042136      -0.015237      -0.000225       0.015462              1.757907       1.863183       0.314966      -0.273122       1.584924      -0.232424       1.825615           0.000008
           52              H       3.159499       8.056805       1.420270       0.091970       1.359365 0.11077145E+02  0.11673799E+03                                 1.973431                            1.902178      -0.829996       2.467961                    0.998457       3.618387      10.143120       0.474478       1.224914      -0.724260       0.011519      -0.034968      -0.000458       0.036819      -0.001515      -0.005734      -0.003443      -0.000318      -0.020757      -0.010493       0.004621       0.005872              1.986150       1.549665      -0.184356      -0.050381       2.486619       0.183657       1.922168           0.000234
           53              H       1.999517       9.164710       1.377509       0.089709       1.206826 0.97305384E+01  0.10039463E+03                                 1.884274                            1.827773      -1.100016       2.346120                    0.994976       3.793976      10.915090       0.461098       1.287476      -0.707333      -0.038721       0.006777      -0.004801       0.039602       0.005141       0.003801      -0.007554       0.019096      -0.004552      -0.015135       0.003206       0.011929              1.903715       2.368365      -0.229035       0.139964       1.586960      -0.029311       1.755821          -0.000157
           54              H       3.378593      14.757346      14.555478       0.120924       1.281549 0.10125505E+02  0.10529959E+03                                 1.922774                            1.837923      -1.527710       2.143892                    0.993262       3.853172      11.055619       0.470790       1.251034      -0.713880      -0.032707      -0.019784       0.012826       0.040320       0.020210      -0.004437      -0.005035       0.013514       0.006359      -0.022464       0.000095       0.022369              1.946469       1.736757       0.401545      -0.204546       1.982962      -0.110561       2.119688           0.000410
           55              H       4.821134      16.248584      11.062835       0.129431       1.204407 0.92714655E+01  0.94055866E+02                                 1.834851                            1.753976      -1.351737       2.243005                    0.994464       3.596100      10.098871       0.485220       1.244314      -0.716829       0.000808       0.000916      -0.042016       0.042034      -0.001715      -0.001651       0.002334      -0.006059       0.046999      -0.011353      -0.004701       0.016054              1.845549       1.539311       0.141830      -0.071873       1.634646       0.025089       2.362690          -0.000013
           56              H       5.851805      17.967178      14.581440       0.143689       1.214665 0.93699636E+01  0.95227410E+02                                 1.855223                            1.772472      -1.198844       2.326394                    0.996177       3.465752       9.715234       0.479325       1.257339      -0.715559       0.017874       0.027529       0.019131       0.037991       0.007278       0.007398       0.011361      -0.006555       0.016930      -0.010804      -0.008157       0.018961              1.873203       1.761029       0.354960       0.097234       1.986683       0.232075       1.871897           0.000024
           57              C       3.261217      13.776421       3.313964       0.622479      23.002940 0.24981735E+03  0.51679113E+04                                 7.526478                            5.633445      -0.047914       2.048009                    0.999487      22.002338      61.420371       0.621522       0.476384      -1.018175       0.042667       0.016999       0.051182       0.068768      -0.083529      -0.019052      -0.022882      -0.063751      -0.155230      -0.087036      -0.028638       0.115673              8.959495       9.486721       3.932968       2.907417       7.229971       1.475092      10.161792           0.000051
           58              C      12.610932      10.538213       2.443476       0.623069      22.678192 0.25056610E+03  0.51983608E+04                                 7.499283                            5.678058      -0.026693       2.057247                    0.999523      22.117340      62.262910       0.611862       0.482512      -1.012763      -0.047554      -0.048794       0.013693       0.069496      -0.060489      -0.022580       0.062542      -0.034794       0.018802      -0.073772      -0.028922       0.102694              8.889356       9.549352       3.787070      -0.578491       9.391306      -3.179622       7.727410           0.000698
           59              C       2.300443      13.108411       2.354900       0.006469      37.994055 0.43759875E+03  0.10248573E+05                                 9.821367                            6.966104      -0.040720       1.993824                    0.999239      27.193614      76.647067       0.628903       0.415848      -1.070400      -0.021773      -0.019311      -0.048073       0.056196      -0.000997      -0.008060      -0.006714       0.001180       0.002776      -0.010785       0.000414       0.010371             12.190954      11.985352       5.200088       3.971126       9.655445       1.007652      14.932064          -0.000032
           60              C       1.396963      12.177133       2.828323      -0.161203      34.623560 0.49261005E+03  0.12040151E+05                                 9.419757                            7.566776      -0.246619       1.880146                    0.999253      31.401012      94.365094       0.574947       0.435863      -1.044138       0.003095      -0.003241      -0.028826       0.029173      -0.025269      -0.006864      -0.004181      -0.008738       0.076963      -0.039441       0.012711       0.026730             10.582161      11.701249       4.907471       1.306948      10.112277      -0.424907       9.932957           0.000002
           61              C       0.493978      11.584627       1.942563      -0.011172      38.194811 0.46277230E+03  0.11005887E+05                                 9.904725                            7.199617      -0.057845       1.988707                    0.999031      27.625824      78.819015       0.613148       0.420032      -1.066257       0.036415       0.037131      -0.023385       0.057023      -0.007355       0.012068      -0.005316       0.011509       0.006002      -0.010421      -0.008304       0.018725             12.277311      12.061629       5.960284      -1.313234      12.256547      -3.555401      12.513756           0.000348
           62              C       0.505931      11.931336       0.601706      -0.214230      35.650593 0.48904924E+03  0.11890699E+05                                 9.522916                            7.466894      -0.072137       1.942038                    0.998694      31.085630      92.137359       0.589241       0.427522      -1.052791      -0.005514      -0.010570       0.014799       0.019004      -0.029913       0.027164       0.037094       0.000932      -0.003248      -0.063036       0.026080       0.036956             11.061438       9.363293       3.525086      -1.989606       9.825327      -4.190045      13.995694          -0.000152
           63              C       1.441987      12.854895       0.126755       0.273058      31.442636 0.36537987E+03  0.82394576E+04                                 8.922199                            6.572669      -0.035006       2.012814                    0.999748      25.196903      71.358717       0.612607       0.443374      -1.045774      -0.000987       0.004020      -0.050065       0.050235       0.009301      -0.007447      -0.015980      -0.002358       0.066415      -0.021304      -0.009986       0.031290             10.996108       8.059950       2.701238      -0.892445       8.214771      -3.750885      16.713603          -0.000064
           64              C       2.348282      13.435714       1.001825      -0.235742      35.834846 0.50329198E+03  0.12313422E+05                                 9.514458                            7.565650      -0.060963       1.938164                    0.999219      31.468894      93.274057       0.587007       0.426485      -1.054432       0.017281      -0.004753       0.039069       0.042984      -0.010211      -0.027619      -0.008764      -0.007337      -0.096568      -0.047646       0.018177       0.029468             10.815956       8.506822       2.193513       2.605581       7.224993      -0.705973      16.716053          -0.000044
           65              C       3.085948       6.547138      13.507838      -0.003708      26.074726 0.35261978E+03  0.79211717E+04                                 7.826900                            6.282523      -0.177788       1.959177                    0.998232      27.279192      78.386919       0.649577       0.419752      -1.054858      -0.067814      -0.058751      -0.023578       0.092770       0.031486      -0.018680      -0.025269       0.013560      -0.015856      -0.033753      -0.017639       0.051392              9.318119       6.496439      -0.122543      -1.555086       7.242840      -2.485212      14.215079           0.000005
           66              C       2.732264       6.679309      12.069242      -0.121327      37.086248 0.44471033E+03  0.10525923E+05                                 9.743893                            7.042467       0.173446       2.023942                    0.999815      29.572540      85.607026       0.618756       0.418219      -1.061900       0.002710      -0.018228       0.076926       0.079102       0.005349       0.029860      -0.006662      -0.003173       0.029016      -0.031724      -0.000945       0.032670             12.345515       9.304630      -0.629149      -4.174302       5.662425      -1.646763      22.069491          -0.000028
           67              C       4.196649       3.148601       4.825864       0.585171      25.195138 0.26656884E+03  0.56155481E+04                                 8.069830                            5.843036      -0.259421       1.969631                    0.999087      22.776079      64.568895       0.605375       0.480285      -1.014129       0.055598      -0.052907      -0.005466       0.076943       0.053192       0.079075       0.002893       0.124112      -0.142487      -0.093255      -0.043434       0.136689             10.017229       7.021151      -4.744604      -2.220580      14.319504       2.493111       8.711031           0.000049
           68              C       1.008111       6.963883       4.952619       0.560386      24.454794 0.27234786E+03  0.57598701E+04                                 7.853764                            5.868488      -0.115438       2.010728                    0.999330      23.005054      65.040909       0.610742       0.474198      -1.018827      -0.043660       0.028022      -0.013696       0.053656       0.080537      -0.022621      -0.001187      -0.033502      -0.116100      -0.071795      -0.031461       0.103257              9.484886      10.832849      -4.954556       2.980378       8.657169      -1.745075       8.964639           0.000263
           69              C       3.551727       4.260273       5.600140      -0.013158      40.518597 0.44386222E+03  0.10429967E+05                                10.231827                            6.988577      -0.079922       1.972236                    0.999271      27.609354      77.892620       0.631700       0.412630      -1.072718       0.005372       0.055969       0.020495       0.059845      -0.002996       0.002055      -0.004301       0.018016      -0.004744      -0.010495      -0.000419       0.010913             13.143295      10.176892      -7.067868      -0.501441      16.685308       4.409972      12.567685           0.000037
           70              C       2.663676       5.094853       4.932766      -0.153192      36.504156 0.46953337E+03  0.11313978E+05                                 9.718304                            7.341218      -0.157313       1.909847                    0.999408      30.831713      91.328214       0.590549       0.430429      -1.049762       0.016446       0.013776       0.017832       0.027897       0.040708       0.000719       0.003015       0.037691       0.038624      -0.051368       0.012753       0.038615             11.398946      10.524873      -6.736552       1.090014      14.165814       0.877743       9.506152          -0.000212
           71              C       2.058843       6.143152       5.629157       0.016912      39.234648 0.43733694E+03  0.10252543E+05                                10.083819                            6.993813      -0.039512       1.993624                    0.999247      27.226004      77.061474       0.622942       0.419414      -1.066906       0.035118      -0.019017       0.030076       0.049995       0.010705      -0.005925       0.006956       0.005620       0.007816      -0.016689       0.006867       0.009821             12.660365      12.510889      -6.725285       4.048323      12.803582      -0.786402      12.666625          -0.000062
           72              C       2.392903       6.391636       6.962378      -0.264908      38.427598 0.53275617E+03  0.13245179E+05                                 9.991500                            7.797677      -0.176899       1.891882                    0.999632      32.621588      98.053161       0.575630       0.427990      -1.051581      -0.006764       0.011838      -0.042243       0.044389       0.007399      -0.019563       0.018205      -0.025479      -0.035407      -0.035505       0.008256       0.027249             11.315558       9.270195      -3.171877       4.131716       9.399142       0.053107      15.277337          -0.000032
           73              C       3.311028       5.552120       7.605318       0.277916      32.143165 0.35116243E+03  0.78192362E+04                                 8.944588                            6.373619      -0.012400       2.016787                    0.999617      24.880503      69.394933       0.634095       0.433806      -1.054375       0.022789       0.008203       0.040597       0.047273      -0.005062       0.004172       0.011473       0.000413       0.083297      -0.021577      -0.009304       0.030881             10.915922       7.123383      -2.767355       1.538095      10.046690       3.570478      15.577694          -0.000046
           74              C       3.867100       4.475719       6.928780      -0.227023      38.240191 0.48818056E+03  0.11850466E+05                                 9.920749                            7.430453      -0.106406       1.923731                    0.999256      31.231298      92.142675       0.594935       0.424113      -1.056132       0.030106       0.008953      -0.027694       0.041875      -0.011693       0.012781      -0.037899       0.076386      -0.016278      -0.061286       0.010636       0.050649             11.593472       7.636212      -3.738999      -0.091668      12.781496       4.981582      14.362709          -0.000055
           75              C       3.152912       6.802806       9.642565       0.003932      25.894259 0.35614035E+03  0.80035267E+04                                 7.756651                            6.295418      -0.149861       1.968552                    0.998606      27.033634      77.172329       0.653111       0.417310      -1.058592       0.053773      -0.077936       0.009747       0.095187      -0.024183      -0.012641       0.033135      -0.003792       0.003333      -0.034829      -0.013201       0.048030              9.053078       6.062940       0.211202      -0.454960       6.988055       1.148195      14.108238           0.000021
           76              C       3.586286       6.629660      11.058254      -0.108728      36.386716 0.44636064E+03  0.10563259E+05                                 9.641953                            7.082870       0.245510       2.058076                    0.999653      29.051480      83.793073       0.614087       0.421467      -1.061003       0.005551      -0.006834      -0.075053       0.075568      -0.007395       0.024756      -0.003032      -0.018616       0.027628      -0.030295       0.003373       0.026922             11.987147       9.333650      -0.454031      -3.519757       5.447169      -0.650650      21.180623          -0.000033
           77              C       6.204407      13.238550       5.937646       0.630505      22.578713 0.24718717E+03  0.51048118E+04                                 7.469696                            5.634085      -0.022214       2.062707                    0.999518      21.818591      61.043858       0.615886       0.481562      -1.014467      -0.042772       0.050772      -0.012348       0.067526       0.070106       0.018952       0.063999      -0.069677      -0.020022      -0.081255      -0.034640       0.115895              8.935895      10.052609      -3.941103       0.713928       8.639542      -2.951827       8.115536           0.000028
           78              C       9.799069       9.878197       5.068685       0.630961      22.418377 0.24471977E+03  0.50427016E+04                                 7.428048                            5.592276       0.005271       2.068995                    0.999622      21.878061      61.202287       0.620258       0.479225      -1.015398       0.024198      -0.036889      -0.052571       0.068630       0.079938       0.001751      -0.040567      -0.039474      -0.134587      -0.081792      -0.029250       0.111042              8.804578       9.013302      -3.945216      -2.325255       7.576204       2.481665       9.824227           0.001139
           79              C       7.245182      12.293146       6.459938      -0.003665      36.414788 0.44653752E+03  0.10521265E+05                                 9.602014                            7.065491      -0.032132       1.999373                    0.999172      27.309603      77.455247       0.620066       0.419235      -1.067181       0.033814      -0.027879       0.019846       0.048110       0.009655      -0.014519      -0.001302      -0.002181       0.006919      -0.017357      -0.000539       0.017895             11.882968      12.734011      -6.261862       2.159764      11.031502      -2.411148      11.883390           0.000037
           80              C       8.013000      11.555783       5.555852      -0.152383      34.176888 0.48975210E+03  0.11951671E+05                                 9.368004                            7.558754      -0.268773       1.877645                    0.998858      31.186977      93.617527       0.573718       0.437477      -1.043281      -0.002332      -0.000562       0.024162       0.024280       0.031142       0.007782      -0.005256      -0.015721       0.043468      -0.040947       0.016028       0.024919             10.614120      12.069918      -5.310903      -0.683849      10.165540       0.174249       9.606903          -0.000187
           81              C       8.991894      10.694816       6.038439      -0.005813      38.199927 0.45423400E+03  0.10741315E+05                                 9.865826                            7.104869      -0.005645       2.004354                    0.999319      27.437525      77.790177       0.621533       0.416739      -1.069484      -0.027702       0.012639       0.047047       0.056041       0.000954       0.010023      -0.006603       0.004947       0.006518      -0.011888      -0.001030       0.012917             12.158924      11.697951      -5.532259      -2.757429      10.412794       2.297246      14.366027           0.000194
           82              C       9.245438      10.599887       7.409840      -0.248553      35.611128 0.52544896E+03  0.13024696E+05                                 9.508963                            7.746596      -0.239943       1.873160                    0.998842      32.346326      97.232662       0.576961       0.428275      -1.050904      -0.001273      -0.015383      -0.039865       0.042749       0.010010       0.020944      -0.015385       0.007157      -0.079621      -0.041378       0.014984       0.026394             10.605371       8.407137      -2.534079      -0.599635       7.764464       0.572406      15.644511           0.000116
           83              C       8.481610      11.347842       8.289491       0.265878      30.318038 0.37016058E+03  0.83821484E+04                                 8.721133                            6.622701      -0.170130       1.965235                    0.999589      25.486940      72.548608       0.608737       0.444336      -1.044246       0.001114      -0.001743       0.049612       0.049655      -0.007796       0.016531      -0.004117       0.010310       0.069068      -0.021440      -0.010026       0.031465             10.474984       9.327097      -3.107775       2.874106       7.363786      -1.425233      14.734070          -0.000016
           84              C       7.461359      12.171753       7.819122      -0.200890      34.348236 0.48478260E+03  0.11768432E+05                                 9.312482                            7.452047      -0.182788       1.907817                    0.998774      30.971500      91.912108       0.587353       0.429571      -1.050884      -0.010372       0.007971      -0.012991       0.018435       0.026602      -0.032219       0.026234      -0.040208      -0.025155      -0.060930       0.020147       0.040783             10.693691      10.706012      -3.887786       2.786062       8.584537      -2.455559      12.790523          -0.000146
           85              C       9.784693      10.594944      10.152641       0.000341      27.260498 0.36561641E+03  0.82752358E+04                                 8.083762                            6.412555      -0.059740       1.997908                    0.998797      27.182324      78.016394       0.641629       0.421762      -1.055196      -0.071515       0.052761       0.029498       0.093638      -0.017414       0.018357      -0.024871       0.045643      -0.035088      -0.039354      -0.007169       0.046523              9.787959       8.200025      -0.018231       4.324401       6.873712      -0.410574      14.290140           0.000014
           86              C       9.841295      10.813757      11.632471      -0.133268      35.467048 0.44762425E+03  0.10617122E+05                                 9.498568                            7.094189       0.137902       2.016173                    0.999524      29.658113      86.074869       0.612477       0.421622      -1.059260      -0.021160      -0.022461      -0.067726       0.074425      -0.006415      -0.002072       0.007389      -0.002106       0.063372      -0.017358      -0.005807       0.023165             11.710566      10.033121       2.476090       5.404159       6.577935       2.149630      18.520641          -0.000033
           87              C      10.832293      11.474874      12.197524      -0.097629      35.233255 0.45106684E+03  0.10742387E+05                                 9.560489                            7.204981       0.006862       1.984210                    0.998747      29.379357      86.042345       0.595923       0.431575      -1.050835       0.021804       0.014653       0.072660       0.077263      -0.012784      -0.012285       0.002359      -0.031017       0.065128      -0.033105       0.006963       0.026142             11.572522       9.676126       2.624212       3.677022       6.859202       1.901371      18.182237          -0.000021
           88              C      11.023345      11.729202      13.645284       0.009434      25.282682 0.34344028E+03  0.76654871E+04                                 7.659823                            6.196619      -0.198158       1.957952                    0.997822      26.959624      77.260273       0.654528       0.419266      -1.054994      -0.063414      -0.063067      -0.014017       0.090527       0.031664      -0.029438      -0.034790       0.020208       0.004405      -0.041162      -0.023151       0.064313              8.916673       6.271536       0.141842      -0.123496       6.435170      -0.039988      14.043313          -0.000003
           89              C       9.347211       4.368191       0.481059       0.270606      33.235017 0.35445662E+03  0.79264166E+04                                 9.188251                            6.430261      -0.038250       2.006814                    0.999675      25.152655      70.751760       0.626133       0.437447      -1.050132       0.008697      -0.009761      -0.046554       0.048355       0.005117      -0.007407      -0.006997       0.017178       0.100659      -0.027177      -0.008642       0.035819             11.495518       7.120745       3.106905      -1.899835       8.958494      -0.137128      18.407316          -0.000948
           90              C      10.051176       5.340839       1.182031      -0.283318      40.915936 0.54735004E+03  0.13713056E+05                                10.422212                            7.905481      -0.240519       1.862012                    0.999617      33.361475     100.970961       0.570971       0.428176      -1.050485       0.036138      -0.021109       0.043696       0.060505       0.022489      -0.014845      -0.026363       0.076221      -0.024462      -0.051961      -0.003994       0.055955             12.167853       7.574921       3.668478       0.963983      11.080385       3.998584      17.848251           0.000123
           91              C       9.965005       5.386533       2.571758      -0.007118      40.829366 0.43889430E+03  0.10289149E+05                                10.285044                            6.956005      -0.065106       1.979541                    0.999276      27.471823      77.534597       0.631969       0.413420      -1.071694      -0.000144      -0.052179      -0.038044       0.064575       0.004760      -0.006663      -0.001186       0.027574       0.000436      -0.014659      -0.002540       0.017198             13.191592       9.731617       6.966392       1.459472      15.626911       3.868259      14.216248           0.000676
           92              C       9.189236       4.455345       3.260513      -0.135691      35.723227 0.46125793E+03  0.11063859E+05                                 9.589964                            7.288250      -0.157664       1.915911                    0.999352      30.401220      89.809918       0.591302       0.431851      -1.049030       0.004587      -0.010444      -0.020048       0.023065      -0.043032      -0.004148      -0.001270       0.037968       0.031781      -0.052506       0.010522       0.041984             11.113044       9.785902       6.410289      -0.512562      13.430450       0.164998      10.122781          -0.002176
           93              C       8.481141       3.490594       2.554959       0.016006      38.619058 0.42980955E+03  0.10024036E+05                                 9.978206                            6.929340       0.031027       2.021033                    0.999258      26.930237      75.819457       0.626903       0.418928      -1.068110       0.023457       0.026641      -0.025220       0.043543      -0.013513       0.007323       0.010167       0.011743       0.007079      -0.022276       0.008672       0.013604             12.641512      11.607134       6.879389      -3.496378      12.824677      -2.112334      13.492724           0.000119
           94              C       8.577992       3.439826       1.169814      -0.214247      37.435260 0.48105023E+03  0.11649888E+05                                 9.831100                            7.404556      -0.104899       1.929176                    0.999179      31.049337      91.893709       0.591747       0.427404      -1.052701      -0.008408      -0.008518       0.024836       0.027569      -0.024066       0.027262       0.029854       0.025374      -0.066686      -0.059271       0.019128       0.040143             11.514752       8.682283       3.876639      -3.660821       9.957618      -2.335538      15.904356          -0.000920
           95              C      10.670320       6.441170       3.341453       0.584391      25.150308 0.26523055E+03  0.55796794E+04                                 8.037083                            5.813474      -0.197638       1.988710                    0.999291      22.755181      64.440794       0.609314       0.477836      -1.015544       0.058919       0.049727       0.007264       0.077440      -0.058335      -0.073888       0.000353       0.110315      -0.127251      -0.091836      -0.037322       0.129158              9.925065       7.239603       4.823470       2.513600      13.167883       2.859085       9.367708           0.000858
           96              C       7.534014       2.567915       3.266621       0.564772      24.378756 0.26923560E+03  0.56738428E+04                                 7.843672                            5.835568      -0.101676       2.017864                    0.999357      22.823376      64.269412       0.612768       0.474313      -1.019460      -0.037644      -0.030618       0.011190       0.049797      -0.076708       0.032768      -0.004389      -0.004369      -0.106663      -0.071899      -0.027711       0.099611              9.550166      10.154979       5.026527      -3.203405       9.293926      -2.039914       9.201594           0.000107
           97              C      10.706348       6.952864      11.957758       0.622479      23.002929 0.24981721E+03  0.51679076E+04                                 7.526476                            5.633444      -0.047913       2.048009                    0.999487      22.002329      61.420341       0.621522       0.476384      -1.018175      -0.042667      -0.016999      -0.051182       0.068768      -0.083529      -0.019052      -0.022882      -0.063751      -0.155231      -0.087036      -0.028638       0.115674              8.959492       9.486719       3.932967       2.907416       7.229970       1.475091      10.161789           0.000050
           98              C       1.356633      10.191072      12.828246       0.623069      22.678196 0.25056615E+03  0.51983621E+04                                 7.499284                            5.678058      -0.026694       2.057247                    0.999523      22.117342      62.262917       0.611862       0.482512      -1.012763       0.047554       0.048794      -0.013693       0.069496      -0.060489      -0.022580       0.062542      -0.034794       0.018802      -0.073772      -0.028922       0.102694              8.889357       9.549353       3.787071      -0.578492       9.391308      -3.179623       7.727411           0.000698
           99              C      11.667122       7.620874      12.916822       0.006470      37.994031 0.43759848E+03  0.10248564E+05                                 9.821362                            6.966101      -0.040719       1.993824                    0.999239      27.193603      76.647021       0.628903       0.415848      -1.070400       0.021773       0.019311       0.048073       0.056196      -0.000997      -0.008060      -0.006714       0.001180       0.002776      -0.010785       0.000414       0.010371             12.190947      11.985346       5.200086       3.971124       9.655441       1.007651      14.932054          -0.000033
          100              C      12.570602       8.552152      12.443399      -0.161203      34.623550 0.49260991E+03  0.12040147E+05                                 9.419755                            7.566775      -0.246619       1.880147                    0.999253      31.401003      94.365057       0.574947       0.435863      -1.044138      -0.003095       0.003241       0.028826       0.029173      -0.025269      -0.006864      -0.004181      -0.008738       0.076963      -0.039441       0.012711       0.026729             10.582159      11.701246       4.907470       1.306947      10.112275      -0.424907       9.932955           0.000002
          101              C      13.473587       9.144658      13.329159      -0.011172      38.194806 0.46277222E+03  0.11005885E+05                                 9.904725                            7.199617      -0.057846       1.988707                    0.999031      27.625822      78.819010       0.613148       0.420032      -1.066257      -0.036414      -0.037131       0.023385       0.057023      -0.007355       0.012068      -0.005316       0.011509       0.006003      -0.010421      -0.008304       0.018725             12.277310      12.061628       5.960284      -1.313235      12.256547      -3.555402      12.513756           0.000348
          102              C      13.461634       8.797949      14.670016      -0.214231      35.650619 0.48904963E+03  0.11890711E+05                                 9.522922                            7.466898      -0.072138       1.942037                    0.998694      31.085643      92.137417       0.589240       0.427522      -1.052790       0.005514       0.010570      -0.014800       0.019004      -0.029913       0.027164       0.037094       0.000932      -0.003248      -0.063036       0.026080       0.036956             11.061446       9.363298       3.525088      -1.989610       9.825335      -4.190051      13.995705          -0.000151
          103              C      12.525578       7.874390      15.144967       0.273058      31.442644 0.36537995E+03  0.82394598E+04                                 8.922201                            6.572670      -0.035007       2.012814                    0.999748      25.196907      71.358734       0.612607       0.443374      -1.045774       0.000987      -0.004020       0.050065       0.050235       0.009301      -0.007447      -0.015980      -0.002358       0.066415      -0.021304      -0.009986       0.031290             10.996111       8.059951       2.701239      -0.892446       8.214774      -3.750887      16.713609          -0.000064
          104              C      11.619283       7.293571      14.269897      -0.235742      35.834836 0.50329183E+03  0.12313417E+05                                 9.514457                            7.565649      -0.060962       1.938164                    0.999219      31.468887      93.274027       0.587008       0.426485      -1.054432      -0.017281       0.004753      -0.039069       0.042984      -0.010211      -0.027619      -0.008764      -0.007337      -0.096568      -0.047646       0.018177       0.029468             10.815954       8.506821       2.193512       2.605581       7.224992      -0.705973      16.716049          -0.000044
          105              C      10.881617      14.182147       1.763884      -0.003708      26.074752 0.35262017E+03  0.79211829E+04                                 7.826905                            6.282527      -0.177789       1.959177                    0.998232      27.279208      78.386981       0.649577       0.419752      -1.054858       0.067814       0.058751       0.023578       0.092770       0.031486      -0.018680      -0.025270       0.013560      -0.015855      -0.033753      -0.017639       0.051392              9.318127       6.496442      -0.122542      -1.555088       7.242844      -2.485216      14.215095           0.000006
          106              C      11.235301      14.049976       3.202480      -0.121327      37.086265 0.44471048E+03  0.10525928E+05                                 9.743897                            7.042469       0.173444       2.023942                    0.999815      29.572546      85.607054       0.618756       0.418219      -1.061900      -0.002710       0.018228      -0.076926       0.079102       0.005349       0.029860      -0.006662      -0.003173       0.029017      -0.031725      -0.000945       0.032669             12.345521       9.304632      -0.629149      -4.174305       5.662427      -1.646764      22.069505          -0.000024
          107              C       9.770916      17.580684      10.445858       0.585171      25.195145 0.26656891E+03  0.56155501E+04                                 8.069834                            5.843038      -0.259423       1.969631                    0.999087      22.776084      64.568927       0.605374       0.480285      -1.014129      -0.055598       0.052907       0.005466       0.076943       0.053192       0.079075       0.002893       0.124112      -0.142486      -0.093254      -0.043435       0.136689             10.017234       7.021155      -4.744608      -2.220582      14.319513       2.493114       8.711035           0.000048
          108              C      12.959454      13.765402      10.319103       0.560386      24.454790 0.27234781E+03  0.57598687E+04                                 7.853764                            5.868488      -0.115438       2.010729                    0.999330      23.005052      65.040905       0.610742       0.474198      -1.018827       0.043660      -0.028022       0.013696       0.053656       0.080537      -0.022621      -0.001187      -0.033502      -0.116100      -0.071795      -0.031461       0.103257              9.484886      10.832849      -4.954556       2.980378       8.657168      -1.745075       8.964639           0.000263
          109              C      10.415838      16.469012       9.671582      -0.013158      40.518583 0.44386199E+03  0.10429960E+05                                10.231825                            6.988575      -0.079921       1.972236                    0.999271      27.609347      77.892596       0.631700       0.412630      -1.072718      -0.005372      -0.055969      -0.020495       0.059845      -0.002995       0.002055      -0.004301       0.018016      -0.004744      -0.010495      -0.000419       0.010913             13.143293      10.176891      -7.067867      -0.501442      16.685305       4.409973      12.567683           0.000036
          110              C      11.303889      15.634432      10.338956      -0.153192      36.504148 0.46953323E+03  0.11313974E+05                                 9.718303                            7.341217      -0.157313       1.909847                    0.999408      30.831710      91.328211       0.590549       0.430429      -1.049762      -0.016446      -0.013776      -0.017832       0.027896       0.040708       0.000719       0.003015       0.037691       0.038624      -0.051368       0.012753       0.038615             11.398945      10.524872      -6.736550       1.090014      14.165810       0.877744       9.506154          -0.000215
          111              C      11.908722      14.586133       9.642565       0.016912      39.234659 0.43733706E+03  0.10252547E+05                                10.083822                            6.993815      -0.039513       1.993624                    0.999247      27.226008      77.061496       0.622942       0.419414      -1.066906      -0.035118       0.019017      -0.030076       0.049995       0.010705      -0.005925       0.006956       0.005620       0.007816      -0.016689       0.006867       0.009821             12.660369      12.510894      -6.725287       4.048325      12.803585      -0.786402      12.666630          -0.000063
          112              C      11.574662      14.337649       8.309344      -0.264908      38.427620 0.53275650E+03  0.13245189E+05                                 9.991505                            7.797680      -0.176900       1.891882                    0.999632      32.621600      98.053216       0.575630       0.427990      -1.051581       0.006764      -0.011838       0.042243       0.044389       0.007399      -0.019563       0.018205      -0.025479      -0.035407      -0.035505       0.008256       0.027249             11.315564       9.270200      -3.171879       4.131719       9.399146       0.053106      15.277346          -0.000032
          113              C      10.656537      15.177165       7.666404       0.277916      32.143186 0.35116262E+03  0.78192421E+04                                 8.944593                            6.373621      -0.012403       2.016786                    0.999617      24.880513      69.394979       0.634095       0.433806      -1.054375      -0.022789      -0.008203      -0.040597       0.047273      -0.005062       0.004172       0.011473       0.000413       0.083297      -0.021577      -0.009304       0.030881             10.915930       7.123387      -2.767355       1.538097      10.046695       3.570482      15.577707          -0.000045
          114              C      10.100465      16.253566       8.342942      -0.227024      38.240243 0.48818130E+03  0.11850490E+05                                 9.920760                            7.430460      -0.106407       1.923730                    0.999256      31.231321      92.142773       0.594935       0.424113      -1.056132      -0.030106      -0.008953       0.027694       0.041874      -0.011693       0.012780      -0.037899       0.076386      -0.016278      -0.061286       0.010636       0.050650             11.593487       7.636219      -3.739003      -0.091671      12.781512       4.981593      14.362729          -0.000053
          115              C      10.814653      13.926479       5.629157       0.003932      25.894277 0.35614059E+03  0.80035339E+04                                 7.756656                            6.295421      -0.149862       1.968552                    0.998606      27.033645      77.172379       0.653110       0.417310      -1.058592      -0.053773       0.077936      -0.009747       0.095187      -0.024183      -0.012641       0.033135      -0.003792       0.003334      -0.034829      -0.013201       0.048030              9.053085       6.062942       0.211202      -0.454961       6.988059       1.148197      14.108252           0.000023
          116              C      10.381279      14.099625       4.213468      -0.108728      36.386746 0.44636099E+03  0.10563269E+05                                 9.641959                            7.082873       0.245509       2.058076                    0.999653      29.051493      83.793128       0.614087       0.421467      -1.061003      -0.005551       0.006833       0.075053       0.075568      -0.007395       0.024756      -0.003032      -0.018616       0.027628      -0.030295       0.003373       0.026922             11.987157       9.333655      -0.454030      -3.519761       5.447172      -0.650650      21.180645          -0.000030
          117              C       7.763158       7.490735       9.334076       0.630504      22.578710 0.24718713E+03  0.51048108E+04                                 7.469696                            5.634084      -0.022214       2.062707                    0.999518      21.818587      61.043842       0.615886       0.481562      -1.014467       0.042772      -0.050772       0.012348       0.067526       0.070106       0.018953       0.063999      -0.069677      -0.020022      -0.081255      -0.034640       0.115896              8.935894      10.052606      -3.941102       0.713928       8.639542      -2.951827       8.115535           0.000027
          118              C       4.168496      10.851088      10.203037       0.630961      22.418387 0.24471989E+03  0.50427047E+04                                 7.428050                            5.592277       0.005271       2.068995                    0.999622      21.878068      61.202312       0.620258       0.479225      -1.015398      -0.024198       0.036889       0.052571       0.068630       0.079938       0.001751      -0.040567      -0.039474      -0.134587      -0.081792      -0.029250       0.111042              8.804580       9.013304      -3.945218      -2.325257       7.576206       2.481667       9.824231           0.001138
          119              C       6.722383       8.436139       8.811784      -0.003664      36.414764 0.44653722E+03  0.10521256E+05                                 9.602008                            7.065488      -0.032131       1.999373                    0.999172      27.309590      77.455190       0.620067       0.419235      -1.067182      -0.033814       0.027879      -0.019846       0.048110       0.009655      -0.014519      -0.001302      -0.002182       0.006919      -0.017357      -0.000538       0.017895             11.882960      12.734001      -6.261857       2.159762      11.031496      -2.411147      11.883383           0.000035
          120              C       5.954565       9.173502       9.715870      -0.152383      34.176883 0.48975203E+03  0.11951669E+05                                 9.368003                            7.558754      -0.268772       1.877645                    0.998858      31.186970      93.617494       0.573718       0.437477      -1.043281       0.002332       0.000562      -0.024162       0.024280       0.031142       0.007782      -0.005256      -0.015721       0.043468      -0.040947       0.016028       0.024919             10.614119      12.069917      -5.310903      -0.683849      10.165540       0.174249       9.606900          -0.000189
          121              C       4.975671      10.034469       9.233283      -0.005814      38.199939 0.45423414E+03  0.10741319E+05                                 9.865828                            7.104870      -0.005645       2.004353                    0.999319      27.437531      77.790199       0.621533       0.416739      -1.069484       0.027702      -0.012639      -0.047047       0.056041       0.000954       0.010023      -0.006603       0.004947       0.006518      -0.011888      -0.001030       0.012917             12.158927      11.697954      -5.532261      -2.757431      10.412797       2.297247      14.366031           0.000193
          122              C       4.722127      10.129398       7.861882      -0.248554      35.611142 0.52544923E+03  0.13024704E+05                                 9.508966                            7.746598      -0.239943       1.873159                    0.998842      32.346335      97.232696       0.576961       0.428275      -1.050904       0.001273       0.015383       0.039865       0.042749       0.010010       0.020944      -0.015385       0.007158      -0.079622      -0.041378       0.014984       0.026394             10.605374       8.407139      -2.534079      -0.599636       7.764466       0.572407      15.644518           0.000115
          123              C       5.485955       9.381443       6.982231       0.265878      30.318030 0.37016048E+03  0.83821456E+04                                 8.721131                            6.622700      -0.170129       1.965235                    0.999589      25.486935      72.548585       0.608737       0.444336      -1.044246      -0.001114       0.001743      -0.049612       0.049655      -0.007796       0.016531      -0.004117       0.010310       0.069069      -0.021440      -0.010026       0.031465             10.474981       9.327094      -3.107774       2.874104       7.363784      -1.425231      14.734066          -0.000016
          124              C       6.506206       8.557532       7.452600      -0.200890      34.348187 0.48478177E+03  0.11768406E+05                                 9.312473                            7.452040      -0.182787       1.907818                    0.998774      30.971469      91.911985       0.587353       0.429571      -1.050884       0.010371      -0.007971       0.012991       0.018436       0.026602      -0.032219       0.026234      -0.040208      -0.025156      -0.060930       0.020147       0.040783             10.693679      10.706001      -3.887781       2.786056       8.584528      -2.455554      12.790509          -0.000147
          125              C       4.182872      10.134341       5.119081       0.000341      27.260494 0.36561635E+03  0.82752338E+04                                 8.083761                            6.412554      -0.059739       1.997909                    0.998797      27.182321      78.016384       0.641629       0.421762      -1.055196       0.071515      -0.052761      -0.029498       0.093638      -0.017414       0.018357      -0.024871       0.045643      -0.035088      -0.039354      -0.007169       0.046523              9.787958       8.200024      -0.018231       4.324400       6.873712      -0.410573      14.290139           0.000014
          126              C       4.126270       9.915528       3.639251      -0.133269      35.467076 0.44762464E+03  0.10617134E+05                                 9.498575                            7.094193       0.137902       2.016173                    0.999524      29.658126      86.074925       0.612477       0.421622      -1.059260       0.021160       0.022461       0.067726       0.074425      -0.006416      -0.002071       0.007389      -0.002106       0.063372      -0.017358      -0.005807       0.023165             11.710574      10.033127       2.476092       5.404165       6.577939       2.149633      18.520656          -0.000033
          127              C       3.135272       9.254411       3.074198      -0.097628      35.233240 0.45106660E+03  0.10742380E+05                                 9.560487                            7.204980       0.006862       1.984210                    0.998747      29.379348      86.042315       0.595923       0.431575      -1.050835      -0.021804      -0.014653      -0.072660       0.077263      -0.012784      -0.012285       0.002359      -0.031018       0.065127      -0.033105       0.006963       0.026141             11.572519       9.676124       2.624211       3.677021       6.859200       1.901371      18.182233          -0.000022
          128              C       2.944220       9.000083       1.626438       0.009434      25.282687 0.34344036E+03  0.76654893E+04                                 7.659824                            6.196619      -0.198158       1.957952                    0.997822      26.959628      77.260289       0.654528       0.419266      -1.054994       0.063414       0.063067       0.014017       0.090527       0.031664      -0.029438      -0.034790       0.020207       0.004405      -0.041162      -0.023151       0.064313              8.916675       6.271537       0.141842      -0.123497       6.435171      -0.039988      14.043317          -0.000003
          129              C       4.620354      16.361094      14.790663       0.270606      33.235010 0.35445652E+03  0.79264137E+04                                 9.188249                            6.430260      -0.038251       2.006814                    0.999675      25.152652      70.751743       0.626134       0.437447      -1.050132      -0.008698       0.009761       0.046554       0.048355       0.005117      -0.007407      -0.006997       0.017178       0.100660      -0.027177      -0.008643       0.035819             11.495516       7.120744       3.106904      -1.899834       8.958493      -0.137127      18.407313          -0.000950
          130              C       3.916389      15.388446      14.089691      -0.283319      40.915962 0.54735040E+03  0.13713067E+05                                10.422218                            7.905485      -0.240520       1.862011                    0.999617      33.361488     100.971018       0.570971       0.428177      -1.050485      -0.036138       0.021109      -0.043696       0.060506       0.022489      -0.014844      -0.026363       0.076222      -0.024463      -0.051961      -0.003994       0.055955             12.167860       7.574925       3.668480       0.963985      11.080391       3.998589      17.848264           0.000121
          131              C       4.002560      15.342752      12.699964      -0.007118      40.829401 0.43889467E+03  0.10289161E+05                                10.285052                            6.956009      -0.065108       1.979540                    0.999276      27.471836      77.534660       0.631968       0.413420      -1.071694       0.000144       0.052180       0.038044       0.064576       0.004760      -0.006663      -0.001186       0.027574       0.000435      -0.014658      -0.002540       0.017198             13.191603       9.731624       6.966399       1.459474      15.626925       3.868263      14.216260           0.000674
          132              C       4.778329      16.273940      12.011209      -0.135691      35.723211 0.46125764E+03  0.11063850E+05                                 9.589959                            7.288246      -0.157663       1.915911                    0.999352      30.401218      89.809895       0.591302       0.431851      -1.049030      -0.004588       0.010444       0.020048       0.023066      -0.043032      -0.004148      -0.001271       0.037968       0.031781      -0.052506       0.010522       0.041984             11.113039       9.785896       6.410285      -0.512562      13.430441       0.164998      10.122779          -0.002181
          133              C       5.486424      17.238691      12.716763       0.016006      38.619062 0.42980963E+03  0.10024038E+05                                 9.978204                            6.929338       0.031025       2.021033                    0.999258      26.930240      75.819447       0.626904       0.418927      -1.068110      -0.023457      -0.026641       0.025220       0.043544      -0.013513       0.007323       0.010167       0.011744       0.007079      -0.022276       0.008672       0.013604             12.641509      11.607132       6.879388      -3.496376      12.824675      -2.112332      13.492721           0.000117
          134              C       5.389573      17.289459      14.101908      -0.214248      37.435277 0.48105046E+03  0.11649894E+05                                 9.831101                            7.404557      -0.104897       1.929176                    0.999179      31.049351      91.893749       0.591747       0.427404      -1.052701       0.008407       0.008519      -0.024836       0.027570      -0.024066       0.027262       0.029854       0.025375      -0.066687      -0.059271       0.019128       0.040143             11.514755       8.682285       3.876641      -3.660821       9.957621      -2.335538      15.904358          -0.000924
          135              C       3.297245      14.288115      11.930269       0.584391      25.150311 0.26523057E+03  0.55796799E+04                                 8.037083                            5.813474      -0.197638       1.988710                    0.999291      22.755184      64.440804       0.609314       0.477836      -1.015544      -0.058920      -0.049727      -0.007264       0.077441      -0.058335      -0.073888       0.000353       0.110314      -0.127252      -0.091836      -0.037322       0.129158              9.925065       7.239603       4.823470       2.513600      13.167884       2.859086       9.367709           0.000856
          136              C       6.433551      18.161370      12.005101       0.564777      24.378720 0.26923508E+03  0.56738310E+04                                 7.843676                            5.835571      -0.101684       2.017861                    0.999357      22.823357      64.269423       0.612766       0.474314      -1.019459       0.037644       0.030619      -0.011190       0.049798      -0.076708       0.032768      -0.004390      -0.004368      -0.106666      -0.071900      -0.027712       0.099612              9.550172      10.154986       5.026530      -3.203408       9.293931      -2.039915       9.201599           0.000106
          137              O       4.145693      14.512230       2.793351      -0.511112      31.316338 0.45182517E+03  0.10369802E+05                                 7.805686                            6.472630       0.464045       2.220893                    0.997963      26.143573      66.519688       0.767509       0.347714      -1.151424      -0.005483       0.001562      -0.008932       0.010597      -0.003214      -0.028939      -0.021747       0.020171      -0.191712      -0.076172       0.026530       0.049643              8.937373      11.475503       5.066339       1.381751       8.867901       0.743759       6.468716          -0.000142
          138              O       3.107857      13.573492       4.540283      -0.607477      36.031059 0.58249508E+03  0.14268264E+05                                 8.570444                            7.423133       0.410192       2.159644                    0.998189      28.549945      75.441638       0.704878       0.354743      -1.143837       0.020752      -0.027154      -0.057922       0.067253      -0.045637      -0.004459      -0.014996      -0.060752       0.097218      -0.072197       0.024760       0.047437              9.263472       7.013190       0.953151       2.189032       6.789488       0.943378      13.987737           0.000064
          139              O      12.886706      10.006216       3.552050      -0.522898      33.330395 0.49866665E+03  0.11760225E+05                                 8.215625                            6.888047       0.376094       2.193167                    0.996047      26.662843      69.338115       0.727927       0.356790      -1.141149      -0.000163       0.012815      -0.001828       0.012946      -0.044148      -0.007877      -0.006831      -0.055512       0.123876      -0.073699       0.031083       0.042617              9.357247       7.267742       1.630585      -1.089764      10.941592      -5.032340       9.862406          -0.000541
          140              O      11.628873      10.258534       1.719443      -0.575656      33.419319 0.51399555E+03  0.12207380E+05                                 8.148282                            6.942446       0.520337       2.213344                    0.998135      27.602281      71.910121       0.733409       0.351639      -1.145911       0.045298      -0.005228       0.026115       0.052548      -0.016253       0.004970       0.044190       0.042808      -0.067439      -0.063131       0.022094       0.041036              8.938972      12.209027       3.955781       0.989656       8.214265      -0.238689       6.393625           0.001308
          141              O       2.231575      19.709760      14.051817      -0.201668      27.870361 0.33655975E+03  0.72019701E+04                                 7.485236                            5.674260       0.352342       2.237088                    0.998903      22.731789      56.510508       0.797865       0.358746      -1.138355       0.129160       0.101107       0.068344       0.177696       0.083383      -0.068282      -0.112561      -0.024957       0.238095      -0.128283      -0.065560       0.193844              9.392488       5.717315       1.412618      -2.664273       6.980796      -4.797111      15.479353          -0.000083
          142              O       4.602037      16.182969       5.440704      -0.596268      41.075295 0.63967285E+03  0.16079944E+05                                 9.477769                            7.790361       0.058927       2.032531                    0.998345      29.438818      79.447868       0.684843       0.355786      -1.140155       0.057342       0.076638      -0.009633       0.096200       0.000640       0.054180      -0.024936      -0.025260      -0.120400      -0.079584       0.026560       0.053024             11.126224       7.845729      -3.785823      -0.561251      18.310207      -1.049054       7.222735          -0.000136
          143              O       4.430607       3.302254       3.619398      -0.463756      25.011670 0.40211241E+03  0.89855415E+04                                 6.679351                            6.147618       0.698572       2.296216                    0.998627      25.868243      65.461869       0.777700       0.352450      -1.144759       0.001865       0.005829       0.001615       0.006329       0.040906       0.010020       0.007380       0.141722       0.081355      -0.095548       0.024240       0.071309              6.857027       5.712220      -0.933799      -1.470135       6.181747       0.358587       8.677113           0.000085
          144              O       0.326791       7.767822       5.681233      -0.567246      33.028421 0.51159982E+03  0.12155084E+05                                 8.155302                            6.946636       0.383757       2.164986                    0.997826      27.827911      72.878931       0.728834       0.353712      -1.142459       0.017009      -0.006558      -0.018943       0.026290      -0.038395      -0.024361       0.030114      -0.010646      -0.192123      -0.074391      -0.006716       0.081107              9.181378      11.357884      -4.514362       0.324900       8.932415       0.213566       7.253833          -0.002496
          145              O       0.790381       6.847490       3.732103      -0.543953      27.901592 0.45459901E+03  0.10461882E+05                                 7.165977                            6.515113       0.876258       2.334876                    0.998684      26.960455      68.959015       0.760113       0.350144      -1.148054       0.000562      -0.010344       0.015390       0.018552       0.068995       0.025576      -0.023177       0.004814       0.112643      -0.096651       0.045373       0.051278              7.523721       7.340546      -0.756289       1.881395       5.884198      -0.556963       9.346419          -0.003876
          146              O       3.692705       5.691391       8.907995      -0.186652      26.739227 0.32234995E+03  0.68052174E+04                                 7.209687                            5.516083       0.520119       2.302368                    0.999371      22.211545      54.355854       0.819646       0.353969      -1.145314      -0.103152       0.127277      -0.041492       0.169001      -0.043033      -0.007478       0.128347      -0.085300       0.298041      -0.125659      -0.062708       0.188367              8.687980       4.652538      -0.592852       0.388668       6.741631       4.049826      14.669771          -0.000139
          147              O       6.385415      13.643809       4.748284      -0.533948      33.016808 0.48859247E+03  0.11448760E+05                                 8.119148                            6.770851       0.499050       2.228410                    0.997488      26.650158      68.783041       0.742888       0.351861      -1.146649       0.001356      -0.012490       0.007750       0.014762       0.041426       0.012898      -0.006337      -0.072778       0.146260      -0.081104       0.030751       0.050353              9.244477       7.050555      -1.737884       1.157869      10.386285      -4.948030      10.296592          -0.000033
          148              O       5.251281      13.546499       6.684585      -0.559341      32.659936 0.50129517E+03  0.11824819E+05                                 8.027785                            6.866598       0.581016       2.243590                    0.997846      27.167640      70.406601       0.736180       0.352713      -1.145686       0.046159       0.005432      -0.018141       0.049892       0.022767      -0.015608       0.036694       0.034530      -0.096800      -0.063407       0.018589       0.044818              8.893259      12.089745      -3.630964      -1.326866       7.891350      -0.192949       6.698680           0.000080
          149              O      10.770453       9.217673       5.541497      -0.529089      33.400710 0.49000982E+03  0.11490966E+05                                 8.200302                            6.783779       0.453334       2.209672                    0.998200      26.707838      68.972174       0.741625       0.352184      -1.146318      -0.006645       0.002011       0.002643       0.007429      -0.003109       0.015748      -0.024732       0.042471      -0.199106      -0.075103       0.017713       0.057390              9.499430      12.284244      -5.292198      -1.804801       9.218580       1.125622       6.995465          -0.000766
          150              O       9.463976       9.883856       3.869243      -0.599900      34.539346 0.55231291E+03  0.13360367E+05                                 8.334514                            7.221573       0.434403       2.174060                    0.998153      28.206384      74.252645       0.715094       0.354087      -1.143494       0.011212       0.006488       0.051592       0.053194       0.051778       0.001898      -0.017962      -0.036150       0.076327      -0.069100       0.019113       0.049987              8.912775       6.722205      -1.047013      -1.350111       6.499074       2.240783      13.517045           0.001053
          151              O       8.639819      11.326138       9.657226      -0.208009      26.889098 0.33836128E+03  0.72443179E+04                                 7.267025                            5.673669       0.366256       2.237631                    0.999100      22.820479      56.595858       0.801882       0.356762      -1.140859       0.126864      -0.092955      -0.078325       0.175698      -0.081528       0.107975      -0.072461       0.083246       0.225787      -0.129430      -0.065564       0.194994              8.856884       7.921249      -1.433020       4.819905       5.118498      -2.016153      13.530904          -0.000169
          152              O      10.168519      10.862604      14.391918      -0.196560      28.930885 0.34245827E+03  0.73471918E+04                                 7.642960                            5.707961       0.297954       2.222436                    0.998678      22.569061      55.857699       0.800215       0.356768      -1.141932       0.112286       0.121118       0.041233       0.170228       0.062763      -0.075141      -0.074791      -0.004125       0.366568      -0.123917      -0.059962       0.183878              9.548583       5.324620       0.876569      -2.360238       5.369589      -1.492939      17.951540          -0.001920
          153              O      11.069600       7.509641       2.720352      -0.589145      39.375821 0.62758151E+03  0.15709758E+05                                 9.216993                            7.726405       0.046260       2.032931                    0.998176      29.257951      78.938967       0.685947       0.356711      -1.138774       0.049483      -0.077127       0.003499       0.091703       0.003556      -0.050925      -0.023467      -0.030893      -0.129485      -0.077957       0.023665       0.054292             10.598940       7.915117       3.971504       0.562103      16.663355      -0.404773       7.218347          -0.003200
          154              O      10.888125       6.310431       4.558456      -0.483101      27.343411 0.44022970E+03  0.10061121E+05                                 7.127259                            6.456654       0.598617       2.256673                    0.998502      26.328348      67.348091       0.754696       0.355113      -1.142771      -0.000821      -0.008930      -0.010733       0.013986      -0.047247      -0.011430       0.013447       0.129422       0.047670      -0.088895       0.012920       0.075975              7.438400       5.961386       1.141726       1.450131       6.589977       0.582674       9.763837          -0.000213
          155              O       6.896312       1.727777       2.571758      -0.548122      30.256367 0.45541416E+03  0.10496025E+05                                 7.632990                            6.497442       0.568951       2.236153                    0.998407      26.979445      69.288440       0.764501       0.347624      -1.148958       0.006120       0.020829       0.009349       0.023637       0.033255       0.036583       0.015460      -0.012744      -0.151787      -0.066313      -0.003527       0.069840              8.583095      10.133712       4.211836      -0.811713       8.935581       0.122422       6.679993          -0.000519
          156              O       7.349377       2.679014       4.494468      -0.531638      28.000982 0.45497656E+03  0.10467298E+05                                 7.182912                            6.512938       0.835918       2.318976                    0.999129      26.894699      68.663313       0.761490       0.349620      -1.149082       0.002969       0.007576      -0.008446       0.011728      -0.057608      -0.025279      -0.011251       0.026787       0.127968      -0.085228       0.029179       0.056049              7.586805       7.340864       0.980487      -1.969379       5.795298      -0.586436       9.624252          -0.001359
          157              O       9.821872       6.217055      12.478371      -0.511112      31.316354 0.45182543E+03  0.10369810E+05                                 7.805690                            6.472632       0.464044       2.220893                    0.997963      26.143578      66.519710       0.767509       0.347714      -1.151424       0.005483      -0.001562       0.008932       0.010597      -0.003215      -0.028939      -0.021747       0.020170      -0.191712      -0.076172       0.026530       0.049642              8.937378      11.475509       5.066342       1.381752       8.867906       0.743760       6.468719          -0.000144
          158              O      10.859708       7.155793      10.731439      -0.607477      36.031012 0.58249419E+03  0.14268236E+05                                 8.570435                            7.423126       0.410194       2.159645                    0.998189      28.549929      75.441569       0.704878       0.354743      -1.143837      -0.020751       0.027154       0.057922       0.067253      -0.045637      -0.004459      -0.014996      -0.060752       0.097218      -0.072197       0.024760       0.047437              9.263462       7.013182       0.953150       2.189027       6.789482       0.943375      13.987721           0.000063
          159              O       1.080859      10.723069      11.719672      -0.522897      33.330389 0.49866652E+03  0.11760221E+05                                 8.215624                            6.888046       0.376094       2.193167                    0.996047      26.662841      69.338106       0.727927       0.356790      -1.141149       0.000163      -0.012815       0.001828       0.012946      -0.044148      -0.007877      -0.006831      -0.055512       0.123876      -0.073699       0.031083       0.042617              9.357245       7.267741       1.630584      -1.089763      10.941590      -5.032340       9.862405          -0.000541
          160              O       2.338692      10.470751      13.552279      -0.575656      33.419311 0.51399540E+03  0.12207376E+05                                 8.148280                            6.942445       0.520337       2.213344                    0.998135      27.602277      71.910106       0.733409       0.351639      -1.145911      -0.045298       0.005227      -0.026115       0.052548      -0.016253       0.004970       0.044190       0.042808      -0.067439      -0.063131       0.022094       0.041036              8.938971      12.209025       3.955780       0.989655       8.214264      -0.238689       6.393623           0.001309
          161              O      11.735990       1.019525       1.219905      -0.201668      27.870375 0.33655990E+03  0.72019742E+04                                 7.485239                            5.674261       0.352341       2.237088                    0.998903      22.731794      56.510525       0.797865       0.358746      -1.138355      -0.129160      -0.101108      -0.068344       0.177696       0.083383      -0.068282      -0.112561      -0.024957       0.238095      -0.128283      -0.065560       0.193844              9.392492       5.717317       1.412619      -2.664275       6.980799      -4.797114      15.479361          -0.000081
          162              O       9.365528       4.546316       9.831018      -0.596269      41.075314 0.63967321E+03  0.16079956E+05                                 9.477773                            7.790364       0.058927       2.032530                    0.998345      29.438825      79.447900       0.684843       0.355786      -1.140155      -0.057343      -0.076639       0.009633       0.096200       0.000640       0.054180      -0.024936      -0.025260      -0.120399      -0.079583       0.026559       0.053024             11.126229       7.845733      -3.785826      -0.561252      18.310216      -1.049053       7.222738          -0.000138
          163              O       9.536958      17.427031      11.652324      -0.463756      25.011682 0.40211264E+03  0.89855480E+04                                 6.679353                            6.147619       0.698572       2.296216                    0.998627      25.868252      65.461897       0.777700       0.352450      -1.144759      -0.001865      -0.005828      -0.001616       0.006329       0.040906       0.010020       0.007380       0.141722       0.081354      -0.095548       0.024240       0.071309              6.857028       5.712222      -0.933800      -1.470135       6.181749       0.358587       8.677115           0.000078
          164              O       0.565074      12.961463       9.590489      -0.567246      33.028432 0.51160001E+03  0.12155090E+05                                 8.155304                            6.946638       0.383756       2.164986                    0.997826      27.827914      72.878944       0.728834       0.353712      -1.142459      -0.017010       0.006557       0.018943       0.026290      -0.038395      -0.024361       0.030114      -0.010646      -0.192122      -0.074391      -0.006716       0.081107              9.181380      11.357889      -4.514364       0.324901       8.932418       0.213566       7.253835          -0.002497
          165              O      13.177184      13.881795      11.539619      -0.543953      27.901590 0.45459897E+03  0.10461880E+05                                 7.165978                            6.515113       0.876258       2.334876                    0.998684      26.960450      68.959004       0.760113       0.350144      -1.148054      -0.000562       0.010344      -0.015390       0.018552       0.068995       0.025576      -0.023177       0.004814       0.112643      -0.096651       0.045373       0.051278              7.523722       7.340547      -0.756289       1.881396       5.884198      -0.556963       9.346419          -0.003876
          166              O      10.274860      15.037894       6.363727      -0.186652      26.739248 0.32235019E+03  0.68052238E+04                                 7.209691                            5.516085       0.520118       2.302367                    0.999371      22.211553      54.355880       0.819646       0.353969      -1.145314       0.103152      -0.127278       0.041493       0.169001      -0.043033      -0.007478       0.128348      -0.085300       0.298041      -0.125659      -0.062708       0.188367              8.687986       4.652540      -0.592852       0.388668       6.741634       4.049830      14.669783          -0.000136
          167              O       7.582150       7.085476      10.523438      -0.533949      33.016807 0.48859243E+03  0.11448759E+05                                 8.119148                            6.770851       0.499050       2.228410                    0.997488      26.650157      68.783039       0.742888       0.351861      -1.146649      -0.001357       0.012490      -0.007750       0.014762       0.041426       0.012898      -0.006337      -0.072778       0.146260      -0.081104       0.030751       0.050353              9.244477       7.050555      -1.737884       1.157869      10.386286      -4.948030      10.296592          -0.000036
          168              O       8.716284       7.182786       8.587137      -0.559341      32.659894 0.50129442E+03  0.11824796E+05                                 8.027777                            6.866592       0.581018       2.243591                    0.997846      27.167626      70.406541       0.736181       0.352712      -1.145686      -0.046159      -0.005433       0.018141       0.049893       0.022767      -0.015608       0.036694       0.034530      -0.096799      -0.063407       0.018589       0.044818              8.893249      12.089730      -3.630958      -1.326866       7.891342      -0.192948       6.698674           0.000080
          169              O       3.197112      11.511612       9.730225      -0.529089      33.400734 0.49001023E+03  0.11490978E+05                                 8.200307                            6.783782       0.453333       2.209672                    0.998200      26.707847      68.972209       0.741625       0.352184      -1.146318       0.006645      -0.002011      -0.002643       0.007429      -0.003109       0.015748      -0.024732       0.042471      -0.199106      -0.075103       0.017712       0.057390              9.499435      12.284251      -5.292201      -1.804803       9.218585       1.125623       6.995469          -0.000767
          170              O       4.503589      10.845429      11.402479      -0.599899      34.539333 0.55231262E+03  0.13360358E+05                                 8.334511                            7.221571       0.434403       2.174060                    0.998153      28.206378      74.252621       0.715094       0.354087      -1.143494      -0.011212      -0.006489      -0.051592       0.053194       0.051778       0.001898      -0.017962      -0.036150       0.076327      -0.069100       0.019113       0.049987              8.912772       6.722202      -1.047012      -1.350110       6.499072       2.240781      13.517041           0.001051
          171              O       5.327746       9.403147       5.614496      -0.208009      26.889096 0.33836126E+03  0.72443173E+04                                 7.267026                            5.673670       0.366256       2.237631                    0.999100      22.820475      56.595851       0.801882       0.356762      -1.140859      -0.126864       0.092955       0.078325       0.175698      -0.081528       0.107975      -0.072461       0.083246       0.225787      -0.129430      -0.065564       0.194994              8.856884       7.921249      -1.433019       4.819905       5.118499      -2.016152      13.530905          -0.000168
          172              O       3.799046       9.866681       0.879804      -0.196560      28.930895 0.34245840E+03  0.73471952E+04                                 7.642961                            5.707961       0.297953       2.222436                    0.998678      22.569067      55.857714       0.800215       0.356768      -1.141932      -0.112286      -0.121117      -0.041233       0.170228       0.062763      -0.075141      -0.074791      -0.004125       0.366568      -0.123917      -0.059962       0.183878              9.548585       5.324621       0.876569      -2.360238       5.369590      -1.492939      17.951544          -0.001922
          173              O       2.897965      13.219644      12.551370      -0.589145      39.375833 0.62758171E+03  0.15709765E+05                                 9.216994                            7.726405       0.046260       2.032931                    0.998176      29.257958      78.938987       0.685947       0.356711      -1.138774      -0.049483       0.077127      -0.003499       0.091703       0.003555      -0.050925      -0.023467      -0.030893      -0.129485      -0.077957       0.023666       0.054292             10.598942       7.915118       3.971505       0.562103      16.663358      -0.404773       7.218348          -0.003201
          174              O       3.079440      14.418854      10.713266      -0.483100      27.343431 0.44023010E+03  0.10061132E+05                                 7.127263                            6.456657       0.598617       2.256673                    0.998502      26.328357      67.348125       0.754696       0.355113      -1.142771       0.000820       0.008930       0.010733       0.013987      -0.047247      -0.011430       0.013447       0.129422       0.047670      -0.088894       0.012920       0.075974              7.438404       5.961389       1.141727       1.450133       6.589981       0.582675       9.763843          -0.000217
          175              O       7.071253      19.001508      12.699964      -0.548123      30.256415 0.45541506E+03  0.10496051E+05                                 7.632995                            6.497446       0.568950       2.236152                    0.998407      26.979477      69.288532       0.764502       0.347624      -1.148958      -0.006120      -0.020830      -0.009350       0.023638       0.033255       0.036583       0.015460      -0.012743      -0.151786      -0.066313      -0.003527       0.069840              8.583102      10.133720       4.211840      -0.811714       8.935588       0.122421       6.679998          -0.000523
          176              O       6.618188      18.050271      10.777254      -0.531638      28.001019 0.45497736E+03  0.10467320E+05                                 7.182914                            6.512940       0.835918       2.318975                    0.999129      26.894734      68.663401       0.761491       0.349620      -1.149082      -0.002969      -0.007575       0.008448       0.011729      -0.057608      -0.025279      -0.011251       0.026788       0.127969      -0.085228       0.029179       0.056049              7.586807       7.340867       0.980488      -1.969380       5.795299      -0.586436       9.624255          -0.001363

******************************************************
Auxiliary information for the entire system
The total spin magnetic moment of the unit cell is   0.181032
The total net atomic charge of the unit cell is   0.000003
Accuracy of reproducing the electrostatic potential in the unit cell:
  The inner radius (bohr) =    5.0000
  The outer radius (bohr) =   12.0000
  Valid grid points have density less than (e/(bohr^3)) =    0.0001
  The number of valid grid points were=        70999
  The rms potential error without charges in kcal/mol is=      9.60660
  The rms potential error with partial charges in kcal/mol is=      2.22250
  The RRMSE value at monopole order=      0.23135
  The rms potential error with partial charges and cloud penetration in kcal/mol is=      2.22517
  The RRMSE value at monopole order with cloud penetration is=      0.23163
  The rms potential error with partial charges and atomic dipoles in kcal/mol is=      0.72113
  The RRMSE value at dipole order=      0.07507
  The rms potential error with partial charges, atomic dipoles and cloud penetration in kcal/mol is=      0.71207
  The RRMSE value at dipole order with cloud penetration=      0.07412

******************************************************
The electron densities and ab initio electrostatic potential were computed in VASP using the PBE functional and
projector augmented wave method. See the main text of the journal article for a description of computational details.
The atomic charges, dipoles, and quadrupoles were computed with the DDEC6 method as described in
(a) T. A. Manz and N. Gabaldon Limas, RSC Adv. 6 (2016) 47771-47801 DOI: 10.1039/c6ra04656h
(b) N. Gabaldon Limas and T. A. Manz, RSC Adv. 8 (2018) 2678-2707 DOI: 10.1039/c7ra11829e.
For each atom in the material, the electron cloud parameters were fit to the spherically averaged atom-in-material
electron density using radial positions for which this density was between 10^-4 and 10^-2 electrons per cubic bohr.
The polarizabilities, dispersion coefficients, and quantum Drude oscillator (QDO) parameters were fit using the MCLF method.
The magnetic structure of the system was optimized in VASP from the default ferromagnetic initial guess using spin polarization.
The atomic spin moments (ASMs) were computed on this optimized magnetic structure using the DDEC6 partition as inputs
to the method of T. A. Manz and D. S. Sholl, J. Chem. Theory Comput. 7 (2011) 4146-4164 DOI: 10.1021/ct200539n.
The RMSE and RRMSE were computed using a uniform grid with Ewald summation.
