# Supplementary material for: A collection of forcefield precursors for metal–organic frameworks
Source: RSC Adv. 2019 Nov 13;9(63):36492–507. doi: 10.1039/c9ra07327b (PMC9075174; doi:10.1039/c9ra07327b)
Supplement: RA-009-C9RA07327B-s4292 [file RA-009-C9RA07327B-s4292.xyz]

  108
jmolscript: load "" {1 1 1} spacegroup "x,y,z" unitcell [{      9.853000     0.000000     0.000000 }, {      0.000000    11.315000     0.000000 }, {      0.000000    -0.331723    14.396179 }]
Mg     9.045744     8.137164    12.453847     1.345187
Mg     1.062942     8.385056     9.911049     1.330789
Mg     4.119244     8.337752     9.140422     1.345187
Mg     5.989442     8.089860    11.683219     1.330789
Mg     0.807256     2.846113     1.942332     1.345187
Mg     8.790058     2.598221     4.485130     1.330789
Mg     5.733756     2.645525     5.255757     1.345187
Mg     3.863558     2.893417     2.712960     1.330789
Mg     0.000000     0.000000     0.000000     1.337970
Mg     4.926500     5.491639     7.198090     1.337970
Mg     0.000000     5.657500     0.000000     1.347952
Mg     4.926500    -0.165862     7.198090     1.347952
H      0.327120     0.041886    10.556718     0.033860
H      6.083242    10.353519    13.785781     0.029068
H      7.448868     6.990749     9.069593     0.023285
H      6.941439     5.433859    14.272372     0.028568
H      1.840540     5.614191    11.013077     0.024560
H      1.561700     9.047949     1.010612     0.028988
H      5.253620     5.118030    11.037550     0.033860
H      1.156742     6.121397     7.808487     0.029068
H      2.522368     9.484166    12.524676     0.023285
H      2.014938    11.041056     7.321897     0.028568
H      6.767040    10.860725    10.581192     0.024560
H      6.488200     7.758690     6.187478     0.028989
H      9.525880    10.941391     3.839461     0.033860
H      3.769758     0.629758     0.610398     0.029069
H      2.404132     3.992528     5.326586     0.023285
H      2.911561     5.549418     0.123807     0.028568
H      8.012460     5.369086     3.383102     0.024560
H      8.291300     1.935328    13.385567     0.028988
H      4.599380     5.865247     3.358629     0.033860
H      8.696258     4.861880     6.587692     0.029069
H      7.330632     1.499111     1.871503     0.023285
H      7.838061    -0.057779     7.074282     0.028568
H      3.085960     0.122552     3.814987     0.024560
H      3.364799     3.224587     8.208701     0.028988
C      0.129468    10.851023    11.336127     0.564201
C      7.003808    10.154193    13.666005     0.564645
C      8.133750     7.351565     9.620391     0.572793
C      7.114359     6.142053    13.663989     0.565744
C      1.239015     5.917270    11.683075     0.562215
C      1.001853     8.567293     0.411299     0.573217
C      5.055968     5.623892    10.258141     0.564201
C      2.077308     6.320723     7.928264     0.564645
C      3.207250     9.123350    11.973878     0.572792
C      2.187859    10.332862     7.930279     0.565744
C      6.165515    10.557646     9.911193     0.562215
C      5.928353     8.239346     6.786791     0.573217
C      9.723532     0.132254     3.060052     0.564202
C      2.849192     0.829084     0.730174     0.564644
C      1.719250     3.631712     4.775788     0.572793
C      2.738641     4.841224     0.732190     0.565744
C      8.613985     5.066007     2.713104     0.562215
C      8.851147     2.415984    13.984880     0.573217
C      4.797032     5.359385     4.138038     0.564201
C      7.775692     4.662554     6.467915     0.564644
C      6.645750     1.859927     2.422301     0.572793
C      7.665141     0.650415     6.465900     0.565744
C      3.687485     0.425631     4.484986     0.562215
C      3.924647     2.743931     7.609388     0.573217
O      0.021578     9.585887    11.203826    -0.694395
O      7.300285     9.251847    12.805545    -0.683742
O      7.845353     7.565157    10.844642    -0.688596
O      8.333470     6.500399    13.521611    -0.683832
O      0.770308     7.096323    11.549191    -0.684759
O      0.242187     8.920795    14.032100    -0.696205
O     -0.002463     0.155422    12.396118    -0.572399
O      7.812838    10.787617    14.352990    -0.570651
O      6.136843     6.633886    13.080944    -0.582113
O      0.983822     5.131405    12.602991    -0.568855
O      1.064321     7.333371     0.441675    -0.580914
O      9.237089     7.575689     9.086292    -0.583617
O      4.948078     6.889029    10.390442    -0.694395
O      2.373785     7.223068     8.788723    -0.683742
O      2.918853     8.909758    10.749627    -0.688596
O      3.406970     9.974517     8.072657    -0.683832
O      5.696808     9.378593    10.045078    -0.684759
O      5.168687     7.554121     7.562169    -0.696205
O      4.924037     5.004494     9.198151    -0.572399
O      2.886338     5.687298     7.241278    -0.570651
O      1.210343     9.841029     8.513324    -0.582113
O      5.910322     0.028511     8.991278    -0.568855
O      5.990821     9.473268     6.756415    -0.580914
O      4.310589     8.899226    12.507976    -0.583617
O     -0.021578     1.397390     3.192353    -0.694395
O      2.552715     1.731430     1.590634    -0.683742
O      2.007647     3.418120     3.551537    -0.688596
O      1.519530     4.482878     0.874568    -0.683832
O      9.082692     3.886954     2.846988    -0.684759
O      9.610813     2.062482     0.364079    -0.696205
O      0.002463    10.827855     2.000061    -0.572399
O      2.040162     0.195660     0.043189    -0.570651
O      3.716157     4.349391     1.315235    -0.582113
O      8.869178     5.851872     1.793188    -0.568855
O      8.788679     3.649906    13.954504    -0.580914
O      0.615911     3.407588     5.309887    -0.583617
O      4.904922     4.094248     4.005737    -0.694395
O      7.479215     3.760209     5.607456    -0.683742
O      6.934147     2.073519     3.646552    -0.688596
O      6.446030     1.008760     6.323522    -0.683832
O      4.156192     1.604684     4.351101    -0.684759
O      4.684313     3.429156     6.834010    -0.696205
O      4.928963     5.978783     5.198028    -0.572399
O      6.966662     5.295979     7.154901    -0.570651
O      8.642657     1.142248     5.882855    -0.582113
O      3.942678    10.954766     5.404901    -0.568855
O      3.862179     1.510009     7.639764    -0.580914
O      5.542411     2.084051     1.888203    -0.583617

The following XYZ coordinates are in angstroms. Other properties are in atomic units.
The sperically averaged electron density of each atom fit to a function of the form exp(a - br)
eigen_1, eigen_2 and eigen_3 are the three eigenvalues of traceless quadrupole moment tensor
  atom number  atomic symbol              X              Y              Z     net charge C6 coefficient C8 coefficient C10 coefficient fluctuating dipole atomic polarizability isotropic forcefield polarizability              a              b squared Pearson coefficient          <r^3>          <r^4>         wp_QDO          m_QDO          q_QDO       dipole_x       dipole_y       dipole_z         dipole            Qxy            Qxz            Qyz     Q(x^2-y^2)  Q(3z^2 - R^2)        eigen_1        eigen_2        eigen_3 static polarizability      alpha(xx)      alpha(xy)      alpha(xz)      alpha(yy)      alpha(yz)      alpha(zz) atomic spin moment
            1             Mg       9.045744       8.137164      12.453847       1.345187      22.863714 0.37868156E+03  0.87766848E+04                                 9.355806                            8.560078      -0.902774       1.795123                    0.999191      20.973726      63.962230       0.364198       0.725625      -0.907679      -0.000658      -0.000998      -0.000534       0.001309      -0.004962      -0.003106      -0.000449       0.006129       0.006094      -0.007261       0.000908       0.006353             10.067793      10.722500       0.311903       0.202992       9.382188      -0.066526      10.098692           0.000006
            2             Mg       1.062942       8.385056       9.911049       1.330789      25.426472 0.38872062E+03  0.90559169E+04                                 9.971657                            8.640571      -0.863968       1.804308                    0.999164      21.115416      64.268669       0.365033       0.720242      -0.910633       0.000084      -0.000351      -0.001073       0.001132      -0.014394       0.011894       0.003739       0.002352       0.029291      -0.023022       0.005345       0.017677             11.287673      12.879829       0.345993      -2.191865       9.612057      -0.117357      11.371132           0.000005
            3             Mg       4.119244       8.337752       9.140422       1.345187      22.863715 0.37868161E+03  0.87766862E+04                                 9.355806                            8.560078      -0.902774       1.795123                    0.999191      20.973727      63.962234       0.364198       0.725625      -0.907679      -0.000658       0.000998       0.000534       0.001309       0.004962       0.003106      -0.000449       0.006129       0.006094      -0.007261       0.000908       0.006353             10.067793      10.722498      -0.311903      -0.202991       9.382187      -0.066527      10.098695           0.000006
            4             Mg       5.989442       8.089860      11.683219       1.330789      25.426472 0.38872054E+03  0.90559145E+04                                 9.971656                            8.640570      -0.863968       1.804308                    0.999164      21.115415      64.268664       0.365034       0.720242      -0.910633       0.000084       0.000351       0.001073       0.001132       0.014394      -0.011894       0.003739       0.002351       0.029291      -0.023022       0.005345       0.017677             11.287673      12.879834      -0.345994       2.191866       9.612056      -0.117357      11.371129           0.000005
            5             Mg       0.807256       2.846113       1.942332       1.345187      22.863716 0.37868160E+03  0.87766861E+04                                 9.355806                            8.560078      -0.902774       1.795123                    0.999191      20.973727      63.962233       0.364198       0.725625      -0.907679       0.000658       0.000998       0.000534       0.001309      -0.004962      -0.003106      -0.000449       0.006129       0.006094      -0.007261       0.000908       0.006353             10.067794      10.722500       0.311903       0.202992       9.382189      -0.066526      10.098692           0.000006
            6             Mg       8.790058       2.598221       4.485130       1.330789      25.426470 0.38872058E+03  0.90559156E+04                                 9.971656                            8.640570      -0.863968       1.804308                    0.999164      21.115415      64.268664       0.365033       0.720242      -0.910633      -0.000084       0.000351       0.001073       0.001132      -0.014394       0.011894       0.003739       0.002351       0.029291      -0.023022       0.005345       0.017677             11.287672      12.879828       0.345993      -2.191865       9.612057      -0.117357      11.371131           0.000005
            7             Mg       5.733756       2.645525       5.255757       1.345187      22.863716 0.37868161E+03  0.87766864E+04                                 9.355806                            8.560078      -0.902774       1.795123                    0.999191      20.973727      63.962233       0.364198       0.725625      -0.907679       0.000658      -0.000998      -0.000534       0.001309       0.004962       0.003106      -0.000449       0.006129       0.006094      -0.007261       0.000908       0.006353             10.067793      10.722499      -0.311903      -0.202991       9.382187      -0.066527      10.098695           0.000006
            8             Mg       3.863558       2.893417       2.712960       1.330789      25.426472 0.38872054E+03  0.90559145E+04                                 9.971656                            8.640570      -0.863968       1.804308                    0.999164      21.115415      64.268664       0.365034       0.720242      -0.910633      -0.000084      -0.000351      -0.001073       0.001132       0.014394      -0.011894       0.003739       0.002352       0.029291      -0.023022       0.005345       0.017677             11.287673      12.879834      -0.345993       2.191866       9.612056      -0.117357      11.371129           0.000005
            9             Mg       0.000000       0.000000       0.000000       1.337970      24.723193 0.38348481E+03  0.89068027E+04                                 9.839055                            8.625770      -0.876670       1.802784                    0.999175      20.983516      63.842681       0.362455       0.727577      -0.908013      -0.000000      -0.000000      -0.000000       0.000000      -0.013921      -0.021443      -0.019428      -0.010479      -0.031515      -0.038878       0.016674       0.022204             10.952595      10.241318       0.222936       0.579340      12.050978       1.906853      10.565488          -0.000001
           10             Mg       4.926500       5.491639       7.198090       1.337970      24.723193 0.38348490E+03  0.89068053E+04                                 9.839055                            8.625771      -0.876670       1.802784                    0.999175      20.983517      63.842685       0.362455       0.727577      -0.908013      -0.000000      -0.000000      -0.000000       0.000000       0.013921       0.021443      -0.019428      -0.010479      -0.031515      -0.038878       0.016674       0.022204             10.952594      10.241318      -0.222935      -0.579338      12.050974       1.906855      10.565490          -0.000001
           11             Mg       0.000000       5.657500       0.000000       1.347952      24.835281 0.37481371E+03  0.86566382E+04                                 9.888212                            8.550360      -0.890935       1.802358                    0.999202      20.755654      62.992788       0.362566       0.731450      -0.906718      -0.000000       0.000000      -0.000000       0.000000      -0.007012       0.010330       0.029526       0.038466      -0.026302      -0.043681       0.016916       0.026764             11.134578       9.985943       0.078964       0.151849      12.744954      -2.451096      10.672838          -0.000001
           12             Mg       4.926500      -0.165862       7.198090       1.347952      24.835285 0.37481373E+03  0.86566386E+04                                 9.888212                            8.550360      -0.890935       1.802358                    0.999202      20.755655      62.992789       0.362567       0.731450      -0.906718      -0.000000      -0.000000       0.000000       0.000000       0.007012      -0.010330       0.029526       0.038466      -0.026302      -0.043681       0.016916       0.026764             11.134579       9.985947      -0.078964      -0.151852      12.744956      -2.451095      10.672834          -0.000001
           13              H       0.327120       0.041886      10.556718       0.033860       1.299900 0.95464220E+01  0.95495595E+02                                 1.789458                            1.670865      -0.757867       2.489327                    0.999575       3.440134       8.947380       0.558329       1.096663      -0.755783       0.013529       0.040873      -0.050721       0.066530       0.004439      -0.000628      -0.008495      -0.012048      -0.004662      -0.008311      -0.004708       0.013018              1.823481       1.463019       0.083127      -0.226357       1.722772      -0.427148       2.284654           0.000002
           14              H       6.083242      10.353519      13.785781       0.029068       1.317200 0.95221905E+01  0.96163810E+02                                 1.867881                            1.712118      -0.908027       2.415865                    0.998573       3.660368       9.888035       0.525375       1.154414      -0.738614      -0.060236       0.015790       0.014218       0.063873      -0.007914      -0.004395       0.000088       0.003372      -0.002222      -0.008721      -0.000948       0.009668              1.932707       2.735397      -0.200801      -0.120786       1.526032       0.163664       1.536691           0.000000
           15              H       7.448868       6.990749       9.069593       0.023285       1.276882 0.90428012E+01  0.92107697E+02                                 1.972924                            1.771396      -1.219896       2.268716                    0.994234       4.120433      11.990914       0.462119       1.301247      -0.701603      -0.044465      -0.024912      -0.038350       0.063784       0.004640       0.003597      -0.005770       0.003501       0.001000      -0.009718       0.004583       0.005135              2.096072       2.442551       0.414437       0.665871       1.707268       0.392275       2.138396           0.000001
           16              H       6.941439       5.433859      14.272372       0.028568       1.374080 0.99472702E+01  0.10198250E+03                                 1.948655                            1.770040      -1.060069       2.348230                    0.996776       3.793273      10.465726       0.505814       1.181119      -0.731356      -0.019693      -0.049218       0.042047       0.067662       0.007409      -0.004293      -0.009019      -0.004141      -0.002018      -0.008932      -0.005506       0.014438              2.040735       1.674858       0.073185      -0.077934       2.302082      -0.776735       2.145266           0.000001
           17              H       1.840540       5.614191      11.013077       0.024560       1.310738 0.95683197E+01  0.96829021E+02                                 1.874772                            1.727394      -0.700198       2.510642                    0.999677       3.633258       9.852327       0.517557       1.169441      -0.735602       0.041610      -0.026608      -0.040519       0.063883      -0.005031      -0.005422       0.006707       0.001333      -0.009443      -0.008392      -0.003203       0.011595              1.939321       2.013492      -0.216790      -0.670303       1.576847       0.175514       2.227624           0.000001
           18              H       1.561700       9.047949       1.010612       0.028988       1.432464 0.10681363E+02  0.11064272E+03                                 1.956430                            1.801611      -0.944305       2.398971                    0.998117       3.681629       9.963136       0.518900       1.139532      -0.743493       0.041913       0.025228       0.046613       0.067572       0.002012       0.014906       0.000903       0.010597       0.010131      -0.011549      -0.007018       0.018567              2.020545       1.884473       0.374326       0.403272       2.188166       0.483232       1.988994           0.000001
           19              H       5.253620       5.118030      11.037550       0.033860       1.299899 0.95464151E+01  0.95495515E+02                                 1.789458                            1.670865      -0.757867       2.489327                    0.999575       3.440133       8.947379       0.558329       1.096664      -0.755783       0.013529      -0.040873       0.050721       0.066530      -0.004439       0.000628      -0.008495      -0.012048      -0.004662      -0.008311      -0.004708       0.013018              1.823482       1.463019      -0.083127       0.226357       1.722771      -0.427147       2.284655           0.000002
           20              H       1.156742       6.121397       7.808487       0.029068       1.317199 0.95221903E+01  0.96163809E+02                                 1.867881                            1.712118      -0.908027       2.415865                    0.998573       3.660368       9.888036       0.525375       1.154414      -0.738614      -0.060236      -0.015790      -0.014218       0.063873       0.007914       0.004395       0.000088       0.003372      -0.002222      -0.008721      -0.000948       0.009668              1.932707       2.735397       0.200802       0.120787       1.526033       0.163665       1.536691           0.000000
           21              H       2.522368       9.484166      12.524676       0.023285       1.276881 0.90427955E+01  0.92107628E+02                                 1.972923                            1.771396      -1.219896       2.268716                    0.994234       4.120432      11.990912       0.462118       1.301247      -0.701602      -0.044465       0.024912       0.038350       0.063784      -0.004640      -0.003597      -0.005770       0.003501       0.001000      -0.009718       0.004583       0.005135              2.096072       2.442551      -0.414437      -0.665871       1.707268       0.392275       2.138396           0.000001
           22              H       2.014938      11.041056       7.321897       0.028568       1.374079 0.99472661E+01  0.10198245E+03                                 1.948655                            1.770040      -1.060069       2.348230                    0.996776       3.793273      10.465726       0.505814       1.181119      -0.731356      -0.019693       0.049218      -0.042047       0.067662      -0.007409       0.004293      -0.009019      -0.004141      -0.002018      -0.008932      -0.005506       0.014438              2.040735       1.674858      -0.073186       0.077935       2.302081      -0.776734       2.145264           0.000001
           23              H       6.767040      10.860725      10.581192       0.024560       1.310738 0.95683227E+01  0.96829060E+02                                 1.874773                            1.727394      -0.700198       2.510642                    0.999677       3.633257       9.852325       0.517557       1.169441      -0.735602       0.041610       0.026608       0.040519       0.063883       0.005031       0.005422       0.006707       0.001333      -0.009443      -0.008392      -0.003203       0.011595              1.939322       2.013492       0.216790       0.670303       1.576848       0.175514       2.227626           0.000001
           24              H       6.488200       7.758690       6.187478       0.028989       1.432463 0.10681360E+02  0.11064268E+03                                 1.956429                            1.801610      -0.944305       2.398971                    0.998117       3.681629       9.963133       0.518900       1.139531      -0.743494       0.041913      -0.025228      -0.046613       0.067572      -0.002012      -0.014906       0.000903       0.010597       0.010131      -0.011549      -0.007018       0.018567              2.020543       1.884472      -0.374326      -0.403272       2.188165       0.483231       1.988993           0.000001
           25              H       9.525880      10.941391       3.839461       0.033860       1.299900 0.95464256E+01  0.95495647E+02                                 1.789459                            1.670866      -0.757867       2.489327                    0.999575       3.440134       8.947383       0.558328       1.096664      -0.755783      -0.013529      -0.040873       0.050721       0.066530       0.004439      -0.000628      -0.008495      -0.012048      -0.004662      -0.008311      -0.004708       0.013018              1.823483       1.463019       0.083127      -0.226357       1.722773      -0.427148       2.284655           0.000002
           26              H       3.769758       0.629758       0.610398       0.029069       1.317198 0.95221792E+01  0.96163661E+02                                 1.867879                            1.712116      -0.908025       2.415865                    0.998573       3.660366       9.888026       0.525376       1.154413      -0.738614       0.060236      -0.015790      -0.014218       0.063873      -0.007914      -0.004395       0.000088       0.003372      -0.002222      -0.008721      -0.000948       0.009668              1.932705       2.735394      -0.200801      -0.120786       1.526031       0.163664       1.536689           0.000000
           27              H       2.404132       3.992528       5.326586       0.023285       1.276882 0.90428012E+01  0.92107697E+02                                 1.972924                            1.771396      -1.219896       2.268716                    0.994234       4.120433      11.990914       0.462119       1.301247      -0.701603       0.044465       0.024912       0.038350       0.063784       0.004640       0.003597      -0.005770       0.003501       0.001000      -0.009718       0.004583       0.005135              2.096072       2.442551       0.414437       0.665871       1.707268       0.392275       2.138396           0.000001
           28              H       2.911561       5.549418       0.123807       0.028568       1.374080 0.99472702E+01  0.10198250E+03                                 1.948655                            1.770040      -1.060069       2.348230                    0.996776       3.793273      10.465726       0.505814       1.181119      -0.731356       0.019693       0.049218      -0.042047       0.067662       0.007409      -0.004293      -0.009019      -0.004141      -0.002018      -0.008932      -0.005506       0.014438              2.040735       1.674858       0.073185      -0.077934       2.302082      -0.776735       2.145266           0.000001
           29              H       8.012460       5.369086       3.383102       0.024560       1.310738 0.95683197E+01  0.96829022E+02                                 1.874772                            1.727394      -0.700198       2.510642                    0.999677       3.633258       9.852327       0.517557       1.169441      -0.735602      -0.041610       0.026608       0.040519       0.063883      -0.005031      -0.005422       0.006707       0.001333      -0.009443      -0.008392      -0.003203       0.011595              1.939321       2.013492      -0.216790      -0.670303       1.576847       0.175514       2.227624           0.000001
           30              H       8.291300       1.935328      13.385567       0.028988       1.432464 0.10681362E+02  0.11064270E+03                                 1.956430                            1.801611      -0.944305       2.398971                    0.998117       3.681629       9.963134       0.518900       1.139532      -0.743494      -0.041913      -0.025228      -0.046613       0.067572       0.002012       0.014906       0.000903       0.010597       0.010131      -0.011549      -0.007018       0.018567              2.020544       1.884472       0.374326       0.403272       2.188166       0.483231       1.988994           0.000001
           31              H       4.599380       5.865247       3.358629       0.033860       1.299900 0.95464214E+01  0.95495596E+02                                 1.789459                            1.670866      -0.757867       2.489326                    0.999575       3.440134       8.947383       0.558328       1.096664      -0.755783      -0.013529       0.040873      -0.050721       0.066530      -0.004439       0.000628      -0.008495      -0.012048      -0.004662      -0.008311      -0.004708       0.013018              1.823483       1.463019      -0.083127       0.226357       1.722772      -0.427148       2.284657           0.000002
           32              H       8.696258       4.861880       6.587692       0.029069       1.317198 0.95221801E+01  0.96163681E+02                                 1.867880                            1.712117      -0.908025       2.415865                    0.998573       3.660366       9.888029       0.525375       1.154414      -0.738614       0.060236       0.015790       0.014218       0.063873       0.007914       0.004395       0.000088       0.003372      -0.002222      -0.008721      -0.000948       0.009668              1.932705       2.735394       0.200801       0.120787       1.526032       0.163665       1.536690           0.000000
           33              H       7.330632       1.499111       1.871503       0.023285       1.276881 0.90427959E+01  0.92107635E+02                                 1.972924                            1.771396      -1.219896       2.268716                    0.994234       4.120432      11.990913       0.462118       1.301248      -0.701602       0.044465      -0.024912      -0.038350       0.063784      -0.004640      -0.003597      -0.005770       0.003501       0.001000      -0.009718       0.004583       0.005135              2.096072       2.442552      -0.414437      -0.665872       1.707268       0.392275       2.138396           0.000001
           34              H       7.838061      -0.057779       7.074282       0.028568       1.374079 0.99472596E+01  0.10198237E+03                                 1.948655                            1.770040      -1.060069       2.348230                    0.996776       3.793272      10.465724       0.505814       1.181120      -0.731356       0.019693      -0.049218       0.042047       0.067662      -0.007409       0.004293      -0.009019      -0.004141      -0.002018      -0.008932      -0.005506       0.014438              2.040735       1.674858      -0.073185       0.077934       2.302081      -0.776735       2.145264           0.000001
           35              H       3.085960       0.122552       3.814987       0.024560       1.310738 0.95683272E+01  0.96829117E+02                                 1.874773                            1.727394      -0.700198       2.510642                    0.999677       3.633258       9.852328       0.517557       1.169441      -0.735602      -0.041610      -0.026608      -0.040519       0.063883       0.005031       0.005422       0.006707       0.001333      -0.009443      -0.008392      -0.003203       0.011595              1.939322       2.013492       0.216790       0.670304       1.576848       0.175514       2.227626           0.000001
           36              H       3.364799       3.224587       8.208701       0.028988       1.432464 0.10681366E+02  0.11064275E+03                                 1.956430                            1.801611      -0.944305       2.398971                    0.998117       3.681629       9.963133       0.518900       1.139532      -0.743494      -0.041913       0.025228       0.046613       0.067572      -0.002012      -0.014906       0.000903       0.010597       0.010131      -0.011549      -0.007018       0.018567              2.020544       1.884473      -0.374326      -0.403272       2.188165       0.483231       1.988993           0.000001
           37              C       0.129468      10.851023      11.336127       0.564201      18.571887 0.20446259E+03  0.40328543E+04                                 6.325610                            4.982606       0.327055       2.171633                    0.999848      21.736849      59.724232       0.681988       0.455334      -1.027237      -0.014473      -0.042228       0.044488       0.063023      -0.010753       0.038417      -0.021704       0.180327      -0.215916      -0.089927      -0.044546       0.134473              6.961585       4.003293      -0.089132      -0.879605       8.328157       1.587834       8.553304           0.000002
           38              C       7.003808      10.154193      13.666005       0.564645      19.450417 0.20192741E+03  0.39664573E+04                                 6.502361                            4.918388       0.460459       2.216501                    0.999696      21.603082      59.040246       0.694092       0.449243      -1.031738       0.061110      -0.031321      -0.005099       0.068858      -0.008042      -0.024607      -0.108741      -0.100376       0.116467      -0.095061      -0.049251       0.144312              7.387861       8.022745       0.716512       1.024906       7.117716       3.539803       7.023121           0.000002
           39              C       8.133750       7.351565       9.620391       0.572793      19.037812 0.21141965E+03  0.42169581E+04                                 6.521432                            5.104369       0.207273       2.134131                    0.999674      21.940588      61.181874       0.664480       0.462136      -1.020559       0.041004       0.020885       0.048707       0.067007      -0.052974       0.026797      -0.050127      -0.189705      -0.149597      -0.090313      -0.058678       0.148991              7.237226       9.350012       1.149210      -0.339972       4.200055       1.175892       8.161611           0.000002
           40              C       7.114359       6.142053      13.663989       0.565744      19.581664 0.21101182E+03  0.42011096E+04                                 6.592006                            5.077878       0.194213       2.122485                    0.999745      22.054667      61.172896       0.671367       0.458236      -1.024107       0.020138       0.050313      -0.035083       0.064558       0.001287      -0.036060       0.108792      -0.095780       0.144571      -0.099121      -0.049456       0.148577              7.367082       9.242953      -0.645562       1.469069       6.539998      -2.800113       6.318296           0.000002
           41              C       1.239015       5.917270      11.683075       0.562215      18.641447 0.20282336E+03  0.39863091E+04                                 6.306503                            4.925853       0.507325       2.231998                    0.999712      21.581946      58.894899       0.694667       0.448618      -1.032656      -0.041559       0.032694       0.039299       0.065882       0.053674       0.081056       0.061389       0.108111      -0.091946      -0.098972      -0.047980       0.146952              6.999931       5.294047      -0.785510      -1.830068       7.916855      -2.323181       7.788890           0.000002
           42              C       1.001853       8.567293       0.411299       0.573217      19.276035 0.20865471E+03  0.41510729E+04                                 6.569267                            5.078579       0.182504       2.122457                    0.999742      22.072520      61.612666       0.664181       0.463540      -1.019064      -0.049115      -0.025765      -0.039900       0.068324       0.002030      -0.091325      -0.005455       0.151197       0.111810      -0.094494      -0.044590       0.139084              7.364917       5.232984      -0.222576       1.568228      11.211483      -0.180262       5.650285           0.000002
           43              C       5.055968       5.623892      10.258141       0.564201      18.571877 0.20446242E+03  0.40328502E+04                                 6.325607                            4.982603       0.327055       2.171633                    0.999848      21.736849      59.724232       0.681989       0.455334      -1.027236      -0.014473       0.042228      -0.044488       0.063023       0.010753      -0.038417      -0.021704       0.180327      -0.215916      -0.089927      -0.044546       0.134473              6.961582       4.003291       0.089133       0.879605       8.328147       1.587833       8.553307           0.000002
           44              C       2.077308       6.320723       7.928264       0.564645      19.450417 0.20192741E+03  0.39664573E+04                                 6.502361                            4.918388       0.460459       2.216501                    0.999696      21.603083      59.040252       0.694092       0.449243      -1.031737       0.061110       0.031321       0.005099       0.068858       0.008042       0.024606      -0.108741      -0.100376       0.116467      -0.095061      -0.049251       0.144312              7.387861       8.022739      -0.716509      -1.024900       7.117720       3.539807       7.023124           0.000002
           45              C       3.207250       9.123350      11.973878       0.572792      19.037810 0.21141959E+03  0.42169568E+04                                 6.521431                            5.104369       0.207273       2.134131                    0.999674      21.940589      61.181876       0.664480       0.462136      -1.020559       0.041004      -0.020885      -0.048707       0.067007       0.052974      -0.026797      -0.050127      -0.189705      -0.149597      -0.090313      -0.058678       0.148991              7.237225       9.350015      -1.149210       0.339969       4.200054       1.175891       8.161607           0.000002
           46              C       2.187859      10.332862       7.930279       0.565744      19.581655 0.21101169E+03  0.42011067E+04                                 6.592004                            5.077876       0.194213       2.122485                    0.999745      22.054668      61.172902       0.671367       0.458236      -1.024107       0.020138      -0.050313       0.035083       0.064558      -0.001287       0.036061       0.108792      -0.095780       0.144571      -0.099121      -0.049455       0.148577              7.367080       9.242955       0.645561      -1.469066       6.539995      -2.800110       6.318291           0.000002
           47              C       6.165515      10.557646       9.911193       0.562215      18.641453 0.20282336E+03  0.39863093E+04                                 6.306504                            4.925853       0.507325       2.231998                    0.999712      21.581945      58.894894       0.694667       0.448618      -1.032656      -0.041558      -0.032694      -0.039299       0.065882      -0.053675      -0.081056       0.061389       0.108111      -0.091946      -0.098972      -0.047980       0.146952              6.999932       5.294046       0.785508       1.830067       7.916858      -2.323186       7.788893           0.000002
           48              C       5.928353       8.239346       6.786791       0.573217      19.276037 0.20865474E+03  0.41510736E+04                                 6.569267                            5.078579       0.182504       2.122457                    0.999742      22.072521      61.612668       0.664181       0.463540      -1.019064      -0.049115       0.025765       0.039900       0.068324      -0.002030       0.091325      -0.005455       0.151197       0.111810      -0.094494      -0.044590       0.139084              7.364918       5.232984       0.222576      -1.568228      11.211484      -0.180264       5.650285           0.000002
           49              C       9.723532       0.132254       3.060052       0.564202      18.571886 0.20446256E+03  0.40328537E+04                                 6.325609                            4.982605       0.327055       2.171633                    0.999848      21.736848      59.724228       0.681988       0.455334      -1.027237       0.014473       0.042228      -0.044488       0.063023      -0.010753       0.038417      -0.021704       0.180327      -0.215916      -0.089927      -0.044546       0.134473              6.961584       4.003292      -0.089132      -0.879604       8.328155       1.587833       8.553303           0.000002
           50              C       2.849192       0.829084       0.730174       0.564644      19.450422 0.20192748E+03  0.39664588E+04                                 6.502361                            4.918389       0.460459       2.216501                    0.999696      21.603085      59.040253       0.694092       0.449243      -1.031738      -0.061110       0.031322       0.005099       0.068858      -0.008042      -0.024607      -0.108741      -0.100376       0.116468      -0.095061      -0.049251       0.144312              7.387862       8.022745       0.716513       1.024906       7.117718       3.539804       7.023122           0.000002
           51              C       1.719250       3.631712       4.775788       0.572793      19.037812 0.21141964E+03  0.42169580E+04                                 6.521432                            5.104369       0.207273       2.134131                    0.999674      21.940588      61.181874       0.664480       0.462136      -1.020559      -0.041004      -0.020885      -0.048707       0.067007      -0.052974       0.026797      -0.050127      -0.189705      -0.149597      -0.090313      -0.058678       0.148991              7.237226       9.350011       1.149210      -0.339972       4.200055       1.175892       8.161611           0.000002
           52              C       2.738641       4.841224       0.732190       0.565744      19.581665 0.21101183E+03  0.42011100E+04                                 6.592007                            5.077878       0.194213       2.122485                    0.999745      22.054668      61.172903       0.671367       0.458236      -1.024107      -0.020138      -0.050313       0.035083       0.064558       0.001287      -0.036060       0.108792      -0.095780       0.144571      -0.099121      -0.049455       0.148577              7.367083       9.242954      -0.645563       1.469069       6.539998      -2.800113       6.318297           0.000002
           53              C       8.613985       5.066007       2.713104       0.562215      18.641444 0.20282331E+03  0.39863080E+04                                 6.306502                            4.925853       0.507326       2.231998                    0.999712      21.581943      58.894889       0.694667       0.448618      -1.032656       0.041559      -0.032694      -0.039299       0.065882       0.053674       0.081056       0.061389       0.108111      -0.091946      -0.098972      -0.047980       0.146952              6.999930       5.294047      -0.785510      -1.830067       7.916855      -2.323181       7.788889           0.000002
           54              C       8.851147       2.415984      13.984880       0.573217      19.276035 0.20865472E+03  0.41510730E+04                                 6.569267                            5.078579       0.182504       2.122457                    0.999742      22.072520      61.612665       0.664181       0.463540      -1.019064       0.049115       0.025765       0.039900       0.068324       0.002030      -0.091325      -0.005455       0.151197       0.111810      -0.094494      -0.044590       0.139084              7.364917       5.232984      -0.222576       1.568228      11.211483      -0.180263       5.650285           0.000002
           55              C       4.797032       5.359385       4.138038       0.564201      18.571875 0.20446237E+03  0.40328491E+04                                 6.325607                            4.982603       0.327055       2.171633                    0.999848      21.736847      59.724226       0.681989       0.455334      -1.027236       0.014473      -0.042228       0.044488       0.063023       0.010753      -0.038417      -0.021704       0.180327      -0.215916      -0.089927      -0.044546       0.134473              6.961582       4.003291       0.089133       0.879605       8.328147       1.587833       8.553307           0.000002
           56              C       7.775692       4.662554       6.467915       0.564644      19.450423 0.20192748E+03  0.39664588E+04                                 6.502362                            4.918389       0.460459       2.216501                    0.999696      21.603086      59.040259       0.694092       0.449243      -1.031738      -0.061110      -0.031321      -0.005099       0.068858       0.008042       0.024607      -0.108741      -0.100376       0.116468      -0.095061      -0.049251       0.144312              7.387862       8.022740      -0.716509      -1.024900       7.117722       3.539808       7.023126           0.000002
           57              C       6.645750       1.859927       2.422301       0.572793      19.037809 0.21141958E+03  0.42169564E+04                                 6.521431                            5.104368       0.207273       2.134131                    0.999674      21.940588      61.181872       0.664480       0.462136      -1.020559      -0.041004       0.020885       0.048707       0.067007       0.052974      -0.026797      -0.050127      -0.189705      -0.149597      -0.090313      -0.058678       0.148991              7.237225       9.350014      -1.149211       0.339969       4.200054       1.175891       8.161607           0.000002
           58              C       7.665141       0.650415       6.465900       0.565744      19.581654 0.21101167E+03  0.42011060E+04                                 6.592004                            5.077876       0.194213       2.122485                    0.999745      22.054668      61.172900       0.671367       0.458236      -1.024107      -0.020138       0.050313      -0.035083       0.064558      -0.001287       0.036060       0.108792      -0.095780       0.144571      -0.099121      -0.049455       0.148577              7.367080       9.242952       0.645564      -1.469069       6.539996      -2.800111       6.318292           0.000002
           59              C       3.687485       0.425631       4.484986       0.562215      18.641451 0.20282333E+03  0.39863086E+04                                 6.306504                            4.925853       0.507325       2.231998                    0.999712      21.581944      58.894892       0.694667       0.448618      -1.032656       0.041559       0.032694       0.039299       0.065882      -0.053675      -0.081056       0.061389       0.108111      -0.091946      -0.098972      -0.047980       0.146952              6.999932       5.294045       0.785508       1.830067       7.916859      -2.323186       7.788893           0.000002
           60              C       3.924647       2.743931       7.609388       0.573217      19.276043 0.20865485E+03  0.41510762E+04                                 6.569269                            5.078580       0.182504       2.122457                    0.999742      22.072521      61.612667       0.664181       0.463540      -1.019064       0.049115      -0.025765      -0.039900       0.068324      -0.002030       0.091325      -0.005455       0.151197       0.111810      -0.094494      -0.044590       0.139084              7.364919       5.232987       0.222575      -1.568229      11.211485      -0.180265       5.650286           0.000002
           61              O       0.021578       9.585887      11.203826      -0.694395      47.782442 0.79232653E+03  0.21041522E+05                                10.576344                            8.860020      -0.391261       1.892419                    0.994947      30.685933      85.509851       0.620778       0.371532      -1.126295      -0.009019       0.100664       0.013637       0.101983      -0.003843       0.054632       0.014819      -0.016992      -0.250305      -0.106498       0.050817       0.055681             11.679431       8.682581      -0.122976      -1.584016      17.029878       2.398340       9.325833           0.000001
           62              O       7.300285       9.251847      12.805545      -0.683742      49.358865 0.77093670E+03  0.20279411E+05                                10.787926                            8.687969      -0.246553       1.946375                    0.993669      30.103691      82.760488       0.634191       0.367155      -1.132672      -0.006766       0.077902       0.069493       0.104612      -0.010589      -0.034827      -0.007402      -0.135317       0.197685      -0.108577       0.034988       0.073588             12.376485      10.319045      -0.686481       0.645538      13.566420       6.780433      13.243989           0.000002
           63              O       7.845353       7.565157      10.844642      -0.688596      44.428405 0.73280508E+03  0.19053892E+05                                10.018888                            8.454096      -0.150877       1.969444                    0.996776      30.150937      82.700122       0.644071       0.365744      -1.132546       0.036681      -0.035128      -0.091008       0.104221      -0.038900      -0.029927      -0.013141      -0.158541       0.106802      -0.113052       0.041351       0.071702             11.021734      10.661712      -0.487136      -1.308809       6.463725       2.080951      15.939764           0.000003
           64              O       8.333470       6.500399      13.521611      -0.683832      44.773517 0.74089996E+03  0.19309878E+05                                10.082209                            8.508354      -0.285132       1.930894                    0.994456      30.123432      82.617730       0.641392       0.366406      -1.132472      -0.095293      -0.021239       0.010168       0.098159       0.026552      -0.025460       0.087424       0.060939       0.017097      -0.112940       0.036916       0.076024             11.072923      15.332064       1.103191       0.602508       9.948735      -2.863273       7.937970           0.000001
           65              O       0.770308       7.096323      11.549191      -0.684759      46.191821 0.78528669E+03  0.20763443E+05                                10.290901                            8.789021      -0.292915       1.928024                    0.994581      30.269820      83.577364       0.627987       0.368879      -1.130741       0.040243      -0.088719       0.035815       0.103794       0.007762       0.077748       0.016883      -0.044488      -0.212948      -0.117926       0.043671       0.074255             11.243585       9.392147      -2.986132      -0.823701      15.298837      -2.963103       9.039770           0.000002
           66              O       0.242187       8.920795      14.032100      -0.696205      46.373088 0.78725959E+03  0.20877199E+05                                10.419261                            8.843304      -0.354458       1.907743                    0.994300      30.638426      85.366660       0.620025       0.372514      -1.125351       0.046734      -0.055764       0.064904       0.097499      -0.035598      -0.031866      -0.064675       0.093996       0.057624      -0.108673       0.044656       0.064017             11.503176       9.319687      -2.139503       3.153524      14.157801      -0.841416      11.032040           0.000001
           67              O      -0.002463       0.155422      12.396118      -0.572399      36.201321 0.50956353E+03  0.12059107E+05                                 8.651434                            6.943154       0.376243       2.172007                    0.997733      27.260714      70.571522       0.729529       0.354770      -1.144971       0.007008      -0.014713      -0.069136       0.071030      -0.025431       0.015028       0.073902       0.119751      -0.018918      -0.114477       0.046272       0.068205              9.811242       5.606583      -0.808397      -1.075271       9.607018       5.160922      14.220124          -0.000000
           68              O       7.812838      10.787617      14.352990      -0.570651      37.800651 0.53123145E+03  0.12700967E+05                                 8.940901                            7.115809       0.387963       2.179643                    0.997248      27.284745      70.949949       0.716732       0.357434      -1.143055      -0.061592      -0.036364      -0.016888       0.073493       0.053193       0.044994      -0.039662      -0.104283       0.095184      -0.113009       0.038547       0.074462             10.246241      11.160092       3.695197       3.372937      10.040011       4.549018       9.538620          -0.000001
           69              O       6.136843       6.633886      13.080944      -0.582113      34.929193 0.49404709E+03  0.11592796E+05                                 8.402397                            6.793595       0.496437       2.210131                    0.998684      27.174068      69.869812       0.745116       0.350318      -1.149489       0.039416      -0.039421       0.052927       0.076869      -0.065196       0.048272       0.065745       0.001058       0.061806      -0.121547       0.048880       0.072667              9.467889      11.339494      -2.868618       4.041075       7.786363      -3.331425       9.277810          -0.000000
           70              O       0.983822       5.131405      12.602991      -0.568855      33.665318 0.47075342E+03  0.10911162E+05                                 8.181807                            6.614952       0.426048       2.184771                    0.998625      27.015335      68.984567       0.758119       0.348571      -1.151188       0.012601       0.022891      -0.063935       0.069068       0.073661       0.062504      -0.052081       0.029614       0.044871      -0.127731       0.049875       0.077857              9.264148       5.876986       1.046074      -2.067623       9.530418      -5.221403      12.385041           0.000001
           71              O       1.064321       7.333371       0.441675      -0.580914      38.337462 0.52742673E+03  0.12594742E+05                                 9.043445                            7.078838       0.392791       2.178252                    0.997912      27.402350      71.349098       0.719923       0.356281      -1.143308       0.013239       0.075910       0.009051       0.077585      -0.022845      -0.094529      -0.007818      -0.041495      -0.060346      -0.113245       0.031439       0.081807             10.468646       6.155364       0.145468       0.315822      19.292140      -1.204939       5.958434          -0.000000
           72              O       9.237089       7.575689       9.086292      -0.583617      35.115475 0.51277192E+03  0.12153393E+05                                 8.474108                            6.953899       0.470548       2.201929                    0.998063      27.384587      70.932477       0.730750       0.353642      -1.145948      -0.071539      -0.009279       0.009758       0.072795      -0.022245      -0.061480      -0.055949      -0.018223      -0.234109      -0.126583       0.057144       0.069439              9.477343      15.665995       1.708601      -2.134329       5.578072       0.143682       7.187963          -0.000001
           73              O       4.948078       6.889029      10.390442      -0.694395      47.782462 0.79232719E+03  0.21041543E+05                                10.576348                            8.860024      -0.391261       1.892419                    0.994947      30.685933      85.509852       0.620778       0.371532      -1.126295      -0.009019      -0.100664      -0.013637       0.101983       0.003843      -0.054632       0.014819      -0.016992      -0.250305      -0.106498       0.050817       0.055681             11.679435       8.682585       0.122975       1.584017      17.029882       2.398340       9.325837           0.000001
           74              O       2.373785       7.223068       8.788723      -0.683742      49.358844 0.77093590E+03  0.20279385E+05                                10.787923                            8.687965      -0.246553       1.946375                    0.993669      30.103691      82.760489       0.634192       0.367155      -1.132672      -0.006766      -0.077902      -0.069493       0.104612       0.010589       0.034827      -0.007402      -0.135317       0.197685      -0.108577       0.034988       0.073588             12.376481      10.319039       0.686484      -0.645531      13.566419       6.780435      13.243985           0.000002
           75              O       2.918853       8.909758      10.749627      -0.688596      44.428399 0.73280503E+03  0.19053890E+05                                10.018887                            8.454095      -0.150877       1.969444                    0.996776      30.150936      82.700119       0.644071       0.365744      -1.132546       0.036681       0.035128       0.091008       0.104221       0.038900       0.029927      -0.013141      -0.158541       0.106802      -0.113052       0.041351       0.071702             11.021732      10.661714       0.487136       1.308809       6.463723       2.080950      15.939761           0.000003
           76              O       3.406970       9.974517       8.072657      -0.683832      44.773526 0.74089990E+03  0.19309876E+05                                10.082211                            8.508354      -0.285132       1.930894                    0.994456      30.123433      82.617738       0.641392       0.366406      -1.132472      -0.095293       0.021239      -0.010167       0.098159      -0.026552       0.025460       0.087424       0.060939       0.017097      -0.112940       0.036916       0.076024             11.072926      15.332074      -1.103184      -0.602511       9.948732      -2.863273       7.937970           0.000001
           77              O       5.696808       9.378593      10.045078      -0.684759      46.191829 0.78528676E+03  0.20763445E+05                                10.290902                            8.789021      -0.292915       1.928024                    0.994581      30.269821      83.577365       0.627987       0.368879      -1.130741       0.040244       0.088719      -0.035815       0.103794      -0.007762      -0.077748       0.016883      -0.044488      -0.212949      -0.117926       0.043671       0.074255             11.243586       9.392145       2.986132       0.823700      15.298840      -2.963109       9.039773           0.000002
           78              O       5.168687       7.554121       7.562169      -0.696205      46.373086 0.78725965E+03  0.20877201E+05                                10.419261                            8.843305      -0.354457       1.907743                    0.994300      30.638427      85.366664       0.620025       0.372514      -1.125351       0.046734       0.055764      -0.064904       0.097499       0.035598       0.031866      -0.064675       0.093996       0.057624      -0.108673       0.044656       0.064017             11.503175       9.319686       2.139502      -3.153523      14.157801      -0.841419      11.032038           0.000001
           79              O       4.924037       5.004494       9.198151      -0.572399      36.201299 0.50956295E+03  0.12059091E+05                                 8.651430                            6.943150       0.376243       2.172007                    0.997733      27.260713      70.571520       0.729530       0.354770      -1.144971       0.007008       0.014713       0.069136       0.071031       0.025431      -0.015028       0.073902       0.119751      -0.018918      -0.114477       0.046272       0.068205              9.811237       5.606580       0.808397       1.075271       9.607010       5.160917      14.220121          -0.000000
           80              O       2.886338       5.687298       7.241278      -0.570651      37.800671 0.53123204E+03  0.12700985E+05                                 8.940905                            7.115814       0.387963       2.179643                    0.997248      27.284746      70.949956       0.716732       0.357434      -1.143055      -0.061592       0.036364       0.016888       0.073493      -0.053193      -0.044994      -0.039662      -0.104283       0.095184      -0.113009       0.038547       0.074462             10.246245      11.160088      -3.695195      -3.372934      10.040020       4.549023       9.538626          -0.000001
           81              O       1.210343       9.841029       8.513324      -0.582113      34.929197 0.49404712E+03  0.11592797E+05                                 8.402398                            6.793595       0.496437       2.210131                    0.998684      27.174068      69.869814       0.745116       0.350318      -1.149489       0.039416       0.039421      -0.052927       0.076869       0.065196      -0.048272       0.065745       0.001058       0.061806      -0.121547       0.048880       0.072667              9.467891      11.339495       2.868620      -4.041077       7.786365      -3.331427       9.277812          -0.000000
           82              O       5.910322       0.028511       8.991278      -0.568855      33.665305 0.47075305E+03  0.10911151E+05                                 8.181804                            6.614949       0.426048       2.184771                    0.998625      27.015335      68.984562       0.758119       0.348571      -1.151188       0.012601      -0.022891       0.063935       0.069068      -0.073661      -0.062504      -0.052081       0.029614       0.044871      -0.127731       0.049875       0.077857              9.264145       5.876983      -1.046074       2.067622       9.530417      -5.221401      12.385035           0.000001
           83              O       5.990821       9.473268       6.756415      -0.580914      38.337460 0.52742669E+03  0.12594741E+05                                 9.043444                            7.078837       0.392791       2.178252                    0.997912      27.402351      71.349098       0.719923       0.356281      -1.143308       0.013239      -0.075910      -0.009051       0.077585       0.022845       0.094529      -0.007818      -0.041495      -0.060346      -0.113245       0.031439       0.081807             10.468645       6.155364      -0.145470      -0.315822      19.292137      -1.204939       5.958434          -0.000000
           84              O       4.310589       8.899226      12.507976      -0.583617      35.115475 0.51277175E+03  0.12153388E+05                                 8.474107                            6.953898       0.470548       2.201929                    0.998063      27.384588      70.932480       0.730750       0.353642      -1.145948      -0.071539       0.009279      -0.009758       0.072795       0.022245       0.061480      -0.055949      -0.018223      -0.234108      -0.126583       0.057144       0.069439              9.477344      15.666001      -1.708601       2.134325       5.578071       0.143682       7.187960          -0.000001
           85              O      -0.021578       1.397390       3.192353      -0.694395      47.782444 0.79232659E+03  0.21041524E+05                                10.576345                            8.860021      -0.391261       1.892419                    0.994947      30.685934      85.509855       0.620778       0.371532      -1.126295       0.009019      -0.100664      -0.013637       0.101983      -0.003843       0.054632       0.014819      -0.016992      -0.250305      -0.106498       0.050817       0.055681             11.679431       8.682581      -0.122976      -1.584016      17.029879       2.398339       9.325834           0.000001
           86              O       2.552715       1.731430       1.590634      -0.683742      49.358864 0.77093669E+03  0.20279410E+05                                10.787926                            8.687969      -0.246554       1.946375                    0.993669      30.103691      82.760488       0.634191       0.367155      -1.132672       0.006766      -0.077902      -0.069493       0.104612      -0.010589      -0.034828      -0.007401      -0.135317       0.197685      -0.108577       0.034988       0.073588             12.376485      10.319045      -0.686480       0.645539      13.566420       6.780433      13.243989           0.000002
           87              O       2.007647       3.418120       3.551537      -0.688596      44.428404 0.73280506E+03  0.19053891E+05                                10.018888                            8.454096      -0.150877       1.969444                    0.996776      30.150936      82.700121       0.644071       0.365744      -1.132546      -0.036681       0.035128       0.091008       0.104221      -0.038900      -0.029927      -0.013141      -0.158541       0.106802      -0.113052       0.041351       0.071702             11.021734      10.661712      -0.487136      -1.308809       6.463725       2.080951      15.939764           0.000003
           88              O       1.519530       4.482878       0.874568      -0.683832      44.773516 0.74089993E+03  0.19309877E+05                                10.082209                            8.508354      -0.285132       1.930894                    0.994456      30.123431      82.617729       0.641392       0.366406      -1.132472       0.095293       0.021239      -0.010167       0.098159       0.026552      -0.025460       0.087424       0.060939       0.017097      -0.112940       0.036916       0.076024             11.072923      15.332064       1.103191       0.602508       9.948735      -2.863273       7.937971           0.000001
           89              O       9.082692       3.886954       2.846988      -0.684759      46.191820 0.78528669E+03  0.20763443E+05                                10.290901                            8.789021      -0.292915       1.928025                    0.994581      30.269820      83.577364       0.627987       0.368879      -1.130741      -0.040243       0.088719      -0.035815       0.103794       0.007762       0.077748       0.016883      -0.044488      -0.212949      -0.117926       0.043671       0.074255             11.243585       9.392148      -2.986132      -0.823701      15.298837      -2.963103       9.039770           0.000002
           90              O       9.610813       2.062482       0.364079      -0.696205      46.373088 0.78725958E+03  0.20877198E+05                                10.419261                            8.843304      -0.354457       1.907743                    0.994300      30.638426      85.366659       0.620025       0.372514      -1.125351      -0.046734       0.055764      -0.064904       0.097499      -0.035598      -0.031866      -0.064675       0.093996       0.057624      -0.108673       0.044656       0.064017             11.503176       9.319687      -2.139502       3.153524      14.157801      -0.841416      11.032039           0.000001
           91              O       0.002463      10.827855       2.000061      -0.572399      36.201320 0.50956352E+03  0.12059107E+05                                 8.651434                            6.943154       0.376244       2.172007                    0.997733      27.260712      70.571518       0.729529       0.354770      -1.144971      -0.007008       0.014713       0.069136       0.071031      -0.025431       0.015028       0.073902       0.119751      -0.018918      -0.114477       0.046272       0.068205              9.811242       5.606583      -0.808397      -1.075271       9.607019       5.160922      14.220125          -0.000000
           92              O       2.040162       0.195660       0.043189      -0.570651      37.800650 0.53123144E+03  0.12700967E+05                                 8.940901                            7.115809       0.387963       2.179643                    0.997248      27.284745      70.949949       0.716732       0.357434      -1.143055       0.061592       0.036364       0.016888       0.073493       0.053193       0.044994      -0.039662      -0.104283       0.095185      -0.113009       0.038547       0.074462             10.246240      11.160090       3.695196       3.372936      10.040011       4.549018       9.538620          -0.000001
           93              O       3.716157       4.349391       1.315235      -0.582113      34.929196 0.49404715E+03  0.11592798E+05                                 8.402398                            6.793595       0.496437       2.210131                    0.998684      27.174069      69.869817       0.745116       0.350318      -1.149489      -0.039416       0.039421      -0.052927       0.076869      -0.065196       0.048272       0.065745       0.001058       0.061806      -0.121547       0.048880       0.072667              9.467890      11.339495      -2.868618       4.041076       7.786364      -3.331426       9.277811          -0.000000
           94              O       8.869178       5.851872       1.793188      -0.568855      33.665314 0.47075336E+03  0.10911160E+05                                 8.181806                            6.614952       0.426049       2.184771                    0.998625      27.015334      68.984562       0.758119       0.348571      -1.151188      -0.012601      -0.022891       0.063935       0.069068       0.073661       0.062504      -0.052081       0.029614       0.044871      -0.127731       0.049875       0.077857              9.264147       5.876985       1.046074      -2.067623       9.530417      -5.221402      12.385040           0.000001
           95              O       8.788679       3.649906      13.954504      -0.580914      38.337459 0.52742669E+03  0.12594741E+05                                 9.043445                            7.078837       0.392791       2.178252                    0.997912      27.402350      71.349096       0.719923       0.356281      -1.143308      -0.013239      -0.075910      -0.009051       0.077585      -0.022845      -0.094529      -0.007818      -0.041495      -0.060347      -0.113245       0.031439       0.081807             10.468645       6.155364       0.145468       0.315822      19.292138      -1.204939       5.958434          -0.000000
           96              O       0.615911       3.407588       5.309887      -0.583617      35.115480 0.51277201E+03  0.12153396E+05                                 8.474108                            6.953900       0.470548       2.201929                    0.998063      27.384590      70.932486       0.730750       0.353642      -1.145948       0.071539       0.009279      -0.009758       0.072795      -0.022245      -0.061480      -0.055949      -0.018223      -0.234109      -0.126583       0.057144       0.069439              9.477344      15.665996       1.708601      -2.134329       5.578072       0.143682       7.187963          -0.000001
           97              O       4.904922       4.094248       4.005737      -0.694395      47.782464 0.79232718E+03  0.21041543E+05                                10.576348                            8.860024      -0.391261       1.892419                    0.994947      30.685933      85.509851       0.620778       0.371532      -1.126295       0.009019       0.100664       0.013637       0.101983       0.003843      -0.054632       0.014819      -0.016992      -0.250305      -0.106498       0.050817       0.055681             11.679435       8.682585       0.122975       1.584017      17.029884       2.398339       9.325836           0.000001
           98              O       7.479215       3.760209       5.607456      -0.683742      49.358846 0.77093590E+03  0.20279385E+05                                10.787923                            8.687965      -0.246554       1.946375                    0.993669      30.103691      82.760490       0.634192       0.367155      -1.132672       0.006766       0.077902       0.069493       0.104612       0.010589       0.034827      -0.007402      -0.135317       0.197685      -0.108577       0.034988       0.073588             12.376482      10.319039       0.686484      -0.645532      13.566420       6.780435      13.243986           0.000002
           99              O       6.934147       2.073519       3.646552      -0.688596      44.428401 0.73280507E+03  0.19053891E+05                                10.018887                            8.454095      -0.150877       1.969444                    0.996776      30.150937      82.700121       0.644071       0.365744      -1.132546      -0.036681      -0.035128      -0.091008       0.104221       0.038900       0.029927      -0.013141      -0.158541       0.106802      -0.113052       0.041350       0.071702             11.021732      10.661714       0.487136       1.308809       6.463723       2.080950      15.939761           0.000003
          100              O       6.446030       1.008760       6.323522      -0.683832      44.773520 0.74089990E+03  0.19309876E+05                                10.082210                            8.508354      -0.285132       1.930894                    0.994456      30.123433      82.617735       0.641392       0.366406      -1.132472       0.095293      -0.021239       0.010167       0.098159      -0.026552       0.025460       0.087424       0.060939       0.017097      -0.112940       0.036916       0.076024             11.072924      15.332069      -1.103186      -0.602509       9.948732      -2.863273       7.937970           0.000001
          101              O       4.156192       1.604684       4.351101      -0.684759      46.191828 0.78528671E+03  0.20763443E+05                                10.290902                            8.789021      -0.292915       1.928024                    0.994581      30.269820      83.577363       0.627987       0.368879      -1.130741      -0.040244      -0.088719       0.035815       0.103794      -0.007762      -0.077748       0.016883      -0.044488      -0.212949      -0.117926       0.043671       0.074255             11.243586       9.392145       2.986132       0.823700      15.298841      -2.963109       9.039773           0.000003
          102              O       4.684313       3.429156       6.834010      -0.696205      46.373087 0.78725968E+03  0.20877202E+05                                10.419261                            8.843305      -0.354458       1.907743                    0.994300      30.638427      85.366663       0.620025       0.372514      -1.125351      -0.046734      -0.055764       0.064904       0.097499       0.035598       0.031866      -0.064675       0.093996       0.057624      -0.108673       0.044656       0.064017             11.503175       9.319687       2.139502      -3.153524      14.157797      -0.841419      11.032040           0.000001
          103              O       4.928963       5.978783       5.198028      -0.572399      36.201306 0.50956302E+03  0.12059093E+05                                 8.651432                            6.943150       0.376244       2.172007                    0.997733      27.260713      70.571522       0.729529       0.354770      -1.144971      -0.007008      -0.014713      -0.069136       0.071030       0.025431      -0.015028       0.073902       0.119751      -0.018918      -0.114477       0.046272       0.068205              9.811239       5.606581       0.808397       1.075272       9.607013       5.160921      14.220124          -0.000000
          104              O       6.966662       5.295979       7.154901      -0.570651      37.800669 0.53123194E+03  0.12700982E+05                                 8.940905                            7.115813       0.387963       2.179643                    0.997248      27.284745      70.949950       0.716732       0.357434      -1.143055       0.061592      -0.036364      -0.016888       0.073493      -0.053193      -0.044994      -0.039662      -0.104283       0.095185      -0.113009       0.038547       0.074462             10.246245      11.160087      -3.695197      -3.372935      10.040021       4.549024       9.538627          -0.000001
          105              O       8.642657       1.142248       5.882855      -0.582113      34.929199 0.49404712E+03  0.11592797E+05                                 8.402398                            6.793595       0.496437       2.210131                    0.998684      27.174069      69.869815       0.745116       0.350318      -1.149489      -0.039416      -0.039421       0.052927       0.076869       0.065196      -0.048272       0.065745       0.001058       0.061806      -0.121547       0.048880       0.072667              9.467891      11.339495       2.868620      -4.041077       7.786365      -3.331427       9.277812          -0.000000
          106              O       3.942678      10.954766       5.404901      -0.568855      33.665316 0.47075320E+03  0.10911156E+05                                 8.181806                            6.614951       0.426048       2.184771                    0.998625      27.015336      68.984570       0.758119       0.348571      -1.151188      -0.012601       0.022891      -0.063935       0.069068      -0.073661      -0.062504      -0.052081       0.029614       0.044871      -0.127731       0.049875       0.077857              9.264148       5.876984      -1.046075       2.067622       9.530421      -5.221404      12.385038           0.000000
          107              O       3.862179       1.510009       7.639764      -0.580914      38.337457 0.52742667E+03  0.12594740E+05                                 9.043444                            7.078837       0.392791       2.178252                    0.997912      27.402351      71.349097       0.719923       0.356281      -1.143308      -0.013239       0.075910       0.009051       0.077585       0.022845       0.094529      -0.007818      -0.041495      -0.060347      -0.113245       0.031439       0.081807             10.468644       6.155364      -0.145470      -0.315821      19.292135      -1.204941       5.958434          -0.000000
          108              O       5.542411       2.084051       1.888203      -0.583617      35.115472 0.51277169E+03  0.12153387E+05                                 8.474107                            6.953897       0.470548       2.201929                    0.998063      27.384587      70.932476       0.730750       0.353642      -1.145948       0.071539      -0.009279       0.009758       0.072795       0.022245       0.061480      -0.055949      -0.018223      -0.234108      -0.126583       0.057144       0.069439              9.477343      15.666000      -1.708601       2.134325       5.578070       0.143682       7.187959          -0.000001

******************************************************
Auxiliary information for the entire system
The total spin magnetic moment of the unit cell is   0.000144
The total net atomic charge of the unit cell is   0.000013
Accuracy of reproducing the electrostatic potential in the unit cell:
  The inner radius (bohr) =    5.0000
  The outer radius (bohr) =   12.0000
  Valid grid points have density less than (e/(bohr^3)) =    0.0001
  The number of valid grid points were=        27060
  The rms potential error without charges in kcal/mol is=      2.94146
  The rms potential error with partial charges in kcal/mol is=      0.62671
  The RRMSE value at monopole order=      0.21306
  The rms potential error with partial charges and cloud penetration in kcal/mol is=      0.61901
  The RRMSE value at monopole order with cloud penetration is=      0.21044
  The rms potential error with partial charges and atomic dipoles in kcal/mol is=      0.87622
  The RRMSE value at dipole order=      0.29788
  The rms potential error with partial charges, atomic dipoles and cloud penetration in kcal/mol is=      0.85431
  The RRMSE value at dipole order with cloud penetration=      0.29044

******************************************************
The electron densities and ab initio electrostatic potential were computed in VASP using the PBE functional and
projector augmented wave method. See the main text of the journal article for a description of computational details.
The atomic charges, dipoles, and quadrupoles were computed with the DDEC6 method as described in
(a) T. A. Manz and N. Gabaldon Limas, RSC Adv. 6 (2016) 47771-47801 DOI: 10.1039/c6ra04656h
(b) N. Gabaldon Limas and T. A. Manz, RSC Adv. 8 (2018) 2678-2707 DOI: 10.1039/c7ra11829e.
For each atom in the material, the electron cloud parameters were fit to the spherically averaged atom-in-material
electron density using radial positions for which this density was between 10^-4 and 10^-2 electrons per cubic bohr.
The polarizabilities, dispersion coefficients, and quantum Drude oscillator (QDO) parameters were fit using the MCLF method.
The magnetic structure of the system was optimized in VASP from the default ferromagnetic initial guess using spin polarization.
The atomic spin moments (ASMs) were computed on this optimized magnetic structure using the DDEC6 partition as inputs
to the method of T. A. Manz and D. S. Sholl, J. Chem. Theory Comput. 7 (2011) 4146-4164 DOI: 10.1021/ct200539n.
The RMSE and RRMSE were computed using a uniform grid with Ewald summation.
