# Supplementary material for: A collection of forcefield precursors for metal–organic frameworks
Source: RSC Adv. 2019 Nov 13;9(63):36492–507. doi: 10.1039/c9ra07327b (PMC9075174; doi:10.1039/c9ra07327b)
Supplement: RA-009-C9RA07327B-s4293 [file RA-009-C9RA07327B-s4293.xyz]

  108
jmolscript: load "" {1 1 1} spacegroup "x,y,z" unitcell [{     10.165000     0.000000     0.000000 }, {      0.000000    11.624000     0.000000 }, {      0.000000    -0.360596    14.733588 }]
Mn     9.295994     8.334460    12.792880     0.979987
Mn     1.008876     8.605757    10.071733     0.975148
Mn     4.213494     8.560646     9.307502     0.672732
Mn     6.091376     8.289349    12.028649     0.979259
Mn     0.869006     2.928944     1.940708     0.764015
Mn     9.156124     2.657647     4.661855     0.981046
Mn     5.951506     2.702758     5.426086     0.733991
Mn     4.073624     2.974055     2.704939     0.978827
Mn     0.000000     0.000000     0.000000     1.000948
Mn     5.082500     5.631702     7.366794     0.807434
Mn     0.000000     5.812000     0.000000     1.012075
Mn     5.082500    -0.180298     7.366794     1.022323
H      0.227696     0.013677    10.792353     0.033960
H      6.276887    10.622675    14.173712     0.032844
H      7.602404     7.171401     9.333728     0.030209
H      7.138879     5.543000    14.648133     0.035289
H      1.814452     5.767345    11.228467     0.027460
H      1.628433     9.277518     1.028404     0.032374
H      5.310196     5.257429    11.308029     0.044963
H      1.194387     6.272431     7.926670     0.040839
H      2.519904     9.723705    12.766654     0.032670
H      2.056379    11.352106     7.452249     0.040550
H      6.896953    11.127761    10.871915     0.030984
H      6.710933     7.978184     6.338390     0.038948
H      9.937304    11.249727     3.941235     0.038401
H      3.888113     0.640729     0.559876     0.036999
H      2.562597     4.092003     5.399860     0.033795
H      3.026121     5.720404     0.085455     0.039291
H      8.350547     5.496059     3.505121     0.030840
H      8.536567     1.985886    13.705184     0.036559
H      4.854804     6.005975     3.425559     0.044693
H      8.970612     4.990973     6.806918     0.042905
H      7.645097     1.539699     1.966934     0.035226
H      8.108620    -0.088702     7.281339     0.041867
H      3.268047     0.135643     3.861673     0.034911
H      3.454067     3.285220     8.395198     0.041351
C      0.056924    11.143887    11.585610     0.525936
C      7.196515    10.419356    14.046119     0.523210
C      8.301552     7.539650     9.860896     0.532086
C      7.294607     6.259642    14.044056     0.530052
C      1.221223     6.059590    11.911664     0.525252
C      1.067630     8.793881     0.433167     0.536592
C      5.139424     5.751219    10.514772     0.496591
C      2.114015     6.475750     8.054263     0.497866
C      3.219052     9.355456    12.239486     0.519796
C      2.212107    10.635464     8.056326     0.514790
C      6.303723    10.835516    10.188718     0.513320
C      6.150130     8.461821     6.933627     0.515495
C     10.108076     0.119517     3.147978     0.513201
C      2.968485     0.844048     0.687469     0.513378
C      1.863448     3.723754     4.872692     0.524146
C      2.870393     5.003762     0.689532     0.522235
C      8.943777     5.203814     2.821924     0.515621
C      9.097370     2.469523    14.300421     0.529229
C      5.025576     5.512185     4.218816     0.503427
C      8.050985     4.787654     6.679325     0.499959
C      6.945948     1.907948     2.494102     0.521833
C      7.952893     0.627940     6.677262     0.519649
C      3.861277     0.427888     4.544870     0.512021
C      4.014870     2.801583     7.799961     0.521250
O     -0.017992     9.876467    11.478644    -0.554367
O      7.481440     9.521144    13.178016    -0.550131
O      8.043869     7.761715    11.089088    -0.553346
O      8.505360     6.640609    13.890090    -0.543109
O      0.756683     7.242008    11.806171    -0.551853
O      0.287263     9.112728    14.410775    -0.552287
O     10.090999     0.159653    12.631252    -0.506567
O      8.013883    11.406315    -0.001326    -0.500736
O      6.301487     6.745956    13.470772    -0.506714
O      0.972892     5.255416    12.819842    -0.503619
O      1.150373     7.566510     0.451879    -0.505398
O      9.384836     7.760536     9.284960    -0.510878
O      5.064508     7.018639    10.621738    -0.494610
O      2.398940     7.373962     8.922366    -0.505428
O      2.961369     9.133391    11.011294    -0.494269
O      3.422860    10.254497     8.210292    -0.487438
O      5.839183     9.653098    10.294211    -0.508797
O      5.369763     7.782378     7.689607    -0.450338
O      5.008499     5.111453     9.469130    -0.464033
O      2.931383     5.849387     7.368120    -0.460055
O      1.218987    10.149150     8.629610    -0.502696
O      6.055392     0.015690     9.280540    -0.504639
O      6.232873     9.689192     6.914915    -0.498261
O      4.302336     9.134570    12.815422    -0.507737
O      0.017992     1.386937     3.254944    -0.513696
O      2.683560     1.742260     1.555572    -0.514664
O      2.121131     3.501689     3.644500    -0.515701
O      1.659640     4.622795     0.843498    -0.500860
O      9.408317     4.021396     2.927417    -0.518175
O      9.877737     2.150676     0.322813    -0.514561
O      0.074001    11.103751     2.102336    -0.505384
O      2.151117     0.217685     0.001326    -0.497861
O      3.863513     4.517448     1.262816    -0.504817
O      9.192108     6.007988     1.913746    -0.499035
O      9.014627     3.696894    14.281709    -0.500920
O      0.780164     3.502868     5.448628    -0.509070
O      5.100492     4.244765     4.111850    -0.507029
O      7.766060     3.889442     5.811222    -0.505103
O      7.203631     2.130013     3.722294    -0.498519
O      6.742140     1.008907     6.523296    -0.500150
O      4.325817     1.610306     4.439377    -0.507090
O      4.795237     3.481026     7.043981    -0.463704
O      5.156501     6.151951     5.264458    -0.461903
O      7.233617     5.414017     7.365468    -0.456277
O      8.946013     1.114254     6.103978    -0.503415
O      4.109608    11.247714     5.453048    -0.498223
O      3.932127     1.574212     7.818673    -0.495038
O      5.862664     2.128834     1.918166    -0.504144

The following XYZ coordinates are in angstroms. Other properties are in atomic units.
The sperically averaged electron density of each atom fit to a function of the form exp(a - br)
eigen_1, eigen_2 and eigen_3 are the three eigenvalues of traceless quadrupole moment tensor
  atom number  atomic symbol              X              Y              Z     net charge C6 coefficient C8 coefficient C10 coefficient fluctuating dipole atomic polarizability isotropic forcefield polarizability              a              b squared Pearson coefficient          <r^3>          <r^4>         wp_QDO          m_QDO          q_QDO       dipole_x       dipole_y       dipole_z         dipole            Qxy            Qxz            Qyz     Q(x^2-y^2)  Q(3z^2 - R^2)        eigen_1        eigen_2        eigen_3 static polarizability      alpha(xx)      alpha(xy)      alpha(xz)      alpha(yy)      alpha(yz)      alpha(zz) atomic spin moment
            1             Mn       9.295994       8.334460      12.792880       0.979987     102.854396 0.24232399E+04  0.83268338E+05                                19.295060                           17.189361       0.137649       1.830413                    0.999720      54.792030     161.748555       0.389824       0.457251      -1.092887      -0.003444      -0.001673      -0.003666       0.005301      -0.003409      -0.009296       0.000130       0.013990       0.021263      -0.011611      -0.003335       0.014946             21.231038      23.150472       0.623055       0.649089      19.491623      -0.283851      21.051018           4.742983
            2             Mn       1.008876       8.605757      10.071733       0.975148     133.966428 0.30290099E+04  0.10907487E+06                                22.059158                           18.648984       0.170096       1.841543                    0.999469      54.612696     160.285737       0.395040       0.430567      -1.119410      -0.007890       0.007648      -0.015049       0.018634      -0.028987       0.018972       0.000065       0.019378       0.069289      -0.044068       0.006618       0.037450             25.476071      31.323280       0.822406      -7.263641      19.750974      -0.263185      25.353960           4.718679
            3             Mn       4.213494       8.560646       9.307502       0.672732     115.304942 0.28150422E+04  0.10072291E+06                                20.835649                           18.533971       0.278500       1.821692                    0.999668      61.814261     188.017449       0.374093       0.457597      -1.089445      -0.003477      -0.000430       0.015913       0.016294      -0.019640      -0.064670       0.064909      -0.266796      -0.345356      -0.167909      -0.040022       0.207932             22.947429      25.077113      -0.609327      -0.686866      21.086535      -0.279317      22.678639          -0.474152
            4             Mn       6.091376       8.289349      12.028649       0.979259     133.921585 0.30279706E+04  0.10900259E+06                                22.031173                           18.628363       0.167538       1.841519                    0.999429      54.533739     159.906173       0.395906       0.429763      -1.120195      -0.008535      -0.005658       0.013199       0.016705       0.027633      -0.022027       0.004678       0.028428       0.077678      -0.047474       0.006848       0.040625             25.438741      31.287153      -0.861579       7.213309      19.708289      -0.268449      25.320782           4.712761
            5             Mn       0.869006       2.928944       1.940708       0.764015     114.238086 0.27738577E+04  0.98624007E+05                                20.488934                           18.223458       0.305143       1.838838                    0.999486      60.768020     182.672359       0.383706       0.448961      -1.097536       0.013300      -0.001956       0.003599       0.013916      -0.039148      -0.094358      -0.055196       0.074361       0.511303      -0.164689      -0.045362       0.210051             22.563476      24.645999       0.622248       0.690271      20.715084      -0.298034      22.329344          -0.262435
            6             Mn       9.156124       2.657647       4.661855       0.981046     133.921170 0.30272134E+04  0.10893797E+06                                22.005901                           18.604252       0.189350       1.849067                    0.999380      54.397049     159.332040       0.396970       0.428758      -1.121165       0.009139      -0.006865       0.014672       0.018599      -0.026753       0.017702       0.000746       0.031947       0.072603      -0.044610       0.007088       0.037522             25.416688      31.235299       0.847360      -7.262122      19.693197      -0.284271      25.321569           4.706257
            7             Mn       5.951506       2.702758       5.426086       0.733991     111.296518 0.26917971E+04  0.95371129E+05                                20.549020                           18.283691       0.245682       1.820913                    0.999679      59.932247     182.208635       0.371206       0.465711      -1.083191       0.003344      -0.000645      -0.010465       0.011005      -0.007234      -0.064339      -0.039228       0.114827       0.117523      -0.095098      -0.010720       0.105817             22.631033      24.696982      -0.644672      -0.688079      20.804184      -0.282570      22.391934           1.147752
            8             Mn       4.073624       2.974055       2.704939       0.978827     133.982482 0.30303282E+04  0.10910634E+06                                22.038662                           18.634549       0.169222       1.841872                    0.999454      54.524056     159.880380       0.395883       0.429714      -1.120252       0.006963       0.007794      -0.013690       0.017223       0.027426      -0.022419       0.001219       0.024658       0.075020      -0.045254       0.004150       0.041104             25.450311      31.339895      -0.838827       7.253484      19.697321      -0.255697      25.313718           4.711498
            9             Mn       0.000000       0.000000       0.000000       1.000948     119.464185 0.27222496E+04  0.95735819E+05                                20.744372                           17.888789       0.153671       1.841671                    0.999484      54.019007     158.236552       0.395088       0.440824      -1.109475       0.000168      -0.000070       0.001199       0.001212      -0.019904      -0.046767      -0.029410      -0.012684      -0.040435      -0.069003       0.027177       0.041826             23.494735      20.201808       0.559714       1.586977      28.132594       6.197292      22.149805           4.716815
           10             Mn       5.082500       5.631702       7.366794       0.807434     138.051000 0.32688670E+04  0.11970888E+06                                22.020149                           18.961441       0.343636       1.861903                    0.998894      60.577067     177.990466       0.405509       0.412455      -1.134029      -0.002070       0.002745       0.003381       0.004822      -0.121140       0.066767      -0.082581       0.038543      -0.046579      -0.121001      -0.064093       0.185095             24.958189      21.354566      -0.675291      -1.746939      29.967568       6.823720      23.552434           1.534286
           11             Mn       0.000000       5.812000       0.000000       1.012075     130.500036 0.29670593E+04  0.10624735E+06                                21.675133                           18.468239       0.150850       1.841967                    0.999548      53.775067     157.163017       0.396788       0.431078      -1.119564      -0.001601      -0.001573       0.000828       0.002392      -0.011602       0.015959       0.058166       0.036114      -0.030590      -0.073671       0.026537       0.047134             24.821349      21.235903      -0.895126       1.100129      29.642116      -8.113769      23.586029           4.701149
           12             Mn       5.082500      -0.180298       7.366794       1.022323     130.393734 0.29672646E+04  0.10620060E+06                                21.615240                           18.431368       0.165370       1.847069                    0.999516      53.654346     156.500878       0.398607       0.429329      -1.121293       0.001880       0.000806      -0.000725       0.002170       0.011346      -0.014329       0.056277       0.023058      -0.034591      -0.068846       0.021044       0.047802             24.735323      21.159939       0.882184      -1.078170      29.529406      -8.081712      23.516624           4.687270
           13              H       0.227696       0.013677      10.792353       0.033960       1.365465 0.10144053E+02  0.10307483E+03                                 1.852687                            1.725441      -0.857908       2.440972                    0.999006       3.510437       9.216221       0.547703       1.100576      -0.754753       0.012254       0.039364      -0.050245       0.064994       0.003635      -0.000070      -0.008063      -0.013361      -0.003554      -0.008158      -0.004524       0.012682              1.890225       1.499183       0.071222      -0.206023       1.773589      -0.451184       2.397903           0.003885
           14              H       6.276887      10.622675      14.173712       0.032844       1.362566 0.99559823E+01  0.10170600E+03                                 1.913791                            1.753959      -0.940339       2.401721                    0.998123       3.698521      10.060043       0.517437       1.158740      -0.737667      -0.058665       0.015507       0.013637       0.062194      -0.006346      -0.004180       0.000209       0.003440      -0.006172      -0.006934      -0.001811       0.008745              1.979241       2.795500      -0.225815      -0.148437       1.566484       0.163290       1.575739           0.001142
           15              H       7.602404       7.171401       9.333728       0.030209       1.278420 0.91255767E+01  0.93233409E+02                                 1.981464                            1.785744      -1.261376       2.255655                    0.993708       4.107041      11.999750       0.457494       1.310417      -0.699842      -0.046182      -0.023795      -0.036091       0.063257       0.005964       0.005282      -0.003311       0.005112      -0.002754      -0.009815       0.001851       0.007964              2.097896       2.456167       0.420973       0.636093       1.726972       0.376191       2.110548           0.001116
           16              H       7.138879       5.543000      14.648133       0.035289       1.411190 0.10315701E+02  0.10689881E+03                                 1.996416                            1.813373      -1.127527       2.321807                    0.995751       3.833597      10.690215       0.494453       1.195382      -0.727985      -0.016107      -0.049562       0.040975       0.066293       0.006996      -0.003261      -0.010215      -0.004831       0.000335      -0.010037      -0.004688       0.014725              2.088391       1.711807       0.072049      -0.080009       2.374102      -0.785827       2.179264          -0.000450
           17              H       1.814452       5.767345      11.228467       0.027460       1.370565 0.10125423E+02  0.10395936E+03                                 1.932607                            1.778609      -0.813931       2.457845                    0.999015       3.696790      10.107704       0.509186       1.171599      -0.735032       0.040736      -0.023909      -0.041882       0.063128      -0.004561      -0.005557       0.006049      -0.000654      -0.007835      -0.007613      -0.003267       0.010880              1.998659       2.058272      -0.218270      -0.688290       1.621873       0.186694       2.315832           0.001739
           18              H       1.628433       9.277518       1.028404       0.032374       1.494972 0.11264316E+02  0.11832242E+03                                 2.019595                            1.856530      -1.008673       2.370943                    0.997341       3.729889      10.187170       0.508175       1.147442      -0.741702       0.041190       0.025613       0.045011       0.066171       0.001698       0.015992       0.000341       0.009489       0.007213      -0.013151      -0.005909       0.019061              2.085228       1.954474       0.391393       0.423707       2.244176       0.501849       2.057035           0.000473
           19              H       5.310196       5.257429      11.308029       0.044963       1.340720 0.99262883E+01  0.10030147E+03                                 1.827638                            1.704747      -0.867858       2.438721                    0.999012       3.477009       9.098634       0.552105       1.097904      -0.755324       0.011831      -0.039788       0.050424       0.065312      -0.003731       0.000565      -0.008606      -0.016398       0.000268      -0.009349      -0.004811       0.014160              1.863559       1.482547      -0.069420       0.201229       1.749582      -0.440143       2.358549          -0.006545
           20              H       1.194387       6.272431       7.926670       0.040839       1.355347 0.99046514E+01  0.10113182E+03                                 1.912538                            1.753683      -0.974955       2.388038                    0.997916       3.691128      10.063725       0.515185       1.164378      -0.736183      -0.058589      -0.014835      -0.013516       0.061931       0.006126       0.003719       0.001918       0.006185      -0.006413      -0.005835      -0.003602       0.009437              1.977372       2.789903       0.224670       0.147682       1.566302       0.163217       1.575910          -0.001770
           21              H       2.519904       9.723705      12.766654       0.032670       1.305080 0.93602652E+01  0.96266411E+02                                 2.007833                            1.807399      -1.366864       2.205679                    0.992963       4.161684      12.210594       0.455059       1.308734      -0.699876      -0.044071       0.024079       0.036359       0.062000      -0.006349      -0.005048      -0.003909       0.004839      -0.002137      -0.010361       0.002573       0.007788              2.127178       2.493563      -0.429465      -0.648843       1.748189       0.383808       2.139783          -0.001714
           22              H       2.056379      11.352106       7.452249       0.040550       1.407087 0.10285344E+02  0.10651092E+03                                 1.991884                            1.810085      -1.133296       2.319452                    0.995746       3.828543      10.674152       0.495131       1.194567      -0.728073      -0.017743       0.049185      -0.040765       0.066301      -0.007435       0.003766      -0.010697      -0.004654      -0.000028      -0.010483      -0.005096       0.015579              2.083222       1.708780      -0.071217       0.079339       2.366905      -0.781863       2.173981           0.002014
           23              H       6.896953      11.127761      10.871915       0.030984       1.362467 0.10057125E+02  0.10308728E+03                                 1.925007                            1.772590      -0.813817       2.458275                    0.999031       3.685717      10.070271       0.510036       1.171586      -0.735008       0.040427       0.025451       0.041342       0.063176       0.005454       0.006002       0.006380      -0.001494      -0.007332      -0.007763      -0.004262       0.012025              1.990349       2.049720       0.216402       0.683367       1.616064       0.184987       2.305263           0.002817
           24              H       6.710933       7.978184       6.338390       0.038948       1.474990 0.11094569E+02  0.11613060E+03                                 2.004012                            1.844348      -1.012529       2.371430                    0.997299       3.703691      10.107178       0.508936       1.149759      -0.741119       0.042781      -0.024698      -0.045669       0.067275      -0.002081      -0.016814       0.001078       0.010824       0.007656      -0.013552      -0.006811       0.020363              2.068194       1.939420      -0.385425      -0.417402       2.224847       0.494341       2.040315          -0.001791
           25              H       9.937304      11.249727       3.941235       0.038401       1.350554 0.10010342E+02  0.10137596E+03                                 1.838727                            1.713661      -0.861654       2.440836                    0.999005       3.490182       9.146714       0.549779       1.100100      -0.754860      -0.011256      -0.040900       0.049860       0.065464       0.003199      -0.000196      -0.008808      -0.014880      -0.003667      -0.008391      -0.005371       0.013762              1.875570       1.489689       0.070250      -0.203487       1.760144      -0.445213       2.376876           0.003165
           26              H       3.888113       0.640729       0.559876       0.036999       1.358005 0.99198400E+01  0.10126461E+03                                 1.910602                            1.751580      -0.953008       2.397018                    0.998020       3.692051      10.045323       0.517329       1.159809      -0.737352       0.058208      -0.015598      -0.015121       0.062129      -0.006334      -0.004572       0.000670       0.004254      -0.005092      -0.006940      -0.002190       0.009130              1.975659       2.788706      -0.224847      -0.147847       1.564513       0.162920       1.573758           0.000340
           27              H       2.562597       4.092003       5.399860       0.033795       1.278554 0.91304972E+01  0.93337351E+02                                 1.984612                            1.788452      -1.280291       2.247817                    0.993615       4.110066      12.029336       0.456093       1.313686      -0.699098       0.045009       0.024563       0.036781       0.063103       0.006234       0.005051      -0.003156       0.005887      -0.001216      -0.009869       0.001761       0.008108              2.101284       2.460022       0.421680       0.637323       1.729618       0.377116       2.114211          -0.000078
           28              H       3.026121       5.720404       0.085455       0.039291       1.397444 0.10198366E+02  0.10541689E+03                                 1.986830                            1.805686      -1.129567       2.323058                    0.995782       3.812506      10.629800       0.494244       1.198907      -0.727202       0.017382       0.049536      -0.041351       0.066827       0.007206      -0.003683      -0.010788      -0.004749      -0.000074      -0.010462      -0.005036       0.015498              2.077770       1.704183       0.071331      -0.079397       2.361272      -0.779358       2.167855          -0.001398
           29              H       8.350547       5.496059       3.505121       0.030840       1.358411 0.10020534E+02  0.10262697E+03                                 1.922062                            1.770088      -0.815576       2.458178                    0.999017       3.680731      10.055133       0.510041       1.172546      -0.734798      -0.040617       0.025547       0.041695       0.063568      -0.005341      -0.005970       0.006344      -0.001526      -0.007683      -0.007821      -0.004092       0.011913              1.987190       2.046136      -0.215967      -0.681374       1.614106       0.184657       2.301326           0.000795
           30              H       8.536567       1.985886      13.705184       0.036559       1.466264 0.11003382E+02  0.11491517E+03                                 1.995595                            1.836551      -0.995929       2.379654                    0.997486       3.688482      10.047535       0.510204       1.149506      -0.741312      -0.042301      -0.024761      -0.045600       0.066946       0.001683       0.016966       0.000481       0.010675       0.007615      -0.013773      -0.006602       0.020375              2.059478       1.931654       0.383987       0.415694       2.214693       0.492310       2.032086          -0.000487
           31              H       4.854804       6.005975       3.425559       0.044693       1.330108 0.98285726E+01  0.99080817E+02                                 1.820245                            1.698221      -0.857642       2.445079                    0.999112       3.459192       9.044967       0.552176       1.100346      -0.754813      -0.012101       0.039925      -0.050715       0.065670      -0.003564       0.000410      -0.008740      -0.015522      -0.001206      -0.008849      -0.005109       0.013958              1.855941       1.477023      -0.069095       0.199996       1.742552      -0.438019       2.348248          -0.005517
           32              H       8.970612       4.990973       6.806918       0.042905       1.341133 0.97796009E+01  0.99562469E+02                                 1.902172                            1.744994      -0.966264       2.394416                    0.998028       3.668095       9.994189       0.515269       1.167610      -0.735495       0.058942       0.015542       0.014064       0.062558       0.006495       0.003972       0.001669       0.005642      -0.005960      -0.006289      -0.003337       0.009625              1.966325       2.772368       0.223030       0.146664       1.558574       0.161653       1.568032          -0.003802
           33              H       7.645097       1.539699       1.966934       0.035226       1.284023 0.91815573E+01  0.93995844E+02                                 1.989689                            1.792859      -1.356488       2.213534                    0.993002       4.123347      12.079322       0.455729       1.312826      -0.699171       0.044868      -0.024058      -0.036882       0.062866      -0.006277      -0.005339      -0.003683       0.005628      -0.002492      -0.010371       0.002147       0.008224              2.106888       2.467596      -0.423170      -0.639469       1.733712       0.378283       2.119357          -0.000804
           34              H       8.108620      -0.088702       7.281339       0.041867       1.398698 0.10212733E+02  0.10561323E+03                                 1.987934                            1.806735      -1.128804       2.323005                    0.995804       3.817185      10.648772       0.494142       1.198610      -0.727173       0.017702      -0.049571       0.041247       0.066872      -0.007492       0.003637      -0.011002      -0.004420      -0.000416      -0.010880      -0.004881       0.015761              2.079044       1.705435      -0.071095       0.079202       2.362136      -0.779755       2.169561           0.002455
           35              H       3.268047       0.135643       3.861673       0.034911       1.341932 0.98766674E+01  0.10082156E+03                                 1.910127                            1.760198      -0.800099       2.467765                    0.999149       3.654096       9.976660       0.510057       1.176370      -0.733959      -0.041210      -0.025820      -0.041718       0.064073       0.005557       0.006153       0.006497      -0.001448      -0.008398      -0.008117      -0.004184       0.012301              1.974421       2.032956       0.213940       0.674787       1.604762       0.183179       2.285544           0.000472
           36              H       3.454067       3.285220       8.395198       0.041351       1.468754 0.11037185E+02  0.11540961E+03                                 2.001146                            1.841745      -1.013927       2.372628                    0.997347       3.691461      10.076922       0.508265       1.152476      -0.740493      -0.042719       0.024766       0.045920       0.067431      -0.002147      -0.017022       0.000641       0.011264       0.007483      -0.013759      -0.006874       0.020633              2.065262       1.936894      -0.385095      -0.417027       2.221236       0.493740       2.037655          -0.002368
           37              C       0.056924      11.143887      11.585610       0.525936      19.154286 0.21091814E+03  0.41855833E+04                                 6.410447                            5.032317       0.423090       2.197894                    0.999878      22.021202      60.356880       0.685505       0.450250      -1.031861      -0.008567      -0.042740       0.044348       0.062184      -0.006075       0.031415      -0.022702       0.177584      -0.194300      -0.085783      -0.041074       0.126857              7.057038       3.985525      -0.179702      -0.819376       8.591637       1.598694       8.593953           0.022613
           38              C       7.196515      10.419356      14.046119       0.523210      20.131851 0.21068383E+03  0.41739505E+04                                 6.596563                            4.992760       0.525603       2.230241                    0.999694      21.956849      59.857105       0.696801       0.443692      -1.037098       0.061387      -0.031341      -0.009935       0.069637      -0.005596      -0.021957      -0.104762      -0.086414       0.088781      -0.088443      -0.046031       0.134474              7.478569       8.056271       0.690588       0.971997       7.206997       3.614231       7.172439           0.016546
           39              C       8.301552       7.539650       9.860896       0.532086      19.779082 0.22230734E+03  0.44846236E+04                                 6.662655                            5.221527       0.229790       2.134810                    0.999549      22.369033      62.479431       0.660179       0.459910      -1.023049       0.043844       0.025043       0.046946       0.068945      -0.051673       0.030852      -0.044315      -0.164476      -0.165344      -0.085954      -0.052344       0.138298              7.372904       9.342277       1.175792      -0.481134       4.302646       1.180246       8.473788           0.019070
           40              C       7.294607       6.259642      14.044056       0.530052      20.299551 0.22015696E+03  0.44228781E+04                                 6.726742                            5.171258       0.229311       2.131026                    0.999798      22.325182      61.880492       0.669333       0.455503      -1.027273       0.022229       0.051535      -0.036994       0.067220      -0.002652      -0.031740       0.095203      -0.098782       0.143947      -0.088682      -0.047015       0.135697              7.514454       9.617733      -0.582034       1.405010       6.632756      -2.766237       6.292874           0.014644
           41              C       1.221223       6.059590      11.911664       0.525252      19.288280 0.21141456E+03  0.41935897E+04                                 6.417935                            5.012362       0.547322       2.238393                    0.999666      21.957373      59.967090       0.692905       0.445637      -1.035585      -0.040682       0.030713       0.038669       0.063981       0.048625       0.073564       0.056622       0.112644      -0.072323      -0.092745      -0.043843       0.136588              7.106311       5.310009      -0.827323      -1.816739       8.190352      -2.292810       7.818570           0.014985
           42              C       1.067630       8.793881       0.433167       0.536592      19.813740 0.21414615E+03  0.42826290E+04                                 6.659735                            5.129530       0.240129       2.139020                    0.999750      22.280220      62.096466       0.664706       0.460762      -1.021896      -0.049295      -0.021463      -0.037373       0.065478       0.005260      -0.085552      -0.004486       0.139227       0.117342      -0.089390      -0.041139       0.130529              7.467105       5.404314      -0.406106       1.648472      11.307250      -0.200185       5.689751           0.018109
           43              C       5.139424       5.751219      10.514772       0.496591      19.439369 0.21486524E+03  0.42817484E+04                                 6.470069                            5.079081       0.465361       2.210494                    0.999879      22.177659      60.821088       0.682678       0.450231      -1.032348      -0.009846       0.042457      -0.048771       0.065408       0.004969      -0.028296      -0.028131       0.166912      -0.180305      -0.086748      -0.031772       0.118520              7.124067       4.019572       0.185356       0.827095       8.692919       1.640524       8.659712          -0.001619
           44              C       2.114015       6.475750       8.054263       0.497866      20.436970 0.21444602E+03  0.42673575E+04                                 6.663471                            5.038352       0.541197       2.234211                    0.999736      22.146634      60.509905       0.693386       0.443905      -1.036965       0.064707       0.030123       0.007016       0.071719       0.007843       0.022655      -0.098122      -0.070165       0.080351      -0.086252      -0.036823       0.123075              7.558803       8.125419      -0.704476      -0.988345       7.292010       3.670138       7.258979           0.008588
           45              C       3.219052       9.355456      12.239486       0.519796      19.940829 0.22430786E+03  0.45333545E+04                                 6.685867                            5.234772       0.243108       2.137525                    0.999547      22.467901      62.733509       0.661528       0.458123      -1.024445       0.047807      -0.023957      -0.044391       0.069499       0.049833      -0.033570      -0.042742      -0.165637      -0.157636      -0.088535      -0.047862       0.136398              7.401931       9.381431      -1.183631       0.472774       4.313576       1.190297       8.510786           0.008931
           46              C       2.212107      10.635464       8.056326       0.514790      20.520316 0.22300194E+03  0.44932733E+04                                 6.770431                            5.202057       0.244683       2.134318                    0.999799      22.454148      62.277179       0.668004       0.455064      -1.027787       0.018963      -0.052942       0.038757       0.068297       0.000316       0.034572       0.091049      -0.101983       0.146197      -0.091995      -0.040716       0.132711              7.565488       9.698361       0.584017      -1.416484       6.668554      -2.782783       6.329550           0.014333
           47              C       6.303723      10.835516      10.188718       0.513320      19.452031 0.21362556E+03  0.42470743E+04                                 6.445844                            5.033272       0.566969       2.243346                    0.999621      22.065520      60.265572       0.692772       0.444712      -1.036466      -0.042554      -0.025618      -0.041302       0.064599      -0.044156      -0.069039       0.058255       0.112785      -0.074147      -0.094539      -0.036663       0.131202              7.137993       5.330431       0.834321       1.820310       8.236048      -2.310395       7.847500           0.016589
           48              C       6.150130       8.461821       6.933627       0.515495      20.084249 0.21761326E+03  0.43678994E+04                                 6.720418                            5.173096       0.241435       2.138982                    0.999679      22.400277      62.471578       0.661716       0.461155      -1.022046      -0.049029       0.027031       0.037915       0.067617      -0.006461       0.081298      -0.001380       0.146629       0.119177      -0.093516      -0.034806       0.128322              7.537613       5.451514       0.433544      -1.667695      11.423519      -0.221664       5.737807           0.009540
           49              C      10.108076       0.119517       3.147978       0.513201      19.297035 0.21282377E+03  0.42321438E+04                                 6.439098                            5.053385       0.436498       2.201228                    0.999870      22.108332      60.622668       0.684526       0.449962      -1.032212       0.010736       0.040475      -0.045995       0.062201      -0.006728       0.030726      -0.026061       0.173461      -0.193229      -0.087911      -0.036704       0.124615              7.090931       4.001346      -0.181822      -0.823149       8.646048       1.620239       8.625400           0.024272
           50              C       2.968485       0.844048       0.687469       0.513378      20.260770 0.21227085E+03  0.42131682E+04                                 6.624901                            5.012017       0.538569       2.233782                    0.999675      22.034880      60.119715       0.695379       0.443778      -1.037077      -0.062549       0.031001       0.006569       0.070119      -0.007467      -0.023223      -0.103726      -0.083210       0.088025      -0.089802      -0.042750       0.132552              7.513246       8.081591       0.693920       0.975128       7.248760       3.641173       7.209389           0.017584
           51              C       1.863448       3.723754       4.872692       0.524146      19.850474 0.22326427E+03  0.45081674E+04                                 6.677299                            5.231859       0.241110       2.139398                    0.999486      22.399729      62.567417       0.659783       0.459753      -1.023272      -0.047348      -0.023896      -0.045352       0.069783      -0.048771       0.031648      -0.040800      -0.160921      -0.158217      -0.085379      -0.047520       0.132899              7.389828       9.358079       1.178082      -0.479900       4.310138       1.185858       8.501268           0.015383
           52              C       2.870393       5.003762       0.689532       0.522235      20.365648 0.22108008E+03  0.44450599E+04                                 6.739985                            5.181521       0.241779       2.135719                    0.999792      22.340618      61.902583       0.668932       0.455403      -1.027563      -0.019044      -0.052957       0.037198       0.067460      -0.001234      -0.033089       0.092223      -0.101612       0.142539      -0.090347      -0.042883       0.133230              7.529506       9.647069      -0.580964       1.406292       6.642062      -2.768464       6.299386           0.010512
           53              C       8.943777       5.203814       2.821924       0.515621      19.454936 0.21364813E+03  0.42490470E+04                                 6.454170                            5.039068       0.544751       2.236486                    0.999699      22.073376      60.363326       0.691005       0.445690      -1.035553       0.041295      -0.027840      -0.041317       0.064711       0.045364       0.069685       0.058784       0.110636      -0.069209      -0.094083      -0.037752       0.131835              7.148491       5.334881      -0.833652      -1.820663       8.251085      -2.317547       7.859507           0.009312
           54              C       9.097370       2.469523      14.300421       0.529229      19.866878 0.21491378E+03  0.43005998E+04                                 6.673554                            5.141145       0.240031       2.140142                    0.999727      22.268788      62.025669       0.663674       0.461197      -1.021946       0.049554       0.023541       0.037353       0.066370       0.006586      -0.082503      -0.002991       0.141334       0.114843      -0.090122      -0.037766       0.127889              7.483773       5.414695      -0.420716       1.652201      11.336846      -0.212455       5.699777           0.010064
           55              C       5.025576       5.512185       4.218816       0.503427      19.331762 0.21350333E+03  0.42479125E+04                                 6.449270                            5.065060       0.452223       2.207714                    0.999879      22.088497      60.531752       0.683187       0.450605      -1.032119       0.008551      -0.042678       0.046249       0.063510       0.006237      -0.029012      -0.025693       0.171490      -0.188167      -0.086271      -0.035994       0.122265              7.100129       4.007964       0.184630       0.822986       8.659566       1.633475       8.632858          -0.008392
           56              C       8.050985       4.787654       6.679325       0.499959      20.361359 0.21359334E+03  0.42461339E+04                                 6.652573                            5.032463       0.540915       2.236059                    0.999750      22.072073      60.274862       0.692940       0.444636      -1.036545      -0.063259      -0.031750      -0.007446       0.071170       0.008420       0.021979      -0.099133      -0.075542       0.085427      -0.086560      -0.039162       0.125722              7.545343       8.107741      -0.703563      -0.986843       7.280251       3.663247       7.248038          -0.000765
           57              C       6.945948       1.907948       2.494102       0.521833      19.904815 0.22401279E+03  0.45265676E+04                                 6.686560                            5.238272       0.238775       2.137299                    0.999541      22.427736      62.645773       0.659896       0.459340      -1.023615      -0.046280       0.024361       0.044572       0.068717       0.050468      -0.032289      -0.042130      -0.163914      -0.158462      -0.086909      -0.048790       0.135699              7.401183       9.378022      -1.179604       0.481614       4.314456       1.187445       8.511070           0.012088
           58              C       7.952893       0.627940       6.677262       0.519649      20.463342 0.22232308E+03  0.44765584E+04                                 6.760738                            5.195749       0.239636       2.133851                    0.999780      22.414180      62.162340       0.668041       0.455348      -1.027540      -0.018887       0.052724      -0.038722       0.068087       0.000385       0.033522       0.089880      -0.098931       0.140621      -0.089510      -0.040614       0.130125              7.554160       9.680449       0.584581      -1.415126       6.660196      -2.778461       6.321834           0.011630
           59              C       3.861277       0.427888       4.544870       0.512021      19.435374 0.21354942E+03  0.42451926E+04                                 6.448369                            5.037359       0.558330       2.241455                    0.999654      22.028783      60.163108       0.691462       0.445593      -1.035951       0.040929       0.028030       0.040723       0.064181      -0.045660      -0.069779       0.058094       0.110891      -0.073034      -0.093715      -0.038352       0.132067              7.140111       5.328615       0.833122       1.816243       8.244547      -2.315123       7.847171           0.009222
           60              C       4.014870       2.801583       7.799961       0.521250      19.945633 0.21586858E+03  0.43242997E+04                                 6.693997                            5.155215       0.248731       2.143019                    0.999741      22.288796      62.105196       0.662284       0.461674      -1.021728       0.049361      -0.024908      -0.037480       0.066795      -0.006627       0.081141      -0.002503       0.144308       0.119875      -0.092454      -0.035179       0.127633              7.506747       5.430719       0.426991      -1.659516      11.374035      -0.216974       5.715486           0.006385
           61              O      -0.017992       9.876467      11.478644      -0.554367      41.021089 0.65009772E+03  0.16431464E+05                                 9.525529                            7.994917      -0.250046       1.973225                    0.993577      28.322603      77.000250       0.657246       0.368706      -1.128431      -0.001516       0.060158       0.015285       0.062088      -0.001528       0.021117       0.014136      -0.037029      -0.214676      -0.077834       0.021953       0.055881             10.497946       7.610291      -0.267808      -1.325410      15.584395       2.063541       8.299152           0.082613
           62              O       7.481440       9.521144      13.178016      -0.550131      42.291923 0.63339847E+03  0.15857473E+05                                 9.673939                            7.825966      -0.029405       2.048843                    0.993527      27.880784      74.696011       0.674713       0.362602      -1.136588       0.000566       0.042734       0.047066       0.063574      -0.010409      -0.021493       0.014727      -0.101482       0.139335      -0.078263       0.019489       0.058774             11.052088       9.072803      -0.583135       0.462313      12.173600       6.070468      11.909862           0.083985
           63              O       8.043869       7.761715      11.089088      -0.553346      38.664419 0.61282422E+03  0.15245380E+05                                 9.116786                            7.715178      -0.077854       2.026343                    0.995393      28.062317      75.413977       0.675953       0.364240      -1.133139       0.025702      -0.010887      -0.057324       0.063758      -0.037931      -0.021776       0.000771      -0.091691       0.124772      -0.083581       0.033224       0.050357              9.992417       9.424284      -0.386094      -1.108117       5.936820       1.887210      14.616148           0.078542
           64              O       8.505360       6.640609      13.890090      -0.543109      38.478342 0.60549029E+03  0.15009742E+05                                 9.090427                            7.662542      -0.192832       1.998200                    0.993228      27.789891      74.421554       0.679470       0.363638      -1.134205      -0.061944      -0.011862       0.002624       0.063124       0.022849      -0.017431       0.052929       0.055665      -0.028653      -0.077152       0.036102       0.041050              9.970170      14.105950       1.143554       0.349820       8.801993      -2.371402       7.002569           0.082835
           65              O       0.756683       7.242008      11.806171      -0.551853      39.919797 0.65204464E+03  0.16460888E+05                                 9.300931                            7.976826      -0.163285       2.001907                    0.993881      28.129226      75.943608       0.663004       0.365944      -1.132761       0.019804      -0.056875       0.019997       0.063458      -0.006515       0.049670       0.004010      -0.049966      -0.178326      -0.086798       0.031177       0.055621             10.111189       8.338045      -2.744214      -0.697267      13.945911      -2.407465       8.049610           0.080425
           66              O       0.287263       9.112728      14.410775      -0.552287      39.655341 0.63517555E+03  0.15963991E+05                                 9.343516                            7.895743      -0.225956       1.985705                    0.992937      28.152872      76.364163       0.662117       0.368064      -1.128738       0.028351      -0.039786       0.042725       0.064901      -0.035033      -0.008074      -0.043958       0.050689       0.041722      -0.071936       0.024516       0.047419             10.323165       8.635377      -2.174444       2.918823      12.643768      -0.970746       9.690349           0.085638
           67              O      10.090999       0.159653      12.631252      -0.506567      33.388173 0.46480673E+03  0.10754962E+05                                 8.160592                            6.618540       0.437640       2.205372                    0.997709      26.416869      67.723662       0.749008       0.353414      -1.145537       0.008824      -0.035874      -0.034034       0.050231      -0.018882       0.010291       0.065322       0.111744       0.057052      -0.104024       0.049438       0.054586              9.178571       5.324147      -0.747772      -0.929865       9.078512       4.805887      13.133055           0.047500
           68              O       8.013883      11.406315      -0.001326      -0.500736      34.602050 0.48316143E+03  0.11288535E+05                                 8.394785                            6.781478       0.427830       2.208070                    0.996689      26.398648      68.007666       0.734468       0.356934      -1.142692      -0.020740      -0.039764      -0.025333       0.051508       0.058390       0.048715      -0.034195      -0.051707       0.041247      -0.101452       0.044195       0.057257              9.500961      10.410995       3.392952       3.106988       9.199201       4.052133       8.892686           0.044157
           69              O       6.301487       6.745956      13.470772      -0.506714      32.152972 0.44962372E+03  0.10307038E+05                                 7.920151                            6.467636       0.601064       2.260617                    0.998577      26.216092      66.672120       0.765858       0.348878      -1.150423       0.049862      -0.005971       0.019721       0.053952      -0.070921       0.051620       0.036912      -0.009079       0.064613      -0.111637       0.046969       0.064668              8.859916      10.814760      -2.689760       3.664025       7.272294      -2.950082       8.492693           0.044403
           70              O       0.972892       5.255416      12.819842      -0.503619      31.347864 0.43559257E+03  0.99110707E+04                                 7.776715                            6.362234       0.444704       2.203959                    0.998300      26.268749      66.655960       0.772495       0.348474      -1.150233      -0.010155       0.038393      -0.032365       0.051231       0.068384       0.039413      -0.052914       0.033068       0.096516      -0.115836       0.053935       0.061901              8.718869       5.558160       0.992787      -1.833347       9.107748      -4.833581      11.490699           0.040897
           71              O       1.150373       7.566510       0.451879      -0.505398      35.036873 0.47421314E+03  0.11032418E+05                                 8.472647                            6.701369       0.459336       2.217364                    0.997568      26.374952      67.894814       0.741352       0.355128      -1.143664      -0.016885       0.051879      -0.004572       0.054749      -0.007220      -0.082797      -0.001627      -0.064960      -0.081436      -0.106174       0.045156       0.061018              9.730575       5.813298      -0.100940       0.265739      17.801804      -0.984189       5.576623           0.044504
           72              O       9.384836       7.760536       9.284960      -0.510878      32.116083 0.46568211E+03  0.10780350E+05                                 7.950210                            6.614043       0.546498       2.241710                    0.997959      26.446020      67.815850       0.751081       0.352270      -1.146459      -0.040806       0.007693       0.040818       0.058227      -0.006491      -0.048973      -0.048961       0.015320      -0.234569      -0.111544       0.043523       0.068021              8.791068      14.190196       1.577145      -2.124220       5.302893       0.044647       6.880114           0.051743
           73              O       5.064508       7.018639      10.621738      -0.494610      39.317710 0.61637757E+03  0.15368551E+05                                 9.257502                            7.778076      -0.168996       2.006501                    0.995760      27.628313      74.531107       0.667408       0.368069      -1.129254      -0.008796      -0.053322      -0.037651       0.065865      -0.002207      -0.013077       0.009653      -0.040823      -0.173512      -0.061069       0.010596       0.050472             10.195449       7.395043       0.252971       1.267535      15.143074       2.001527       8.048229           0.013610
           74              O       2.398940       7.373962       8.922366      -0.505428      41.275765 0.61427970E+03  0.15262477E+05                                 9.520230                            7.703092       0.018925       2.064915                    0.996304      27.493030      73.394361       0.680537       0.362239      -1.136795       0.024734      -0.039381      -0.048903       0.067485       0.010875       0.021142       0.019697      -0.073676       0.109821      -0.060331       0.005969       0.054362             10.874849       8.912524       0.576104      -0.442802      11.988614       5.970192      11.723411           0.065619
           75              O       2.961369       9.133391      11.011294      -0.494269      37.061197 0.58097719E+03  0.14258909E+05                                 8.866712                            7.512557      -0.035500       2.048947                    0.997290      27.343060      72.941314       0.685064       0.364290      -1.133310       0.047377       0.006769       0.040645       0.062789       0.037110       0.012353      -0.000110      -0.086341       0.142212      -0.081678       0.032158       0.049520              9.709131       9.115949       0.375495       1.081485       5.790238       1.834210      14.221205           0.007804
           76              O       3.422860      10.254497       8.210292      -0.487438      37.130869 0.57904726E+03  0.14188510E+05                                 8.860519                            7.478176      -0.086462       2.035844                    0.996035      27.231971      72.398976       0.690200       0.362167      -1.135865      -0.061044      -0.007622       0.015368       0.063409      -0.027522       0.020568       0.043531       0.055314      -0.000249      -0.071415       0.031794       0.039620              9.706428      13.763909      -1.131014      -0.321721       8.543148      -2.269985       6.812228           0.016929
           77              O       5.839183       9.653098      10.294211      -0.508797      38.871489 0.63017779E+03  0.15769770E+05                                 9.125668                            7.829796      -0.036309       2.043454                    0.996622      27.701849      74.400480       0.670926       0.364812      -1.133925       0.001730       0.055136      -0.038052       0.067015       0.004289      -0.037973       0.006189      -0.034222      -0.171657      -0.074525       0.028240       0.046286              9.915721       8.181754       2.695142       0.670245      13.678618      -2.350807       7.886791           0.067769
           78              O       5.369763       7.782378       7.689607      -0.450338      37.407171 0.58982483E+03  0.14539958E+05                                 8.955883                            7.580382      -0.075582       2.039233                    0.997343      27.224080      72.933039       0.680104       0.365334      -1.131791       0.016966       0.039467      -0.030037       0.052419       0.038732       0.002031      -0.043099       0.036638       0.048044      -0.068424       0.014760       0.053664              9.877713       8.312220       2.111655      -2.792648      12.039932      -0.982959       9.280988          -0.047402
           79              O       5.008499       5.111453       9.469130      -0.464033      32.817017 0.45538322E+03  0.10486102E+05                                 8.074105                            6.557314       0.484876       2.220692                    0.998906      26.165329      66.979506       0.751213       0.354084      -1.144666       0.009873       0.052115       0.023836       0.058151       0.011108      -0.011772       0.057207       0.098182       0.077829      -0.092030       0.036159       0.055872              9.074187       5.279763       0.738080       0.918680       8.976263       4.743002      12.966536          -0.006310
           80              O       2.931383       5.849387       7.368120      -0.460055      34.191901 0.47593636E+03  0.11082914E+05                                 8.340981                            6.740444       0.473293       2.221134                    0.998377      26.199083      67.480926       0.734753       0.357981      -1.141341      -0.004488       0.052237       0.035994       0.063596      -0.048809      -0.042600      -0.029523      -0.025060       0.017325      -0.083353       0.035358       0.047996              9.436495      10.333492      -3.369496      -3.086767       9.136981       4.019347       8.839011          -0.012791
           81              O       1.218987      10.149150       8.629610      -0.502696      32.152322 0.44960325E+03  0.10308440E+05                                 7.927330                            6.474031       0.540867       2.241891                    0.998365      26.188356      66.649610       0.764172       0.349584      -1.149620       0.055801       0.003395      -0.018665       0.058938       0.070150      -0.051685       0.035493      -0.007807       0.064258      -0.110233       0.045215       0.065017              8.868735      10.818206       2.689838      -3.669408       7.279091      -2.955362       8.508907           0.047629
           82              O       6.055392       0.015690       9.280540      -0.504639      31.493648 0.43824831E+03  0.99870981E+04                                 7.797336                            6.380034       0.437690       2.199262                    0.998380      26.360807      66.951428       0.771667       0.348303      -1.150324      -0.010404      -0.043712       0.035435       0.057224      -0.064956      -0.037634      -0.053504       0.032371       0.099518      -0.112784       0.049660       0.063124              8.741921       5.573373      -0.993601       1.838013       9.128829      -4.846074      11.523562           0.042347
           83              O       6.232873       9.689192       6.914915      -0.498261      34.827890 0.47103443E+03  0.10940287E+05                                 8.438947                            6.680682       0.447864       2.215151                    0.997504      26.294438      67.636038       0.742181       0.355320      -1.143485      -0.019112      -0.055851       0.008202       0.059597       0.007176       0.079739      -0.002978      -0.063790      -0.084702      -0.103252       0.045454       0.057798              9.684840       5.793235       0.104481      -0.265589      17.700969      -0.975286       5.560317           0.042614
           84              O       4.302336       9.134570      12.815422      -0.507737      32.101202 0.46531074E+03  0.10771126E+05                                 7.955418                            6.617560       0.529523       2.237378                    0.997783      26.417565      67.772153       0.749729       0.352926      -1.145764      -0.042365      -0.007720      -0.044044       0.061597       0.005582       0.048340      -0.048409       0.015046      -0.226125      -0.108703       0.041441       0.067262              8.800110      14.223809      -1.586281       2.113173       5.306524       0.043472       6.869997           0.040563
           85              O       0.017992       1.386937       3.254944      -0.513696      40.176681 0.63283348E+03  0.15892772E+05                                 9.409424                            7.897381      -0.253838       1.973684                    0.995749      27.968243      75.870159       0.659915       0.369580      -1.127414       0.010867      -0.050373      -0.032088       0.060705       0.005038       0.014841       0.007556      -0.047875      -0.212038      -0.073607       0.013161       0.060446             10.370168       7.511311      -0.260871      -1.300156      15.407477       2.042583       8.191716           0.047604
           86              O       2.683560       1.742260       1.555572      -0.514664      41.575456 0.61977182E+03  0.15432967E+05                                 9.565291                            7.738923       0.002918       2.058804                    0.995871      27.607561      73.777242       0.678778       0.362377      -1.136707      -0.020043      -0.037090      -0.050268       0.065607      -0.019155      -0.019819       0.011246      -0.089030       0.128472      -0.072473       0.018803       0.053671             10.926920       8.958914      -0.581853       0.443875      12.047583       6.000940      11.774264           0.038558
           87              O       2.121131       3.501689       3.644500      -0.515701      37.901713 0.59749024E+03  0.14769643E+05                                 8.994308                            7.615135      -0.000291       2.050645                    0.997929      27.738549      74.300489       0.680787       0.363962      -1.133386      -0.041243       0.003712       0.048870       0.064055      -0.027974      -0.017258       0.006082      -0.080201       0.112299      -0.069635       0.023003       0.046632              9.853579       9.273302      -0.379359      -1.092322       5.865721       1.860780      14.421714           0.049670
           88              O       1.659640       4.622795       0.843498      -0.500860      37.594124 0.58810006E+03  0.14470971E+05                                 8.945773                            7.546378      -0.090433       2.031248                    0.995984      27.421929      73.133854       0.685492       0.363126      -1.134750       0.060413      -0.008687       0.008132       0.061574       0.027486      -0.018025       0.048726       0.038267      -0.048466      -0.072698       0.029095       0.043603              9.804955      13.883400       1.134968       0.330805       8.647375      -2.310653       6.884090           0.041754
           89              O       9.408317       4.021396       2.927417      -0.518175      39.484888 0.64247853E+03  0.16163670E+05                                 9.237217                            7.919274      -0.095645       2.020913                    0.996305      27.951012      75.395151       0.665091       0.366052      -1.132389      -0.005140       0.052534      -0.033643       0.062595      -0.014900       0.042540       0.004380      -0.048368      -0.169708      -0.079362       0.022015       0.057346             10.043311       8.278550      -2.728263      -0.685371      13.860556      -2.392483       7.990826           0.038729
           90              O       9.877737       2.150676       0.322813      -0.514561      38.901927 0.62005207E+03  0.15483477E+05                                 9.201791                            7.781041      -0.085008       2.027933                    0.996023      27.875535      75.259728       0.669865       0.366166      -1.130695      -0.020951       0.054362      -0.036586       0.068795      -0.022966      -0.008381      -0.037401       0.052688       0.025396      -0.060249       0.025463       0.034786             10.160786       8.513061      -2.152386       2.868833      12.432669      -0.974084       9.536628           0.042737
           91              O       0.074001      11.103751       2.102336      -0.505384      33.506508 0.46684026E+03  0.10816088E+05                                 8.187256                            6.639082       0.423832       2.200422                    0.997664      26.446149      67.889573       0.746664       0.354062      -1.144771      -0.007328       0.039026       0.034489       0.052594      -0.019301       0.011572       0.064872       0.111503       0.060912      -0.104063       0.048795       0.055268              9.211547       5.339142      -0.750190      -0.934179       9.119163       4.830613      13.176337           0.049394
           92              O       2.151117       0.217685       0.001326      -0.497861      34.629114 0.48377199E+03  0.11307712E+05                                 8.402890                            6.788611       0.415425       2.203957                    0.996595      26.406890      68.070084       0.733533       0.357234      -1.142316       0.021357       0.042115       0.027373       0.054581       0.058296       0.047314      -0.033756      -0.052204       0.035710      -0.099971       0.041712       0.058259              9.510769      10.415129       3.396689       3.105160       9.216277       4.060069       8.900901           0.045119
           93              O       3.863513       4.517448       1.262816      -0.504817      32.089297 0.44885378E+03  0.10285652E+05                                 7.912818                            6.464893       0.588859       2.257602                    0.998471      26.187200      66.600750       0.765473       0.349180      -1.150099      -0.054575       0.004371      -0.019793       0.058218      -0.069784       0.051922       0.035382      -0.008762       0.065919      -0.110184       0.045425       0.064759              8.849731      10.801016      -2.682439       3.655249       7.265271      -2.944606       8.482906           0.041142
           94              O       9.192108       6.007988       1.913746      -0.499035      31.395969 0.43631361E+03  0.99329047E+04                                 7.789337                            6.371105       0.430683       2.199806                    0.998199      26.268277      66.701984       0.771199       0.348869      -1.149754       0.010696      -0.042955       0.033148       0.055303       0.066092       0.037923      -0.052140       0.031447       0.099366      -0.112922       0.050867       0.062056              8.735979       5.564381       0.992384      -1.832277       9.131855      -4.849537      11.511702           0.035391
           95              O       9.014627       3.696894      14.281709      -0.500920      34.824785 0.47111696E+03  0.10941296E+05                                 8.435875                            6.677253       0.455634       2.217109                    0.997542      26.305201      67.632913       0.743135       0.354894      -1.143973       0.020327      -0.053687       0.007537       0.057899      -0.007341      -0.082058      -0.001917      -0.064369      -0.087391      -0.105904       0.045763       0.060140              9.686426       5.791352      -0.109757       0.266284      17.709600      -0.983719       5.558325           0.036868
           96              O       0.780164       3.502868       5.448628      -0.509070      32.012712 0.46408023E+03  0.10733857E+05                                 7.934451                            6.603605       0.550468       2.244351                    0.997878      26.404068      67.675328       0.751524       0.352371      -1.146393       0.043043      -0.007255      -0.043425       0.061571      -0.004173      -0.048558      -0.047263       0.016794      -0.223608      -0.107301       0.039121       0.068180              8.772029      14.154792       1.575537      -2.114009       5.295203       0.044329       6.866092           0.051358
           97              O       5.100492       4.244765       4.111850      -0.507029      39.624312 0.62278529E+03  0.15574323E+05                                 9.320941                            7.831559      -0.256585       1.978229                    0.995027      27.738926      75.031555       0.663202       0.369309      -1.127885       0.007656       0.054180       0.034038       0.064441      -0.004090      -0.017152       0.006646      -0.040240      -0.198594      -0.070016       0.015777       0.054239             10.266061       7.448055       0.256993       1.282964      15.236310       2.017636       8.113817           0.036761
           98              O       7.766060       3.889442       5.811222      -0.505103      41.127441 0.61194963E+03  0.15188639E+05                                 9.499087                            7.689834       0.005660       2.062614                    0.996015      27.429365      73.162291       0.681010       0.362368      -1.136807      -0.020821       0.040013       0.050206       0.067492       0.016010       0.020737       0.018709      -0.084137       0.122391      -0.068201       0.010312       0.057889             10.848202       8.889796       0.574620      -0.441841      11.957791       5.951321      11.697018           0.035411
           99              O       7.203631       2.130013       3.722294      -0.498519      37.222842 0.58443889E+03  0.14371928E+05                                 8.914171                            7.552273      -0.101989       2.028537                    0.996547      27.381870      73.228366       0.680585       0.365972      -1.131476      -0.043218      -0.003710      -0.044840       0.062387       0.029291       0.013057       0.007217      -0.079744       0.139574      -0.073604       0.021621       0.051983              9.762688       9.176224       0.376899       1.084073       5.819331       1.841526      14.292509           0.033568
          100              O       6.742140       1.008907       6.523296      -0.500150      37.464608 0.58561472E+03  0.14393391E+05                                 8.922098                            7.527256      -0.094635       2.031751                    0.995570      27.363075      72.915799       0.686851       0.362821      -1.135081       0.061414       0.005338      -0.007077       0.062050      -0.027496       0.012956       0.043296       0.051650      -0.033624      -0.067843       0.023552       0.044291              9.777351      13.849900      -1.133343      -0.330626       8.616899      -2.299137       6.865255           0.039633
          101              O       4.325817       1.610306       4.439377      -0.507090      38.752570 0.62805109E+03  0.15700576E+05                                 9.103546                            7.813593      -0.035568       2.044586                    0.996631      27.651294      74.185309       0.672121       0.364534      -1.134337      -0.007348      -0.055251       0.034916       0.065770       0.010162      -0.039494       0.007510      -0.046026      -0.158727      -0.074288       0.022668       0.051620              9.889702       8.158577       2.684223       0.667766      13.644133      -2.341266       7.866396           0.032609
          102              O       4.795237       3.481026       7.043981      -0.463704      37.730853 0.59658393E+03  0.14755366E+05                                 9.026398                            7.639355      -0.114488       2.025986                    0.996837      27.344879      73.489203       0.675079       0.366837      -1.130107      -0.021133      -0.045414       0.035160       0.061199       0.029342       0.006388      -0.033543       0.036233       0.038812      -0.056404       0.018473       0.037931              9.957751       8.369490       2.115934      -2.813720      12.147396      -0.973238       9.356366          -0.012333
          103              O       5.156501       6.151951       5.264458      -0.461903      32.723609 0.45388406E+03  0.10441757E+05                                 8.054489                            6.542990       0.470535       2.216206                    0.998872      26.141918      66.862789       0.752729       0.353703      -1.145107      -0.010305      -0.047690      -0.023220       0.054034       0.012052      -0.012718       0.058592       0.104128       0.075123      -0.095540       0.039110       0.056430              9.050977       5.268340       0.736820       0.914582       8.955840       4.728702      12.928751          -0.000338
          104              O       7.233617       5.414017       7.365468      -0.456277      34.074509 0.47414513E+03  0.11030710E+05                                 8.322967                            6.728978       0.464132       2.218980                    0.998408      26.146450      67.311572       0.735183       0.358111      -1.141246       0.004787      -0.050470      -0.032386       0.060158      -0.049536      -0.044449      -0.031979      -0.028352       0.018838      -0.086848       0.038350       0.048499              9.413359      10.307081      -3.356640      -3.076270       9.114739       4.005652       8.818255          -0.018491
          105              O       8.946013       1.114254       6.103978      -0.503415      32.147780 0.44946338E+03  0.10303429E+05                                 7.922958                            6.469979       0.601073       2.261579                    0.998522      26.197313      66.645392       0.765026       0.349255      -1.150002      -0.054383      -0.005155       0.020325       0.058285       0.069417      -0.051818       0.033805      -0.007522       0.061404      -0.108617       0.043053       0.065563              8.864112      10.813393       2.688474      -3.666820       7.274909      -2.953184       8.504035           0.048647
          106              O       4.109608      11.247714       5.453048      -0.498223      31.246878 0.43415251E+03  0.98700416E+04                                 7.757618                            6.350895       0.437188       2.201761                    0.998272      26.244886      66.565589       0.773340       0.348385      -1.150317       0.010539       0.041280      -0.034066       0.054549      -0.065952      -0.037453      -0.052821       0.030480       0.095568      -0.112575       0.050725       0.061850              8.694544       5.547962      -0.987813       1.824824       9.080709      -4.814019      11.454961           0.039960
          107              O       3.932127       1.574212       7.818673      -0.495038      34.579107 0.46705552E+03  0.10822515E+05                                 8.393749                            6.647742       0.466510       2.222692                    0.997563      26.205725      67.280760       0.744964       0.354822      -1.144137       0.019428       0.054220      -0.006536       0.057965       0.007220       0.078345      -0.002952      -0.063754      -0.077940      -0.101206       0.044348       0.056859              9.631132       5.765642       0.103319      -0.262449      17.596106      -0.968311       5.531647           0.039140
          108              O       5.862664       2.128834       1.918166      -0.504144      31.934201 0.46244801E+03  0.10686808E+05                                 7.922433                            6.592612       0.536891       2.240684                    0.997805      26.362457      67.541794       0.752034       0.352439      -1.146326       0.041670       0.007421       0.041765       0.059462       0.005586       0.048423      -0.049049       0.014723      -0.227702      -0.109493       0.041899       0.067594              8.760490      14.146031      -1.573653       2.110318       5.287601       0.043086       6.847837           0.046246

******************************************************
Auxiliary information for the entire system
The total spin magnetic moment of the unit cell is   41.800933
The total net atomic charge of the unit cell is   0.000003
Accuracy of reproducing the electrostatic potential in the unit cell:
  The inner radius (bohr) =    5.0000
  The outer radius (bohr) =   12.0000
  Valid grid points have density less than (e/(bohr^3)) =    0.0001
  The number of valid grid points were=        34673
  The rms potential error without charges in kcal/mol is=      3.06726
  The rms potential error with partial charges in kcal/mol is=      0.79523
  The RRMSE value at monopole order=      0.25926
  The rms potential error with partial charges and cloud penetration in kcal/mol is=      0.78233
  The RRMSE value at monopole order with cloud penetration is=      0.25506
  The rms potential error with partial charges and atomic dipoles in kcal/mol is=      0.70139
  The RRMSE value at dipole order=      0.22867
  The rms potential error with partial charges, atomic dipoles and cloud penetration in kcal/mol is=      0.68428
  The RRMSE value at dipole order with cloud penetration=      0.22309

******************************************************
The electron densities and ab initio electrostatic potential were computed in VASP using the PBE functional and
projector augmented wave method. See the main text of the journal article for a description of computational details.
The atomic charges, dipoles, and quadrupoles were computed with the DDEC6 method as described in
(a) T. A. Manz and N. Gabaldon Limas, RSC Adv. 6 (2016) 47771-47801 DOI: 10.1039/c6ra04656h
(b) N. Gabaldon Limas and T. A. Manz, RSC Adv. 8 (2018) 2678-2707 DOI: 10.1039/c7ra11829e.
For each atom in the material, the electron cloud parameters were fit to the spherically averaged atom-in-material
electron density using radial positions for which this density was between 10^-4 and 10^-2 electrons per cubic bohr.
The polarizabilities, dispersion coefficients, and quantum Drude oscillator (QDO) parameters were fit using the MCLF method.
The magnetic structure of the system was optimized in VASP from the default ferromagnetic initial guess using spin polarization.
The atomic spin moments (ASMs) were computed on this optimized magnetic structure using the DDEC6 partition as inputs
to the method of T. A. Manz and D. S. Sholl, J. Chem. Theory Comput. 7 (2011) 4146-4164 DOI: 10.1021/ct200539n.
The RMSE and RRMSE were computed using a uniform grid with Ewald summation.
