# Supplementary material for: A collection of forcefield precursors for metal–organic frameworks
Source: RSC Adv. 2019 Nov 13;9(63):36492–507. doi: 10.1039/c9ra07327b (PMC9075174; doi:10.1039/c9ra07327b)
Supplement: RA-009-C9RA07327B-s4294 [file RA-009-C9RA07327B-s4294.xyz]

  172
jmolscript: load "" {1 1 1} spacegroup "x,y,z" unitcell [{     10.814000     0.000000     0.000000 }, {      0.000000    10.814000     0.000000 }, {      0.000000     0.000000    25.410000 }]
Zn     4.937564     4.964275    23.396257     0.736030
Zn     5.876436     5.849725    10.691258     0.736030
Zn     0.442725    10.344564     4.338757     0.736030
Zn    10.371275     0.469436    17.043757     0.736030
Zn     0.469436    10.371275     8.366243     0.736025
Zn    10.344564     0.442725    21.071243     0.736025
Zn     4.964275     4.937564     2.013743     0.736025
Zn     5.849725     5.876436    14.718743     0.736025
H      3.590248     3.417224    20.117097     0.115398
H      1.745380     2.166044    19.558077     0.119556
H      1.010028     1.564786    23.334003     0.120999
H      7.524381     7.968837    23.430561     0.130191
H      7.223752     7.396776     7.412097     0.115398
H      9.068620     8.647956     6.853077     0.119557
H      9.803972     9.249214    10.629003     0.120999
H      3.289619     2.845163    10.725561     0.130191
H      1.989776     8.997248     1.059597     0.115398
H      3.240956     7.152380     0.500577     0.119557
H      3.842214     6.417028     4.276503     0.120999
H      8.252163     2.117381     4.373061     0.130191
H      8.824224     1.816752    13.764597     0.115398
H      7.573044     3.661620    13.205577     0.119557
H      6.971786     4.396972    16.981503     0.120999
H      2.561837     8.696619    17.078061     0.130191
H      1.816752     8.824224    11.645403     0.115398
H      3.661620     7.573044    12.204423     0.119557
H      4.396972     6.971786     8.428497     0.120999
H      8.696619     2.561837     8.331939     0.130191
H      8.997248     1.989776    24.350403     0.115398
H      7.152380     3.240956    24.909423     0.119557
H      6.417028     3.842214    21.133497     0.120999
H      2.117381     8.252163    21.036939     0.130191
H      3.417224     3.590248     5.292903     0.115398
H      2.166044     1.745380     5.851923     0.119556
H      1.564786     1.010028     2.075997     0.120999
H      7.968837     7.524381     1.979439     0.130191
H      7.396776     7.223752    17.997903     0.115398
H      8.647956     9.068620    18.556923     0.119557
H      9.249214     9.803972    14.780997     0.120999
H      2.845163     3.289619    14.684439     0.130191
H     10.208416    10.208416     0.000000     0.119857
H      0.605584     0.605584    12.705000     0.119857
H      6.012584     4.801416     6.352500     0.119857
H      4.801416     6.012584    19.057500     0.119857
C      3.059281     3.064688    20.794782     0.068979
C      1.959497     2.283917    20.455304     0.042757
C      1.523693     1.940032    22.655556     0.028056
C      2.612662     2.740268    22.987411     0.135912
C      2.939245     3.001966    24.376829     0.246199
C      7.950453     8.203500    24.223607    -0.120996
C      8.946422     9.170272    24.213951    -0.013487
C      9.369250     9.816949    22.927951     0.577117
C      7.754719     7.749312     8.089782     0.068979
C      8.854503     8.530083     7.750304     0.042757
C      9.290307     8.873968     9.950556     0.028056
C      8.201338     8.073732    10.282411     0.135912
C      7.874755     7.812034    11.671829     0.246199
C      2.863547     2.610500    11.518607    -0.120996
C      1.867578     1.643728    11.508951    -0.013487
C      1.444750     0.997051    10.222951     0.577117
C      2.342312     8.466281     1.737282     0.068979
C      3.123083     7.366497     1.397804     0.042757
C      3.466968     6.930693     3.598056     0.028056
C      2.666732     8.019662     3.929911     0.135912
C      2.405034     8.346245     5.319329     0.246199
C      8.017500     2.543453     5.166107    -0.120996
C      7.050728     3.539422     5.156451    -0.013487
C      6.404051     3.962250     3.870451     0.577117
C      8.471688     2.347719    14.442282     0.068979
C      7.690917     3.447503    14.102804     0.042757
C      7.347032     3.883307    16.303056     0.028056
C      8.147268     2.794338    16.634911     0.135912
C      8.408966     2.467755    18.024329     0.246199
C      2.796500     8.270547    17.871107    -0.120996
C      3.763272     7.274578    17.861451    -0.013487
C      4.409949     6.851750    16.575451     0.577117
C      2.347719     8.471688    10.967718     0.068978
C      3.447503     7.690917    11.307196     0.042757
C      3.883307     7.347032     9.106944     0.028056
C      2.794338     8.147268     8.775089     0.135912
C      2.467755     8.408966     7.385671     0.246195
C      8.270547     2.796500     7.538893    -0.120997
C      7.274578     3.763272     7.548549    -0.013487
C      6.851750     4.409949     8.834549     0.577117
C      8.466281     2.342312    23.672718     0.068978
C      7.366497     3.123083    24.012196     0.042757
C      6.930693     3.466968    21.811944     0.028056
C      8.019662     2.666732    21.480089     0.135912
C      8.346245     2.405034    20.090671     0.246195
C      2.543453     8.017500    20.243893    -0.120997
C      3.539422     7.050728    20.253549    -0.013487
C      3.962250     6.404051    21.539549     0.577117
C      3.064688     3.059281     4.615218     0.068978
C      2.283917     1.959497     4.954696     0.042757
C      1.940032     1.523693     2.754444     0.028056
C      2.740268     2.612662     2.422589     0.135912
C      3.001966     2.939245     1.033171     0.246195
C      8.203500     7.950453     1.186393    -0.120996
C      9.170272     8.946422     1.196049    -0.013487
C      9.816949     9.369250     2.482049     0.577117
C      7.749312     7.754719    17.320218     0.068978
C      8.530083     8.854503    17.659696     0.042757
C      8.873968     9.290307    15.459444     0.028056
C      8.073732     8.201338    15.127589     0.135912
C      7.812034     7.874755    13.738171     0.246195
C      2.610500     2.863547    13.891393    -0.120996
C      1.643728     1.867578    13.901049    -0.013487
C      0.997051     1.444750    15.187049     0.577117
C      6.529493     6.529493     0.000000     0.597895
C      7.588184     7.588184     0.000000    -0.030535
C      9.550925     9.550925     0.000000    -0.142013
C      4.284507     4.284507    12.705000     0.597895
C      3.225816     3.225816    12.705000    -0.030535
C      1.263075     1.263075    12.705000    -0.142013
C      9.691507     1.122493     6.352500     0.597895
C      8.632816     2.181184     6.352500    -0.030535
C      6.670075     4.143925     6.352500    -0.142013
C      1.122493     9.691507    19.057500     0.597895
C      2.181184     8.632816    19.057500    -0.030535
C      4.143925     6.670075    19.057500    -0.142013
N      1.204680     1.702124    21.388105    -0.153487
N      3.372887     3.318817    22.061216    -0.226788
N      3.863842     3.897366    24.733332    -0.206471
N      9.609320     9.111876     8.683105    -0.153487
N      7.441113     7.495183     9.356216    -0.226788
N      6.950158     6.916634    12.028332    -0.206471
N      3.704876     6.611680     2.330605    -0.153487
N      2.088183     8.779887     3.003716    -0.226788
N      1.509634     9.270842     5.675832    -0.206471
N      7.109124     4.202320    15.035605    -0.153487
N      8.725817     2.034113    15.708716    -0.226788
N      9.304366     1.543158    18.380832    -0.206471
N      4.202320     7.109124    10.374395    -0.153487
N      2.034113     8.725817     9.701284    -0.226788
N      1.543158     9.304366     7.029168    -0.206429
N      6.611680     3.704876    23.079395    -0.153487
N      8.779887     2.088183    22.406284    -0.226788
N      9.270842     1.509634    19.734168    -0.206429
N      1.702124     1.204680     4.021895    -0.153487
N      3.318817     3.372887     3.348784    -0.226788
N      3.897366     3.863842     0.676668    -0.206429
N      9.111876     9.609320    16.726895    -0.153487
N      7.495183     7.441113    16.053784    -0.226788
N      6.916634     6.950158    13.381668    -0.206429
N      2.374863     2.374863     0.000000    -0.399406
N      8.439137     8.439137    12.705000    -0.399406
N      3.032137     7.781863     6.352500    -0.399406
N      7.781863     3.032137    19.057500    -0.399406
O      5.809281     6.431627    24.390551    -0.544664
O      8.658770     9.762879    21.908756    -0.570626
O     10.450650    10.457138    22.922107    -0.557590
O      5.004719     4.382373    11.685551    -0.544664
O      2.155230     1.051121     9.203756    -0.570626
O      0.363350     0.356862    10.217107    -0.557590
O      9.789373     0.402281     5.333051    -0.544664
O      6.458121     3.251770     2.851256    -0.570626
O      5.763862     5.043650     3.864607    -0.557590
O      1.024627    10.411719    18.038051    -0.544664
O      4.355879     7.562230    15.556256    -0.570626
O      5.050138     5.770350    16.569607    -0.557590
O     10.411719     1.024627     7.371949    -0.544663
O      7.562230     4.355879     9.853744    -0.570626
O      5.770350     5.050138     8.840393    -0.557590
O      0.402281     9.789373    20.076949    -0.544663
O      3.251770     6.458121    22.558744    -0.570626
O      5.043650     5.763862    21.545393    -0.557590
O      6.431627     5.809281     1.019449    -0.544663
O      9.762879     8.658770     3.501244    -0.570626
O     10.457138    10.450650     2.487893    -0.557591
O      4.382373     5.004719    13.724449    -0.544663
O      1.051121     2.155230    16.206244    -0.570626
O      0.356862     0.363350    15.192893    -0.557590

The following XYZ coordinates are in angstroms. Other properties are in atomic units.
The sperically averaged electron density of each atom fit to a function of the form exp(a - br)
eigen_1, eigen_2 and eigen_3 are the three eigenvalues of traceless quadrupole moment tensor
  atom number  atomic symbol              X              Y              Z     net charge C6 coefficient C8 coefficient C10 coefficient fluctuating dipole atomic polarizability isotropic forcefield polarizability              a              b squared Pearson coefficient          <r^3>          <r^4>         wp_QDO          m_QDO          q_QDO       dipole_x       dipole_y       dipole_z         dipole            Qxy            Qxz            Qyz     Q(x^2-y^2)  Q(3z^2 - R^2)        eigen_1        eigen_2        eigen_3 static polarizability      alpha(xx)      alpha(xy)      alpha(xz)      alpha(yy)      alpha(yz)      alpha(zz) atomic spin moment
            1             Zn       4.937564       4.964275      23.396257       0.736030     114.196607 0.23451341E+04  0.78878793E+05                                19.077405                           15.771312       0.508121       1.971785                    0.998515      50.428465     141.066627       0.457841       0.397740      -1.146695      -0.004538       0.112972      -0.020690       0.114941       0.020307       0.006577      -0.006006      -0.004232      -0.013853      -0.022535      -0.000191       0.022726             22.538247      21.784550       2.471364       1.542160      22.603864      -1.663645      23.226329          -0.000004
            2             Zn       5.876436       5.849725      10.691258       0.736030     114.196610 0.23451341E+04  0.78878794E+05                                19.077405                           15.771311       0.508121       1.971785                    0.998515      50.428466     141.066626       0.457841       0.397740      -1.146695       0.004538      -0.112972      -0.020690       0.114941       0.020307      -0.006577       0.006006      -0.004232      -0.013852      -0.022535      -0.000191       0.022726             22.538247      21.784552       2.471376      -1.542153      22.603865       1.663639      23.226325          -0.000004
            3             Zn       0.442725      10.344564       4.338757       0.736030     114.196603 0.23451340E+04  0.78878787E+05                                19.077404                           15.771311       0.508121       1.971785                    0.998515      50.428464     141.066621       0.457841       0.397740      -1.146695      -0.112972      -0.004538      -0.020690       0.114941      -0.020307       0.006006       0.006577       0.004232      -0.013853      -0.022535      -0.000191       0.022726             22.538246      22.603863      -2.471365       1.663644      21.784549       1.542160      23.226327          -0.000004
            4             Zn      10.371275       0.469436      17.043757       0.736030     114.196602 0.23451340E+04  0.78878787E+05                                19.077404                           15.771311       0.508121       1.971785                    0.998515      50.428464     141.066621       0.457841       0.397740      -1.146695       0.112972       0.004538      -0.020690       0.114941      -0.020307      -0.006006      -0.006577       0.004232      -0.013853      -0.022535      -0.000191       0.022726             22.538246      22.603863      -2.471364      -1.663645      21.784549      -1.542160      23.226326          -0.000003
            5             Zn       0.469436      10.371275       8.366243       0.736025     114.197060 0.23451496E+04  0.78879448E+05                                19.077455                           15.771367       0.508122       1.971784                    0.998515      50.428607     141.067157       0.457840       0.397740      -1.146695       0.004536       0.112973       0.020691       0.114942      -0.020307       0.006578       0.006005      -0.004232      -0.013852      -0.022536      -0.000190       0.022726             22.538293      21.784597      -2.471332       1.542213      22.603900       1.663604      23.226381          -0.000004
            6             Zn      10.344564       0.442725      21.071243       0.736025     114.197063 0.23451497E+04  0.78879452E+05                                19.077455                           15.771367       0.508122       1.971784                    0.998515      50.428608     141.067159       0.457840       0.397740      -1.146695      -0.004536      -0.112973       0.020691       0.114942      -0.020307      -0.006578      -0.006005      -0.004231      -0.013851      -0.022536      -0.000190       0.022726             22.538293      21.784597      -2.471332      -1.542213      22.603900      -1.663604      23.226381          -0.000004
            7             Zn       4.964275       4.937564       2.013743       0.736025     114.197068 0.23451498E+04  0.78879456E+05                                19.077456                           15.771368       0.508122       1.971784                    0.998515      50.428609     141.067165       0.457840       0.397740      -1.146695       0.112973      -0.004536       0.020691       0.114942       0.020307       0.006005      -0.006578       0.004231      -0.013851      -0.022536      -0.000190       0.022726             22.538294      22.603901       2.471332       1.663605      21.784597      -1.542213      23.226384          -0.000004
            8             Zn       5.849725       5.876436      14.718743       0.736025     114.197062 0.23451497E+04  0.78879452E+05                                19.077455                           15.771367       0.508122       1.971784                    0.998515      50.428608     141.067160       0.457840       0.397740      -1.146695      -0.112973       0.004536       0.020691       0.114942       0.020307      -0.006005       0.006578       0.004232      -0.013852      -0.022536      -0.000190       0.022726             22.538293      22.603899       2.471331      -1.663605      21.784596       1.542213      23.226383          -0.000003
            9              H       3.590248       3.417224      20.117097       0.115398       1.103956 0.77222579E+01  0.74574170E+02                                 1.729718                            1.599839      -0.776585       2.524173                    0.999676       3.232431       8.754586       0.510296       1.242910      -0.719582       0.027678       0.018590      -0.034273       0.047815       0.010949      -0.003761      -0.001455       0.010642       0.041373      -0.019087       0.003724       0.015363              1.783202       1.790968       0.323462      -0.425372       1.614023      -0.311011       1.944615           0.000000
           10              H       1.745380       2.166044      19.558077       0.119556       1.061554 0.74134369E+01  0.71269589E+02                                 1.713219                            1.587181      -0.892192       2.473019                    0.998978       3.329777       9.166753       0.499985       1.274279      -0.711054      -0.009501      -0.003518      -0.047878       0.048938       0.009027      -0.000923      -0.004449       0.009002       0.040029      -0.017121       0.002554       0.014566              1.774144       1.503259       0.126218       0.314877       1.436565       0.221015       2.382606          -0.000000
           11              H       1.010028       1.564786      23.334003       0.120999       1.122187 0.81094506E+01  0.80746083E+02                                 1.844643                            1.709256      -1.390752       2.229369                    0.993612       3.771890      11.014266       0.455326       1.350995      -0.691915      -0.022648      -0.019107       0.030627       0.042614       0.001519      -0.009597      -0.000946       0.003969       0.005484      -0.008193      -0.003074       0.011266              1.899634       2.010906       0.419597      -0.297779       1.713889      -0.230293       1.974107           0.000000
           12              H       7.524381       7.968837      23.430561       0.130191       1.108690 0.82984792E+01  0.82052652E+02                                 1.751783                            1.671452      -1.227099       2.309289                    0.995799       3.494146       9.752836       0.490672       1.262469      -0.712769      -0.019692      -0.008950      -0.034474       0.040698       0.000893       0.007515       0.007461       0.003695       0.022839      -0.009938      -0.004291       0.014229              1.770506       1.679177       0.278040       0.280228       1.601328       0.131500       2.031014           0.000001
           13              H       7.223752       7.396776       7.412097       0.115398       1.103956 0.77222593E+01  0.74574188E+02                                 1.729719                            1.599840      -0.776585       2.524172                    0.999676       3.232431       8.754587       0.510296       1.242910      -0.719582      -0.027678      -0.018590      -0.034273       0.047815       0.010949       0.003761       0.001455       0.010642       0.041373      -0.019087       0.003724       0.015363              1.783202       1.790969       0.323462       0.425372       1.614023       0.311011       1.944615           0.000000
           14              H       9.068620       8.647956       6.853077       0.119557       1.061553 0.74134370E+01  0.71269593E+02                                 1.713219                            1.587181      -0.892192       2.473019                    0.998978       3.329777       9.166754       0.499985       1.274279      -0.711054       0.009501       0.003518      -0.047878       0.048938       0.009027       0.000923       0.004449       0.009002       0.040029      -0.017121       0.002554       0.014566              1.774144       1.503259       0.126218      -0.314877       1.436565      -0.221015       2.382606          -0.000000
           15              H       9.803972       9.249214      10.629003       0.120999       1.122187 0.81094506E+01  0.80746083E+02                                 1.844643                            1.709256      -1.390752       2.229369                    0.993612       3.771890      11.014266       0.455326       1.350995      -0.691915       0.022648       0.019107       0.030627       0.042614       0.001519       0.009597       0.000946       0.003969       0.005484      -0.008193      -0.003074       0.011266              1.899634       2.010906       0.419597       0.297779       1.713889       0.230293       1.974107           0.000000
           16              H       3.289619       2.845163      10.725561       0.130191       1.108691 0.82984836E+01  0.82052703E+02                                 1.751783                            1.671453      -1.227099       2.309288                    0.995799       3.494147       9.752838       0.490672       1.262469      -0.712769       0.019692       0.008950      -0.034474       0.040698       0.000893      -0.007515      -0.007461       0.003695       0.022839      -0.009938      -0.004291       0.014229              1.770507       1.679177       0.278040      -0.280228       1.601329      -0.131500       2.031014           0.000001
           17              H       1.989776       8.997248       1.059597       0.115398       1.103955 0.77222553E+01  0.74574142E+02                                 1.729718                            1.599839      -0.776585       2.524172                    0.999676       3.232430       8.754584       0.510296       1.242910      -0.719582      -0.018590       0.027678      -0.034273       0.047815      -0.010949       0.001455      -0.003761      -0.010642       0.041373      -0.019087       0.003724       0.015363              1.783202       1.614023      -0.323462       0.311011       1.790968      -0.425372       1.944615           0.000000
           18              H       3.240956       7.152380       0.500577       0.119557       1.061554 0.74134388E+01  0.71269610E+02                                 1.713219                            1.587181      -0.892192       2.473019                    0.998978       3.329777       9.166752       0.499985       1.274278      -0.711054       0.003518      -0.009501      -0.047878       0.048938      -0.009027       0.004449      -0.000923      -0.009002       0.040029      -0.017121       0.002554       0.014566              1.774143       1.436565      -0.126218      -0.221015       1.503259       0.314877       2.382606          -0.000000
           19              H       3.842214       6.417028       4.276503       0.120999       1.122186 0.81094447E+01  0.80746016E+02                                 1.844643                            1.709256      -1.390752       2.229369                    0.993612       3.771889      11.014265       0.455325       1.350996      -0.691915       0.019107      -0.022648       0.030627       0.042614      -0.001519       0.000946      -0.009597      -0.003969       0.005484      -0.008193      -0.003074       0.011266              1.899634       1.713889      -0.419597       0.230293       2.010906      -0.297779       1.974107           0.000000
           20              H       8.252163       2.117381       4.373061       0.130191       1.108691 0.82984876E+01  0.82052754E+02                                 1.751783                            1.671453      -1.227099       2.309288                    0.995799       3.494148       9.752842       0.490672       1.262469      -0.712769       0.008950      -0.019692      -0.034474       0.040698      -0.000893      -0.007461       0.007515      -0.003695       0.022839      -0.009938      -0.004291       0.014229              1.770507       1.601329      -0.278040      -0.131500       1.679178       0.280229       2.031014           0.000001
           21              H       8.824224       1.816752      13.764597       0.115398       1.103956 0.77222591E+01  0.74574183E+02                                 1.729718                            1.599839      -0.776585       2.524172                    0.999676       3.232431       8.754585       0.510296       1.242909      -0.719582       0.018590      -0.027678      -0.034273       0.047815      -0.010949      -0.001455       0.003761      -0.010642       0.041373      -0.019087       0.003724       0.015363              1.783202       1.614023      -0.323462      -0.311011       1.790968       0.425372       1.944615           0.000001
           22              H       7.573044       3.661620      13.205577       0.119557       1.061554 0.74134386E+01  0.71269609E+02                                 1.713219                            1.587181      -0.892192       2.473019                    0.998978       3.329777       9.166753       0.499985       1.274279      -0.711054      -0.003518       0.009501      -0.047878       0.048938      -0.009027      -0.004449       0.000923      -0.009002       0.040029      -0.017121       0.002554       0.014566              1.774144       1.436565      -0.126218       0.221015       1.503259      -0.314877       2.382606          -0.000000
           23              H       6.971786       4.396972      16.981503       0.120999       1.122187 0.81094506E+01  0.80746083E+02                                 1.844643                            1.709256      -1.390752       2.229369                    0.993612       3.771890      11.014266       0.455326       1.350995      -0.691915      -0.019107       0.022648       0.030627       0.042614      -0.001519      -0.000946       0.009597      -0.003969       0.005484      -0.008193      -0.003074       0.011266              1.899634       1.713889      -0.419597      -0.230293       2.010906       0.297779       1.974107           0.000001
           24              H       2.561837       8.696619      17.078061       0.130191       1.108691 0.82984878E+01  0.82052755E+02                                 1.751783                            1.671453      -1.227099       2.309288                    0.995799       3.494148       9.752841       0.490672       1.262469      -0.712769      -0.008950       0.019692      -0.034474       0.040698      -0.000893       0.007461      -0.007515      -0.003695       0.022839      -0.009938      -0.004291       0.014229              1.770507       1.601329      -0.278040       0.131500       1.679177      -0.280229       2.031014           0.000001
           25              H       1.816752       8.824224      11.645403       0.115398       1.103955 0.77222539E+01  0.74574121E+02                                 1.729718                            1.599839      -0.776585       2.524173                    0.999676       3.232430       8.754582       0.510296       1.242910      -0.719582      -0.027678       0.018590       0.034273       0.047815      -0.010949      -0.003761       0.001455       0.010642       0.041373      -0.019087       0.003724       0.015363              1.783201       1.790968      -0.323462      -0.425371       1.614022       0.311011       1.944614           0.000001
           26              H       3.661620       7.573044      12.204423       0.119557       1.061554 0.74134399E+01  0.71269624E+02                                 1.713219                            1.587181      -0.892192       2.473019                    0.998978       3.329777       9.166753       0.499985       1.274279      -0.711054       0.009501      -0.003518       0.047878       0.048938      -0.009027      -0.000923       0.004449       0.009002       0.040029      -0.017121       0.002554       0.014566              1.774144       1.503259      -0.126218       0.314877       1.436566      -0.221015       2.382607          -0.000000
           27              H       4.396972       6.971786       8.428497       0.120999       1.122186 0.81094447E+01  0.80746017E+02                                 1.844643                            1.709256      -1.390752       2.229369                    0.993612       3.771889      11.014265       0.455325       1.350996      -0.691915       0.022648      -0.019107      -0.030627       0.042615      -0.001519      -0.009597       0.000946       0.003969       0.005484      -0.008193      -0.003074       0.011266              1.899634       2.010906      -0.419597      -0.297779       1.713889       0.230293       1.974107           0.000001
           28              H       8.696619       2.561837       8.331939       0.130191       1.108690 0.82984792E+01  0.82052652E+02                                 1.751783                            1.671452      -1.227098       2.309289                    0.995799       3.494146       9.752836       0.490672       1.262469      -0.712769       0.019692      -0.008950       0.034474       0.040698      -0.000893       0.007515      -0.007461       0.003695       0.022839      -0.009938      -0.004291       0.014229              1.770506       1.679177      -0.278040       0.280228       1.601328      -0.131500       2.031014           0.000001
           29              H       8.997248       1.989776      24.350403       0.115398       1.103955 0.77222539E+01  0.74574121E+02                                 1.729718                            1.599839      -0.776585       2.524172                    0.999676       3.232430       8.754582       0.510296       1.242910      -0.719582       0.027678      -0.018590       0.034273       0.047815      -0.010949       0.003761      -0.001455       0.010642       0.041373      -0.019087       0.003724       0.015363              1.783201       1.790968      -0.323462       0.425371       1.614022      -0.311011       1.944614           0.000000
           30              H       7.152380       3.240956      24.909423       0.119557       1.061554 0.74134401E+01  0.71269625E+02                                 1.713219                            1.587181      -0.892192       2.473019                    0.998978       3.329777       9.166752       0.499985       1.274278      -0.711054      -0.009501       0.003518       0.047878       0.048938      -0.009027       0.000923      -0.004449       0.009002       0.040029      -0.017121       0.002554       0.014566              1.774144       1.503259      -0.126218      -0.314877       1.436565       0.221015       2.382606          -0.000000
           31              H       6.417028       3.842214      21.133497       0.120999       1.122186 0.81094454E+01  0.80746026E+02                                 1.844643                            1.709256      -1.390752       2.229369                    0.993612       3.771889      11.014266       0.455325       1.350997      -0.691915      -0.022648       0.019107      -0.030627       0.042614      -0.001519       0.009597      -0.000946       0.003969       0.005484      -0.008193      -0.003074       0.011266              1.899634       2.010906      -0.419597       0.297779       1.713889      -0.230293       1.974107           0.000000
           32              H       2.117381       8.252163      21.036939       0.130191       1.108690 0.82984792E+01  0.82052652E+02                                 1.751783                            1.671452      -1.227098       2.309289                    0.995799       3.494146       9.752836       0.490672       1.262469      -0.712769      -0.019692       0.008950       0.034474       0.040698      -0.000893      -0.007515       0.007461       0.003695       0.022839      -0.009938      -0.004291       0.014229              1.770506       1.679177      -0.278040      -0.280228       1.601328       0.131500       2.031014           0.000001
           33              H       3.417224       3.590248       5.292903       0.115398       1.103955 0.77222539E+01  0.74574120E+02                                 1.729718                            1.599839      -0.776585       2.524172                    0.999676       3.232430       8.754582       0.510296       1.242910      -0.719582       0.018590       0.027678       0.034273       0.047815       0.010949       0.001455       0.003761      -0.010642       0.041373      -0.019087       0.003724       0.015363              1.783201       1.614022       0.323462       0.311011       1.790968       0.425371       1.944614           0.000000
           34              H       2.166044       1.745380       5.851923       0.119556       1.061554 0.74134392E+01  0.71269618E+02                                 1.713220                            1.587181      -0.892192       2.473019                    0.998978       3.329777       9.166754       0.499985       1.274279      -0.711054      -0.003518      -0.009501       0.047878       0.048938       0.009027       0.004449       0.000923      -0.009002       0.040029      -0.017121       0.002554       0.014566              1.774144       1.436566       0.126218      -0.221015       1.503259      -0.314877       2.382607          -0.000000
           35              H       1.564786       1.010028       2.075997       0.120999       1.122187 0.81094467E+01  0.80746039E+02                                 1.844643                            1.709256      -1.390752       2.229369                    0.993612       3.771889      11.014264       0.455326       1.350996      -0.691915      -0.019107      -0.022648      -0.030627       0.042614       0.001519       0.000946       0.009597      -0.003969       0.005484      -0.008193      -0.003074       0.011266              1.899634       1.713889       0.419597       0.230293       2.010906       0.297779       1.974107           0.000000
           36              H       7.968837       7.524381       1.979439       0.130191       1.108690 0.82984799E+01  0.82052654E+02                                 1.751782                            1.671452      -1.227098       2.309289                    0.995799       3.494146       9.752833       0.490672       1.262468      -0.712769      -0.008950      -0.019692       0.034474       0.040698       0.000893      -0.007461      -0.007515      -0.003695       0.022839      -0.009938      -0.004291       0.014229              1.770506       1.601328       0.278040      -0.131500       1.679176      -0.280228       2.031013           0.000001
           37              H       7.396776       7.223752      17.997903       0.115398       1.103955 0.77222539E+01  0.74574121E+02                                 1.729718                            1.599839      -0.776585       2.524172                    0.999676       3.232430       8.754582       0.510296       1.242910      -0.719582      -0.018590      -0.027678       0.034273       0.047815       0.010949      -0.001455      -0.003761      -0.010642       0.041373      -0.019087       0.003724       0.015363              1.783201       1.614022       0.323462      -0.311011       1.790968      -0.425371       1.944614           0.000000
           38              H       8.647956       9.068620      18.556923       0.119557       1.061554 0.74134389E+01  0.71269611E+02                                 1.713219                            1.587181      -0.892192       2.473019                    0.998978       3.329777       9.166752       0.499985       1.274278      -0.711054       0.003518       0.009501       0.047878       0.048938       0.009027      -0.004449      -0.000923      -0.009002       0.040029      -0.017121       0.002554       0.014566              1.774143       1.436565       0.126218       0.221015       1.503259       0.314877       2.382606          -0.000000
           39              H       9.249214       9.803972      14.780997       0.120999       1.122187 0.81094461E+01  0.80746032E+02                                 1.844643                            1.709256      -1.390752       2.229369                    0.993612       3.771889      11.014265       0.455325       1.350996      -0.691915       0.019107       0.022648      -0.030627       0.042614       0.001519      -0.000946      -0.009597      -0.003969       0.005484      -0.008193      -0.003074       0.011266              1.899634       1.713889       0.419597      -0.230293       2.010906      -0.297779       1.974107           0.000000
           40              H       2.845163       3.289619      14.684439       0.130191       1.108690 0.82984794E+01  0.82052653E+02                                 1.751782                            1.671452      -1.227099       2.309289                    0.995799       3.494146       9.752835       0.490672       1.262469      -0.712769       0.008950       0.019692       0.034474       0.040698       0.000893       0.007461       0.007515      -0.003695       0.022839      -0.009938      -0.004291       0.014229              1.770506       1.601328       0.278040       0.131500       1.679177       0.280228       2.031013           0.000001
           41              H      10.208416      10.208416       0.000000       0.119857       1.115905 0.82565511E+01  0.82241427E+02                                 1.809155                            1.703251      -1.337401       2.244486                    0.995007       3.736784      10.767848       0.466685       1.317619      -0.699131       0.026438       0.026438      -0.000000       0.037389       0.008735       0.001182      -0.001182      -0.000000      -0.025374      -0.009070      -0.003893       0.012964              1.856824       1.924012       0.473316       0.070271       1.924012      -0.070271       1.722448          -0.000000
           42              H       0.605584       0.605584      12.705000       0.119857       1.115905 0.82565511E+01  0.82241427E+02                                 1.809155                            1.703251      -1.337401       2.244486                    0.995007       3.736784      10.767848       0.466685       1.317619      -0.699131      -0.026438      -0.026438       0.000000       0.037389       0.008735      -0.001182       0.001182      -0.000000      -0.025374      -0.009070      -0.003893       0.012964              1.856824       1.924012       0.473316      -0.070271       1.924012       0.070271       1.722448          -0.000000
           43              H       6.012584       4.801416       6.352500       0.119857       1.115905 0.82565498E+01  0.82241412E+02                                 1.809155                            1.703251      -1.337401       2.244486                    0.995007       3.736784      10.767848       0.466685       1.317619      -0.699131      -0.026438       0.026438       0.000000       0.037389      -0.008735       0.001182       0.001182      -0.000000      -0.025374      -0.009070      -0.003893       0.012964              1.856824       1.924012      -0.473316       0.070271       1.924012       0.070271       1.722448          -0.000000
           44              H       4.801416       6.012584      19.057500       0.119857       1.115905 0.82565504E+01  0.82241417E+02                                 1.809155                            1.703251      -1.337401       2.244486                    0.995007       3.736784      10.767847       0.466685       1.317619      -0.699131       0.026438      -0.026438       0.000000       0.037389      -0.008735      -0.001182      -0.001182       0.000000      -0.025374      -0.009070      -0.003893       0.012964              1.856824       1.924012      -0.473316      -0.070271       1.924012      -0.070271       1.722448          -0.000000
           45              C       3.059281       3.064688      20.794782       0.068979      25.280456 0.31016365E+03  0.66815788E+04                                 7.423713                            5.835882       0.397766       2.156420                    0.999811      25.071094      68.321057       0.690501       0.411769      -1.070396       0.011113       0.019685       0.043831       0.049317      -0.029775      -0.014235      -0.008942      -0.030301      -0.031097      -0.038329      -0.000262       0.038592              8.264555       8.345110       3.315613       0.454955       6.523233       0.436419       9.925322           0.000002
           46              C       1.959497       2.283917      20.455304       0.042757      25.367474 0.32261271E+03  0.70182067E+04                                 7.470764                            5.970683       0.470968       2.175996                    0.999828      25.394258      69.533215       0.679459       0.414379      -1.068746      -0.029376      -0.022330       0.035257       0.051036      -0.037223      -0.005499      -0.002386      -0.033814       0.029509      -0.046423       0.010422       0.036001              8.254946       8.643088       3.476460       0.913035       6.583132       0.718663       9.538617           0.000001
           47              C       1.523693       1.940032      22.655556       0.028056      29.922213 0.35170959E+03  0.78824860E+04                                 8.567534                            6.388120      -0.045326       2.006413                    0.998701      26.647810      76.069334       0.628107       0.435104      -1.047170      -0.006454      -0.022725      -0.048024       0.053520      -0.067839      -0.014525      -0.007940      -0.076334      -0.098260      -0.069013      -0.025204       0.094217             10.141167      10.872578       4.610973       2.677370       7.723579       1.996018      11.827344           0.000002
           48              C       2.612662       2.740268      22.987411       0.135912      35.675431 0.36104770E+03  0.80783627E+04                                 9.538324                            6.411320      -0.008092       2.026989                    0.999311      25.252237      70.119975       0.641188       0.426935      -1.060816       0.018454       0.016961      -0.030122       0.039186      -0.041897      -0.002691      -0.006572      -0.046064      -0.069338      -0.038379      -0.021210       0.059589             12.207480      10.552334       4.350017       3.367838       7.929729       2.449954      18.140375           0.000001
           49              C       2.939245       3.001966      24.376829       0.246199      35.649698 0.33474883E+03  0.73869334E+04                                 9.697543                            6.239527      -0.114857       1.984135                    0.999390      25.018397      70.141235       0.636422       0.436130      -1.049854      -0.003032       0.002205       0.038288       0.038471      -0.042118       0.006738       0.010050       0.002266      -0.056247      -0.039576      -0.012001       0.051577             12.924716       8.177998       3.006086       3.417424       7.518283       2.275968      23.077867           0.000002
           50              C       7.950453       8.203500      24.223607      -0.120996      36.158522 0.44529528E+03  0.10585821E+05                                 9.678004                            7.165466      -0.157564       1.917099                    0.999458      30.067056      88.384734       0.595878       0.432386      -1.048856       0.005022       0.007685       0.016278       0.018689      -0.043159       0.011351       0.025483       0.016449      -0.013254      -0.055902       0.008472       0.047430             11.550825      11.124190       6.654954      -1.599173      12.220095      -2.948045      11.308190           0.000005
           51              C       8.946422       9.170272      24.213951      -0.013487      40.491414 0.43200100E+03  0.10064153E+05                                10.187801                            6.875538       0.010056       2.009731                    0.999262      27.063770      75.568270       0.640699       0.410355      -1.076185      -0.009307      -0.024620       0.035117       0.043886      -0.001913       0.005370       0.006340       0.022367      -0.016813      -0.014336      -0.001029       0.015365             13.012676      10.229036       5.590142      -1.762134      11.710998      -4.462405      17.097994          -0.000000
           52              C       9.369250       9.816949      22.927951       0.577117      24.470439 0.25907062E+03  0.54142804E+04                                 7.846175                            5.722322      -0.177282       1.994547                    0.999140      22.702939      63.931180       0.618338       0.473977      -1.018335       0.033412       0.011056      -0.048260       0.059730      -0.052571      -0.020580       0.051831      -0.062529      -0.132984      -0.066798      -0.037158       0.103956              9.522173       7.972909       2.933874      -1.767108       7.835790      -4.118465      12.757821           0.000002
           53              C       7.754719       7.749312       8.089782       0.068979      25.280455 0.31016362E+03  0.66815781E+04                                 7.423713                            5.835882       0.397766       2.156420                    0.999811      25.071093      68.321054       0.690501       0.411769      -1.070396      -0.011113      -0.019685       0.043831       0.049317      -0.029775       0.014235       0.008942      -0.030301      -0.031098      -0.038329      -0.000262       0.038592              8.264555       8.345110       3.315613      -0.454955       6.523233      -0.436419       9.925322           0.000002
           54              C       8.854503       8.530083       7.750304       0.042757      25.367477 0.32261275E+03  0.70182080E+04                                 7.470764                            5.970684       0.470968       2.175996                    0.999828      25.394260      69.533222       0.679459       0.414379      -1.068746       0.029376       0.022330       0.035257       0.051036      -0.037223       0.005499       0.002386      -0.033814       0.029509      -0.046423       0.010422       0.036001              8.254946       8.643088       3.476461      -0.913035       6.583133      -0.718663       9.538617           0.000001
           55              C       9.290307       8.873968       9.950556       0.028056      29.922212 0.35170956E+03  0.78824853E+04                                 8.567533                            6.388120      -0.045326       2.006413                    0.998701      26.647809      76.069331       0.628107       0.435104      -1.047170       0.006454       0.022725      -0.048024       0.053520      -0.067839       0.014525       0.007940      -0.076334      -0.098260      -0.069013      -0.025204       0.094217             10.141167      10.872578       4.610973      -2.677370       7.723579      -1.996018      11.827344           0.000002
           56              C       8.201338       8.073732      10.282411       0.135912      35.675434 0.36104773E+03  0.80783634E+04                                 9.538324                            6.411320      -0.008092       2.026989                    0.999311      25.252238      70.119978       0.641188       0.426935      -1.060816      -0.018453      -0.016961      -0.030122       0.039186      -0.041896       0.002691       0.006572      -0.046064      -0.069338      -0.038379      -0.021210       0.059589             12.207480      10.552335       4.350017      -3.367839       7.929730      -2.449955      18.140376           0.000001
           57              C       7.874755       7.812034      11.671829       0.246199      35.649699 0.33474883E+03  0.73869334E+04                                 9.697543                            6.239527      -0.114857       1.984135                    0.999390      25.018397      70.141236       0.636422       0.436130      -1.049854       0.003032      -0.002205       0.038288       0.038471      -0.042118      -0.006738      -0.010050       0.002266      -0.056247      -0.039576      -0.012001       0.051577             12.924717       8.177999       3.006087      -3.417424       7.518284      -2.275968      23.077867           0.000003
           58              C       2.863547       2.610500      11.518607      -0.120996      36.158530 0.44529538E+03  0.10585824E+05                                 9.678006                            7.165467      -0.157564       1.917099                    0.999458      30.067060      88.384752       0.595878       0.432386      -1.048856      -0.005022      -0.007685       0.016278       0.018689      -0.043159      -0.011351      -0.025482       0.016449      -0.013254      -0.055902       0.008472       0.047430             11.550828      11.124192       6.654956       1.599174      12.220098       2.948046      11.308192           0.000005
           59              C       1.867578       1.643728      11.508951      -0.013487      40.491421 0.43200108E+03  0.10064156E+05                                10.187802                            6.875538       0.010055       2.009730                    0.999262      27.063773      75.568281       0.640699       0.410355      -1.076185       0.009306       0.024620       0.035117       0.043886      -0.001913      -0.005370      -0.006340       0.022367      -0.016813      -0.014336      -0.001029       0.015365             13.012678      10.229037       5.590143       1.762135      11.711000       4.462406      17.097996          -0.000001
           60              C       1.444750       0.997051      10.222951       0.577117      24.470440 0.25907062E+03  0.54142806E+04                                 7.846176                            5.722323      -0.177282       1.994546                    0.999140      22.702939      63.931186       0.618338       0.473978      -1.018335      -0.033412      -0.011056      -0.048260       0.059730      -0.052571       0.020580      -0.051831      -0.062529      -0.132984      -0.066798      -0.037158       0.103956              9.522175       7.972910       2.933875       1.767109       7.835791       4.118466      12.757823           0.000002
           61              C       2.342312       8.466281       1.737282       0.068979      25.280455 0.31016364E+03  0.66815785E+04                                 7.423713                            5.835882       0.397766       2.156420                    0.999811      25.071094      68.321054       0.690501       0.411769      -1.070396      -0.019685       0.011113       0.043831       0.049317       0.029775       0.008942      -0.014235       0.030301      -0.031097      -0.038329      -0.000262       0.038592              8.264555       6.523233      -3.315613      -0.436419       8.345110       0.454955       9.925322           0.000002
           62              C       3.123083       7.366497       1.397804       0.042757      25.367476 0.32261273E+03  0.70182074E+04                                 7.470764                            5.970684       0.470968       2.175996                    0.999828      25.394260      69.533219       0.679459       0.414379      -1.068746       0.022330      -0.029376       0.035257       0.051036       0.037223       0.002386      -0.005499       0.033814       0.029509      -0.046423       0.010422       0.036001              8.254946       6.583132      -3.476460      -0.718663       8.643088       0.913035       9.538617           0.000001
           63              C       3.466968       6.930693       3.598056       0.028056      29.922215 0.35170961E+03  0.78824868E+04                                 8.567534                            6.388120      -0.045326       2.006413                    0.998701      26.647810      76.069337       0.628107       0.435104      -1.047170       0.022725      -0.006454      -0.048024       0.053520       0.067839       0.007940      -0.014525       0.076334      -0.098260      -0.069013      -0.025204       0.094217             10.141168       7.723580      -4.610973      -1.996018      10.872579       2.677371      11.827345           0.000002
           64              C       2.666732       8.019662       3.929911       0.135912      35.675434 0.36104773E+03  0.80783634E+04                                 9.538324                            6.411320      -0.008092       2.026989                    0.999311      25.252238      70.119978       0.641188       0.426935      -1.060816      -0.016961       0.018454      -0.030122       0.039186       0.041896       0.006572      -0.002691       0.046064      -0.069338      -0.038379      -0.021210       0.059589             12.207480       7.929730      -4.350017      -2.449955      10.552334       3.367838      18.140377           0.000001
           65              C       2.405034       8.346245       5.319329       0.246199      35.649699 0.33474883E+03  0.73869335E+04                                 9.697544                            6.239527      -0.114857       1.984135                    0.999390      25.018397      70.141240       0.636422       0.436130      -1.049854      -0.002205      -0.003031       0.038288       0.038471       0.042118      -0.010050       0.006737      -0.002266      -0.056247      -0.039576      -0.012001       0.051577             12.924718       7.518284      -3.006086      -2.275968       8.177999       3.417424      23.077870           0.000003
           66              C       8.017500       2.543453       5.166107      -0.120996      36.158539 0.44529551E+03  0.10585828E+05                                 9.678009                            7.165469      -0.157564       1.917099                    0.999458      30.067065      88.384778       0.595878       0.432387      -1.048856      -0.007685       0.005022       0.016278       0.018689       0.043159      -0.025483       0.011351      -0.016449      -0.013254      -0.055902       0.008472       0.047430             11.550831      12.220101      -6.654958       2.948047      11.124195      -1.599175      11.308195           0.000005
           67              C       7.050728       3.539422       5.156451      -0.013487      40.491421 0.43200105E+03  0.10064155E+05                                10.187803                            6.875538       0.010055       2.009730                    0.999262      27.063772      75.568283       0.640698       0.410355      -1.076185       0.024620      -0.009307       0.035117       0.043886       0.001913      -0.006340       0.005370      -0.022367      -0.016813      -0.014335      -0.001029       0.015365             13.012679      11.711001      -5.590143       4.462406      10.229038      -1.762135      17.097998          -0.000000
           68              C       6.404051       3.962250       3.870451       0.577117      24.470441 0.25907063E+03  0.54142809E+04                                 7.846176                            5.722322      -0.177282       1.994546                    0.999140      22.702940      63.931188       0.618338       0.473978      -1.018335      -0.011056       0.033412      -0.048260       0.059730       0.052571      -0.051831      -0.020580       0.062529      -0.132984      -0.066798      -0.037158       0.103956              9.522175       7.835792      -2.933875       4.118466       7.972910      -1.767109      12.757823           0.000002
           69              C       8.471688       2.347719      14.442282       0.068979      25.280452 0.31016359E+03  0.66815771E+04                                 7.423712                            5.835881       0.397766       2.156420                    0.999811      25.071092      68.321047       0.690501       0.411769      -1.070396       0.019685      -0.011113       0.043831       0.049317       0.029775      -0.008942       0.014235       0.030301      -0.031098      -0.038329      -0.000262       0.038592              8.264554       6.523232      -3.315612       0.436419       8.345109      -0.454955       9.925321           0.000002
           70              C       7.690917       3.447503      14.102804       0.042757      25.367476 0.32261274E+03  0.70182076E+04                                 7.470764                            5.970684       0.470968       2.175996                    0.999828      25.394260      69.533220       0.679459       0.414379      -1.068746      -0.022330       0.029376       0.035257       0.051036       0.037223      -0.002386       0.005499       0.033813       0.029509      -0.046423       0.010422       0.036001              8.254946       6.583132      -3.476460       0.718663       8.643088      -0.913035       9.538617           0.000001
           71              C       7.347032       3.883307      16.303056       0.028056      29.922213 0.35170957E+03  0.78824857E+04                                 8.567534                            6.388120      -0.045326       2.006413                    0.998701      26.647809      76.069335       0.628107       0.435104      -1.047170      -0.022725       0.006454      -0.048024       0.053520       0.067839      -0.007940       0.014525       0.076334      -0.098260      -0.069013      -0.025204       0.094217             10.141168       7.723580      -4.610973       1.996018      10.872579      -2.677371      11.827345           0.000002
           72              C       8.147268       2.794338      16.634911       0.135912      35.675435 0.36104773E+03  0.80783636E+04                                 9.538325                            6.411321      -0.008092       2.026989                    0.999311      25.252238      70.119981       0.641188       0.426935      -1.060816       0.016961      -0.018453      -0.030122       0.039186       0.041896      -0.006572       0.002691       0.046064      -0.069338      -0.038379      -0.021210       0.059589             12.207481       7.929730      -4.350018       2.449955      10.552335      -3.367839      18.140378           0.000001
           73              C       8.408966       2.467755      18.024329       0.246199      35.649701 0.33474885E+03  0.73869341E+04                                 9.697545                            6.239527      -0.114857       1.984135                    0.999390      25.018398      70.141244       0.636422       0.436130      -1.049854       0.002205       0.003032       0.038288       0.038471       0.042118       0.010050      -0.006738      -0.002266      -0.056247      -0.039576      -0.012001       0.051577             12.924719       7.518285      -3.006087       2.275969       8.178000      -3.417424      23.077872           0.000003
           74              C       2.796500       8.270547      17.871107      -0.120996      36.158537 0.44529546E+03  0.10585827E+05                                 9.678009                            7.165469      -0.157564       1.917099                    0.999458      30.067063      88.384773       0.595878       0.432387      -1.048856       0.007685      -0.005022       0.016278       0.018689       0.043159       0.025483      -0.011351      -0.016450      -0.013254      -0.055902       0.008472       0.047430             11.550831      12.220101      -6.654958      -2.948047      11.124195       1.599175      11.308195           0.000005
           75              C       3.763272       7.274578      17.861451      -0.013487      40.491423 0.43200108E+03  0.10064156E+05                                10.187803                            6.875538       0.010055       2.009730                    0.999262      27.063773      75.568286       0.640698       0.410355      -1.076185      -0.024620       0.009306       0.035117       0.043886       0.001913       0.006340      -0.005370      -0.022367      -0.016813      -0.014336      -0.001029       0.015365             13.012679      11.711001      -5.590143      -4.462407      10.229038       1.762135      17.097998          -0.000001
           76              C       4.409949       6.851750      16.575451       0.577117      24.470443 0.25907065E+03  0.54142814E+04                                 7.846177                            5.722323      -0.177283       1.994546                    0.999140      22.702941      63.931193       0.618338       0.473978      -1.018335       0.011056      -0.033412      -0.048260       0.059730       0.052571       0.051831       0.020580       0.062529      -0.132984      -0.066798      -0.037158       0.103956              9.522176       7.835792      -2.933875      -4.118467       7.972911       1.767109      12.757824           0.000002
           77              C       2.347719       8.471688      10.967718       0.068978      25.280457 0.31016367E+03  0.66815794E+04                                 7.423714                            5.835883       0.397766       2.156420                    0.999811      25.071095      68.321063       0.690501       0.411769      -1.070396      -0.011113       0.019685      -0.043831       0.049317       0.029775      -0.014235       0.008942      -0.030300      -0.031098      -0.038329      -0.000262       0.038592              8.264556       8.345111      -3.315613       0.454954       6.523233      -0.436419       9.925323           0.000002
           78              C       3.447503       7.690917      11.307196       0.042757      25.367466 0.32261259E+03  0.70182033E+04                                 7.470762                            5.970682       0.470971       2.175997                    0.999828      25.394253      69.533191       0.679460       0.414379      -1.068746       0.029376      -0.022330      -0.035257       0.051036       0.037223      -0.005499       0.002386      -0.033813       0.029508      -0.046422       0.010422       0.036001              8.254943       8.643086      -3.476458       0.913035       6.583129      -0.718665       9.538615           0.000001
           79              C       3.883307       7.347032       9.106944       0.028056      29.922223 0.35170962E+03  0.78824871E+04                                 8.567537                            6.388121      -0.045326       2.006413                    0.998701      26.647810      76.069343       0.628107       0.435104      -1.047170       0.006454      -0.022724       0.048024       0.053520       0.067839      -0.014525       0.007940      -0.076334      -0.098259      -0.069013      -0.025204       0.094217             10.141175      10.872586      -4.610975       2.677376       7.723582      -1.996021      11.827359           0.000002
           80              C       2.794338       8.147268       8.775089       0.135912      35.675490 0.36104817E+03  0.80783764E+04                                 9.538336                            6.411325      -0.008097       2.026987                    0.999311      25.252261      70.120077       0.641188       0.426935      -1.060816      -0.018453       0.016961       0.030122       0.039186       0.041897      -0.002691       0.006572      -0.046064      -0.069337      -0.038380      -0.021210       0.059590             12.207499      10.552346      -4.350020       3.367837       7.929737      -2.449953      18.140414           0.000001
           81              C       2.467755       8.408966       7.385671       0.246195      35.650011 0.33475158E+03  0.73870084E+04                                 9.697600                            6.239553      -0.114859       1.984133                    0.999390      25.018481      70.141511       0.636421       0.436130      -1.049854       0.003032       0.002205      -0.038288       0.038471       0.042117       0.006738      -0.010051       0.002266      -0.056245      -0.039576      -0.011999       0.051576             12.924806       8.178044      -3.006105       3.417474       7.518323      -2.276011      23.078052           0.000003
           82              C       8.270547       2.796500       7.538893      -0.120997      36.158542 0.44529557E+03  0.10585830E+05                                 9.678009                            7.165469      -0.157564       1.917099                    0.999458      30.067066      88.384781       0.595878       0.432387      -1.048856      -0.005022       0.007685      -0.016278       0.018689       0.043159       0.011351      -0.025483       0.016449      -0.013254      -0.055902       0.008472       0.047430             11.550831      11.124195      -6.654958      -1.599176      12.220103       2.948049      11.308196           0.000005
           83              C       7.274578       3.763272       7.548549      -0.013487      40.491421 0.43200105E+03  0.10064155E+05                                10.187803                            6.875538       0.010055       2.009730                    0.999262      27.063772      75.568284       0.640698       0.410355      -1.076185       0.009306      -0.024620      -0.035117       0.043886       0.001913       0.005370      -0.006340       0.022367      -0.016813      -0.014335      -0.001029       0.015365             13.012680      10.229037      -5.590143      -1.762136      11.711003       4.462408      17.097999          -0.000000
           84              C       6.851750       4.409949       8.834549       0.577117      24.470450 0.25907074E+03  0.54142835E+04                                 7.846178                            5.722323      -0.177283       1.994546                    0.999140      22.702943      63.931195       0.618338       0.473977      -1.018335      -0.033412       0.011056       0.048260       0.059730       0.052571      -0.020580      -0.051831      -0.062529      -0.132984      -0.066798      -0.037158       0.103956              9.522178       7.972909      -2.933875      -1.767109       7.835794       4.118469      12.757829           0.000002
           85              C       8.466281       2.342312      23.672718       0.068978      25.280455 0.31016364E+03  0.66815785E+04                                 7.423713                            5.835882       0.397766       2.156420                    0.999811      25.071094      68.321057       0.690501       0.411769      -1.070396       0.011113      -0.019685      -0.043831       0.049317       0.029775       0.014235      -0.008942      -0.030300      -0.031098      -0.038329      -0.000262       0.038592              8.264555       8.345110      -3.315613      -0.454954       6.523233       0.436419       9.925323           0.000002
           86              C       7.366497       3.123083      24.012196       0.042757      25.367466 0.32261258E+03  0.70182032E+04                                 7.470762                            5.970682       0.470970       2.175997                    0.999828      25.394253      69.533189       0.679460       0.414379      -1.068746      -0.029376       0.022330      -0.035257       0.051036       0.037223       0.005499      -0.002386      -0.033813       0.029508      -0.046422       0.010421       0.036001              8.254943       8.643086      -3.476458      -0.913035       6.583129       0.718665       9.538615           0.000001
           87              C       6.930693       3.466968      21.811944       0.028056      29.922222 0.35170961E+03  0.78824869E+04                                 8.567536                            6.388121      -0.045326       2.006413                    0.998701      26.647810      76.069340       0.628107       0.435104      -1.047170      -0.006454       0.022724       0.048024       0.053520       0.067839       0.014525      -0.007940      -0.076334      -0.098259      -0.069013      -0.025204       0.094217             10.141174      10.872585      -4.610975      -2.677376       7.723581       1.996021      11.827357           0.000002
           88              C       8.019662       2.666732      21.480089       0.135912      35.675492 0.36104819E+03  0.80783770E+04                                 9.538336                            6.411325      -0.008097       2.026987                    0.999311      25.252262      70.120079       0.641188       0.426935      -1.060816       0.018453      -0.016961       0.030122       0.039186       0.041897       0.002691      -0.006572      -0.046064      -0.069337      -0.038380      -0.021210       0.059590             12.207499      10.552346      -4.350021      -3.367837       7.929737       2.449953      18.140414           0.000001
           89              C       8.346245       2.405034      20.090671       0.246195      35.650011 0.33475158E+03  0.73870084E+04                                 9.697600                            6.239553      -0.114859       1.984133                    0.999390      25.018481      70.141512       0.636421       0.436130      -1.049854      -0.003032      -0.002205      -0.038288       0.038471       0.042117      -0.006738       0.010051       0.002266      -0.056245      -0.039576      -0.011999       0.051576             12.924807       8.178045      -3.006105      -3.417474       7.518323       2.276011      23.078052           0.000003
           90              C       2.543453       8.017500      20.243893      -0.120997      36.158544 0.44529558E+03  0.10585831E+05                                 9.678010                            7.165470      -0.157565       1.917099                    0.999458      30.067066      88.384784       0.595878       0.432387      -1.048856       0.005022      -0.007685      -0.016278       0.018689       0.043159      -0.011351       0.025483       0.016449      -0.013254      -0.055902       0.008472       0.047430             11.550832      11.124196      -6.654959       1.599176      12.220104      -2.948049      11.308197           0.000005
           91              C       3.539422       7.050728      20.253549      -0.013487      40.491421 0.43200104E+03  0.10064155E+05                                10.187803                            6.875538       0.010055       2.009730                    0.999262      27.063772      75.568282       0.640699       0.410355      -1.076185      -0.009306       0.024620      -0.035117       0.043886       0.001913      -0.005370       0.006340       0.022367      -0.016813      -0.014336      -0.001029       0.015365             13.012680      10.229037      -5.590143       1.762137      11.711003      -4.462409      17.097999          -0.000000
           92              C       3.962250       6.404051      21.539549       0.577117      24.470449 0.25907070E+03  0.54142828E+04                                 7.846178                            5.722323      -0.177282       1.994546                    0.999140      22.702941      63.931191       0.618338       0.473978      -1.018335       0.033412      -0.011056       0.048260       0.059730       0.052571       0.020580       0.051831      -0.062529      -0.132984      -0.066798      -0.037158       0.103956              9.522178       7.972910      -2.933875       1.767110       7.835796      -4.118470      12.757830           0.000002
           93              C       3.064688       3.059281       4.615218       0.068978      25.280458 0.31016369E+03  0.66815799E+04                                 7.423714                            5.835883       0.397766       2.156420                    0.999811      25.071096      68.321065       0.690501       0.411769      -1.070396       0.019685       0.011113      -0.043831       0.049317      -0.029775       0.008942       0.014235       0.030300      -0.031098      -0.038329      -0.000262       0.038592              8.264556       6.523233       3.315613      -0.436419       8.345111      -0.454954       9.925323           0.000002
           94              C       2.283917       1.959497       4.954696       0.042757      25.367467 0.32261259E+03  0.70182035E+04                                 7.470762                            5.970682       0.470970       2.175997                    0.999828      25.394253      69.533192       0.679460       0.414379      -1.068746      -0.022330      -0.029376      -0.035257       0.051036      -0.037223       0.002386       0.005499       0.033813       0.029508      -0.046422       0.010422       0.036001              8.254944       6.583129       3.476459      -0.718665       8.643086      -0.913035       9.538616           0.000001
           95              C       1.940032       1.523693       2.754444       0.028056      29.922218 0.35170955E+03  0.78824852E+04                                 8.567535                            6.388120      -0.045326       2.006413                    0.998701      26.647808      76.069330       0.628107       0.435104      -1.047170      -0.022724      -0.006454       0.048024       0.053520      -0.067839       0.007940       0.014525       0.076334      -0.098259      -0.069013      -0.025204       0.094217             10.141173       7.723580       4.610974      -1.996020      10.872583      -2.677375      11.827355           0.000002
           96              C       2.740268       2.612662       2.422589       0.135912      35.675486 0.36104814E+03  0.80783754E+04                                 9.538335                            6.411325      -0.008097       2.026987                    0.999311      25.252260      70.120069       0.641188       0.426935      -1.060816       0.016961       0.018453       0.030122       0.039186      -0.041897       0.006572       0.002691       0.046064      -0.069337      -0.038380      -0.021210       0.059590             12.207497       7.929736       4.350020      -2.449953      10.552344      -3.367836      18.140411           0.000001
           97              C       3.001966       2.939245       1.033171       0.246195      35.650009 0.33475158E+03  0.73870083E+04                                 9.697599                            6.239552      -0.114859       1.984133                    0.999390      25.018481      70.141506       0.636421       0.436130      -1.049854       0.002205      -0.003032      -0.038288       0.038471      -0.042117      -0.010051      -0.006738      -0.002266      -0.056245      -0.039576      -0.011999       0.051576             12.924805       7.518322       3.006105      -2.276011       8.178044      -3.417474      23.078048           0.000002
           98              C       8.203500       7.950453       1.186393      -0.120996      36.158528 0.44529536E+03  0.10585824E+05                                 9.678006                            7.165467      -0.157564       1.917099                    0.999458      30.067059      88.384746       0.595878       0.432386      -1.048856       0.007685       0.005022      -0.016278       0.018689      -0.043159      -0.025483      -0.011351      -0.016449      -0.013254      -0.055902       0.008472       0.047430             11.550827      12.220098       6.654956       2.948047      11.124191       1.599175      11.308192           0.000005
           99              C       9.170272       8.946422       1.196049      -0.013487      40.491417 0.43200102E+03  0.10064154E+05                                10.187802                            6.875538       0.010055       2.009730                    0.999262      27.063771      75.568274       0.640699       0.410355      -1.076185      -0.024620      -0.009306      -0.035117       0.043886      -0.001913      -0.006340      -0.005370      -0.022367      -0.016814      -0.014336      -0.001029       0.015365             13.012678      11.711001       5.590143       4.462408      10.229036       1.762136      17.097996          -0.000001
          100              C       9.816949       9.369250       2.482049       0.577117      24.470449 0.25907072E+03  0.54142831E+04                                 7.846178                            5.722324      -0.177283       1.994546                    0.999140      22.702942      63.931194       0.618338       0.473978      -1.018335       0.011056       0.033412       0.048260       0.059730      -0.052571      -0.051831       0.020580       0.062529      -0.132984      -0.066798      -0.037158       0.103956              9.522178       7.835795       2.933875       4.118470       7.972910       1.767109      12.757830           0.000002
          101              C       7.749312       7.754719      17.320218       0.068978      25.280455 0.31016364E+03  0.66815787E+04                                 7.423713                            5.835882       0.397766       2.156420                    0.999811      25.071094      68.321058       0.690501       0.411769      -1.070396      -0.019685      -0.011113      -0.043831       0.049317      -0.029775      -0.008942      -0.014235       0.030301      -0.031098      -0.038329      -0.000262       0.038592              8.264555       6.523233       3.315613       0.436419       8.345111       0.454954       9.925323           0.000002
          102              C       8.530083       8.854503      17.659696       0.042757      25.367463 0.32261253E+03  0.70182019E+04                                 7.470761                            5.970682       0.470971       2.175997                    0.999828      25.394250      69.533182       0.679460       0.414379      -1.068746       0.022330       0.029376      -0.035257       0.051036      -0.037223      -0.002386      -0.005499       0.033813       0.029508      -0.046422       0.010421       0.036001              8.254943       6.583129       3.476458       0.718665       8.643086       0.913035       9.538615           0.000001
          103              C       8.873968       9.290307      15.459444       0.028056      29.922219 0.35170958E+03  0.78824858E+04                                 8.567535                            6.388120      -0.045326       2.006413                    0.998701      26.647809      76.069333       0.628107       0.435104      -1.047170       0.022724       0.006454       0.048024       0.053520      -0.067839      -0.007941      -0.014525       0.076334      -0.098259      -0.069013      -0.025204       0.094217             10.141173       7.723581       4.610974       1.996021      10.872584       2.677375      11.827355           0.000002
          104              C       8.073732       8.201338      15.127589       0.135912      35.675490 0.36104817E+03  0.80783763E+04                                 9.538336                            6.411325      -0.008097       2.026987                    0.999311      25.252261      70.120076       0.641188       0.426935      -1.060816      -0.016960      -0.018453       0.030122       0.039186      -0.041897      -0.006572      -0.002691       0.046065      -0.069337      -0.038380      -0.021210       0.059590             12.207499       7.929737       4.350021       2.449953      10.552346       3.367837      18.140413           0.000001
          105              C       7.812034       7.874755      13.738171       0.246195      35.650010 0.33475158E+03  0.73870084E+04                                 9.697600                            6.239553      -0.114859       1.984133                    0.999390      25.018481      70.141510       0.636421       0.436130      -1.049854      -0.002205       0.003032      -0.038288       0.038471      -0.042117       0.010051       0.006738      -0.002266      -0.056244      -0.039576      -0.011999       0.051576             12.924806       7.518323       3.006106       2.276012       8.178044       3.417474      23.078050           0.000003
          106              C       2.610500       2.863547      13.891393      -0.120996      36.158528 0.44529536E+03  0.10585824E+05                                 9.678006                            7.165467      -0.157564       1.917099                    0.999458      30.067058      88.384747       0.595878       0.432386      -1.048856      -0.007685      -0.005022      -0.016278       0.018689      -0.043159       0.025483       0.011351      -0.016449      -0.013254      -0.055902       0.008472       0.047430             11.550827      12.220099       6.654956      -2.948047      11.124191      -1.599175      11.308192           0.000005
          107              C       1.643728       1.867578      13.901049      -0.013487      40.491416 0.43200100E+03  0.10064153E+05                                10.187802                            6.875538       0.010055       2.009730                    0.999262      27.063770      75.568274       0.640699       0.410355      -1.076185       0.024620       0.009306      -0.035117       0.043886      -0.001913       0.006340       0.005370      -0.022367      -0.016814      -0.014336      -0.001029       0.015365             13.012678      11.711002       5.590143      -4.462408      10.229036      -1.762136      17.097997          -0.000000
          108              C       0.997051       1.444750      15.187049       0.577117      24.470448 0.25907071E+03  0.54142828E+04                                 7.846178                            5.722323      -0.177283       1.994546                    0.999140      22.702942      63.931193       0.618338       0.473978      -1.018335      -0.011056      -0.033412       0.048260       0.059730      -0.052571       0.051831      -0.020580       0.062529      -0.132984      -0.066798      -0.037158       0.103956              9.522178       7.835795       2.933875      -4.118469       7.972909      -1.767109      12.757829           0.000002
          109              C       6.529493       6.529493       0.000000       0.597895      25.393027 0.24999912E+03  0.51717147E+04                                 7.970944                            5.599135       0.094826       2.087435                    0.999630      22.244816      62.062338       0.629615       0.470256      -1.021652      -0.043906      -0.043905      -0.000000       0.062092      -0.075074      -0.030714       0.030714       0.000000      -0.020251      -0.071699      -0.024990       0.096688              9.988662      10.383847       5.629982       0.850109      10.383846      -0.850107       9.198294           0.000001
          110              C       7.588184       7.588184       0.000000      -0.030535      40.405220 0.42893711E+03  0.99634448E+04                                10.144825                            6.813018       0.029057       2.012511                    0.999234      27.091686      75.249436       0.649791       0.405804      -1.080442       0.034616       0.034616       0.000000       0.048954      -0.006964       0.009833      -0.009833      -0.000000       0.014436      -0.009370      -0.009222       0.018592             13.345065      14.182114       9.028726       0.643157      14.182113      -0.643156      11.670969           0.000001
          111              C       9.550925       9.550925       0.000000      -0.142013      37.024826 0.47551511E+03  0.11498870E+05                                 9.821046                            7.408976      -0.176479       1.902591                    0.999435      30.861578      91.694568       0.585102       0.432896      -1.047859      -0.014969      -0.014969       0.000000       0.021170      -0.013177      -0.014575       0.014575       0.000000      -0.138242      -0.050955       0.009863       0.041091             11.328546       8.407087       2.971223       1.527851       8.407086      -1.527849      17.171464           0.000001
          112              C       4.284507       4.284507      12.705000       0.597895      25.393025 0.24999910E+03  0.51717142E+04                                 7.970943                            5.599135       0.094827       2.087435                    0.999630      22.244815      62.062333       0.629615       0.470256      -1.021652       0.043906       0.043905      -0.000000       0.062092      -0.075074       0.030714      -0.030714       0.000000      -0.020251      -0.071699      -0.024990       0.096688              9.988662      10.383846       5.629983      -0.850109      10.383845       0.850107       9.198293           0.000002
          113              C       3.225816       3.225816      12.705000      -0.030535      40.405214 0.42893702E+03  0.99634422E+04                                10.144824                            6.813017       0.029058       2.012511                    0.999234      27.091683      75.249424       0.649791       0.405804      -1.080442      -0.034616      -0.034616      -0.000000       0.048954      -0.006964      -0.009833       0.009833       0.000000       0.014436      -0.009370      -0.009222       0.018592             13.345064      14.182112       9.028725      -0.643157      14.182111       0.643156      11.670968           0.000001
          114              C       1.263075       1.263075      12.705000      -0.142013      37.024826 0.47551511E+03  0.11498870E+05                                 9.821046                            7.408976      -0.176479       1.902591                    0.999435      30.861578      91.694569       0.585102       0.432896      -1.047859       0.014969       0.014969       0.000000       0.021170      -0.013177       0.014575      -0.014575       0.000000      -0.138242      -0.050954       0.009863       0.041091             11.328546       8.407087       2.971223      -1.527851       8.407086       1.527849      17.171464           0.000001
          115              C       9.691507       1.122493       6.352500       0.597895      25.393025 0.24999909E+03  0.51717139E+04                                 7.970943                            5.599135       0.094827       2.087435                    0.999630      22.244815      62.062334       0.629615       0.470256      -1.021652       0.043905      -0.043906      -0.000000       0.062092       0.075074      -0.030713      -0.030714      -0.000000      -0.020251      -0.071699      -0.024990       0.096688              9.988662      10.383845      -5.629982       0.850107      10.383846       0.850109       9.198293           0.000001
          116              C       8.632816       2.181184       6.352500      -0.030535      40.405223 0.42893711E+03  0.99634451E+04                                10.144826                            6.813019       0.029057       2.012511                    0.999234      27.091686      75.249443       0.649791       0.405804      -1.080442      -0.034616       0.034616       0.000000       0.048954       0.006964       0.009833       0.009833      -0.000000       0.014436      -0.009370      -0.009222       0.018592             13.345067      14.182115      -9.028728       0.643156      14.182116       0.643157      11.670971           0.000001
          117              C       6.670075       4.143925       6.352500      -0.142013      37.024827 0.47551512E+03  0.11498870E+05                                 9.821047                            7.408977      -0.176479       1.902591                    0.999435      30.861578      91.694573       0.585102       0.432896      -1.047859       0.014969      -0.014969       0.000000       0.021170       0.013177      -0.014575      -0.014575       0.000000      -0.138242      -0.050954       0.009863       0.041091             11.328547       8.407087      -2.971223       1.527849       8.407088       1.527851      17.171465           0.000001
          118              C       1.122493       9.691507      19.057500       0.597895      25.393024 0.24999908E+03  0.51717136E+04                                 7.970943                            5.599135       0.094827       2.087435                    0.999630      22.244814      62.062330       0.629615       0.470256      -1.021652      -0.043905       0.043906      -0.000000       0.062092       0.075074       0.030714       0.030714      -0.000000      -0.020251      -0.071699      -0.024990       0.096688              9.988661      10.383845      -5.629982      -0.850107      10.383846      -0.850109       9.198293           0.000002
          119              C       2.181184       8.632816      19.057500      -0.030535      40.405220 0.42893709E+03  0.99634444E+04                                10.144826                            6.813018       0.029058       2.012511                    0.999234      27.091685      75.249440       0.649791       0.405804      -1.080442       0.034616      -0.034616       0.000000       0.048954       0.006964      -0.009833      -0.009833      -0.000000       0.014436      -0.009370      -0.009222       0.018592             13.345067      14.182114      -9.028727      -0.643156      14.182115      -0.643157      11.670970           0.000001
          120              C       4.143925       6.670075      19.057500      -0.142013      37.024831 0.47551517E+03  0.11498871E+05                                 9.821047                            7.408977      -0.176479       1.902591                    0.999435      30.861580      91.694579       0.585102       0.432896      -1.047859      -0.014969       0.014969       0.000000       0.021170       0.013177       0.014575       0.014575      -0.000000      -0.138242      -0.050954       0.009863       0.041091             11.328547       8.407087      -2.971223      -1.527849       8.407088      -1.527851      17.171466           0.000001
          121              N       1.204680       1.702124      21.388105      -0.153487      32.418709 0.44970822E+03  0.10434950E+05                                 8.407981                            6.800263       0.083825       2.071821                    0.999054      26.093440      69.455816       0.684533       0.385613      -1.108494       0.125077       0.067043       0.038995       0.147172      -0.054611      -0.027849      -0.027874      -0.075997       0.164476      -0.102955       0.034643       0.068312              9.509706       9.652634       3.588487       0.869654       7.285174       0.878702      11.591311          -0.000001
          122              N       3.372887       3.318817      22.061216      -0.226788      36.311626 0.50851076E+03  0.12192009E+05                                 9.161530                            7.329624       0.131238       2.065024                    0.998468      27.688760      75.412124       0.644817       0.396182      -1.098815      -0.149340      -0.081345      -0.059251       0.180083      -0.097339      -0.046916      -0.030192      -0.095376       0.205329      -0.156452       0.074099       0.082353             10.337731       8.486090       2.821787       0.141719       7.373651       0.085995      15.153452           0.000001
          123              N       3.863842       3.897366      24.733332      -0.206471      38.682780 0.48831245E+03  0.11594462E+05                                 9.485244                            7.061698       0.246978       2.101622                    0.999400      27.527166      74.708539       0.673599       0.382959      -1.107725      -0.053475      -0.051608       0.141380       0.159723      -0.030841       0.042063       0.029909       0.001324       0.100807      -0.072251       0.012733       0.059517             11.629227       9.684958       4.307335      -0.694194       9.131588      -0.395604      16.071137          -0.000003
          124              N       9.609320       9.111876       8.683105      -0.153487      32.418711 0.44970826E+03  0.10434951E+05                                 8.407981                            6.800264       0.083824       2.071821                    0.999054      26.093441      69.455821       0.684533       0.385613      -1.108494      -0.125077      -0.067043       0.038995       0.147172      -0.054611       0.027849       0.027874      -0.075997       0.164476      -0.102955       0.034643       0.068312              9.509707       9.652635       3.588487      -0.869654       7.285175      -0.878703      11.591312          -0.000001
          125              N       7.441113       7.495183       9.356216      -0.226788      36.311625 0.50851075E+03  0.12192009E+05                                 9.161530                            7.329623       0.131238       2.065024                    0.998468      27.688760      75.412123       0.644817       0.396182      -1.098815       0.149340       0.081345      -0.059251       0.180083      -0.097339       0.046916       0.030192      -0.095376       0.205329      -0.156452       0.074099       0.082353             10.337731       8.486090       2.821786      -0.141719       7.373651      -0.085995      15.153452           0.000001
          126              N       6.950158       6.916634      12.028332      -0.206471      38.682779 0.48831240E+03  0.11594461E+05                                 9.485244                            7.061697       0.246978       2.101622                    0.999400      27.527166      74.708540       0.673599       0.382959      -1.107725       0.053475       0.051608       0.141380       0.159723      -0.030841      -0.042063      -0.029909       0.001324       0.100807      -0.072251       0.012733       0.059517             11.629227       9.684959       4.307337       0.694195       9.131589       0.395605      16.071134          -0.000003
          127              N       3.704876       6.611680       2.330605      -0.153487      32.418710 0.44970825E+03  0.10434950E+05                                 8.407981                            6.800263       0.083824       2.071821                    0.999054      26.093441      69.455819       0.684533       0.385613      -1.108494      -0.067043       0.125077       0.038995       0.147172       0.054611       0.027874      -0.027849       0.075997       0.164476      -0.102955       0.034643       0.068312              9.509707       7.285175      -3.588487      -0.878703       9.652634       0.869654      11.591311          -0.000001
          128              N       2.088183       8.779887       3.003716      -0.226788      36.311625 0.50851074E+03  0.12192009E+05                                 9.161530                            7.329623       0.131238       2.065024                    0.998468      27.688760      75.412122       0.644817       0.396182      -1.098815       0.081345      -0.149340      -0.059251       0.180083       0.097339       0.030192      -0.046916       0.095376       0.205329      -0.156452       0.074099       0.082353             10.337731       7.373651      -2.821787      -0.085995       8.486090       0.141719      15.153451           0.000001
          129              N       1.509634       9.270842       5.675832      -0.206471      38.682780 0.48831245E+03  0.11594462E+05                                 9.485244                            7.061698       0.246978       2.101622                    0.999400      27.527166      74.708539       0.673599       0.382959      -1.107725       0.051608      -0.053475       0.141380       0.159723       0.030841      -0.029909       0.042063      -0.001324       0.100807      -0.072251       0.012733       0.059517             11.629227       9.131588      -4.307336       0.395604       9.684958      -0.694194      16.071136          -0.000003
          130              N       7.109124       4.202320      15.035605      -0.153487      32.418709 0.44970822E+03  0.10434950E+05                                 8.407981                            6.800263       0.083824       2.071821                    0.999054      26.093440      69.455816       0.684533       0.385613      -1.108494       0.067043      -0.125077       0.038995       0.147172       0.054611      -0.027874       0.027849       0.075997       0.164476      -0.102955       0.034643       0.068312              9.509706       7.285174      -3.588487       0.878703       9.652634      -0.869654      11.591311          -0.000001
          131              N       8.725817       2.034113      15.708716      -0.226788      36.311624 0.50851072E+03  0.12192008E+05                                 9.161530                            7.329623       0.131238       2.065024                    0.998468      27.688759      75.412120       0.644817       0.396182      -1.098815      -0.081345       0.149340      -0.059251       0.180083       0.097339      -0.030192       0.046916       0.095376       0.205329      -0.156452       0.074099       0.082353             10.337731       7.373651      -2.821787       0.085995       8.486090      -0.141718      15.153451           0.000001
          132              N       9.304366       1.543158      18.380832      -0.206471      38.682780 0.48831245E+03  0.11594462E+05                                 9.485244                            7.061698       0.246978       2.101622                    0.999400      27.527166      74.708539       0.673599       0.382959      -1.107725      -0.051608       0.053475       0.141380       0.159723       0.030841       0.029909      -0.042063      -0.001324       0.100807      -0.072251       0.012733       0.059517             11.629227       9.131588      -4.307336      -0.395604       9.684958       0.694194      16.071136          -0.000003
          133              N       4.202320       7.109124      10.374395      -0.153487      32.418692 0.44970790E+03  0.10434940E+05                                 8.407977                            6.800260       0.083830       2.071823                    0.999054      26.093429      69.455765       0.684534       0.385613      -1.108494      -0.125077       0.067043      -0.038994       0.147172       0.054611      -0.027849       0.027875      -0.075997       0.164477      -0.102955       0.034643       0.068312              9.509704       9.652633      -3.588484       0.869660       7.285167      -0.878706      11.591312          -0.000001
          134              N       2.034113       8.725817       9.701284      -0.226788      36.311670 0.50851148E+03  0.12192032E+05                                 9.161539                            7.329630       0.131236       2.065023                    0.998468      27.688780      75.412210       0.644817       0.396182      -1.098815       0.149340      -0.081345       0.059251       0.180084       0.097339      -0.046916       0.030193      -0.095376       0.205327      -0.156452       0.074099       0.082353             10.337741       8.486103      -2.821793       0.141714       7.373660      -0.085992      15.153460           0.000001
          135              N       1.543158       9.304366       7.029168      -0.206429      38.681192 0.48829015E+03  0.11593780E+05                                 9.484926                            7.061490       0.247055       2.101656                    0.999400      27.526550      74.705952       0.673617       0.382953      -1.107731       0.053475      -0.051608      -0.141381       0.159723       0.030838       0.042063      -0.029909       0.001325       0.100815      -0.072249       0.012729       0.059520             11.628807       9.684616      -4.307152      -0.694122       9.131269       0.395547      16.070535          -0.000003
          136              N       6.611680       3.704876      23.079395      -0.153487      32.418689 0.44970784E+03  0.10434938E+05                                 8.407976                            6.800259       0.083830       2.071823                    0.999054      26.093428      69.455758       0.684534       0.385613      -1.108495       0.125077      -0.067043      -0.038994       0.147172       0.054611       0.027849      -0.027875      -0.075997       0.164477      -0.102955       0.034643       0.068312              9.509703       9.652633      -3.588484      -0.869658       7.285167       0.878705      11.591310          -0.000001
          137              N       8.779887       2.088183      22.406284      -0.226788      36.311667 0.50851144E+03  0.12192031E+05                                 9.161538                            7.329629       0.131236       2.065023                    0.998468      27.688779      75.412205       0.644817       0.396182      -1.098815      -0.149340       0.081345       0.059251       0.180083       0.097339       0.046916      -0.030193      -0.095376       0.205327      -0.156452       0.074099       0.082353             10.337740       8.486102      -2.821793      -0.141713       7.373660       0.085992      15.153459           0.000001
          138              N       9.270842       1.509634      19.734168      -0.206429      38.681193 0.48829015E+03  0.11593780E+05                                 9.484926                            7.061490       0.247055       2.101656                    0.999400      27.526550      74.705953       0.673617       0.382953      -1.107731      -0.053475       0.051608      -0.141381       0.159723       0.030838      -0.042063       0.029909       0.001325       0.100815      -0.072249       0.012729       0.059520             11.628807       9.684616      -4.307152       0.694123       9.131269      -0.395547      16.070536          -0.000003
          139              N       1.702124       1.204680       4.021895      -0.153487      32.418690 0.44970785E+03  0.10434938E+05                                 8.407976                            6.800259       0.083830       2.071824                    0.999054      26.093428      69.455759       0.684534       0.385613      -1.108495       0.067043       0.125077      -0.038994       0.147172      -0.054611       0.027875       0.027849       0.075997       0.164477      -0.102955       0.034643       0.068312              9.509703       7.285167       3.588484      -0.878704       9.652633      -0.869658      11.591310          -0.000002
          140              N       3.318817       3.372887       3.348784      -0.226788      36.311669 0.50851147E+03  0.12192032E+05                                 9.161538                            7.329630       0.131236       2.065023                    0.998468      27.688780      75.412208       0.644817       0.396182      -1.098815      -0.081345      -0.149340       0.059251       0.180084      -0.097339       0.030193       0.046916       0.095376       0.205327      -0.156452       0.074099       0.082353             10.337740       7.373660       2.821793      -0.085992       8.486102      -0.141714      15.153459           0.000001
          141              N       3.897366       3.863842       0.676668      -0.206429      38.681191 0.48829014E+03  0.11593780E+05                                 9.484925                            7.061489       0.247055       2.101656                    0.999400      27.526550      74.705950       0.673617       0.382953      -1.107731      -0.051608      -0.053475      -0.141381       0.159723      -0.030838      -0.029909      -0.042063      -0.001325       0.100815      -0.072249       0.012729       0.059520             11.628806       9.131268       4.307151       0.395547       9.684615       0.694122      16.070535          -0.000003
          142              N       9.111876       9.609320      16.726895      -0.153487      32.418690 0.44970786E+03  0.10434938E+05                                 8.407976                            6.800259       0.083830       2.071823                    0.999054      26.093428      69.455760       0.684534       0.385613      -1.108495      -0.067043      -0.125077      -0.038994       0.147172      -0.054611      -0.027875      -0.027849       0.075997       0.164477      -0.102955       0.034643       0.068312              9.509704       7.285167       3.588484       0.878705       9.652633       0.869658      11.591310          -0.000001
          143              N       7.495183       7.441113      16.053784      -0.226788      36.311669 0.50851147E+03  0.12192032E+05                                 9.161538                            7.329630       0.131236       2.065023                    0.998468      27.688780      75.412208       0.644817       0.396182      -1.098815       0.081345       0.149340       0.059251       0.180084      -0.097339      -0.030193      -0.046916       0.095376       0.205327      -0.156452       0.074099       0.082353             10.337740       7.373660       2.821793       0.085992       8.486102       0.141713      15.153459           0.000001
          144              N       6.916634       6.950158      13.381668      -0.206429      38.681196 0.48829021E+03  0.11593782E+05                                 9.484926                            7.061490       0.247055       2.101655                    0.999400      27.526552      74.705958       0.673617       0.382953      -1.107731       0.051608       0.053475      -0.141381       0.159723      -0.030838       0.029909       0.042063      -0.001325       0.100815      -0.072249       0.012729       0.059520             11.628807       9.131269       4.307152      -0.395547       9.684616      -0.694122      16.070536          -0.000003
          145              N       2.374863       2.374863       0.000000      -0.399406      38.078893 0.50699835E+03  0.12092125E+05                                 9.160908                            7.055929       0.566707       2.166930                    0.999782      29.264469      78.334074       0.697392       0.368242      -1.124140       0.121942       0.121942       0.000000       0.172452      -0.113806       0.004653      -0.004653      -0.000000       0.326005      -0.168140       0.058607       0.109533             10.714270       7.285940       2.393321       0.519291       7.285941      -0.519315      17.570928           0.000003
          146              N       8.439137       8.439137      12.705000      -0.399406      38.078895 0.50699838E+03  0.12092126E+05                                 9.160908                            7.055929       0.566707       2.166930                    0.999782      29.264469      78.334076       0.697392       0.368242      -1.124140      -0.121942      -0.121942       0.000000       0.172452      -0.113806      -0.004653       0.004653       0.000000       0.326005      -0.168140       0.058607       0.109533             10.714271       7.285941       2.393321      -0.519291       7.285942       0.519315      17.570929           0.000003
          147              N       3.032137       7.781863       6.352500      -0.399406      38.078899 0.50699843E+03  0.12092128E+05                                 9.160909                            7.055930       0.566707       2.166930                    0.999782      29.264469      78.334080       0.697392       0.368242      -1.124140      -0.121942       0.121942       0.000000       0.172452       0.113806       0.004653       0.004653      -0.000000       0.326005      -0.168140       0.058607       0.109533             10.714272       7.285943      -2.393321       0.519315       7.285942       0.519291      17.570932           0.000003
          148              N       7.781863       3.032137      19.057500      -0.399406      38.078899 0.50699844E+03  0.12092128E+05                                 9.160909                            7.055930       0.566707       2.166930                    0.999782      29.264470      78.334082       0.697392       0.368242      -1.124140       0.121942      -0.121942       0.000000       0.172452       0.113806      -0.004653      -0.004653      -0.000000       0.326005      -0.168140       0.058607       0.109533             10.714272       7.285943      -2.393321      -0.519315       7.285942      -0.519291      17.570931           0.000003
          149              O       5.809281       6.431627      24.390551      -0.544664      37.759356 0.52197719E+03  0.12476256E+05                                 8.984542                            7.080922       0.242151       2.135055                    0.996965      27.342090      72.051586       0.711400       0.360213      -1.136158       0.003182      -0.000248       0.005274       0.006165      -0.022603       0.035597       0.039614       0.034378       0.061048      -0.068869       0.014533       0.054336             10.580733      10.720060       3.846202       4.991054       8.967890       3.429212      12.054248          -0.000001
          150              O       8.658770       9.762879      21.908756      -0.570626      28.834551 0.46361865E+03  0.10735399E+05                                 7.311650                            6.565356       0.639420       2.238033                    0.998994      27.695542      71.348532       0.758686       0.348648      -1.147848       0.031326      -0.012277       0.011734       0.035633      -0.050296       0.029127       0.015205      -0.023890       0.066748      -0.073715       0.029944       0.043771              7.690834       6.698250       0.728769       1.495311       5.950740      -0.919245      10.423511           0.000001
          151              O      10.450650      10.457138      22.922107      -0.557590      35.964320 0.52625026E+03  0.12609640E+05                                 8.721593                            7.109553       0.223482       2.121647                    0.996960      27.675877      73.127462       0.709696       0.360183      -1.135678      -0.021925      -0.027781      -0.027750       0.044972       0.033400      -0.044934       0.008749      -0.008016      -0.090204      -0.066918       0.010075       0.056843             10.034037      11.258594       4.299972      -2.194948       9.736822      -2.809935       9.106697          -0.000002
          152              O       5.004719       4.382373      11.685551      -0.544664      37.759362 0.52197727E+03  0.12476258E+05                                 8.984543                            7.080922       0.242151       2.135055                    0.996965      27.342093      72.051596       0.711400       0.360213      -1.136158      -0.003182       0.000249       0.005274       0.006165      -0.022603      -0.035597      -0.039614       0.034378       0.061048      -0.068869       0.014533       0.054336             10.580734      10.720063       3.846204      -4.991055       8.967893      -3.429213      12.054247          -0.000001
          153              O       2.155230       1.051121       9.203756      -0.570626      28.834545 0.46361853E+03  0.10735396E+05                                 7.311649                            6.565355       0.639420       2.238033                    0.998994      27.695539      71.348521       0.758686       0.348648      -1.147848      -0.031326       0.012277       0.011734       0.035633      -0.050296      -0.029127      -0.015205      -0.023890       0.066747      -0.073715       0.029944       0.043771              7.690832       6.698249       0.728768      -1.495310       5.950739       0.919245      10.423509           0.000001
          154              O       0.363350       0.356862      10.217107      -0.557590      35.964320 0.52625025E+03  0.12609639E+05                                 8.721593                            7.109552       0.223482       2.121647                    0.996960      27.675877      73.127461       0.709696       0.360183      -1.135678       0.021925       0.027781      -0.027749       0.044972       0.033400       0.044934      -0.008749      -0.008016      -0.090204      -0.066918       0.010075       0.056843             10.034037      11.258594       4.299972       2.194949       9.736822       2.809935       9.106696          -0.000002
          155              O       9.789373       0.402281       5.333051      -0.544664      37.759369 0.52197739E+03  0.12476262E+05                                 8.984544                            7.080924       0.242151       2.135055                    0.996965      27.342093      72.051600       0.711400       0.360213      -1.136158       0.000248       0.003182       0.005274       0.006165       0.022603      -0.039614       0.035597      -0.034378       0.061048      -0.068869       0.014533       0.054336             10.580736       8.967893      -3.846204      -3.429214      10.720064       4.991056      12.054251          -0.000001
          156              O       6.458121       3.251770       2.851256      -0.570626      28.834548 0.46361858E+03  0.10735397E+05                                 7.311649                            6.565355       0.639420       2.238033                    0.998994      27.695541      71.348527       0.758686       0.348648      -1.147848       0.012277       0.031326       0.011734       0.035633       0.050296      -0.015205       0.029127       0.023890       0.066747      -0.073715       0.029944       0.043771              7.690833       5.950740      -0.728768       0.919245       6.698249       1.495310      10.423510           0.000000
          157              O       5.763862       5.043650       3.864607      -0.557590      35.964327 0.52625035E+03  0.12609643E+05                                 8.721594                            7.109554       0.223482       2.121647                    0.996960      27.675878      73.127469       0.709696       0.360183      -1.135678       0.027781      -0.021925      -0.027749       0.044972      -0.033400      -0.008749      -0.044934       0.008016      -0.090204      -0.066918       0.010075       0.056843             10.034040       9.736824      -4.299973       2.809936      11.258596      -2.194949       9.106698          -0.000002
          158              O       1.024627      10.411719      18.038051      -0.544664      37.759361 0.52197726E+03  0.12476258E+05                                 8.984543                            7.080923       0.242151       2.135055                    0.996965      27.342091      72.051590       0.711400       0.360213      -1.136158      -0.000248      -0.003182       0.005274       0.006165       0.022603       0.039614      -0.035597      -0.034378       0.061048      -0.068869       0.014533       0.054336             10.580734       8.967891      -3.846203       3.429213      10.720062      -4.991055      12.054248          -0.000001
          159              O       4.355879       7.562230      15.556256      -0.570626      28.834550 0.46361862E+03  0.10735399E+05                                 7.311650                            6.565355       0.639419       2.238033                    0.998994      27.695542      71.348531       0.758686       0.348648      -1.147848      -0.012277      -0.031326       0.011734       0.035633       0.050296       0.015205      -0.029127       0.023890       0.066748      -0.073715       0.029944       0.043771              7.690833       5.950740      -0.728768      -0.919245       6.698249      -1.495310      10.423510           0.000001
          160              O       5.050138       5.770350      16.569607      -0.557590      35.964327 0.52625036E+03  0.12609643E+05                                 8.721594                            7.109554       0.223482       2.121647                    0.996960      27.675878      73.127469       0.709696       0.360183      -1.135678      -0.027781       0.021925      -0.027749       0.044972      -0.033400       0.008749       0.044934       0.008016      -0.090204      -0.066918       0.010075       0.056843             10.034040       9.736824      -4.299973      -2.809936      11.258596       2.194949       9.106698          -0.000002
          161              O      10.411719       1.024627       7.371949      -0.544663      37.759360 0.52197732E+03  0.12476260E+05                                 8.984543                            7.080924       0.242148       2.135054                    0.996965      27.342089      72.051596       0.711400       0.360213      -1.136157      -0.003182      -0.000249      -0.005274       0.006164       0.022603       0.035597      -0.039614       0.034378       0.061049      -0.068869       0.014533       0.054337             10.580731      10.720055      -3.846196       4.991053       8.967885      -3.429211      12.054255          -0.000001
          162              O       7.562230       4.355879       9.853744      -0.570626      28.834508 0.46361776E+03  0.10735373E+05                                 7.311641                            6.565348       0.639426       2.238036                    0.998994      27.695526      71.348458       0.758686       0.348648      -1.147848      -0.031325      -0.012277      -0.011734       0.035633       0.050297       0.029127      -0.015204      -0.023891       0.066749      -0.073716       0.029944       0.043772              7.690824       6.698238      -0.728766       1.495308       5.950734       0.919246      10.423500           0.000001
          163              O       5.770350       5.050138       8.840393      -0.557590      35.964343 0.52625062E+03  0.12609650E+05                                 8.721596                            7.109555       0.223484       2.121647                    0.996960      27.675887      73.127488       0.709696       0.360183      -1.135678       0.021925      -0.027781       0.027749       0.044972      -0.033400      -0.044934      -0.008749      -0.008016      -0.090205      -0.066918       0.010075       0.056843             10.034043      11.258596      -4.299973      -2.194948       9.736829       2.809939       9.106704          -0.000002
          164              O       0.402281       9.789373      20.076949      -0.544663      37.759357 0.52197728E+03  0.12476259E+05                                 8.984543                            7.080924       0.242148       2.135054                    0.996965      27.342088      72.051592       0.711400       0.360213      -1.136157       0.003182       0.000249      -0.005274       0.006164       0.022603      -0.035597       0.039614       0.034378       0.061049      -0.068869       0.014533       0.054337             10.580731      10.720054      -3.846196      -4.991052       8.967884       3.429210      12.054254          -0.000001
          165              O       3.251770       6.458121      22.558744      -0.570626      28.834502 0.46361764E+03  0.10735370E+05                                 7.311640                            6.565347       0.639426       2.238036                    0.998994      27.695523      71.348448       0.758687       0.348648      -1.147848       0.031325       0.012277      -0.011734       0.035633       0.050297      -0.029127       0.015205      -0.023891       0.066748      -0.073716       0.029944       0.043772              7.690823       6.698238      -0.728766      -1.495308       5.950734      -0.919245      10.423498           0.000000
          166              O       5.043650       5.763862      21.545393      -0.557590      35.964339 0.52625051E+03  0.12609647E+05                                 8.721595                            7.109554       0.223484       2.121647                    0.996960      27.675886      73.127484       0.709696       0.360183      -1.135678      -0.021925       0.027781       0.027749       0.044972      -0.033400       0.044934       0.008749      -0.008016      -0.090205      -0.066918       0.010075       0.056843             10.034042      11.258594      -4.299972       2.194948       9.736828      -2.809940       9.106704          -0.000002
          167              O       6.431627       5.809281       1.019449      -0.544663      37.759360 0.52197733E+03  0.12476261E+05                                 8.984543                            7.080924       0.242148       2.135054                    0.996965      27.342090      72.051598       0.711400       0.360213      -1.136157      -0.000249       0.003182      -0.005274       0.006164      -0.022603      -0.039614      -0.035597      -0.034378       0.061049      -0.068869       0.014533       0.054337             10.580731       8.967884       3.846196      -3.429210      10.720054      -4.991052      12.054255          -0.000001
          168              O       9.762879       8.658770       3.501244      -0.570626      28.834504 0.46361770E+03  0.10735371E+05                                 7.311640                            6.565347       0.639426       2.238036                    0.998994      27.695526      71.348455       0.758687       0.348648      -1.147848      -0.012277       0.031326      -0.011734       0.035633      -0.050297      -0.015205      -0.029127       0.023890       0.066749      -0.073716       0.029944       0.043772              7.690823       5.950734       0.728766       0.919245       6.698238      -1.495308      10.423497           0.000000
          169              O      10.457138      10.450650       2.487893      -0.557591      35.964345 0.52625061E+03  0.12609650E+05                                 8.721597                            7.109555       0.223483       2.121647                    0.996960      27.675888      73.127493       0.709696       0.360183      -1.135678      -0.027781      -0.021925       0.027749       0.044972       0.033400      -0.008749       0.044934       0.008016      -0.090205      -0.066918       0.010075       0.056843             10.034043       9.736829       4.299972       2.809940      11.258595       2.194948       9.106706          -0.000002
          170              O       4.382373       5.004719      13.724449      -0.544663      37.759355 0.52197727E+03  0.12476259E+05                                 8.984542                            7.080924       0.242148       2.135054                    0.996965      27.342088      72.051592       0.711400       0.360213      -1.136157       0.000249      -0.003182      -0.005274       0.006164      -0.022603       0.039614       0.035597      -0.034378       0.061049      -0.068869       0.014533       0.054337             10.580730       8.967883       3.846195       3.429210      10.720053       4.991052      12.054254          -0.000001
          171              O       1.051121       2.155230      16.206244      -0.570626      28.834517 0.46361796E+03  0.10735379E+05                                 7.311643                            6.565350       0.639425       2.238035                    0.998994      27.695528      71.348471       0.758686       0.348648      -1.147848       0.012277      -0.031325      -0.011734       0.035633      -0.050297       0.015205       0.029127       0.023891       0.066749      -0.073716       0.029944       0.043772              7.690826       5.950736       0.728767      -0.919246       6.698241       1.495308      10.423502           0.000001
          172              O       0.356862       0.363350      15.192893      -0.557590      35.964341 0.52625055E+03  0.12609648E+05                                 8.721596                            7.109554       0.223483       2.121647                    0.996960      27.675887      73.127488       0.709696       0.360183      -1.135678       0.027781       0.021925       0.027749       0.044972       0.033400       0.008749      -0.044934       0.008016      -0.090205      -0.066918       0.010075       0.056843             10.034042       9.736828       4.299972      -2.809940      11.258594      -2.194948       9.106704          -0.000002

******************************************************
Auxiliary information for the entire system
The total spin magnetic moment of the unit cell is   0.000090
The total net atomic charge of the unit cell is   0.000007
Accuracy of reproducing the electrostatic potential in the unit cell:
  The inner radius (bohr) =    5.0000
  The outer radius (bohr) =   12.0000
  Valid grid points have density less than (e/(bohr^3)) =    0.0001
  The number of valid grid points were=       113608
  The rms potential error without charges in kcal/mol is=      5.91157
  The rms potential error with partial charges in kcal/mol is=      0.57829
  The RRMSE value at monopole order=      0.09782
  The rms potential error with partial charges and cloud penetration in kcal/mol is=      0.56570
  The RRMSE value at monopole order with cloud penetration is=      0.09569
  The rms potential error with partial charges and atomic dipoles in kcal/mol is=      0.43054
  The RRMSE value at dipole order=      0.07283
  The rms potential error with partial charges, atomic dipoles and cloud penetration in kcal/mol is=      0.41554
  The RRMSE value at dipole order with cloud penetration=      0.07029

******************************************************
The electron densities and ab initio electrostatic potential were computed in VASP using the PBE functional and
projector augmented wave method. See the main text of the journal article for a description of computational details.
The atomic charges, dipoles, and quadrupoles were computed with the DDEC6 method as described in
(a) T. A. Manz and N. Gabaldon Limas, RSC Adv. 6 (2016) 47771-47801 DOI: 10.1039/c6ra04656h
(b) N. Gabaldon Limas and T. A. Manz, RSC Adv. 8 (2018) 2678-2707 DOI: 10.1039/c7ra11829e.
For each atom in the material, the electron cloud parameters were fit to the spherically averaged atom-in-material
electron density using radial positions for which this density was between 10^-4 and 10^-2 electrons per cubic bohr.
The polarizabilities, dispersion coefficients, and quantum Drude oscillator (QDO) parameters were fit using the MCLF method.
The magnetic structure of the system was optimized in VASP from the default ferromagnetic initial guess using spin polarization.
The atomic spin moments (ASMs) were computed on this optimized magnetic structure using the DDEC6 partition as inputs
to the method of T. A. Manz and D. S. Sholl, J. Chem. Theory Comput. 7 (2011) 4146-4164 DOI: 10.1021/ct200539n.
The RMSE and RRMSE were computed using a uniform grid with Ewald summation.
