# Supplementary material for: A collection of forcefield precursors for metal–organic frameworks
Source: RSC Adv. 2019 Nov 13;9(63):36492–507. doi: 10.1039/c9ra07327b (PMC9075174; doi:10.1039/c9ra07327b)
Supplement: RA-009-C9RA07327B-s4295 [file RA-009-C9RA07327B-s4295.xyz]

  172
jmolscript: load "" {1 1 1} spacegroup "x,y,z" unitcell [{     12.721300     0.000000     0.000000 }, {      4.169015    12.018768     0.000000 }, {      2.107158     1.499406    20.546882 }]
Cd     1.507350     1.098124     3.682207     0.863372
Cd     9.438609     6.716121     2.078934     0.756243
Cd    16.412426    11.704240     6.591234     0.863372
Cd     8.505456     6.052110     8.194507     0.756244
Cd    17.490123    12.420050    16.864675     0.863372
Cd     9.558864     6.802053    18.467948     0.756243
Cd     2.585047     1.813934    13.955648     0.863372
Cd    10.492017     7.466064    12.352375     0.756244
H     11.843836     2.017046     2.128657     0.126999
H     11.658276     5.717702     4.731947     0.111700
H     13.092286     4.040559     5.251783     0.117400
H      4.648520     3.110444     6.390080     0.126676
H     12.843047     2.709957    18.722319     0.123063
H      2.131008     1.304556     8.966659     0.132924
H      5.276839     3.423570    10.335082     0.130574
H     10.984264     2.502519    15.319755     0.116818
H      9.803715     4.378124    15.839591     0.116819
H     12.156786     2.239734     8.144784     0.126999
H      8.721309     3.627823     5.541494     0.111700
H      9.835880     1.723374     5.021658     0.117400
H     13.481814     9.396018     3.883361     0.126676
H     13.281838     3.022191    12.098004     0.123063
H     16.013009    11.182676     1.306782     0.132924
H     15.087227    10.404421    20.485241     0.130574
H     14.086979     4.710341    15.500568     0.116818
H     12.701843     6.440367    14.980732     0.116819
H      7.153637    11.501128    18.418225     0.126999
H      7.339197     7.800472    15.814935     0.111700
H      5.905187     9.477615    15.295099     0.117400
H     14.348953    10.407730    14.156802     0.126676
H      6.154426    10.808217     1.824563     0.123063
H     16.866465    12.213618    11.580223     0.132924
H     13.720634    10.094604    10.211800     0.130574
H      8.013209    11.015655     5.227127     0.116818
H      9.193758     9.140050     4.707291     0.116820
H      6.840687    11.278440    12.402098     0.126999
H     10.276164     9.890351    15.005388     0.111700
H      9.161593    11.794800    15.525224     0.117400
H      5.515659     4.122156    16.663521     0.126676
H      5.715635    10.495983     8.448878     0.123063
H      2.984464     2.335498    19.240100     0.132924
H      3.910246     3.113753     0.061641     0.130574
H      4.910494     8.807833     5.046314     0.116818
H      6.295630     7.077807     5.566150     0.116820
C     11.838544     2.782716     2.656712     0.027578
C     11.699487     4.973971     4.175126     0.060497
C     12.554571     3.963897     4.497712     0.026610
C     11.001407     3.841769     2.313579     0.146001
C     10.258404     3.825419     1.084875     0.226238
C      4.402107     2.909756     7.263323    -0.128462
C      2.458637     1.635453     6.303783     0.588137
C      3.263143     2.113778     7.505776    -0.042419
C     12.203349     3.020578    18.120295     0.035310
C     11.475116     4.140830    18.451100     0.151801
C     11.686100     4.806936    19.739390     0.216803
C      6.342141     4.302914     8.089307     0.575938
C      3.637794     2.317007     9.878941    -0.014946
C      2.884023     1.824090     8.806394    -0.127115
C      4.773869     3.100066     9.624160    -0.118182
C      5.155091     3.393060     8.319433    -0.019797
C     11.128390     2.911040    16.141630     0.022851
C     10.417673     4.045567    16.453943     0.048442
C      3.225126     2.066812    11.309004     0.553141
C     11.435134     2.495659     7.616729     0.027578
C      9.410463     3.345152     6.098315     0.060497
C     10.084528     2.206270     5.775729     0.026611
C     10.708914     3.633637     7.959862     0.146001
C     10.967857     4.330249     9.188566     0.226238
C     13.752174     9.563053     3.010118    -0.128462
C     15.593016    10.981581     3.969658     0.588137
C     14.877454    10.378261     2.767665    -0.042419
C     13.198012     3.728358    12.700028     0.035310
C     12.378282     4.783503    12.369223     0.151801
C     11.679818     4.802466    11.080933     0.216803
C     11.800166     8.186722     2.184134     0.575938
C     14.562668    10.090901     0.394500    -0.014946
C     15.275389    10.641508     1.467047    -0.127115
C     13.450540     9.274189     0.649281    -0.118182
C     13.048793     9.010041     1.954008    -0.019797
C     13.653786     4.708055    14.678693     0.022851
C     12.814829     5.751329    14.366380     0.048442
C     17.041444    11.898192    19.511319     0.553140
C      7.158929    10.735458    17.890170     0.027577
C      7.297986     8.544203    16.371756     0.060497
C      6.442902     9.554277    16.049170     0.026610
C      7.996066     9.676405    18.233303     0.146001
C      8.739069     9.692755    19.462007     0.226238
C     14.595366    10.608418    13.283559    -0.128462
C     16.538836    11.882721    14.243099     0.588137
C     15.734330    11.404396    13.041106    -0.042419
C      6.794124    10.497596     2.426587     0.035310
C      7.522357     9.377344     2.095782     0.151801
C      7.311373     8.711238     0.807492     0.216803
C     12.655332     9.215260    12.457575     0.575938
C     15.359679    11.201167    10.667941    -0.014946
C     16.113450    11.694084    11.740488    -0.127115
C     14.223604    10.418108    10.922722    -0.118182
C     13.842382    10.125114    12.227449    -0.019797
C      7.869083    10.607134     4.405252     0.022851
C      8.579800     9.472607     4.092939     0.048442
C     15.772347    11.451362     9.237878     0.553140
C      7.562339    11.022515    12.930153     0.027577
C      9.587010    10.173022    14.448567     0.060497
C      8.912945    11.311904    14.771153     0.026611
C      8.288559     9.884537    12.587020     0.146001
C      8.029616     9.187925    11.358316     0.226238
C      5.245299     3.955121    17.536764    -0.128462
C      3.404457     2.536593    16.577224     0.588137
C      4.120019     3.139913    17.779217    -0.042419
C      5.799461     9.789816     7.846854     0.035310
C      6.619191     8.734671     8.177659     0.151801
C      7.317655     8.715708     9.465949     0.216803
C      7.197307     5.331452    18.362748     0.575938
C      4.434805     3.427273    20.152382    -0.014945
C      3.722084     2.876666    19.079835    -0.127115
C      5.546933     4.243985    19.897601    -0.118182
C      5.948680     4.508133    18.592874    -0.019796
C      5.343687     8.810119     5.868189     0.022851
C      6.182644     7.766845     6.180502     0.048442
C      1.956029     1.619982     1.035563     0.553140
N     12.633673     2.845210     3.727204    -0.162624
N     10.917543     4.940773     3.094360    -0.233058
N      9.432542     4.807404     0.723250    -0.206286
N     10.383817     2.839259     0.170539    -0.368032
N     11.113778     5.987439    20.022937    -0.203738
N     12.033368     2.370975    16.992271    -0.145162
N     10.583067     4.681043    17.618951    -0.219971
N     11.115512     1.764921     6.546237    -0.162624
N      9.698085     4.073035     7.179081    -0.233058
N     10.310753     5.432319     9.550191    -0.206286
N     11.858456     3.888579    10.102902    -0.368032
N     10.752069     5.730055    10.797386    -0.203738
N     13.867447     3.676065    13.828052    -0.145162
N     12.160244     5.803326    13.201372    -0.219971
N      6.363800    10.672964    16.819678    -0.162624
N      8.079930     8.577401    17.452522    -0.233058
N      9.564931     8.710770    19.823632    -0.206286
N      8.613656    10.678915    20.376343    -0.368032
N      7.883695     7.530735     0.523945    -0.203738
N      6.964105    11.147199     3.554611    -0.145162
N      8.414406     8.837131     2.927931    -0.219971
N      7.881961    11.753253    14.000645    -0.162624
N      9.299388     9.445139    13.367801    -0.233058
N      8.686720     8.085855    10.996691    -0.206286
N      7.139017     9.629595    10.443980    -0.368032
N      8.245404     7.788119     9.749496    -0.203738
N      5.130026     9.842109     6.718830    -0.145162
N      6.837229     7.714848     7.345510    -0.219971
O      2.848403     2.054016     5.188088    -0.543226
O      1.487904     0.897630     6.453776    -0.605342
O      2.184155     1.441948    11.574059    -0.548699
O      6.633153     4.643964     6.916080    -0.597551
O      6.989963     4.680609     9.098159    -0.541724
O      3.986332     2.526999    12.229504    -0.575601
O     15.069834    10.750511     5.085353    -0.543226
O     16.608221    11.656907     3.819665    -0.605342
O     17.972945    12.676896    19.246264    -0.548699
O     11.382580     8.023550     3.357361    -0.597551
O     11.231025     7.698454     1.175282    -0.541724
O     16.357208    11.329836    18.590819    -0.575601
O     16.149070    11.464158    15.358794    -0.543226
O     17.509569    12.620544    14.093106    -0.605342
O     16.813318    12.076226     8.972823    -0.548699
O     12.364320     8.874210    13.630802    -0.597551
O     12.007510     8.837565    11.448723    -0.541724
O     15.011141    10.991175     8.317378    -0.575602
O      3.927639     2.767663    15.461529    -0.543226
O      2.389252     1.861267    16.727217    -0.605342
O      1.024528     0.841278     1.300618    -0.548699
O      7.614893     5.494624    17.189521    -0.597551
O      7.766448     5.819720    19.371600    -0.541724
O      2.640265     2.188338     1.956063    -0.575601

The following XYZ coordinates are in angstroms. Other properties are in atomic units.
The sperically averaged electron density of each atom fit to a function of the form exp(a - br)
eigen_1, eigen_2 and eigen_3 are the three eigenvalues of traceless quadrupole moment tensor
  atom number  atomic symbol              X              Y              Z     net charge C6 coefficient C8 coefficient C10 coefficient fluctuating dipole atomic polarizability isotropic forcefield polarizability              a              b squared Pearson coefficient          <r^3>          <r^4>         wp_QDO          m_QDO          q_QDO       dipole_x       dipole_y       dipole_z         dipole            Qxy            Qxz            Qyz     Q(x^2-y^2)  Q(3z^2 - R^2)        eigen_1        eigen_2        eigen_3 static polarizability      alpha(xx)      alpha(xy)      alpha(xz)      alpha(yy)      alpha(yz)      alpha(zz) atomic spin moment
            1             Cd       1.507350       1.098124       3.682207       0.863372     201.185330 0.50540932E+04  0.19915943E+06                                25.986109                           22.095013       0.928822       1.980825                    0.998974      80.387467     218.080284       0.429113       0.362223      -1.213968      -0.011987      -0.009749      -0.020325       0.025531       0.138737       0.029618       0.010058       0.064660       0.100463      -0.159782       0.025439       0.134343             30.755550      25.950869      -6.471343      -0.492458      29.822773      -0.884536      36.493008          -0.000001
            2             Cd       9.438609       6.716121       2.078934       0.756243     181.153832 0.43991466E+04  0.16826080E+06                                24.218298                           20.476643       1.362061       2.074851                    0.999334      83.274506     226.157876       0.448034       0.357421      -1.212079       0.005993       0.005387       0.037208       0.038070       0.121534      -0.175465      -0.085923       0.142613       0.292019      -0.190618      -0.099320       0.289938             28.354780      30.328162      -7.954673       3.443356      36.417160       1.012724      18.319019          -0.000000
            3             Cd      16.412426      11.704240       6.591234       0.863372     201.185350 0.50540940E+04  0.19915947E+06                                25.986112                           22.095016       0.928822       1.980825                    0.998974      80.387470     218.080299       0.429113       0.362223      -1.213968       0.013139       0.008130       0.020325       0.025531       0.128957       0.019209       0.024686       0.121053       0.100463      -0.159782       0.025439       0.134343             30.755552      25.399607      -6.280121      -0.997081      30.374040      -0.175386      36.493009          -0.000001
            4             Cd       8.505456       6.052110       8.194507       0.756244     181.153834 0.43991464E+04  0.16826079E+06                                24.218298                           20.476643       1.362061       2.074851                    0.999334      83.274503     226.157866       0.448034       0.357421      -1.212079      -0.007053      -0.003897      -0.037208       0.038070       0.139584      -0.138681      -0.137616       0.038537       0.292019      -0.190618      -0.099320       0.289938             28.354782      30.837334      -8.131292       2.085245      35.907992       2.921316      18.319019          -0.000000
            5             Cd      17.490123      12.420050      16.864675       0.863372     201.185330 0.50540932E+04  0.19915943E+06                                25.986107                           22.095012       0.928822       1.980825                    0.998974      80.387467     218.080277       0.429113       0.362223      -1.213968       0.011987       0.009749       0.020325       0.025531       0.138737       0.029618       0.010058       0.064660       0.100463      -0.159782       0.025439       0.134343             30.755549      25.950867      -6.471343      -0.492459      29.822772      -0.884536      36.493006          -0.000001
            6             Cd       9.558864       6.802053      18.467948       0.756243     181.153812 0.43991460E+04  0.16826077E+06                                24.218296                           20.476642       1.362061       2.074851                    0.999334      83.274503     226.157862       0.448034       0.357421      -1.212079      -0.005993      -0.005387      -0.037208       0.038070       0.121534      -0.175465      -0.085923       0.142613       0.292019      -0.190618      -0.099320       0.289938             28.354778      30.328159      -7.954672       3.443356      36.417157       1.012723      18.319017          -0.000000
            7             Cd       2.585047       1.813934      13.955648       0.863372     201.185343 0.50540939E+04  0.19915946E+06                                25.986109                           22.095015       0.928822       1.980825                    0.998974      80.387468     218.080284       0.429113       0.362223      -1.213968      -0.013139      -0.008130      -0.020325       0.025531       0.128957       0.019209       0.024686       0.121053       0.100463      -0.159782       0.025439       0.134343             30.755549      25.399604      -6.280121      -0.997079      30.374037      -0.175385      36.493005          -0.000001
            8             Cd      10.492017       7.466064      12.352375       0.756244     181.153811 0.43991458E+04  0.16826076E+06                                24.218295                           20.476641       1.362062       2.074851                    0.999334      83.274502     226.157855       0.448034       0.357421      -1.212079       0.007053       0.003897       0.037208       0.038070       0.139585      -0.138681      -0.137616       0.038537       0.292019      -0.190618      -0.099320       0.289938             28.354778      30.837329      -8.131291       2.085244      35.907987       2.921316      18.319017          -0.000000
            9              H      11.843836       2.017046       2.128657       0.126999       1.025839 0.73614054E+01  0.72050919E+02                                 1.786288                            1.666056      -1.373091       2.240389                    0.994065       3.781664      11.203084       0.442565       1.414001      -0.679277      -0.001264      -0.038024      -0.024873       0.045454       0.005040       0.003019       0.004672      -0.019739      -0.019195      -0.009568      -0.005977       0.015545              1.846027       1.521324      -0.182108      -0.007608       2.203853       0.417558       1.812904           0.000000
           10              H      11.658276       5.717702       4.731947       0.111700       1.196651 0.86340792E+01  0.85228970E+02                                 1.780781                            1.658140      -0.955819       2.434416                    0.998397       3.295813       8.850535       0.519610       1.194147      -0.731167       0.003328       0.041364       0.026815       0.049408      -0.005075       0.011339       0.014949      -0.002468       0.015800      -0.020918       0.001977       0.018941              1.832300       1.407683      -0.066581      -0.030140       2.263244       0.413206       1.825975          -0.000001
           11              H      13.092286       4.040559       5.251783       0.117400       1.132980 0.81555908E+01  0.79549394E+02                                 1.738403                            1.628934      -0.799970       2.513199                    0.999608       3.215283       8.647668       0.514686       1.220064      -0.725580       0.030805       0.006297       0.037196       0.048705      -0.004044       0.014516       0.010044      -0.010196       0.013640      -0.020675       0.003349       0.017326              1.791844       1.774649      -0.038665       0.513280       1.442110      -0.017505       2.158774          -0.000001
           12              H       4.648520       3.110444       6.390080       0.126676       1.210836 0.92527579E+01  0.93497449E+02                                 1.815311                            1.731772      -1.379392       2.232375                    0.994155       3.561334       9.870370       0.498696       1.215462      -0.723523       0.010852       0.009162      -0.037756       0.040339      -0.001714      -0.006933      -0.004001      -0.000417       0.034750      -0.010373      -0.004140       0.014513              1.830055       1.725061       0.226571      -0.136352       1.554104      -0.111181       2.211000           0.000000
           13              H      12.843047       2.709957      18.722319       0.123063       1.023296 0.72567429E+01  0.70804967E+02                                 1.784566                            1.653999      -1.357535       2.242392                    0.994052       3.814403      11.299245       0.444042       1.413708      -0.679003       0.030710      -0.012298       0.026744       0.042539       0.000427       0.004959      -0.000240       0.016000      -0.009040      -0.006573      -0.004666       0.011239              1.847577       1.901455      -0.386546       0.414754       1.753793      -0.202749       1.887484           0.000000
           14              H       2.131008       1.304556       8.966659       0.132924       0.951423 0.66960086E+01  0.64279841E+02                                 1.726583                            1.609777      -1.380546       2.238492                    0.993562       3.791479      11.281040       0.439643       1.451265      -0.671981      -0.030882      -0.021284       0.005304       0.037879       0.005837       0.001340      -0.000170       0.002793      -0.009025      -0.004985      -0.002606       0.007591              1.788946       2.064473       0.457822      -0.106951       1.705769      -0.076354       1.596596           0.000001
           15              H       5.276839       3.423570      10.335082       0.130574       1.202263 0.92318120E+01  0.93368549E+02                                 1.819280                            1.740295      -1.364339       2.244097                    0.994465       3.549096       9.887641       0.492269       1.230241      -0.720292       0.022229       0.013150       0.030735       0.040146       0.000934       0.009705       0.005978       0.002616       0.010166      -0.010032      -0.003085       0.013117              1.825917       1.863264       0.311242       0.225202       1.596452       0.130502       2.018034          -0.000000
           16              H      10.984264       2.502519      15.319755       0.116818       1.148120 0.82212154E+01  0.80552719E+02                                 1.769961                            1.646686      -0.817040       2.505086                    0.999463       3.265098       8.874140       0.505411       1.236850      -0.721288      -0.009904      -0.022176      -0.040435       0.047168      -0.008616       0.011887       0.007017       0.000501       0.030374      -0.019735       0.002824       0.016911              1.835121       1.436790      -0.002102       0.075140       1.727968       0.500156       2.340604          -0.000001
           17              H       9.803715       4.378124      15.839591       0.116819       1.185100 0.84788139E+01  0.83185623E+02                                 1.761100                            1.637464      -0.894173       2.467012                    0.999008       3.233825       8.612867       0.526446       1.185877      -0.733599      -0.037321       0.012258      -0.028737       0.048672      -0.007231       0.016046       0.004764      -0.005666       0.029009      -0.021147       0.001900       0.019247              1.811195       1.973000      -0.332589       0.389830       1.573498      -0.226852       1.887088          -0.000001
           18              H      12.156786       2.239734       8.144784       0.126999       1.025839 0.73614073E+01  0.72050940E+02                                 1.786288                            1.666056      -1.373091       2.240389                    0.994065       3.781664      11.203083       0.442566       1.414001      -0.679278       0.036338      -0.011267       0.024873       0.045454      -0.002154       0.005404       0.001321       0.021741      -0.019195      -0.009568      -0.005977       0.015545              1.846027       2.017781      -0.354317       0.392004       1.707397      -0.144030       1.812903           0.000000
           19              H       8.721309       3.627823       5.541494       0.111700       1.196653 0.86341002E+01  0.85229229E+02                                 1.780783                            1.658142      -0.955819       2.434416                    0.998397       3.295815       8.850543       0.519609       1.194147      -0.731167      -0.040171       0.010411      -0.026815       0.049408      -0.004749       0.017839       0.005813      -0.004347       0.015800      -0.020918       0.001977       0.018941              1.832303       2.130130      -0.317180       0.380509       1.540802      -0.163892       1.825976          -0.000001
           20              H       9.835880       1.723374       5.021658       0.117400       1.132981 0.81555973E+01  0.79549471E+02                                 1.738404                            1.628934      -0.799970       2.513199                    0.999608       3.215284       8.647671       0.514686       1.220064      -0.725580      -0.016045      -0.027040      -0.037196       0.048704      -0.006332       0.014247       0.010423       0.002998       0.013640      -0.020675       0.003349       0.017326              1.791845       1.453882       0.072601       0.151673       1.762878       0.490672       2.158775          -0.000001
           21              H      13.481814       9.396018       3.883361       0.126676       1.210837 0.92527644E+01  0.93497526E+02                                 1.815311                            1.731772      -1.379393       2.232374                    0.994155       3.561335       9.870372       0.498696       1.215462      -0.723523      -0.012213      -0.007250       0.037756       0.040339      -0.001475      -0.006052      -0.005239      -0.001795       0.034750      -0.010373      -0.004140       0.014513              1.830055       1.712768       0.230835      -0.149727       1.566398      -0.092386       2.211001           0.000000
           22              H      13.281838       3.022191      12.098004       0.123063       1.023295 0.72567332E+01  0.70804854E+02                                 1.784565                            1.653998      -1.357534       2.242392                    0.994052       3.814401      11.299240       0.444042       1.413709      -0.679003       0.001555      -0.033044      -0.026744       0.042539       0.005289       0.001399       0.004764      -0.012034      -0.009040      -0.006573      -0.004666       0.011239              1.847577       1.530286      -0.257797      -0.055629       2.124960       0.458294       1.887484           0.000000
           23              H      16.013009      11.182676       1.306782       0.132924       0.951424 0.66960113E+01  0.64279877E+02                                 1.726584                            1.609778      -1.380547       2.238492                    0.993562       3.791481      11.281049       0.439643       1.451266      -0.671981       0.030229       0.022201      -0.005304       0.037879       0.005448       0.000279       0.001322       0.005037      -0.009025      -0.004985      -0.002606       0.007591              1.788946       2.027797       0.470545      -0.107187       1.742446      -0.076022       1.596597           0.000001
           24              H      15.087227      10.404421      20.485241       0.130574       1.202263 0.92318095E+01  0.93368526E+02                                 1.819280                            1.740295      -1.364340       2.244097                    0.994465       3.549096       9.887644       0.492269       1.230242      -0.720292      -0.019708      -0.016692      -0.030735       0.040146       0.001543       0.008828       0.007210      -0.000897       0.010166      -0.010032      -0.003085       0.013117              1.825917       1.817842       0.326998       0.197099       1.641874       0.169997       2.018036          -0.000000
           25              H      14.086979       4.710341      15.500568       0.116818       1.148121 0.82212228E+01  0.80552812E+02                                 1.769962                            1.646687      -0.817041       2.505086                    0.999463       3.265099       8.874145       0.505411       1.236850      -0.721288       0.024197       0.002090       0.040435       0.047168      -0.006611       0.010525       0.008931      -0.011065       0.030374      -0.019735       0.002824       0.016911              1.835122       1.695395      -0.091805       0.497161       1.469365      -0.092921       2.340607          -0.000001
           26              H      12.701843       6.440367      14.980732       0.116819       1.185100 0.84788118E+01  0.83185600E+02                                 1.761100                            1.637464      -0.894173       2.467013                    0.999008       3.233824       8.612865       0.526445       1.185877      -0.733599       0.000650       0.039277       0.028737       0.048672      -0.007432       0.009760       0.013599      -0.004507       0.029009      -0.021147       0.001900       0.019247              1.811196       1.410452      -0.137455      -0.086570       2.136047       0.442646       1.887088          -0.000001
           27              H       7.153637      11.501128      18.418225       0.126999       1.025838 0.73614014E+01  0.72050873E+02                                 1.786287                            1.666056      -1.373091       2.240389                    0.994065       3.781663      11.203082       0.442565       1.414002      -0.679277       0.001264       0.038024       0.024873       0.045454       0.005040       0.003019       0.004672      -0.019739      -0.019195      -0.009568      -0.005977       0.015545              1.846027       1.521324      -0.182108      -0.007608       2.203853       0.417558       1.812903           0.000000
           28              H       7.339197       7.800472      15.814935       0.111700       1.196650 0.86340735E+01  0.85228898E+02                                 1.780780                            1.658140      -0.955819       2.434416                    0.998397       3.295812       8.850531       0.519610       1.194147      -0.731167      -0.003328      -0.041364      -0.026815       0.049408      -0.005075       0.011339       0.014949      -0.002468       0.015800      -0.020918       0.001977       0.018941              1.832300       1.407682      -0.066581      -0.030140       2.263242       0.413206       1.825974          -0.000000
           29              H       5.905187       9.477615      15.295099       0.117400       1.132981 0.81555945E+01  0.79549445E+02                                 1.738404                            1.628935      -0.799970       2.513199                    0.999608       3.215283       8.647671       0.514685       1.220065      -0.725579      -0.030805      -0.006297      -0.037196       0.048704      -0.004044       0.014516       0.010044      -0.010196       0.013640      -0.020675       0.003349       0.017326              1.791845       1.774650      -0.038665       0.513281       1.442111      -0.017505       2.158776          -0.000001
           30              H      14.348953      10.407730      14.156802       0.126676       1.210836 0.92527591E+01  0.93497456E+02                                 1.815310                            1.731771      -1.379392       2.232375                    0.994155       3.561334       9.870367       0.498697       1.215461      -0.723523      -0.010852      -0.009162       0.037756       0.040339      -0.001714      -0.006933      -0.004001      -0.000417       0.034750      -0.010373      -0.004140       0.014513              1.830054       1.725060       0.226571      -0.136352       1.554104      -0.111181       2.210999           0.000001
           31              H       6.154426      10.808217       1.824563       0.123063       1.023296 0.72567420E+01  0.70804959E+02                                 1.784566                            1.653999      -1.357535       2.242391                    0.994052       3.814403      11.299246       0.444042       1.413709      -0.679003      -0.030710       0.012298      -0.026744       0.042539       0.000427       0.004959      -0.000240       0.016000      -0.009040      -0.006573      -0.004666       0.011239              1.847577       1.901455      -0.386546       0.414754       1.753793      -0.202749       1.887484           0.000000
           32              H      16.866465      12.213618      11.580223       0.132924       0.951424 0.66960121E+01  0.64279883E+02                                 1.726583                            1.609778      -1.380546       2.238492                    0.993562       3.791480      11.281044       0.439643       1.451265      -0.671981       0.030882       0.021284      -0.005304       0.037879       0.005837       0.001340      -0.000170       0.002793      -0.009025      -0.004985      -0.002606       0.007591              1.788946       2.064473       0.457823      -0.106951       1.705769      -0.076354       1.596596           0.000001
           33              H      13.720634      10.094604      10.211800       0.130574       1.202262 0.92318065E+01  0.93368485E+02                                 1.819280                            1.740295      -1.364339       2.244097                    0.994465       3.549095       9.887640       0.492269       1.230241      -0.720292      -0.022229      -0.013150      -0.030735       0.040146       0.000934       0.009705       0.005978       0.002616       0.010166      -0.010032      -0.003085       0.013117              1.825917       1.863264       0.311242       0.225202       1.596452       0.130502       2.018034          -0.000000
           34              H       8.013209      11.015655       5.227127       0.116818       1.148119 0.82212119E+01  0.80552682E+02                                 1.769961                            1.646686      -0.817040       2.505086                    0.999463       3.265097       8.874139       0.505411       1.236851      -0.721288       0.009904       0.022176       0.040435       0.047168      -0.008616       0.011887       0.007017       0.000501       0.030374      -0.019735       0.002824       0.016911              1.835121       1.436790      -0.002102       0.075140       1.727969       0.500156       2.340605          -0.000001
           35              H       9.193758       9.140050       4.707291       0.116820       1.185099 0.84788046E+01  0.83185506E+02                                 1.761098                            1.637462      -0.894172       2.467013                    0.999008       3.233824       8.612862       0.526446       1.185876      -0.733600       0.037321      -0.012258       0.028737       0.048672      -0.007231       0.016047       0.004764      -0.005666       0.029009      -0.021147       0.001900       0.019247              1.811194       1.972998      -0.332588       0.389830       1.573497      -0.226852       1.887086          -0.000001
           36              H       6.840687      11.278440      12.402098       0.126999       1.025838 0.73614017E+01  0.72050879E+02                                 1.786288                            1.666056      -1.373091       2.240389                    0.994065       3.781663      11.203083       0.442565       1.414002      -0.679277      -0.036338       0.011267      -0.024873       0.045454      -0.002154       0.005404       0.001321       0.021741      -0.019195      -0.009568      -0.005977       0.015545              1.846027       2.017781      -0.354317       0.392004       1.707397      -0.144030       1.812903           0.000000
           37              H      10.276164       9.890351      15.005388       0.111700       1.196652 0.86340945E+01  0.85229157E+02                                 1.780783                            1.658142      -0.955819       2.434416                    0.998397       3.295814       8.850539       0.519609       1.194147      -0.731167       0.040171      -0.010411       0.026815       0.049408      -0.004749       0.017839       0.005813      -0.004347       0.015800      -0.020918       0.001977       0.018941              1.832302       2.130129      -0.317180       0.380509       1.540801      -0.163892       1.825976          -0.000000
           38              H       9.161593      11.794800      15.525224       0.117400       1.132981 0.81555993E+01  0.79549500E+02                                 1.738405                            1.628935      -0.799970       2.513199                    0.999608       3.215284       8.647673       0.514685       1.220064      -0.725579       0.016045       0.027040       0.037196       0.048705      -0.006332       0.014247       0.010423       0.002998       0.013640      -0.020675       0.003349       0.017326              1.791846       1.453882       0.072601       0.151674       1.762878       0.490672       2.158776          -0.000001
           39              H       5.515659       4.122156      16.663521       0.126676       1.210836 0.92527546E+01  0.93497401E+02                                 1.815310                            1.731771      -1.379392       2.232375                    0.994155       3.561333       9.870365       0.498696       1.215462      -0.723523       0.012213       0.007250      -0.037756       0.040339      -0.001475      -0.006052      -0.005239      -0.001795       0.034750      -0.010373      -0.004140       0.014513              1.830054       1.712767       0.230835      -0.149727       1.566397      -0.092386       2.210999           0.000000
           40              H       5.715635      10.495983       8.448878       0.123063       1.023296 0.72567365E+01  0.70804893E+02                                 1.784565                            1.653998      -1.357535       2.242392                    0.994052       3.814402      11.299243       0.444042       1.413709      -0.679003      -0.001555       0.033044       0.026744       0.042539       0.005289       0.001399       0.004764      -0.012034      -0.009040      -0.006573      -0.004666       0.011239              1.847577       1.530286      -0.257797      -0.055629       2.124961       0.458294       1.887484           0.000000
           41              H       2.984464       2.335498      19.240100       0.132924       0.951423 0.66960069E+01  0.64279826E+02                                 1.726583                            1.609777      -1.380547       2.238492                    0.993562       3.791480      11.281046       0.439643       1.451266      -0.671981      -0.030229      -0.022201       0.005304       0.037879       0.005448       0.000279       0.001322       0.005037      -0.009025      -0.004985      -0.002606       0.007591              1.788946       2.027797       0.470545      -0.107187       1.742445      -0.076022       1.596596           0.000001
           42              H       3.910246       3.113753       0.061641       0.130574       1.202261 0.92317955E+01  0.93368345E+02                                 1.819279                            1.740294      -1.364338       2.244098                    0.994465       3.549094       9.887635       0.492269       1.230241      -0.720292       0.019708       0.016692       0.030735       0.040146       0.001544       0.008828       0.007210      -0.000897       0.010166      -0.010032      -0.003085       0.013117              1.825916       1.817841       0.326997       0.197098       1.641872       0.169997       2.018034          -0.000000
           43              H       4.910494       8.807833       5.046314       0.116818       1.148121 0.82212234E+01  0.80552827E+02                                 1.769963                            1.646688      -0.817041       2.505086                    0.999463       3.265099       8.874148       0.505411       1.236851      -0.721288      -0.024197      -0.002090      -0.040435       0.047168      -0.006611       0.010525       0.008931      -0.011065       0.030374      -0.019735       0.002824       0.016911              1.835123       1.695396      -0.091806       0.497161       1.469365      -0.092921       2.340608          -0.000001
           44              H       6.295630       7.077807       5.566150       0.116820       1.185100 0.84788135E+01  0.83185618E+02                                 1.761099                            1.637463      -0.894173       2.467013                    0.999008       3.233825       8.612867       0.526446       1.185876      -0.733600      -0.000650      -0.039277      -0.028737       0.048672      -0.007432       0.009760       0.013599      -0.004507       0.029009      -0.021147       0.001900       0.019247              1.811195       1.410451      -0.137455      -0.086570       2.136047       0.442646       1.887088          -0.000001
           45              C      11.838544       2.782716       2.656712       0.027578      29.012690 0.36842141E+03  0.83738936E+04                                 8.481803                            6.600334      -0.146409       1.973831                    0.998064      27.065214      78.430486       0.607722       0.443423      -1.039674       0.042399       0.007858       0.019590       0.047363       0.060091      -0.054018      -0.020517       0.028519      -0.010342      -0.067455      -0.027506       0.094961              9.803193       8.564764      -3.404105       3.574858      10.286266      -0.268761      10.558549          -0.000001
           46              C      11.699487       4.973971       4.175126       0.060497      25.374480 0.32621216E+03  0.71456545E+04                                 7.524760                            6.052579       0.187539       2.075518                    0.999746      25.917230      72.177044       0.663976       0.421126      -1.060055      -0.007541       0.017419      -0.060772       0.063667       0.033927      -0.026639       0.004163       0.008581       0.042151      -0.048551       0.007647       0.040905              8.332777       6.497018      -2.034236       2.392745       9.438243       0.257539       9.063069          -0.000001
           47              C      12.554571       3.963897       4.497712       0.026610      25.166678 0.33675476E+03  0.74317550E+04                                 7.502423                            6.159584       0.268492       2.103545                    0.999641      26.153523      72.987378       0.656913       0.422494      -1.059727       0.032001      -0.034743      -0.036858       0.059914       0.027359      -0.010582       0.000223       0.020728       0.056916      -0.039414       0.011175       0.028239              8.264386       6.871792      -2.313763       2.253938       9.108645       0.488712       8.812720           0.000000
           48              C      11.001407       3.841769       2.313579       0.146001      35.473725 0.36633843E+03  0.82358835E+04                                 9.542936                            6.486526       0.011888       2.032862                    0.999320      25.322190      70.741864       0.632565       0.430698      -1.057299       0.021988       0.040565       0.013999       0.048218       0.034002      -0.032914      -0.003223       0.023465      -0.054276      -0.043627      -0.012907       0.056534             12.122862       9.891398      -2.684674       6.535997      10.217403       0.141610      16.259784          -0.000001
           49              C      10.258404       3.825419       1.084875       0.226238      36.106642 0.33854558E+03  0.74848534E+04                                 9.719316                            6.240765      -0.089443       1.988159                    0.999454      25.187861      70.468945       0.642170       0.431410      -1.053693      -0.002590      -0.006996      -0.040604       0.041283       0.034008      -0.006776      -0.017730       0.029395      -0.032124      -0.036981      -0.009673       0.046654             12.901908      10.302323      -1.577999       7.947596       8.517369       1.131819      19.886033          -0.000001
           50              C       4.402107       2.909756       7.263323      -0.128462      37.177092 0.46152003E+03  0.11074291E+05                                 9.848594                            7.296430      -0.261019       1.876683                    0.999310      30.686131      90.737390       0.590091       0.432575      -1.048347      -0.010389      -0.002954       0.019586       0.022367      -0.043278      -0.019481      -0.012265      -0.031891       0.010791      -0.056693       0.012335       0.044357             11.686474      14.627418       6.594307       2.272965       9.438571       1.453141      10.993433           0.000001
           51              C       2.458637       1.635453       6.303783       0.588137      23.692379 0.24812973E+03  0.51324415E+04                                 7.599281                            5.578280       0.115555       2.090492                    0.999644      22.512383      63.167121       0.629662       0.470276      -1.019846      -0.035253      -0.018493      -0.047388       0.061890      -0.068325      -0.030938      -0.000154      -0.039519      -0.160791      -0.075395      -0.024809       0.100204              9.053621       8.946978       3.152914       2.189572       6.595143       1.033678      11.618742          -0.000001
           52              C       3.263143       2.113778       7.505776      -0.042419      41.052863 0.45576793E+03  0.10750366E+05                                10.217190                            7.028316       0.068089       2.016065                    0.999247      27.691412      77.551912       0.638905       0.406434      -1.079835       0.021991       0.019109       0.033954       0.044739       0.015988      -0.006140      -0.006845       0.009889       0.001037      -0.017139      -0.003448       0.020587             12.874365      13.259169       5.419372       3.128851       8.696040       1.786759      16.667887          -0.000000
           53              C      12.203349       3.020578      18.120295       0.035310      28.409986 0.34456488E+03  0.76965994E+04                                 8.331837                            6.362281      -0.097794       1.998489                    0.998244      26.403241      75.686485       0.622433       0.440541      -1.042057      -0.012569      -0.026926      -0.030466       0.042558       0.065725      -0.030525      -0.044902       0.054057      -0.055757      -0.072746      -0.029114       0.101859              9.677689       7.536383      -3.505148       0.627154      10.592268       3.232048      10.904416          -0.000000
           54              C      11.475116       4.140830      18.451100       0.151801      34.491685 0.35592205E+03  0.79346686E+04                                 9.341160                            6.376766       0.041150       2.044847                    0.999153      25.009768      69.303178       0.641290       0.428428      -1.059970      -0.040131      -0.000945      -0.019597       0.044671       0.034430      -0.013368      -0.024107       0.033805      -0.059686      -0.040836      -0.015319       0.056155             11.784187       8.117044      -2.725112       1.880976      11.342166       5.400933      15.893350          -0.000002
           55              C      11.686100       4.806936      19.739390       0.216803      36.395810 0.34932109E+03  0.77707067E+04                                 9.739296                            6.320142      -0.109965       1.980983                    0.999533      25.344795      70.735566       0.642111       0.428805      -1.057070       0.009137       0.000945       0.040082       0.041121       0.028684      -0.018057       0.006493       0.031080      -0.034269      -0.036445      -0.004890       0.041335             12.847565       7.384885      -0.767114       3.680198      11.070114       6.661665      20.087694          -0.000001
           56              C       6.342141       4.302914       8.089307       0.575938      24.006723 0.26516135E+03  0.55559097E+04                                 7.686784                            5.747436      -0.078194       2.022194                    0.999506      22.666025      63.240026       0.625737       0.467164      -1.025330       0.045108       0.035020      -0.003746       0.057229      -0.080331      -0.001759       0.015715      -0.040867      -0.102006      -0.067962      -0.033277       0.101239              9.353853      12.072725       5.649351      -0.666341       8.486984      -0.793617       7.501849           0.000002
           57              C       3.637794       2.317007       9.878941      -0.014946      40.096909 0.44341721E+03  0.10396292E+05                                10.115211                            6.968759       0.042523       2.017518                    0.999256      27.249883      76.297694       0.636078       0.410705      -1.076101       0.010778       0.007273      -0.038502       0.040638       0.008198       0.008363       0.002864       0.008945      -0.017907      -0.010158      -0.005631       0.015789             12.663626      11.515382       4.345411      -2.659474       7.977393      -1.851308      18.498102           0.000000
           58              C       2.884023       1.824090       8.806394      -0.127115      37.066369 0.48092008E+03  0.11684643E+05                                 9.921557                            7.526097      -0.257410       1.886476                    0.999012      30.739041      92.116010       0.570776       0.441670      -1.040637       0.016282       0.014462      -0.002069       0.021876      -0.014338      -0.004928      -0.003988      -0.009849      -0.130384      -0.044251       0.007358       0.036893             11.390409      10.053845       3.289599       0.766206       7.429131       0.283062      16.688252           0.000001
           59              C       4.773869       3.100066       9.624160      -0.118182      35.834915 0.45185531E+03  0.10790431E+05                                 9.645272                            7.240650      -0.227558       1.894734                    0.999239      30.293194      89.503113       0.589494       0.435098      -1.046314      -0.007895      -0.008268      -0.013216       0.017475      -0.041433       0.023669       0.015536      -0.028535      -0.060416      -0.056048       0.002139       0.053909             11.277064      12.726842       5.437134      -3.340696       8.586350      -2.512067      12.517999           0.000001
           60              C       5.155091       3.393060       8.319433      -0.019797      39.587727 0.42982349E+03  0.99890017E+04                                10.003034                            6.826156       0.024980       2.012696                    0.999243      27.067392      75.196086       0.648307       0.406531      -1.079979      -0.028528      -0.021462       0.006728       0.036328      -0.008184       0.002704      -0.000840       0.001378       0.035900      -0.014253       0.001603       0.012650             12.880854      16.465029       8.217682      -0.836746      10.817588      -0.783584      11.359946           0.000001
           61              C      11.128390       2.911040      16.141630       0.022851      25.676270 0.33664485E+03  0.74181848E+04                                 7.568439                            6.125732       0.345916       2.125939                    0.999843      26.114192      72.486028       0.664975       0.417999      -1.064074       0.020025      -0.039065       0.042259       0.060934       0.026719      -0.002316      -0.004056       0.024935       0.051860      -0.038214       0.014628       0.023586              8.391946       7.128715      -2.845641       0.976777       8.503350       1.819380       9.543773           0.000001
           62              C      10.417673       4.045567      16.453943       0.048442      25.825716 0.32805060E+03  0.71798046E+04                                 7.559604                            6.029818       0.222160       2.083746                    0.999751      25.916688      71.614842       0.673342       0.415622      -1.065950      -0.022071       0.010502       0.061947       0.066594       0.028568       0.002985      -0.018872       0.035356       0.022137      -0.043663       0.011599       0.032065              8.393273       7.459383      -2.813278       0.879602       8.061694       1.885631       9.658741          -0.000002
           63              C       3.225126       2.066812      11.309004       0.553141      24.353403 0.26994410E+03  0.56918163E+04                                 7.752602                            5.804125       0.027254       2.052799                    0.999716      23.056228      64.916533       0.620723       0.467984      -1.023015      -0.010407      -0.008229       0.050570       0.052282      -0.054720       0.011727       0.005898      -0.062329      -0.197445      -0.070107      -0.025777       0.095884              9.198344       8.021892       2.108234      -2.499015       5.788759      -1.650842      13.784380           0.000001
           64              C      11.435134       2.495659       7.616729       0.027578      29.012697 0.36842138E+03  0.83738926E+04                                 8.481804                            6.600334      -0.146409       1.973831                    0.998064      27.065213      78.430482       0.607722       0.443423      -1.039674      -0.021319      -0.037483      -0.019590       0.047363       0.056014      -0.037087      -0.044311       0.052028      -0.010342      -0.067455      -0.027506       0.094961              9.803195       7.993411      -3.205918       0.917630      10.857623       3.465519      10.558551          -0.000001
           65              C       9.410463       3.345152       6.098315       0.060497      25.374499 0.32621243E+03  0.71456618E+04                                 7.524764                            6.052582       0.187539       2.075517                    0.999746      25.917232      72.177054       0.663975       0.421126      -1.060055      -0.013986       0.012833       0.060772       0.063667       0.029296      -0.004797      -0.026532       0.035280       0.042151      -0.048551       0.007647       0.040905              8.332781       7.862678      -2.507956       1.027459       8.072602       2.176208       9.063065          -0.000001
           66              C      10.084528       2.206270       5.775729       0.026611      25.166671 0.33675445E+03  0.74317466E+04                                 7.502422                            6.159581       0.268492       2.103545                    0.999641      26.153523      72.987379       0.656914       0.422494      -1.059727       0.022337      -0.041620       0.036857       0.059914       0.027900      -0.003258      -0.010070       0.017608       0.056916      -0.039414       0.011175       0.028239              8.264384       7.435627      -2.509346       1.200381       8.544808       1.969304       8.812718           0.000000
           67              C      10.708914       3.633637       7.959862       0.146001      35.473730 0.36633848E+03  0.82358847E+04                                 9.542937                            6.486526       0.011888       2.032862                    0.999320      25.322191      70.741867       0.632565       0.430698      -1.057299      -0.045531      -0.007480      -0.013999       0.048218       0.033963      -0.013831      -0.030041       0.023685      -0.054276      -0.043627      -0.012907       0.056534             12.122863       8.519925      -2.208945       2.275757      11.588879       6.128644      16.259784          -0.000001
           68              C      10.967857       4.330249       9.188566       0.226238      36.106647 0.33854556E+03  0.74848529E+04                                 9.719316                            6.240765      -0.089443       1.988159                    0.999454      25.187861      70.468943       0.642170       0.431410      -1.053693       0.007458       0.000155       0.040604       0.041283       0.035805      -0.018972      -0.000592       0.019037      -0.032124      -0.036981      -0.009673       0.046654             12.901909       7.731907      -0.686384       3.673894      11.087783       7.137776      19.886038          -0.000001
           69              C      13.752174       9.563053       3.010118      -0.128462      37.177086 0.46151987E+03  0.11074286E+05                                 9.848592                            7.296429      -0.261019       1.876683                    0.999310      30.686130      90.737386       0.590091       0.432575      -1.048347       0.006196       0.008847      -0.019586       0.022367      -0.043856      -0.017971      -0.014386      -0.028558       0.010791      -0.056693       0.012335       0.044357             11.686471      14.079318       6.784423       2.117784       9.986661       1.671218      10.993435           0.000001
           70              C      15.593016      10.981581       3.969658       0.588137      23.692316 0.24812907E+03  0.51324217E+04                                 7.599251                            5.578261       0.115554       2.090492                    0.999644      22.512334      63.166832       0.629666       0.470274      -1.019847       0.029025       0.027246       0.047388       0.061890      -0.065885      -0.010284      -0.029179      -0.053590      -0.160790      -0.075395      -0.024809       0.100204              9.053582       8.800112       3.203830       1.694147       6.741946       1.729885      11.618690          -0.000001
           71              C      14.877454      10.378261       2.767665      -0.042419      41.052851 0.45576785E+03  0.10750364E+05                                10.217188                            7.028316       0.068088       2.016065                    0.999247      27.691410      77.551906       0.638905       0.406434      -1.079834      -0.025261      -0.014514      -0.033954       0.044739       0.015616      -0.008479      -0.003557       0.012036       0.001037      -0.017139      -0.003448       0.020587             12.874361      12.542020       5.668130       2.713466       9.413183       2.370499      16.667880           0.000000
           72              C      13.198012       3.728358      12.700028       0.035310      28.409988 0.34456499E+03  0.76966024E+04                                 8.331838                            6.362282      -0.097795       1.998489                    0.998244      26.403243      75.686498       0.622432       0.440541      -1.042057       0.029558       0.003051       0.030466       0.042558       0.068345      -0.052426      -0.014124       0.038954      -0.055757      -0.072746      -0.029114       0.101859              9.677690       8.093531      -3.698408       3.259088      10.035122      -0.466682      10.904417          -0.000000
           73              C      12.378282       4.783503      12.369223       0.151801      34.491666 0.35592180E+03  0.79346616E+04                                 9.341157                            6.376764       0.041151       2.044847                    0.999153      25.009764      69.303163       0.641291       0.428428      -1.059970       0.014044       0.037605       0.019597       0.044671       0.037501      -0.027157      -0.004729       0.016097      -0.059686      -0.040836      -0.015319       0.056155             11.784182       9.308279      -3.138319       5.719096      10.150920       0.007114      15.893348          -0.000001
           74              C      11.679818       4.802466      11.080933       0.216803      36.395808 0.34932100E+03  0.77707042E+04                                 9.739295                            6.320141      -0.109964       1.980983                    0.999533      25.344793      70.735555       0.642111       0.428805      -1.057070      -0.003888      -0.008323      -0.040082       0.041121       0.032146       0.000217      -0.019188       0.011121      -0.034269      -0.036445      -0.004890       0.041335             12.847564      10.199290      -1.743361       7.499847       8.255706       1.293806      20.087696          -0.000001
           75              C      11.800166       8.186722       2.184134       0.575938      24.006725 0.26516145E+03  0.55559124E+04                                 7.686784                            5.747437      -0.078194       2.022194                    0.999506      22.666025      63.240027       0.625737       0.467164      -1.025330      -0.047869      -0.031140       0.003746       0.057229      -0.075729       0.014271      -0.006812      -0.067399      -0.102006      -0.067962      -0.033277       0.101239              9.353853      12.370409       5.546091      -0.968162       8.189299      -0.369458       7.501850           0.000002
           76              C      14.562668      10.090901       0.394500      -0.014946      40.096918 0.44341746E+03  0.10396299E+05                                10.115213                            6.968762       0.042522       2.017518                    0.999256      27.249886      76.297711       0.636078       0.410705      -1.076101      -0.010403      -0.007799       0.038502       0.040638       0.009207       0.005447       0.006963       0.003130      -0.017907      -0.010158      -0.005631       0.015789             12.663628      11.048240       4.507458      -2.620636       8.444547      -1.905898      18.498098          -0.000000
           77              C      15.275389      10.641508       1.467047      -0.127115      37.066352 0.48092000E+03  0.11684641E+05                                 9.921554                            7.526096      -0.257410       1.886476                    0.999012      30.739042      92.116014       0.570776       0.441670      -1.040637      -0.019000      -0.010644       0.002069       0.021876      -0.014308      -0.005383      -0.003349      -0.010025      -0.130383      -0.044251       0.007358       0.036893             11.390404       9.748081       3.395661       0.518526       7.734894       0.631126      16.688238           0.000001
           78              C      13.450540       9.274189       0.649281      -0.118182      35.834877 0.45185472E+03  0.10790413E+05                                 9.645265                            7.240645      -0.227558       1.894734                    0.999239      30.293190      89.503094       0.589495       0.435098      -1.046314       0.010399       0.004750       0.013216       0.017475      -0.041368       0.022435       0.017271      -0.028909      -0.060416      -0.056048       0.002139       0.053909             11.277053      12.397924       5.551212      -3.468145       8.915240      -2.332949      12.517996           0.000001
           79              C      13.048793       9.010041       1.954008      -0.019797      39.587710 0.42982335E+03  0.99889974E+04                                10.003030                            6.826155       0.024982       2.012697                    0.999243      27.067388      75.196067       0.648307       0.406531      -1.079979       0.029626       0.019919      -0.006728       0.036328      -0.005999       0.000093       0.002830      -0.011218       0.035899      -0.014253       0.001603       0.012650             12.880847      16.512843       8.201081      -1.014526      10.769749      -0.533738      11.359951           0.000001
           80              C      13.653786       4.708055      14.678693       0.022851      25.676263 0.33664465E+03  0.74181795E+04                                 7.568437                            6.125730       0.345915       2.125938                    0.999843      26.114193      72.486033       0.664975       0.417999      -1.064074       0.030345      -0.031722      -0.042259       0.060934       0.028700      -0.004591      -0.000859       0.013512       0.051860      -0.038214       0.014628       0.023586              8.391944       6.593572      -2.660012       2.039014       9.038488       0.326588       9.543773           0.000001
           81              C      12.814829       5.751329      14.366380       0.048442      25.825722 0.32805065E+03  0.71798059E+04                                 7.559605                            6.029818       0.222161       2.083747                    0.999751      25.916686      71.614832       0.673342       0.415622      -1.065950      -0.002689       0.024294      -0.061947       0.066594       0.033379      -0.016852       0.009005       0.007619       0.022138      -0.043663       0.011599       0.032065              8.393274       6.254907      -2.395475       2.069759       9.266175       0.213071       9.658740          -0.000002
           82              C      17.041444      11.898192      19.511319       0.553140      24.353395 0.26994403E+03  0.56918148E+04                                 7.752601                            5.804125       0.027254       2.052799                    0.999716      23.056229      64.916539       0.620723       0.467984      -1.023015       0.011186       0.007136      -0.050570       0.052282      -0.062265       0.009416       0.009147      -0.018830      -0.197445      -0.070107      -0.025777       0.095884              9.198342       7.334104       2.346812      -2.378650       6.476548      -1.819997      13.784373           0.000000
           83              C       7.158929      10.735458      17.890170       0.027577      29.012693 0.36842145E+03  0.83738947E+04                                 8.481804                            6.600335      -0.146410       1.973831                    0.998064      27.065215      78.430494       0.607722       0.443423      -1.039674      -0.042399      -0.007858      -0.019590       0.047363       0.060091      -0.054018      -0.020517       0.028519      -0.010342      -0.067455      -0.027506       0.094961              9.803195       8.564766      -3.404106       3.574859      10.286267      -0.268761      10.558551          -0.000001
           84              C       7.297986       8.544203      16.371756       0.060497      25.374483 0.32621221E+03  0.71456557E+04                                 7.524761                            6.052580       0.187539       2.075517                    0.999746      25.917231      72.177049       0.663976       0.421126      -1.060055       0.007541      -0.017419       0.060772       0.063667       0.033927      -0.026639       0.004163       0.008581       0.042151      -0.048551       0.007647       0.040905              8.332778       6.497019      -2.034237       2.392746       9.438243       0.257538       9.063070          -0.000001
           85              C       6.442902       9.554277      16.049170       0.026610      25.166679 0.33675476E+03  0.74317552E+04                                 7.502424                            6.159584       0.268492       2.103545                    0.999641      26.153524      72.987384       0.656913       0.422494      -1.059727      -0.032001       0.034743       0.036858       0.059914       0.027359      -0.010582       0.000223       0.020728       0.056916      -0.039414       0.011175       0.028239              8.264386       6.871792      -2.313763       2.253939       9.108645       0.488712       8.812721           0.000000
           86              C       7.996066       9.676405      18.233303       0.146001      35.473724 0.36633843E+03  0.82358834E+04                                 9.542936                            6.486526       0.011888       2.032862                    0.999320      25.322190      70.741864       0.632565       0.430698      -1.057299      -0.021988      -0.040565      -0.013999       0.048218       0.034001      -0.032914      -0.003223       0.023465      -0.054276      -0.043627      -0.012907       0.056534             12.122862       9.891398      -2.684674       6.535997      10.217403       0.141610      16.259784          -0.000001
           87              C       8.739069       9.692755      19.462007       0.226238      36.106642 0.33854558E+03  0.74848536E+04                                 9.719316                            6.240765      -0.089443       1.988159                    0.999454      25.187861      70.468947       0.642170       0.431410      -1.053693       0.002590       0.006996       0.040604       0.041283       0.034008      -0.006776      -0.017730       0.029395      -0.032124      -0.036981      -0.009673       0.046654             12.901909      10.302324      -1.577999       7.947596       8.517369       1.131819      19.886034          -0.000001
           88              C      14.595366      10.608418      13.283559      -0.128462      37.177079 0.46151987E+03  0.11074285E+05                                 9.848591                            7.296429      -0.261019       1.876683                    0.999310      30.686125      90.737359       0.590091       0.432575      -1.048347       0.010389       0.002954      -0.019586       0.022367      -0.043278      -0.019481      -0.012265      -0.031892       0.010791      -0.056693       0.012335       0.044357             11.686470      14.627413       6.594304       2.272964       9.438567       1.453140      10.993430           0.000001
           89              C      16.538836      11.882721      14.243099       0.588137      23.692379 0.24812974E+03  0.51324419E+04                                 7.599281                            5.578280       0.115555       2.090492                    0.999644      22.512383      63.167119       0.629662       0.470276      -1.019846       0.035253       0.018493       0.047388       0.061890      -0.068325      -0.030938      -0.000154      -0.039519      -0.160791      -0.075395      -0.024809       0.100204              9.053621       8.946977       3.152914       2.189572       6.595143       1.033678      11.618742          -0.000001
           90              C      15.734330      11.404396      13.041106      -0.042419      41.052847 0.45576776E+03  0.10750361E+05                                10.217187                            7.028315       0.068089       2.016065                    0.999247      27.691406      77.551887       0.638905       0.406434      -1.079835      -0.021991      -0.019109      -0.033954       0.044739       0.015988      -0.006140      -0.006845       0.009889       0.001037      -0.017139      -0.003448       0.020587             12.874361      13.259164       5.419370       3.128849       8.696038       1.786758      16.667882           0.000000
           91              C       6.794124      10.497596       2.426587       0.035310      28.409982 0.34456484E+03  0.76965981E+04                                 8.331837                            6.362280      -0.097794       1.998489                    0.998244      26.403239      75.686478       0.622433       0.440541      -1.042057       0.012569       0.026926       0.030466       0.042558       0.065725      -0.030525      -0.044902       0.054057      -0.055757      -0.072745      -0.029114       0.101859              9.677688       7.536383      -3.505147       0.627154      10.592267       3.232048      10.904415          -0.000000
           92              C       7.522357       9.377344       2.095782       0.151801      34.491682 0.35592203E+03  0.79346680E+04                                 9.341160                            6.376766       0.041150       2.044847                    0.999153      25.009767      69.303174       0.641291       0.428428      -1.059970       0.040131       0.000945       0.019597       0.044671       0.034430      -0.013368      -0.024107       0.033805      -0.059686      -0.040836      -0.015319       0.056155             11.784186       8.117044      -2.725112       1.880976      11.342166       5.400932      15.893348          -0.000001
           93              C       7.311373       8.711238       0.807492       0.216803      36.395804 0.34932104E+03  0.77707053E+04                                 9.739295                            6.320141      -0.109964       1.980983                    0.999533      25.344793      70.735557       0.642111       0.428805      -1.057070      -0.009137      -0.000945      -0.040082       0.041121       0.028684      -0.018057       0.006493       0.031080      -0.034269      -0.036445      -0.004890       0.041335             12.847563       7.384884      -0.767114       3.680197      11.070113       6.661664      20.087691          -0.000001
           94              C      12.655332       9.215260      12.457575       0.575938      24.006725 0.26516138E+03  0.55559105E+04                                 7.686783                            5.747436      -0.078194       2.022194                    0.999506      22.666026      63.240026       0.625737       0.467164      -1.025330      -0.045108      -0.035020       0.003746       0.057229      -0.080331      -0.001759       0.015715      -0.040867      -0.102007      -0.067962      -0.033277       0.101239              9.353852      12.072724       5.649350      -0.666341       8.486983      -0.793617       7.501849           0.000002
           95              C      15.359679      11.201167      10.667941      -0.014946      40.096912 0.44341724E+03  0.10396293E+05                                10.115211                            6.968760       0.042523       2.017518                    0.999256      27.249884      76.297697       0.636078       0.410705      -1.076101      -0.010778      -0.007273       0.038502       0.040638       0.008198       0.008363       0.002864       0.008945      -0.017907      -0.010158      -0.005631       0.015789             12.663626      11.515382       4.345411      -2.659473       7.977393      -1.851307      18.498103          -0.000000
           96              C      16.113450      11.694084      11.740488      -0.127115      37.066371 0.48092011E+03  0.11684644E+05                                 9.921557                            7.526097      -0.257410       1.886476                    0.999012      30.739043      92.116013       0.570776       0.441670      -1.040638      -0.016282      -0.014462       0.002069       0.021876      -0.014338      -0.004928      -0.003988      -0.009849      -0.130383      -0.044251       0.007358       0.036893             11.390409      10.053845       3.289599       0.766207       7.429131       0.283062      16.688252           0.000001
           97              C      14.223604      10.418108      10.922722      -0.118182      35.834908 0.45185521E+03  0.10790428E+05                                 9.645270                            7.240649      -0.227557       1.894734                    0.999239      30.293190      89.503091       0.589495       0.435098      -1.046314       0.007895       0.008268       0.013216       0.017475      -0.041433       0.023669       0.015536      -0.028535      -0.060416      -0.056048       0.002139       0.053909             11.277061      12.726838       5.437132      -3.340695       8.586348      -2.512067      12.517996           0.000001
           98              C      13.842382      10.125114      12.227449      -0.019797      39.587713 0.42982334E+03  0.99889971E+04                                10.003031                            6.826154       0.024981       2.012697                    0.999243      27.067387      75.196060       0.648307       0.406531      -1.079979       0.028528       0.021462      -0.006728       0.036328      -0.008184       0.002704      -0.000840       0.001378       0.035899      -0.014253       0.001603       0.012650             12.880849      16.465021       8.217678      -0.836746      10.817583      -0.783583      11.359943           0.000001
           99              C       7.869083      10.607134       4.405252       0.022851      25.676268 0.33664483E+03  0.74181841E+04                                 7.568438                            6.125732       0.345916       2.125939                    0.999843      26.114191      72.486023       0.664975       0.417999      -1.064074      -0.020025       0.039065      -0.042259       0.060934       0.026719      -0.002316      -0.004056       0.024935       0.051860      -0.038214       0.014628       0.023586              8.391945       7.128714      -2.845640       0.976777       8.503349       1.819380       9.543772           0.000001
          100              C       8.579800       9.472607       4.092939       0.048442      25.825721 0.32805070E+03  0.71798073E+04                                 7.559605                            6.029819       0.222160       2.083746                    0.999751      25.916691      71.614850       0.673342       0.415622      -1.065950       0.022071      -0.010502      -0.061947       0.066594       0.028568       0.002985      -0.018872       0.035356       0.022137      -0.043663       0.011599       0.032065              8.393274       7.459384      -2.813278       0.879601       8.061696       1.885632       9.658741          -0.000002
          101              C      15.772347      11.451362       9.237878       0.553140      24.353404 0.26994410E+03  0.56918165E+04                                 7.752603                            5.804126       0.027254       2.052799                    0.999716      23.056230      64.916544       0.620723       0.467984      -1.023015       0.010408       0.008229      -0.050570       0.052282      -0.054720       0.011727       0.005898      -0.062329      -0.197445      -0.070107      -0.025777       0.095884              9.198344       8.021892       2.108234      -2.499015       5.788760      -1.650842      13.784381           0.000001
          102              C       7.562339      11.022515      12.930153       0.027577      29.012703 0.36842148E+03  0.83738953E+04                                 8.481805                            6.600335      -0.146410       1.973831                    0.998064      27.065216      78.430496       0.607722       0.443423      -1.039674       0.021319       0.037483       0.019590       0.047363       0.056014      -0.037087      -0.044311       0.052029      -0.010342      -0.067455      -0.027506       0.094961              9.803197       7.993412      -3.205918       0.917630      10.857626       3.465520      10.558554          -0.000001
          103              C       9.587010      10.173022      14.448567       0.060497      25.374498 0.32621243E+03  0.71456617E+04                                 7.524764                            6.052582       0.187539       2.075517                    0.999746      25.917231      72.177049       0.663975       0.421126      -1.060055       0.013986      -0.012833      -0.060772       0.063667       0.029296      -0.004797      -0.026532       0.035280       0.042151      -0.048551       0.007647       0.040905              8.332781       7.862677      -2.507956       1.027459       8.072602       2.176209       9.063065          -0.000001
          104              C       8.912945      11.311904      14.771153       0.026611      25.166667 0.33675437E+03  0.74317445E+04                                 7.502421                            6.159580       0.268492       2.103545                    0.999641      26.153520      72.987369       0.656914       0.422494      -1.059727      -0.022337       0.041620      -0.036858       0.059914       0.027900      -0.003258      -0.010070       0.017608       0.056916      -0.039414       0.011175       0.028239              8.264384       7.435626      -2.509345       1.200381       8.544806       1.969304       8.812718           0.000000
          105              C       8.288559       9.884537      12.587020       0.146001      35.473728 0.36633845E+03  0.82358839E+04                                 9.542937                            6.486526       0.011888       2.032862                    0.999320      25.322190      70.741864       0.632565       0.430698      -1.057299       0.045531       0.007480       0.013999       0.048218       0.033963      -0.013831      -0.030041       0.023685      -0.054276      -0.043627      -0.012907       0.056534             12.122863       8.519925      -2.208945       2.275757      11.588879       6.128644      16.259784          -0.000001
          106              C       8.029616       9.187925      11.358316       0.226238      36.106646 0.33854554E+03  0.74848523E+04                                 9.719316                            6.240765      -0.089443       1.988159                    0.999454      25.187860      70.468941       0.642170       0.431410      -1.053693      -0.007458      -0.000155      -0.040604       0.041283       0.035805      -0.018972      -0.000592       0.019037      -0.032124      -0.036981      -0.009673       0.046654             12.901909       7.731907      -0.686384       3.673894      11.087783       7.137776      19.886039          -0.000001
          107              C       5.245299       3.955121      17.536764      -0.128462      37.177090 0.46151995E+03  0.11074288E+05                                 9.848593                            7.296430      -0.261019       1.876683                    0.999310      30.686131      90.737387       0.590091       0.432575      -1.048347      -0.006195      -0.008847       0.019586       0.022367      -0.043856      -0.017971      -0.014386      -0.028558       0.010791      -0.056693       0.012335       0.044357             11.686472      14.079319       6.784424       2.117784       9.986662       1.671218      10.993435           0.000001
          108              C       3.404457       2.536593      16.577224       0.588137      23.692317 0.24812908E+03  0.51324218E+04                                 7.599251                            5.578261       0.115554       2.090492                    0.999644      22.512334      63.166832       0.629666       0.470274      -1.019847      -0.029025      -0.027246      -0.047388       0.061890      -0.065885      -0.010284      -0.029179      -0.053590      -0.160790      -0.075395      -0.024809       0.100204              9.053583       8.800112       3.203830       1.694147       6.741946       1.729885      11.618690          -0.000001
          109              C       4.120019       3.139913      17.779217      -0.042419      41.052846 0.45576781E+03  0.10750362E+05                                10.217187                            7.028316       0.068088       2.016065                    0.999247      27.691409      77.551899       0.638905       0.406434      -1.079835       0.025261       0.014514       0.033954       0.044739       0.015616      -0.008479      -0.003557       0.012036       0.001037      -0.017139      -0.003448       0.020587             12.874359      12.542018       5.668129       2.713465       9.413182       2.370498      16.667878           0.000000
          110              C       5.799461       9.789816       7.846854       0.035310      28.409990 0.34456502E+03  0.76966034E+04                                 8.331839                            6.362283      -0.097795       1.998489                    0.998244      26.403245      75.686507       0.622432       0.440541      -1.042057      -0.029558      -0.003051      -0.030466       0.042558       0.068345      -0.052426      -0.014124       0.038954      -0.055757      -0.072746      -0.029114       0.101859              9.677691       8.093531      -3.698408       3.259088      10.035123      -0.466682      10.904418          -0.000000
          111              C       6.619191       8.734671       8.177659       0.151801      34.491669 0.35592183E+03  0.79346623E+04                                 9.341157                            6.376764       0.041151       2.044847                    0.999153      25.009765      69.303167       0.641291       0.428428      -1.059970      -0.014044      -0.037605      -0.019597       0.044671       0.037501      -0.027157      -0.004729       0.016097      -0.059686      -0.040836      -0.015319       0.056155             11.784183       9.308279      -3.138319       5.719096      10.150921       0.007114      15.893349          -0.000001
          112              C       7.317655       8.715708       9.465949       0.216803      36.395805 0.34932097E+03  0.77707033E+04                                 9.739295                            6.320140      -0.109964       1.980983                    0.999533      25.344792      70.735551       0.642111       0.428805      -1.057070       0.003888       0.008323       0.040082       0.041121       0.032146       0.000217      -0.019188       0.011121      -0.034269      -0.036445      -0.004890       0.041335             12.847563      10.199289      -1.743361       7.499846       8.255706       1.293806      20.087695          -0.000001
          113              C       7.197307       5.331452      18.362748       0.575938      24.006734 0.26516156E+03  0.55559152E+04                                 7.686786                            5.747438      -0.078194       2.022194                    0.999506      22.666030      63.240042       0.625737       0.467164      -1.025330       0.047869       0.031140      -0.003746       0.057229      -0.075729       0.014270      -0.006812      -0.067400      -0.102006      -0.067962      -0.033277       0.101239              9.353854      12.370412       5.546092      -0.968163       8.189301      -0.369458       7.501851           0.000002
          114              C       4.434805       3.427273      20.152382      -0.014945      40.096907 0.44341735E+03  0.10396296E+05                                10.115210                            6.968760       0.042523       2.017518                    0.999256      27.249883      76.297692       0.636078       0.410705      -1.076101       0.010403       0.007799      -0.038502       0.040638       0.009207       0.005447       0.006963       0.003130      -0.017907      -0.010158      -0.005631       0.015789             12.663624      11.048236       4.507457      -2.620635       8.444544      -1.905897      18.498092          -0.000000
          115              C       3.722084       2.876666      19.079835      -0.127115      37.066355 0.48092007E+03  0.11684643E+05                                 9.921554                            7.526097      -0.257410       1.886476                    0.999012      30.739043      92.116017       0.570776       0.441670      -1.040637       0.019000       0.010644      -0.002069       0.021876      -0.014308      -0.005383      -0.003349      -0.010025      -0.130383      -0.044251       0.007358       0.036893             11.390405       9.748081       3.395661       0.518526       7.734894       0.631126      16.688239           0.000001
          116              C       5.546933       4.243985      19.897601      -0.118182      35.834882 0.45185481E+03  0.10790416E+05                                 9.645265                            7.240645      -0.227557       1.894734                    0.999239      30.293191      89.503092       0.589495       0.435098      -1.046314      -0.010399      -0.004750      -0.013216       0.017475      -0.041368       0.022435       0.017271      -0.028909      -0.060416      -0.056048       0.002139       0.053909             11.277054      12.397925       5.551212      -3.468146       8.915241      -2.332950      12.517996           0.000001
          117              C       5.948680       4.508133      18.592874      -0.019796      39.587701 0.42982325E+03  0.99889944E+04                                10.003029                            6.826154       0.024982       2.012697                    0.999243      27.067385      75.196054       0.648307       0.406531      -1.079979      -0.029626      -0.019919       0.006728       0.036328      -0.005999       0.000093       0.002830      -0.011218       0.035899      -0.014253       0.001603       0.012650             12.880845      16.512840       8.201079      -1.014526      10.769747      -0.533738      11.359948           0.000001
          118              C       5.343687       8.810119       5.868189       0.022851      25.676262 0.33664464E+03  0.74181792E+04                                 7.568437                            6.125730       0.345916       2.125939                    0.999843      26.114193      72.486032       0.664975       0.417999      -1.064074      -0.030345       0.031722       0.042259       0.060934       0.028700      -0.004591      -0.000859       0.013512       0.051860      -0.038214       0.014628       0.023586              8.391944       6.593571      -2.660012       2.039014       9.038487       0.326588       9.543773           0.000001
          119              C       6.182644       7.766845       6.180502       0.048442      25.825727 0.32805074E+03  0.71798083E+04                                 7.559607                            6.029819       0.222161       2.083746                    0.999751      25.916689      71.614848       0.673342       0.415622      -1.065950       0.002689      -0.024294       0.061947       0.066594       0.033379      -0.016852       0.009005       0.007619       0.022138      -0.043663       0.011599       0.032065              8.393276       6.254909      -2.395475       2.069760       9.266177       0.213070       9.658742          -0.000002
          120              C       1.956029       1.619982       1.035563       0.553140      24.353397 0.26994406E+03  0.56918153E+04                                 7.752601                            5.804125       0.027254       2.052799                    0.999716      23.056230      64.916540       0.620723       0.467984      -1.023015      -0.011186      -0.007136       0.050570       0.052282      -0.062265       0.009416       0.009147      -0.018830      -0.197445      -0.070107      -0.025777       0.095884              9.198342       7.334104       2.346811      -2.378650       6.476548      -1.819997      13.784372           0.000001
          121              N      12.633673       2.845210       3.727204      -0.162624      33.614626 0.49441514E+03  0.11770841E+05                                 8.716340                            7.213729       0.022169       2.047805                    0.997867      26.812330      72.764346       0.651825       0.394693      -1.099868      -0.083908       0.133932      -0.049616       0.165651       0.080801      -0.008950       0.051185       0.023793       0.148545      -0.118552       0.033427       0.085125              9.835992       8.006896      -2.457342       2.304960      10.296788       1.729765      11.204294          -0.000001
          122              N      10.917543       4.940773       3.094360      -0.233058      37.233973 0.52253073E+03  0.12600682E+05                                 9.271138                            7.379486       0.143013       2.063458                    0.999022      27.864617      75.855649       0.649909       0.390815      -1.103700       0.127732      -0.087510       0.021173       0.156275       0.079115      -0.007263       0.027601       0.016125       0.167977      -0.111385       0.042085       0.069300             10.565990       7.693697      -1.106893       3.840444      10.700739       1.579667      13.303532          -0.000001
          123              N       9.432542       4.807404       0.723250      -0.206286      37.469274 0.48080190E+03  0.11363361E+05                                 9.278502                            7.026257       0.282685       2.109524                    0.999177      27.586316      74.511057       0.673058       0.385046      -1.107059       0.009942      -0.092666      -0.142311       0.170113       0.038668       0.052553      -0.037770       0.052682       0.044318      -0.088774       0.019278       0.069497             11.042059       8.840710      -2.627486       3.732151      11.888513       2.000736      12.396955          -0.000001
          124              N      10.383817       2.839259       0.170539      -0.368032      37.613706 0.51230186E+03  0.12245645E+05                                 9.142188                            7.138983       0.700987       2.221033                    0.999754      28.821518      77.134866       0.686866       0.373059      -1.120933      -0.085715       0.138557      -0.005761       0.163029       0.095257       0.016601       0.022246       0.093389       0.265098      -0.150701       0.046229       0.104472             10.689457       7.737162      -1.160967       3.965578       8.959449       2.642061      15.371762           0.000000
          125              N      11.113778       5.987439      20.022937      -0.203738      37.659032 0.48564664E+03  0.11499352E+05                                 9.303617                            7.056197       0.286277       2.111581                    0.999189      27.545772      74.316613       0.672823       0.384461      -1.108185       0.075943      -0.038458       0.148175       0.170887       0.037362      -0.014095       0.063819       0.009979       0.039137      -0.082176       0.013605       0.068570             11.075387       9.541928      -2.992977       3.612761      11.147609       2.195216      12.536625          -0.000001
          126              N      12.033368       2.370975      16.992271      -0.145162      32.305751 0.45440560E+03  0.10586237E+05                                 8.465204                            6.896529       0.123461       2.090913                    0.998131      26.114176      69.970656       0.669822       0.392508      -1.102044      -0.093025       0.119464       0.045306       0.158044       0.067789       0.037183      -0.026473       0.081727       0.159366      -0.115955       0.038462       0.077493              9.585994       7.912246      -2.874336       1.850071       9.304792       1.658932      11.540944          -0.000001
          127              N      10.583067       4.681043      17.618951      -0.219971      36.293167 0.49772245E+03  0.11849532E+05                                 9.094480                            7.185978       0.189281       2.084975                    0.999200      27.385657      73.915591       0.661266       0.389059      -1.105674       0.034997      -0.141543      -0.026687       0.148228       0.067142       0.020595      -0.016482       0.076712       0.154715      -0.106941       0.043852       0.063089             10.375468       8.960037      -2.356110       2.438589       8.639267       2.524759      13.527099          -0.000001
          128              N      11.115512       1.764921       6.546237      -0.162624      33.614637 0.49441522E+03  0.11770844E+05                                 8.716342                            7.213730       0.022169       2.047805                    0.997867      26.812331      72.764351       0.651825       0.394693      -1.099868      -0.099038       0.123166       0.049616       0.165651       0.070812       0.045425      -0.025230       0.081388       0.148545      -0.118552       0.033427       0.085125              9.835996       8.529168      -2.638506       2.389621       9.774524       1.610791      11.204296          -0.000001
          129              N       9.698085       4.073035       7.179081      -0.233058      37.233989 0.52253138E+03  0.12600701E+05                                 9.271141                            7.379490       0.143012       2.063458                    0.999022      27.864618      75.855652       0.649908       0.390815      -1.103700       0.040817      -0.149357      -0.021173       0.156275       0.067114       0.023697      -0.015908       0.085321       0.167977      -0.111385       0.042085       0.069300             10.565992       9.692354      -1.800182       2.751009       8.702098       3.110672      13.303525          -0.000001
          130              N      10.310753       5.432319       9.550191      -0.206286      37.469279 0.48080201E+03  0.11363364E+05                                 9.278503                            7.026258       0.282684       2.109524                    0.999177      27.586316      74.511061       0.673058       0.385047      -1.107059       0.084291      -0.039761       0.142311       0.170113       0.046674      -0.018462       0.062029       0.006524       0.044318      -0.088774       0.019277       0.069497             11.042061       9.934128      -3.006766       3.113344      10.795095       2.870364      12.396958          -0.000001
          131              N      11.858456       3.888579      10.102902      -0.368032      37.613689 0.51230147E+03  0.12245633E+05                                 9.142185                            7.138980       0.700988       2.221034                    0.999754      28.821513      77.134847       0.686867       0.373059      -1.120933      -0.102815       0.126389       0.005761       0.163029       0.103711       0.026457       0.008394       0.044646       0.265098      -0.150701       0.046230       0.104472             10.689454       8.109252      -1.290035       3.795748       8.587351       2.880726      15.371761           0.000000
          132              N      10.752069       5.730055      10.797386      -0.203738      37.659019 0.48564646E+03  0.11499346E+05                                 9.303615                            7.056195       0.286277       2.111581                    0.999189      27.545771      74.316608       0.672823       0.384461      -1.108185       0.011446      -0.084353      -0.148175       0.170887       0.032426       0.055675      -0.034232       0.038436       0.039137      -0.082176       0.013605       0.068570             11.075384       9.121779      -2.847239       3.257954      11.567750       2.693830      12.536622          -0.000001
          133              N      13.867447       3.676065      13.828052      -0.145162      32.305752 0.45440562E+03  0.10586238E+05                                 8.465204                            6.896529       0.123461       2.090913                    0.998131      26.114179      69.970670       0.669822       0.392508      -1.102044      -0.082380       0.127038      -0.045306       0.158044       0.078533      -0.012826       0.043805       0.019784       0.159366      -0.115955       0.038462       0.077494              9.585994       7.375322      -2.688088       2.173620       9.841715       1.204241      11.540945          -0.000001
          134              N      12.160244       5.803326      13.201372      -0.219971      36.293164 0.49772228E+03  0.11849527E+05                                 9.094479                            7.185977       0.189280       2.084975                    0.999200      27.385658      73.915596       0.661266       0.389059      -1.105674       0.122257      -0.079450       0.026687       0.148228       0.076472      -0.008822       0.024859       0.022919       0.154715      -0.106941       0.043852       0.063089             10.375468       7.214714      -1.750698       3.184502      10.384586       1.476511      13.527103          -0.000001
          135              N       6.363800      10.672964      16.819678      -0.162624      33.614626 0.49441514E+03  0.11770841E+05                                 8.716340                            7.213729       0.022169       2.047805                    0.997867      26.812330      72.764347       0.651825       0.394693      -1.099868       0.083908      -0.133932       0.049616       0.165651       0.080801      -0.008950       0.051185       0.023793       0.148545      -0.118552       0.033427       0.085125              9.835993       8.006896      -2.457342       2.304960      10.296788       1.729765      11.204294          -0.000001
          136              N       8.079930       8.577401      17.452522      -0.233058      37.233972 0.52253072E+03  0.12600682E+05                                 9.271138                            7.379485       0.143013       2.063458                    0.999022      27.864617      75.855647       0.649909       0.390815      -1.103700      -0.127732       0.087510      -0.021173       0.156275       0.079115      -0.007263       0.027601       0.016125       0.167977      -0.111385       0.042085       0.069300             10.565989       7.693697      -1.106893       3.840444      10.700739       1.579667      13.303532          -0.000001
          137              N       9.564931       8.710770      19.823632      -0.206286      37.469272 0.48080186E+03  0.11363359E+05                                 9.278501                            7.026257       0.282685       2.109524                    0.999177      27.586315      74.511053       0.673058       0.385046      -1.107059      -0.009942       0.092666       0.142311       0.170113       0.038668       0.052553      -0.037770       0.052682       0.044319      -0.088774       0.019278       0.069497             11.042059       8.840710      -2.627486       3.732151      11.888512       2.000736      12.396954          -0.000001
          138              N       8.613656      10.678915      20.376343      -0.368032      37.613705 0.51230184E+03  0.12245645E+05                                 9.142189                            7.138983       0.700987       2.221033                    0.999754      28.821516      77.134863       0.686866       0.373059      -1.120933       0.085715      -0.138557       0.005761       0.163029       0.095257       0.016601       0.022246       0.093388       0.265098      -0.150701       0.046229       0.104472             10.689458       7.737162      -1.160967       3.965578       8.959449       2.642061      15.371762           0.000000
          139              N       7.883695       7.530735       0.523945      -0.203738      37.659032 0.48564665E+03  0.11499352E+05                                 9.303617                            7.056196       0.286277       2.111581                    0.999189      27.545772      74.316612       0.672823       0.384461      -1.108185      -0.075943       0.038458      -0.148175       0.170887       0.037362      -0.014095       0.063819       0.009979       0.039137      -0.082176       0.013605       0.068570             11.075387       9.541928      -2.992977       3.612761      11.147608       2.195216      12.536625          -0.000001
          140              N       6.964105      11.147199       3.554611      -0.145162      32.305753 0.45440565E+03  0.10586238E+05                                 8.465205                            6.896530       0.123461       2.090913                    0.998131      26.114177      69.970662       0.669822       0.392508      -1.102044       0.093025      -0.119464      -0.045306       0.158044       0.067789       0.037183      -0.026473       0.081727       0.159366      -0.115955       0.038462       0.077493              9.585995       7.912247      -2.874336       1.850071       9.304792       1.658932      11.540944          -0.000001
          141              N       8.414406       8.837131       2.927931      -0.219971      36.293167 0.49772246E+03  0.11849532E+05                                 9.094480                            7.185978       0.189280       2.084975                    0.999200      27.385657      73.915592       0.661266       0.389059      -1.105674      -0.034997       0.141543       0.026687       0.148228       0.067142       0.020595      -0.016482       0.076712       0.154715      -0.106941       0.043852       0.063089             10.375468       8.960037      -2.356110       2.438588       8.639267       2.524759      13.527099          -0.000001
          142              N       7.881961      11.753253      14.000645      -0.162624      33.614635 0.49441517E+03  0.11770842E+05                                 8.716342                            7.213729       0.022169       2.047805                    0.997867      26.812330      72.764347       0.651825       0.394693      -1.099868       0.099038      -0.123166      -0.049616       0.165651       0.070812       0.045425      -0.025230       0.081388       0.148545      -0.118552       0.033427       0.085125              9.835995       8.529167      -2.638506       2.389621       9.774523       1.610791      11.204296          -0.000001
          143              N       9.299388       9.445139      13.367801      -0.233058      37.233986 0.52253134E+03  0.12600700E+05                                 9.271141                            7.379490       0.143012       2.063458                    0.999022      27.864617      75.855648       0.649908       0.390815      -1.103700      -0.040817       0.149357       0.021173       0.156275       0.067114       0.023697      -0.015908       0.085321       0.167977      -0.111385       0.042085       0.069300             10.565992       9.692353      -1.800182       2.751009       8.702098       3.110671      13.303524          -0.000001
          144              N       8.686720       8.085855      10.996691      -0.206286      37.469275 0.48080197E+03  0.11363362E+05                                 9.278502                            7.026257       0.282685       2.109524                    0.999177      27.586316      74.511055       0.673058       0.385046      -1.107059      -0.084291       0.039762      -0.142311       0.170113       0.046674      -0.018462       0.062029       0.006524       0.044319      -0.088774       0.019277       0.069497             11.042059       9.934126      -3.006765       3.113343      10.795094       2.870363      12.396956          -0.000001
          145              N       7.139017       9.629595      10.443980      -0.368032      37.613698 0.51230161E+03  0.12245638E+05                                 9.142187                            7.138981       0.700987       2.221033                    0.999754      28.821516      77.134860       0.686867       0.373059      -1.120933       0.102815      -0.126389      -0.005761       0.163029       0.103711       0.026457       0.008394       0.044646       0.265098      -0.150701       0.046230       0.104472             10.689457       8.109253      -1.290035       3.795749       8.587352       2.880727      15.371764           0.000000
          146              N       8.245404       7.788119       9.749496      -0.203738      37.659021 0.48564649E+03  0.11499347E+05                                 9.303615                            7.056195       0.286278       2.111581                    0.999189      27.545772      74.316610       0.672823       0.384461      -1.108185      -0.011446       0.084353       0.148175       0.170887       0.032426       0.055675      -0.034232       0.038436       0.039137      -0.082176       0.013605       0.068570             11.075384       9.121780      -2.847239       3.257954      11.567750       2.693830      12.536622          -0.000001
          147              N       5.130026       9.842109       6.718830      -0.145162      32.305751 0.45440561E+03  0.10586237E+05                                 8.465204                            6.896530       0.123461       2.090913                    0.998131      26.114178      69.970669       0.669822       0.392508      -1.102044       0.082380      -0.127038       0.045306       0.158044       0.078533      -0.012826       0.043805       0.019784       0.159366      -0.115955       0.038462       0.077494              9.585994       7.375322      -2.688088       2.173621       9.841715       1.204242      11.540946          -0.000001
          148              N       6.837229       7.714848       7.345510      -0.219971      36.293162 0.49772224E+03  0.11849526E+05                                 9.094479                            7.185977       0.189280       2.084975                    0.999200      27.385657      73.915592       0.661266       0.389059      -1.105674      -0.122257       0.079450      -0.026687       0.148228       0.076472      -0.008822       0.024859       0.022919       0.154715      -0.106941       0.043852       0.063089             10.375467       7.214714      -1.750698       3.184502      10.384585       1.476511      13.527102          -0.000001
          149              O       2.848403       2.054016       5.188088      -0.543226      31.466068 0.47334019E+03  0.11023086E+05                                 7.855667                            6.678760       0.540517       2.229663                    0.997542      27.049140      69.997327       0.744263       0.353386      -1.143403      -0.003127       0.002380       0.004481       0.005960      -0.023086      -0.017378      -0.015962      -0.013641       0.138942      -0.052796       0.000816       0.051980              8.711679       6.559342       0.901203       0.464104       5.992366      -0.392100      13.583329           0.000001
          150              O       1.487904       0.897630       6.453776      -0.605342      44.544743 0.67757289E+03  0.17302990E+05                                10.031648                            8.174486       0.009951       2.034214                    0.994674      29.221634      79.837984       0.648552       0.369825      -1.127647       0.019293       0.022293       0.023672       0.037809      -0.002786      -0.027449      -0.003024      -0.002666      -0.183445      -0.068964       0.031409       0.037555             11.250959      14.264031       5.026807      -0.446573      10.820838      -0.348915       8.668008          -0.000001
          151              O       2.184155       1.441948      11.574059      -0.548699      37.371777 0.57753532E+03  0.14109241E+05                                 8.903959                            7.475667       0.324148       2.169674                    0.992610      27.358900      72.076142       0.690921       0.362871      -1.137967       0.012762       0.005276      -0.009607       0.016823      -0.000747      -0.036853      -0.022142       0.002503      -0.175557      -0.076082       0.029231       0.046851             10.016579      11.430901       2.433561      -3.029413       8.722919      -1.870601       9.895917          -0.000000
          152              O       6.633153       4.643964       6.916080      -0.597551      30.560836 0.50000055E+03  0.11778972E+05                                 7.605765                            6.820073       0.665426       2.241733                    0.998409      28.107687      72.640547       0.745299       0.348850      -1.149593      -0.012742      -0.015436       0.031820       0.037591      -0.040877      -0.034188      -0.022393      -0.031631       0.033414      -0.069982       0.031631       0.038351              8.087099       8.079826       1.741290      -2.089652       7.443732      -1.865645       8.737738           0.000003
          153              O       6.989963       4.680609       9.098159      -0.541724      28.987565 0.45966816E+03  0.10620672E+05                                 7.391593                            6.556554       0.442473       2.191637                    0.998156      27.054481      69.610088       0.755893       0.350702      -1.146218      -0.003363      -0.001063      -0.026484       0.026718       0.017748       0.031764       0.025881       0.014315      -0.078196      -0.047338      -0.005892       0.053230              8.021736       9.847896       3.376812       1.972087       7.345736       1.226031       6.871575           0.000002
          154              O       3.986332       2.526999      12.229504      -0.575601      29.297833 0.47571267E+03  0.11082043E+05                                 7.391032                            6.639404       0.591968       2.224004                    0.998630      27.781848      71.690785       0.756635       0.347492      -1.149273      -0.002091      -0.003361      -0.008765       0.009618      -0.008432       0.047037       0.029626      -0.011261       0.117725      -0.060637      -0.009560       0.070197              7.773991       6.761302       1.003992       0.864230       5.588941       0.428545      10.971729           0.000003
          155              O      15.069834      10.750511       5.085353      -0.543226      31.466079 0.47334040E+03  0.11023092E+05                                 7.855670                            6.678763       0.540517       2.229663                    0.997542      27.049142      69.997336       0.744263       0.353386      -1.143403      -0.001224       0.003735      -0.004481       0.005960      -0.022351      -0.020776      -0.011187      -0.017881       0.138942      -0.052796       0.000816       0.051980              8.711682       6.611325       0.883174      -0.218348       5.940388       0.566973      13.583334           0.000001
          156              O      16.608221      11.656907       3.819665      -0.605342      44.544765 0.67757339E+03  0.17303006E+05                                10.031653                            8.174491       0.009951       2.034214                    0.994674      29.221634      79.837987       0.648552       0.369825      -1.127647      -0.027384      -0.010922      -0.023672       0.037809      -0.003013      -0.011852      -0.024942      -0.001357      -0.183445      -0.068964       0.031408       0.037555             11.250964      14.303453       5.013136      -0.475997      10.781427      -0.307565       8.668013          -0.000001
          157              O      17.972945      12.676896      19.246264      -0.548699      37.371770 0.57753505E+03  0.14109233E+05                                 8.903958                            7.475665       0.324148       2.169674                    0.992610      27.358901      72.076147       0.690921       0.362871      -1.137967      -0.009167      -0.010328       0.009607       0.016823       0.000188      -0.032997      -0.027562      -0.002890      -0.175557      -0.076082       0.029231       0.046851             10.016578      10.520713       2.749282      -2.760093       9.633103      -2.249085       9.895918          -0.000000
          158              O      11.382580       8.023550       3.357361      -0.597551      30.560828 0.50000045E+03  0.11778969E+05                                 7.605764                            6.820072       0.665426       2.241733                    0.998409      28.107686      72.640541       0.745299       0.348850      -1.149593       0.018759       0.006979      -0.031820       0.037591      -0.041890      -0.032360      -0.024962      -0.025790       0.033414      -0.069982       0.031631       0.038351              8.087096       8.590327       1.564207      -2.447433       6.933226      -1.362841       8.737736           0.000004
          159              O      11.231025       7.698454       1.175282      -0.541724      28.987562 0.45966815E+03  0.10620672E+05                                 7.391592                            6.556553       0.442473       2.191637                    0.998156      27.054481      69.610086       0.755893       0.350702      -1.146218       0.002106       0.002829       0.026484       0.026718       0.018368       0.034861       0.021528       0.010740      -0.078196      -0.047338      -0.005892       0.053230              8.021734       9.705532       3.426193       1.804614       7.488097       1.461384       6.871574           0.000002
          160              O      16.357208      11.329836      18.590819      -0.575601      29.297836 0.47571283E+03  0.11082048E+05                                 7.391033                            6.639406       0.591968       2.224004                    0.998630      27.781847      71.690785       0.756634       0.347492      -1.149273       0.003860       0.000874       0.008765       0.009617      -0.010107       0.043405       0.034730      -0.001601       0.117725      -0.060637      -0.009560       0.070197              7.773991       6.336569       1.151323       0.688104       6.013677       0.676059      10.971728           0.000003
          161              O      16.149070      11.464158      15.358794      -0.543226      31.466059 0.47334004E+03  0.11023081E+05                                 7.855665                            6.678759       0.540518       2.229663                    0.997542      27.049139      69.997318       0.744264       0.353386      -1.143403       0.003127      -0.002380      -0.004481       0.005960      -0.023086      -0.017378      -0.015962      -0.013641       0.138942      -0.052796       0.000816       0.051980              8.711676       6.559340       0.901203       0.464103       5.992364      -0.392100      13.583325           0.000001
          162              O      17.509569      12.620544      14.093106      -0.605342      44.544740 0.67757285E+03  0.17302989E+05                                10.031648                            8.174486       0.009951       2.034214                    0.994674      29.221633      79.837982       0.648552       0.369825      -1.127647      -0.019293      -0.022293      -0.023672       0.037809      -0.002786      -0.027449      -0.003024      -0.002666      -0.183445      -0.068964       0.031409       0.037555             11.250958      14.264030       5.026806      -0.446573      10.820837      -0.348915       8.668008          -0.000001
          163              O      16.813318      12.076226       8.972823      -0.548699      37.371770 0.57753518E+03  0.14109237E+05                                 8.903957                            7.475666       0.324148       2.169674                    0.992610      27.358897      72.076132       0.690921       0.362871      -1.137967      -0.012762      -0.005276       0.009607       0.016823      -0.000747      -0.036853      -0.022142       0.002502      -0.175557      -0.076081       0.029231       0.046851             10.016578      11.430900       2.433561      -3.029413       8.722918      -1.870600       9.895915          -0.000000
          164              O      12.364320       8.874210      13.630802      -0.597551      30.560826 0.50000036E+03  0.11778966E+05                                 7.605763                            6.820071       0.665426       2.241733                    0.998409      28.107685      72.640536       0.745299       0.348850      -1.149593       0.012742       0.015436      -0.031820       0.037591      -0.040877      -0.034188      -0.022393      -0.031631       0.033414      -0.069982       0.031631       0.038351              8.087096       8.079823       1.741289      -2.089651       7.443730      -1.865644       8.737737           0.000003
          165              O      12.007510       8.837565      11.448723      -0.541724      28.987564 0.45966816E+03  0.10620672E+05                                 7.391592                            6.556554       0.442473       2.191638                    0.998156      27.054481      69.610088       0.755893       0.350702      -1.146218       0.003363       0.001063       0.026484       0.026718       0.017748       0.031764       0.025881       0.014315      -0.078196      -0.047338      -0.005892       0.053230              8.021735       9.847895       3.376812       1.972087       7.345736       1.226031       6.871575           0.000002
          166              O      15.011141      10.991175       8.317378      -0.575602      29.297862 0.47571327E+03  0.11082061E+05                                 7.391039                            6.639409       0.591967       2.224004                    0.998630      27.781856      71.690826       0.756634       0.347492      -1.149273       0.002091       0.003361       0.008765       0.009618      -0.008431       0.047037       0.029626      -0.011260       0.117725      -0.060637      -0.009560       0.070197              7.773998       6.761308       1.003993       0.864230       5.588945       0.428545      10.971740           0.000003
          167              O       3.927639       2.767663      15.461529      -0.543226      31.466073 0.47334030E+03  0.11023089E+05                                 7.855669                            6.678762       0.540517       2.229663                    0.997542      27.049141      69.997331       0.744263       0.353386      -1.143403       0.001224      -0.003735       0.004481       0.005960      -0.022351      -0.020776      -0.011187      -0.017880       0.138942      -0.052796       0.000816       0.051980              8.711681       6.611325       0.883174      -0.218348       5.940387       0.566973      13.583331           0.000001
          168              O       2.389252       1.861267      16.727217      -0.605342      44.544764 0.67757337E+03  0.17303005E+05                                10.031652                            8.174490       0.009951       2.034214                    0.994674      29.221634      79.837984       0.648552       0.369825      -1.127647       0.027384       0.010922       0.023672       0.037809      -0.003013      -0.011852      -0.024942      -0.001357      -0.183445      -0.068964       0.031408       0.037555             11.250964      14.303452       5.013135      -0.475997      10.781427      -0.307566       8.668012          -0.000001
          169              O       1.024528       0.841278       1.300618      -0.548699      37.371771 0.57753507E+03  0.14109234E+05                                 8.903958                            7.475665       0.324148       2.169674                    0.992610      27.358901      72.076149       0.690921       0.362871      -1.137967       0.009167       0.010328      -0.009607       0.016823       0.000188      -0.032997      -0.027562      -0.002890      -0.175557      -0.076081       0.029231       0.046851             10.016578      10.520713       2.749282      -2.760093       9.633104      -2.249085       9.895918          -0.000000
          170              O       7.614893       5.494624      17.189521      -0.597551      30.560822 0.50000034E+03  0.11778966E+05                                 7.605763                            6.820071       0.665426       2.241733                    0.998409      28.107685      72.640535       0.745299       0.348850      -1.149594      -0.018759      -0.006979       0.031820       0.037591      -0.041890      -0.032360      -0.024962      -0.025790       0.033414      -0.069982       0.031631       0.038351              8.087095       8.590326       1.564207      -2.447433       6.933224      -1.362841       8.737735           0.000003
          171              O       7.766448       5.819720      19.371600      -0.541724      28.987559 0.45966810E+03  0.10620670E+05                                 7.391591                            6.556553       0.442473       2.191637                    0.998156      27.054480      69.610083       0.755893       0.350702      -1.146218      -0.002106      -0.002829      -0.026484       0.026718       0.018368       0.034861       0.021528       0.010740      -0.078196      -0.047338      -0.005892       0.053230              8.021734       9.705531       3.426192       1.804614       7.488096       1.461384       6.871574           0.000002
          172              O       2.640265       2.188338       1.956063      -0.575601      29.297836 0.47571284E+03  0.11082048E+05                                 7.391034                            6.639406       0.591968       2.224004                    0.998630      27.781846      71.690784       0.756634       0.347492      -1.149273      -0.003860      -0.000874      -0.008765       0.009618      -0.010107       0.043405       0.034730      -0.001601       0.117725      -0.060637      -0.009560       0.070197              7.773992       6.336569       1.151323       0.688105       6.013678       0.676059      10.971728           0.000003

******************************************************
Auxiliary information for the entire system
The total spin magnetic moment of the unit cell is   -0.000003
The total net atomic charge of the unit cell is   0.000002
Accuracy of reproducing the electrostatic potential in the unit cell:
  The inner radius (bohr) =    5.0000
  The outer radius (bohr) =   12.0000
  Valid grid points have density less than (e/(bohr^3)) =    0.0001
  The number of valid grid points were=       157918
  The rms potential error without charges in kcal/mol is=      6.29033
  The rms potential error with partial charges in kcal/mol is=      1.48571
  The RRMSE value at monopole order=      0.23619
  The rms potential error with partial charges and cloud penetration in kcal/mol is=      1.47009
  The RRMSE value at monopole order with cloud penetration is=      0.23371
  The rms potential error with partial charges and atomic dipoles in kcal/mol is=      0.48246
  The RRMSE value at dipole order=      0.07670
  The rms potential error with partial charges, atomic dipoles and cloud penetration in kcal/mol is=      0.45987
  The RRMSE value at dipole order with cloud penetration=      0.07311

******************************************************
The electron densities and ab initio electrostatic potential were computed in VASP using the PBE functional and
projector augmented wave method. See the main text of the journal article for a description of computational details.
The atomic charges, dipoles, and quadrupoles were computed with the DDEC6 method as described in
(a) T. A. Manz and N. Gabaldon Limas, RSC Adv. 6 (2016) 47771-47801 DOI: 10.1039/c6ra04656h
(b) N. Gabaldon Limas and T. A. Manz, RSC Adv. 8 (2018) 2678-2707 DOI: 10.1039/c7ra11829e.
For each atom in the material, the electron cloud parameters were fit to the spherically averaged atom-in-material
electron density using radial positions for which this density was between 10^-4 and 10^-2 electrons per cubic bohr.
The polarizabilities, dispersion coefficients, and quantum Drude oscillator (QDO) parameters were fit using the MCLF method.
The magnetic structure of the system was optimized in VASP from the default ferromagnetic initial guess using spin polarization.
The atomic spin moments (ASMs) were computed on this optimized magnetic structure using the DDEC6 partition as inputs
to the method of T. A. Manz and D. S. Sholl, J. Chem. Theory Comput. 7 (2011) 4146-4164 DOI: 10.1021/ct200539n.
The RMSE and RRMSE were computed using a uniform grid with Ewald summation.
