# Supplementary material for: A collection of forcefield precursors for metal–organic frameworks
Source: RSC Adv. 2019 Nov 13;9(63):36492–507. doi: 10.1039/c9ra07327b (PMC9075174; doi:10.1039/c9ra07327b)
Supplement: RA-009-C9RA07327B-s4296 [file RA-009-C9RA07327B-s4296.xyz]

  128
jmolscript: load "" {1 1 1} spacegroup "x,y,z" unitcell [{      9.399300     0.000000     0.000000 }, {      0.000000    10.278300     0.000000 }, {      0.000000    -3.964666    17.097956 }]
Cd     1.513757    -0.651911    12.826887     0.827703
Cd     6.213407     4.983212    12.820047     0.827703
Cd     7.885543     6.965545     4.271069     0.827703
Cd     3.185893     1.330422     4.277909     0.827703
H      1.262326     6.180316    10.877720     0.116159
H      1.150474     5.840540     8.579754     0.104089
H      3.054773     5.994082     7.283729     0.119286
H      5.202513     6.881828    10.556278     0.111597
H      5.085961     6.202965     5.992834     0.135103
H      8.534564     7.216947     7.541908     0.082761
H      2.628044     4.131551     0.249630     0.116920
H      5.561566     1.547741    14.982939     0.116521
H      6.951722     7.061991     9.296159     0.279155
H      5.961976    -1.849015    14.769214     0.116159
H      5.850124     2.455427    -0.030776     0.104089
H      7.754423     2.301885     1.265249     0.119286
H      0.502863    -2.550527    15.090656     0.111597
H      0.386311     2.093002     2.556144     0.135103
H      3.834914     1.079020     1.007070     0.082762
H      7.327694     4.164416     8.299348     0.116920
H      0.861916     2.783560    10.663995     0.116521
H      2.252072    -2.730690    16.350775     0.279155
H      8.136974     0.133318     6.220236     0.116159
H      8.248826     0.473094     8.518202     0.104089
H      6.344528     0.319552     9.814227     0.119286
H      4.196787    -0.568194     6.541678     0.111597
H      4.313339     0.110669    11.105122     0.135103
H      0.864736    -0.903313     9.556048     0.082762
H      6.771256     2.182083    16.848326     0.116920
H      3.837734     4.765893     2.115017     0.116521
H      2.447578    -0.748357     7.801797     0.279155
H      3.437324     8.162649     2.328742     0.116159
H      3.549176     7.822873     0.030776     0.104089
H      1.644878     4.011749    15.832707     0.119286
H      8.896437     8.864161     2.007300     0.111597
H      9.012989     4.220632    14.541812     0.135103
H      5.564386     5.234614    16.090886     0.082762
H      2.071606     2.149218     8.798608     0.116920
H      8.537384     3.530074     6.433961     0.116521
H      7.147228     9.044324     0.747181     0.279155
C      3.243698     6.559818    10.943205     0.044128
C      2.029309     6.250597    10.357429    -0.136023
C      1.965394     6.043940     8.979163    -0.069326
C      3.108349     6.140288     8.200180    -0.134383
C      4.338717     6.453822     8.780655     0.071120
C      4.390413     6.666332    10.155844    -0.182848
C      3.348031     6.712734    12.406961     0.273425
C      5.539947     6.563720     7.956534     0.127071
C      5.742032     6.433931     6.610241    -0.099282
C      7.637871     6.988395     7.450434     0.168425
C      3.458942     4.536228     0.148923    -0.114444
C      3.974024     0.796287    15.971885    -0.012052
C      5.213792     1.398096    15.832194    -0.117813
C      3.192942     0.360072    14.763572     0.569180
C      7.943348    -2.228517    14.703729     0.044128
C      6.728959    -1.919296    15.289505    -0.136023
C      6.665044    -1.712639    16.667771    -0.069326
C      7.807999     2.155679     0.348798    -0.134383
C      9.038367    -2.122521    16.866279     0.071120
C      9.090063    -2.335031    15.491090    -0.182848
C      8.047681    -2.381433    13.239973     0.273425
C      0.840297     1.732247     0.592444     0.127071
C      1.042382     1.862036     1.938737    -0.099281
C      2.938221     1.307572     1.098544     0.168425
C      8.158592     3.759739     8.400055    -0.114444
C      8.673674     3.535014     9.675049    -0.012052
C      0.514142     2.933205     9.814740    -0.117813
C      7.892592     3.971229    10.883362     0.569180
C      6.155602    -0.246184     6.154751     0.044128
C      7.369991     0.063037     6.740527    -0.136023
C      7.433906     0.269694     8.118793    -0.069326
C      6.290951     0.173346     8.897776    -0.134384
C      5.060583    -0.140188     8.317301     0.071120
C      5.008887    -0.352698     6.942112    -0.182848
C      6.051269    -0.399100     4.690995     0.273425
C      3.859353    -0.250086     9.141422     0.127071
C      3.657268    -0.120297    10.487715    -0.099282
C      1.761429    -0.674761     9.647522     0.168425
C      5.940358     1.777406    16.949033    -0.114446
C      5.425276     5.517347     1.126071    -0.012052
C      4.185508     4.915538     1.265762    -0.117815
C      6.206358     5.953562     2.334384     0.569180
C      1.455952     8.542151     2.394227     0.044128
C      2.670341     8.232930     1.808451    -0.136023
C      2.734256     8.026273     0.430185    -0.069326
C      1.591301     4.157955    16.749158    -0.134383
C      0.360933     8.436155     0.231677     0.071120
C      0.309237     8.648665     1.606866    -0.182848
C      1.351619     8.695067     3.857983     0.273425
C      8.559003     4.581387    16.505512     0.127071
C      8.356918     4.451598    15.159219    -0.099282
C      6.461079     5.006062    15.999412     0.168425
C      1.240708     2.553895     8.697901    -0.114446
C      0.725626     2.778620     7.422907    -0.012052
C      8.885158     3.380429     7.283216    -0.117815
C      1.506708     2.342405     6.214594     0.569180
N      4.240024     6.045092    13.154141    -0.287709
N      3.959925     6.361710    14.439395    -0.083918
N      2.959840    -3.101133    14.451021    -0.071547
N      2.547210    -2.846248    13.178934    -0.286267
N      6.771256     6.914974     8.467421    -0.257369
N      7.059814     6.694812     6.300768    -0.280444
N      8.939674    -1.713791    12.492793    -0.287709
N      8.659575    -2.030409    11.207539    -0.083918
N      7.659490     7.432434    11.195913    -0.071547
N      7.246860     7.177549    12.468000    -0.286267
N      2.071606     1.380993     0.081557    -0.257369
N      2.360164     1.601155     2.248210    -0.280444
N      5.159276     0.268542     3.943815    -0.287709
N      5.439375    -0.048076     2.658561    -0.083918
N      6.439460     9.414767     2.646935    -0.071547
N      6.852090     9.159882     3.919022    -0.286267
N      2.628044    -0.601340     8.630535    -0.257369
N      2.339486    -0.381178    10.797188    -0.280444
N      0.459626     8.027425     4.605163    -0.287709
N      0.739725     8.344043     5.890417    -0.083918
N      1.739810    -1.118800     5.902043    -0.071547
N      2.152440    -0.863915     4.629956    -0.286267
N      7.327694     4.932641    17.016399    -0.257369
N      7.039136     4.712479    14.849746    -0.280444
O      2.052807    -0.149140    14.942759    -0.556623
O      3.664787     0.533466    13.634594    -0.572593
O      6.752457     4.480441    10.704175    -0.556623
O      8.364437     3.797835    12.012340    -0.572592
O      7.346493     6.462774     2.155197    -0.556623
O      5.734513     5.780168     3.463362    -0.572593
O      2.646843     1.833193     6.393781    -0.556623
O      1.034863     2.515799     5.085616    -0.572593

The following XYZ coordinates are in angstroms. Other properties are in atomic units.
The sperically averaged electron density of each atom fit to a function of the form exp(a - br)
eigen_1, eigen_2 and eigen_3 are the three eigenvalues of traceless quadrupole moment tensor
  atom number  atomic symbol              X              Y              Z     net charge C6 coefficient C8 coefficient C10 coefficient fluctuating dipole atomic polarizability isotropic forcefield polarizability              a              b squared Pearson coefficient          <r^3>          <r^4>         wp_QDO          m_QDO          q_QDO       dipole_x       dipole_y       dipole_z         dipole            Qxy            Qxz            Qyz     Q(x^2-y^2)  Q(3z^2 - R^2)        eigen_1        eigen_2        eigen_3 static polarizability      alpha(xx)      alpha(xy)      alpha(xz)      alpha(yy)      alpha(yz)      alpha(zz) atomic spin moment
            1             Cd       1.513757      -0.651911      12.826887       0.827703     156.964758 0.42155303E+04  0.15944646E+06                                21.988470                           20.083424       0.951965       1.992303                    0.997595      80.460725     216.935178       0.451324       0.358802      -1.211532      -0.004160       0.060666       0.062914       0.087498      -0.090342       0.016603       0.014320      -0.052767      -0.100956      -0.086368      -0.024589       0.110958             23.235842      22.472299       3.510388       1.825643      20.048431       1.218943      27.186797          -0.000002
            2             Cd       6.213407       4.983212      12.820047       0.827703     156.964753 0.42155302E+04  0.15944646E+06                                21.988469                           20.083423       0.951965       1.992303                    0.997595      80.460724     216.935174       0.451324       0.358802      -1.211532      -0.004160      -0.060666      -0.062914       0.087498       0.090342      -0.016603       0.014320      -0.052768      -0.100956      -0.086369      -0.024589       0.110958             23.235842      22.472298      -3.510388      -1.825643      20.048430       1.218943      27.186796          -0.000002
            3             Cd       7.885543       6.965545       4.271069       0.827703     156.964745 0.42155299E+04  0.15944644E+06                                21.988468                           20.083422       0.951965       1.992303                    0.997595      80.460724     216.935169       0.451324       0.358802      -1.211532       0.004160      -0.060666      -0.062914       0.087498      -0.090342       0.016603       0.014320      -0.052768      -0.100956      -0.086369      -0.024589       0.110958             23.235840      22.472297       3.510388       1.825642      20.048429       1.218943      27.186794          -0.000002
            4             Cd       3.185893       1.330422       4.277909       0.827703     156.964755 0.42155302E+04  0.15944646E+06                                21.988469                           20.083423       0.951965       1.992303                    0.997595      80.460726     216.935178       0.451324       0.358802      -1.211532       0.004160       0.060666       0.062914       0.087498       0.090342      -0.016603       0.014320      -0.052768      -0.100956      -0.086368      -0.024589       0.110958             23.235841      22.472298      -3.510388      -1.825642      20.048430       1.218943      27.186796          -0.000002
            5              H       1.262326       6.180316      10.877720       0.116159       1.005594 0.74484072E+01  0.72741618E+02                                 1.733070                            1.655292      -1.187116       2.322704                    0.994422       3.683343      10.718078       0.454642       1.379486      -0.687014      -0.033688      -0.005858       0.021662       0.040478       0.005760      -0.005691       0.000266       0.027199       0.026259      -0.019217       0.004036       0.015182              1.758724       2.134364       0.101460      -0.392186       1.426262       0.010546       1.715546          -0.000000
            6              H       1.150474       5.840540       8.579754       0.104089       1.008484 0.71288722E+01  0.68801050E+02                                 1.729636                            1.610876      -1.128463       2.341711                    0.994943       3.695673      10.659557       0.464940       1.365007      -0.689439      -0.032830      -0.009592      -0.015970       0.037747       0.001352      -0.000318       0.005197       0.026907       0.025172      -0.018717       0.009293       0.009424              1.799735       2.307251       0.286252       0.380486       1.538504       0.106120       1.553451           0.000002
            7              H       3.054773       5.994082       7.283729       0.119286       0.990474 0.73219657E+01  0.70083671E+02                                 1.627132                            1.574897      -0.777906       2.518333                    0.999626       3.288380       8.995931       0.503743       1.270304      -0.712507      -0.003209      -0.008473      -0.038652       0.039700       0.005326       0.000172       0.005623       0.017558       0.041531      -0.018096       0.003114       0.014982              1.627060       1.474499       0.048368       0.019266       1.370257       0.101351       2.036423           0.000003
            8              H       5.202513       6.881828      10.556278       0.111597       1.026359 0.75825199E+01  0.75052950E+02                                 1.804364                            1.703146      -1.505668       2.162311                    0.991339       4.046913      12.208036       0.431350       1.434570      -0.674244       0.029056       0.006561       0.013969       0.032900       0.001903      -0.001504       0.004758       0.006998       0.019788      -0.008885       0.000676       0.008209              1.849324       2.327487       0.127896       0.264771       1.445866       0.043014       1.774619          -0.000001
            9              H       5.085961       6.202965       5.992834       0.135103       1.022976 0.72973782E+01  0.70162944E+02                                 1.694056                            1.596339      -1.031710       2.409327                    0.998043       3.353833       9.357286       0.486464       1.309528      -0.703348      -0.032902      -0.012464      -0.031059       0.046932       0.007297       0.005255       0.002936       0.028876       0.000911      -0.016499      -0.001438       0.017937              1.718666       1.779616       0.142733       0.370594       1.414475       0.160397       1.961908           0.000000
           10              H       8.534564       7.216947       7.541908       0.082761       1.189172 0.84029897E+01  0.84436818E+02                                 1.910478                            1.733955      -1.273854       2.248779                    0.996073       3.999521      11.741925       0.454292       1.341754      -0.692932       0.048484       0.010617       0.011060       0.050851       0.000441       0.011204       0.012348       0.024217       0.039084      -0.023270      -0.000447       0.023717              2.002823       2.860962       0.294920       0.048728       1.609441      -0.064766       1.538066           0.000002
           11              H       2.628044       4.131551       0.249630       0.116920       1.108360 0.82314721E+01  0.81956586E+02                                 1.808776                            1.707994      -1.298985       2.268414                    0.993646       3.692142      10.648516       0.462885       1.329004      -0.697396      -0.035968      -0.012768       0.006575       0.038729       0.005686      -0.006658      -0.000384       0.018373       0.013515      -0.013190      -0.000182       0.013372              1.848924       2.203192       0.508815      -0.046836       1.841629      -0.024198       1.501953          -0.000000
           12              H       5.561566       1.547741      14.982939       0.116521       1.121458 0.85659484E+01  0.85403551E+02                                 1.771307                            1.705097      -1.078627       2.370087                    0.997098       3.521777       9.882902       0.482671       1.272782      -0.711055       0.018730       0.004336      -0.032880       0.038089       0.006245      -0.009327      -0.002908       0.020743       0.013570      -0.014374      -0.002932       0.017306              1.771279       1.593202       0.114586      -0.237065       1.558867      -0.085282       2.161767           0.000000
           13              H       6.951722       7.061991       9.296159       0.279155       0.600547 0.37158130E+01  0.31110084E+02                                 1.323386                            1.241696      -1.134050       2.404174                    0.999251       3.054894       8.782638       0.470166       1.555993      -0.653525       0.002082       0.002125       0.012305       0.012660       0.006219      -0.010702      -0.000505       0.025958      -0.043527      -0.017674      -0.006833       0.024506              1.361053       1.200014       0.018562       0.153695       1.103226       0.089569       1.779920           0.000000
           14              H       5.961976      -1.849015      14.769214       0.116159       1.005594 0.74484072E+01  0.72741618E+02                                 1.733070                            1.655292      -1.187116       2.322704                    0.994422       3.683343      10.718078       0.454642       1.379486      -0.687014      -0.033688       0.005858      -0.021662       0.040478      -0.005760       0.005691       0.000266       0.027199       0.026259      -0.019217       0.004036       0.015182              1.758724       2.134364      -0.101460       0.392186       1.426262       0.010546       1.715546          -0.000000
           15              H       5.850124       2.455427      -0.030776       0.104089       1.008484 0.71288761E+01  0.68801095E+02                                 1.729636                            1.610876      -1.128463       2.341711                    0.994943       3.695674      10.659559       0.464940       1.365006      -0.689439      -0.032830       0.009592       0.015970       0.037747      -0.001352       0.000318       0.005197       0.026907       0.025172      -0.018717       0.009293       0.009424              1.799736       2.307251      -0.286252      -0.380486       1.538504       0.106120       1.553451           0.000002
           16              H       7.754423       2.301885       1.265249       0.119286       0.990474 0.73219668E+01  0.70083685E+02                                 1.627133                            1.574897      -0.777906       2.518333                    0.999626       3.288380       8.995932       0.503743       1.270304      -0.712507      -0.003209       0.008473       0.038652       0.039700      -0.005326      -0.000172       0.005623       0.017558       0.041531      -0.018096       0.003114       0.014982              1.627060       1.474500      -0.048368      -0.019266       1.370258       0.101351       2.036423           0.000003
           17              H       0.502863      -2.550527      15.090656       0.111597       1.026359 0.75825189E+01  0.75052940E+02                                 1.804364                            1.703147      -1.505667       2.162311                    0.991339       4.046913      12.208037       0.431350       1.434570      -0.674244       0.029056      -0.006561      -0.013969       0.032900      -0.001903       0.001504       0.004758       0.006998       0.019788      -0.008885       0.000676       0.008209              1.849324       2.327488      -0.127896      -0.264771       1.445866       0.043014       1.774619          -0.000001
           18              H       0.386311       2.093002       2.556144       0.135103       1.022976 0.72973760E+01  0.70162922E+02                                 1.694057                            1.596339      -1.031710       2.409327                    0.998043       3.353832       9.357285       0.486463       1.309529      -0.703348      -0.032902       0.012464       0.031059       0.046932      -0.007297      -0.005255       0.002936       0.028876       0.000911      -0.016499      -0.001438       0.017937              1.718667       1.779616      -0.142733      -0.370594       1.414475       0.160397       1.961909           0.000000
           19              H       3.834914       1.079020       1.007070       0.082762       1.189172 0.84029905E+01  0.84436826E+02                                 1.910478                            1.733954      -1.273854       2.248780                    0.996073       3.999521      11.741924       0.454292       1.341754      -0.692932       0.048484      -0.010617      -0.011060       0.050851      -0.000441      -0.011204       0.012348       0.024217       0.039084      -0.023270      -0.000447       0.023717              2.002822       2.860961      -0.294919      -0.048728       1.609441      -0.064766       1.538065           0.000002
           20              H       7.327694       4.164416       8.299348       0.116920       1.108360 0.82314759E+01  0.81956635E+02                                 1.808776                            1.707994      -1.298985       2.268414                    0.993646       3.692143      10.648520       0.462885       1.329004      -0.697396      -0.035968       0.012768      -0.006575       0.038729      -0.005686       0.006658      -0.000384       0.018373       0.013515      -0.013190      -0.000182       0.013372              1.848925       2.203192      -0.508815       0.046836       1.841629      -0.024198       1.501953          -0.000000
           21              H       0.861916       2.783560      10.663995       0.116521       1.121459 0.85659515E+01  0.85403587E+02                                 1.771307                            1.705097      -1.078627       2.370087                    0.997098       3.521778       9.882904       0.482671       1.272782      -0.711055       0.018730      -0.004336       0.032880       0.038089      -0.006245       0.009327      -0.002908       0.020743       0.013570      -0.014374      -0.002932       0.017306              1.771278       1.593202      -0.114586       0.237065       1.558867      -0.085282       2.161767           0.000000
           22              H       2.252072      -2.730690      16.350775       0.279155       0.600547 0.37158130E+01  0.31110084E+02                                 1.323386                            1.241696      -1.134050       2.404174                    0.999251       3.054894       8.782638       0.470166       1.555993      -0.653525       0.002082      -0.002125      -0.012305       0.012660      -0.006219       0.010702      -0.000505       0.025958      -0.043527      -0.017674      -0.006833       0.024506              1.361053       1.200014      -0.018562      -0.153695       1.103226       0.089569       1.779920           0.000000
           23              H       8.136974       0.133318       6.220236       0.116159       1.005595 0.74484110E+01  0.72741661E+02                                 1.733070                            1.655292      -1.187116       2.322704                    0.994422       3.683344      10.718080       0.454642       1.379485      -0.687014       0.033688       0.005858      -0.021662       0.040478       0.005760      -0.005691       0.000266       0.027199       0.026259      -0.019217       0.004036       0.015182              1.758724       2.134364       0.101460      -0.392186       1.426263       0.010546       1.715546          -0.000000
           24              H       8.248826       0.473094       8.518202       0.104089       1.008484 0.71288753E+01  0.68801087E+02                                 1.729636                            1.610876      -1.128463       2.341711                    0.994943       3.695674      10.659560       0.464940       1.365007      -0.689439       0.032830       0.009592       0.015970       0.037747       0.001352      -0.000319       0.005197       0.026907       0.025172      -0.018717       0.009293       0.009424              1.799736       2.307251       0.286252       0.380486       1.538504       0.106120       1.553451           0.000002
           25              H       6.344528       0.319552       9.814227       0.119286       0.990474 0.73219659E+01  0.70083675E+02                                 1.627132                            1.574897      -0.777906       2.518333                    0.999626       3.288380       8.995932       0.503743       1.270304      -0.712507       0.003209       0.008473       0.038652       0.039700       0.005326       0.000172       0.005623       0.017558       0.041531      -0.018096       0.003114       0.014982              1.627060       1.474500       0.048369       0.019267       1.370258       0.101351       2.036423           0.000003
           26              H       4.196787      -0.568194       6.541678       0.111597       1.026360 0.75825236E+01  0.75052997E+02                                 1.804365                            1.703147      -1.505668       2.162311                    0.991339       4.046914      12.208040       0.431350       1.434570      -0.674244      -0.029056      -0.006561      -0.013969       0.032900       0.001903      -0.001504       0.004758       0.006998       0.019788      -0.008885       0.000676       0.008209              1.849325       2.327488       0.127896       0.264771       1.445866       0.043014       1.774620          -0.000001
           27              H       4.313339       0.110669      11.105122       0.135103       1.022976 0.72973750E+01  0.70162909E+02                                 1.694056                            1.596339      -1.031709       2.409327                    0.998043       3.353832       9.357284       0.486463       1.309529      -0.703348       0.032902       0.012464       0.031059       0.046932       0.007297       0.005255       0.002936       0.028876       0.000911      -0.016499      -0.001438       0.017937              1.718666       1.779616       0.142733       0.370594       1.414475       0.160397       1.961908           0.000000
           28              H       0.864736      -0.903313       9.556048       0.082762       1.189172 0.84029905E+01  0.84436826E+02                                 1.910478                            1.733954      -1.273854       2.248779                    0.996073       3.999521      11.741924       0.454292       1.341754      -0.692932      -0.048484      -0.010617      -0.011060       0.050851       0.000441       0.011204       0.012348       0.024217       0.039084      -0.023270      -0.000447       0.023717              2.002823       2.860961       0.294919       0.048728       1.609441      -0.064766       1.538065           0.000002
           29              H       6.771256       2.182083      16.848326       0.116920       1.108359 0.82314656E+01  0.81956505E+02                                 1.808775                            1.707993      -1.298984       2.268415                    0.993646       3.692141      10.648512       0.462885       1.329004      -0.697396       0.035968       0.012768      -0.006575       0.038729       0.005686      -0.006658      -0.000384       0.018373       0.013515      -0.013190      -0.000182       0.013372              1.848924       2.203190       0.508815      -0.046836       1.841628      -0.024198       1.501953          -0.000000
           30              H       3.837734       4.765893       2.115017       0.116521       1.121458 0.85659456E+01  0.85403517E+02                                 1.771306                            1.705097      -1.078627       2.370087                    0.997098       3.521777       9.882902       0.482671       1.272782      -0.711055      -0.018730      -0.004336       0.032880       0.038089       0.006245      -0.009327      -0.002908       0.020743       0.013570      -0.014374      -0.002932       0.017306              1.771278       1.593202       0.114586      -0.237065       1.558867      -0.085282       2.161766           0.000000
           31              H       2.447578      -0.748357       7.801797       0.279155       0.600547 0.37158138E+01  0.31110091E+02                                 1.323386                            1.241696      -1.134050       2.404174                    0.999251       3.054894       8.782637       0.470166       1.555993      -0.653525      -0.002082      -0.002125      -0.012305       0.012660       0.006219      -0.010702      -0.000505       0.025958      -0.043527      -0.017674      -0.006833       0.024506              1.361053       1.200014       0.018562       0.153695       1.103226       0.089569       1.779920           0.000000
           32              H       3.437324       8.162649       2.328742       0.116159       1.005594 0.74484074E+01  0.72741616E+02                                 1.733069                            1.655292      -1.187116       2.322704                    0.994422       3.683343      10.718076       0.454642       1.379485      -0.687014       0.033688      -0.005858       0.021662       0.040478      -0.005760       0.005691       0.000266       0.027199       0.026259      -0.019217       0.004036       0.015182              1.758724       2.134363      -0.101460       0.392186       1.426262       0.010546       1.715546          -0.000000
           33              H       3.549176       7.822873       0.030776       0.104089       1.008483 0.71288714E+01  0.68801043E+02                                 1.729636                            1.610876      -1.128463       2.341711                    0.994943       3.695673      10.659558       0.464940       1.365007      -0.689438       0.032830      -0.009592      -0.015970       0.037747      -0.001352       0.000319       0.005197       0.026907       0.025172      -0.018717       0.009293       0.009424              1.799735       2.307251      -0.286252      -0.380486       1.538504       0.106120       1.553451           0.000002
           34              H       1.644878       4.011749      15.832707       0.119286       0.990474 0.73219671E+01  0.70083689E+02                                 1.627133                            1.574897      -0.777906       2.518333                    0.999626       3.288380       8.995932       0.503743       1.270304      -0.712507       0.003209      -0.008473      -0.038652       0.039700      -0.005326      -0.000172       0.005623       0.017558       0.041531      -0.018096       0.003114       0.014982              1.627060       1.474500      -0.048369      -0.019267       1.370258       0.101351       2.036423           0.000003
           35              H       8.896437       8.864161       2.007300       0.111597       1.026359 0.75825189E+01  0.75052940E+02                                 1.804364                            1.703147      -1.505668       2.162311                    0.991339       4.046913      12.208037       0.431350       1.434570      -0.674244      -0.029056       0.006561       0.013969       0.032900      -0.001903       0.001504       0.004758       0.006998       0.019788      -0.008885       0.000676       0.008209              1.849324       2.327488      -0.127896      -0.264771       1.445866       0.043014       1.774619          -0.000001
           36              H       9.012989       4.220632      14.541812       0.135103       1.022976 0.72973791E+01  0.70162957E+02                                 1.694057                            1.596340      -1.031710       2.409327                    0.998043       3.353833       9.357287       0.486463       1.309528      -0.703348       0.032902      -0.012464      -0.031059       0.046932      -0.007297      -0.005255       0.002936       0.028876       0.000911      -0.016499      -0.001438       0.017937              1.718667       1.779616      -0.142733      -0.370594       1.414475       0.160397       1.961909           0.000000
           37              H       5.564386       5.234614      16.090886       0.082762       1.189172 0.84029871E+01  0.84436784E+02                                 1.910477                            1.733954      -1.273853       2.248780                    0.996073       3.999520      11.741921       0.454292       1.341754      -0.692932      -0.048484       0.010617       0.011060       0.050851      -0.000441      -0.011204       0.012348       0.024217       0.039084      -0.023270      -0.000447       0.023717              2.002822       2.860961      -0.294919      -0.048728       1.609441      -0.064766       1.538065           0.000002
           38              H       2.071606       2.149218       8.798608       0.116920       1.108359 0.82314646E+01  0.81956502E+02                                 1.808775                            1.707994      -1.298984       2.268415                    0.993646       3.692141      10.648516       0.462885       1.329005      -0.697396       0.035968      -0.012768       0.006575       0.038729      -0.005686       0.006658      -0.000384       0.018373       0.013515      -0.013190      -0.000182       0.013372              1.848924       2.203191      -0.508815       0.046836       1.841629      -0.024198       1.501953          -0.000000
           39              H       8.537384       3.530074       6.433961       0.116521       1.121457 0.85659399E+01  0.85403450E+02                                 1.771306                            1.705097      -1.078626       2.370087                    0.997098       3.521776       9.882900       0.482671       1.272783      -0.711055      -0.018730       0.004336      -0.032880       0.038089      -0.006245       0.009327      -0.002908       0.020743       0.013570      -0.014374      -0.002932       0.017306              1.771278       1.593201      -0.114585       0.237065       1.558867      -0.085282       2.161766           0.000000
           40              H       7.147228       9.044324       0.747181       0.279155       0.600547 0.37158091E+01  0.31110046E+02                                 1.323386                            1.241695      -1.134050       2.404174                    0.999251       3.054893       8.782637       0.470166       1.555995      -0.653525      -0.002082       0.002125       0.012305       0.012660      -0.006219       0.010702      -0.000505       0.025958      -0.043527      -0.017674      -0.006833       0.024506              1.361053       1.200014      -0.018562      -0.153695       1.103226       0.089569       1.779920           0.000000
           41              C       3.243698       6.559818      10.943205       0.044128      36.948568 0.42884989E+03  0.10037005E+05                                 9.746556                            6.991596      -0.157497       1.962344                    0.999042      27.096437      77.449133       0.612250       0.427443      -1.058415       0.005183      -0.003578      -0.016748       0.017893      -0.010130      -0.005417       0.004355      -0.008715       0.045935      -0.018824       0.000468       0.018356             11.647369      11.688950       1.118980      -0.252737       5.351652       1.060346      17.901506           0.000001
           42              C       2.029309       6.250597      10.357429      -0.136023      31.657257 0.46106116E+03  0.11066903E+05                                 8.848626                            7.291804      -0.080915       1.949007                    0.998426      30.189325      89.451166       0.590059       0.432457      -1.047815       0.011206      -0.011277      -0.021088       0.026409       0.001015      -0.023381      -0.011401       0.004167      -0.028121      -0.028550       0.002587       0.025964              9.580101      11.385336       1.667497       1.049366       5.523497       1.411103      11.831470          -0.000000
           43              C       1.965394       6.043940       8.979163      -0.069326      30.819258 0.43825382E+03  0.10380354E+05                                 8.711972                            7.116569      -0.080809       1.958819                    0.998535      29.202923      85.778174       0.596723       0.433358      -1.047928       0.025006      -0.003913       0.017043       0.030514      -0.000237       0.007445       0.004854       0.029843      -0.005174      -0.015987      -0.002602       0.018588              9.522128      12.164135       2.051282      -0.138439       5.792186       0.917191      10.610062           0.000004
           44              C       3.108349       6.140288       8.200180      -0.134383      31.170467 0.44255079E+03  0.10478676E+05                                 8.684514                            7.092565       0.108471       2.013421                    0.999111      29.478493      85.793887       0.606859       0.426260      -1.055181      -0.003748      -0.011373       0.018092       0.021696      -0.002504       0.002773       0.007362      -0.034534       0.097621      -0.033885      -0.000358       0.034243              9.457229      13.766353       1.954278      -0.945985       5.442097       0.356871       9.163238           0.000003
           45              C       4.338717       6.453822       8.780655       0.071120      35.569447 0.41515740E+03  0.96326242E+04                                 9.514567                            6.882528      -0.056415       1.998621                    0.999356      26.663651      75.743252       0.616964       0.427873      -1.058744      -0.007224      -0.008598       0.015919       0.019482       0.004530       0.003752       0.000939       0.025808       0.021112      -0.017198       0.004441       0.012758             11.354818      15.944219       1.586614      -3.813503       5.382956       0.129240      12.737279           0.000001
           46              C       4.390413       6.666332      10.155844      -0.182848      36.510662 0.49901982E+03  0.12244503E+05                                 9.818107                            7.646401      -0.289978       1.876698                    0.997287      31.335801      94.559828       0.568140       0.439367      -1.041352      -0.012033      -0.016418      -0.008289       0.021979       0.000389       0.021187      -0.000169      -0.004778      -0.107742      -0.043514       0.020314       0.023200             11.161316      12.627812       0.559915      -3.094042       5.467558       0.301455      15.388577          -0.000002
           47              C       3.348031       6.712734      12.406961       0.273425      31.468765 0.34016268E+03  0.75826782E+04                                 9.098753                            6.429574      -0.174737       1.971255                    0.999221      25.243069      72.561158       0.602922       0.455731      -1.032064      -0.000131      -0.005260       0.026186       0.026709       0.062803      -0.007868      -0.008586       0.018461      -0.051414      -0.054958      -0.018564       0.073522             11.025192       7.307429      -1.876425       0.612671       6.127166       1.057823      19.640980           0.000001
           48              C       5.539947       6.563720       7.956534       0.127071      34.938436 0.39559693E+03  0.90834009E+04                                 9.481199                            6.742150       0.019722       2.022875                    0.999677      26.244443      74.557647       0.619064       0.430899      -1.055169       0.044307       0.011540       0.050014       0.067806       0.028726       0.025693       0.010282       0.109886       0.026218      -0.066584      -0.003342       0.069926             11.490832      16.384478       1.343422      -5.844645       5.345663      -0.455561      12.742355           0.000000
           49              C       5.742032       6.433931       6.610241      -0.099282      29.458100 0.41507777E+03  0.96903040E+04                                 8.334303                            6.847428       0.131736       2.019926                    0.999384      29.278662      85.137914       0.619358       0.423601      -1.054833       0.072842       0.005768      -0.061273       0.095360       0.008938       0.015976       0.002401       0.043264      -0.071731      -0.028051      -0.011419       0.039470              8.989703       9.962074       1.147035      -0.446690       5.168224       0.505650      11.838812          -0.000007
           50              C       7.637871       6.988395       7.450434       0.168425      24.395423 0.31865647E+03  0.70197044E+04                                 7.614967                            6.153829      -0.029615       2.012231                    0.998929      26.174852      75.901356       0.623894       0.445656      -1.033197      -0.058619      -0.011349       0.013446       0.061203       0.001607       0.006875       0.003212       0.022502      -0.001303      -0.011936      -0.002979       0.014915              8.384108      11.593187       1.399868      -0.706607       4.996882      -0.255950       8.562255           0.000000
           51              C       3.458942       4.536228       0.148923      -0.114444      30.950060 0.44986132E+03  0.10734323E+05                                 8.710556                            7.206008      -0.118392       1.936491                    0.999051      29.973977      88.616080       0.593018       0.432855      -1.047337       0.011892       0.022457       0.004803       0.025861      -0.003630      -0.015304       0.003036       0.026368      -0.055762      -0.023818      -0.004341       0.028159              9.331649       9.367439       2.921113       1.111261       7.317889       1.334855      11.309618          -0.000003
           52              C       3.974024       0.796287      15.971885      -0.012052      34.437815 0.44848630E+03  0.10569014E+05                                 9.213305                            7.080097       0.093832       2.041094                    0.999320      27.240019      77.033928       0.620098       0.419141      -1.068219       0.022787       0.013916       0.031178       0.041048      -0.009998      -0.004665      -0.001102       0.001151      -0.019436      -0.010775      -0.002839       0.013614             10.476013      10.951980       3.553787       2.523071       7.441871       2.315172      13.034187          -0.000002
           53              C       5.213792       1.398096      15.832194      -0.117813      31.039163 0.44224077E+03  0.10498176E+05                                 8.682111                            7.113335      -0.066291       1.950097                    0.999500      29.898195      87.908734       0.601357       0.429061      -1.050578       0.003147      -0.011266       0.022159       0.025057      -0.012728      -0.019757      -0.005311       0.011020       0.003676      -0.025258       0.001071       0.024186              9.359081      10.331147       3.307770       1.713461       7.450136       1.573913      10.295961          -0.000004
           54              C       3.192942       0.360072      14.763572       0.569180      22.743043 0.25947633E+03  0.54219577E+04                                 7.375335                            5.695362      -0.111803       2.009689                    0.999496      22.838688      64.195564       0.625276       0.468788      -1.021693      -0.035032      -0.017530      -0.038108       0.054652      -0.055134      -0.009389      -0.010318      -0.090830      -0.166368      -0.063873      -0.035470       0.099343              8.285999       8.201412       2.496484       1.792914       5.867660       1.695794      10.788925           0.000002
           55              C       7.943348      -2.228517      14.703729       0.044128      36.948570 0.42884991E+03  0.10037005E+05                                 9.746556                            6.991596      -0.157496       1.962345                    0.999042      27.096438      77.449134       0.612250       0.427443      -1.058415       0.005183       0.003578       0.016748       0.017893       0.010130       0.005418       0.004355      -0.008715       0.045935      -0.018824       0.000468       0.018356             11.647369      11.688950      -1.118980       0.252737       5.351652       1.060346      17.901505           0.000001
           56              C       6.728959      -1.919296      15.289505      -0.136023      31.657257 0.46106117E+03  0.11066904E+05                                 8.848626                            7.291805      -0.080915       1.949007                    0.998426      30.189325      89.451169       0.590059       0.432457      -1.047815       0.011206       0.011277       0.021088       0.026409      -0.001015       0.023381      -0.011401       0.004167      -0.028121      -0.028550       0.002587       0.025964              9.580102      11.385337      -1.667497      -1.049366       5.523497       1.411103      11.831471          -0.000001
           57              C       6.665044      -1.712639      16.667771      -0.069326      30.819250 0.43825367E+03  0.10380349E+05                                 8.711971                            7.116568      -0.080809       1.958819                    0.998535      29.202918      85.778156       0.596723       0.433358      -1.047928       0.025006       0.003913      -0.017043       0.030514       0.000237      -0.007445       0.004854       0.029843      -0.005174      -0.015987      -0.002602       0.018588              9.522126      12.164133      -2.051282       0.138439       5.792185       0.917191      10.610060           0.000004
           58              C       7.807999       2.155679       0.348798      -0.134383      31.170464 0.44255074E+03  0.10478675E+05                                 8.684513                            7.092564       0.108471       2.013421                    0.999111      29.478491      85.793877       0.606859       0.426260      -1.055181      -0.003748       0.011373      -0.018092       0.021696       0.002504      -0.002773       0.007362      -0.034534       0.097620      -0.033885      -0.000358       0.034243              9.457228      13.766350      -1.954277       0.945985       5.442096       0.356871       9.163238           0.000003
           59              C       9.038367      -2.122521      16.866279       0.071120      35.569443 0.41515735E+03  0.96326227E+04                                 9.514566                            6.882528      -0.056415       1.998622                    0.999356      26.663649      75.743245       0.616964       0.427873      -1.058744      -0.007224       0.008598      -0.015919       0.019482      -0.004530      -0.003752       0.000939       0.025808       0.021112      -0.017198       0.004441       0.012758             11.354817      15.944217      -1.586614       3.813502       5.382956       0.129240      12.737279           0.000001
           60              C       9.090063      -2.335031      15.491090      -0.182848      36.510666 0.49901989E+03  0.12244505E+05                                 9.818108                            7.646401      -0.289978       1.876698                    0.997287      31.335803      94.559834       0.568140       0.439367      -1.041352      -0.012033       0.016418       0.008289       0.021979      -0.000390      -0.021187      -0.000169      -0.004778      -0.107742      -0.043514       0.020314       0.023200             11.161316      12.627812      -0.559915       3.094042       5.467558       0.301455      15.388578          -0.000002
           61              C       8.047681      -2.381433      13.239973       0.273425      31.468761 0.34016263E+03  0.75826769E+04                                 9.098753                            6.429574      -0.174737       1.971255                    0.999221      25.243067      72.561153       0.602922       0.455731      -1.032064      -0.000132       0.005260      -0.026186       0.026709      -0.062803       0.007868      -0.008586       0.018461      -0.051414      -0.054958      -0.018564       0.073522             11.025191       7.307429       1.876425      -0.612671       6.127166       1.057823      19.640979           0.000001
           62              C       0.840297       1.732247       0.592444       0.127071      34.938432 0.39559689E+03  0.90833997E+04                                 9.481198                            6.742149       0.019722       2.022875                    0.999677      26.244441      74.557641       0.619064       0.430899      -1.055169       0.044307      -0.011539      -0.050014       0.067806      -0.028726      -0.025693       0.010282       0.109886       0.026218      -0.066584      -0.003342       0.069926             11.490831      16.384476      -1.343422       5.844644       5.345662      -0.455561      12.742355          -0.000000
           63              C       1.042382       1.862036       1.938737      -0.099281      29.458092 0.41507763E+03  0.96902999E+04                                 8.334301                            6.847426       0.131736       2.019926                    0.999384      29.278656      85.137891       0.619358       0.423601      -1.054833       0.072842      -0.005768       0.061273       0.095360      -0.008938      -0.015976       0.002401       0.043263      -0.071731      -0.028051      -0.011419       0.039470              8.989701       9.962072      -1.147035       0.446689       5.168223       0.505650      11.838809          -0.000007
           64              C       2.938221       1.307572       1.098544       0.168425      24.395427 0.31865654E+03  0.70197063E+04                                 7.614968                            6.153829      -0.029615       2.012231                    0.998929      26.174855      75.901364       0.623894       0.445656      -1.033197      -0.058619       0.011350      -0.013446       0.061203      -0.001607      -0.006875       0.003212       0.022502      -0.001303      -0.011936      -0.002979       0.014915              8.384108      11.593187      -1.399868       0.706607       4.996882      -0.255950       8.562256           0.000000
           65              C       8.158592       3.759739       8.400055      -0.114444      30.950067 0.44986146E+03  0.10734327E+05                                 8.710557                            7.206010      -0.118392       1.936491                    0.999051      29.973983      88.616106       0.593018       0.432855      -1.047337       0.011892      -0.022457      -0.004803       0.025861       0.003630       0.015304       0.003036       0.026368      -0.055762      -0.023818      -0.004341       0.028159              9.331651       9.367441      -2.921114      -1.111262       7.317891       1.334855      11.309620          -0.000004
           66              C       8.673674       3.535014       9.675049      -0.012052      34.437816 0.44848631E+03  0.10569015E+05                                 9.213305                            7.080097       0.093832       2.041094                    0.999320      27.240020      77.033932       0.620098       0.419141      -1.068219       0.022787      -0.013916      -0.031178       0.041048       0.009998       0.004665      -0.001102       0.001151      -0.019436      -0.010775      -0.002838       0.013614             10.476013      10.951980      -3.553788      -2.523071       7.441871       2.315172      13.034187          -0.000001
           67              C       0.514142       2.933205       9.814740      -0.117813      31.039168 0.44224085E+03  0.10498179E+05                                 8.682113                            7.113336      -0.066291       1.950097                    0.999500      29.898199      87.908753       0.601356       0.429061      -1.050578       0.003147       0.011266      -0.022159       0.025057       0.012728       0.019757      -0.005311       0.011020       0.003676      -0.025258       0.001071       0.024186              9.359083      10.331149      -3.307771      -1.713462       7.450137       1.573913      10.295962          -0.000004
           68              C       7.892592       3.971229      10.883362       0.569180      22.743043 0.25947632E+03  0.54219577E+04                                 7.375336                            5.695362      -0.111803       2.009689                    0.999496      22.838688      64.195566       0.625276       0.468788      -1.021693      -0.035032       0.017530       0.038109       0.054652       0.055134       0.009389      -0.010318      -0.090830      -0.166368      -0.063873      -0.035470       0.099343              8.285999       8.201412      -2.496484      -1.792914       5.867660       1.695794      10.788925           0.000003
           69              C       6.155602      -0.246184       6.154751       0.044128      36.948570 0.42884990E+03  0.10037005E+05                                 9.746556                            6.991596      -0.157497       1.962344                    0.999042      27.096438      77.449139       0.612250       0.427443      -1.058415      -0.005183       0.003578       0.016748       0.017893      -0.010130      -0.005417       0.004355      -0.008715       0.045935      -0.018824       0.000468       0.018356             11.647370      11.688951       1.118980      -0.252736       5.351653       1.060346      17.901507           0.000002
           70              C       7.369991       0.063037       6.740527      -0.136023      31.657256 0.46106114E+03  0.11066903E+05                                 8.848626                            7.291804      -0.080915       1.949008                    0.998426      30.189325      89.451165       0.590059       0.432457      -1.047815      -0.011206       0.011277       0.021088       0.026409       0.001015      -0.023382      -0.011401       0.004167      -0.028121      -0.028550       0.002587       0.025964              9.580101      11.385336       1.667497       1.049366       5.523497       1.411103      11.831469          -0.000000
           71              C       7.433906       0.269694       8.118793      -0.069326      30.819256 0.43825382E+03  0.10380353E+05                                 8.711972                            7.116569      -0.080809       1.958819                    0.998535      29.202924      85.778180       0.596723       0.433358      -1.047928      -0.025006       0.003913      -0.017043       0.030514      -0.000237       0.007445       0.004854       0.029843      -0.005173      -0.015987      -0.002602       0.018588              9.522127      12.164134       2.051282      -0.138439       5.792186       0.917191      10.610062           0.000004
           72              C       6.290951       0.173346       8.897776      -0.134384      31.170476 0.44255094E+03  0.10478681E+05                                 8.684516                            7.092566       0.108470       2.013421                    0.999111      29.478498      85.793909       0.606859       0.426260      -1.055181       0.003748       0.011373      -0.018092       0.021696      -0.002504       0.002773       0.007362      -0.034534       0.097621      -0.033885      -0.000358       0.034243              9.457231      13.766357       1.954279      -0.945981       5.442098       0.356872       9.163239           0.000003
           73              C       5.060583      -0.140188       8.317301       0.071120      35.569451 0.41515741E+03  0.96326247E+04                                 9.514568                            6.882528      -0.056415       1.998621                    0.999356      26.663652      75.743258       0.616964       0.427873      -1.058744       0.007224       0.008598      -0.015919       0.019482       0.004530       0.003752       0.000939       0.025808       0.021112      -0.017198       0.004441       0.012758             11.354820      15.944222       1.586614      -3.813503       5.382957       0.129240      12.737280           0.000001
           74              C       5.008887      -0.352698       6.942112      -0.182848      36.510669 0.49901993E+03  0.12244507E+05                                 9.818109                            7.646402      -0.289978       1.876698                    0.997287      31.335806      94.559850       0.568140       0.439367      -1.041352       0.012033       0.016418       0.008289       0.021979       0.000389       0.021188      -0.000169      -0.004778      -0.107742      -0.043514       0.020314       0.023200             11.161317      12.627814       0.559916      -3.094042       5.467559       0.301455      15.388580          -0.000002
           75              C       6.051269      -0.399100       4.690995       0.273425      31.468768 0.34016272E+03  0.75826793E+04                                 9.098754                            6.429574      -0.174737       1.971255                    0.999221      25.243071      72.561167       0.602922       0.455731      -1.032064       0.000131       0.005260      -0.026186       0.026709       0.062803      -0.007868      -0.008586       0.018461      -0.051414      -0.054958      -0.018564       0.073522             11.025193       7.307430      -1.876425       0.612671       6.127166       1.057823      19.640982           0.000001
           76              C       3.859353      -0.250086       9.141422       0.127071      34.938433 0.39559688E+03  0.90833996E+04                                 9.481199                            6.742149       0.019722       2.022875                    0.999677      26.244441      74.557642       0.619064       0.430899      -1.055169      -0.044307      -0.011540      -0.050014       0.067806       0.028726       0.025693       0.010282       0.109886       0.026218      -0.066584      -0.003342       0.069926             11.490832      16.384478       1.343422      -5.844645       5.345663      -0.455561      12.742355           0.000000
           77              C       3.657268      -0.120297      10.487715      -0.099282      29.458095 0.41507769E+03  0.96903016E+04                                 8.334302                            6.847427       0.131736       2.019926                    0.999384      29.278658      85.137899       0.619358       0.423601      -1.054833      -0.072842      -0.005768       0.061273       0.095360       0.008938       0.015976       0.002401       0.043263      -0.071731      -0.028051      -0.011419       0.039470              8.989702       9.962073       1.147035      -0.446690       5.168223       0.505650      11.838810          -0.000007
           78              C       1.761429      -0.674761       9.647522       0.168425      24.395425 0.31865651E+03  0.70197053E+04                                 7.614967                            6.153829      -0.029615       2.012231                    0.998929      26.174853      75.901355       0.623894       0.445656      -1.033197       0.058619       0.011350      -0.013446       0.061203       0.001607       0.006875       0.003212       0.022502      -0.001303      -0.011936      -0.002979       0.014915              8.384108      11.593186       1.399868      -0.706607       4.996882      -0.255950       8.562255           0.000000
           79              C       5.940358       1.777406      16.949033      -0.114446      30.950102 0.44986213E+03  0.10734347E+05                                 8.710566                            7.206017      -0.118394       1.936490                    0.999051      29.974004      88.616197       0.593018       0.432855      -1.047337      -0.011892      -0.022457      -0.004803       0.025861      -0.003630      -0.015304       0.003036       0.026368      -0.055763      -0.023818      -0.004341       0.028159              9.331660       9.367449       2.921116       1.111263       7.317898       1.334856      11.309633          -0.000003
           80              C       5.425276       5.517347       1.126071      -0.012052      34.437799 0.44848604E+03  0.10569006E+05                                 9.213302                            7.080095       0.093832       2.041094                    0.999320      27.240013      77.033908       0.620098       0.419141      -1.068219      -0.022787      -0.013916      -0.031178       0.041048      -0.009998      -0.004665      -0.001102       0.001151      -0.019436      -0.010776      -0.002839       0.013614             10.476009      10.951977       3.553786       2.523069       7.441869       2.315171      13.034182          -0.000001
           81              C       4.185508       4.915538       1.265762      -0.117815      31.039210 0.44224162E+03  0.10498202E+05                                 8.682122                            7.113343      -0.066293       1.950096                    0.999500      29.898225      87.908860       0.601356       0.429061      -1.050577      -0.003147       0.011266      -0.022159       0.025057      -0.012728      -0.019758      -0.005311       0.011020       0.003675      -0.025258       0.001071       0.024187              9.359093      10.331161       3.307775       1.713464       7.450146       1.573916      10.295972          -0.000004
           82              C       6.206358       5.953562       2.334384       0.569180      22.743042 0.25947630E+03  0.54219571E+04                                 7.375335                            5.695362      -0.111802       2.009689                    0.999496      22.838686      64.195555       0.625276       0.468788      -1.021693       0.035032       0.017530       0.038109       0.054652      -0.055134      -0.009389      -0.010318      -0.090830      -0.166368      -0.063873      -0.035470       0.099343              8.285998       8.201412       2.496484       1.792914       5.867659       1.695794      10.788924           0.000002
           83              C       1.455952       8.542151       2.394227       0.044128      36.948568 0.42884988E+03  0.10037004E+05                                 9.746556                            6.991596      -0.157497       1.962345                    0.999042      27.096437      77.449132       0.612250       0.427443      -1.058415      -0.005183      -0.003578      -0.016748       0.017893       0.010130       0.005417       0.004355      -0.008715       0.045935      -0.018824       0.000468       0.018356             11.647369      11.688949      -1.118980       0.252736       5.351652       1.060346      17.901506           0.000001
           84              C       2.670341       8.232930       1.808451      -0.136023      31.657258 0.46106119E+03  0.11066904E+05                                 8.848626                            7.291805      -0.080915       1.949007                    0.998426      30.189326      89.451171       0.590059       0.432457      -1.047815      -0.011206      -0.011277      -0.021088       0.026409      -0.001015       0.023381      -0.011401       0.004167      -0.028121      -0.028550       0.002587       0.025963              9.580102      11.385336      -1.667497      -1.049366       5.523497       1.411103      11.831471          -0.000000
           85              C       2.734256       8.026273       0.430185      -0.069326      30.819258 0.43825387E+03  0.10380355E+05                                 8.711973                            7.116570      -0.080810       1.958818                    0.998535      29.202925      85.778188       0.596723       0.433358      -1.047928      -0.025006      -0.003913       0.017043       0.030514       0.000237      -0.007445       0.004854       0.029843      -0.005174      -0.015987      -0.002602       0.018588              9.522128      12.164135      -2.051282       0.138439       5.792187       0.917191      10.610064           0.000004
           86              C       1.591301       4.157955      16.749158      -0.134383      31.170464 0.44255074E+03  0.10478675E+05                                 8.684513                            7.092564       0.108471       2.013421                    0.999111      29.478491      85.793878       0.606859       0.426260      -1.055181       0.003748      -0.011373       0.018092       0.021696       0.002504      -0.002773       0.007362      -0.034534       0.097621      -0.033885      -0.000358       0.034243              9.457228      13.766351      -1.954278       0.945981       5.442096       0.356872       9.163237           0.000003
           87              C       0.360933       8.436155       0.231677       0.071120      35.569445 0.41515735E+03  0.96326228E+04                                 9.514567                            6.882528      -0.056415       1.998622                    0.999356      26.663649      75.743245       0.616964       0.427873      -1.058744       0.007224      -0.008598       0.015919       0.019482      -0.004530      -0.003752       0.000939       0.025808       0.021112      -0.017198       0.004441       0.012758             11.354818      15.944219      -1.586614       3.813502       5.382956       0.129240      12.737279           0.000001
           88              C       0.309237       8.648665       1.606866      -0.182848      36.510667 0.49901989E+03  0.12244505E+05                                 9.818108                            7.646401      -0.289978       1.876698                    0.997287      31.335803      94.559835       0.568140       0.439367      -1.041352       0.012033      -0.016418      -0.008289       0.021979      -0.000390      -0.021187      -0.000169      -0.004778      -0.107742      -0.043514       0.020314       0.023200             11.161316      12.627812      -0.559916       3.094042       5.467558       0.301455      15.388578          -0.000002
           89              C       1.351619       8.695067       3.857983       0.273425      31.468765 0.34016267E+03  0.75826781E+04                                 9.098753                            6.429574      -0.174737       1.971255                    0.999221      25.243069      72.561160       0.602922       0.455731      -1.032064       0.000131      -0.005260       0.026186       0.026709      -0.062803       0.007868      -0.008586       0.018461      -0.051414      -0.054958      -0.018564       0.073522             11.025192       7.307429       1.876425      -0.612671       6.127166       1.057824      19.640981           0.000001
           90              C       8.559003       4.581387      16.505512       0.127071      34.938429 0.39559683E+03  0.90833982E+04                                 9.481198                            6.742149       0.019722       2.022875                    0.999677      26.244439      74.557635       0.619064       0.430899      -1.055169      -0.044307       0.011539       0.050014       0.067806      -0.028726      -0.025693       0.010282       0.109886       0.026218      -0.066584      -0.003342       0.069926             11.490831      16.384475      -1.343422       5.844644       5.345662      -0.455561      12.742354           0.000000
           91              C       8.356918       4.451598      15.159219      -0.099282      29.458098 0.41507774E+03  0.96903032E+04                                 8.334303                            6.847427       0.131736       2.019925                    0.999384      29.278661      85.137909       0.619358       0.423601      -1.054833      -0.072842       0.005768      -0.061273       0.095360      -0.008938      -0.015976       0.002401       0.043263      -0.071731      -0.028051      -0.011419       0.039470              8.989703       9.962073      -1.147035       0.446690       5.168223       0.505650      11.838811          -0.000007
           92              C       6.461079       5.006062      15.999412       0.168425      24.395424 0.31865650E+03  0.70197050E+04                                 7.614967                            6.153829      -0.029615       2.012231                    0.998929      26.174852      75.901354       0.623894       0.445656      -1.033197       0.058619      -0.011349       0.013446       0.061203      -0.001607      -0.006875       0.003212       0.022501      -0.001303      -0.011936      -0.002979       0.014915              8.384108      11.593186      -1.399868       0.706607       4.996882      -0.255950       8.562255           0.000000
           93              C       1.240708       2.553895       8.697901      -0.114446      30.950107 0.44986223E+03  0.10734350E+05                                 8.710567                            7.206017      -0.118395       1.936490                    0.999051      29.974008      88.616214       0.593018       0.432855      -1.047337      -0.011892       0.022457       0.004803       0.025861       0.003630       0.015304       0.003036       0.026368      -0.055763      -0.023818      -0.004341       0.028159              9.331661       9.367450      -2.921117      -1.111263       7.317899       1.334857      11.309633          -0.000004
           94              C       0.725626       2.778620       7.422907      -0.012052      34.437796 0.44848600E+03  0.10569005E+05                                 9.213301                            7.080094       0.093832       2.041094                    0.999320      27.240012      77.033903       0.620098       0.419141      -1.068219      -0.022787       0.013916       0.031178       0.041048       0.009998       0.004665      -0.001102       0.001151      -0.019436      -0.010776      -0.002839       0.013614             10.476009      10.951976      -3.553786      -2.523069       7.441868       2.315170      13.034181          -0.000002
           95              C       8.885158       3.380429       7.283216      -0.117815      31.039212 0.44224167E+03  0.10498203E+05                                 8.682123                            7.113344      -0.066293       1.950096                    0.999500      29.898226      87.908869       0.601356       0.429061      -1.050577      -0.003147      -0.011266       0.022159       0.025057       0.012728       0.019758      -0.005311       0.011019       0.003676      -0.025258       0.001072       0.024187              9.359094      10.331162      -3.307776      -1.713465       7.450147       1.573916      10.295973          -0.000004
           96              C       1.506708       2.342405       6.214594       0.569180      22.743039 0.25947627E+03  0.54219560E+04                                 7.375334                            5.695361      -0.111802       2.009690                    0.999496      22.838684      64.195546       0.625276       0.468788      -1.021693       0.035032      -0.017530      -0.038109       0.054652       0.055134       0.009389      -0.010318      -0.090830      -0.166368      -0.063873      -0.035470       0.099343              8.285997       8.201411      -2.496484      -1.792914       5.867659       1.695793      10.788923           0.000003
           97              N       4.240024       6.045092      13.154141      -0.287709      35.588670 0.53411618E+03  0.12968430E+05                                 8.908527                            7.393091       0.270957       2.087067                    0.999124      28.922378      79.355279       0.657365       0.383749      -1.107245      -0.080510       0.087038       0.072584       0.139018       0.025633       0.010979      -0.008887       0.030064       0.133963      -0.053811       0.006749       0.047062              9.752316      10.523555      -3.373891       1.008827       7.090710      -0.522231      11.642684           0.000000
           98              N       3.959925       6.361710      14.439395      -0.083918      27.721898 0.40867903E+03  0.92306806E+04                                 7.415441                            6.383543       1.079505       2.369486                    0.999249      26.008251      67.626857       0.725241       0.373915      -1.120468      -0.113714       0.084117      -0.248003       0.285503       0.026971      -0.097204       0.081716      -0.013845      -0.168382      -0.158006       0.055769       0.102237              7.979841       8.148487      -2.294155       0.122907       6.122767      -0.244586       9.668268           0.000002
           99              N       2.959840      -3.101133      14.451021      -0.071547      28.487516 0.40778625E+03  0.92031651E+04                                 7.626866                            6.405927       0.774412       2.290301                    0.999750      25.451440      66.098268       0.719182       0.377366      -1.118178       0.083106      -0.077673      -0.229741       0.256360       0.026445       0.072564      -0.065001       0.000594      -0.089719      -0.118495       0.041081       0.077414              8.396166       7.711377      -2.238592      -1.166727       6.317293       0.607162      11.159830           0.000001
          100              N       2.547210      -2.846248      13.178934      -0.286267      35.096355 0.54363051E+03  0.13254110E+05                                 8.874202                            7.506805       0.333770       2.115423                    0.998527      28.717818      78.884639       0.646281       0.388721      -1.103997       0.113363      -0.084156       0.080588       0.162566       0.051643      -0.007957       0.015444      -0.069960       0.168242      -0.091799       0.030701       0.061097              9.673004       8.500374      -3.108012      -0.931205       8.027120       1.024646      12.491519          -0.000001
          101              N       6.771256       6.914974       8.467421      -0.257369      30.461560 0.43539952E+03  0.10274096E+05                                 8.631283                            7.079143      -0.668209       1.818652                    0.995400      28.459133      82.860469       0.601375       0.431623      -1.051207      -0.018671      -0.017528      -0.056763       0.062273       0.026405      -0.021419       0.003959       0.116668       0.000578      -0.065258      -0.004529       0.069787              9.491013      11.180692       0.851214      -0.654775       5.410477       0.045308      11.881871           0.000002
          102              N       7.059814       6.694812       6.300768      -0.280444      36.296290 0.56657918E+03  0.14014606E+05                                 9.180758                            7.718441      -0.064167       1.988446                    0.997903      29.171824      81.803117       0.627995       0.394303      -1.095559      -0.097367      -0.004069       0.093429       0.135003       0.036679       0.042723      -0.005910       0.077612      -0.062062      -0.059554      -0.018931       0.078484             10.016202      10.289717       1.003002      -1.497071       5.994222      -0.569525      13.764665          -0.000002
          103              N       8.939674      -1.713791      12.492793      -0.287709      35.588671 0.53411619E+03  0.12968431E+05                                 8.908527                            7.393091       0.270957       2.087067                    0.999124      28.922378      79.355280       0.657365       0.383749      -1.107245      -0.080510      -0.087038      -0.072584       0.139018      -0.025633      -0.010979      -0.008887       0.030064       0.133963      -0.053811       0.006749       0.047062              9.752317      10.523555       3.373892      -1.008827       7.090710      -0.522231      11.642684           0.000000
          104              N       8.659575      -2.030409      11.207539      -0.083918      27.721900 0.40867906E+03  0.92306815E+04                                 7.415441                            6.383543       1.079505       2.369486                    0.999249      26.008252      67.626860       0.725241       0.373915      -1.120468      -0.113714      -0.084117       0.248003       0.285503      -0.026971       0.097204       0.081716      -0.013845      -0.168382      -0.158006       0.055769       0.102237              7.979841       8.148487       2.294155      -0.122907       6.122767      -0.244586       9.668269           0.000002
          105              N       7.659490       7.432434      11.195913      -0.071547      28.487514 0.40778620E+03  0.92031638E+04                                 7.626865                            6.405927       0.774412       2.290300                    0.999750      25.451438      66.098263       0.719182       0.377366      -1.118178       0.083106       0.077673       0.229741       0.256360      -0.026445      -0.072564      -0.065001       0.000594      -0.089719      -0.118495       0.041081       0.077414              8.396166       7.711377       2.238592       1.166727       6.317292       0.607162      11.159829           0.000001
          106              N       7.246860       7.177549      12.468000      -0.286267      35.096355 0.54363053E+03  0.13254111E+05                                 8.874202                            7.506805       0.333770       2.115423                    0.998527      28.717818      78.884641       0.646281       0.388721      -1.103997       0.113363       0.084156      -0.080588       0.162566      -0.051643       0.007957       0.015444      -0.069960       0.168242      -0.091799       0.030701       0.061097              9.673005       8.500374       3.108013       0.931205       8.027120       1.024646      12.491519          -0.000001
          107              N       2.071606       1.380993       0.081557      -0.257369      30.461559 0.43539949E+03  0.10274096E+05                                 8.631283                            7.079143      -0.668209       1.818652                    0.995400      28.459132      82.860465       0.601375       0.431623      -1.051207      -0.018671       0.017529       0.056763       0.062273      -0.026405       0.021419       0.003960       0.116668       0.000578      -0.065258      -0.004529       0.069787              9.491013      11.180691      -0.851214       0.654775       5.410476       0.045308      11.881871           0.000001
          108              N       2.360164       1.601155       2.248210      -0.280444      36.296294 0.56657925E+03  0.14014608E+05                                 9.180758                            7.718441      -0.064167       1.988447                    0.997903      29.171826      81.803121       0.627995       0.394303      -1.095559      -0.097367       0.004069      -0.093429       0.135003      -0.036679      -0.042723      -0.005910       0.077612      -0.062062      -0.059554      -0.018931       0.078484             10.016202      10.289718      -1.003002       1.497071       5.994222      -0.569525      13.764666          -0.000002
          109              N       5.159276       0.268542       3.943815      -0.287709      35.588676 0.53411629E+03  0.12968434E+05                                 8.908528                            7.393092       0.270957       2.087067                    0.999124      28.922381      79.355290       0.657365       0.383749      -1.107245       0.080510      -0.087038      -0.072584       0.139018       0.025633       0.010979      -0.008887       0.030064       0.133963      -0.053811       0.006749       0.047062              9.752317      10.523556      -3.373892       1.008828       7.090711      -0.522231      11.642685           0.000001
          110              N       5.439375      -0.048076       2.658561      -0.083918      27.721897 0.40867900E+03  0.92306798E+04                                 7.415441                            6.383542       1.079505       2.369487                    0.999249      26.008250      67.626853       0.725241       0.373915      -1.120468       0.113714      -0.084117       0.248003       0.285503       0.026971      -0.097204       0.081716      -0.013845      -0.168382      -0.158006       0.055769       0.102237              7.979840       8.148487      -2.294155       0.122907       6.122766      -0.244586       9.668268           0.000002
          111              N       6.439460       9.414767       2.646935      -0.071547      28.487510 0.40778613E+03  0.92031619E+04                                 7.626865                            6.405926       0.774412       2.290301                    0.999750      25.451436      66.098255       0.719182       0.377366      -1.118178      -0.083106       0.077673       0.229741       0.256360       0.026445       0.072564      -0.065001       0.000594      -0.089719      -0.118495       0.041081       0.077414              8.396165       7.711376      -2.238592      -1.166727       6.317292       0.607162      11.159828           0.000001
          112              N       6.852090       9.159882       3.919022      -0.286267      35.096353 0.54363048E+03  0.13254109E+05                                 8.874201                            7.506804       0.333770       2.115423                    0.998527      28.717817      78.884635       0.646281       0.388721      -1.103997      -0.113363       0.084156      -0.080588       0.162566       0.051643      -0.007957       0.015444      -0.069960       0.168242      -0.091799       0.030701       0.061097              9.673004       8.500374      -3.108012      -0.931205       8.027120       1.024646      12.491518          -0.000001
          113              N       2.628044      -0.601340       8.630535      -0.257369      30.461559 0.43539948E+03  0.10274095E+05                                 8.631283                            7.079143      -0.668209       1.818652                    0.995400      28.459132      82.860466       0.601375       0.431623      -1.051207       0.018671       0.017528       0.056763       0.062273       0.026405      -0.021419       0.003960       0.116668       0.000578      -0.065258      -0.004529       0.069787              9.491013      11.180692       0.851214      -0.654775       5.410477       0.045308      11.881871           0.000001
          114              N       2.339486      -0.381178      10.797188      -0.280444      36.296289 0.56657915E+03  0.14014605E+05                                 9.180758                            7.718441      -0.064167       1.988447                    0.997903      29.171823      81.803115       0.627995       0.394303      -1.095559       0.097367       0.004069      -0.093429       0.135003       0.036679       0.042723      -0.005910       0.077612      -0.062062      -0.059554      -0.018931       0.078484             10.016202      10.289717       1.003002      -1.497071       5.994222      -0.569525      13.764665          -0.000002
          115              N       0.459626       8.027425       4.605163      -0.287709      35.588667 0.53411612E+03  0.12968429E+05                                 8.908526                            7.393091       0.270957       2.087067                    0.999124      28.922376      79.355273       0.657365       0.383749      -1.107245       0.080510       0.087038       0.072584       0.139018      -0.025633      -0.010979      -0.008887       0.030064       0.133963      -0.053811       0.006749       0.047062              9.752316      10.523555       3.373891      -1.008827       7.090710      -0.522231      11.642683           0.000000
          116              N       0.739725       8.344043       5.890417      -0.083918      27.721899 0.40867904E+03  0.92306809E+04                                 7.415441                            6.383543       1.079505       2.369486                    0.999249      26.008252      67.626858       0.725241       0.373915      -1.120468       0.113714       0.084117      -0.248003       0.285503      -0.026971       0.097204       0.081716      -0.013845      -0.168382      -0.158006       0.055769       0.102237              7.979841       8.148487       2.294155      -0.122907       6.122767      -0.244586       9.668268           0.000002
          117              N       1.739810      -1.118800       5.902043      -0.071547      28.487517 0.40778625E+03  0.92031653E+04                                 7.626866                            6.405927       0.774412       2.290300                    0.999750      25.451440      66.098269       0.719182       0.377366      -1.118178      -0.083106      -0.077673      -0.229741       0.256360      -0.026445      -0.072564      -0.065001       0.000594      -0.089719      -0.118495       0.041081       0.077414              8.396167       7.711377       2.238592       1.166727       6.317293       0.607162      11.159830           0.000001
          118              N       2.152440      -0.863915       4.629956      -0.286267      35.096360 0.54363062E+03  0.13254113E+05                                 8.874203                            7.506806       0.333770       2.115423                    0.998527      28.717821      78.884651       0.646281       0.388721      -1.103997      -0.113363      -0.084156       0.080588       0.162566      -0.051643       0.007957       0.015444      -0.069960       0.168242      -0.091799       0.030701       0.061097              9.673005       8.500375       3.108013       0.931205       8.027121       1.024646      12.491520          -0.000001
          119              N       7.327694       4.932641      17.016399      -0.257369      30.461554 0.43539944E+03  0.10274094E+05                                 8.631282                            7.079142      -0.668209       1.818652                    0.995400      28.459128      82.860449       0.601376       0.431623      -1.051207       0.018671      -0.017528      -0.056763       0.062273      -0.026405       0.021419       0.003960       0.116668       0.000578      -0.065258      -0.004529       0.069787              9.491011      11.180690      -0.851214       0.654775       5.410476       0.045308      11.881869           0.000001
          120              N       7.039136       4.712479      14.849746      -0.280444      36.296290 0.56657918E+03  0.14014606E+05                                 9.180758                            7.718441      -0.064167       1.988447                    0.997903      29.171824      81.803117       0.627995       0.394303      -1.095559       0.097367      -0.004069       0.093429       0.135003      -0.036679      -0.042723      -0.005910       0.077612      -0.062062      -0.059554      -0.018931       0.078484             10.016202      10.289717      -1.003002       1.497071       5.994222      -0.569525      13.764665          -0.000002
          121              O       2.052807      -0.149140      14.942759      -0.556623      34.023668 0.55185748E+03  0.13371905E+05                                 8.333376                            7.305653       0.239554       2.120585                    0.996132      27.990552      74.204454       0.696975       0.362679      -1.134509       0.027546       0.005892      -0.010857       0.030189       0.028254       0.014735       0.008162       0.023574      -0.084870      -0.032080      -0.016354       0.048434              8.838788      10.928741       3.489705       0.752793       8.001546       0.880852       7.586078          -0.000004
          122              O       3.664787       0.533466      13.634594      -0.572593      30.812929 0.48194037E+03  0.11248161E+05                                 7.644923                            6.696457       0.701596       2.263744                    0.998646      27.518940      70.759330       0.752125       0.348922      -1.149678      -0.011943      -0.007312       0.019044       0.023639      -0.039114      -0.027089      -0.001234      -0.061196       0.129007      -0.076399       0.023683       0.052716              8.065461       5.842176       0.654774      -0.603374       5.699314       0.335048      12.654893          -0.000011
          123              O       6.752457       4.480441      10.704175      -0.556623      34.023666 0.55185745E+03  0.13371904E+05                                 8.333375                            7.305653       0.239554       2.120586                    0.996132      27.990552      74.204452       0.696975       0.362679      -1.134509       0.027546      -0.005892       0.010857       0.030189      -0.028254      -0.014735       0.008162       0.023574      -0.084869      -0.032080      -0.016354       0.048434              8.838788      10.928741      -3.489705      -0.752793       8.001545       0.880852       7.586078          -0.000004
          124              O       8.364437       3.797835      12.012340      -0.572592      30.812932 0.48194043E+03  0.11248163E+05                                 7.644923                            6.696457       0.701595       2.263744                    0.998646      27.518942      70.759336       0.752125       0.348922      -1.149678      -0.011943       0.007312      -0.019044       0.023639       0.039114       0.027089      -0.001234      -0.061196       0.129007      -0.076399       0.023683       0.052716              8.065462       5.842176      -0.654774       0.603374       5.699314       0.335048      12.654894          -0.000011
          125              O       7.346493       6.462774       2.155197      -0.556623      34.023657 0.55185725E+03  0.13371898E+05                                 8.333373                            7.305652       0.239555       2.120586                    0.996132      27.990548      74.204436       0.696975       0.362679      -1.134509      -0.027546      -0.005892       0.010857       0.030189       0.028254       0.014735       0.008162       0.023574      -0.084869      -0.032080      -0.016354       0.048434              8.838786      10.928739       3.489704       0.752793       8.001544       0.880852       7.586076          -0.000004
          126              O       5.734513       5.780168       3.463362      -0.572593      30.812930 0.48194038E+03  0.11248162E+05                                 7.644923                            6.696457       0.701596       2.263744                    0.998646      27.518940      70.759330       0.752125       0.348922      -1.149678       0.011943       0.007312      -0.019044       0.023639      -0.039114      -0.027089      -0.001234      -0.061196       0.129007      -0.076399       0.023683       0.052716              8.065461       5.842176       0.654774      -0.603373       5.699314       0.335048      12.654894          -0.000011
          127              O       2.646843       1.833193       6.393781      -0.556623      34.023666 0.55185744E+03  0.13371904E+05                                 8.333375                            7.305653       0.239554       2.120586                    0.996132      27.990551      74.204450       0.696975       0.362679      -1.134509      -0.027546       0.005892      -0.010857       0.030189      -0.028254      -0.014735       0.008162       0.023574      -0.084869      -0.032080      -0.016354       0.048434              8.838788      10.928741      -3.489705      -0.752794       8.001546       0.880852       7.586078          -0.000004
          128              O       1.034863       2.515799       5.085616      -0.572593      30.812923 0.48194026E+03  0.11248158E+05                                 7.644922                            6.696456       0.701596       2.263744                    0.998646      27.518938      70.759321       0.752125       0.348922      -1.149678       0.011943      -0.007312       0.019044       0.023639       0.039114       0.027088      -0.001234      -0.061196       0.129007      -0.076399       0.023683       0.052716              8.065460       5.842175      -0.654773       0.603373       5.699313       0.335048      12.654891          -0.000011

******************************************************
Auxiliary information for the entire system
The total spin magnetic moment of the unit cell is   -0.000058
The total net atomic charge of the unit cell is   0.000004
Accuracy of reproducing the electrostatic potential in the unit cell:
  The inner radius (bohr) =    5.0000
  The outer radius (bohr) =   12.0000
  Valid grid points have density less than (e/(bohr^3)) =    0.0001
  The number of valid grid points were=         7182
  The rms potential error without charges in kcal/mol is=      3.73302
  The rms potential error with partial charges in kcal/mol is=      1.81071
  The RRMSE value at monopole order=      0.48505
  The rms potential error with partial charges and cloud penetration in kcal/mol is=      1.81909
  The RRMSE value at monopole order with cloud penetration is=      0.48730
  The rms potential error with partial charges and atomic dipoles in kcal/mol is=      0.56530
  The RRMSE value at dipole order=      0.15143
  The rms potential error with partial charges, atomic dipoles and cloud penetration in kcal/mol is=      0.56946
  The RRMSE value at dipole order with cloud penetration=      0.15255

******************************************************
The electron densities and ab initio electrostatic potential were computed in VASP using the PBE functional and
projector augmented wave method. See the main text of the journal article for a description of computational details.
The atomic charges, dipoles, and quadrupoles were computed with the DDEC6 method as described in
(a) T. A. Manz and N. Gabaldon Limas, RSC Adv. 6 (2016) 47771-47801 DOI: 10.1039/c6ra04656h
(b) N. Gabaldon Limas and T. A. Manz, RSC Adv. 8 (2018) 2678-2707 DOI: 10.1039/c7ra11829e.
For each atom in the material, the electron cloud parameters were fit to the spherically averaged atom-in-material
electron density using radial positions for which this density was between 10^-4 and 10^-2 electrons per cubic bohr.
The polarizabilities, dispersion coefficients, and quantum Drude oscillator (QDO) parameters were fit using the MCLF method.
The magnetic structure of the system was optimized in VASP from the default ferromagnetic initial guess using spin polarization.
The atomic spin moments (ASMs) were computed on this optimized magnetic structure using the DDEC6 partition as inputs
to the method of T. A. Manz and D. S. Sholl, J. Chem. Theory Comput. 7 (2011) 4146-4164 DOI: 10.1021/ct200539n.
The RMSE and RRMSE were computed using a uniform grid with Ewald summation.
