# Supplementary material for: A collection of forcefield precursors for metal–organic frameworks
Source: RSC Adv. 2019 Nov 13;9(63):36492–507. doi: 10.1039/c9ra07327b (PMC9075174; doi:10.1039/c9ra07327b)
Supplement: RA-009-C9RA07327B-s4297 [file RA-009-C9RA07327B-s4297.xyz]

  105
jmolscript: load "" {1 1 1} spacegroup "x,y,z" unitcell [{     10.230400     0.000000     0.000000 }, {     -4.185062     9.661854     0.000000 }, {     -0.168084    -2.753684    12.791171 }]
Zn     2.606905     0.677706     5.614429     0.822993
Zn     3.270349     6.230464     7.176742     0.822993
Zn     5.031158    -1.376842     6.395586     0.993546
H      3.510770     3.328174     9.175107     0.113028
H      6.846606     1.129832     9.185340     0.120556
H      4.227719     4.383467    11.130877     0.120576
H      1.568920     3.072941     7.070959     0.088301
H      4.845980     6.048902     0.827589     0.124698
H     -1.494355     8.425787     1.473543     0.131171
H     -2.735495     6.682181    11.170530     0.116283
H     -1.157386     7.387098     9.650939     0.113269
H      0.996001     4.142745    10.350616     0.114727
H     -0.522093     3.488138    11.995560     0.113991
H     -0.378267     4.213932     7.448299     0.117884
H      7.993796     1.619164     5.112631     0.123332
H     -0.209499     0.562932     4.754478     0.099293
H      7.514274     2.137492    11.115528     0.105838
H      3.806128     5.649742     3.947355     0.408287
H      2.366484     3.579996     3.616064     0.113028
H     -0.969352     5.778338     3.605831     0.120556
H      1.649535     2.524703     1.660294     0.120576
H      4.308334     3.835229     5.720212     0.088301
H      1.031274     0.859268    11.963582     0.124698
H      7.371609    -1.517617    11.317628     0.131170
H      8.612749     0.225989     1.620641     0.116283
H      7.034640    -0.478928     3.140232     0.113269
H      4.881253     2.765425     2.440555     0.114727
H      6.399347     3.420032     0.795611     0.113991
H      6.255521     2.694238     5.342872     0.117884
H     -2.116542     5.289006     7.678540     0.123332
H      6.086753     6.345238     8.036693     0.099294
H     -1.637020     4.770678     1.675643     0.105838
H      2.071126     1.258428     8.843816     0.408287
C      4.548045     1.273910     7.856337     0.600261
C      5.048442     2.021269     9.043358    -0.045029
C      4.303052     3.061587     9.583145    -0.099928
C      6.286887     1.749928     9.594657    -0.073685
C      4.749601     3.713284    10.752258    -0.149092
C      5.964747     3.366329    11.349606     0.094999
C      0.786297     2.769759     6.670596     0.092775
C      6.341757     3.943566    12.658143     0.019789
C      5.643683     6.508738     0.958059    -0.170627
C      5.950662     6.993342     2.234618    -0.065031
C      4.922317     6.838356     3.300122     0.622220
C     -3.113604     7.713816     2.446951    -0.002145
C     -2.693108     8.197767     3.793861     0.584426
C     -2.273703     7.932555     1.354585    -0.172431
C     -2.572662     7.429598     0.086980     0.035089
C      1.025321     6.266370     8.708229     0.603918
C     -1.970421     6.170582    11.033664    -0.145659
C     -1.036445     6.578775    10.093513    -0.088043
C      0.060370     5.811055     9.804433    -0.043796
C      0.247899     4.668717    10.519459    -0.096571
C     -0.666627     4.267451    11.508217    -0.148335
C     -1.786769     5.046326    11.749970     0.098259
C     -0.381825     3.472015     6.886766    -0.167181
C     -1.531225     3.088534     6.289419     0.124061
C     -1.465931     1.952299     5.512995    -0.142871
C     -0.246900     1.298641     5.322406     0.127404
C      6.700430     2.384910    10.738188    -0.148003
C      1.329209     5.634260     4.934834     0.600261
C      0.828812     4.886901     3.747813    -0.045029
C      1.574202     3.846583     3.208026    -0.099928
C     -0.409633     5.158242     3.196514    -0.073685
C      1.127653     3.194886     2.038913    -0.149092
C     -0.087493     3.541841     1.441565     0.094999
C      5.090957     4.138411     6.120575     0.092775
C     -0.464503     2.964604     0.133028     0.019789
C      0.233571     0.399432    11.833112    -0.170627
C     -0.073408    -0.085172    10.556553    -0.065031
C      0.954937     0.069814     9.491049     0.622220
C      8.990858    -0.805646    10.344220    -0.002145
C      8.570362    -1.289597     8.997310     0.584426
C      8.150957    -1.024385    11.436586    -0.172431
C      8.449916    -0.521428    12.704191     0.035089
C      4.851933     0.641800     4.082942     0.603918
C      7.847675     0.737588     1.757507    -0.145659
C      6.913699     0.329395     2.697658    -0.088043
C      5.816884     1.097115     2.986738    -0.043796
C      5.629355     2.239453     2.271712    -0.096571
C      6.543881     2.640719     1.282954    -0.148336
C      7.664023     1.861844     1.041201     0.098259
C      6.259079     3.436155     5.904405    -0.167181
C      7.408479     3.819636     6.501752     0.124061
C     -2.887215     4.955871     7.278176    -0.142871
C      6.124154     5.609529     7.468765     0.127404
C     -0.823176     4.523260     2.052983    -0.148003
N      0.840894     1.695238     5.926150    -0.211879
N      5.036360     5.212932     6.865021    -0.211878
O      4.703391     7.703257     4.125153    -0.505081
O      4.307458     5.690528     3.300122    -0.528719
O      1.827858    -0.273824     3.906424    -0.554094
O     -2.644190     7.315718     4.713547    -0.582116
O      3.354170     1.442922     7.466207    -0.572426
O      5.353852     0.452636     7.308875    -0.550383
O      1.910274     5.441182     8.327052    -0.508274
O      0.865279     7.423345     8.261817    -0.562805
O      1.173863    -0.795087     8.666018    -0.505081
O      1.569796     1.217642     9.491049    -0.528719
O      4.049396     7.181994     8.884747    -0.554094
O      8.521444    -0.407548     8.077624    -0.582116
O      2.523084     5.465248     5.324964    -0.572426
O      0.523402     6.455534     5.482296    -0.550383
O      3.966980     1.466988     4.464119    -0.508274
O      5.011975    -0.515175     4.529354    -0.562805

The following XYZ coordinates are in angstroms. Other properties are in atomic units.
The sperically averaged electron density of each atom fit to a function of the form exp(a - br)
eigen_1, eigen_2 and eigen_3 are the three eigenvalues of traceless quadrupole moment tensor
  atom number  atomic symbol              X              Y              Z     net charge C6 coefficient C8 coefficient C10 coefficient fluctuating dipole atomic polarizability isotropic forcefield polarizability              a              b squared Pearson coefficient          <r^3>          <r^4>         wp_QDO          m_QDO          q_QDO       dipole_x       dipole_y       dipole_z         dipole            Qxy            Qxz            Qyz     Q(x^2-y^2)  Q(3z^2 - R^2)        eigen_1        eigen_2        eigen_3 static polarizability      alpha(xx)      alpha(xy)      alpha(xz)      alpha(yy)      alpha(yz)      alpha(zz) atomic spin moment
            1             Zn       2.606905       0.677706       5.614429       0.822993     101.347469 0.21340769E+04  0.70367016E+05                                18.142144                           15.396522       0.186660       1.898929                    0.998294      48.600853     136.245231       0.445944       0.416549      -1.129341       0.025458      -0.017845      -0.009122       0.032401       0.057876       0.004142      -0.063646      -0.182438       0.091331      -0.126609      -0.003112       0.129722             21.006256      26.966953      -1.226990       0.425765      15.466588       4.400150      20.585227           0.000013
            2             Zn       3.270349       6.230464       7.176742       0.822993     101.347469 0.21340768E+04  0.70367015E+05                                18.142144                           15.396522       0.186659       1.898929                    0.998294      48.600852     136.245231       0.445944       0.416549      -1.129341      -0.025458       0.017845       0.009122       0.032401       0.057876       0.004142      -0.063646      -0.182438       0.091330      -0.126609      -0.003112       0.129721             21.006257      26.966954      -1.226990       0.425765      15.466589       4.400151      20.585228           0.000013
            3             Zn       5.031158      -1.376842       6.395586       0.993546      99.716295 0.18869456E+04  0.60424253E+05                                18.162627                           14.719053       0.109878       1.902675                    0.998969      45.483481     126.275406       0.444245       0.430558      -1.118351       0.000000      -0.000000       0.000000       0.000000       0.125625      -0.063926       0.038298       0.291692      -0.005885      -0.208337       0.003892       0.204445             21.353978      10.936984      -2.233148       0.792436      30.976509      -1.883606      22.148440           0.000016
            4              H       3.510770       3.328174       9.175107       0.113028       0.947751 0.66180048E+01  0.63046463E+02                                 1.692823                            1.577869      -1.207264       2.308669                    0.994562       3.733574      10.896748       0.455750       1.410737      -0.679962      -0.032299       0.013883      -0.016907       0.039010      -0.007012       0.007833       0.004927       0.008681      -0.000061      -0.013483       0.002584       0.010899              1.759560       2.148975      -0.193257       0.390270       1.524741      -0.063943       1.604965           0.000003
            5              H       6.846606       1.129832       9.185340       0.120556       0.938370 0.68243068E+01  0.65527935E+02                                 1.678355                            1.600755      -1.304205       2.262947                    0.994610       3.772267      11.061729       0.453018       1.408064      -0.680126       0.024384      -0.023740      -0.019060       0.039006      -0.002536       0.001593       0.005346       0.002498      -0.006173      -0.007409       0.002651       0.004758              1.698102       1.706801      -0.399885      -0.134817       1.808448       0.277974       1.579058           0.000002
            6              H       4.227719       4.383467      11.130877       0.120576       1.022806 0.75811631E+01  0.73343084E+02                                 1.672442                            1.609460      -0.856065       2.478263                    0.999251       3.370453       9.329735       0.494114       1.281315      -0.709570      -0.022000       0.028652       0.011761       0.037990      -0.010686       0.004556       0.009249       0.004906      -0.005103      -0.016875       0.004552       0.012322              1.673572       1.653142      -0.332646      -0.083476       1.793884       0.248827       1.573692           0.000002
            7              H       1.568920       3.072941       7.070959       0.088301       1.009331 0.70274209E+01  0.67927114E+02                                 1.759013                            1.619866      -1.223478       2.288957                    0.994564       3.870416      11.361123       0.452549       1.400211      -0.681556       0.038850       0.018065       0.019451       0.047053       0.005993       0.003886       0.009504       0.015241      -0.014931      -0.014662      -0.000202       0.014865              1.843376       2.315417       0.180478       0.409162       1.586610       0.099209       1.628101           0.000001
            8              H       4.845980       6.048902       0.827589       0.124698       1.048644 0.79316506E+01  0.77500989E+02                                 1.689120                            1.637052      -1.086441       2.372425                    0.997410       3.408945       9.441589       0.494732       1.267046      -0.712521      -0.033394      -0.021250      -0.004678       0.039857       0.009260       0.000698       0.005737       0.010319      -0.014660      -0.011569      -0.002171       0.013741              1.682970       1.906437       0.310441       0.045754       1.549265       0.047788       1.593208           0.000000
            9              H      -1.494355       8.425787       1.473543       0.131171       0.962099 0.71832219E+01  0.68778663E+02                                 1.625160                            1.582294      -0.933345       2.450598                    0.998837       3.345744       9.308697       0.489424       1.307032      -0.703837       0.032580       0.020644       0.008284       0.039450       0.011323       0.002649       0.001092       0.012859       0.002928      -0.013520       0.000327       0.013193              1.620098       1.802431       0.332083       0.079133       1.543337       0.107722       1.514525           0.000003
           10              H      -2.735495       6.682181      11.170530       0.116283       0.981830 0.71953139E+01  0.69279388E+02                                 1.672193                            1.600775      -0.983848       2.414891                    0.997852       3.535027      10.030133       0.476332       1.335495      -0.696460      -0.030638       0.018181       0.002048       0.035685      -0.006386      -0.007617      -0.006407       0.009551      -0.014340      -0.014633       0.002935       0.011698              1.681068       1.919203      -0.425182      -0.148219       1.706737       0.018262       1.417263           0.000003
           11              H      -1.157386       7.387098       9.650939       0.113269       1.046312 0.76207576E+01  0.74305000E+02                                 1.725122                            1.630977      -1.177426       2.314176                    0.996522       3.632992      10.313144       0.479907       1.308967      -0.701206      -0.003677       0.033687      -0.016435       0.037663      -0.001224      -0.003414      -0.003654      -0.012309      -0.013100      -0.008338      -0.000983       0.009321              1.752939       1.506301      -0.136853      -0.024549       2.149806      -0.403085       1.602710           0.000004
           12              H       0.996001       4.142745      10.350616       0.114727       0.985891 0.70447832E+01  0.67392778E+02                                 1.669117                            1.577413      -0.981102       2.416596                    0.997801       3.502456       9.867486       0.483399       1.324508      -0.698724       0.031245      -0.022451      -0.005037       0.038803      -0.009273      -0.003701      -0.007048       0.006886      -0.018526      -0.014412       0.001373       0.013040              1.693928       1.998529      -0.381462      -0.191314       1.659722       0.035574       1.423534           0.000004
           13              H      -0.522093       3.488138      11.995560       0.113991       1.020785 0.74164863E+01  0.71870434E+02                                 1.706947                            1.617715      -1.011658       2.398521                    0.997385       3.565144      10.110939       0.477658       1.323236      -0.698854       0.008426      -0.030841       0.018322       0.036850      -0.007162      -0.006169      -0.009803       0.002493      -0.013127      -0.016255       0.006340       0.009916              1.730941       1.431758      -0.102629       0.012359       2.078359      -0.468894       1.682705           0.000001
           14              H      -0.378267       4.213932       7.448299       0.117884       0.925886 0.67292128E+01  0.64582301E+02                                 1.681668                            1.603688      -1.322127       2.252638                    0.993679       3.843159      11.377896       0.445297       1.433200      -0.675093      -0.001689       0.025595       0.017856       0.031254      -0.003016       0.001787       0.006347      -0.003816      -0.017384      -0.009575       0.001233       0.008342              1.705315       1.543547      -0.032826       0.006464       1.894349       0.430541       1.678050          -0.000000
           15              H       7.993796       1.619164       5.112631       0.123332       0.893884 0.63635355E+01  0.59750570E+02                                 1.601088                            1.528760      -0.996733       2.411059                    0.997826       3.534884      10.086995       0.473643       1.377245      -0.687269      -0.028820      -0.016334      -0.008269       0.034144       0.002396       0.001526       0.005367       0.002659      -0.026867      -0.011013       0.002709       0.008304              1.619430       1.965915       0.132803       0.266694       1.417013       0.161648       1.475362           0.000002
           16              H      -0.209499       0.562932       4.754478       0.099293       1.021707 0.71584356E+01  0.69327022E+02                                 1.757336                            1.623328      -1.182965       2.312582                    0.995765       3.773527      10.990398       0.458138       1.380466      -0.685823      -0.002762      -0.038317      -0.027248       0.047099       0.000612       0.005798       0.010485      -0.002465      -0.001516      -0.011582      -0.000920       0.012502              1.823460       1.495526      -0.147857      -0.062575       2.178254       0.599538       1.796600           0.000003
           17              H       7.514274       2.137492      11.115528       0.105838       0.982063 0.72698827E+01  0.70796664E+02                                 1.720684                            1.644510      -1.260904       2.278629                    0.993294       3.826671      11.237025       0.450862       1.395008      -0.682890       0.031523      -0.010625       0.011025       0.035045      -0.009073       0.005211       0.008703       0.014341       0.009864      -0.018008       0.007777       0.010231              1.743603       2.058675      -0.209571       0.385532       1.545725      -0.065378       1.626409           0.000001
           18              H       3.806128       5.649742       3.947355       0.408287       0.382183 0.21469763E+01  0.15819633E+02                                 1.017161                            0.970414      -1.401807       2.368801                    0.998623       2.428085       6.752675       0.505381       1.644818      -0.638494      -0.007171      -0.004180       0.009726       0.012786       0.002382       0.002517      -0.000825      -0.005436      -0.007758      -0.005103       0.000195       0.004909              1.043062       1.129430       0.120318      -0.234662       0.927273      -0.109025       1.072485           0.000002
           19              H       2.366484       3.579996       3.616064       0.113028       0.947751 0.66180048E+01  0.63046463E+02                                 1.692823                            1.577869      -1.207264       2.308669                    0.994562       3.733574      10.896748       0.455750       1.410737      -0.679962       0.032299      -0.013883       0.016907       0.039010      -0.007012       0.007833       0.004927       0.008681      -0.000061      -0.013483       0.002584       0.010899              1.759560       2.148975      -0.193257       0.390270       1.524741      -0.063943       1.604965           0.000003
           20              H      -0.969352       5.778338       3.605831       0.120556       0.938371 0.68243112E+01  0.65527987E+02                                 1.678355                            1.600755      -1.304205       2.262947                    0.994610       3.772268      11.061732       0.453018       1.408063      -0.680126      -0.024384       0.023740       0.019060       0.039006      -0.002536       0.001593       0.005346       0.002498      -0.006173      -0.007409       0.002651       0.004758              1.698103       1.706801      -0.399885      -0.134817       1.808448       0.277974       1.579058           0.000002
           21              H       1.649535       2.524703       1.660294       0.120576       1.022806 0.75811633E+01  0.73343085E+02                                 1.672442                            1.609460      -0.856065       2.478263                    0.999251       3.370453       9.329734       0.494114       1.281314      -0.709570       0.022000      -0.028652      -0.011761       0.037990      -0.010686       0.004556       0.009249       0.004906      -0.005103      -0.016875       0.004552       0.012322              1.673572       1.653141      -0.332645      -0.083476       1.793883       0.248827       1.573692           0.000002
           22              H       4.308334       3.835229       5.720212       0.088301       1.009331 0.70274176E+01  0.67927074E+02                                 1.759012                            1.619866      -1.223478       2.288958                    0.994564       3.870415      11.361120       0.452549       1.400212      -0.681556      -0.038850      -0.018065      -0.019451       0.047053       0.005993       0.003886       0.009504       0.015241      -0.014931      -0.014662      -0.000202       0.014865              1.843376       2.315416       0.180478       0.409162       1.586610       0.099208       1.628101           0.000001
           23              H       1.031274       0.859268      11.963582       0.124698       1.048645 0.79316558E+01  0.77501053E+02                                 1.689121                            1.637052      -1.086442       2.372425                    0.997410       3.408946       9.441593       0.494732       1.267046      -0.712521       0.033394       0.021249       0.004678       0.039857       0.009260       0.000698       0.005737       0.010319      -0.014660      -0.011569      -0.002171       0.013741              1.682971       1.906438       0.310441       0.045754       1.549266       0.047788       1.593208           0.000000
           24              H       7.371609      -1.517617      11.317628       0.131170       0.962099 0.71832252E+01  0.68778697E+02                                 1.625160                            1.582294      -0.933345       2.450598                    0.998837       3.345745       9.308697       0.489424       1.307031      -0.703837      -0.032580      -0.020644      -0.008284       0.039450       0.011323       0.002649       0.001092       0.012859       0.002928      -0.013520       0.000327       0.013193              1.620098       1.802431       0.332083       0.079133       1.543337       0.107722       1.514525           0.000003
           25              H       8.612749       0.225989       1.620641       0.116283       0.981829 0.71953097E+01  0.69279342E+02                                 1.672193                            1.600775      -0.983847       2.414891                    0.997852       3.535026      10.030132       0.476332       1.335495      -0.696459       0.030638      -0.018181      -0.002048       0.035685      -0.006386      -0.007617      -0.006407       0.009551      -0.014340      -0.014633       0.002935       0.011698              1.681068       1.919203      -0.425182      -0.148219       1.706737       0.018262       1.417263           0.000003
           26              H       7.034640      -0.478928       3.140232       0.113269       1.046311 0.76207557E+01  0.74304984E+02                                 1.725123                            1.630977      -1.177426       2.314176                    0.996522       3.632992      10.313147       0.479907       1.308968      -0.701206       0.003677      -0.033687       0.016435       0.037663      -0.001224      -0.003414      -0.003654      -0.012309      -0.013100      -0.008338      -0.000983       0.009321              1.752939       1.506302      -0.136853      -0.024549       2.149806      -0.403085       1.602710           0.000005
           27              H       4.881253       2.765425       2.440555       0.114727       0.985891 0.70447802E+01  0.67392740E+02                                 1.669117                            1.577413      -0.981102       2.416597                    0.997801       3.502455       9.867481       0.483399       1.324507      -0.698724      -0.031245       0.022451       0.005037       0.038803      -0.009273      -0.003701      -0.007048       0.006886      -0.018526      -0.014412       0.001373       0.013040              1.693928       1.998529      -0.381461      -0.191314       1.659721       0.035574       1.423533           0.000004
           28              H       6.399347       3.420032       0.795611       0.113991       1.020785 0.74164833E+01  0.71870394E+02                                 1.706946                            1.617715      -1.011658       2.398521                    0.997385       3.565143      10.110934       0.477658       1.323236      -0.698854      -0.008426       0.030841      -0.018322       0.036850      -0.007162      -0.006169      -0.009803       0.002493      -0.013127      -0.016255       0.006339       0.009916              1.730940       1.431757      -0.102629       0.012359       2.078358      -0.468894       1.682705           0.000001
           29              H       6.255521       2.694238       5.342872       0.117884       0.925885 0.67292042E+01  0.64582202E+02                                 1.681667                            1.603687      -1.322127       2.252639                    0.993679       3.843157      11.377891       0.445297       1.433201      -0.675093       0.001689      -0.025595      -0.017856       0.031254      -0.003016       0.001787       0.006347      -0.003816      -0.017384      -0.009575       0.001233       0.008342              1.705315       1.543547      -0.032826       0.006464       1.894348       0.430541       1.678050          -0.000000
           30              H      -2.116542       5.289006       7.678540       0.123332       0.893884 0.63635385E+01  0.59750604E+02                                 1.601088                            1.528760      -0.996733       2.411059                    0.997826       3.534885      10.086998       0.473643       1.377245      -0.687269       0.028820       0.016334       0.008269       0.034144       0.002396       0.001526       0.005367       0.002659      -0.026867      -0.011013       0.002709       0.008304              1.619431       1.965915       0.132803       0.266694       1.417014       0.161648       1.475363           0.000002
           31              H       6.086753       6.345238       8.036693       0.099294       1.021707 0.71584346E+01  0.69327016E+02                                 1.757336                            1.623329      -1.182965       2.312582                    0.995765       3.773527      10.990402       0.458137       1.380467      -0.685823       0.002762       0.038317       0.027248       0.047099       0.000612       0.005798       0.010485      -0.002465      -0.001516      -0.011582      -0.000920       0.012502              1.823460       1.495526      -0.147857      -0.062575       2.178254       0.599538       1.796600           0.000003
           32              H      -1.637020       4.770678       1.675643       0.105838       0.982063 0.72698827E+01  0.70796664E+02                                 1.720684                            1.644510      -1.260904       2.278629                    0.993294       3.826671      11.237025       0.450862       1.395008      -0.682890      -0.031523       0.010625      -0.011025       0.035045      -0.009073       0.005211       0.008703       0.014341       0.009864      -0.018008       0.007777       0.010231              1.743603       2.058675      -0.209571       0.385532       1.545725      -0.065378       1.626409           0.000001
           33              H       2.071126       1.258428       8.843816       0.408287       0.382183 0.21469776E+01  0.15819643E+02                                 1.017161                            0.970414      -1.401807       2.368801                    0.998623       2.428085       6.752673       0.505382       1.644816      -0.638494       0.007171       0.004180      -0.009726       0.012786       0.002382       0.002517      -0.000825      -0.005436      -0.007758      -0.005103       0.000195       0.004909              1.043062       1.129429       0.120317      -0.234662       0.927273      -0.109024       1.072485           0.000002
           34              C       4.548045       1.273910       7.856337       0.600261      23.469783 0.25889441E+03  0.54295261E+04                                 7.630751                            5.754199      -0.071769       2.026194                    0.999563      22.905223      65.391145       0.608960       0.479599      -1.011626      -0.019731      -0.036908      -0.046772       0.062762       0.005240      -0.036912      -0.084456      -0.021536      -0.024208      -0.089439      -0.007127       0.096566              8.884390       9.787103      -0.317636       2.295206       7.682089       3.213924       9.183979           0.000008
           35              C       5.048442       2.021269       9.043358      -0.045029      35.429873 0.44690072E+03  0.10529731E+05                                 9.380305                            7.038558       0.015483       2.010350                    0.999327      27.606354      78.242369       0.625334       0.415707      -1.069665       0.020359       0.015185       0.039503       0.046963      -0.005821      -0.005811       0.006525      -0.002728      -0.023771      -0.011499      -0.001997       0.013496             11.028922      10.971621      -0.025333       4.272409       9.559958       4.573700      12.555186          -0.000002
           36              C       4.303052       3.061587       9.583145      -0.099928      33.957020 0.47092158E+03  0.11362993E+05                                 9.339470                            7.418668      -0.168072       1.921229                    0.998605      30.094294      89.389531       0.579198       0.438263      -1.044378       0.025565       0.008388       0.020536       0.033847      -0.008464       0.007170      -0.013858       0.016675      -0.047071      -0.023990       0.000266       0.023725             10.443394      10.135021      -0.936401       3.108271       9.477476       3.685357      11.717685           0.000002
           37              C       6.286887       1.749928       9.594657      -0.073685      32.096198 0.42847575E+03  0.10114166E+05                                 9.020527                            7.087784      -0.177631       1.930592                    0.998972      29.198942      86.245394       0.590169       0.439669      -1.041824      -0.010655       0.022293       0.012621       0.027745       0.006191      -0.023509      -0.006652      -0.014396      -0.035347      -0.030671       0.006082       0.024589             10.125586      10.395176      -0.771178       3.816324       8.040756       3.341159      11.940826          -0.000000
           38              C       4.749601       3.713284      10.752258      -0.149092      33.310958 0.45101684E+03  0.10712029E+05                                 9.017138                            7.099994       0.216243       2.041863                    0.999570      29.686416      86.063526       0.615280       0.419135      -1.061400      -0.001159      -0.012179      -0.027695       0.030277      -0.020967      -0.009333       0.003090      -0.019487      -0.007986      -0.023728      -0.002772       0.026501             10.101896      10.217299      -0.652785       4.368554       7.814299       2.950504      12.274092          -0.000006
           39              C       5.964747       3.366329      11.349606       0.094999      35.330556 0.41312256E+03  0.95702257E+04                                 9.493293                            6.866060      -0.166297       1.959902                    0.999156      26.513384      75.168967       0.617867       0.427925      -1.059090       0.002181       0.007517       0.011791       0.014152       0.020557      -0.004072       0.004277      -0.003927       0.037554      -0.027770       0.013227       0.014544             11.431927       9.559237      -0.408349       3.903509       8.818658       5.056650      15.917886          -0.000001
           40              C       0.786297       2.769759       6.670596       0.092775      26.722807 0.34639548E+03  0.77739248E+04                                 8.087296                            6.437933      -0.094176       1.993680                    0.998363      26.579615      77.217395       0.608256       0.448696      -1.033797      -0.022432      -0.036684      -0.025899       0.050196       0.028846      -0.001415      -0.021702      -0.007413       0.032661      -0.038477       0.001996       0.036482              9.083448      11.742394      -1.944102       0.730741       9.034725       2.160226       6.473226          -0.000002
           41              C       6.341757       3.943566      12.658143       0.019789      39.057704 0.43763267E+03  0.10267429E+05                                10.053660                            7.012565      -0.005824       2.003236                    0.999503      27.259063      77.337836       0.619553       0.421381      -1.065013      -0.024193      -0.011947      -0.004024       0.027280      -0.018918       0.005179       0.006802      -0.004775       0.029965      -0.026018       0.011057       0.014961             12.331336      10.289522       3.368499       0.650493       8.199757       3.870084      18.504728          -0.000001
           42              C       5.643683       6.508738       0.958059      -0.170627      36.698110 0.47740874E+03  0.11522148E+05                                 9.656897                            7.348679       0.051855       1.974915                    0.999647      30.736614      90.360575       0.598279       0.424189      -1.056302       0.015408       0.009480       0.009944       0.020643       0.010151       0.016427      -0.003653      -0.006147      -0.094484      -0.037737       0.010407       0.027329             11.079173       8.800478       1.526954      -2.110864       6.677796       2.204689      17.759246          -0.000003
           43              C       5.950662       6.993342       2.234618      -0.065031      38.545756 0.47185314E+03  0.11261159E+05                                 9.873302                            7.240016      -0.019362       1.990618                    0.999163      28.116487      80.002659       0.616065       0.416585      -1.069912       0.034105      -0.002149      -0.034713       0.048711      -0.004879       0.002428      -0.002902      -0.037522      -0.021769      -0.016234      -0.007112       0.023346             11.589660      11.948998       2.701847      -2.921027       7.170507       1.709921      15.649474           0.000001
           44              C       4.922317       6.838356       3.300122       0.622220      21.446777 0.24408114E+03  0.50197756E+04                                 7.173290                            5.587815      -0.076610       2.046754                    0.999542      21.595296      60.098731       0.620833       0.479712      -1.016451      -0.042568      -0.047991       0.028766       0.070304      -0.011707       0.079179      -0.023789       0.028980      -0.005762      -0.074599      -0.017575       0.092174              8.052520       7.694254       1.648330      -3.395326       8.265886       0.380518       8.197420           0.000010
           45              C      -3.113604       7.713816       2.446951      -0.002145      37.170060 0.45450680E+03  0.10767903E+05                                 9.740455                            7.160177      -0.128493       1.962604                    0.999162      27.598471      78.761486       0.611191       0.422998      -1.063673       0.002881      -0.020770      -0.033594       0.039601      -0.019723       0.004718      -0.016423      -0.048134      -0.092232      -0.034402      -0.015684       0.050086             11.522713      10.162301       2.782187       0.161513       7.550448       3.017416      16.855391          -0.000002
           46              C      -2.693108       8.197767       3.793861       0.584426      23.700555 0.26179061E+03  0.55050191E+04                                 7.669613                            5.792025      -0.221836       1.975678                    0.999219      23.098392      66.010132       0.606126       0.480549      -1.011224       0.018602       0.032930       0.037099       0.052979      -0.029605      -0.060786       0.008794       0.141900      -0.148666      -0.071798      -0.051612       0.123410              8.842595       5.178852       1.506675       1.758152      10.855844       1.685629      10.493089           0.000012
           47              C      -2.273703       7.932555       1.354585      -0.172431      36.070706 0.47328564E+03  0.11408602E+05                                 9.609905                            7.354452       0.022620       1.974117                    0.998906      30.525025      89.958879       0.592909       0.428557      -1.052611      -0.011226      -0.007424       0.010874       0.017303       0.005395       0.017499      -0.012854      -0.003696      -0.070243      -0.034930       0.017321       0.017609             11.115443       8.547470       1.669932      -1.765115       6.663879       2.053331      18.134981          -0.000003
           48              C      -2.572662       7.429598       0.086980       0.035089      38.628445 0.44276660E+03  0.10416147E+05                                10.011136                            7.075441      -0.072207       1.984979                    0.999319      27.141963      77.060481       0.614059       0.423998      -1.063577       0.018038       0.015967       0.005537       0.024718      -0.022524      -0.018487      -0.012417      -0.003792      -0.004987      -0.035974       0.011797       0.024178             12.153540      11.330042       3.647166      -2.771478       7.655571       0.712148      17.475007          -0.000001
           49              C       1.025321       6.266370       8.708229       0.603918      23.735880 0.25888569E+03  0.54100235E+04                                 7.659183                            5.733627      -0.111777       2.017621                    0.999300      22.513964      63.418694       0.615507       0.476192      -1.017041       0.048989       0.030574      -0.035794       0.067941       0.014281       0.083370       0.053597       0.018048      -0.004027      -0.091552      -0.016059       0.107611              8.954150       9.277016      -0.008777      -3.785296       9.077025      -2.131935       8.508408           0.000010
           50              C      -1.970421       6.170582      11.033664      -0.145659      31.640663 0.42445101E+03  0.99575181E+04                                 8.753505                            6.927157       0.153980       2.029471                    0.999225      29.372274      85.419708       0.615841       0.423949      -1.055366       0.019371       0.005599      -0.026070       0.032958      -0.011131       0.002589       0.012420       0.031866      -0.012058      -0.025026       0.003506       0.021520              9.647694       9.346539      -0.094952      -3.576584       9.412231      -3.724495      10.184310           0.000000
           51              C      -1.036445       6.578775      10.093513      -0.088043      31.593266 0.42322033E+03  0.99340154E+04                                 8.824454                            6.980359      -0.068365       1.957225                    0.999600      29.188965      85.261556       0.604404       0.431738      -1.049244      -0.004172      -0.021530       0.025772       0.033840       0.011011       0.025536      -0.003502      -0.021486       0.003891      -0.034036       0.011235       0.022801              9.740977      10.916046      -0.590202      -4.293396       8.840666      -2.332226       9.466219           0.000004
           52              C       0.060370       5.811055       9.804433      -0.043796      35.247745 0.43297512E+03  0.10086249E+05                                 9.253262                            6.866750       0.143764       2.051849                    0.999439      27.150043      75.652964       0.643826       0.408386      -1.078151      -0.021765      -0.008371       0.034905       0.041978       0.003287      -0.001486       0.000815      -0.009896      -0.032741      -0.011176      -0.000226       0.011403             10.891376      11.623824       0.335736      -5.307874       9.577125      -3.630425      11.473177           0.000005
           53              C       0.247899       4.668717      10.519459      -0.096571      32.084063 0.42579550E+03  0.99829698E+04                                 8.828384                            6.934802       0.075434       1.998757                    0.999718      29.148862      84.357361       0.616807       0.423544      -1.057098      -0.028837       0.007989       0.014844       0.033403      -0.013852       0.007372       0.016560       0.012954      -0.046784      -0.030007       0.006668       0.023339              9.809810       9.937073       0.018540      -3.889225       9.346365      -3.481372      10.145992          -0.000000
           54              C      -0.666627       4.267451      11.508217      -0.148335      32.381803 0.44718127E+03  0.10605877E+05                                 8.860656                            7.088926       0.190275       2.034955                    0.999391      29.663053      86.136279       0.612822       0.421414      -1.059203       0.017694       0.009363      -0.023721       0.031039      -0.006662       0.005073      -0.012049      -0.035033       0.000337      -0.019319      -0.005904       0.025223              9.708584      10.597779      -0.521786      -4.115122       8.818732      -2.641912       9.709242          -0.000004
           55              C      -1.786769       5.046326      11.749970       0.098259      33.427474 0.40969704E+03  0.94697267E+04                                 9.153785                            6.845242      -0.232082       1.942544                    0.999053      26.370997      74.645655       0.617853       0.428890      -1.058651      -0.005050       0.001128       0.010542       0.011743       0.020647      -0.007646       0.010279       0.019606       0.048335      -0.034159       0.014615       0.019544             10.642840      10.598336       0.143546      -5.156598       9.058429      -3.547595      12.271755           0.000001
           56              C      -0.381825       3.472015       6.886766      -0.167181      31.967357 0.44787091E+03  0.10673622E+05                                 8.945373                            7.205037      -0.111090       1.951210                    0.997919      29.724802      87.788381       0.591284       0.434661      -1.046381       0.002443      -0.008387       0.000130       0.008736       0.001181      -0.015807      -0.021109      -0.049031       0.027583      -0.035560      -0.002539       0.038099              9.980227      14.411482      -2.034241       0.728715       8.841549       2.074633       6.687650          -0.000002
           57              C      -1.531225       3.088534       6.289419       0.124061      30.879652 0.37863608E+03  0.85777458E+04                                 8.713961                            6.592780       0.093965       2.064699                    0.999470      25.330247      70.896127       0.628071       0.430474      -1.058074      -0.003420      -0.002297       0.005257       0.006679       0.004103      -0.000687      -0.016667      -0.023297      -0.003440      -0.013735      -0.010170       0.023905             10.286762      15.478652      -3.611379      -0.143826       9.161687       2.249333       6.219947          -0.000002
           58              C      -1.465931       1.952299       5.512995      -0.142871      30.752302 0.43995649E+03  0.10388842E+05                                 8.637533                            7.090212       0.153777       2.046139                    0.998507      28.726543      83.148224       0.605353       0.428489      -1.055136       0.001187      -0.021028       0.024854       0.032578       0.014786       0.003001      -0.029146      -0.003647       0.022081      -0.033225      -0.000510       0.033735              9.457115      12.234815      -2.660539      -0.189638       9.421036       2.609623       6.715495           0.000002
           59              C      -0.246900       1.298641       5.322406       0.127404      25.384301 0.32783305E+03  0.72444033E+04                                 7.803455                            6.255602       0.036102       2.049498                    0.998725      25.644226      73.516546       0.619212       0.447628      -1.036173       0.020166       0.016894       0.045780       0.052800       0.025381      -0.010017      -0.025655      -0.043447       0.061730      -0.043747      -0.005637       0.049384              8.630713      10.863084      -1.753943       0.436768       8.451936       2.650636       6.577119           0.000003
           60              C       6.700430       2.384910      10.738188      -0.148003      32.775379 0.44925796E+03  0.10710661E+05                                 9.017080                            7.160062      -0.009342       1.970671                    0.998994      30.061621      88.683382       0.600367       0.427926      -1.050895      -0.013890      -0.010079      -0.027591       0.032493      -0.004220       0.000776      -0.011610       0.045216      -0.004618      -0.027355       0.003437       0.023918             10.009004       8.751350      -0.974519       2.546184       9.127665       4.261478      12.147997          -0.000004
           61              C       1.329209       5.634260       4.934834       0.600261      23.469782 0.25889440E+03  0.54295259E+04                                 7.630752                            5.754199      -0.071769       2.026194                    0.999563      22.905223      65.391148       0.608959       0.479599      -1.011626       0.019731       0.036908       0.046772       0.062762       0.005241      -0.036912      -0.084456      -0.021536      -0.024208      -0.089439      -0.007127       0.096566              8.884391       9.787104      -0.317636       2.295207       7.682089       3.213925       9.183980           0.000008
           62              C       0.828812       4.886901       3.747813      -0.045029      35.429885 0.44690088E+03  0.10529737E+05                                 9.380307                            7.038560       0.015483       2.010350                    0.999327      27.606360      78.242397       0.625334       0.415707      -1.069665      -0.020359      -0.015185      -0.039503       0.046963      -0.005821      -0.005811       0.006525      -0.002728      -0.023771      -0.011499      -0.001997       0.013496             11.028925      10.971625      -0.025333       4.272411       9.559960       4.573702      12.555190          -0.000002
           63              C       1.574202       3.846583       3.208026      -0.099928      33.957022 0.47092163E+03  0.11362995E+05                                 9.339470                            7.418669      -0.168072       1.921228                    0.998605      30.094296      89.389540       0.579198       0.438263      -1.044378      -0.025565      -0.008388      -0.020536       0.033847      -0.008464       0.007170      -0.013858       0.016675      -0.047071      -0.023990       0.000266       0.023725             10.443395      10.135022      -0.936401       3.108271       9.477477       3.685357      11.717686           0.000002
           64              C      -0.409633       5.158242       3.196514      -0.073685      32.096204 0.42847584E+03  0.10114169E+05                                 9.020528                            7.087785      -0.177631       1.930592                    0.998972      29.198947      86.245415       0.590169       0.439669      -1.041824       0.010655      -0.022294      -0.012621       0.027745       0.006191      -0.023509      -0.006652      -0.014395      -0.035347      -0.030671       0.006082       0.024589             10.125588      10.395178      -0.771178       3.816325       8.040757       3.341159      11.940828           0.000000
           65              C       1.127653       3.194886       2.038913      -0.149092      33.310948 0.45101667E+03  0.10712024E+05                                 9.017136                            7.099992       0.216243       2.041863                    0.999570      29.686410      86.063501       0.615280       0.419135      -1.061400       0.001159       0.012179       0.027695       0.030277      -0.020967      -0.009333       0.003090      -0.019487      -0.007986      -0.023728      -0.002772       0.026501             10.101894      10.217296      -0.652785       4.368553       7.814297       2.950504      12.274088          -0.000006
           66              C      -0.087493       3.541841       1.441565       0.094999      35.330552 0.41312252E+03  0.95702244E+04                                 9.493292                            6.866060      -0.166298       1.959902                    0.999156      26.513382      75.168960       0.617867       0.427925      -1.059090      -0.002181      -0.007517      -0.011791       0.014152       0.020557      -0.004072       0.004277      -0.003927       0.037554      -0.027770       0.013227       0.014544             11.431927       9.559236      -0.408349       3.903509       8.818658       5.056650      15.917885          -0.000001
           67              C       5.090957       4.138411       6.120575       0.092775      26.722810 0.34639553E+03  0.77739261E+04                                 8.087296                            6.437933      -0.094176       1.993680                    0.998363      26.579616      77.217395       0.608256       0.448696      -1.033797       0.022432       0.036684       0.025899       0.050196       0.028846      -0.001415      -0.021702      -0.007413       0.032661      -0.038477       0.001996       0.036481              9.083449      11.742394      -1.944102       0.730741       9.034726       2.160226       6.473226          -0.000002
           68              C      -0.464503       2.964604       0.133028       0.019789      39.057698 0.43763260E+03  0.10267426E+05                                10.053659                            7.012565      -0.005824       2.003236                    0.999503      27.259060      77.337826       0.619553       0.421381      -1.065013       0.024193       0.011947       0.004024       0.027280      -0.018918       0.005179       0.006802      -0.004775       0.029965      -0.026018       0.011057       0.014961             12.331335      10.289521       3.368499       0.650493       8.199756       3.870084      18.504727          -0.000002
           69              C       0.233571       0.399432      11.833112      -0.170627      36.698103 0.47740863E+03  0.11522145E+05                                 9.656896                            7.348678       0.051856       1.974915                    0.999647      30.736611      90.360565       0.598279       0.424189      -1.056302      -0.015407      -0.009481      -0.009943       0.020643       0.010151       0.016427      -0.003653      -0.006147      -0.094484      -0.037737       0.010407       0.027329             11.079172       8.800478       1.526955      -2.110863       6.677795       2.204689      17.759243          -0.000003
           70              C      -0.073408      -0.085172      10.556553      -0.065031      38.545759 0.47185320E+03  0.11261160E+05                                 9.873302                            7.240016      -0.019361       1.990618                    0.999163      28.116489      80.002659       0.616065       0.416585      -1.069912      -0.034105       0.002149       0.034713       0.048711      -0.004879       0.002428      -0.002902      -0.037521      -0.021769      -0.016234      -0.007112       0.023346             11.589659      11.948997       2.701847      -2.921026       7.170507       1.709922      15.649473           0.000001
           71              C       0.954937       0.069814       9.491049       0.622220      21.446776 0.24408114E+03  0.50197755E+04                                 7.173290                            5.587815      -0.076610       2.046754                    0.999542      21.595296      60.098731       0.620833       0.479712      -1.016451       0.042568       0.047991      -0.028766       0.070304      -0.011707       0.079179      -0.023789       0.028980      -0.005762      -0.074599      -0.017575       0.092174              8.052520       7.694253       1.648330      -3.395326       8.265886       0.380518       8.197419           0.000010
           72              C       8.990858      -0.805646      10.344220      -0.002145      37.170068 0.45450691E+03  0.10767907E+05                                 9.740457                            7.160178      -0.128493       1.962604                    0.999162      27.598475      78.761502       0.611191       0.422998      -1.063673      -0.002881       0.020770       0.033594       0.039601      -0.019723       0.004718      -0.016423      -0.048133      -0.092231      -0.034402      -0.015684       0.050086             11.522715      10.162302       2.782187       0.161513       7.550450       3.017417      16.855394          -0.000002
           73              C       8.570362      -1.289597       8.997310       0.584426      23.700558 0.26179065E+03  0.55050202E+04                                 7.669613                            5.792025      -0.221837       1.975678                    0.999219      23.098395      66.010141       0.606126       0.480549      -1.011224      -0.018602      -0.032930      -0.037098       0.052979      -0.029605      -0.060786       0.008794       0.141900      -0.148667      -0.071798      -0.051612       0.123410              8.842595       5.178853       1.506676       1.758152      10.855844       1.685629      10.493089           0.000012
           74              C       8.150957      -1.024385      11.436586      -0.172431      36.070694 0.47328545E+03  0.11408596E+05                                 9.609902                            7.354450       0.022621       1.974118                    0.998906      30.525019      89.958852       0.592910       0.428557      -1.052611       0.011226       0.007424      -0.010874       0.017303       0.005395       0.017499      -0.012854      -0.003695      -0.070243      -0.034930       0.017321       0.017609             11.115440       8.547468       1.669931      -1.765115       6.663877       2.053330      18.134976          -0.000003
           75              C       8.449916      -0.521428      12.704191       0.035089      38.628444 0.44276660E+03  0.10416147E+05                                10.011136                            7.075441      -0.072207       1.984980                    0.999319      27.141962      77.060475       0.614059       0.423998      -1.063577      -0.018038      -0.015967      -0.005537       0.024718      -0.022524      -0.018487      -0.012417      -0.003792      -0.004987      -0.035974       0.011797       0.024178             12.153539      11.330041       3.647165      -2.771477       7.655571       0.712149      17.475006          -0.000000
           76              C       4.851933       0.641800       4.082942       0.603918      23.735884 0.25888575E+03  0.54100251E+04                                 7.659183                            5.733627      -0.111777       2.017621                    0.999300      22.513967      63.418701       0.615507       0.476192      -1.017042      -0.048989      -0.030574       0.035795       0.067941       0.014281       0.083370       0.053597       0.018048      -0.004027      -0.091552      -0.016059       0.107611              8.954150       9.277017      -0.008777      -3.785296       9.077024      -2.131934       8.508408           0.000010
           77              C       7.847675       0.737588       1.757507      -0.145659      31.640659 0.42445095E+03  0.99575163E+04                                 8.753504                            6.927157       0.153980       2.029471                    0.999225      29.372271      85.419700       0.615841       0.423949      -1.055366      -0.019371      -0.005599       0.026071       0.032958      -0.011131       0.002589       0.012420       0.031866      -0.012058      -0.025026       0.003506       0.021520              9.647693       9.346539      -0.094952      -3.576584       9.412231      -3.724495      10.184310           0.000000
           78              C       6.913699       0.329395       2.697658      -0.088043      31.593287 0.42322070E+03  0.99340264E+04                                 8.824458                            6.980363      -0.068366       1.957225                    0.999600      29.188978      85.261613       0.604404       0.431738      -1.049244       0.004172       0.021530      -0.025772       0.033840       0.011011       0.025536      -0.003502      -0.021486       0.003891      -0.034036       0.011235       0.022801              9.740982      10.916052      -0.590202      -4.293398       8.840671      -2.332227       9.466225           0.000003
           79              C       5.816884       1.097115       2.986738      -0.043796      35.247738 0.43297504E+03  0.10086247E+05                                 9.253260                            6.866749       0.143765       2.051850                    0.999439      27.150041      75.652953       0.643826       0.408386      -1.078151       0.021766       0.008371      -0.034905       0.041978       0.003287      -0.001486       0.000815      -0.009895      -0.032741      -0.011176      -0.000226       0.011403             10.891373      11.623822       0.335736      -5.307873       9.577123      -3.630423      11.473174           0.000004
           80              C       5.629355       2.239453       2.271712      -0.096571      32.084058 0.42579544E+03  0.99829682E+04                                 8.828383                            6.934802       0.075434       1.998757                    0.999718      29.148859      84.357352       0.616807       0.423544      -1.057098       0.028837      -0.007989      -0.014844       0.033403      -0.013852       0.007372       0.016560       0.012954      -0.046783      -0.030007       0.006668       0.023339              9.809809       9.937072       0.018539      -3.889224       9.346364      -3.481371      10.145991          -0.000000
           81              C       6.543881       2.640719       1.282954      -0.148336      32.381808 0.44718137E+03  0.10605880E+05                                 8.860657                            7.088927       0.190275       2.034954                    0.999391      29.663056      86.136289       0.612822       0.421414      -1.059203      -0.017694      -0.009363       0.023721       0.031039      -0.006662       0.005073      -0.012049      -0.035033       0.000337      -0.019319      -0.005904       0.025223              9.708585      10.597780      -0.521786      -4.115123       8.818733      -2.641912       9.709242          -0.000004
           82              C       7.664023       1.861844       1.041201       0.098259      33.427463 0.40969688E+03  0.94697221E+04                                 9.153783                            6.845241      -0.232082       1.942544                    0.999053      26.370991      74.645632       0.617853       0.428890      -1.058651       0.005050      -0.001128      -0.010542       0.011743       0.020647      -0.007646       0.010279       0.019606       0.048335      -0.034159       0.014615       0.019544             10.642838      10.598333       0.143546      -5.156596       9.058428      -3.547595      12.271752           0.000001
           83              C       6.259079       3.436155       5.904405      -0.167181      31.967350 0.44787079E+03  0.10673618E+05                                 8.945371                            7.205036      -0.111089       1.951210                    0.997919      29.724796      87.788355       0.591284       0.434661      -1.046381      -0.002443       0.008387      -0.000130       0.008736       0.001181      -0.015807      -0.021109      -0.049031       0.027583      -0.035560      -0.002539       0.038099              9.980225      14.411479      -2.034241       0.728715       8.841547       2.074632       6.687649          -0.000002
           84              C       7.408479       3.819636       6.501752       0.124061      30.879657 0.37863615E+03  0.85777477E+04                                 8.713962                            6.592781       0.093965       2.064699                    0.999470      25.330249      70.896133       0.628071       0.430474      -1.058074       0.003420       0.002297      -0.005258       0.006680       0.004103      -0.000687      -0.016667      -0.023297      -0.003440      -0.013735      -0.010170       0.023905             10.286763      15.478654      -3.611379      -0.143827       9.161687       2.249334       6.219947          -0.000002
           85              C      -2.887215       4.955871       7.278176      -0.142871      30.752296 0.43995636E+03  0.10388838E+05                                 8.637531                            7.090210       0.153777       2.046140                    0.998507      28.726539      83.148205       0.605353       0.428489      -1.055136      -0.001187       0.021029      -0.024854       0.032578       0.014786       0.003001      -0.029146      -0.003647       0.022081      -0.033225      -0.000510       0.033735              9.457113      12.234813      -2.660539      -0.189638       9.421034       2.609622       6.715493           0.000002
           86              C       6.124154       5.609529       7.468765       0.127404      25.384302 0.32783306E+03  0.72444035E+04                                 7.803455                            6.255602       0.036103       2.049498                    0.998725      25.644226      73.516543       0.619212       0.447627      -1.036173      -0.020166      -0.016894      -0.045780       0.052800       0.025381      -0.010017      -0.025655      -0.043447       0.061730      -0.043747      -0.005637       0.049384              8.630713      10.863083      -1.753943       0.436768       8.451936       2.650637       6.577119           0.000003
           87              C      -0.823176       4.523260       2.052983      -0.148003      32.775384 0.44925803E+03  0.10710663E+05                                 9.017081                            7.160063      -0.009342       1.970671                    0.998994      30.061624      88.683393       0.600367       0.427926      -1.050895       0.013890       0.010079       0.027591       0.032493      -0.004220       0.000776      -0.011610       0.045216      -0.004618      -0.027355       0.003437       0.023918             10.009005       8.751350      -0.974519       2.546184       9.127666       4.261478      12.147999          -0.000004
           88              N       0.840894       1.695238       5.926150      -0.211879      33.636349 0.47659929E+03  0.11294772E+05                                 8.738167                            7.089908       0.111549       2.081300                    0.997701      27.076427      74.419959       0.653466       0.395511      -1.094266      -0.127201       0.064044       0.025767       0.144726       0.057664       0.011818       0.013914      -0.041452       0.087905      -0.075954       0.017847       0.058107              9.755541      11.997211      -1.230425       1.194124       9.612894       2.915591       7.656518           0.000001
           89              N       5.036360       5.212932       6.865021      -0.211878      33.636351 0.47659932E+03  0.11294773E+05                                 8.738167                            7.089908       0.111549       2.081300                    0.997701      27.076428      74.419963       0.653466       0.395511      -1.094266       0.127201      -0.064044      -0.025767       0.144726       0.057664       0.011818       0.013914      -0.041452       0.087905      -0.075954       0.017847       0.058107              9.755541      11.997211      -1.230425       1.194124       9.612894       2.915591       7.656518           0.000001
           90              O       4.703391       7.703257       4.125153      -0.505081      29.099131 0.47132165E+03  0.10914703E+05                                 7.354681                            6.663949       1.012343       2.400770                    0.997769      26.137341      66.455768       0.748573       0.353327      -1.148653       0.028890       0.010465       0.011740       0.032893      -0.064132       0.090777       0.023502      -0.021536      -0.007502      -0.125937       0.029332       0.096605              7.689381       6.125609      -1.026617      -1.357243       8.888145       2.663579       8.054389           0.000002
           91              O       4.307458       5.690528       3.300122      -0.528719      27.596972 0.40360974E+03  0.90933968E+04                                 7.331161                            6.239588       0.135099       2.139003                    0.996709      25.487305      66.323123       0.751554       0.361727      -1.129091       0.032880       0.046156      -0.014120       0.058403       0.051489      -0.018236      -0.042438      -0.013868      -0.069402      -0.054179      -0.027980       0.082159              7.923208       8.254099       3.322028      -2.314818       9.085135      -1.461007       6.430390           0.000005
           92              O       1.827858      -0.273824       3.906424      -0.554094      40.872600 0.59000728E+03  0.14535494E+05                                 9.495454                            7.572788       0.207585       2.116474                    0.995698      27.964829      74.724896       0.682100       0.364490      -1.133232      -0.004233      -0.032788       0.004942       0.033427       0.011983      -0.029000       0.049479      -0.003806      -0.179545      -0.089812       0.036352       0.053459             10.899703       7.602935       2.997541       1.685603      16.149333       4.770257       8.946842           0.000003
           93              O      -2.644190       7.315718       4.713547      -0.582116      34.259303 0.58602690E+03  0.14322632E+05                                 8.178753                            7.409304       0.906309       2.314433                    0.999356      28.358191      73.938984       0.713399       0.351292      -1.150947      -0.011892      -0.002317      -0.004594       0.012958      -0.059994      -0.058480      -0.093153       0.063123      -0.102762      -0.152742       0.067705       0.085037              8.561352       6.082242      -0.396380       0.439807       9.790154      -3.542761       9.811659          -0.000011
           94              O       3.354170       1.442922       7.466207      -0.572426      45.467371 0.68299876E+03  0.17452950E+05                                10.257628                            8.206766      -0.154438       1.996241                    0.994500      28.678259      78.036545       0.648189       0.369790      -1.129186       0.023017       0.016237       0.002846       0.028311      -0.002120       0.021293      -0.047880       0.068498       0.012633      -0.069091       0.015665       0.053426             11.925664      17.734686      -0.182823       4.439170       6.978416       0.412967      11.063890           0.000001
           95              O       5.353852       0.452636       7.308875      -0.550383      39.614822 0.62237223E+03  0.15520682E+05                                 9.274472                            7.778503       0.145465       2.100070                    0.994415      28.002288      74.993695       0.673709       0.364563      -1.134506       0.018807       0.029207       0.026186       0.043502      -0.021593      -0.061866      -0.022127      -0.057109       0.004141      -0.085925       0.035047       0.050879             10.283813       8.388838      -2.556656      -1.141605      13.377169       3.931251       9.085433          -0.000001
           96              O       1.910274       5.441182       8.327052      -0.508274      35.552359 0.55142411E+03  0.13329934E+05                                 8.575234                            7.285514       0.138245       2.125696                    0.992262      26.650842      70.073019       0.701937       0.360966      -1.138311       0.004803       0.011025       0.007890       0.014383      -0.016304      -0.001397       0.052211       0.065642      -0.025226      -0.072948       0.024945       0.048004              9.448855      12.214076      -1.686582      -2.982533       8.519615       0.678567       7.612872           0.000003
           97              O       0.865279       7.423345       8.261817      -0.562805      38.000635 0.56741890E+03  0.13820224E+05                                 8.934907                            7.355311       0.464530       2.194172                    0.998419      27.848206      73.588345       0.703340       0.357544      -1.140593      -0.001295      -0.001365       0.056114       0.056146       0.023197       0.072670       0.000167      -0.066392      -0.031469      -0.094674       0.030568       0.064106             10.004070       6.439198      -0.048934      -0.536531      14.122740      -4.652358       9.450273           0.000001
           98              O       1.173863      -0.795087       8.666018      -0.505081      29.099138 0.47132181E+03  0.10914708E+05                                 7.354682                            6.663950       1.012342       2.400770                    0.997769      26.137344      66.455780       0.748573       0.353327      -1.148653      -0.028890      -0.010465      -0.011740       0.032893      -0.064133       0.090777       0.023502      -0.021536      -0.007502      -0.125937       0.029332       0.096605              7.689382       6.125610      -1.026617      -1.357244       8.888147       2.663580       8.054390           0.000002
           99              O       1.569796       1.217642       9.491049      -0.528719      27.596972 0.40360975E+03  0.90933969E+04                                 7.331161                            6.239588       0.135099       2.139003                    0.996709      25.487307      66.323126       0.751554       0.361727      -1.129091      -0.032880      -0.046156       0.014120       0.058403       0.051489      -0.018236      -0.042438      -0.013868      -0.069402      -0.054179      -0.027980       0.082159              7.923208       8.254099       3.322028      -2.314818       9.085135      -1.461007       6.430390           0.000005
          100              O       4.049396       7.181994       8.884747      -0.554094      40.872613 0.59000749E+03  0.14535500E+05                                 9.495457                            7.572790       0.207584       2.116474                    0.995698      27.964833      74.724914       0.682100       0.364490      -1.133232       0.004233       0.032788      -0.004942       0.033427       0.011983      -0.029000       0.049479      -0.003805      -0.179545      -0.089812       0.036352       0.053459             10.899706       7.602937       2.997542       1.685604      16.149338       4.770258       8.946845           0.000003
          101              O       8.521444      -0.407548       8.077624      -0.582116      34.259310 0.58602706E+03  0.14322637E+05                                 8.178755                            7.409305       0.906308       2.314433                    0.999356      28.358193      73.938995       0.713399       0.351292      -1.150947       0.011893       0.002318       0.004594       0.012958      -0.059994      -0.058480      -0.093153       0.063123      -0.102762      -0.152742       0.067705       0.085037              8.561353       6.082243      -0.396380       0.439807       9.790156      -3.542762       9.811661          -0.000011
          102              O       2.523084       5.465248       5.324964      -0.572426      45.467373 0.68299880E+03  0.17452951E+05                                10.257628                            8.206766      -0.154438       1.996242                    0.994500      28.678260      78.036548       0.648189       0.369790      -1.129186      -0.023017      -0.016237      -0.002846       0.028311      -0.002120       0.021293      -0.047880       0.068498       0.012633      -0.069091       0.015665       0.053426             11.925665      17.734687      -0.182822       4.439171       6.978416       0.412968      11.063891           0.000001
          103              O       0.523402       6.455534       5.482296      -0.550383      39.614813 0.62237209E+03  0.15520677E+05                                 9.274471                            7.778502       0.145465       2.100071                    0.994415      28.002285      74.993681       0.673709       0.364563      -1.134506      -0.018807      -0.029207      -0.026186       0.043502      -0.021593      -0.061866      -0.022126      -0.057109       0.004141      -0.085925       0.035047       0.050879             10.283811       8.388836      -2.556655      -1.141605      13.377164       3.931251       9.085433          -0.000001
          104              O       3.966980       1.466988       4.464119      -0.508274      35.552353 0.55142400E+03  0.13329931E+05                                 8.575232                            7.285513       0.138245       2.125696                    0.992262      26.650840      70.073010       0.701937       0.360966      -1.138311      -0.004803      -0.011025      -0.007890       0.014383      -0.016304      -0.001397       0.052211       0.065642      -0.025226      -0.072948       0.024945       0.048004              9.448853      12.214075      -1.686582      -2.982532       8.519614       0.678567       7.612871           0.000003
          105              O       5.011975      -0.515175       4.529354      -0.562805      38.000638 0.56741904E+03  0.13820228E+05                                 8.934908                            7.355312       0.464531       2.194172                    0.998419      27.848208      73.588351       0.703340       0.357544      -1.140593       0.001295       0.001365      -0.056114       0.056146       0.023197       0.072670       0.000167      -0.066392      -0.031470      -0.094674       0.030568       0.064106             10.004070       6.439199      -0.048934      -0.536532      14.122739      -4.652357       9.450273           0.000001

******************************************************
Auxiliary information for the entire system
The total spin magnetic moment of the unit cell is   0.000158
The total net atomic charge of the unit cell is   -0.000006
Accuracy of reproducing the electrostatic potential in the unit cell:
  The inner radius (bohr) =    5.0000
  The outer radius (bohr) =   12.0000
  Valid grid points have density less than (e/(bohr^3)) =    0.0001
  The number of valid grid points were=         3553
  The rms potential error without charges in kcal/mol is=      1.82111
  The rms potential error with partial charges in kcal/mol is=      0.31008
  The RRMSE value at monopole order=      0.17027
  The rms potential error with partial charges and cloud penetration in kcal/mol is=      0.29724
  The RRMSE value at monopole order with cloud penetration is=      0.16322
  The rms potential error with partial charges and atomic dipoles in kcal/mol is=      0.32411
  The RRMSE value at dipole order=      0.17797
  The rms potential error with partial charges, atomic dipoles and cloud penetration in kcal/mol is=      0.31411
  The RRMSE value at dipole order with cloud penetration=      0.17248

******************************************************
The electron densities and ab initio electrostatic potential were computed in VASP using the PBE functional and
projector augmented wave method. See the main text of the journal article for a description of computational details.
The atomic charges, dipoles, and quadrupoles were computed with the DDEC6 method as described in
(a) T. A. Manz and N. Gabaldon Limas, RSC Adv. 6 (2016) 47771-47801 DOI: 10.1039/c6ra04656h
(b) N. Gabaldon Limas and T. A. Manz, RSC Adv. 8 (2018) 2678-2707 DOI: 10.1039/c7ra11829e.
For each atom in the material, the electron cloud parameters were fit to the spherically averaged atom-in-material
electron density using radial positions for which this density was between 10^-4 and 10^-2 electrons per cubic bohr.
The polarizabilities, dispersion coefficients, and quantum Drude oscillator (QDO) parameters were fit using the MCLF method.
The magnetic structure of the system was optimized in VASP from the default ferromagnetic initial guess using spin polarization.
The atomic spin moments (ASMs) were computed on this optimized magnetic structure using the DDEC6 partition as inputs
to the method of T. A. Manz and D. S. Sholl, J. Chem. Theory Comput. 7 (2011) 4146-4164 DOI: 10.1021/ct200539n.
The RMSE and RRMSE were computed using a uniform grid with Ewald summation.
