# Supplementary material for: A collection of forcefield precursors for metal–organic frameworks
Source: RSC Adv. 2019 Nov 13;9(63):36492–507. doi: 10.1039/c9ra07327b (PMC9075174; doi:10.1039/c9ra07327b)
Supplement: RA-009-C9RA07327B-s4298 [file RA-009-C9RA07327B-s4298.xyz]

   89
jmolscript: load "" {1 1 1} spacegroup "x,y,z" unitcell [{      5.966000     0.000000     0.000000 }, {      2.564441    18.839464     0.000000 }, {     -2.564441    -3.419713    18.526494 }]
Zn     2.983000     0.000000     0.000000     1.137179
Zn     0.000000     0.927035     1.113813     0.948178
Zn     0.000000    14.492716    17.412681     0.948178
H      5.040602     5.166701     1.332055     0.108998
H      4.166325     7.278014     1.080095     0.094552
H     -1.643150     2.408882    17.987373     0.105192
H     -0.909472     0.276204    18.385693     0.114380
H     -0.608978     7.450161    16.896163     0.118146
H      1.059499     6.047921    16.103229     0.160885
H      1.755962     5.329832    17.350062     0.161988
H      0.889615     4.471636    16.314431     0.162448
H      0.925398     0.372074     5.322662     0.108998
H      1.799675    -0.258943     7.353165     0.094552
H      7.609150    17.251301     5.633907     0.105192
H      6.875472    18.030124     3.608961     0.114380
H      6.574978    15.263132    10.393363     0.118146
H      4.906501    14.737904     8.870485     0.160885
H      4.210038    16.094370     8.390649     0.161988
H      5.076385    15.231722     7.358723     0.162448
H      0.925398    10.253050    17.194439     0.108998
H      1.799675     8.141737    17.446399     0.094552
H      7.609150    13.010869     0.539121     0.105192
H      6.875472    15.143547     0.140801     0.114380
H      6.574978     7.969590     1.630331     0.118143
H      4.906501     9.371830     2.423265     0.160885
H      4.210038    10.089919     1.176432     0.161988
H      5.076385    10.948115     2.212063     0.162448
H      5.040602    15.047677    13.203832     0.108998
H      4.166325    15.678694    11.173329     0.094552
H     -1.643150    -1.831550    12.892587     0.105192
H     -0.909472    -2.610373    14.917533     0.114380
H     -0.608978     0.156619     8.133131     0.118143
H      1.059499     0.681847     9.656009     0.160885
H      1.755962    -0.674619    10.135845     0.161988
H      0.889615     0.188029    11.167771     0.162448
C      4.050310     2.840158     0.637311     0.664275
C      3.498013     4.204620     0.542826    -0.039656
C      4.180904     5.272426     0.942999    -0.101558
C      3.645971     6.535652     0.794787    -0.149035
C      2.433956     6.781946     0.266782     0.104946
C     -0.800942     2.285697    18.409777    -0.148893
C      2.219325     4.430719     0.062990    -0.085377
C      1.844346     8.147763     0.124128     0.020624
C     -0.312440     5.589046    17.629812     0.126273
C     -0.902376     6.852471    17.572380    -0.223625
C      0.967709     5.337020    16.770182    -0.507331
C      1.915690     0.111183     2.908660     0.664274
C      2.467987    -0.229408     4.233304    -0.039656
C      1.785096    -0.029710     5.356009    -0.101558
C      2.320029    -0.404759     6.571347    -0.149035
C      3.532044    -0.968700     6.717707     0.104946
C      6.766942    17.689048     5.589443    -0.148893
C      3.746675    -0.742314     4.368547    -0.085377
C      4.121654    -1.356905     8.034940     0.020624
C      6.278440    16.322421     8.696336     0.126273
C      6.868376    16.036607     9.928348    -0.223625
C      4.998291    15.522819     8.292459    -0.507331
C      1.915690    12.579593    17.889183     0.664274
C      2.467987    11.215131    17.983668    -0.039656
C      1.785096    10.147325    17.583495    -0.101558
C      2.320029     8.884099    17.731707    -0.149034
C      3.532044     8.637805    18.259712     0.104944
C      6.766942    13.134054     0.116717    -0.148892
C      3.746675    10.989032    18.463504    -0.085377
C      4.121654     7.271988    18.402366     0.020658
C      6.278440     9.830705     0.896682     0.126266
C      6.868376     8.567280     0.954114    -0.223587
C      4.998291    10.082731     1.756312    -0.507331
C      4.050310    15.308568    15.617834     0.664274
C      3.498013    15.649159    14.293190    -0.039656
C      4.180904    15.449461    13.170485    -0.101558
C      3.645971    15.824510    11.955147    -0.149034
C      2.433956    16.388451    11.808787     0.104944
C     -0.800942    -2.269297    12.937051    -0.148892
C      2.219325    16.162065    14.157947    -0.085377
C      1.844346    16.776656    10.491554     0.020658
C     -0.312440    -0.902670     9.830158     0.126266
C     -0.902376    -0.616856     8.598146    -0.223587
C      0.967709    -0.103068    10.234035    -0.507331
O      3.456281     1.911080     0.240844    -0.552183
O      5.170893     2.685684     1.119000    -0.558721
O      2.509719    -0.110053     1.923050    -0.552183
O      0.795107     0.612909     2.844187    -0.558720
O      2.509719    13.508671    18.285650    -0.552183
O      0.795107    12.734067    17.407494    -0.558720
O      3.456281    15.529804    16.603444    -0.552183
O      5.170893    14.806842    15.682307    -0.558721
O     -1.448574    -2.789556    18.002009    -0.669483
O      7.414574    18.209307     0.524485    -0.669482

The following XYZ coordinates are in angstroms. Other properties are in atomic units.
The sperically averaged electron density of each atom fit to a function of the form exp(a - br)
eigen_1, eigen_2 and eigen_3 are the three eigenvalues of traceless quadrupole moment tensor
  atom number  atomic symbol              X              Y              Z     net charge C6 coefficient C8 coefficient C10 coefficient fluctuating dipole atomic polarizability isotropic forcefield polarizability              a              b squared Pearson coefficient          <r^3>          <r^4>         wp_QDO          m_QDO          q_QDO       dipole_x       dipole_y       dipole_z         dipole            Qxy            Qxz            Qyz     Q(x^2-y^2)  Q(3z^2 - R^2)        eigen_1        eigen_2        eigen_3 static polarizability      alpha(xx)      alpha(xy)      alpha(xz)      alpha(yy)      alpha(yz)      alpha(zz) atomic spin moment
            1             Zn       2.983000       0.000000       0.000000       1.137179      88.456410 0.12071298E+04  0.34900616E+05                                18.018750                           12.756054       0.035140       1.897403                    0.999640      43.164812     117.461172       0.419099       0.505487      -1.064217       0.000000       0.000000      -0.000000       0.000000      -0.045780       0.038103      -0.051325      -0.082415       0.044520      -0.072445      -0.027878       0.100323             25.935212      27.040106       4.049968      -3.370819      24.890707       2.665778      25.874824           0.207758
            2             Zn       0.000000       0.927035       1.113813       0.948178      87.311930 0.18113131E+04  0.57358765E+05                                16.460455                           14.178266       0.102324       1.903599                    0.998559      45.762058     125.958519       0.464746       0.416183      -1.128936       0.000000       0.019086       0.022932       0.029836       0.048710      -0.040542      -0.006782      -0.005330       0.000321      -0.060843      -0.005537       0.066381             21.013841      26.353477      -4.904305       4.081902      18.510117      -0.899848      18.177930           0.089880
            3             Zn       0.000000      14.492716      17.412681       0.948178      87.311930 0.18113131E+04  0.57358767E+05                                16.460454                           14.178266       0.102324       1.903599                    0.998559      45.762059     125.958520       0.464746       0.416183      -1.128936       0.000000      -0.019087      -0.022932       0.029836       0.048711      -0.040542      -0.006782      -0.005329       0.000323      -0.060843      -0.005537       0.066381             21.013841      26.353476      -4.904303       4.081903      18.510115      -0.899847      18.177931           0.089881
            4              H       5.040602       5.166701       1.332055       0.108998       1.374550 0.10265331E+02  0.10603346E+03                                 1.956973                            1.809223      -1.191909       2.305500                    0.995684       3.595313       9.944065       0.495900       1.195755      -0.729392       0.033430      -0.005015       0.018286       0.038433       0.002065       0.014275       0.005103       0.007501      -0.012867      -0.015050      -0.002071       0.017121              2.047686       2.708300      -0.139303       0.357560       1.873881      -0.077862       1.560877           0.000099
            5              H       4.166325       7.278014       1.080095       0.094552       1.208549 0.86775620E+01  0.87219046E+02                                 1.884505                            1.724972      -1.190722       2.297592                    0.994382       3.819288      10.933165       0.473909       1.285872      -0.705805       0.018350       0.027251       0.008742       0.033997       0.001429       0.011303       0.001125      -0.008695      -0.039203      -0.019080       0.007302       0.011778              2.008162       2.036593       0.564649       0.192185       2.567160       0.201842       1.420732           0.000142
            6              H      -1.643150       2.408882      17.987373       0.105192       1.305484 0.98574061E+01  0.10070832E+03                                 1.891789                            1.774617      -1.000889       2.393310                    0.997794       3.503639       9.611072       0.500409       1.198059      -0.729654      -0.028875       0.003076      -0.017987       0.034158       0.001250       0.013866       0.001052      -0.003357      -0.023974      -0.017631       0.005279       0.012353              1.958863       2.568069      -0.139275       0.345637       1.777270      -0.037494       1.531249           0.000043
            7              H      -0.909472       0.276204      18.385693       0.114380       1.210130 0.86303361E+01  0.86122242E+02                                 1.852344                            1.697493      -1.219765       2.298964                    0.995176       3.590877      10.049061       0.490229       1.252044      -0.714682      -0.026833      -0.030894      -0.007897       0.041675       0.005440       0.012697       0.002194      -0.001978      -0.028243      -0.017184       0.002143       0.015041              1.987558       2.002708       0.490521       0.114312       2.537305       0.151644       1.422659           0.000107
            8              H      -0.608978       7.450161      16.896163       0.118146       1.272484 0.98573275E+01  0.10078941E+03                                 1.871643                            1.785985      -1.013749       2.396852                    0.997922       3.447421       9.485912       0.493654       1.213467      -0.726734       0.009016       0.022941      -0.023193       0.033845      -0.001740      -0.008299      -0.008829      -0.010783       0.005046      -0.013815       0.000751       0.013064              1.897286       1.810572       0.125605      -0.243453       2.110442      -0.339794       1.770844          -0.000003
            9              H       1.059499       6.047921      16.103229       0.160885       1.069921 0.79116306E+01  0.75799384E+02                                 1.606440                            1.548574      -0.916355       2.452961                    0.999397       3.067766       7.906112       0.562441       1.136656      -0.746204      -0.002108       0.011455      -0.009460       0.015005      -0.003357      -0.001367      -0.004191       0.002061      -0.001913      -0.006357       0.001852       0.004505              1.608754       1.392976       0.067114      -0.086292       1.801247      -0.309000       1.632037          -0.000004
           10              H       1.755962       5.329832      17.350062       0.161988       1.014095 0.76343172E+01  0.74813518E+02                                 1.732820                            1.661760      -1.249348       2.302093                    0.995075       3.583487      10.352626       0.460785       1.356431      -0.691802       0.012661       0.000510       0.010922       0.016729      -0.001565       0.001296       0.000816       0.008963       0.012742      -0.006965       0.002058       0.004907              1.768556       2.206060       0.045869       0.420048       1.504491       0.003920       1.595115           0.000008
           11              H       0.889615       4.471636      16.314431       0.162448       1.072260 0.78738299E+01  0.75251676E+02                                 1.600452                            1.536774      -0.939378       2.438933                    0.999509       3.062007       7.849050       0.569784       1.124775      -0.749115      -0.005788      -0.014528      -0.006689       0.017009       0.002575       0.000046       0.004444      -0.002904      -0.008237      -0.005500      -0.000635       0.006135              1.638171       1.343774       0.055920      -0.003180       2.070190       0.375179       1.500549           0.000000
           12              H       0.925398       0.372074       5.322662       0.108998       1.374549 0.10265326E+02  0.10603339E+03                                 1.956973                            1.809222      -1.191909       2.305500                    0.995684       3.595312       9.944062       0.495900       1.195756      -0.729392      -0.033430       0.018892      -0.001613       0.038433      -0.013663      -0.004622       0.004288       0.011918       0.000383      -0.015050      -0.002071       0.017121              2.047686       2.708299      -0.376906       0.072084       1.598988      -0.128603       1.835770           0.000100
           13              H       1.799675      -0.258943       7.353165       0.094552       1.208549 0.86775605E+01  0.87219024E+02                                 1.884504                            1.724971      -1.190722       2.297592                    0.994382       3.819288      10.933163       0.473909       1.285871      -0.705805      -0.018350       0.003650       0.028385       0.033997      -0.010856      -0.003457      -0.003224       0.014867       0.031481      -0.019080       0.007302       0.011778              2.008161       2.036592      -0.086498      -0.590154       1.386447      -0.016099       2.601444           0.000142
           14              H       7.609150      17.251301       5.633907       0.105192       1.305484 0.98574075E+01  0.10070835E+03                                 1.891790                            1.774618      -1.000889       2.393310                    0.997794       3.503639       9.611075       0.500409       1.198060      -0.729653       0.028875      -0.018247      -0.000240       0.034158      -0.013409      -0.003747      -0.001457       0.010234       0.016799      -0.017631       0.005279       0.012353              1.958863       2.568070      -0.365176       0.074221       1.552741      -0.078939       1.755779           0.000043
           15              H       6.875472      18.030124       3.608961       0.114380       1.210129 0.86303272E+01  0.86122136E+02                                 1.852344                            1.697493      -1.219764       2.298964                    0.995176       3.590876      10.049059       0.490229       1.252045      -0.714682       0.026833      -0.002158      -0.031814       0.041675      -0.011498      -0.007654      -0.000648       0.013418       0.017945      -0.017184       0.002143       0.015041              1.987557       2.002708      -0.023375      -0.503122       1.405248      -0.057316       2.554715           0.000106
           16              H       6.574978      15.263132      10.393363       0.118146       1.272484 0.98573254E+01  0.10078938E+03                                 1.871642                            1.785985      -1.013749       2.396852                    0.997922       3.447421       9.485911       0.493654       1.213467      -0.726734      -0.009016      -0.026972       0.018350       0.033845       0.007845       0.003218      -0.008759      -0.011161       0.003912      -0.013815       0.000751       0.013064              1.897286       1.810571       0.262208      -0.079328       1.903342      -0.378022       1.977944          -0.000003
           17              H       4.906501      14.737904       8.870485       0.160885       1.069920 0.79116232E+01  0.75799289E+02                                 1.606438                            1.548572      -0.916355       2.452961                    0.999397       3.067766       7.906108       0.562442       1.136655      -0.746205       0.002108      -0.011382       0.009548       0.015005       0.000735       0.003549      -0.003902       0.000493      -0.006616      -0.006357       0.001852       0.004505              1.608752       1.392975       0.097041      -0.050335       1.747926      -0.318841       1.685355          -0.000004
           18              H       4.210038      16.094370       8.390649       0.161988       1.014095 0.76343197E+01  0.74813544E+02                                 1.732820                            1.661760      -1.249348       2.302093                    0.995075       3.583488      10.352627       0.460785       1.356430      -0.691802      -0.012661       0.010648       0.002484       0.016729      -0.001559       0.001304       0.002700      -0.001241      -0.017869      -0.006965       0.002058       0.004907              1.768555       2.206060      -0.404743      -0.121353       1.590729       0.019838       1.508877           0.000008
           19              H       5.076385      15.231722       7.358723       0.162448       1.072260 0.78738335E+01  0.75251715E+02                                 1.600452                            1.536775      -0.939377       2.438933                    0.999509       3.062007       7.849049       0.569784       1.124774      -0.749115       0.005788      -0.003941      -0.015501       0.017009       0.000422      -0.002540       0.003157       0.004069       0.012683      -0.005500      -0.000635       0.006135              1.638171       1.343774       0.013277      -0.054413       1.385377       0.248773       2.185362           0.000001
           20              H       0.925398      10.253050      17.194439       0.108998       1.374548 0.10265317E+02  0.10603328E+03                                 1.956973                            1.809222      -1.191907       2.305501                    0.995684       3.595310       9.944057       0.495899       1.195756      -0.729392      -0.033430       0.005015      -0.018286       0.038433       0.002065       0.014275       0.005103       0.007501      -0.012867      -0.015050      -0.002071       0.017121              2.047685       2.708298      -0.139303       0.357560       1.873880      -0.077862       1.560877           0.000100
           21              H       1.799675       8.141737      17.446399       0.094552       1.208546 0.86775327E+01  0.87218666E+02                                 1.884501                            1.724968      -1.190717       2.297595                    0.994382       3.819281      10.933135       0.473910       1.285871      -0.705805      -0.018350      -0.027251      -0.008742       0.033997       0.001429       0.011303       0.001125      -0.008694      -0.039203      -0.019080       0.007302       0.011778              2.008157       2.036588       0.564647       0.192185       2.567153       0.201842       1.420730           0.000142
           22              H       7.609150      13.010869       0.539121       0.105192       1.305483 0.98573997E+01  0.10070824E+03                                 1.891788                            1.774617      -1.000888       2.393310                    0.997794       3.503638       9.611067       0.500409       1.198058      -0.729654       0.028875      -0.003076       0.017987       0.034158       0.001250       0.013866       0.001052      -0.003357      -0.023974      -0.017631       0.005279       0.012353              1.958862       2.568068      -0.139275       0.345637       1.777269      -0.037494       1.531248           0.000043
           23              H       6.875472      15.143547       0.140801       0.114380       1.210129 0.86303327E+01  0.86122203E+02                                 1.852344                            1.697493      -1.219765       2.298964                    0.995176       3.590876      10.049059       0.490229       1.252045      -0.714682       0.026833       0.030893       0.007897       0.041675       0.005440       0.012697       0.002194      -0.001978      -0.028243      -0.017184       0.002143       0.015041              1.987558       2.002708       0.490521       0.114312       2.537305       0.151644       1.422659           0.000106
           24              H       6.574978       7.969590       1.630331       0.118143       1.272514 0.98576009E+01  0.10079285E+03                                 1.871667                            1.786006      -1.013767       2.396841                    0.997921       3.447455       9.486020       0.493653       1.213461      -0.726735      -0.009016      -0.022941       0.023193       0.033845      -0.001741      -0.008300      -0.008829      -0.010783       0.005045      -0.013815       0.000751       0.013064              1.897311       1.810593       0.125611      -0.243459       2.110472      -0.339805       1.770868          -0.000003
           25              H       4.906501       9.371830       2.423265       0.160885       1.069923 0.79116581E+01  0.75799728E+02                                 1.606444                            1.548578      -0.916356       2.452960                    0.999397       3.067770       7.906131       0.562440       1.136658      -0.746204       0.002108      -0.011455       0.009460       0.015005      -0.003356      -0.001367      -0.004191       0.002061      -0.001913      -0.006357       0.001852       0.004505              1.608757       1.392980       0.067114      -0.086293       1.801252      -0.309001       1.632041          -0.000004
           26              H       4.210038      10.089919       1.176432       0.161988       1.014093 0.76343033E+01  0.74813356E+02                                 1.732819                            1.661759      -1.249346       2.302095                    0.995075       3.583486      10.352625       0.460785       1.356432      -0.691801      -0.012661      -0.000510      -0.010922       0.016729      -0.001565       0.001296       0.000816       0.008963       0.012742      -0.006965       0.002058       0.004907              1.768554       2.206058       0.045869       0.420047       1.504491       0.003920       1.595114           0.000008
           27              H       5.076385      10.948115       2.212063       0.162448       1.072258 0.78738127E+01  0.75251473E+02                                 1.600450                            1.536773      -0.939375       2.438935                    0.999509       3.062005       7.849044       0.569784       1.124775      -0.749114       0.005788       0.014528       0.006689       0.017009       0.002575       0.000046       0.004444      -0.002904      -0.008237      -0.005500      -0.000635       0.006135              1.638169       1.343773       0.055920      -0.003179       2.070188       0.375178       1.500547           0.000000
           28              H       5.040602      15.047677      13.203832       0.108998       1.374548 0.10265313E+02  0.10603322E+03                                 1.956971                            1.809221      -1.191907       2.305501                    0.995684       3.595310       9.944053       0.495900       1.195755      -0.729392       0.033430      -0.018892       0.001613       0.038433      -0.013663      -0.004622       0.004288       0.011918       0.000383      -0.015050      -0.002071       0.017121              2.047684       2.708296      -0.376905       0.072084       1.598987      -0.128603       1.835768           0.000099
           29              H       4.166325      15.678694      11.173329       0.094552       1.208547 0.86775372E+01  0.87218722E+02                                 1.884501                            1.724969      -1.190718       2.297594                    0.994382       3.819282      10.933138       0.473910       1.285871      -0.705805       0.018350      -0.003650      -0.028385       0.033997      -0.010856      -0.003457      -0.003224       0.014867       0.031481      -0.019080       0.007302       0.011778              2.008157       2.036588      -0.086498      -0.590152       1.386445      -0.016099       2.601438           0.000142
           30              H      -1.643150      -1.831550      12.892587       0.105192       1.305483 0.98573985E+01  0.10070822E+03                                 1.891788                            1.774617      -1.000888       2.393310                    0.997794       3.503638       9.611067       0.500409       1.198058      -0.729654      -0.028875       0.018247       0.000240       0.034158      -0.013409      -0.003747      -0.001457       0.010234       0.016799      -0.017631       0.005279       0.012353              1.958861       2.568067      -0.365176       0.074221       1.552740      -0.078939       1.755777           0.000043
           31              H      -0.909472      -2.610373      14.917533       0.114380       1.210130 0.86303326E+01  0.86122204E+02                                 1.852344                            1.697493      -1.219765       2.298964                    0.995176       3.590877      10.049063       0.490229       1.252045      -0.714682      -0.026833       0.002158       0.031814       0.041675      -0.011498      -0.007654      -0.000648       0.013418       0.017945      -0.017184       0.002143       0.015041              1.987558       2.002709      -0.023375      -0.503122       1.405248      -0.057317       2.554716           0.000107
           32              H      -0.608978       0.156619       8.133131       0.118143       1.272513 0.98575932E+01  0.10079275E+03                                 1.871666                            1.786006      -1.013766       2.396841                    0.997921       3.447454       9.486016       0.493653       1.213461      -0.726735       0.009016       0.026972      -0.018350       0.033845       0.007846       0.003218      -0.008759      -0.011161       0.003912      -0.013815       0.000751       0.013064              1.897310       1.810592       0.262215      -0.079332       1.903369      -0.378033       1.977969          -0.000003
           33              H       1.059499       0.681847       9.656009       0.160885       1.069923 0.79116537E+01  0.75799671E+02                                 1.606443                            1.548577      -0.916357       2.452960                    0.999397       3.067770       7.906129       0.562440       1.136657      -0.746204      -0.002108       0.011382      -0.009547       0.015005       0.000735       0.003549      -0.003902       0.000493      -0.006616      -0.006357       0.001852       0.004505              1.608757       1.392979       0.097041      -0.050335       1.747931      -0.318843       1.685360          -0.000004
           34              H       1.755962      -0.674619      10.135845       0.161988       1.014093 0.76343013E+01  0.74813332E+02                                 1.732819                            1.661759      -1.249346       2.302095                    0.995075       3.583486      10.352625       0.460785       1.356432      -0.691801       0.012661      -0.010648      -0.002484       0.016729      -0.001559       0.001304       0.002700      -0.001241      -0.017869      -0.006965       0.002058       0.004907              1.768554       2.206058      -0.404743      -0.121353       1.590728       0.019838       1.508876           0.000008
           35              H       0.889615       0.188029      11.167771       0.162448       1.072259 0.78738215E+01  0.75251578E+02                                 1.600451                            1.536774      -0.939375       2.438934                    0.999509       3.062005       7.849045       0.569784       1.124775      -0.749114      -0.005788       0.003941       0.015501       0.017009       0.000422      -0.002540       0.003157       0.004069       0.012683      -0.005500      -0.000635       0.006135              1.638170       1.343773       0.013277      -0.054413       1.385376       0.248773       2.185361           0.000000
           36              C       4.050310       2.840158       0.637311       0.664275      22.577115 0.19818918E+03  0.38754330E+04                                 7.426246                            5.012368       0.090671       2.116902                    0.999354      20.486025      55.886624       0.658914       0.475376      -1.017112       0.027924      -0.052522       0.005817       0.059768       0.021148      -0.056293      -0.016300       0.053080       0.259399      -0.077259      -0.036980       0.114239             10.170905       9.501922      -2.027742       1.700581      16.325225       0.088663       4.685569           0.001491
           37              C       3.498013       4.204620       0.542826      -0.039656      39.412636 0.39840070E+03  0.90795572E+04                                 9.972949                            6.558718       0.091649       2.040448                    0.999444      26.462330      72.666367       0.663762       0.404901      -1.081674      -0.019274       0.038464      -0.006869       0.043568      -0.002430      -0.003315      -0.000577       0.003467       0.014721      -0.005866      -0.000600       0.006466             14.456869      12.284640      -4.074558       1.933591      25.484855      -0.154098       5.601112           0.007941
           38              C       4.180904       5.272426       0.942999      -0.101558      35.763318 0.40084352E+03  0.92722503E+04                                 9.497793                            6.711286      -0.017447       1.967375                    0.999726      29.158472      84.266515       0.628388       0.421374      -1.056732      -0.027734       0.014110      -0.003801       0.031348      -0.006606       0.006184      -0.002605       0.048231       0.058384      -0.034792       0.010584       0.024208             12.455602      11.480760      -1.863601       1.905967      20.586755      -0.100755       5.299293           0.000820
           39              C       3.645971       6.535652       0.794787      -0.149035      37.349162 0.42607753E+03  0.99981536E+04                                 9.766677                            6.902272       0.194196       2.035216                    0.999448      29.594105      85.876573       0.622513       0.419302      -1.059028       0.001187      -0.042308      -0.006071       0.042757       0.026122       0.000917       0.007127      -0.024984      -0.013701      -0.027092      -0.005302       0.032393             12.813813      13.343821      -3.479301       2.339998      19.674659      -0.745633       5.422959           0.000850
           40              C       2.433956       6.781946       0.266782       0.104946      38.300172 0.37353435E+03  0.84461246E+04                                10.068400                            6.541019      -0.207605       1.959853                    0.999217      25.737911      72.320758       0.630649       0.429528      -1.057076      -0.009753       0.019840      -0.000894       0.022126      -0.015618      -0.030934      -0.010554      -0.019765       0.026306      -0.043072       0.012809       0.030263             14.944779      13.118981      -5.360905       1.896057      26.082054      -0.477074       5.633304          -0.000452
           41              C      -0.800942       2.285697      18.409777      -0.148893      35.410871 0.40071045E+03  0.92617139E+04                                 9.393838                            6.673905       0.180420       2.034095                    0.999591      29.217641      84.204732       0.635748       0.416832      -1.060364       0.020755      -0.025850       0.007906       0.034081      -0.002379       0.009342      -0.003300       0.052535       0.026391      -0.030990       0.004026       0.026964             12.437356      10.706299      -1.475494       1.750449      21.354340       0.174441       5.251427           0.000516
           42              C       2.219325       4.430719       0.062990      -0.085377      35.782263 0.41459635E+03  0.96522428E+04                                 9.513876                            6.836531       0.004001       1.979063                    0.999698      28.857718      83.120111       0.622338       0.422744      -1.057992       0.009292       0.030693       0.015179       0.035479       0.021690       0.002764       0.013486      -0.002962       0.028668      -0.028015       0.002090       0.025925             12.463714      12.333598      -2.765607       1.913236      19.753120      -0.589493       5.304425          -0.000315
           43              C       1.844346       8.147763       0.124128       0.020624      40.443779 0.41785610E+03  0.96950056E+04                                10.345778                            6.859352      -0.152932       1.962244                    0.999273      26.932634      76.096666       0.625193       0.422251      -1.063998      -0.004789      -0.031024       0.027597       0.041797      -0.002601       0.016827       0.009769       0.003308      -0.081678      -0.035236       0.014036       0.021200             15.174492      12.628978      -7.489855      -2.389136      25.409437      -1.335127       7.485061           0.000135
           44              C      -0.312440       5.589046      17.629812       0.126273      34.016118 0.41479364E+03  0.95821582E+04                                 9.230942                            6.855165       0.043118       2.025100                    0.999455      26.157796      73.143857       0.624079       0.424849      -1.065041       0.055040       0.010873      -0.045992       0.072545      -0.019946      -0.045012       0.012980       0.033226       0.021543      -0.036663      -0.025246       0.061909             11.727708      11.783865      -3.981494      -3.138339      16.203230      -1.251628       7.196030           0.000286
           45              C      -0.902376       6.852471      17.572380      -0.223625      37.383229 0.45123625E+03  0.10750789E+05                                 9.737070                            7.086097       0.042946       1.971003                    0.999612      31.043274      91.026733       0.616067       0.417293      -1.059382      -0.006621       0.003060       0.007346       0.010352       0.017702       0.001442      -0.018311       0.014093       0.031682      -0.030786       0.006837       0.023950             12.703732      12.838079      -6.495559      -2.973069      18.232082       0.180136       7.041035           0.000046
           46              C       0.967709       5.337020      16.770182      -0.507331      28.632299 0.46520594E+03  0.11110164E+05                                 7.901893                            6.959744       0.223041       2.017444                    0.998803      32.784268      94.616462       0.656838       0.390456      -1.082782      -0.053678       0.012928       0.033242       0.064448      -0.015586      -0.026154       0.003228       0.039282       0.010469      -0.028436      -0.012723       0.041159              8.425455       9.972602      -0.447905      -1.337102       8.323036       0.558876       6.980725          -0.000003
           47              C       1.915690       0.111183       2.908660       0.664274      22.577122 0.19818923E+03  0.38754341E+04                                 7.426247                            5.012368       0.090671       2.116902                    0.999354      20.486028      55.886630       0.658914       0.475376      -1.017112      -0.027924       0.015254      -0.050594       0.059768       0.059197      -0.010579       0.012664      -0.103831      -0.211333      -0.077259      -0.036981       0.114240             10.170907       9.501925      -2.040404       1.685373       5.037431      -1.994897      15.973366           0.001490
           48              C       2.467987      -0.229408       4.233304      -0.039656      39.412622 0.39840046E+03  0.90795508E+04                                 9.972946                            6.558716       0.091649       2.040448                    0.999444      26.462331      72.666373       0.663762       0.404901      -1.081674       0.019274      -0.013737       0.036578       0.043568       0.002819       0.002991       0.001085      -0.005533      -0.012281      -0.005866      -0.000600       0.006466             14.456863      12.284638      -2.641076       3.655875       6.311274      -3.693251      24.774677           0.007940
           49              C       1.785096      -0.029710       5.356009      -0.101558      35.763318 0.40084348E+03  0.92722492E+04                                 9.497793                            6.711285      -0.017447       1.967375                    0.999726      29.158474      84.266521       0.628388       0.421374      -1.056732       0.027734      -0.006300       0.013186       0.031348      -0.007280       0.005373       0.007083      -0.004250      -0.099059      -0.034792       0.010584       0.024208             12.455601      11.480757      -2.212581       1.486662       5.838969      -2.822973      20.047079           0.000821
           50              C       2.320029      -0.404759       6.571347      -0.149035      37.349161 0.42607768E+03  0.99981579E+04                                 9.766677                            6.902274       0.194196       2.035216                    0.999448      29.594104      85.876566       0.622512       0.419302      -1.059028      -0.001187       0.001710      -0.042707       0.042757       0.003840      -0.025855       0.003205      -0.003735       0.050046      -0.027092      -0.005301       0.032393             12.813812      13.343817      -2.932682       2.996746       6.158735      -3.240471      18.938884           0.000850
           51              C       3.532044      -0.968700       6.717707       0.104946      38.300161 0.37353431E+03  0.84461236E+04                                10.068398                            6.541018      -0.207605       1.959853                    0.999217      25.737912      72.320762       0.630649       0.429528      -1.057076       0.009753      -0.004481       0.019348       0.022126       0.027586       0.020974      -0.009275      -0.026696       0.005514      -0.043072       0.012809       0.030263             14.944774      13.118970      -2.837660       4.927668       6.477387      -4.095803      25.237963          -0.000451
           52              C       6.766942      17.689048       5.589443      -0.148893      35.410872 0.40071058E+03  0.92617178E+04                                 9.393838                            6.673906       0.180420       2.034095                    0.999591      29.217642      84.204737       0.635748       0.416832      -1.060364      -0.020755       0.012467      -0.023986       0.034081      -0.009618       0.000643       0.003962       0.013194      -0.091631      -0.030990       0.004026       0.026964             12.437355      10.706300      -1.989198       1.133236       5.719725      -2.711475      20.886041           0.000516
           53              C       3.746675      -0.742314       4.368547      -0.085377      35.782245 0.41459632E+03  0.96522417E+04                                 9.513874                            6.836531       0.004001       1.979064                    0.999698      28.857715      83.120102       0.622337       0.422744      -1.057992      -0.009292       0.009355       0.032938       0.035479       0.001219      -0.021831       0.014892      -0.010577       0.005823      -0.028015       0.002090       0.025924             12.463709      12.333600      -2.383463       2.372367       5.990946      -3.129779      19.066579          -0.000315
           54              C       4.121654      -1.356905       8.034940       0.020624      40.443766 0.41785612E+03  0.96950061E+04                                10.345775                            6.859352      -0.152932       1.962244                    0.999273      26.932634      76.096663       0.625193       0.422251      -1.063998       0.004789       0.032770      -0.025499       0.041797      -0.017019      -0.000497       0.002131       0.044689       0.042467      -0.035236       0.014036       0.021200             15.174483      12.628964       0.989902       7.799087       8.552301      -4.446701      24.342185           0.000135
           55              C       6.278440      16.322421       8.696336       0.126273      34.016104 0.41479352E+03  0.95821550E+04                                 9.230940                            6.855164       0.043118       2.025100                    0.999455      26.157795      73.143855       0.624079       0.424849      -1.065041      -0.055039      -0.047201       0.002344       0.072545       0.040644       0.027785       0.017013       0.011377      -0.044001      -0.036663      -0.025246       0.061909             11.727703      11.783856       2.363488       4.485007       7.939649      -2.776966      15.459604           0.000286
           56              C       6.868376      16.036607       9.928348      -0.223625      37.383238 0.45123676E+03  0.10750804E+05                                 9.737072                            7.086101       0.042946       1.971003                    0.999612      31.043274      91.026732       0.616067       0.417293      -1.059382       0.006621       0.006668       0.004343       0.010352       0.001795      -0.017670      -0.013019      -0.014578      -0.054331      -0.030786       0.006837       0.023950             12.703731      12.838074       1.744615       6.927313       7.345462      -1.829372      17.927657           0.000046
           57              C       4.998291      15.522819       8.292459      -0.507331      28.632299 0.46520596E+03  0.11110164E+05                                 7.901893                            6.959744       0.223041       2.017444                    0.998803      32.784268      94.616456       0.656838       0.390456      -1.082782       0.053678       0.030343       0.018748       0.064448       0.022891       0.020074       0.007456       0.016379      -0.058242      -0.028437      -0.012723       0.041159              8.425454       9.972605       1.233588       0.683172       6.825431       0.282440       8.478326          -0.000003
           58              C       1.915690      12.579593      17.889183       0.664274      22.577121 0.19818924E+03  0.38754345E+04                                 7.426247                            5.012368       0.090671       2.116902                    0.999354      20.486028      55.886631       0.658914       0.475376      -1.017112      -0.027924       0.052522      -0.005817       0.059768       0.021148      -0.056293      -0.016300       0.053080       0.259399      -0.077259      -0.036981       0.114240             10.170907       9.501923      -2.027742       1.700582      16.325227       0.088663       4.685570           0.001491
           59              C       2.467987      11.215131      17.983668      -0.039656      39.412636 0.39840072E+03  0.90795578E+04                                 9.972948                            6.558718       0.091649       2.040448                    0.999444      26.462331      72.666368       0.663762       0.404901      -1.081674       0.019274      -0.038464       0.006869       0.043568      -0.002430      -0.003315      -0.000577       0.003468       0.014721      -0.005866      -0.000600       0.006466             14.456868      12.284640      -4.074558       1.933591      25.484853      -0.154098       5.601112           0.007940
           60              C       1.785096      10.147325      17.583495      -0.101558      35.763300 0.40084337E+03  0.92722456E+04                                 9.497789                            6.711283      -0.017445       1.967376                    0.999726      29.158464      84.266475       0.628388       0.421374      -1.056732       0.027734      -0.014110       0.003801       0.031348      -0.006606       0.006184      -0.002605       0.048231       0.058384      -0.034792       0.010584       0.024208             12.455596      11.480755      -1.863598       1.905967      20.586741      -0.100755       5.299291           0.000820
           61              C       2.320029       8.884099      17.731707      -0.149034      37.349112 0.42607699E+03  0.99981371E+04                                 9.766666                            6.902267       0.194201       2.035217                    0.999448      29.594081      85.876463       0.622513       0.419302      -1.059028      -0.001187       0.042308       0.006071       0.042757       0.026122       0.000916       0.007127      -0.024983      -0.013701      -0.027092      -0.005302       0.032393             12.813797      13.343805      -3.479294       2.339994      19.674632      -0.745633       5.422954           0.000850
           62              C       3.532044       8.637805      18.259712       0.104944      38.300231 0.37353505E+03  0.84461429E+04                                10.068405                            6.541021      -0.207598       1.959854                    0.999217      25.737924      72.320761       0.630649       0.429528      -1.057076       0.009753      -0.019840       0.000894       0.022125      -0.015618      -0.030935      -0.010554      -0.019765       0.026307      -0.043073       0.012809       0.030264             14.944793      13.118990      -5.360919       1.896056      26.082082      -0.477074       5.633307          -0.000451
           63              C       6.766942      13.134054       0.116717      -0.148892      35.410858 0.40071030E+03  0.92617097E+04                                 9.393835                            6.673904       0.180421       2.034095                    0.999591      29.217635      84.204707       0.635748       0.416832      -1.060364      -0.020755       0.025850      -0.007907       0.034081      -0.002379       0.009342      -0.003299       0.052535       0.026390      -0.030990       0.004026       0.026964             12.437352      10.706297      -1.475497       1.750448      21.354334       0.174441       5.251426           0.000516
           64              C       3.746675      10.989032      18.463504      -0.085377      35.782255 0.41459626E+03  0.96522401E+04                                 9.513875                            6.836530       0.004001       1.979064                    0.999698      28.857714      83.120094       0.622338       0.422744      -1.057992      -0.009292      -0.030693      -0.015179       0.035479       0.021690       0.002764       0.013486      -0.002962       0.028668      -0.028015       0.002090       0.025925             12.463713      12.333596      -2.765608       1.913236      19.753118      -0.589493       5.304424          -0.000315
           65              C       4.121654       7.271988      18.402366       0.020658      40.443155 0.41784891E+03  0.96947963E+04                                10.345671                            6.859290      -0.152928       1.962250                    0.999273      26.932390      76.095791       0.625196       0.422251      -1.063999       0.004790       0.031023      -0.027598       0.041797      -0.002601       0.016826       0.009769       0.003308      -0.081676      -0.035235       0.014035       0.021200             15.174315      12.628845      -7.489753      -2.389115      25.409108      -1.335110       7.484993           0.000135
           66              C       6.278440       9.830705       0.896682       0.126266      34.016392 0.41479798E+03  0.95822820E+04                                 9.230985                            6.855197       0.043121       2.025098                    0.999455      26.157925      73.144270       0.624078       0.424849      -1.065041      -0.055040      -0.010872       0.045992       0.072546      -0.019946      -0.045014       0.012981       0.033226       0.021543      -0.036664      -0.025246       0.061910             11.727761      11.783923      -3.981508      -3.138359      16.203296      -1.251634       7.196062           0.000286
           67              C       6.868376       8.567280       0.954114      -0.223587      37.382177 0.45122181E+03  0.10750352E+05                                 9.736857                            7.085958       0.042982       1.971019                    0.999612      31.042795      91.024742       0.616077       0.417290      -1.059384       0.006621      -0.003060      -0.007347       0.010353       0.017701       0.001440      -0.018312       0.014092       0.031678      -0.030784       0.006834       0.023950             12.703416      12.837756      -6.495342      -2.973005      18.231589       0.180104       7.040905           0.000046
           68              C       4.998291      10.082731       1.756312      -0.507331      28.632338 0.46520700E+03  0.11110198E+05                                 7.901904                            6.959756       0.223035       2.017442                    0.998803      32.784309      94.616662       0.656837       0.390457      -1.082782       0.053678      -0.012928      -0.033242       0.064448      -0.015585      -0.026154       0.003229       0.039283       0.010470      -0.028436      -0.012723       0.041160              8.425464       9.972612      -0.447899      -1.337103       8.323046       0.558873       6.980734          -0.000003
           69              C       4.050310      15.308568      15.617834       0.664274      22.577115 0.19818917E+03  0.38754328E+04                                 7.426246                            5.012367       0.090671       2.116902                    0.999354      20.486025      55.886622       0.658914       0.475376      -1.017112       0.027924      -0.015254       0.050594       0.059768       0.059197      -0.010579       0.012664      -0.103831      -0.211333      -0.077259      -0.036980       0.114240             10.170906       9.501924      -2.040404       1.685373       5.037430      -1.994896      15.973362           0.001490
           70              C       3.498013      15.649159      14.293190      -0.039656      39.412610 0.39840038E+03  0.90795482E+04                                 9.972943                            6.558715       0.091649       2.040448                    0.999444      26.462328      72.666355       0.663762       0.404901      -1.081674      -0.019274       0.013737      -0.036578       0.043568       0.002818       0.002991       0.001085      -0.005533      -0.012281      -0.005866      -0.000600       0.006466             14.456858      12.284635      -2.641076       3.655875       6.311272      -3.693250      24.774668           0.007940
           71              C       4.180904      15.449461      13.170485      -0.101558      35.763299 0.40084331E+03  0.92722437E+04                                 9.497789                            6.711283      -0.017445       1.967376                    0.999726      29.158465      84.266475       0.628388       0.421374      -1.056732      -0.027734       0.006299      -0.013186       0.031348      -0.007280       0.005373       0.007083      -0.004250      -0.099059      -0.034792       0.010584       0.024208             12.455595      11.480751      -2.212579       1.486660       5.838966      -2.822971      20.047067           0.000821
           72              C       3.645971      15.824510      11.955147      -0.149034      37.349120 0.42607725E+03  0.99981446E+04                                 9.766668                            6.902269       0.194200       2.035217                    0.999448      29.594085      85.876477       0.622513       0.419302      -1.059028       0.001187      -0.001710       0.042707       0.042758       0.003841      -0.025855       0.003205      -0.003734       0.050046      -0.027092      -0.005302       0.032393             12.813798      13.343803      -2.932678       2.996740       6.158730      -3.240467      18.938861           0.000850
           73              C       2.433956      16.388451      11.808787       0.104944      38.300220 0.37353501E+03  0.84461419E+04                                10.068403                            6.541021      -0.207599       1.959854                    0.999217      25.737925      72.320766       0.630649       0.429528      -1.057076      -0.009753       0.004480      -0.019348       0.022125       0.027586       0.020974      -0.009274      -0.026696       0.005513      -0.043073       0.012809       0.030264             14.944787      13.118980      -2.837661       4.927682       6.477391      -4.095808      25.237990          -0.000451
           74              C      -0.800942      -2.269297      12.937051      -0.148892      35.410861 0.40071047E+03  0.92617144E+04                                 9.393836                            6.673906       0.180421       2.034095                    0.999591      29.217637      84.204713       0.635748       0.416832      -1.060364       0.020755      -0.012468       0.023985       0.034081      -0.009618       0.000643       0.003962       0.013195      -0.091631      -0.030991       0.004027       0.026964             12.437352      10.706296      -1.989196       1.133238       5.719724      -2.711474      20.886037           0.000516
           75              C       2.219325      16.162065      14.157947      -0.085377      35.782243 0.41459629E+03  0.96522409E+04                                 9.513873                            6.836530       0.004001       1.979064                    0.999698      28.857715      83.120098       0.622338       0.422744      -1.057992       0.009292      -0.009355      -0.032938       0.035479       0.001219      -0.021831       0.014892      -0.010577       0.005824      -0.028015       0.002090       0.025925             12.463708      12.333599      -2.383462       2.372367       5.990946      -3.129778      19.066579          -0.000315
           76              C       1.844346      16.776656      10.491554       0.020658      40.443142 0.41784892E+03  0.96947967E+04                                10.345669                            6.859290      -0.152928       1.962250                    0.999273      26.932390      76.095792       0.625196       0.422251      -1.063999      -0.004790      -0.032770       0.025498       0.041797      -0.017019      -0.000497       0.002131       0.044688       0.042465      -0.035235       0.014035       0.021200             15.174307      12.628832       0.989900       7.798985       8.552218      -4.446639      24.341872           0.000135
           77              C      -0.312440      -0.902670       9.830158       0.126266      34.016378 0.41479786E+03  0.95822786E+04                                 9.230982                            6.855196       0.043121       2.025098                    0.999455      26.157924      73.144265       0.624079       0.424849      -1.065041       0.055040       0.047202      -0.002343       0.072546       0.040645       0.027786       0.017014       0.011378      -0.044002      -0.036664      -0.025246       0.061910             11.727754      11.783914       2.363506       4.485023       7.939685      -2.776978      15.459665           0.000286
           78              C      -0.902376      -0.616856       8.598146      -0.223587      37.382181 0.45122227E+03  0.10750365E+05                                 9.736858                            7.085962       0.042983       1.971019                    0.999612      31.042792      91.024727       0.616077       0.417290      -1.059385      -0.006621      -0.006669      -0.004343       0.010353       0.001797      -0.017668      -0.013020      -0.014577      -0.054327      -0.030784       0.006834       0.023950             12.703414      12.837749       1.744592       6.927087       7.345331      -1.829337      17.927162           0.000046
           79              C       0.967709      -0.103068      10.234035      -0.507331      28.632338 0.46520700E+03  0.11110197E+05                                 7.901904                            6.959756       0.223035       2.017442                    0.998803      32.784309      94.616659       0.656837       0.390457      -1.082782      -0.053678      -0.030343      -0.018747       0.064448       0.022891       0.020074       0.007456       0.016379      -0.058243      -0.028437      -0.012723       0.041160              8.425463       9.972614       1.233590       0.683166       6.825441       0.282437       8.478335          -0.000003
           80              O       3.456281       1.911080       0.240844      -0.552183      43.589806 0.52557413E+03  0.12603712E+05                                 9.970533                            7.160577       0.133609       2.101000                    0.997137      27.239001      72.270341       0.698149       0.365842      -1.129975       0.014426       0.029838       0.001382       0.033171       0.031705      -0.036114       0.001077       0.029303       0.215651      -0.073971      -0.010940       0.084911             13.315050      10.527616       5.278758       1.609221      22.354699       3.007383       7.062837           0.047793
           81              O       5.170893       2.685684       1.119000      -0.558721      32.339681 0.44015023E+03  0.10051333E+05                                 7.965044                            6.376102       0.701952       2.292708                    0.998472      26.435623      67.430833       0.774359       0.346370      -1.150775      -0.031998      -0.009343      -0.017967       0.037868      -0.035738      -0.002066      -0.030896       0.072626       0.036120      -0.067881       0.019537       0.048344              9.936917      13.999271      -3.834924       2.578222      10.213433      -1.205046       5.598046           0.022474
           82              O       2.509719      -0.110053       1.923050      -0.552183      43.589813 0.52557437E+03  0.12603719E+05                                 9.970533                            7.160577       0.133610       2.101000                    0.997137      27.239007      72.270354       0.698149       0.365842      -1.129975      -0.014426      -0.004057       0.029593       0.033171       0.041269      -0.024623       0.022869      -0.088755      -0.138521      -0.073972      -0.010940       0.084912             13.315049      10.527618      -0.624296      -5.483169       6.493034       0.079558      22.924496           0.047792
           83              O       0.795107       0.612909       2.844187      -0.558720      32.339657 0.44014968E+03  0.10051317E+05                                 7.965038                            6.376096       0.701954       2.292709                    0.998472      26.435617      67.430804       0.774360       0.346370      -1.150776       0.031998      -0.015973      -0.012449       0.037868      -0.004456       0.035519      -0.019154       0.009015      -0.154714      -0.067881       0.019537       0.048344              9.936911      13.999266      -3.231498       3.303223       6.180322      -1.949496       9.631145           0.022475
           84              O       2.509719      13.508671      18.285650      -0.552183      43.589812 0.52557426E+03  0.12603716E+05                                 9.970533                            7.160576       0.133610       2.101000                    0.997137      27.239007      72.270353       0.698150       0.365842      -1.129975      -0.014426      -0.029838      -0.001382       0.033171       0.031706      -0.036114       0.001077       0.029303       0.215652      -0.073972      -0.010940       0.084912             13.315050      10.527615       5.278757       1.609221      22.354698       3.007383       7.062837           0.047792
           85              O       0.795107      12.734067      17.407494      -0.558720      32.339653 0.44014980E+03  0.10051320E+05                                 7.965038                            6.376098       0.701955       2.292709                    0.998472      26.435615      67.430797       0.774360       0.346370      -1.150776       0.031998       0.009343       0.017967       0.037868      -0.035738      -0.002066      -0.030895       0.072626       0.036120      -0.067881       0.019537       0.048344              9.936909      13.999261      -3.834920       2.578220      10.213423      -1.205045       5.598042           0.022475
           86              O       3.456281      15.529804      16.603444      -0.552183      43.589808 0.52557430E+03  0.12603717E+05                                 9.970533                            7.160578       0.133609       2.101000                    0.997137      27.239003      72.270347       0.698149       0.365842      -1.129975       0.014426       0.004057      -0.029593       0.033171       0.041269      -0.024623       0.022868      -0.088755      -0.138520      -0.073971      -0.010940       0.084911             13.315049      10.527619      -0.624296      -5.483169       6.493034       0.079559      22.924494           0.047793
           87              O       5.170893      14.806842      15.682307      -0.558721      32.339671 0.44014991E+03  0.10051324E+05                                 7.965042                            6.376099       0.701952       2.292708                    0.998472      26.435621      67.430825       0.774360       0.346370      -1.150775      -0.031998       0.015973       0.012449       0.037868      -0.004456       0.035519      -0.019154       0.009015      -0.154715      -0.067881       0.019537       0.048344              9.936915      13.999272      -3.231500       3.303225       6.180324      -1.949496       9.631149           0.022474
           88              O      -1.448574      -2.789556      18.002009      -0.669483      42.976469 0.79184725E+03  0.20807928E+05                                 9.606615                            8.546520       0.481024       2.146260                    0.998869      30.974844      82.990674       0.673830       0.345914      -1.158588       0.025116       0.094573      -0.078714       0.125582       0.046239      -0.038485      -0.087934      -0.010834      -0.054091      -0.091219      -0.027767       0.118986             11.614444      15.815395       1.052074      -0.875647       9.303305       1.141281       9.724631           0.585400
           89              O       7.414574      18.209307       0.524485      -0.669482      42.976408 0.79184583E+03  0.20807884E+05                                 9.606614                            8.546520       0.481020       2.146259                    0.998869      30.974792      82.990557       0.673829       0.345915      -1.158587      -0.025114      -0.094573       0.078714       0.125582       0.046235      -0.038482      -0.087936      -0.010833      -0.054094      -0.091221      -0.027762       0.118983             11.614443      15.815394       1.052074      -0.875647       9.303304       1.141281       9.724631           0.585404

******************************************************
Auxiliary information for the entire system
The total spin magnetic moment of the unit cell is   1.886224
The total net atomic charge of the unit cell is   0.000005
Accuracy of reproducing the electrostatic potential in the unit cell:
  The inner radius (bohr) =    5.0000
  The outer radius (bohr) =   12.0000
  Valid grid points have density less than (e/(bohr^3)) =    0.0001
  The number of valid grid points were=       233016
  The rms potential error without charges in kcal/mol is=      3.07929
  The rms potential error with partial charges in kcal/mol is=      0.49816
  The RRMSE value at monopole order=      0.16178
  The rms potential error with partial charges and cloud penetration in kcal/mol is=      0.48955
  The RRMSE value at monopole order with cloud penetration is=      0.15898
  The rms potential error with partial charges and atomic dipoles in kcal/mol is=      0.33675
  The RRMSE value at dipole order=      0.10936
  The rms potential error with partial charges, atomic dipoles and cloud penetration in kcal/mol is=      0.32442
  The RRMSE value at dipole order with cloud penetration=      0.10536

******************************************************
The electron densities and ab initio electrostatic potential were computed in VASP using the PBE functional and
projector augmented wave method. See the main text of the journal article for a description of computational details.
The atomic charges, dipoles, and quadrupoles were computed with the DDEC6 method as described in
(a) T. A. Manz and N. Gabaldon Limas, RSC Adv. 6 (2016) 47771-47801 DOI: 10.1039/c6ra04656h
(b) N. Gabaldon Limas and T. A. Manz, RSC Adv. 8 (2018) 2678-2707 DOI: 10.1039/c7ra11829e.
For each atom in the material, the electron cloud parameters were fit to the spherically averaged atom-in-material
electron density using radial positions for which this density was between 10^-4 and 10^-2 electrons per cubic bohr.
The polarizabilities, dispersion coefficients, and quantum Drude oscillator (QDO) parameters were fit using the MCLF method.
The magnetic structure of the system was optimized in VASP from the default ferromagnetic initial guess using spin polarization.
The atomic spin moments (ASMs) were computed on this optimized magnetic structure using the DDEC6 partition as inputs
to the method of T. A. Manz and D. S. Sholl, J. Chem. Theory Comput. 7 (2011) 4146-4164 DOI: 10.1021/ct200539n.
The RMSE and RRMSE were computed using a uniform grid with Ewald summation.
