# Supplementary material for: A collection of forcefield precursors for metal–organic frameworks
Source: RSC Adv. 2019 Nov 13;9(63):36492–507. doi: 10.1039/c9ra07327b (PMC9075174; doi:10.1039/c9ra07327b)
Supplement: RA-009-C9RA07327B-s4299 [file RA-009-C9RA07327B-s4299.xyz]

  126
jmolscript: load "" {1 1 1} spacegroup "x,y,z" unitcell [{      9.728000     0.000000     0.000000 }, {     -0.646464    11.654084     0.000000 }, {     -1.613988    -0.970762    14.431617 }]
Zn    -0.876143    10.270164    14.047303     0.863223
Zn     8.343691     0.413158     0.384314     0.863223
H     -0.163538     2.730856     3.841696     0.113568
H      0.746146     3.880290     5.603797     0.105794
H      4.345013     3.794387     3.814276     0.111186
H      3.455215     2.555509     2.099800     0.113475
H      2.396608     3.491387     7.435169     0.119810
H      3.946262     5.963214     3.883548     0.164828
H      4.015221     7.375514     4.561834     0.165944
H      5.305851     6.492132     4.457926     0.165385
H      7.512979     9.068710     2.970027     0.110103
H      7.179451     7.619187     4.733570     0.106725
H      1.348049     6.764263     4.743673     0.109322
H      1.660153     8.122008     2.906528     0.111027
H      7.437679     5.117943     5.240120     0.123110
H      0.996397     7.957311     6.792962     0.152261
H      0.628861     7.991248     8.315498     0.164330
H      1.740848     7.014427     7.798846     0.158710
H      2.366351     0.120627    13.868784     0.094052
H      4.082183     0.490602    12.388100     0.134660
H      1.784797     9.513610     9.956373     0.119104
H      0.156003     9.151892    11.504885     0.094421
H      4.627634    10.432832    10.185835     0.125408
H      4.929968     0.304167    10.066053     0.095418
H      2.658440     0.579262     8.713810     0.100151
H      3.990408     1.145925     8.103353     0.083542
H      5.851937    -0.325221     7.693495     0.084638
H      5.089062     9.798206     8.029752     0.101574
H      7.631086     7.952466    10.589921     0.113568
H      6.721402     6.803032     8.827820     0.105794
H      3.122535     6.888935    10.617341     0.111187
H      4.012333     8.127813    12.331817     0.113475
H      5.070940     7.191935     6.996448     0.119810
H      3.521286     4.720108    10.548069     0.164828
H      3.452327     3.307808     9.869783     0.165944
H      2.161697     4.191190     9.973691     0.165385
H     -0.045431     1.614612    11.461590     0.110103
H      0.288097     3.064135     9.698047     0.106725
H      6.119499     3.919059     9.687944     0.109322
H      5.807395     2.561314    11.525089     0.111028
H      0.029869     5.565379     9.191497     0.123110
H      6.471151     2.726011     7.638655     0.152261
H      6.838687     2.692074     6.116119     0.164330
H      5.726700     3.668895     6.632771     0.158710
H      5.101197    10.562695     0.562833     0.094052
H      3.385365    10.192720     2.043517     0.134660
H      5.682751     1.169712     4.475244     0.119104
H      7.311545     1.531430     2.926732     0.094422
H      2.839914     0.250490     4.245782     0.125408
H      2.537580    10.379155     4.365564     0.095418
H      4.809108    10.104060     5.717807     0.100151
H      3.477140     9.537397     6.328264     0.083542
H      1.615611    11.008543     6.738122     0.084637
H      2.378486     0.885116     6.401865     0.101574
C      0.995310     1.647159     1.691386     0.601431
C      1.541287     2.499978     2.786745    -0.031541
C      0.746746     2.925382     3.843140    -0.100577
C      1.290662     3.630969     4.892318    -0.152992
C      2.652136     3.982729     4.912522     0.084681
C      3.442840     3.569367     3.833037    -0.148505
C      2.907682     2.833673     2.798291    -0.109059
C      3.214134     4.701527     6.059836     0.000616
C      2.942080     4.240839     7.347136    -0.228352
C      4.034594     5.854501     5.915520     0.141473
C      4.354192     6.477762     4.584925    -0.521522
C     -0.055045     9.733440     1.629330     0.593774
C     -0.251882     8.759094     2.756439    -0.021545
C      8.235316     8.597798     3.317829    -0.096295
C      8.036984     7.746595     4.398757    -0.172466
C     -0.621108     7.087670     4.977465     0.101259
C      0.623666     7.228474     4.391541    -0.154199
C      0.815528     8.048501     3.288966    -0.116000
C     -0.861809     6.211608     6.150755    -0.005563
C      7.903757     5.204012     6.039632    -0.228546
C     -0.148384     6.354114     7.358682     0.141278
C      0.900767     7.428335     7.588144    -0.520848
C      2.375027    -0.354785    13.070716     0.091807
C      3.410115    -0.116096    12.173069    -0.192216
C      3.438468    -0.765748    10.985347     0.178429
C      1.799403     9.990188    10.754441    -0.202421
C      0.815930     9.780538    11.688167     0.089564
C      4.566294    -0.590966     9.980906    -0.174292
C      3.397877     0.378018     8.119228    -0.130850
C      4.598354    10.572417     7.712256    -0.120522
C      6.472238     9.036163    12.740231     0.601431
C      5.926261     8.183344    11.644872    -0.031541
C      6.720802     7.757940    10.588477    -0.100577
C      6.176886     7.052353     9.539299    -0.152992
C      4.815412     6.700593     9.519095     0.084681
C      4.024708     7.113955    10.598580    -0.148505
C      4.559866     7.849649    11.633326    -0.109059
C      4.253414     5.981795     8.371781     0.000616
C      4.525468     6.442483     7.084481    -0.228351
C      3.432954     4.828821     8.516097     0.141473
C      3.113356     4.205560     9.846692    -0.521521
C      7.522593     0.949882    12.802287     0.593774
C      7.719430     1.924228    11.675178    -0.021545
C     -0.767768     2.085524    11.113788    -0.096295
C     -0.569436     2.936727    10.032860    -0.172466
C      8.088656     3.595652     9.454152     0.101259
C      6.843882     3.454848    10.040076    -0.154199
C      6.652020     2.634821    11.142651    -0.116000
C      8.329357     4.471714     8.280862    -0.005564
C     -0.436209     5.479310     8.391985    -0.228543
C      7.615932     4.329208     7.072935     0.141280
C      6.566781     3.254987     6.843473    -0.520848
C      5.092521    11.038107     1.360901     0.091807
C      4.057433    10.799418     2.258548    -0.192216
C      4.675544    -0.205014     3.446270     0.178429
C      5.668145     0.693134     3.677176    -0.202420
C      6.651618     0.902784     2.743450     0.089564
C      2.901254    11.274288     4.450711    -0.174292
C      4.069671    10.305304     6.312389    -0.130849
C      2.869194     0.110905     6.719361    -0.120521
N      0.763373    10.435628    12.847025    -0.201956
N      3.479343    10.855539     8.614232    -0.131858
N      6.704175     0.247694     1.584592    -0.201956
N      3.988205    -0.172217     5.817385    -0.131859
O      1.814683     0.986567     1.012811    -0.548884
O     -0.272350     1.642008     1.560058    -0.563333
O      1.030760     9.743115     1.000400    -0.550905
O      8.701913    10.488657     1.386301    -0.590837
O      5.652865     9.696755    13.418806    -0.548884
O     -1.988102     9.041314    12.871559    -0.563333
O      6.436788     0.940207    13.431217    -0.550905
O     -1.234365     0.194665    13.045316    -0.590837

The following XYZ coordinates are in angstroms. Other properties are in atomic units.
The sperically averaged electron density of each atom fit to a function of the form exp(a - br)
eigen_1, eigen_2 and eigen_3 are the three eigenvalues of traceless quadrupole moment tensor
  atom number  atomic symbol              X              Y              Z     net charge C6 coefficient C8 coefficient C10 coefficient fluctuating dipole atomic polarizability isotropic forcefield polarizability              a              b squared Pearson coefficient          <r^3>          <r^4>         wp_QDO          m_QDO          q_QDO       dipole_x       dipole_y       dipole_z         dipole            Qxy            Qxz            Qyz     Q(x^2-y^2)  Q(3z^2 - R^2)        eigen_1        eigen_2        eigen_3 static polarizability      alpha(xx)      alpha(xy)      alpha(xz)      alpha(yy)      alpha(yz)      alpha(zz) atomic spin moment
            1             Zn      -0.876143      10.270164      14.047303       0.863223     105.052967 0.19957981E+04  0.64613200E+05                                18.398580                           14.796296       0.257040       1.935610                    0.997005      47.123815     130.231490       0.459918       0.411359      -1.134665      -0.023214       0.003321       0.007658       0.024669       0.008810       0.056273       0.005888      -0.120877       0.041523      -0.096328       0.037387       0.058941             22.770118      21.052286       2.133335      -1.459592      18.455628      -2.010542      28.802439          -0.000003
            2             Zn       8.343691       0.413158       0.384314       0.863223     105.052969 0.19957981E+04  0.64613201E+05                                18.398581                           14.796297       0.257040       1.935610                    0.997005      47.123815     130.231493       0.459918       0.411359      -1.134665       0.023214      -0.003321      -0.007658       0.024669       0.008810       0.056273       0.005888      -0.120877       0.041523      -0.096328       0.037387       0.058941             22.770119      21.052287       2.133335      -1.459592      18.455629      -2.010542      28.802440          -0.000003
            3              H      -0.163538       2.730856       3.841696       0.113568       1.030293 0.73814848E+01  0.70695917E+02                                 1.651538                            1.562514      -0.964206       2.421000                    0.998362       3.386487       9.224164       0.515608       1.240325      -0.717794      -0.037856      -0.004116       0.000593       0.038083       0.002160      -0.006108       0.004201       0.021456      -0.012240      -0.012231      -0.002543       0.014775              1.684631       2.214755       0.212672       0.066155       1.416457       0.148596       1.422682          -0.000002
            4              H       0.746146       3.880290       5.603797       0.105794       1.119679 0.82993764E+01  0.82971577E+02                                 1.822650                            1.713469      -1.433823       2.190840                    0.992246       3.887462      11.309886       0.461832       1.326594      -0.696292      -0.022413       0.007401       0.024977       0.034365       0.007330      -0.002585       0.006014       0.014205       0.015356      -0.014905       0.007255       0.007650              1.875658       1.942513      -0.245901      -0.394083       1.647238       0.358192       2.037224          -0.000003
            5              H       4.345013       3.794387       3.814276       0.111186       1.068194 0.78971935E+01  0.76676257E+02                                 1.679010                            1.608028      -0.803786       2.495400                    0.999518       3.345773       9.080023       0.513774       1.227851      -0.721925       0.037350       0.009285      -0.002714       0.038583       0.007894      -0.004514       0.007696       0.023728       0.002627      -0.018581       0.004361       0.014221              1.701405       2.090578       0.195052       0.071515       1.599871       0.145635       1.413768          -0.000003
            6              H       3.455215       2.555509       2.099800       0.113475       1.145207 0.83899036E+01  0.82639487E+02                                 1.749945                            1.649364      -1.016371       2.396067                    0.997759       3.420866       9.327702       0.511409       1.215926      -0.724236       0.024520      -0.009340      -0.029666       0.039605       0.002295      -0.011117       0.004751       0.022387       0.014061      -0.015895      -0.002237       0.018131              1.800071       1.717773      -0.170464      -0.316907       1.588635       0.360481       2.093807          -0.000003
            7              H       2.396608       3.491387       7.435169       0.119810       0.965366 0.71887738E+01  0.69392287E+02                                 1.673091                            1.615265      -1.019306       2.402135                    0.996968       3.568545      10.230070       0.466214       1.361019      -0.691257      -0.019447      -0.026616       0.004897       0.033326       0.012030      -0.001668      -0.003884      -0.010674       0.012144      -0.015212       0.002147       0.013065              1.701657       1.635492       0.321476       0.021172       1.968815      -0.007489       1.500665          -0.000002
            8              H       3.946262       5.963214       3.883548       0.164828       1.015114 0.73913601E+01  0.70492723E+02                                 1.618524                            1.546194      -1.033064       2.397897                    0.999131       3.211311       8.599845       0.529482       1.212928      -0.725105      -0.008161      -0.009074      -0.008071       0.014632      -0.001231       0.000912      -0.001537       0.002549       0.019599      -0.005144      -0.001729       0.006873              1.645294       1.499420       0.233435       0.262374       1.753822       0.333694       1.682641          -0.000002
            9              H       4.015221       7.375514       4.561834       0.165944       0.875802 0.61172134E+01  0.56266506E+02                                 1.534062                            1.459474      -0.720546       2.554729                    0.999951       3.166005       8.633749       0.509964       1.305780      -0.704000      -0.007796       0.011165       0.002473       0.013840      -0.003398       0.000576       0.000272      -0.002455       0.001513      -0.003953       0.000589       0.003365              1.571614       1.403926      -0.295572       0.024581       2.075827      -0.048234       1.235090          -0.000000
           10              H       5.305851       6.492132       4.457926       0.165385       0.933742 0.65253970E+01  0.60767325E+02                                 1.577204                            1.488188      -0.877983       2.478382                    0.999297       3.181397       8.622059       0.516777       1.272741      -0.711216       0.013033      -0.002327       0.001031       0.013279      -0.000327      -0.000167      -0.000416       0.004965       0.002924      -0.003037       0.001001       0.002036              1.618557       2.290641       0.075439      -0.103766       1.303226      -0.025499       1.261803          -0.000002
           11              H       7.512979       9.068710       2.970027       0.110103       1.086115 0.78221664E+01  0.76179701E+02                                 1.724887                            1.618792      -0.980587       2.410488                    0.998184       3.487514       9.648928       0.500619       1.256280      -0.713915      -0.029598       0.019819      -0.014637       0.038510      -0.005697      -0.000600      -0.006393       0.019266      -0.012222      -0.013445       0.000138       0.013307              1.767874       1.975640      -0.389463       0.231114       1.715625      -0.358449       1.612358          -0.000002
           12              H       7.179451       7.619187       4.733570       0.106725       1.030930 0.71925928E+01  0.68734822E+02                                 1.672397                            1.554700      -1.010788       2.389113                    0.997720       3.527241       9.731805       0.508599       1.260199      -0.711899      -0.030400      -0.002635       0.010910       0.032406      -0.005890      -0.004191      -0.010652       0.017113      -0.001803      -0.017714       0.006890       0.010824              1.730944       2.279858       0.172528      -0.349715       1.443422      -0.184223       1.469551          -0.000003
           13              H       1.348049       6.764263       4.743673       0.109322       0.936976 0.66095492E+01  0.62916969E+02                                 1.676874                            1.574213      -1.207652       2.307297                    0.994104       3.739388      10.893167       0.457640       1.406003      -0.680846       0.027694      -0.017657       0.012299       0.035071      -0.005064      -0.002797      -0.009772       0.018495       0.005735      -0.016968       0.007351       0.009617              1.736833       1.974894      -0.408941       0.255411       1.697855      -0.258315       1.537750          -0.000002
           14              H       1.660153       8.122008       2.906528       0.111027       1.177490 0.88029046E+01  0.87965162E+02                                 1.798514                            1.702444      -1.053163       2.377189                    0.997248       3.506212       9.704888       0.496444       1.234670      -0.719751       0.032739      -0.001671      -0.018983       0.037881      -0.005191      -0.006582      -0.005763       0.019426      -0.020585      -0.014836      -0.000832       0.015668              1.824122       2.219043       0.106057      -0.276635       1.581038      -0.187317       1.672286          -0.000001
           15              H       7.437679       5.117943       5.240120       0.123110       1.055878 0.80316328E+01  0.78831341E+02                                 1.711596                            1.659524      -0.891029       2.462413                    0.998971       3.405062       9.494179       0.485307       1.285863      -0.708933      -0.017406      -0.006892      -0.027382       0.033170       0.010413       0.006504       0.000331      -0.000034       0.015697      -0.014075       0.002265       0.011811              1.715603       1.737548       0.087855       0.280487       1.550226      -0.030561       1.859034          -0.000003
           16              H       0.996397       7.957311       6.792962       0.152261       1.010736 0.76821980E+01  0.75313602E+02                                 1.718612                            1.659254      -1.146968       2.333691                    0.998032       3.610331      10.393096       0.464886       1.343914      -0.694207      -0.002793       0.002998      -0.012862       0.013499       0.000439      -0.001698      -0.002313      -0.000714      -0.004358      -0.003275       0.000193       0.003082              1.736236       1.448715       0.148491      -0.039701       1.757891      -0.378561       2.002102          -0.000002
           17              H       0.628861       7.991248       8.315498       0.164330       0.879536 0.62181599E+01  0.56931474E+02                                 1.491372                            1.436320      -0.658520       2.582896                    0.999994       3.032513       8.019201       0.537704       1.244148      -0.718795      -0.007833       0.006002       0.011166       0.014901      -0.002597      -0.004508       0.003815      -0.000129       0.009211      -0.004407      -0.003639       0.008046              1.508670       1.310356      -0.052988      -0.126213       1.589747       0.393320       1.625906          -0.000003
           18              H       1.740848       7.014427       7.798846       0.158710       0.923323 0.67679355E+01  0.64978197E+02                                 1.679572                            1.603476      -1.363323       2.237029                    0.996036       3.755230      11.081182       0.447811       1.424622      -0.676824       0.008330      -0.008069       0.002040       0.011776       0.000851      -0.000353      -0.000386       0.001530       0.002022      -0.001502       0.000271       0.001231              1.720827       2.219868      -0.340320       0.203781       1.577750      -0.063516       1.364864          -0.000002
           19              H       2.366351       0.120627      13.868784       0.094052       1.175773 0.82704101E+01  0.81365701E+02                                 1.800220                            1.649552      -0.947501       2.422383                    0.998403       3.465550       9.518172       0.504610       1.233775      -0.719874       0.000902       0.027367       0.038289       0.047072       0.013055       0.000040       0.013941      -0.003174      -0.000077      -0.018707      -0.000887       0.019594              1.897038       1.550888      -0.046708      -0.132831       1.581498       0.447569       2.558726          -0.000000
           20              H       4.082183       0.490602      12.388100       0.134660       1.028842 0.73542462E+01  0.70782232E+02                                 1.687607                            1.589365      -1.056930       2.386890                    0.997965       3.417140       9.510312       0.494060       1.288073      -0.706906       0.026842       0.018945       0.009293       0.034143       0.005394      -0.006960       0.008484      -0.003168       0.013264      -0.014097       0.002849       0.011249              1.723314       1.975926       0.439919       0.107599       1.660634       0.098949       1.533381           0.000000
           21              H       1.784797       9.513610       9.956373       0.119104       1.051181 0.76659996E+01  0.74651323E+02                                 1.701632                            1.612355      -1.329263       2.235995                    0.996241       3.680606      10.348342       0.494599       1.271698      -0.708232      -0.002315      -0.016912      -0.021847       0.027724       0.004263       0.006963       0.010571      -0.003189      -0.013803      -0.012770      -0.002247       0.015017              1.739641       1.439672       0.051416      -0.086596       1.671728       0.419353       2.107522          -0.000003
           22              H       0.156003       9.151892      11.504885       0.094421       1.128120 0.78557754E+01  0.76085885E+02                                 1.728085                            1.590217      -0.967167       2.413396                    0.998461       3.404562       9.193374       0.523885       1.207133      -0.725841      -0.030603      -0.031731      -0.011119       0.045464       0.009343       0.000442       0.010092      -0.009483       0.014236      -0.014385      -0.001382       0.015767              1.786391       2.135845       0.545008       0.037995       1.772319       0.161042       1.451009          -0.000002
           23              H       4.627634      10.432832      10.185835       0.125408       1.021298 0.78659996E+01  0.77582455E+02                                 1.737564                            1.685072      -1.009637       2.401277                    0.996418       3.638537      10.510269       0.458757       1.353674      -0.692865       0.022258      -0.019874       0.003522       0.030046      -0.004641       0.003180       0.004054       0.005303       0.007655      -0.008902       0.003698       0.005204              1.761639       1.820228      -0.445119       0.162670       1.865390      -0.190325       1.599298          -0.000002
           24              H       4.929968       0.304167      10.066053       0.095418       1.028898 0.80604209E+01  0.79928959E+02                                 1.731810                            1.692909      -1.099095       2.343090                    0.995484       3.813076      11.018053       0.463254       1.333339      -0.695995       0.005646       0.021936      -0.002900       0.022836      -0.000196      -0.001645      -0.001627      -0.007217       0.020401      -0.007223      -0.000127       0.007350              1.749787       1.553105       0.321237       0.046806       2.133394       0.025991       1.562862          -0.000002
           25              H       2.658440       0.579262       8.713810       0.100151       1.079590 0.83965114E+01  0.83177201E+02                                 1.723386                            1.681627      -0.756790       2.508076                    0.999170       3.526693       9.818570       0.489564       1.262965      -0.713460      -0.026832       0.002451       0.015390       0.031029      -0.006818      -0.001869      -0.001256       0.012970      -0.003376      -0.009289      -0.000818       0.010108              1.728765       1.868514      -0.169436      -0.408721       1.507941       0.070633       1.809841          -0.000003
           26              H       3.990408       1.145925       8.103353       0.083542       1.014542 0.81041850E+01  0.80449123E+02                                 1.709154                            1.693253      -1.083323       2.343887                    0.995028       3.873300      11.187771       0.465081       1.326678      -0.697063       0.019451       0.015685      -0.005087       0.025500       0.002385       0.005688      -0.004169       0.001269      -0.023804      -0.011639       0.004621       0.007019              1.718324       1.626167       0.333435       0.000424       2.098844      -0.032790       1.429962          -0.000002
           27              H       5.851937      -0.325221       7.693495       0.084638       1.206284 0.10000439E+02  0.10284141E+03                                 1.813434                            1.800376      -0.858789       2.446533                    0.998333       3.634764      10.100431       0.490025       1.215454      -0.724885       0.011208       0.023450       0.000068       0.025991       0.002147      -0.004879       0.007661       0.000101       0.004243      -0.009980       0.001261       0.008719              1.808331       1.813313       0.415924      -0.038424       2.079037      -0.019287       1.532643          -0.000005
           28              H       5.089062       9.798206       8.029752       0.101574       1.126370 0.85899326E+01  0.85681527E+02                                 1.780189                            1.704496      -0.875245       2.451175                    0.997503       3.586731      10.059391       0.484145       1.268333      -0.711852       0.013415      -0.026694       0.008474       0.031053      -0.004917      -0.005353      -0.000700      -0.002586       0.005473      -0.008284       0.001690       0.006594              1.809158       1.617452      -0.447984       0.155014       2.223045      -0.248006       1.586977          -0.000002
           29              H       7.631086       7.952466      10.589921       0.113568       1.030292 0.73814758E+01  0.70695808E+02                                 1.651537                            1.562513      -0.964205       2.421001                    0.998362       3.386485       9.224157       0.515609       1.240325      -0.717794       0.037856       0.004116      -0.000593       0.038083       0.002160      -0.006108       0.004201       0.021456      -0.012240      -0.012231      -0.002543       0.014775              1.684630       2.214753       0.212671       0.066155       1.416457       0.148596       1.422681          -0.000002
           30              H       6.721402       6.803032       8.827820       0.105794       1.119679 0.82993804E+01  0.82971625E+02                                 1.822650                            1.713469      -1.433824       2.190839                    0.992246       3.887463      11.309888       0.461832       1.326594      -0.696292       0.022413      -0.007401      -0.024977       0.034365       0.007330      -0.002585       0.006014       0.014205       0.015356      -0.014905       0.007255       0.007650              1.875658       1.942513      -0.245901      -0.394083       1.647238       0.358192       2.037224          -0.000003
           31              H       3.122535       6.888935      10.617341       0.111187       1.068193 0.78971885E+01  0.76676194E+02                                 1.679009                            1.608027      -0.803786       2.495400                    0.999518       3.345772       9.080019       0.513774       1.227851      -0.721925      -0.037350      -0.009285       0.002714       0.038583       0.007894      -0.004514       0.007696       0.023728       0.002627      -0.018581       0.004361       0.014220              1.701405       2.090576       0.195052       0.071515       1.599870       0.145635       1.413767          -0.000003
           32              H       4.012333       8.127813      12.331817       0.113475       1.145207 0.83899024E+01  0.82639471E+02                                 1.749945                            1.649364      -1.016371       2.396067                    0.997759       3.420866       9.327702       0.511409       1.215927      -0.724236      -0.024520       0.009340       0.029666       0.039605       0.002295      -0.011117       0.004751       0.022387       0.014061      -0.015895      -0.002237       0.018131              1.800071       1.717773      -0.170464      -0.316907       1.588635       0.360481       2.093807          -0.000003
           33              H       5.070940       7.191935       6.996448       0.119810       0.965365 0.71887724E+01  0.69392275E+02                                 1.673091                            1.615266      -1.019306       2.402135                    0.996968       3.568545      10.230072       0.466214       1.361020      -0.691257       0.019447       0.026616      -0.004897       0.033326       0.012030      -0.001668      -0.003884      -0.010674       0.012144      -0.015212       0.002147       0.013065              1.701657       1.635492       0.321476       0.021172       1.968815      -0.007489       1.500665          -0.000002
           34              H       3.521286       4.720108      10.548069       0.164828       1.015113 0.73913549E+01  0.70492661E+02                                 1.618523                            1.546194      -1.033063       2.397897                    0.999131       3.211310       8.599842       0.529482       1.212928      -0.725105       0.008161       0.009074       0.008071       0.014632      -0.001231       0.000912      -0.001537       0.002549       0.019599      -0.005144      -0.001729       0.006873              1.645294       1.499420       0.233435       0.262374       1.753822       0.333694       1.682640          -0.000002
           35              H       3.452327       3.307808       9.869783       0.165944       0.875802 0.61172146E+01  0.56266519E+02                                 1.534062                            1.459474      -0.720546       2.554729                    0.999951       3.166005       8.633749       0.509964       1.305780      -0.704000       0.007796      -0.011165      -0.002473       0.013840      -0.003398       0.000576       0.000272      -0.002455       0.001513      -0.003953       0.000589       0.003365              1.571614       1.403926      -0.295572       0.024581       2.075827      -0.048234       1.235090           0.000000
           36              H       2.161697       4.191190       9.973691       0.165385       0.933742 0.65253986E+01  0.60767340E+02                                 1.577204                            1.488188      -0.877983       2.478382                    0.999297       3.181397       8.622058       0.516777       1.272741      -0.711217      -0.013033       0.002327      -0.001031       0.013279      -0.000327      -0.000167      -0.000416       0.004965       0.002924      -0.003037       0.001001       0.002036              1.618557       2.290641       0.075439      -0.103766       1.303226      -0.025499       1.261803          -0.000002
           37              H      -0.045431       1.614612      11.461590       0.110103       1.086115 0.78221593E+01  0.76179616E+02                                 1.724886                            1.618792      -0.980586       2.410488                    0.998184       3.487512       9.648922       0.500619       1.256280      -0.713914       0.029598      -0.019819       0.014637       0.038510      -0.005697      -0.000600      -0.006393       0.019266      -0.012222      -0.013445       0.000138       0.013307              1.767874       1.975639      -0.389463       0.231114       1.715624      -0.358449       1.612358          -0.000002
           38              H       0.288097       3.064135       9.698047       0.106725       1.030930 0.71925940E+01  0.68734832E+02                                 1.672396                            1.554700      -1.010788       2.389113                    0.997720       3.527241       9.731803       0.508600       1.260198      -0.711899       0.030400       0.002635      -0.010910       0.032406      -0.005890      -0.004191      -0.010652       0.017113      -0.001802      -0.017714       0.006890       0.010824              1.730944       2.279858       0.172528      -0.349715       1.443422      -0.184223       1.469551          -0.000003
           39              H       6.119499       3.919059       9.687944       0.109322       0.936976 0.66095451E+01  0.62916923E+02                                 1.676874                            1.574213      -1.207652       2.307297                    0.994104       3.739387      10.893165       0.457640       1.406004      -0.680846      -0.027694       0.017657      -0.012299       0.035071      -0.005064      -0.002797      -0.009772       0.018495       0.005735      -0.016968       0.007351       0.009617              1.736833       1.974894      -0.408941       0.255411       1.697855      -0.258315       1.537750          -0.000002
           40              H       5.807395       2.561314      11.525089       0.111028       1.177489 0.88028994E+01  0.87965093E+02                                 1.798513                            1.702443      -1.053163       2.377189                    0.997248       3.506211       9.704883       0.496445       1.234669      -0.719751      -0.032739       0.001671       0.018983       0.037881      -0.005191      -0.006582      -0.005763       0.019426      -0.020585      -0.014836      -0.000832       0.015668              1.824121       2.219041       0.106057      -0.276635       1.581037      -0.187316       1.672285          -0.000001
           41              H       0.029869       5.565379       9.191497       0.123110       1.055879 0.80316409E+01  0.78831439E+02                                 1.711596                            1.659525      -0.891029       2.462413                    0.998971       3.405063       9.494182       0.485307       1.285863      -0.708934       0.017406       0.006892       0.027382       0.033170       0.010413       0.006504       0.000331      -0.000034       0.015697      -0.014075       0.002265       0.011811              1.715603       1.737549       0.087856       0.280487       1.550227      -0.030561       1.859035          -0.000003
           42              H       6.471151       2.726011       7.638655       0.152261       1.010737 0.76822076E+01  0.75313718E+02                                 1.718613                            1.659255      -1.146969       2.333690                    0.998032       3.610333      10.393103       0.464886       1.343914      -0.694207       0.002793      -0.002998       0.012862       0.013499       0.000439      -0.001698      -0.002313      -0.000714      -0.004358      -0.003275       0.000193       0.003082              1.736237       1.448716       0.148491      -0.039701       1.757892      -0.378561       2.002103          -0.000002
           43              H       6.838687       2.692074       6.116119       0.164330       0.879535 0.62181559E+01  0.56931431E+02                                 1.491372                            1.436320      -0.658521       2.582896                    0.999994       3.032512       8.019199       0.537704       1.244149      -0.718795       0.007833      -0.006002      -0.011166       0.014901      -0.002597      -0.004508       0.003815      -0.000129       0.009211      -0.004407      -0.003639       0.008046              1.508669       1.310355      -0.052988      -0.126213       1.589747       0.393320       1.625906          -0.000003
           44              H       5.726700       3.668895       6.632771       0.158710       0.923323 0.67679373E+01  0.64978216E+02                                 1.679572                            1.603475      -1.363323       2.237029                    0.996036       3.755230      11.081180       0.447811       1.424622      -0.676824      -0.008330       0.008069      -0.002040       0.011776       0.000851      -0.000353      -0.000386       0.001530       0.002022      -0.001502       0.000271       0.001231              1.720827       2.219868      -0.340320       0.203781       1.577750      -0.063516       1.364864          -0.000002
           45              H       5.101197      10.562695       0.562833       0.094052       1.175773 0.82704089E+01  0.81365685E+02                                 1.800220                            1.649552      -0.947501       2.422383                    0.998403       3.465550       9.518172       0.504610       1.233775      -0.719874      -0.000902      -0.027367      -0.038289       0.047072       0.013055       0.000040       0.013941      -0.003174      -0.000077      -0.018707      -0.000887       0.019593              1.897037       1.550888      -0.046708      -0.132831       1.581498       0.447569       2.558726          -0.000000
           46              H       3.385365      10.192720       2.043517       0.134660       1.028842 0.73542417E+01  0.70782181E+02                                 1.687607                            1.589365      -1.056929       2.386891                    0.997965       3.417139       9.510310       0.494060       1.288074      -0.706906      -0.026842      -0.018945      -0.009293       0.034143       0.005394      -0.006960       0.008484      -0.003168       0.013264      -0.014097       0.002849       0.011249              1.723314       1.975925       0.439919       0.107599       1.660634       0.098949       1.533381           0.000000
           47              H       5.682751       1.169712       4.475244       0.119104       1.051181 0.76659983E+01  0.74651312E+02                                 1.701633                            1.612356      -1.329263       2.235995                    0.996241       3.680606      10.348344       0.494599       1.271699      -0.708232       0.002315       0.016912       0.021847       0.027724       0.004263       0.006963       0.010571      -0.003189      -0.013803      -0.012770      -0.002247       0.015017              1.739641       1.439673       0.051416      -0.086596       1.671728       0.419353       2.107522          -0.000003
           48              H       7.311545       1.531430       2.926732       0.094422       1.128119 0.78557601E+01  0.76085698E+02                                 1.728083                            1.590216      -0.967165       2.413397                    0.998461       3.404559       9.193363       0.523885       1.207133      -0.725841       0.030603       0.031731       0.011119       0.045464       0.009343       0.000442       0.010092      -0.009483       0.014236      -0.014385      -0.001382       0.015767              1.786389       2.135842       0.545007       0.037995       1.772317       0.161041       1.451008          -0.000002
           49              H       2.839914       0.250490       4.245782       0.125408       1.021298 0.78659996E+01  0.77582455E+02                                 1.737564                            1.685072      -1.009638       2.401277                    0.996418       3.638537      10.510269       0.458757       1.353674      -0.692865      -0.022258       0.019874      -0.003522       0.030046      -0.004641       0.003180       0.004054       0.005303       0.007655      -0.008902       0.003698       0.005204              1.761639       1.820228      -0.445119       0.162670       1.865390      -0.190325       1.599298          -0.000002
           50              H       2.537580      10.379155       4.365564       0.095418       1.028898 0.80604201E+01  0.79928951E+02                                 1.731810                            1.692909      -1.099095       2.343090                    0.995484       3.813076      11.018054       0.463254       1.333339      -0.695995      -0.005646      -0.021936       0.002900       0.022836      -0.000196      -0.001645      -0.001627      -0.007217       0.020401      -0.007223      -0.000127       0.007350              1.749787       1.553105       0.321238       0.046806       2.133394       0.025991       1.562862          -0.000002
           51              H       4.809108      10.104060       5.717807       0.100151       1.079590 0.83965105E+01  0.83177187E+02                                 1.723386                            1.681626      -0.756790       2.508077                    0.999170       3.526693       9.818569       0.489564       1.262965      -0.713460       0.026832      -0.002451      -0.015390       0.031029      -0.006818      -0.001869      -0.001256       0.012970      -0.003376      -0.009289      -0.000818       0.010108              1.728765       1.868514      -0.169436      -0.408721       1.507940       0.070633       1.809841          -0.000003
           52              H       3.477140       9.537397       6.328264       0.083542       1.014542 0.81041890E+01  0.80449173E+02                                 1.709155                            1.693253      -1.083324       2.343887                    0.995028       3.873301      11.187775       0.465081       1.326678      -0.697063      -0.019451      -0.015685       0.005087       0.025500       0.002385       0.005688      -0.004169       0.001269      -0.023804      -0.011639       0.004621       0.007019              1.718325       1.626167       0.333435       0.000424       2.098844      -0.032790       1.429963          -0.000002
           53              H       1.615611      11.008543       6.738122       0.084637       1.206285 0.10000451E+02  0.10284157E+03                                 1.813436                            1.800378      -0.858790       2.446533                    0.998333       3.634766      10.100439       0.490025       1.215455      -0.724885      -0.011208      -0.023450      -0.000068       0.025991       0.002147      -0.004879       0.007661       0.000101       0.004243      -0.009980       0.001261       0.008719              1.808333       1.813314       0.415924      -0.038424       2.079039      -0.019287       1.532644          -0.000005
           54              H       2.378486       0.885116       6.401865       0.101574       1.126370 0.85899337E+01  0.85681542E+02                                 1.780189                            1.704496      -0.875245       2.451175                    0.997503       3.586731      10.059392       0.484145       1.268333      -0.711852      -0.013415       0.026694      -0.008474       0.031053      -0.004917      -0.005353      -0.000700      -0.002586       0.005473      -0.008284       0.001690       0.006594              1.809158       1.617452      -0.447984       0.155014       2.223046      -0.248006       1.586977          -0.000002
           55              C       0.995310       1.647159       1.691386       0.601431      24.200224 0.25226633E+03  0.52335553E+04                                 7.753757                            5.635283      -0.033753       2.045668                    0.999557      22.301242      62.431304       0.625411       0.472067      -1.020058      -0.025263      -0.033389      -0.052721       0.067324       0.004489      -0.019704      -0.088483      -0.073818       0.036383      -0.072352      -0.039877       0.112229              9.547118       9.736104       1.211444       2.304848       7.950993       4.914255      10.954256           0.000003
           56              C       1.541287       2.499978       2.786745      -0.031541      38.411824 0.44090919E+03  0.10309540E+05                                 9.838540                            6.927534       0.028603       2.012100                    0.999390      27.225214      75.805582       0.641766       0.408169      -1.079159       0.015334       0.035796       0.030825       0.049666      -0.011531       0.005379      -0.004084       0.004652      -0.029684      -0.011521      -0.006804       0.018325             12.593120      11.374882       2.797237       2.939156      10.604653       7.637505      15.799824          -0.000002
           57              C       0.746746       2.925382       3.843140      -0.100577      33.719735 0.42546960E+03  0.99711042E+04                                 9.128046                            6.923025       0.048767       1.985102                    0.999657      29.328861      84.795973       0.618695       0.422430      -1.058040       0.017951       0.023607      -0.001638       0.029702       0.000167      -0.004692      -0.014236       0.018735      -0.062878      -0.028293       0.007701       0.020593             10.694041       9.855836       1.394169       1.062426       9.138720       6.015541      13.087566          -0.000004
           58              C       1.290662       3.630969       4.892318      -0.152992      35.349522 0.46508356E+03  0.11176777E+05                                 9.496643                            7.290651      -0.065328       1.947819                    0.998769      30.428540      89.925783       0.594686       0.428581      -1.051204      -0.003156      -0.003839      -0.028371       0.028803      -0.009419      -0.011896      -0.003052       0.014609       0.035291      -0.020036       0.000241       0.019796             11.092473      11.784987       1.952964       1.790691       9.358155       5.419826      12.134278          -0.000004
           59              C       2.652136       3.982729       4.912522       0.084681      36.462537 0.42715095E+03  0.99775631E+04                                 9.711773                            6.988925      -0.097676       1.979807                    0.999125      26.736548      76.101720       0.611494       0.428816      -1.058602       0.001376       0.003314       0.002395       0.004314       0.010593       0.007939       0.001497      -0.022554       0.044922      -0.024169       0.006192       0.017977             12.171852      11.429748       2.735474       2.702120      10.383028       6.831652      14.702780           0.000001
           60              C       3.442840       3.569367       3.833037      -0.148505      34.124809 0.43922278E+03  0.10360699E+05                                 9.162845                            6.999807       0.228719       2.045785                    0.999682      29.526294      85.243918       0.620702       0.418330      -1.062150      -0.014405      -0.016592      -0.016856       0.027694       0.011331      -0.002578      -0.009110       0.039909      -0.060950      -0.025811      -0.007737       0.033548             10.827439       9.421346       1.621985       1.138334      10.043931       6.227016      13.017041          -0.000004
           61              C       2.907682       2.833673       2.798291      -0.109059      33.334609 0.43309418E+03  0.10202627E+05                                 9.091909                            7.009584      -0.041586       1.955284                    0.999631      29.632250      86.107008       0.611143       0.425435      -1.055373      -0.010588       0.009307       0.019892       0.024381      -0.011079      -0.020373      -0.009303       0.010732       0.031139      -0.027829       0.001541       0.026288             10.644952      10.654268       2.151679       2.065184       9.035999       5.335888      12.244589          -0.000002
           62              C       3.214134       4.701527       6.059836       0.000616      38.692194 0.46295690E+03  0.11018332E+05                                 9.986130                            7.204995      -0.018988       1.994563                    0.999449      27.780057      79.451774       0.612030       0.420492      -1.065292      -0.026552      -0.032335       0.007018       0.042424      -0.005259      -0.005550       0.009694       0.024737       0.055789      -0.024450       0.001434       0.023016             12.431337       9.051906       4.644257       3.479797      12.404827       4.179503      15.837277           0.000004
           63              C       2.942080       4.240839       7.347136      -0.228352      35.968596 0.51303565E+03  0.12622132E+05                                 9.545648                            7.632552      -0.096377       1.928328                    0.998764      31.675914      94.394622       0.584652       0.425817      -1.054009      -0.003915       0.002511      -0.019667       0.020209       0.009452      -0.009819      -0.020539      -0.010731      -0.047803      -0.027247      -0.002809       0.030056             10.760439       7.646749       2.549016       2.121693       9.359177       1.956374      15.275390           0.000000
           64              C       4.034594       5.854501       5.915520       0.141473      32.126957 0.42388757E+03  0.98798732E+04                                 8.941465                            7.003882       0.052275       2.034829                    0.999686      26.218803      74.485598       0.605546       0.433969      -1.055713       0.026064       0.046794      -0.059104       0.079764       0.010405      -0.015237      -0.022146      -0.004424       0.139916      -0.034050      -0.022945       0.056995             10.203385       7.716846       3.555825       1.508227      10.355715       0.802948      12.537595           0.000001
           65              C       4.354192       6.477762       4.584925      -0.521522      27.341433 0.43702798E+03  0.10287174E+05                                 7.651823                            6.741266       0.291143       2.048502                    0.998991      32.133300      92.412603       0.667290       0.389946      -1.081901      -0.014685      -0.024059       0.059593       0.065923       0.005039      -0.001737      -0.014899      -0.002442       0.104299      -0.023942      -0.015019       0.038962              7.958839       7.771276       0.466713      -0.178547       8.143763      -0.874745       7.961478          -0.000002
           66              C      -0.055045       9.733440       1.629330       0.593774      24.033536 0.25064962E+03  0.51953377E+04                                 7.748761                            5.628624      -0.018387       2.053342                    0.999471      22.328109      62.622958       0.623434       0.473990      -1.018301       0.002899       0.038080      -0.049791       0.062751       0.036619       0.041322       0.084093      -0.028352       0.011264      -0.076697      -0.038592       0.115289              9.605965       7.944594      -0.636053      -0.863214       9.624635      -5.776494      11.248665           0.000003
           67              C      -0.251882       8.759094       2.756439      -0.021545      38.212789 0.42570772E+03  0.98740799E+04                                 9.828951                            6.815992       0.012539       2.010302                    0.999217      26.969901      74.963685       0.645272       0.409240      -1.077697      -0.009281      -0.032901       0.026216       0.043080      -0.011361      -0.001542       0.008553      -0.009876       0.007701      -0.014466      -0.001539       0.016006             12.655546      10.344214      -0.482700      -0.613583      12.826820      -8.799225      14.795604          -0.000001
           68              C       8.235316       8.597798       3.317829      -0.096295      33.804718 0.41923404E+03  0.97933028E+04                                 9.149920                            6.871257      -0.010164       1.966711                    0.999642      29.287857      84.668700       0.620849       0.422325      -1.057616       0.014794      -0.018755       0.013081       0.027235      -0.017741       0.018544       0.004024       0.007653      -0.029840      -0.027736       0.000202       0.027533             10.707305      10.074803       0.297804      -1.796422      10.161627      -6.322519      11.885485          -0.000006
           69              C       8.036984       7.746595       4.398757      -0.172466      36.616861 0.45173403E+03  0.10731162E+05                                 9.579267                            7.087939       0.135840       2.004793                    0.999766      30.144682      87.343106       0.618235       0.417050      -1.062938       0.011276       0.011202      -0.027868       0.032082       0.000215      -0.019635      -0.000525       0.034288      -0.032128      -0.019838      -0.011775       0.031613             11.301124      10.932536      -0.500817      -0.697020      10.927592      -6.702511      12.043244          -0.000007
           70              C      -0.621108       7.087670       4.977465       0.101259      35.554206 0.40715855E+03  0.93961548E+04                                 9.524719                            6.810681      -0.187137       1.954778                    0.999146      26.399264      74.659090       0.621256       0.427217      -1.059718      -0.001344      -0.006944       0.002495       0.007500       0.018083       0.007552      -0.004652      -0.028575       0.041487      -0.031673       0.014910       0.016763             11.699083      10.823827       0.299534      -1.587272      11.081507      -7.177668      13.191916          -0.000003
           71              C       0.623666       7.228474       4.391541      -0.154199      35.907673 0.46370800E+03  0.11125184E+05                                 9.596929                            7.277079       0.032040       1.982147                    0.998934      30.168480      88.814493       0.596132       0.428253      -1.052378      -0.011273       0.006611      -0.031024       0.033664      -0.022411       0.016165      -0.001344       0.016674       0.010435      -0.028041      -0.001924       0.029965             11.262288      11.045338      -0.153317      -1.442475      10.662713      -6.131121      12.078811          -0.000001
           72              C       0.815528       8.048501       3.288966      -0.116000      34.628509 0.43254099E+03  0.10190012E+05                                 9.306066                            6.979723       0.024450       1.972847                    0.999706      29.782657      86.647794       0.615571       0.422358      -1.056909      -0.028571      -0.024050       0.004213       0.037583      -0.003566      -0.022112       0.010660       0.020959      -0.029568      -0.025633      -0.004654       0.030287             10.995521       9.876381      -1.070354       0.231086      11.073026      -6.618875      12.037156          -0.000003
           73              C      -0.861809       6.211608       6.150755      -0.005563      38.802734 0.45885637E+03  0.10877040E+05                                 9.959370                            7.147144      -0.019374       1.992097                    0.999355      27.692232      78.582338       0.618946       0.417465      -1.069125      -0.018350      -0.010676      -0.036442       0.042175       0.003359      -0.010395      -0.015918       0.004838      -0.046721      -0.025813       0.005112       0.020700             12.259002       9.582190       4.165061      -0.270274      12.817153      -5.603577      14.377664          -0.000001
           74              C       7.903757       5.204012       6.039632      -0.228546      36.432801 0.49133712E+03  0.11945527E+05                                 9.601466                            7.432558      -0.014938       1.954023                    0.999023      31.336546      92.504433       0.597519       0.421627      -1.057756       0.010546       0.007230      -0.008200       0.015190       0.001979       0.014697       0.023590       0.009741      -0.001227      -0.028555       0.000541       0.028015             11.199605      10.401124       5.062317      -1.254796      12.685956      -4.126402      10.511735          -0.000002
           75              C      -0.148384       6.354114       7.358682       0.141278      32.078305 0.41027481E+03  0.94778667E+04                                 8.921907                            6.860129       0.050299       2.032034                    0.999565      26.061038      73.530952       0.616381       0.430151      -1.058829       0.053705       0.046400       0.024256       0.075004       0.041835       0.001274       0.006142      -0.002804      -0.055555      -0.033374      -0.018146       0.051520             10.348667       9.859535       4.571807       0.777703      10.705801      -2.216322      10.480664          -0.000000
           76              C       0.900767       7.428335       7.588144      -0.520848      29.318411 0.47506107E+03  0.11464462E+05                                 8.169152                            7.116345      -0.089974       1.924538                    0.997205      33.210540      97.994334       0.634901       0.399757      -1.070859      -0.057442      -0.053488      -0.008648       0.078964       0.017324      -0.002081      -0.001008      -0.003183       0.010643      -0.019204       0.003209       0.015994              8.840317       9.815830       2.412272       0.618787       9.636849       0.477909       7.068272          -0.000004
           77              C       2.375027      -0.354785      13.070716       0.091807      26.630787 0.32336719E+03  0.70759192E+04                                 7.838322                            6.054188       0.256671       2.102188                    0.999802      25.714856      71.843522       0.658525       0.425057      -1.056388      -0.021371      -0.025738      -0.031264       0.045788      -0.021332       0.023578       0.013098      -0.018450      -0.022653      -0.041081       0.013857       0.027224              9.019849      10.343686       1.699322      -3.023657       5.794627       1.273791      10.921233           0.000001
           78              C       3.410115      -0.116096      12.173069      -0.192216      33.035004 0.42936688E+03  0.10066776E+05                                 8.955077                            6.924409       0.207181       2.049753                    0.999205      29.204910      83.947348       0.623844       0.418763      -1.062311       0.007716      -0.014367       0.025401       0.030185      -0.001134       0.006604       0.000339       0.011212      -0.055814      -0.019872       0.003621       0.016251             10.316038      11.019037       1.804567      -3.603411       6.611673       1.567416      13.317405          -0.000001
           79              C       3.438468      -0.765748      10.985347       0.178429      29.886323 0.37774532E+03  0.85806728E+04                                 8.649378                            6.665183      -0.189931       1.970306                    0.999411      25.379391      71.896938       0.611403       0.441018      -1.048242       0.028628      -0.004994      -0.020560       0.035598      -0.005432      -0.002696      -0.020878       0.021186       0.007631      -0.027715       0.010166       0.017549             10.110709      10.165088       2.001272      -4.355005       6.576185       0.952034      13.590853           0.000001
           80              C       1.799403       9.990188      10.754441      -0.202421      33.109911 0.45084915E+03  0.10727195E+05                                 9.013019                            7.149292      -0.024173       1.963909                    0.999230      30.100756      87.880649       0.605515       0.425134      -1.055649      -0.002470      -0.002563       0.008907       0.009592      -0.019463       0.015450      -0.005891      -0.013236      -0.019400      -0.023650      -0.005722       0.029372             10.120826      11.624124       2.400911      -4.155653       7.393109       1.096280      11.345246          -0.000004
           81              C       0.815930       9.780538      11.688167       0.089564      26.762902 0.31719850E+03  0.68954791E+04                                 7.796649                            5.954602       0.338129       2.125885                    0.999794      25.543758      70.724718       0.672151       0.419185      -1.061931       0.009156       0.033522       0.038356       0.051757      -0.009214       0.027115      -0.003656      -0.022919      -0.062175      -0.039835       0.010079       0.029757              8.923427      10.214934       1.759094      -3.450878       6.333711       1.654255      10.221635          -0.000003
           82              C       4.566294      -0.590966       9.980906      -0.174292      28.260062 0.41197453E+03  0.96490758E+04                                 8.291857                            6.850826      -0.356564       1.885702                    0.996152      29.630393      87.754963       0.612130       0.427215      -1.047222      -0.047832      -0.017347      -0.042874       0.066535      -0.011719      -0.004803      -0.005604       0.022964       0.102093      -0.034148      -0.000749       0.034897              9.380644       8.002791       0.135323      -1.711293       6.774123      -1.163477      13.365017          -0.000000
           83              C       3.397877       0.378018       8.119228      -0.130850      24.889123 0.41279936E+03  0.96755020E+04                                 7.603184                            6.876715      -0.332919       1.882603                    0.998499      29.639891      87.882730       0.608299       0.429590      -1.045526       0.015960      -0.068079      -0.042461       0.081808      -0.039723       0.013648       0.001448       0.059730       0.056120      -0.059759       0.014314       0.045445              7.962703       6.441879      -0.936953       0.672775       7.516464      -0.414076       9.929767          -0.000003
           84              C       4.598354      10.572417       7.712256      -0.120522      23.842604 0.38475700E+03  0.88467715E+04                                 7.307398                            6.561909      -0.221134       1.921829                    0.998868      28.999239      84.715945       0.634750       0.419667      -1.053344      -0.072125       0.011093      -0.018194       0.075207      -0.040557       0.000498       0.024652       0.008771       0.085301      -0.059136       0.013580       0.045556              7.669790       6.474464      -0.853361      -0.093878       6.871041       0.472672       9.663865          -0.000007
           85              C       6.472238       9.036163      12.740231       0.601431      24.200223 0.25226631E+03  0.52335547E+04                                 7.753757                            5.635283      -0.033753       2.045668                    0.999557      22.301241      62.431303       0.625410       0.472067      -1.020058       0.025263       0.033389       0.052721       0.067324       0.004489      -0.019704      -0.088483      -0.073818       0.036383      -0.072352      -0.039877       0.112229              9.547118       9.736104       1.211444       2.304848       7.950993       4.914256      10.954257           0.000003
           86              C       5.926261       8.183344      11.644872      -0.031541      38.411823 0.44090916E+03  0.10309539E+05                                 9.838540                            6.927534       0.028603       2.012100                    0.999390      27.225213      75.805579       0.641766       0.408169      -1.079159      -0.015334      -0.035797      -0.030825       0.049666      -0.011531       0.005379      -0.004084       0.004652      -0.029684      -0.011521      -0.006804       0.018325             12.593120      11.374881       2.797237       2.939157      10.604653       7.637505      15.799825          -0.000002
           87              C       6.720802       7.757940      10.588477      -0.100577      33.719744 0.42546974E+03  0.99711083E+04                                 9.128048                            6.923026       0.048766       1.985102                    0.999657      29.328865      84.795986       0.618695       0.422430      -1.058040      -0.017951      -0.023607       0.001638       0.029702       0.000167      -0.004692      -0.014236       0.018734      -0.062878      -0.028293       0.007701       0.020592             10.694042       9.855836       1.394169       1.062426       9.138722       6.015543      13.087569          -0.000004
           88              C       6.176886       7.052353       9.539299      -0.152992      35.349524 0.46508359E+03  0.11176778E+05                                 9.496644                            7.290651      -0.065328       1.947819                    0.998769      30.428542      89.925792       0.594686       0.428581      -1.051204       0.003156       0.003839       0.028371       0.028803      -0.009419      -0.011896      -0.003052       0.014608       0.035291      -0.020036       0.000240       0.019796             11.092474      11.784988       1.952963       1.790691       9.358156       5.419826      12.134279          -0.000004
           89              C       4.815412       6.700593       9.519095       0.084681      36.462535 0.42715091E+03  0.99775619E+04                                 9.711773                            6.988925      -0.097676       1.979807                    0.999125      26.736547      76.101718       0.611494       0.428816      -1.058602      -0.001376      -0.003314      -0.002395       0.004314       0.010593       0.007939       0.001497      -0.022554       0.044922      -0.024169       0.006192       0.017977             12.171852      11.429748       2.735474       2.702120      10.383028       6.831652      14.702780           0.000001
           90              C       4.024708       7.113955      10.598580      -0.148505      34.124816 0.43922289E+03  0.10360702E+05                                 9.162847                            6.999808       0.228719       2.045785                    0.999682      29.526297      85.243930       0.620702       0.418330      -1.062150       0.014405       0.016592       0.016856       0.027694       0.011331      -0.002578      -0.009110       0.039909      -0.060950      -0.025811      -0.007737       0.033548             10.827441       9.421346       1.621985       1.138334      10.043933       6.227018      13.017044          -0.000004
           91              C       4.559866       7.849649      11.633326      -0.109059      33.334605 0.43309414E+03  0.10202625E+05                                 9.091908                            7.009584      -0.041587       1.955285                    0.999631      29.632248      86.107001       0.611143       0.425435      -1.055373       0.010588      -0.009307      -0.019892       0.024381      -0.011079      -0.020373      -0.009303       0.010732       0.031139      -0.027829       0.001541       0.026288             10.644951      10.654267       2.151679       2.065184       9.035998       5.335887      12.244588          -0.000002
           92              C       4.253414       5.981795       8.371781       0.000616      38.692198 0.46295694E+03  0.11018333E+05                                 9.986130                            7.204996      -0.018988       1.994563                    0.999449      27.780058      79.451778       0.612030       0.420492      -1.065292       0.026552       0.032335      -0.007018       0.042424      -0.005259      -0.005550       0.009694       0.024737       0.055789      -0.024450       0.001434       0.023016             12.431338       9.051906       4.644257       3.479797      12.404828       4.179503      15.837279           0.000004
           93              C       4.525468       6.442483       7.084481      -0.228351      35.968587 0.51303549E+03  0.12622127E+05                                 9.545646                            7.632551      -0.096377       1.928328                    0.998764      31.675908      94.394597       0.584652       0.425817      -1.054009       0.003915      -0.002511       0.019667       0.020209       0.009452      -0.009819      -0.020539      -0.010731      -0.047803      -0.027247      -0.002809       0.030056             10.760436       7.646748       2.549015       2.121692       9.359175       1.956373      15.275386           0.000000
           94              C       3.432954       4.828821       8.516097       0.141473      32.126953 0.42388750E+03  0.98798712E+04                                 8.941465                            7.003882       0.052275       2.034829                    0.999686      26.218801      74.485594       0.605546       0.433969      -1.055713      -0.026064      -0.046794       0.059104       0.079764       0.010405      -0.015237      -0.022146      -0.004424       0.139916      -0.034050      -0.022945       0.056995             10.203385       7.716845       3.555825       1.508227      10.355715       0.802948      12.537594           0.000001
           95              C       3.113356       4.205560       9.846692      -0.521521      27.341432 0.43702797E+03  0.10287173E+05                                 7.651823                            6.741266       0.291143       2.048502                    0.998991      32.133299      92.412598       0.667290       0.389946      -1.081901       0.014685       0.024059      -0.059593       0.065923       0.005039      -0.001737      -0.014899      -0.002442       0.104300      -0.023942      -0.015019       0.038962              7.958838       7.771276       0.466713      -0.178548       8.143762      -0.874745       7.961478          -0.000002
           96              C       7.522593       0.949882      12.802287       0.593774      24.033536 0.25064963E+03  0.51953378E+04                                 7.748760                            5.628624      -0.018387       2.053342                    0.999471      22.328109      62.622954       0.623434       0.473989      -1.018301      -0.002899      -0.038080       0.049791       0.062751       0.036619       0.041322       0.084093      -0.028352       0.011264      -0.076697      -0.038592       0.115289              9.605964       7.944593      -0.636053      -0.863214       9.624634      -5.776493      11.248664           0.000003
           97              C       7.719430       1.924228      11.675178      -0.021545      38.212777 0.42570759E+03  0.98740758E+04                                 9.828948                            6.815991       0.012539       2.010302                    0.999217      26.969896      74.963662       0.645273       0.409240      -1.077697       0.009281       0.032901      -0.026216       0.043080      -0.011361      -0.001542       0.008553      -0.009876       0.007700      -0.014466      -0.001539       0.016006             12.655542      10.344211      -0.482700      -0.613583      12.826816      -8.799222      14.795600          -0.000001
           98              C      -0.767768       2.085524      11.113788      -0.096295      33.804698 0.41923377E+03  0.97932947E+04                                 9.149915                            6.871254      -0.010162       1.966711                    0.999642      29.287846      84.668649       0.620850       0.422325      -1.057616      -0.014794       0.018755      -0.013080       0.027235      -0.017741       0.018545       0.004024       0.007652      -0.029840      -0.027736       0.000203       0.027533             10.707299      10.074798       0.297803      -1.796420      10.161621      -6.322515      11.885478          -0.000005
           99              C      -0.569436       2.936727      10.032860      -0.172466      36.616848 0.45173387E+03  0.10731157E+05                                 9.579265                            7.087938       0.135841       2.004794                    0.999766      30.144676      87.343080       0.618235       0.417050      -1.062938      -0.011276      -0.011202       0.027868       0.032082       0.000216      -0.019635      -0.000524       0.034288      -0.032127      -0.019838      -0.011775       0.031613             11.301121      10.932533      -0.500817      -0.697019      10.927589      -6.702509      12.043240          -0.000008
          100              C       8.088656       3.595652       9.454152       0.101259      35.554206 0.40715857E+03  0.93961554E+04                                 9.524719                            6.810681      -0.187137       1.954778                    0.999146      26.399265      74.659092       0.621256       0.427217      -1.059718       0.001344       0.006944      -0.002495       0.007500       0.018083       0.007552      -0.004652      -0.028575       0.041487      -0.031673       0.014910       0.016763             11.699082      10.823827       0.299534      -1.587272      11.081506      -7.177667      13.191915          -0.000003
          101              C       6.843882       3.454848      10.040076      -0.154199      35.907677 0.46370807E+03  0.11125186E+05                                 9.596929                            7.277080       0.032040       1.982147                    0.998934      30.168482      88.814498       0.596132       0.428253      -1.052378       0.011273      -0.006611       0.031024       0.033664      -0.022411       0.016165      -0.001344       0.016674       0.010435      -0.028041      -0.001924       0.029965             11.262288      11.045338      -0.153317      -1.442475      10.662713      -6.131121      12.078812          -0.000001
          102              C       6.652020       2.634821      11.142651      -0.116000      34.628508 0.43254098E+03  0.10190011E+05                                 9.306065                            6.979723       0.024450       1.972847                    0.999706      29.782656      86.647785       0.615571       0.422358      -1.056909       0.028571       0.024050      -0.004213       0.037583      -0.003566      -0.022112       0.010661       0.020959      -0.029568      -0.025633      -0.004654       0.030287             10.995520       9.876379      -1.070354       0.231087      11.073026      -6.618875      12.037156          -0.000003
          103              C       8.329357       4.471714       8.280862      -0.005564      38.802755 0.45885669E+03  0.10877049E+05                                 9.959374                            7.147146      -0.019374       1.992097                    0.999355      27.692241      78.582366       0.618946       0.417464      -1.069125       0.018350       0.010676       0.036442       0.042175       0.003359      -0.010395      -0.015918       0.004838      -0.046721      -0.025813       0.005112       0.020701             12.259006       9.582192       4.165062      -0.270274      12.817157      -5.603580      14.377669          -0.000001
          104              C      -0.436209       5.479310       8.391985      -0.228543      36.432750 0.49133632E+03  0.11945502E+05                                 9.601455                            7.432550      -0.014936       1.954024                    0.999023      31.336520      92.504323       0.597520       0.421627      -1.057756      -0.010546      -0.007230       0.008200       0.015190       0.001979       0.014697       0.023590       0.009741      -0.001227      -0.028555       0.000541       0.028014             11.199591      10.401111       5.062309      -1.254793      12.685939      -4.126396      10.511724          -0.000002
          105              C       7.615932       4.329208       7.072935       0.141280      32.078275 0.41027434E+03  0.94778530E+04                                 8.921901                            6.860125       0.050300       2.032035                    0.999565      26.061022      73.530890       0.616381       0.430151      -1.058829      -0.053705      -0.046400      -0.024256       0.075004       0.041835       0.001274       0.006142      -0.002804      -0.055554      -0.033374      -0.018146       0.051520             10.348659       9.859528       4.571804       0.777702      10.705794      -2.216321      10.480656          -0.000000
          106              C       6.566781       3.254987       6.843473      -0.520848      29.318408 0.47506100E+03  0.11464460E+05                                 8.169151                            7.116345      -0.089974       1.924538                    0.997205      33.210538      97.994325       0.634901       0.399757      -1.070859       0.057442       0.053488       0.008648       0.078964       0.017324      -0.002081      -0.001008      -0.003183       0.010643      -0.019204       0.003209       0.015994              8.840316       9.815829       2.412272       0.618786       9.636849       0.477908       7.068272          -0.000004
          107              C       5.092521      11.038107       1.360901       0.091807      26.630787 0.32336720E+03  0.70759194E+04                                 7.838322                            6.054188       0.256671       2.102188                    0.999802      25.714856      71.843524       0.658525       0.425057      -1.056388       0.021371       0.025738       0.031264       0.045788      -0.021332       0.023578       0.013098      -0.018450      -0.022653      -0.041081       0.013857       0.027224              9.019849      10.343687       1.699322      -3.023657       5.794627       1.273792      10.921234           0.000001
          108              C       4.057433      10.799418       2.258548      -0.192216      33.035006 0.42936692E+03  0.10066777E+05                                 8.955077                            6.924409       0.207181       2.049753                    0.999205      29.204911      83.947350       0.623844       0.418763      -1.062311      -0.007716       0.014367      -0.025401       0.030185      -0.001134       0.006604       0.000339       0.011212      -0.055814      -0.019872       0.003621       0.016251             10.316038      11.019037       1.804566      -3.603411       6.611673       1.567416      13.317404          -0.000000
          109              C       4.675544      -0.205014       3.446270       0.178429      29.886325 0.37774535E+03  0.85806736E+04                                 8.649379                            6.665184      -0.189931       1.970306                    0.999411      25.379392      71.896941       0.611403       0.441018      -1.048242      -0.028628       0.004994       0.020560       0.035598      -0.005432      -0.002696      -0.020878       0.021186       0.007631      -0.027715       0.010166       0.017549             10.110709      10.165088       2.001272      -4.355005       6.576185       0.952034      13.590853           0.000001
          110              C       5.668145       0.693134       3.677176      -0.202420      33.109907 0.45084909E+03  0.10727194E+05                                 9.013019                            7.149291      -0.024173       1.963909                    0.999230      30.100754      87.880645       0.605515       0.425134      -1.055649       0.002470       0.002563      -0.008907       0.009592      -0.019463       0.015450      -0.005891      -0.013236      -0.019400      -0.023650      -0.005722       0.029372             10.120826      11.624123       2.400910      -4.155652       7.393108       1.096280      11.345245          -0.000004
          111              C       6.651618       0.902784       2.743450       0.089564      26.762916 0.31719872E+03  0.68954850E+04                                 7.796652                            5.954605       0.338129       2.125885                    0.999794      25.543765      70.724746       0.672151       0.419185      -1.061931      -0.009156      -0.033522      -0.038356       0.051757      -0.009214       0.027115      -0.003656      -0.022919      -0.062175      -0.039835       0.010079       0.029757              8.923431      10.214938       1.759093      -3.450881       6.333713       1.654256      10.221640          -0.000003
          112              C       2.901254      11.274288       4.450711      -0.174292      28.260062 0.41197453E+03  0.96490759E+04                                 8.291856                            6.850826      -0.356564       1.885702                    0.996152      29.630393      87.754961       0.612130       0.427215      -1.047222       0.047832       0.017347       0.042874       0.066535      -0.011719      -0.004803      -0.005604       0.022964       0.102093      -0.034148      -0.000749       0.034897              9.380643       8.002791       0.135323      -1.711293       6.774123      -1.163476      13.365016          -0.000000
          113              C       4.069671      10.305304       6.312389      -0.130849      24.889114 0.41279917E+03  0.96754964E+04                                 7.603182                            6.876714      -0.332919       1.882603                    0.998499      29.639884      87.882704       0.608299       0.429590      -1.045526      -0.015960       0.068079       0.042461       0.081808      -0.039723       0.013648       0.001448       0.059730       0.056120      -0.059759       0.014314       0.045445              7.962701       6.441877      -0.936953       0.672774       7.516462      -0.414076       9.929764          -0.000002
          114              C       2.869194       0.110905       6.719361      -0.120521      23.842590 0.38475670E+03  0.88467628E+04                                 7.307394                            6.561905      -0.221133       1.921829                    0.998868      28.999228      84.715901       0.634750       0.419667      -1.053344       0.072125      -0.011093       0.018194       0.075207      -0.040557       0.000498       0.024652       0.008771       0.085301      -0.059136       0.013580       0.045556              7.669786       6.474461      -0.853360      -0.093878       6.871038       0.472671       9.663859          -0.000006
          115              N       0.763373      10.435628      12.847025      -0.201956      34.529096 0.45939565E+03  0.10736222E+05                                 8.820625                            6.899249       0.148814       2.096156                    0.998485      26.503048      71.221246       0.674518       0.388551      -1.104380       0.098934       0.030559      -0.102612       0.145777      -0.001495       0.056124       0.033586      -0.055257      -0.042586      -0.078929       0.016612       0.062317             10.241664      12.021833       1.775504      -3.142308       7.057656       2.172264      11.645502           0.000002
          116              N       3.479343      10.855539       8.614232      -0.131858      31.691574 0.47453637E+03  0.11193995E+05                                 8.405149                            7.008516       0.046589       2.053641                    0.999289      26.333995      71.381957       0.668924       0.388163      -1.103308       0.148636       0.190826       0.005608       0.241947      -0.190094      -0.005697      -0.017487       0.100838       0.472671      -0.276138       0.116974       0.159164              9.424043       6.772200      -1.795846      -0.802467       6.719798      -0.750091      14.780132           0.000005
          117              N       6.704175       0.247694       1.584592      -0.201956      34.529094 0.45939561E+03  0.10736221E+05                                 8.820625                            6.899248       0.148814       2.096156                    0.998485      26.503047      71.221245       0.674518       0.388551      -1.104380      -0.098934      -0.030559       0.102613       0.145777      -0.001495       0.056124       0.033586      -0.055257      -0.042586      -0.078929       0.016612       0.062317             10.241664      12.021833       1.775504      -3.142309       7.057656       2.172264      11.645502           0.000002
          118              N       3.988205      -0.172217       5.817385      -0.131859      31.691576 0.47453642E+03  0.11193997E+05                                 8.405150                            7.008516       0.046590       2.053641                    0.999289      26.333996      71.381962       0.668924       0.388163      -1.103307      -0.148636      -0.190826      -0.005608       0.241947      -0.190094      -0.005697      -0.017487       0.100839       0.472671      -0.276138       0.116974       0.159164              9.424044       6.772200      -1.795846      -0.802467       6.719799      -0.750092      14.780134           0.000005
          119              O       1.814683       0.986567       1.012811      -0.548884      37.513009 0.56737461E+03  0.13835761E+05                                 8.957465                            7.412162       0.179870       2.113341                    0.996097      27.618498      73.317073       0.691706       0.363121      -1.134801      -0.033455       0.009977      -0.001221       0.034933      -0.029651      -0.044887      -0.017536      -0.092368       0.054785      -0.086122       0.038386       0.047736             10.339547       8.339929      -1.399980      -1.241097       9.502960       5.103664      13.175751           0.000002
          120              O      -0.272350       1.642008       1.560058      -0.563333      36.402618 0.53834748E+03  0.12958175E+05                                 8.752477                            7.182177       0.159778       2.099470                    0.996680      27.808512      73.370174       0.708181       0.359319      -1.137660       0.023057      -0.008372      -0.018706       0.030848       0.021974       0.021032      -0.058901       0.066882      -0.069546      -0.088352       0.036346       0.052006             10.037139      14.385105       2.591884       3.554629       7.005834       2.085103       8.720479           0.000001
          121              O       1.030760       9.743115       1.000400      -0.550905      30.324372 0.46922449E+03  0.10910334E+05                                 7.658608                            6.647791       0.484436       2.208824                    0.997974      27.186487      70.444257       0.745836       0.353187      -1.142838      -0.030377       0.005500       0.000274       0.030872       0.044236      -0.027108       0.028520       0.040854       0.060596      -0.074642       0.030274       0.044368              8.434227       9.095996       0.783116      -2.103882       6.646703      -2.541870       9.559983           0.000002
          122              O       8.701913      10.488657       1.386301      -0.590837      42.178333 0.63768294E+03  0.16024586E+05                                 9.720626                            7.884860       0.118311       2.069566                    0.997323      28.834227      77.916692       0.666668       0.365607      -1.131915       0.017072      -0.026914       0.003458       0.032059      -0.015015       0.057534       0.052647      -0.037233      -0.076227      -0.094422       0.025962       0.068460             11.356346      10.951033      -4.433558       2.832466      12.356894      -5.058784      10.761110           0.000001
          123              O       5.652865       9.696755      13.418806      -0.548884      37.513013 0.56737468E+03  0.13835763E+05                                 8.957466                            7.412162       0.179870       2.113341                    0.996097      27.618499      73.317078       0.691706       0.363121      -1.134801       0.033455      -0.009977       0.001221       0.034933      -0.029651      -0.044887      -0.017536      -0.092368       0.054785      -0.086122       0.038386       0.047736             10.339548       8.339930      -1.399981      -1.241097       9.502960       5.103665      13.175752           0.000002
          124              O      -1.988102       9.041314      12.871559      -0.563333      36.402622 0.53834755E+03  0.12958178E+05                                 8.752478                            7.182177       0.159778       2.099470                    0.996680      27.808513      73.370179       0.708181       0.359319      -1.137660      -0.023057       0.008372       0.018706       0.030848       0.021974       0.021032      -0.058901       0.066882      -0.069545      -0.088352       0.036346       0.052006             10.037141      14.385107       2.591885       3.554629       7.005834       2.085103       8.720481           0.000001
          125              O       6.436788       0.940207      13.431217      -0.550905      30.324368 0.46922441E+03  0.10910332E+05                                 7.658607                            6.647790       0.484437       2.208824                    0.997974      27.186486      70.444252       0.745836       0.353187      -1.142838       0.030377      -0.005500      -0.000274       0.030872       0.044236      -0.027108       0.028520       0.040853       0.060595      -0.074642       0.030274       0.044368              8.434226       9.095995       0.783115      -2.103882       6.646702      -2.541869       9.559981           0.000002
          126              O      -1.234365       0.194665      13.045316      -0.590837      42.178334 0.63768297E+03  0.16024587E+05                                 9.720626                            7.884860       0.118311       2.069566                    0.997323      28.834228      77.916696       0.666668       0.365607      -1.131915      -0.017072       0.026914      -0.003458       0.032059      -0.015015       0.057534       0.052647      -0.037233      -0.076227      -0.094422       0.025962       0.068460             11.356346      10.951033      -4.433558       2.832466      12.356894      -5.058784      10.761110           0.000001

******************************************************
Auxiliary information for the entire system
The total spin magnetic moment of the unit cell is   -0.000188
The total net atomic charge of the unit cell is   0.000004
Accuracy of reproducing the electrostatic potential in the unit cell:
  The inner radius (bohr) =    5.0000
  The outer radius (bohr) =   12.0000
  Valid grid points have density less than (e/(bohr^3)) =    0.0001
  The number of valid grid points were=        41443
  The rms potential error without charges in kcal/mol is=      6.07188
  The rms potential error with partial charges in kcal/mol is=      0.96495
  The RRMSE value at monopole order=      0.15892
  The rms potential error with partial charges and cloud penetration in kcal/mol is=      0.95796
  The RRMSE value at monopole order with cloud penetration is=      0.15777
  The rms potential error with partial charges and atomic dipoles in kcal/mol is=      0.45042
  The RRMSE value at dipole order=      0.07418
  The rms potential error with partial charges, atomic dipoles and cloud penetration in kcal/mol is=      0.43871
  The RRMSE value at dipole order with cloud penetration=      0.07225

******************************************************
The electron densities and ab initio electrostatic potential were computed in VASP using the PBE functional and
projector augmented wave method. See the main text of the journal article for a description of computational details.
The atomic charges, dipoles, and quadrupoles were computed with the DDEC6 method as described in
(a) T. A. Manz and N. Gabaldon Limas, RSC Adv. 6 (2016) 47771-47801 DOI: 10.1039/c6ra04656h
(b) N. Gabaldon Limas and T. A. Manz, RSC Adv. 8 (2018) 2678-2707 DOI: 10.1039/c7ra11829e.
For each atom in the material, the electron cloud parameters were fit to the spherically averaged atom-in-material
electron density using radial positions for which this density was between 10^-4 and 10^-2 electrons per cubic bohr.
The polarizabilities, dispersion coefficients, and quantum Drude oscillator (QDO) parameters were fit using the MCLF method.
The magnetic structure of the system was optimized in VASP from the default ferromagnetic initial guess using spin polarization.
The atomic spin moments (ASMs) were computed on this optimized magnetic structure using the DDEC6 partition as inputs
to the method of T. A. Manz and D. S. Sholl, J. Chem. Theory Comput. 7 (2011) 4146-4164 DOI: 10.1021/ct200539n.
The RMSE and RRMSE were computed using a uniform grid with Ewald summation.
