# Supplementary material for: A collection of forcefield precursors for metal–organic frameworks
Source: RSC Adv. 2019 Nov 13;9(63):36492–507. doi: 10.1039/c9ra07327b (PMC9075174; doi:10.1039/c9ra07327b)
Supplement: RA-009-C9RA07327B-s4300 [file RA-009-C9RA07327B-s4300.xyz]

  212
jmolscript: load "" {1 1 1} spacegroup "x,y,z" unitcell [{     18.366600     0.000000     0.000000 }, {      9.167916    15.914814     0.000000 }, {      9.167916     5.299010    15.006725 }]
Zn    23.998842    15.715920     9.161155     0.962046
Zn     5.650484     1.419545     2.962328     0.967556
Zn    23.998842    13.871212    11.768874     0.962047
Zn     5.650576     3.266111     0.352208     0.967530
Zn    25.597298    12.950403     9.161155     0.962045
Zn     4.050649     4.187768     2.962328     0.967528
Zn    22.392521    12.942766     9.155753     0.972083
Zn     7.250198     4.190579     2.964428     0.974741
Zn    11.105134     8.263421     5.845570     0.962045
Zn    32.651691    17.026003    12.044247     0.967558
Zn    12.703590     7.342612     3.237851     0.962047
Zn    31.051764    17.947872    14.654517     0.967549
Zn    12.703590     5.497904     5.845570     0.962047
Zn    31.051672    19.794226    12.044247     0.967553
Zn    14.309911     8.271058     5.850972     0.972083
Zn    29.452234    17.023245    12.042297     0.974711
H     14.777743    13.665711     0.859885     0.121232
H     23.955741    17.080935    14.529511     0.113645
H     12.021818    10.129046    12.599646     0.121225
H     28.757454    11.080217    11.268550     0.113642
H     19.217948     2.803136     5.355900     0.121228
H     26.758580    17.773141     6.696001     0.113638
H     19.217948     5.983630     0.859885     0.121229
H     26.758580    12.231691    14.529511     0.113639
H     14.777743     5.360968    12.599646     0.121231
H     23.955741    19.387750    11.268550     0.113644
H     12.021818    15.253295     5.355900     0.121226
H     28.757454    14.314852     6.696001     0.113641
H     10.411142     2.798877     5.393417     0.112831
H     21.210923    17.781088     6.723013     0.119721
H     17.591448    15.271848     5.390416     0.119924
H     19.224241    14.323859     6.726014     0.120269
H     10.411142     6.017589     0.843378     0.112832
H     21.210923    12.259808    14.528010     0.119723
H     17.591448    10.167770    12.605649     0.119923
H     19.224241    11.111516    11.267049     0.120270
H      7.622101     7.624248     5.393417     0.112831
H     25.995158     9.503793     6.723013     0.119723
H     22.014175     7.620006     5.390416     0.119925
H     22.007763     9.508036     6.726014     0.120269
H     17.484484    15.230194    14.146840     0.121228
H      9.943852     8.982133     0.477214     0.113637
H     21.924689    15.852856     2.407079     0.121232
H     12.746691     1.826074     3.738175     0.113644
H     24.680614     5.960529     9.650825     0.121224
H      7.944978     6.898972     8.310724     0.113640
H     21.924689     7.548113    14.146840     0.121231
H     12.746691     4.132889     0.477214     0.113644
H     24.680614    11.084778     2.407079     0.121224
H      7.944978    10.133607     3.738175     0.113640
H     17.484484    18.410688     9.650825     0.121228
H      9.943852     3.440683     8.310724     0.113637
H     29.080331    13.589576     9.613308     0.112830
H     10.707274    11.710031     8.283712     0.119725
H     14.688257    13.593818     9.616309     0.119927
H     14.694669    11.705788     8.280711     0.120270
H     26.291290    15.196235    14.163347     0.112831
H     15.491509     8.954016     0.478715     0.119723
H     19.110984    11.046054     2.401076     0.119925
H     17.478191    10.102308     3.739676     0.120271
H     26.291290    18.414947     9.613308     0.112832
H     15.491509     3.432736     8.283712     0.119724
H     19.110984     5.941976     9.616309     0.119925
H     17.478191     6.889965     8.280711     0.120271
C     23.962181    19.057074    14.942346    -0.102361
C     23.968052    17.924576    14.135585    -0.097840
C     29.668125    10.563046    12.994473    -0.102355
C     28.685137    11.136083    12.195215    -0.097835
C     28.474136    17.835841     5.633675    -0.102357
C     27.495747    17.265029     6.440136    -0.097835
C     28.474136    11.250858    14.942346    -0.102354
C     27.495747    11.821245    14.135585    -0.097832
C     23.962181    20.435005    12.994473    -0.102362
C     23.968052    19.297200    12.195215    -0.097841
C     29.668125    15.770098     5.633675    -0.102356
C     28.685137    15.207244     6.440136    -0.097837
C      8.184559     1.806193     4.379112     0.619690
C     18.418115    17.092344     5.254305    -0.021374
C     19.500023    17.827237     5.657986    -0.101255
C     20.485571    17.263111     6.461296    -0.099775
C     18.321761    15.783139     5.657535    -0.104504
C     19.302724    15.213177     6.460095    -0.108478
C     20.404907    15.964566     6.870379    -0.025264
C     21.457785    15.338400     7.736867     0.614245
C      8.184559     4.730635     0.245060     0.619692
C     18.418115    10.645579    14.367589    -0.021378
C     19.500023    11.270917    14.926139    -0.101251
C     20.485571    11.840558    14.126731    -0.099773
C     18.321761    10.589887    12.998825    -0.104504
C     19.302724    11.156879    12.194165    -0.108477
C     20.404907    11.793935    12.766071    -0.025261
C     21.457785    12.402493    11.887127     0.614244
C      5.650506     6.190406     4.379112     0.619683
C     24.004291     7.427596     5.254305    -0.021371
C     25.181130     7.998248     5.657986    -0.101252
C     25.184258     9.133824     6.461296    -0.099773
C     22.821758     7.997612     5.657535    -0.104505
C     22.817541     9.132127     6.460095    -0.108477
C     24.018794     9.712113     6.870379    -0.025254
C     24.001773    10.936999     7.736867     0.614234
C      5.648160     0.336239     0.237857     0.622990
C     23.978977    20.322631    14.376292    -0.025971
C     23.991113    18.033448    12.756917    -0.028129
C     23.992722    16.797530    11.882625     0.615892
C      3.110703     4.726341     0.237857     0.623033
C     29.579136    10.633692    14.376292    -0.025983
C     27.601596    11.786883    12.756917    -0.028132
C     26.531467    12.405201    11.882625     0.615911
C      3.110703     1.797971     4.377462     0.623009
C     29.579136    17.096594     5.240198    -0.025976
C     27.601596    15.953586     6.866777    -0.028135
C     26.531467    15.335056     7.740919     0.615912
C      8.228296     9.962966     0.064379    -0.102359
C      9.206685     9.392579     0.871140    -0.097836
C     12.740251     0.778819     2.012252    -0.102361
C     12.734380     1.916624     2.811510    -0.097839
C      7.034307     5.443726     9.373050    -0.102359
C      8.017295     6.006580     8.566589    -0.097838
C     12.740251     2.156750     0.064379    -0.102361
C     12.734380     3.289248     0.871140    -0.097841
C      7.034307    10.650778     2.012252    -0.102358
C      8.017295    10.077741     2.811510    -0.097838
C      8.228296     3.377983     9.373050    -0.102357
C      9.206685     3.948795     8.566589    -0.097834
C     31.051926    15.023418    10.627613     0.619704
C     12.698141    13.786228     9.752420    -0.021377
C     11.521302    13.215576     9.348739    -0.101253
C     11.518174    12.080000     8.545429    -0.099773
C     13.880674    13.216212     9.349190    -0.104502
C     13.884891    12.081697     8.546630    -0.108475
C     12.683638    11.501711     8.136346    -0.025251
C     12.700659    10.276825     7.269858     0.614233
C     28.517873    16.483189    14.761665     0.619692
C     18.284317    10.568245     0.639136    -0.021378
C     17.202409     9.942907     0.080586    -0.101254
C     16.216861     9.373266     0.879994    -0.099774
C     18.380671    10.623937     2.007900    -0.104502
C     17.399708    10.056945     2.812560    -0.108476
C     16.297525     9.419889     2.240654    -0.025261
C     15.244647     8.811331     3.119598     0.614244
C     28.517873    19.407631    10.627613     0.619715
C     18.284317     4.121480     9.752420    -0.021384
C     17.202409     3.386587     9.348739    -0.101251
C     16.216861     3.950713     8.545429    -0.099772
C     18.380671     5.430685     9.349190    -0.104501
C     17.399708     6.000647     8.546630    -0.108475
C     16.297525     5.249258     8.136346    -0.025258
C     15.244647     5.875424     7.269858     0.614243
C     33.591729    16.487483    14.768868     0.622994
C      7.123296    10.580132     0.630433    -0.025972
C      9.100836     9.426941     2.249808    -0.028138
C     10.170965     8.808623     3.124100     0.615912
C     31.054272    20.877585    14.768868     0.622994
C     12.723455     0.891193     0.630433    -0.025971
C     12.711319     3.180376     2.249808    -0.028129
C     12.709710     4.416294     3.124100     0.615892
C     33.591729    19.415853    10.629263     0.622993
C      7.123296     4.117230     9.766527    -0.025971
C      9.100836     5.260238     8.139948    -0.028138
C     10.170965     5.878768     7.265806     0.615912
O     24.002948    16.977646    10.639918    -0.544034
O     14.813567    16.072850     1.472910    -0.551170
O     25.573163    12.969044    12.466237    -0.544035
O     13.235073     9.471479    14.665322    -0.551165
O     26.692643    14.136272     8.078270    -0.544041
O     21.321636     2.991447     4.048064    -0.551151
O     26.692643    12.324155    10.639918    -0.544039
O     21.321636     4.813119     1.472910    -0.551169
O     24.002948    15.685703    12.466237    -0.544034
O     14.813567     6.740497    14.665322    -0.551144
O     25.573163    16.073105     8.078270    -0.544037
O     13.235073    16.982160     4.048064    -0.551172
O     22.425224    16.074329     8.070016    -0.552384
O     21.306823    14.143492     8.066265    -0.547170
O      8.339382     2.993779     4.054667    -0.543011
O     16.392197    16.982212     4.051366    -0.550932
O     22.425224    12.961669    12.470138    -0.552382
O     21.306823    12.315238    10.650723    -0.547169
O      8.339382     4.820121     1.472910    -0.543002
O     16.392197     9.474609    14.664272    -0.550918
O     25.122371    11.407946     8.070016    -0.552384
O     22.891020    11.402643     8.066265    -0.547165
O      6.756840     5.731763     4.054667    -0.542998
O     22.897599     5.727096     4.051366    -0.550919
O     23.991646    13.867052     9.809596    -1.039783
O      5.664286     3.273929     2.315988    -1.044752
O     10.009789     8.889669     4.366807    -0.544041
O     15.380796    16.400705    13.533815    -0.551158
O     12.699484     5.528121     2.540488    -0.544035
O     21.888865    14.473327     0.341403    -0.551170
O     11.129269     5.140719     6.928455    -0.544037
O     23.467359     4.231664    10.958661    -0.551154
O     12.699484     4.236178     4.366807    -0.544033
O     21.888865     5.140974    13.533815    -0.551145
O     11.129269     8.244780     2.540488    -0.544038
O     23.467359    11.742345     0.341403    -0.551154
O     10.009789     7.077552     6.928455    -0.544042
O     15.380796    18.222377    10.958661    -0.551158
O     11.580061     9.805878     6.936709    -0.552381
O     13.811412     9.811181     6.940460    -0.547165
O     29.945592    15.482061    10.952058    -0.542992
O     13.804833    15.486728    10.955359    -0.550951
O     14.277208     8.252155     2.536587    -0.552381
O     15.395609     8.898586     4.356002    -0.547170
O     28.363050    16.393703    13.533815    -0.543003
O     20.310235    11.739215     0.342453    -0.550917
O     14.277208     5.139495     6.936709    -0.552380
O     15.395609     7.070332     6.940460    -0.547169
O     28.363050    18.220045    10.952058    -0.542996
O     20.310235     4.231612    10.955359    -0.550951
O     12.710786     7.346772     5.197129    -1.039783
O     31.038146    17.939895    12.690737    -1.044762

The following XYZ coordinates are in angstroms. Other properties are in atomic units.
The sperically averaged electron density of each atom fit to a function of the form exp(a - br)
eigen_1, eigen_2 and eigen_3 are the three eigenvalues of traceless quadrupole moment tensor
  atom number  atomic symbol              X              Y              Z     net charge C6 coefficient C8 coefficient C10 coefficient fluctuating dipole atomic polarizability isotropic forcefield polarizability              a              b squared Pearson coefficient          <r^3>          <r^4>         wp_QDO          m_QDO          q_QDO       dipole_x       dipole_y       dipole_z         dipole            Qxy            Qxz            Qyz     Q(x^2-y^2)  Q(3z^2 - R^2)        eigen_1        eigen_2        eigen_3 static polarizability      alpha(xx)      alpha(xy)      alpha(xz)      alpha(yy)      alpha(yz)      alpha(zz) atomic spin moment
            1             Zn      23.998842      15.715920       9.161155       0.962046      86.048049 0.17168958E+04  0.53633235E+05                                16.176987                           13.778463       0.110248       1.910291                    0.998719      45.046852     123.052145       0.472854       0.414657      -1.130243      -0.000810       0.049129      -0.017838       0.052274       0.003341       0.000079      -0.054683      -0.158610      -0.124007      -0.060692      -0.058025       0.118717             19.025377      20.889438       0.491098       1.114381      17.039386       0.918707      19.147306          -0.000003
            2             Zn       5.650484       1.419545       2.962328       0.967556      82.967675 0.17045305E+04  0.53160491E+05                                15.836419                           13.754973       0.073403       1.900245                    0.998507      44.982576     122.849675       0.471820       0.416242      -1.128961      -0.000761      -0.051474       0.017703       0.054439       0.000993      -0.000399      -0.056257      -0.161127      -0.121731      -0.060310      -0.060196       0.120506             18.011428      19.465396       0.467999      -0.507536      15.519135       1.877538      19.049752          -0.000002
            3             Zn      23.998842      13.871212      11.768874       0.962047      86.047964 0.17168943E+04  0.53633174E+05                                16.176976                           13.778456       0.110249       1.910291                    0.998719      45.046832     123.052067       0.472854       0.414657      -1.130243      -0.000810      -0.000462       0.052266       0.052274       0.001187       0.003124       0.001807       0.001371       0.355930      -0.060693      -0.058024       0.118717             19.025359      20.889406       1.214317       0.092033      19.490464       0.053210      16.696207          -0.000003
            4             Zn       5.650576       3.266111       0.352208       0.967530      82.972369 0.17046941E+04  0.53167072E+05                                15.837222                           13.755811       0.073315       1.900205                    0.998507      44.984308     122.857632       0.471794       0.416253      -1.128949      -0.000764      -0.000447      -0.054379       0.054386      -0.000077       0.001058       0.000592      -0.000004       0.361744      -0.060375      -0.060215       0.120589             18.012163      19.468781      -0.321199       0.609668      19.835556       0.351637      14.732150          -0.000002
            5             Zn      25.597298      12.950403       9.161155       0.962045      86.047645 0.17168861E+04  0.53632841E+05                                16.176918                           13.778410       0.110268       1.910297                    0.998719      45.046754     123.051652       0.472856       0.414656      -1.130244       0.042167      -0.025229      -0.017847       0.052279      -0.066926      -0.047343       0.027364       0.085360      -0.124010      -0.060694      -0.058025       0.118719             19.025288      18.423441       1.911617       1.352273      19.505257       0.507070      19.147167          -0.000003
            6             Zn       4.050649       4.187768       2.962328       0.967528      82.972122 0.17046865E+04  0.53166761E+05                                15.837178                           13.755768       0.073351       1.900215                    0.998507      44.984231     122.857248       0.471796       0.416252      -1.128950      -0.044942       0.025012       0.017692       0.054391      -0.069273      -0.048960       0.027760       0.082594      -0.121722      -0.060375      -0.060216       0.120591             18.012112      16.907694       1.941675       1.375239      18.078236      -1.374185      19.050407          -0.000002
            7             Zn      22.392521      12.942766       9.155753       0.972083      87.966352 0.16953935E+04  0.52807580E+05                                16.453440                           13.724773       0.079497       1.902867                    0.998540      44.890402     122.542275       0.471964       0.416650      -1.128619      -0.045742      -0.026442      -0.018705       0.056048       0.067400       0.047678       0.027558       0.077661      -0.116584      -0.058356      -0.058353       0.116710             19.945618      18.112105      -2.121296      -1.500610      20.556106      -0.867348      21.168642          -0.000001
            8             Zn       7.250198       4.190579       2.964428       0.974741      79.293390 0.16721400E+04  0.51885434E+05                                15.341614                           13.595045       0.078485       1.904535                    0.998579      44.672258     121.574552       0.476226       0.414496      -1.130482       0.041875       0.024197       0.017128       0.051307       0.068566       0.048487       0.028033       0.078974      -0.118597      -0.059360      -0.059353       0.118713             17.080351      16.281970      -0.924001      -0.653309      17.346089      -0.377838      17.612996          -0.000004
            9             Zn      11.105134       8.263421       5.845570       0.962045      86.047677 0.17168867E+04  0.53632865E+05                                16.176924                           13.778413       0.110267       1.910297                    0.998719      45.046762     123.051695       0.472856       0.414656      -1.130244      -0.042167       0.025228       0.017846       0.052278      -0.066926      -0.047343       0.027368       0.085359      -0.124015      -0.060699      -0.058021       0.118720             19.025292      18.423440       1.911621       1.352285      19.505264       0.507047      19.147171          -0.000003
           10             Zn      32.651691      17.026003      12.044247       0.967558      82.968482 0.17045731E+04  0.53162184E+05                                15.836544                           13.755162       0.073398       1.900245                    0.998509      44.983035     122.851588       0.471815       0.416243      -1.128959       0.044913      -0.024980      -0.017668       0.054345      -0.069198      -0.048955       0.027827       0.082395      -0.121704      -0.060255      -0.060249       0.120504             18.011395      16.907163       1.943032       1.374580      18.078965      -1.372123      19.048055          -0.000002
           11             Zn      12.703590       7.342612       3.237851       0.962047      86.048044 0.17168956E+04  0.53633226E+05                                16.176988                           13.778463       0.110248       1.910291                    0.998719      45.046849     123.052146       0.472854       0.414657      -1.130243       0.000809       0.000461      -0.052265       0.052274       0.001190       0.003122       0.001807       0.001371       0.355932      -0.060696      -0.058022       0.118718             19.025375      20.889437       1.214312       0.092041      19.490495       0.053202      16.696192          -0.000003
           12             Zn      31.051764      17.947872      14.654517       0.967549      82.971174 0.17046388E+04  0.53164881E+05                                15.837047                           13.755565       0.073334       1.900217                    0.998507      44.983657     122.855075       0.471800       0.416251      -1.128951       0.000774       0.000457       0.054372       0.054379      -0.000030       0.001029       0.000617      -0.000108       0.361737      -0.060359      -0.060228       0.120587             18.012050      19.465903      -0.319933       0.609271      19.838082       0.353029      14.732164          -0.000002
           13             Zn      12.703590       5.497904       5.845570       0.962047      86.047986 0.17168947E+04  0.53633194E+05                                16.176980                           13.778460       0.110249       1.910291                    0.998719      45.046836     123.052097       0.472854       0.414657      -1.130243       0.000809      -0.049130       0.017837       0.052274       0.003341       0.000083      -0.054684      -0.158609      -0.124011      -0.060697      -0.058021       0.118718             19.025362      20.889416       0.491102       1.114370      17.039392       0.918702      19.147277          -0.000003
           14             Zn      31.051672      19.794226      12.044247       0.967553      82.968805 0.17045938E+04  0.53163009E+05                                15.836600                           13.755259       0.073399       1.900244                    0.998509      44.983273     122.852579       0.471813       0.416244      -1.128958       0.000779       0.051388      -0.017662       0.054344       0.000917      -0.000321      -0.056311      -0.161061      -0.121695      -0.060253      -0.060252       0.120505             18.011420      19.467946       0.467959      -0.502890      15.518166       1.875889      19.048148          -0.000002
           15             Zn      14.309911       8.271058       5.850972       0.972083      87.966312 0.16953932E+04  0.52807566E+05                                16.453436                           13.724772       0.079496       1.902867                    0.998540      44.890394     122.542255       0.471964       0.416650      -1.128619       0.045742       0.026443       0.018706       0.056049       0.067398       0.047678       0.027557       0.077660      -0.116584      -0.058355      -0.058353       0.116708             19.945605      18.112104      -2.121273      -1.500599      20.556089      -0.867346      21.168623          -0.000001
           16             Zn      29.452234      17.023245      12.042297       0.974711      79.295228 0.16722257E+04  0.51888836E+05                                15.341923                           13.595455       0.078428       1.904511                    0.998577      44.673187     121.578533       0.476215       0.414499      -1.130478      -0.041888      -0.024218      -0.017129       0.051328       0.068558       0.048502       0.028030       0.078999      -0.118606      -0.059365      -0.059355       0.118720             17.080608      16.282104      -0.923768      -0.653760      17.346461      -0.377773      17.613258          -0.000004
           17              H      14.777743      13.665711       0.859885       0.121232       1.121265 0.81907631E+01  0.79528136E+02                                 1.677954                            1.595344      -0.909535       2.452808                    0.999012       3.218656       8.479138       0.541370       1.165241      -0.738123      -0.001221      -0.007590       0.039987       0.040720       0.000937      -0.001591      -0.008281      -0.018130       0.036805      -0.015304      -0.001907       0.017211              1.694693       1.307490      -0.011762      -0.038591       1.548868       0.035427       2.227721          -0.000002
           18              H      23.955741      17.080935      14.529511       0.113645       1.134090 0.81740618E+01  0.80236841E+02                                 1.753912                            1.638335      -1.100850       2.355305                    0.996834       3.479740       9.567509       0.506724       1.231400      -0.719734      -0.002407      -0.033719       0.018866       0.038713       0.003842      -0.004237      -0.005756      -0.019883       0.026402      -0.015491       0.001203       0.014288              1.809986       1.388009      -0.062875       0.018414       2.395557      -0.312259       1.646391          -0.000001
           19              H      12.021818      10.129046      12.599646       0.121225       1.121257 0.81906761E+01  0.79526887E+02                                 1.677926                            1.595320      -0.909493       2.452819                    0.999013       3.218658       8.479054       0.541383       1.165217      -0.738129       0.029871      -0.018618      -0.020472       0.040719      -0.009779      -0.007420       0.005905       0.008594       0.027497      -0.015303      -0.001909       0.017212              1.694665       1.923728      -0.395305      -0.159909       1.558410       0.094149       1.601857          -0.000002
           20              H      28.757454      11.080217      11.268550       0.113642       1.134089 0.81740473E+01  0.80236594E+02                                 1.753905                            1.638329      -1.100741       2.355351                    0.996837       3.479737       9.567467       0.506728       1.231392      -0.719736       0.004485      -0.005362      -0.038076       0.038712      -0.009652      -0.002256       0.007110       0.004914       0.028551      -0.015489       0.001201       0.014289              1.809979       1.494057      -0.064665      -0.039424       1.427313      -0.052786       2.508566          -0.000001
           21              H      19.217948       2.803136       5.355900       0.121228       1.121293 0.81910417E+01  0.79531626E+02                                 1.677990                            1.595378      -0.909495       2.452820                    0.999013       3.218715       8.479373       0.541360       1.165250      -0.738121      -0.007187       0.038614      -0.010739       0.040718      -0.009970      -0.004296      -0.005314      -0.012142      -0.031764      -0.015303      -0.001909       0.017212              1.694730       1.478582      -0.025947      -0.107820       2.101444      -0.306637       1.504163          -0.000002
           22              H      26.758580      17.773141       6.696001       0.113638       1.134099 0.81741396E+01  0.80237762E+02                                 1.753918                            1.638341      -1.100755       2.355342                    0.996837       3.479761       9.567563       0.506724       1.231396      -0.719735      -0.030419       0.022700       0.007622       0.038712      -0.008920      -0.003926      -0.007375      -0.002005      -0.029475      -0.015489       0.001201       0.014288              1.809993       2.090132      -0.402076      -0.353643       1.759506       0.148500       1.580341          -0.000001
           23              H      19.217948       5.983630       0.859885       0.121229       1.121269 0.81908134E+01  0.79528811E+02                                 1.677963                            1.595353      -0.909458       2.452839                    0.999014       3.218678       8.479228       0.541366       1.165246      -0.738122      -0.007187       0.002731       0.039986       0.040718      -0.007371      -0.007970       0.002756       0.010714       0.036805      -0.015303      -0.001908       0.017211              1.694703       1.478562      -0.110304       0.011434       1.377813      -0.051125       2.227732          -0.000002
           24              H      26.758580      12.231691      14.529511       0.113639       1.134095 0.81741015E+01  0.80237293E+02                                 1.753914                            1.638337      -1.100755       2.355343                    0.996837       3.479752       9.567532       0.506725       1.231396      -0.719735      -0.030419       0.014745       0.018867       0.038713      -0.006672      -0.007104      -0.000798       0.016621       0.026401      -0.015489       0.001201       0.014288              1.809989       2.090128      -0.467338      -0.261384       1.693445       0.171823       1.646392          -0.000001
           25              H      14.777743       5.360968      12.599646       0.121231       1.121284 0.81909467E+01  0.79530366E+02                                 1.677972                            1.595362      -0.909562       2.452794                    0.999012       3.218686       8.479241       0.541367       1.165240      -0.738124      -0.001222       0.035178      -0.020471       0.040720      -0.001188       0.001413      -0.009377      -0.021231       0.027497      -0.015304      -0.001908       0.017212              1.694712       1.307503      -0.040306       0.001759       2.174732      -0.185568       1.601901          -0.000002
           26              H      23.955741      19.387750      11.268550       0.113644       1.134091 0.81740685E+01  0.80236918E+02                                 1.753913                            1.638336      -1.100850       2.355304                    0.996834       3.479742       9.567513       0.506724       1.231399      -0.719734      -0.002407       0.006562      -0.038077       0.038713      -0.002716       0.005034      -0.005503      -0.019167       0.028552      -0.015491       0.001203       0.014288              1.809987       1.388009      -0.003572      -0.065419       1.533371      -0.007813       2.508580          -0.000001
           27              H      12.021818      15.253295       5.355900       0.121226       1.121261 0.81907139E+01  0.79527384E+02                                 1.677933                            1.595326      -0.909503       2.452815                    0.999013       3.218664       8.479090       0.541381       1.165221      -0.738128       0.029872      -0.025502      -0.010740       0.040719      -0.010253      -0.006750      -0.001070      -0.011158      -0.031762      -0.015303      -0.001908       0.017211              1.694672       1.923737      -0.282408      -0.319508       1.656164       0.059633       1.504116          -0.000002
           28              H      28.757454      14.314852       6.696001       0.113641       1.134093 0.81740825E+01  0.80237025E+02                                 1.753908                            1.638332      -1.100741       2.355351                    0.996837       3.479745       9.567494       0.506727       1.231391      -0.719736       0.004485      -0.037689       0.007621       0.038712      -0.005341      -0.008350       0.000280      -0.014428      -0.029476      -0.015490       0.001201       0.014289              1.809982       1.494059      -0.058706      -0.047848       2.355553      -0.380556       1.580333          -0.000001
           29              H      10.411142       2.798877       5.393417       0.112831       1.055349 0.76506416E+01  0.75066827E+02                                 1.766440                            1.657119      -1.327094       2.249814                    0.993730       3.778970      10.949536       0.463783       1.345986      -0.692648       0.004157       0.036454      -0.010324       0.038115       0.003700       0.005096      -0.005932      -0.012779      -0.023234      -0.012963       0.000596       0.012367              1.826221       1.559957       0.047812       0.021856       2.316668      -0.260211       1.602037          -0.000001
           30              H      21.210923      17.781088       6.723013       0.119721       1.052296 0.75258937E+01  0.72633437E+02                                 1.697780                            1.595842      -0.951279       2.432836                    0.998412       3.395432       9.369919       0.500121       1.268974      -0.711699       0.030085       0.023920       0.009996       0.039714       0.011157       0.005144      -0.000398      -0.005676      -0.028723      -0.012869      -0.003749       0.016618              1.748105       1.993590       0.276972       0.274815       1.715406       0.053354       1.535318          -0.000001
           31              H      17.591448      15.271848       5.390416       0.119924       1.138556 0.81549778E+01  0.78904132E+02                                 1.677764                            1.576858      -0.919169       2.445134                    0.998863       3.212200       8.381264       0.553651       1.143387      -0.743410      -0.030380      -0.023959      -0.010163       0.040003       0.011007       0.006056      -0.002776      -0.010750      -0.033802      -0.015960      -0.001949       0.017909              1.716757       2.001821       0.336922       0.293143       1.669761       0.086374       1.478689          -0.000001
           32              H      19.224241      14.323859       6.726014       0.120269       1.153801 0.82243045E+01  0.79539503E+02                                 1.674220                            1.569050      -0.986520       2.413532                    0.998439       3.204924       8.290763       0.564179       1.122549      -0.748752      -0.006117      -0.037871       0.009622       0.039550       0.010888       0.005640      -0.004057      -0.014919      -0.036085      -0.016918      -0.002325       0.019243              1.718591       1.476838       0.007284       0.090162       2.191697      -0.301379       1.487238          -0.000001
           33              H      10.411142       6.017589       0.843378       0.112832       1.055340 0.76505564E+01  0.75065780E+02                                 1.766429                            1.657110      -1.327083       2.249820                    0.993730       3.778950      10.949461       0.463785       1.345987      -0.692648       0.004157       0.002403       0.037812       0.038116       0.006037       0.001792       0.001036       0.006956       0.035973      -0.012963       0.000596       0.012367              1.826209       1.559949       0.036529       0.037807       1.517863       0.021852       2.400816          -0.000001
           34              H      21.210923      12.259808      14.528010       0.119723       1.052291 0.75258434E+01  0.72632835E+02                                 1.697775                            1.595837      -0.951276       2.432839                    0.998412       3.395420       9.369880       0.500121       1.268975      -0.711698       0.030086       0.017390       0.019227       0.039714       0.008566       0.008808       0.005090       0.009867       0.017904      -0.012869      -0.003749       0.016618              1.748100       1.993586       0.351354       0.169664       1.588781       0.098065       1.661933          -0.000001
           35              H      17.591448      10.167770      12.605649       0.119923       1.138545 0.81548752E+01  0.78902836E+02                                 1.677749                            1.576844      -0.919152       2.445142                    0.998863       3.212183       8.381184       0.553655       1.143382      -0.743412      -0.030380      -0.017560      -0.019208       0.040003       0.009375       0.008362       0.004833       0.010800       0.030847      -0.015960      -0.001949       0.017909              1.716741       2.001802       0.388593       0.220086       1.554095       0.127209       1.594326          -0.000001
           36              H      19.224241      11.111516      11.267049       0.120270       1.153795 0.82242516E+01  0.79538852E+02                                 1.674213                            1.569044      -0.986515       2.413535                    0.998439       3.204912       8.290721       0.564180       1.122549      -0.748752      -0.006117      -0.003536      -0.038914       0.039550       0.008943       0.008388       0.004849       0.010303       0.039581      -0.016918      -0.002325       0.019243              1.718584       1.476832       0.087442      -0.023153       1.376088      -0.013382       2.302832          -0.000001
           37              H       7.622101       7.624248       5.393417       0.112831       1.055347 0.76506148E+01  0.75066426E+02                                 1.766430                            1.657110      -1.327090       2.249816                    0.993730       3.778954      10.949445       0.463787       1.345978      -0.692649       0.033664      -0.014596      -0.010325       0.038117      -0.003672      -0.002597       0.007378       0.012812      -0.023233      -0.012963       0.000596       0.012367              1.826210       2.169469      -0.303308      -0.214561       1.707131       0.148824       1.602029          -0.000001
           38              H      25.995158       9.503793       6.723013       0.119723       1.052300 0.75259281E+01  0.72633889E+02                                 1.697787                            1.595848      -0.951290       2.432833                    0.998411       3.395441       9.369967       0.500118       1.268978      -0.711698       0.035744       0.014131       0.009996       0.039715       0.003143       0.002223       0.004656       0.022148      -0.028724      -0.012868      -0.003749       0.016617              1.748113       2.024326       0.259274       0.183411       1.684689       0.211499       1.535324          -0.000001
           39              H      22.014175       7.620006       5.390416       0.119925       1.138565 0.81550645E+01  0.78905233E+02                                 1.677779                            1.576870      -0.919198       2.445123                    0.998863       3.212208       8.381317       0.553646       1.143394      -0.743409      -0.035924      -0.014367      -0.010163       0.040003       0.000873       0.000617       0.006634       0.024433      -0.033803      -0.015960      -0.001948       0.017908              1.716773       2.043972       0.312654       0.221172       1.627644       0.210900       1.478703          -0.000001
           40              H      22.007763       9.508036       6.726014       0.120269       1.153787 0.82241696E+01  0.79537821E+02                                 1.674202                            1.569033      -0.986575       2.413507                    0.998438       3.204902       8.290669       0.564184       1.122544      -0.748753      -0.035869       0.013604       0.009623       0.039551      -0.000991      -0.000701       0.006912       0.026320      -0.036082      -0.016917      -0.002325       0.019242              1.718572       2.019858      -0.305539      -0.216140       1.648636       0.228560       1.487223          -0.000001
           41              H      17.484484      15.230194      14.146840       0.121228       1.121303 0.81911421E+01  0.79532898E+02                                 1.678005                            1.595391      -0.909506       2.452815                    0.999013       3.218734       8.479457       0.541356       1.165255      -0.738120       0.007187      -0.002730      -0.039986       0.040718      -0.007371      -0.007971       0.002756       0.010714       0.036803      -0.015303      -0.001909       0.017212              1.694745       1.478595      -0.110308       0.011433       1.377843      -0.051126       2.227797          -0.000002
           42              H       9.943852       8.982133       0.477214       0.113637       1.134104 0.81741862E+01  0.80238349E+02                                 1.753924                            1.638346      -1.100758       2.355340                    0.996837       3.479774       9.567612       0.506723       1.231397      -0.719735       0.030418      -0.014745      -0.018867       0.038712      -0.006672      -0.007104      -0.000798       0.016620       0.026402      -0.015490       0.001201       0.014288              1.809998       2.090139      -0.467341      -0.261386       1.693454       0.171824       1.646402          -0.000001
           43              H      21.924689      15.852856       2.407079       0.121232       1.121269 0.81908048E+01  0.79528639E+02                                 1.677958                            1.595348      -0.909537       2.452807                    0.999012       3.218664       8.479163       0.541369       1.165240      -0.738124       0.001222      -0.035178       0.020471       0.040719      -0.001189       0.001413      -0.009377      -0.021232       0.027497      -0.015304      -0.001907       0.017211              1.694698       1.307493      -0.040306       0.001761       2.174714      -0.185563       1.601886          -0.000002
           44              H      12.746691       1.826074       3.738175       0.113644       1.134094 0.81740959E+01  0.80237278E+02                                 1.753917                            1.638340      -1.100855       2.355302                    0.996833       3.479748       9.567544       0.506722       1.231402      -0.719734       0.002407      -0.006562       0.038077       0.038713      -0.002716       0.005034      -0.005503      -0.019167       0.028552      -0.015491       0.001203       0.014288              1.809992       1.388012      -0.003572      -0.065418       1.533376      -0.007813       2.508587          -0.000001
           45              H      24.680614       5.960529       9.650825       0.121224       1.121292 0.81910092E+01  0.79531019E+02                                 1.677968                            1.595358      -0.909541       2.452794                    0.999013       3.218715       8.479283       0.541374       1.165225      -0.738127      -0.029871       0.025502       0.010740       0.040718      -0.010253      -0.006750      -0.001070      -0.011160      -0.031761      -0.015303      -0.001909       0.017212              1.694707       1.923779      -0.282418      -0.319518       1.656200       0.059637       1.504142          -0.000002
           46              H       7.944978       6.898972       8.310724       0.113640       1.134101 0.81741585E+01  0.80237973E+02                                 1.753917                            1.638340      -1.100748       2.355346                    0.996837       3.479763       9.567562       0.506725       1.231392      -0.719736      -0.004485       0.037688      -0.007622       0.038712      -0.005342      -0.008350       0.000280      -0.014427      -0.029475      -0.015490       0.001201       0.014289              1.809992       1.494067      -0.058706      -0.047849       2.355569      -0.380558       1.580339          -0.000001
           47              H      21.924689       7.548113      14.146840       0.121231       1.121287 0.81909708E+01  0.79530676E+02                                 1.677977                            1.595365      -0.909562       2.452794                    0.999012       3.218690       8.479262       0.541366       1.165242      -0.738123       0.001222       0.007590      -0.039987       0.040720       0.000937      -0.001591      -0.008282      -0.018129       0.036805      -0.015304      -0.001908       0.017212              1.694717       1.307506      -0.011760      -0.038593       1.548888       0.035425       2.227756          -0.000002
           48              H      12.746691       4.132889       0.477214       0.113644       1.134095 0.81741079E+01  0.80237416E+02                                 1.753918                            1.638341      -1.100856       2.355302                    0.996833       3.479750       9.567547       0.506723       1.231400      -0.719734       0.002407       0.033719      -0.018866       0.038713       0.003842      -0.004237      -0.005756      -0.019883       0.026402      -0.015491       0.001203       0.014288              1.809993       1.388013      -0.062875       0.018413       2.395569      -0.312261       1.646397          -0.000001
           49              H      24.680614      11.084778       2.407079       0.121224       1.121288 0.81909707E+01  0.79530548E+02                                 1.677963                            1.595354      -0.909540       2.452796                    0.999013       3.218709       8.479261       0.541374       1.165225      -0.738127      -0.029871       0.018618       0.020472       0.040719      -0.009778      -0.007421       0.005905       0.008593       0.027497      -0.015302      -0.001910       0.017212              1.694702       1.923773      -0.395319      -0.159917       1.558443       0.094153       1.601892          -0.000002
           50              H       7.944978      10.133607       3.738175       0.113640       1.134099 0.81741374E+01  0.80237715E+02                                 1.753915                            1.638338      -1.100747       2.355347                    0.996837       3.479760       9.567551       0.506726       1.231393      -0.719736      -0.004485       0.005362       0.038076       0.038712      -0.009652      -0.002257       0.007110       0.004915       0.028551      -0.015490       0.001201       0.014289              1.809989       1.494065      -0.064666      -0.039425       1.427320      -0.052786       2.508582          -0.000001
           51              H      17.484484      18.410688       9.650825       0.121228       1.121301 0.81911247E+01  0.79532680E+02                                 1.678002                            1.595389      -0.909503       2.452816                    0.999013       3.218730       8.479442       0.541356       1.165255      -0.738120       0.007187      -0.038613       0.010739       0.040718      -0.009970      -0.004297      -0.005314      -0.012142      -0.031762      -0.015303      -0.001909       0.017212              1.694743       1.478593      -0.025947      -0.107820       2.101462      -0.306643       1.504172          -0.000002
           52              H       9.943852       3.440683       8.310724       0.113637       1.134104 0.81741858E+01  0.80238348E+02                                 1.753924                            1.638346      -1.100758       2.355340                    0.996837       3.479773       9.567611       0.506723       1.231397      -0.719735       0.030418      -0.022700      -0.007622       0.038712      -0.008920      -0.003926      -0.007375      -0.002005      -0.029475      -0.015490       0.001201       0.014288              1.809999       2.090140      -0.402078      -0.353644       1.759512       0.148499       1.580345          -0.000001
           53              H      29.080331      13.589576       9.613308       0.112830       1.055353 0.76506693E+01  0.75067073E+02                                 1.766434                            1.657114      -1.327094       2.249813                    0.993730       3.778963      10.949469       0.463788       1.345974      -0.692650      -0.033664       0.014595       0.010325       0.038117      -0.003671      -0.002597       0.007378       0.012812      -0.023232      -0.012963       0.000596       0.012367              1.826215       2.169476      -0.303308      -0.214561       1.707135       0.148824       1.602034          -0.000001
           54              H      10.707274      11.710031       8.283712       0.119725       1.052294 0.75258731E+01  0.72633233E+02                                 1.697782                            1.595843      -0.951288       2.432835                    0.998412       3.395428       9.369926       0.500119       1.268979      -0.711697      -0.035744      -0.014131      -0.009996       0.039715       0.003143       0.002223       0.004656       0.022148      -0.028724      -0.012868      -0.003749       0.016617              1.748108       2.024319       0.259274       0.183411       1.684684       0.211499       1.535320          -0.000001
           55              H      14.688257      13.593818       9.616309       0.119927       1.138528 0.81547213E+01  0.78901044E+02                                 1.677740                            1.576836      -0.919148       2.445149                    0.998863       3.212150       8.381106       0.553653       1.143392      -0.743410       0.035925       0.014367       0.010163       0.040004       0.000873       0.000618       0.006634       0.024432      -0.033802      -0.015961      -0.001947       0.017907              1.716733       2.043918       0.312643       0.221164       1.627609       0.210894       1.478672          -0.000001
           56              H      14.694669      11.705788       8.280711       0.120270       1.153777 0.82240839E+01  0.79536779E+02                                 1.674193                            1.569025      -0.986568       2.413511                    0.998438       3.204885       8.290612       0.564186       1.122545      -0.748753       0.035870      -0.013603      -0.009623       0.039551      -0.000991      -0.000701       0.006912       0.026320      -0.036082      -0.016917      -0.002325       0.019242              1.718563       2.019846      -0.305537      -0.216138       1.648627       0.228558       1.487215          -0.000001
           57              H      26.291290      15.196235      14.163347       0.112831       1.055347 0.76506247E+01  0.75066611E+02                                 1.766437                            1.657116      -1.327091       2.249815                    0.993730       3.778966      10.949516       0.463784       1.345985      -0.692648      -0.004157      -0.002403      -0.037812       0.038116       0.006038       0.001792       0.001036       0.006956       0.035972      -0.012963       0.000596       0.012367              1.826217       1.559955       0.036529       0.037807       1.517869       0.021852       2.400827          -0.000001
           58              H      15.491509       8.954016       0.478715       0.119723       1.052290 0.75258369E+01  0.72632758E+02                                 1.697774                            1.595836      -0.951276       2.432839                    0.998412       3.395419       9.369877       0.500121       1.268975      -0.711698      -0.030086      -0.017390      -0.019227       0.039714       0.008566       0.008808       0.005090       0.009867       0.017904      -0.012869      -0.003749       0.016618              1.748099       1.993585       0.351354       0.169664       1.588781       0.098065       1.661932          -0.000001
           59              H      19.110984      11.046054       2.401076       0.119925       1.138531 0.81547488E+01  0.78901307E+02                                 1.677735                            1.576832      -0.919140       2.445149                    0.998863       3.212160       8.381108       0.553657       1.143383      -0.743412       0.030381       0.017560       0.019208       0.040004       0.009375       0.008362       0.004833       0.010801       0.030846      -0.015960      -0.001949       0.017909              1.716728       2.001785       0.388588       0.220085       1.554084       0.127207       1.594314          -0.000001
           60              H      17.478191      10.102308       3.739676       0.120271       1.153790 0.82242094E+01  0.79538339E+02                                 1.674209                            1.569040      -0.986511       2.413538                    0.998439       3.204904       8.290694       0.564181       1.122549      -0.748752       0.006117       0.003537       0.038914       0.039550       0.008943       0.008389       0.004849       0.010303       0.039581      -0.016918      -0.002326       0.019243              1.718579       1.476829       0.087442      -0.023151       1.376085      -0.013382       2.302825          -0.000001
           61              H      26.291290      18.414947       9.613308       0.112832       1.055344 0.76505905E+01  0.75066189E+02                                 1.766433                            1.657113      -1.327085       2.249819                    0.993730       3.778954      10.949474       0.463785       1.345986      -0.692648      -0.004157      -0.036455       0.010324       0.038116       0.003700       0.005096      -0.005933      -0.012780      -0.023234      -0.012963       0.000596       0.012367              1.826213       1.559953       0.047814       0.021856       2.316655      -0.260207       1.602032          -0.000001
           62              H      15.491509       3.432736       8.283712       0.119724       1.052284 0.75257852E+01  0.72632136E+02                                 1.697769                            1.595831      -0.951272       2.432842                    0.998412       3.395406       9.369834       0.500122       1.268976      -0.711698      -0.030086      -0.023920      -0.009996       0.039715       0.011157       0.005144      -0.000398      -0.005675      -0.028723      -0.012869      -0.003749       0.016618              1.748094       1.993578       0.276970       0.274813       1.715395       0.053355       1.535309          -0.000001
           63              H      19.110984       5.941976       9.616309       0.119925       1.138509 0.81545452E+01  0.78898795E+02                                 1.677710                            1.576810      -0.919103       2.445167                    0.998864       3.212127       8.380976       0.553663       1.143378      -0.743413       0.030381       0.023959       0.010163       0.040004       0.011006       0.006057      -0.002777      -0.010748      -0.033803      -0.015961      -0.001948       0.017909              1.716702       2.001753       0.336902       0.293129       1.669705       0.086369       1.478647          -0.000001
           64              H      17.478191       6.889965       8.280711       0.120271       1.153787 0.82241766E+01  0.79537940E+02                                 1.674206                            1.569037      -0.986510       2.413539                    0.998439       3.204899       8.290676       0.564182       1.122549      -0.748752       0.006117       0.037871      -0.009622       0.039550       0.010888       0.005640      -0.004057      -0.014919      -0.036084      -0.016918      -0.002326       0.019243              1.718576       1.476826       0.007284       0.090161       2.191677      -0.301376       1.487226          -0.000001
           65              C      23.962181      19.057074      14.942346      -0.102361      32.686328 0.41219092E+03  0.95721850E+04                                 8.922225                            6.808072       0.045707       1.989416                    0.999656      28.958640      83.019504       0.625478       0.421678      -1.059778       0.000266      -0.005375      -0.023606       0.024212       0.000496      -0.002461      -0.015482       0.014321       0.070594      -0.023976      -0.004787       0.028763             10.425294       4.636433      -0.343508      -0.290780      15.906811       3.316030      10.732638          -0.000003
           66              C      23.968052      17.924576      14.135585      -0.097840      33.346906 0.42203306E+03  0.98748776E+04                                 9.085318                            6.922931      -0.004626       1.974133                    0.999588      29.167520      84.383747       0.614690       0.425858      -1.055440      -0.000323       0.027182      -0.005139       0.027665       0.003921      -0.004439      -0.023670      -0.003796      -0.021243      -0.025353       0.000248       0.025105             10.617537       4.809014      -0.452237      -0.198904      14.385025       3.167907      12.658571          -0.000002
           67              C      29.668125      10.563046      12.994473      -0.102355      32.686114 0.41218775E+03  0.95720899E+04                                 8.922192                            6.808056       0.045824       1.989454                    0.999657      28.958453      83.018782       0.625478       0.421679      -1.059778      -0.020710       0.012233       0.002794       0.024215      -0.007000      -0.021351       0.013785       0.003125      -0.013504      -0.023986      -0.004772       0.028758             10.425250      10.871603      -3.980380       3.530548       7.153187      -2.295849      13.250959          -0.000003
           68              C      28.685137      11.136083      12.195215      -0.097835      33.346652 0.42202949E+03  0.98747768E+04                                 9.085303                            6.922931      -0.004475       1.974184                    0.999590      29.167315      84.383184       0.614686       0.425862      -1.055437       0.003479      -0.002380       0.027342       0.027665       0.008166      -0.009973       0.011721      -0.016132       0.056709      -0.025360       0.000262       0.025099             10.617511      12.047490      -4.507922       2.426241       7.600630      -1.813348      12.204414          -0.000002
           69              C      28.474136      17.835841       5.633675      -0.102357      32.686521 0.41219379E+03  0.95722834E+04                                 8.922326                            6.808145       0.045835       1.989457                    0.999657      28.958666      83.020143       0.625467       0.421684      -1.059773      -0.004523      -0.021291       0.010607       0.024213      -0.011661       0.010962      -0.005724      -0.038405      -0.025643      -0.023985      -0.004770       0.028755             10.425410      12.801664       0.892036      -5.667561       9.203574      -2.423346       9.270992          -0.000003
           70              C      27.495747      17.265029       6.440136      -0.097835      33.346758 0.42203072E+03  0.98748145E+04                                 9.085322                            6.922935      -0.004511       1.974171                    0.999589      29.167395      84.383500       0.614686       0.425861      -1.055437       0.023393      -0.009459      -0.011347       0.027666      -0.021319       0.007883       0.008178       0.009262      -0.019484      -0.025361       0.000262       0.025099             10.617537      11.607834       1.040124      -5.000416      10.995070      -2.957337       9.249707          -0.000002
           71              C      28.474136      11.250858      14.942346      -0.102354      32.686287 0.41218997E+03  0.95721666E+04                                 8.922269                            6.808105       0.045856       1.989465                    0.999657      28.958499      83.019371       0.625471       0.421683      -1.059774      -0.004524       0.002913      -0.023608       0.024213       0.006452      -0.014645       0.005599      -0.006339       0.070564      -0.023984      -0.004771       0.028755             10.425352      12.801629      -5.047111       2.728232       7.741764      -1.907193      10.732664          -0.000003
           72              C      27.495747      11.821245      14.135585      -0.097832      33.346594 0.42202817E+03  0.98747388E+04                                 9.085292                            6.922915      -0.004510       1.974173                    0.999589      29.167286      84.383081       0.614687       0.425861      -1.055437       0.023393      -0.013847      -0.005141       0.027666       0.000336      -0.022726       0.007969       0.008669      -0.021257      -0.025361       0.000264       0.025097             10.617505      11.607818      -4.368752       2.645714       7.586180      -1.753629      12.658516          -0.000002
           73              C      23.962181      20.435005      12.994473      -0.102362      32.686525 0.41219361E+03  0.95722667E+04                                 8.922268                            6.808099       0.045686       1.989408                    0.999656      28.958763      83.020039       0.625476       0.421679      -1.059777       0.000265      -0.024049       0.002792       0.024212      -0.002156       0.001288      -0.025381      -0.013704      -0.013491      -0.023979      -0.004785       0.028764             10.425344       4.636452      -0.388558      -0.227090      13.388491       4.205279      13.251090          -0.000003
           74              C      23.968052      19.297200      12.195215      -0.097841      33.346935 0.42203325E+03  0.98748836E+04                                 9.085322                            6.922931      -0.004624       1.974134                    0.999588      29.167548      84.383845       0.614690       0.425858      -1.055440      -0.000324       0.004204       0.027342       0.027665      -0.002881       0.005176      -0.014491       0.022198       0.056740      -0.025353       0.000248       0.025106             10.617543       4.809016      -0.338128      -0.360207      14.839172       3.007545      12.204440          -0.000002
           75              C      29.668125      15.770098       5.633675      -0.102356      32.686150 0.41218855E+03  0.95721153E+04                                 8.922204                            6.808065       0.045824       1.989454                    0.999657      28.958488      83.018976       0.625477       0.421680      -1.059777      -0.020708       0.006708       0.010604       0.024213      -0.022462       0.000508       0.012358      -0.000913      -0.025632      -0.023984      -0.004772       0.028756             10.425259      10.871613       2.003759      -4.928822      11.133284      -3.701277       9.270880          -0.000003
           76              C      28.685137      15.207244       6.440136      -0.097837      33.346773 0.42203130E+03  0.98748309E+04                                 9.085326                            6.922945      -0.004478       1.974182                    0.999590      29.167392      84.383485       0.614685       0.425862      -1.055437       0.003479       0.024989      -0.011348       0.027665      -0.006685       0.011021       0.002751      -0.041532      -0.019492      -0.025360       0.000261       0.025100             10.617534      12.047515       0.786830      -5.058570      10.555381      -2.856704       9.249708          -0.000002
           77              C       8.184559       1.806193       4.379112       0.619690      23.348417 0.24544857E+03  0.50376051E+04                                 7.497781                            5.534313       0.045187       2.074959                    0.999408      21.745406      59.779665       0.637741       0.467949      -1.026302      -0.043426       0.027910      -0.036473       0.063206      -0.002120      -0.078225       0.044923       0.002061       0.132120      -0.083481      -0.024370       0.107851              8.982736      10.609924      -0.699874       4.268418       8.914232      -2.146749       7.424051          -0.000001
           78              C      18.418115      17.092344       5.254305      -0.021374      36.499545 0.42425179E+03  0.98340793E+04                                 9.508935                            6.815687       0.077325       2.033944                    0.999283      26.887382      74.765115       0.643531       0.410607      -1.076558       0.028312      -0.020701       0.024664       0.042876       0.004465      -0.004253       0.003480      -0.002270      -0.001205      -0.008251       0.003434       0.004817             11.878344      14.163779      -1.935886       6.311747      11.400973      -3.453244      10.070280          -0.000002
           79              C      19.500023      17.827237       5.657986      -0.101255      34.481642 0.44598876E+03  0.10623205E+05                                 9.427158                            7.217765      -0.183852       1.921174                    0.998846      29.696753      87.834365       0.587032       0.438039      -1.043805       0.008273      -0.025011       0.013905       0.029788      -0.003047      -0.018128       0.000028      -0.025960       0.014445      -0.026225       0.010286       0.015939             11.134382      13.123136      -0.850714       4.953201      10.862575      -2.403545       9.417434          -0.000002
           80              C      20.485571      17.263111       6.461296      -0.099775      34.159745 0.41905946E+03  0.97902986E+04                                 9.243068                            6.900488       0.050892       1.997762                    0.999586      28.915030      83.653883       0.615277       0.426104      -1.055038      -0.024706      -0.005369      -0.013247       0.028543       0.017163      -0.011057       0.020392       0.019802       0.008163      -0.035314       0.016697       0.018618             11.196993      11.688140      -2.454378       4.817552      12.296409      -3.995207       9.606429          -0.000002
           81              C      18.321761      15.783139       5.657535      -0.104504      32.664918 0.40884820E+03  0.94689907E+04                                 8.873114                            6.762512       0.018101       1.979724                    0.999657      28.912991      82.598474       0.630492       0.419455      -1.061881       0.021059       0.008974       0.009740       0.024878       0.023816      -0.002816       0.012428       0.002973      -0.027494      -0.026542      -0.003052       0.029594             10.324983      11.298453      -1.452058       4.515779      11.043758      -3.106136       8.632737          -0.000002
           82              C      19.302724      15.213177       6.460095      -0.108478      33.177911 0.41480908E+03  0.96260755E+04                                 8.933322                            6.784717       0.021617       1.977689                    0.999658      28.982175      82.435358       0.634247       0.416147      -1.065731      -0.003232       0.026007      -0.011166       0.028487       0.013528      -0.008439      -0.005143      -0.044032      -0.038801      -0.023884      -0.009575       0.033460             10.522001      12.591823      -1.207908       5.200878      10.065618      -2.598711       8.908562          -0.000001
           83              C      20.404907      15.964566       6.870379      -0.025264      39.147625 0.41911981E+03  0.96603496E+04                                 9.902398                            6.718191       0.051306       2.022232                    0.999304      26.752649      73.550463       0.658042       0.403829      -1.083874      -0.030196       0.017412      -0.024656       0.042695       0.003745      -0.001502       0.002620       0.000621      -0.002482      -0.005302       0.001018       0.004284             13.371006      15.451539      -3.692427       7.595690      13.040146      -5.036367      11.621334          -0.000001
           84              C      21.457785      15.338400       7.736867       0.614245      25.609550 0.24860509E+03  0.51094915E+04                                 7.950334                            5.537480       0.011883       2.060150                    0.999433      21.806980      59.638239       0.644307       0.462536      -1.031150       0.043876      -0.025998       0.036075       0.062469      -0.001211      -0.078270       0.046121       0.004328       0.132583      -0.084266      -0.024191       0.108456             10.324932      11.795690      -2.002268       5.302385      10.431975      -3.393007       8.747131           0.000000
           85              C       8.184559       4.730635       0.245060       0.619692      23.348692 0.24545049E+03  0.50376521E+04                                 7.497847                            5.534340       0.045049       2.074912                    0.999408      21.745405      59.779628       0.637739       0.467950      -1.026302      -0.043427      -0.025104       0.038455       0.063205      -0.074469       0.024054       0.013902      -0.085809      -0.131464      -0.083491      -0.024364       0.107855              8.982856      10.610267       3.791970      -2.081217       6.241334      -1.202932      10.096968          -0.000001
           86              C      18.418115      10.645579      14.367589      -0.021378      36.499646 0.42425158E+03  0.98340698E+04                                 9.508939                            6.815678       0.077341       2.033949                    0.999283      26.887368      74.764971       0.643532       0.410607      -1.076559       0.028313       0.016363      -0.027731       0.042877      -0.002521       0.005626       0.003253      -0.002908      -0.003122      -0.008249       0.003430       0.004818             11.878378      14.163920       5.307075      -3.927041       8.049447      -2.269794      13.421768          -0.000002
           87              C      19.500023      11.270917      14.926139      -0.101251      34.481529 0.44598651E+03  0.10623137E+05                                 9.427138                            7.217749      -0.183855       1.921174                    0.998846      29.696656      87.833991       0.587032       0.438039      -1.043805       0.008273       0.004783      -0.028213       0.029788      -0.018108       0.003163       0.001829      -0.020859       0.029750      -0.026225       0.010286       0.015939             11.134366      13.123164       4.387326      -2.451388       8.068393      -1.416891      12.211541          -0.000002
           88              C      20.485571      11.840558      14.126731      -0.099773      34.159631 0.41905769E+03  0.97902456E+04                                 9.243047                            6.900474       0.050894       1.997764                    0.999586      28.914944      83.653546       0.615278       0.426104      -1.055038      -0.024706      -0.014278      -0.000652       0.028542      -0.004712       0.019865       0.011480      -0.005437      -0.067549      -0.035314       0.016698       0.018616             11.196971      11.688139       3.725452      -3.918383       7.395948      -2.264809      14.506825          -0.000002
           89              C      18.321761      10.589887      12.998825      -0.104504      32.664905 0.40884758E+03  0.94689696E+04                                 8.873104                            6.762503       0.018113       1.979728                    0.999657      28.912951      82.598242       0.630493       0.419454      -1.061882       0.021060       0.012172       0.005219       0.024878       0.005276       0.023395       0.013521       0.006071      -0.018200      -0.026541      -0.003054       0.029595             10.324982      11.298483       3.774640      -2.872824       6.949611      -1.660466      12.726853          -0.000002
           90              C      19.302724      11.156879      12.194165      -0.108477      33.177834 0.41480743E+03  0.96260260E+04                                 8.933306                            6.784703       0.021621       1.977692                    0.999658      28.982092      82.435029       0.634248       0.416147      -1.065731      -0.003232      -0.001869       0.028241       0.028487      -0.003454       0.015566       0.009000      -0.003979       0.081359      -0.023884      -0.009574       0.033458             10.521992      12.591828       4.501933      -2.870687       7.405035      -1.659239      11.569113          -0.000001
           91              C      20.404907      11.793935      12.766071      -0.025261      39.147482 0.41911804E+03  0.96602976E+04                                 9.902375                            6.718178       0.051310       2.022234                    0.999304      26.752578      73.550205       0.658043       0.403829      -1.083874      -0.030196      -0.017451       0.024627       0.042695      -0.000171       0.004032       0.002332      -0.000199      -0.004938      -0.005304       0.001021       0.004283             13.370981      15.451524       5.932842      -6.010802       8.616153      -3.474215      16.045264          -0.000001
           92              C      21.457785      12.402493      11.887127       0.614244      25.609518 0.24860472E+03  0.51094813E+04                                 7.950324                            5.537474       0.011888       2.060152                    0.999433      21.806954      59.638122       0.644308       0.462536      -1.031150       0.043875       0.025360      -0.036526       0.062469      -0.074207       0.024918       0.014402      -0.085499      -0.136899      -0.084265      -0.024192       0.108456             10.324923      11.795684       4.333156      -3.653505       6.803361      -2.111709      12.375724           0.000000
           93              C       5.650506       6.190406       4.379112       0.619683      23.348881 0.24545266E+03  0.50377089E+04                                 7.497891                            5.534367       0.045046       2.074911                    0.999408      21.745519      59.780057       0.637737       0.467950      -1.026302       0.002499      -0.051557      -0.036467       0.063199      -0.000170      -0.000122      -0.090210      -0.004687       0.132092      -0.083489      -0.024358       0.107848              8.982913       8.731385       0.382458       0.270584      10.793099       4.770385       7.424256          -0.000001
           94              C      24.004291       7.427596       5.254305      -0.021371      36.499626 0.42425072E+03  0.98340497E+04                                 9.508952                            6.815681       0.077316       2.033943                    0.999282      26.887349      74.765040       0.643530       0.410608      -1.076558      -0.003803       0.034861       0.024661       0.042871       0.001259       0.000891      -0.005419       0.008866      -0.001215      -0.008249       0.003429       0.004820             11.878398      10.414704       0.223869       0.158372      15.150119       7.192991      10.070370          -0.000002
           95              C      25.181130       7.998248       5.657986      -0.101252      34.481786 0.44599031E+03  0.10623254E+05                                 9.427199                            7.217789      -0.183866       1.921169                    0.998846      29.696805      87.834654       0.587029       0.438040      -1.043804      -0.017543       0.019655       0.013904       0.029789      -0.012759      -0.009025      -0.015719       0.007750       0.014450      -0.026224       0.010287       0.015937             11.134444      10.689954       0.551023       0.389803      13.295881       5.491796       9.417498          -0.000002
           96              C      25.184258       9.133824       6.461296      -0.099773      34.159723 0.41905865E+03  0.97902786E+04                                 9.243077                            6.900490       0.050885       1.997761                    0.999586      28.915003      83.653899       0.615275       0.426105      -1.055037      -0.016984      -0.018727      -0.013248       0.028542       0.017177       0.012151      -0.019760       0.019749       0.008159      -0.035313       0.016698       0.018616             11.197012      10.021683      -1.494371      -1.057121      13.962905       6.168726       9.606449          -0.000002
           97              C      22.821758       7.997612       5.657535      -0.104505      32.665096 0.40884984E+03  0.94690416E+04                                 8.873156                            6.762534       0.018078       1.979717                    0.999657      28.913043      82.598773       0.630489       0.419456      -1.061880       0.018289       0.013770       0.009741       0.024879       0.013235       0.009363      -0.008641       0.039704      -0.027503      -0.026538      -0.003055       0.029592             10.325046       9.851133      -0.618280      -0.437379      12.491194       5.463488       8.632811          -0.000001
           98              C      22.817541       9.132127       6.460095      -0.108477      33.177691 0.41480531E+03  0.96259572E+04                                 8.933247                            6.784660       0.021571       1.977676                    0.999657      28.982061      82.434648       0.634254       0.416144      -1.065734       0.020922      -0.015784      -0.011166       0.028488      -0.012258      -0.008671      -0.004745       0.045493      -0.038793      -0.023884      -0.009574       0.033458             10.521920       9.650059       0.486685       0.344281      13.007197       5.803746       8.908503          -0.000002
           99              C      24.018794       9.712113       6.870379      -0.025254      39.147484 0.41911753E+03  0.96602862E+04                                 9.902391                            6.718185       0.051270       2.022223                    0.999304      26.752551      73.550212       0.658040       0.403831      -1.083873       0.000013      -0.034851      -0.024654       0.042689       0.002148       0.001519      -0.002611       0.006170      -0.002483      -0.005304       0.001019       0.004285             13.371009      10.446802      -0.809389      -0.572564      18.044882       9.095706      11.621342          -0.000001
          100              C      24.001773      10.936999       7.736867       0.614234      25.609664 0.24860644E+03  0.51095224E+04                                 7.950333                            5.537478       0.011892       2.060153                    0.999433      21.807039      59.638278       0.644310       0.462533      -1.031152      -0.000626       0.050991       0.036071       0.062463       0.001265       0.000895      -0.090839      -0.004263       0.132566      -0.084263      -0.024186       0.108448             10.324937       9.039684      -0.414644      -0.293322      13.187993       6.288230       8.747135           0.000000
          101              C       5.648160       0.336239       0.237857       0.622990      24.249697 0.24387528E+03  0.49945094E+04                                 7.703721                            5.505869       0.023359       2.067232                    0.999434      21.694606      59.467997       0.641602       0.466139      -1.027866      -0.000429       0.050986       0.036078       0.062461      -0.000465      -0.000328      -0.027760       0.171615      -0.132404      -0.083380      -0.024497       0.107877              9.605671       4.055881      -0.144740      -0.102423      13.707790       3.759179      11.053342          -0.000001
          102              C      23.978977      20.322631      14.376292      -0.025971      38.611880 0.42766007E+03  0.99124609E+04                                 9.851537                            6.808588       0.020436       2.012388                    0.999301      26.947511      74.426706       0.650095       0.406487      -1.081505      -0.000045      -0.037914      -0.026819       0.046441      -0.001028      -0.000726      -0.003757       0.000054       0.005262      -0.004054      -0.000356       0.004410             12.878964       4.930759      -0.255500      -0.180750      19.109909       6.391661      14.596225          -0.000001
          103              C      23.991113      18.033448      12.756917      -0.028129      36.544080 0.43044360E+03  0.10002792E+05                                 9.488552                            6.851010       0.080113       2.032209                    0.999269      26.995388      74.890303       0.644580       0.408907      -1.078863       0.005903       0.035618       0.025197       0.044027      -0.000082      -0.000057      -0.003774       0.006457      -0.001128      -0.005711       0.002294       0.003418             11.767854       4.842536      -0.257763      -0.182345      16.747961       4.297405      13.713065          -0.000002
          104              C      23.992722      16.797530      11.882625       0.615892      24.032542 0.24827567E+03  0.51076410E+04                                 7.610316                            5.547797       0.104573       2.091499                    0.999231      21.832625      59.990420       0.640445       0.464877      -1.028516       0.001898      -0.051230      -0.036240       0.062781       0.000663       0.000470      -0.030713       0.170754      -0.127374      -0.085878      -0.020731       0.106610              9.244898       4.141248      -0.016234      -0.011485      12.533531       2.086649      11.059916          -0.000001
          105              C       3.110703       4.726341       0.237857       0.623033      24.248717 0.24386285E+03  0.49941929E+04                                 7.703583                            5.505775       0.023252       2.067207                    0.999436      21.693841      59.465590       0.641599       0.466147      -1.027861       0.043975      -0.025834       0.036078       0.062472       0.074004      -0.024225       0.013573      -0.086918      -0.132421      -0.083393      -0.024499       0.107892              9.605509      11.177702      -4.247293       3.206198       6.585835      -1.965053      11.052989          -0.000001
          106              C      29.579136      10.633692      14.376292      -0.025983      38.611150 0.42765173E+03  0.99122001E+04                                 9.851351                            6.808479       0.020676       2.012464                    0.999302      26.947227      74.425197       0.650107       0.406482      -1.081510      -0.032881       0.018889      -0.026827       0.046450      -0.000486      -0.003617       0.001246      -0.001816       0.005233      -0.004058      -0.000345       0.004402             12.878708      15.355800      -6.260920       5.448076       8.684486      -3.346939      14.595836          -0.000001
          107              C      27.601596      11.786883      12.756917      -0.028132      36.543229 0.43043409E+03  0.10002499E+05                                 9.488355                            6.850901       0.080217       2.032242                    0.999270      26.995053      74.888694       0.644591       0.408903      -1.078867       0.033814      -0.012665       0.025201       0.044033       0.002765      -0.003298       0.001835      -0.003397      -0.001160      -0.005721       0.002283       0.003438             11.767569      13.558242      -5.278577       3.632565       8.031712      -2.303001      13.712754          -0.000002
          108              C      26.531467      12.405201      11.882625       0.615911      24.031739 0.24826673E+03  0.51074035E+04                                 7.610126                            5.547683       0.104489       2.091476                    0.999232      21.832130      59.988454       0.640455       0.464875      -1.028519      -0.043446       0.027218      -0.036244       0.062785       0.074202      -0.026378       0.015736      -0.084534      -0.127408      -0.085888      -0.020744       0.106632              9.244645      10.428140      -3.637919       1.802271       6.246175      -1.051471      11.059619          -0.000001
          109              C       3.110703       1.797971       4.377462       0.623009      24.249200 0.24386953E+03  0.49943663E+04                                 7.703665                            5.505838       0.023227       2.067193                    0.999435      21.694270      59.467081       0.641597       0.466145      -1.027862       0.043977       0.025410      -0.036364       0.062466       0.001805       0.077850       0.044996       0.002081       0.134552      -0.083390      -0.024509       0.107899              9.605587      11.177789       1.608938      -5.072599       9.323803      -2.931797       8.315170          -0.000001
          110              C      29.579136      17.096594       5.240198      -0.025976      38.611138 0.42765224E+03  0.99122217E+04                                 9.851372                            6.808496       0.020657       2.012458                    0.999302      26.947247      74.425455       0.650104       0.406484      -1.081509      -0.032878      -0.019006       0.026742       0.046447      -0.003572       0.000750       0.000437      -0.004112      -0.001666      -0.004059      -0.000340       0.004399             12.878713      15.355788       3.052462      -7.717727      11.838785      -4.460734      11.441567          -0.000001
          111              C      27.601596      15.953586       6.866777      -0.028135      36.543378 0.43043581E+03  0.10002550E+05                                 9.488378                            6.850912       0.080213       2.032240                    0.999270      26.995131      74.888970       0.644591       0.408902      -1.078868       0.033814       0.019547      -0.020335       0.044034      -0.002189       0.003703       0.002142      -0.002523       0.001458      -0.005719       0.002284       0.003435             11.767601      13.558274       1.667736      -6.186917      11.636844      -3.576012      10.107685          -0.000002
          112              C      26.531467      15.335056       7.740919       0.615912      24.031780 0.24826709E+03  0.51074133E+04                                 7.610136                            5.547688       0.104483       2.091474                    0.999232      21.832156      59.988558       0.640454       0.464875      -1.028519      -0.043447      -0.025114       0.037732       0.062786      -0.000167       0.078751       0.045518      -0.000193       0.125615      -0.085888      -0.020743       0.106631              9.244658      10.428157       0.488154      -4.030443       9.865745      -2.329577       7.440072          -0.000001
          113              C       8.228296       9.962966       0.064379      -0.102359      32.686575 0.41219516E+03  0.95723272E+04                                 8.922343                            6.808160       0.045830       1.989455                    0.999657      28.958745      83.020531       0.625466       0.421685      -1.059772       0.004524      -0.002911       0.023607       0.024212       0.006452      -0.014646       0.005597      -0.006341       0.070560      -0.023984      -0.004770       0.028754             10.425414      12.801683      -5.047124       2.728218       7.741789      -1.907185      10.732770          -0.000003
          114              C       9.206685       9.392579       0.871140      -0.097836      33.346821 0.42203198E+03  0.98748536E+04                                 9.085336                            6.922947      -0.004515       1.974169                    0.999589      29.167464      84.383803       0.614685       0.425861      -1.055437      -0.023394       0.013848       0.005142       0.027667       0.000333      -0.022728       0.007969       0.008670      -0.021255      -0.025361       0.000262       0.025100             10.617543      11.607848      -4.368763       2.645722       7.586197      -1.753635      12.658583          -0.000002
          115              C      12.740251       0.778819       2.012252      -0.102361      32.686378 0.41219126E+03  0.95721953E+04                                 8.922234                            6.808074       0.045705       1.989415                    0.999656      28.958654      83.019564       0.625478       0.421678      -1.059778      -0.000267       0.024049      -0.002792       0.024212      -0.002157       0.001286      -0.025380      -0.013706      -0.013492      -0.023977      -0.004786       0.028763             10.425310       4.636435      -0.388527      -0.227040      13.388507       4.205281      13.250987          -0.000003
          116              C      12.734380       1.916624       2.811510      -0.097839      33.346914 0.42203276E+03  0.98748705E+04                                 9.085324                            6.922931      -0.004630       1.974132                    0.999588      29.167522      84.383800       0.614689       0.425858      -1.055439       0.000320      -0.004205      -0.027342       0.027665      -0.002882       0.005175      -0.014491       0.022199       0.056739      -0.025353       0.000249       0.025105             10.617548       4.809014      -0.338111      -0.360185      14.839202       3.007542      12.204428          -0.000002
          117              C       7.034307       5.443726       9.373050      -0.102359      32.686362 0.41219221E+03  0.95722284E+04                                 8.922256                            6.808103       0.045802       1.989445                    0.999657      28.958671      83.019818       0.625474       0.421681      -1.059776       0.020708      -0.006708      -0.010605       0.024213      -0.022463       0.000509       0.012358      -0.000917      -0.025621      -0.023986      -0.004769       0.028756             10.425302      10.871678       2.003771      -4.928809      11.133405      -3.701259       9.270824          -0.000003
          118              C       8.017295       6.006580       8.566589      -0.097838      33.346861 0.42203271E+03  0.98748744E+04                                 9.085345                            6.922958      -0.004481       1.974180                    0.999590      29.167467      84.383813       0.614684       0.425862      -1.055437      -0.003481      -0.024991       0.011346       0.027666      -0.006686       0.011020       0.002751      -0.041534      -0.019489      -0.025361       0.000261       0.025100             10.617548      12.047546       0.786838      -5.058563      10.555422      -2.856700       9.249674          -0.000002
          119              C      12.740251       2.156750       0.064379      -0.102361      32.686505 0.41219328E+03  0.95722580E+04                                 8.922266                            6.808097       0.045687       1.989408                    0.999656      28.958760      83.020047       0.625476       0.421679      -1.059777      -0.000265       0.005375       0.023607       0.024212       0.000494      -0.002463      -0.015484       0.014324       0.070591      -0.023979      -0.004785       0.028764             10.425346       4.636450      -0.343447      -0.290760      15.906922       3.315996      10.732666          -0.000003
          120              C      12.734380       3.289248       0.871140      -0.097841      33.346964 0.42203366E+03  0.98748963E+04                                 9.085330                            6.922936      -0.004626       1.974133                    0.999588      29.167557      84.383903       0.614690       0.425858      -1.055440       0.000321      -0.027182       0.005139       0.027665       0.003920      -0.004441      -0.023670      -0.003795      -0.021242      -0.025353       0.000248       0.025105             10.617555       4.809018      -0.452212      -0.198889      14.385070       3.167904      12.658576          -0.000002
          121              C       7.034307      10.650778       2.012252      -0.102358      32.686344 0.41219214E+03  0.95722263E+04                                 8.922253                            6.808103       0.045802       1.989445                    0.999657      28.958662      83.019787       0.625474       0.421681      -1.059776       0.020708      -0.012232      -0.002794       0.024213      -0.006999      -0.021351       0.013784       0.003123      -0.013506      -0.023986      -0.004769       0.028756             10.425296      10.871650      -3.980403       3.530519       7.153218      -2.295835      13.251020          -0.000003
          122              C       8.017295      10.077741       2.811510      -0.097838      33.346832 0.42203264E+03  0.98748728E+04                                 9.085341                            6.922959      -0.004482       1.974180                    0.999590      29.167465      84.383814       0.614684       0.425862      -1.055437      -0.003480       0.002378      -0.027343       0.027666       0.008165      -0.009974       0.011720      -0.016132       0.056715      -0.025361       0.000261       0.025100             10.617540      12.047526      -4.507941       2.426236       7.600648      -1.813347      12.204445          -0.000002
          123              C       8.228296       3.377983       9.373050      -0.102357      32.686501 0.41219412E+03  0.95722958E+04                                 8.922327                            6.808150       0.045836       1.989457                    0.999657      28.958690      83.020307       0.625467       0.421685      -1.059772       0.004523       0.021290      -0.010607       0.024212      -0.011662       0.010961      -0.005724      -0.038406      -0.025631      -0.023985      -0.004769       0.028753             10.425392      12.801674       0.892053      -5.667501       9.203599      -2.423365       9.270904          -0.000003
          124              C       9.206685       3.948795       8.566589      -0.097834      33.346772 0.42203117E+03  0.98748296E+04                                 9.085329                            6.922941      -0.004514       1.974170                    0.999589      29.167418      84.383638       0.614686       0.425861      -1.055437      -0.023395       0.009458       0.011344       0.027667      -0.021320       0.007882       0.008178       0.009260      -0.019481      -0.025362       0.000263       0.025099             10.617533      11.607842       1.040128      -5.000391      10.995095      -2.957343       9.249663          -0.000002
          125              C      31.051926      15.023418      10.627613       0.619704      23.348645 0.24544798E+03  0.50375874E+04                                 7.497861                            5.534327       0.045099       2.074932                    0.999408      21.745206      59.778992       0.637737       0.467952      -1.026301      -0.002486       0.051558       0.036473       0.063203      -0.000170      -0.000121      -0.090209      -0.004669       0.132087      -0.083494      -0.024348       0.107843              8.982921       8.731334       0.382594       0.270642      10.793190       4.770419       7.424238          -0.000001
          126              C      12.698141      13.786228       9.752420      -0.021377      36.499743 0.42425055E+03  0.98340389E+04                                 9.508951                            6.815666       0.077336       2.033949                    0.999282      26.887342      74.764845       0.643534       0.410606      -1.076559       0.003803      -0.034863      -0.024663       0.042873       0.001261       0.000892      -0.005415       0.008870      -0.001221      -0.008247       0.003423       0.004823             11.878438      10.414685       0.223962       0.158432      15.150238       7.193035      10.070392          -0.000002
          127              C      11.521302      13.215576       9.348739      -0.101253      34.481952 0.44599187E+03  0.10623301E+05                                 9.427228                            7.217802      -0.183872       1.921166                    0.998846      29.696872      87.834899       0.587029       0.438041      -1.043804       0.017544      -0.019655      -0.013905       0.029790      -0.012758      -0.009026      -0.015718       0.007753       0.014448      -0.026223       0.010289       0.015935             11.134498      10.689998       0.551059       0.389822      13.295959       5.491827       9.417539          -0.000002
          128              C      11.518174      12.080000       8.545429      -0.099773      34.159718 0.41905817E+03  0.97902642E+04                                 9.243077                            6.900487       0.050886       1.997762                    0.999586      28.914975      83.653795       0.615275       0.426105      -1.055037       0.016983       0.018727       0.013246       0.028541       0.017177       0.012151      -0.019759       0.019749       0.008160      -0.035313       0.016698       0.018615             11.197023      10.021679      -1.494359      -1.057112      13.962933       6.168738       9.606459          -0.000002
          129              C      13.880674      13.216212       9.349190      -0.104502      32.664865 0.40884606E+03  0.94689246E+04                                 8.873098                            6.762493       0.018103       1.979727                    0.999657      28.912851      82.597883       0.630493       0.419455      -1.061882      -0.018289      -0.013769      -0.009742       0.024879       0.013236       0.009363      -0.008639       0.039705      -0.027503      -0.026536      -0.003057       0.029593             10.324991       9.851033      -0.618270      -0.437366      12.491171       5.463469       8.632770          -0.000002
          130              C      13.884891      12.081697       8.546630      -0.108475      33.177584 0.41480365E+03  0.96259067E+04                                 8.933225                            6.784645       0.021574       1.977678                    0.999657      28.981979      82.434303       0.634255       0.416143      -1.065735      -0.020921       0.015785       0.011165       0.028487      -0.012257      -0.008672      -0.004745       0.045493      -0.038792      -0.023883      -0.009574       0.033458             10.521900       9.650036       0.486692       0.344288      13.007180       5.803729       8.908483          -0.000002
          131              C      12.683638      11.501711       8.136346      -0.025251      39.147405 0.41911649E+03  0.96602563E+04                                 9.902380                            6.718178       0.051268       2.022223                    0.999304      26.752510      73.550076       0.658040       0.403831      -1.083872      -0.000013       0.034850       0.024652       0.042688       0.002148       0.001519      -0.002612       0.006171      -0.002482      -0.005306       0.001021       0.004285             13.371001      10.446787      -0.809377      -0.572554      18.044883       9.095700      11.621332          -0.000001
          132              C      12.700659      10.276825       7.269858       0.614233      25.609646 0.24860627E+03  0.51095175E+04                                 7.950327                            5.537475       0.011897       2.060155                    0.999433      21.807026      59.638216       0.644311       0.462533      -1.031152       0.000626      -0.050990      -0.036071       0.062462       0.001265       0.000894      -0.090838      -0.004265       0.132567      -0.084262      -0.024187       0.108448             10.324930       9.039678      -0.414636      -0.293315      13.187986       6.288223       8.747127           0.000000
          133              C      28.517873      16.483189      14.761665       0.619692      23.348708 0.24545094E+03  0.50376643E+04                                 7.497851                            5.534346       0.045039       2.074908                    0.999408      21.745436      59.779754       0.637738       0.467950      -1.026302       0.043429       0.025099      -0.038456       0.063205      -0.074473       0.024054       0.013903      -0.085799      -0.131461      -0.083492      -0.024363       0.107855              8.982855      10.610162       3.792005      -2.081220       6.241414      -1.202943      10.096989          -0.000001
          134              C      18.284317      10.568245       0.639136      -0.021378      36.499665 0.42425187E+03  0.98340778E+04                                 9.508941                            6.815678       0.077340       2.033949                    0.999283      26.887382      74.765008       0.643533       0.410606      -1.076559      -0.028313      -0.016363       0.027732       0.042877      -0.002521       0.005626       0.003253      -0.002905      -0.003122      -0.008249       0.003430       0.004819             11.878375      14.163865       5.307099      -3.927021       8.049495      -2.269821      13.421766          -0.000002
          135              C      17.202409       9.942907       0.080586      -0.101254      34.481659 0.44598837E+03  0.10623193E+05                                 9.427160                            7.217762      -0.183854       1.921173                    0.998846      29.696745      87.834323       0.587032       0.438039      -1.043805      -0.008274      -0.004782       0.028214       0.029788      -0.018108       0.003163       0.001830      -0.020857       0.029752      -0.026224       0.010287       0.015937             11.134394      13.123178       4.387349      -2.451395       8.068430      -1.416901      12.211574          -0.000002
          136              C      16.216861       9.373266       0.879994      -0.099774      34.159695 0.41905846E+03  0.97902684E+04                                 9.243059                            6.900480       0.050893       1.997763                    0.999586      28.914979      83.653681       0.615277       0.426104      -1.055038       0.024705       0.014280       0.000652       0.028542      -0.004712       0.019865       0.011480      -0.005435      -0.067549      -0.035314       0.016697       0.018617             11.196986      11.688148       3.725463      -3.918388       7.395966      -2.264821      14.506844          -0.000002
          137              C      18.380671      10.623937       2.007900      -0.104502      32.664768 0.40884583E+03  0.94689171E+04                                 8.873077                            6.762487       0.018118       1.979731                    0.999657      28.912863      82.597883       0.630494       0.419454      -1.061882      -0.021060      -0.012171      -0.005219       0.024878       0.005275       0.023395       0.013522       0.006073      -0.018201      -0.026541      -0.003053       0.029594             10.324943      11.298418       3.774627      -2.872788       6.949602      -1.660477      12.726808          -0.000002
          138              C      17.399708      10.056945       2.812560      -0.108476      33.177777 0.41480685E+03  0.96260081E+04                                 8.933294                            6.784697       0.021623       1.977693                    0.999658      28.982063      82.434900       0.634249       0.416147      -1.065732       0.003232       0.001871      -0.028240       0.028486      -0.003454       0.015566       0.009001      -0.003978       0.081358      -0.023884      -0.009574       0.033458             10.521971      12.591795       4.501927      -2.870660       7.405032      -1.659236      11.569085          -0.000001
          139              C      16.297525       9.419889       2.240654      -0.025261      39.147519 0.41911843E+03  0.96603093E+04                                 9.902381                            6.718181       0.051307       2.022233                    0.999304      26.752594      73.550268       0.658042       0.403829      -1.083874       0.030195       0.017452      -0.024627       0.042694      -0.000170       0.004032       0.002331      -0.000199      -0.004937      -0.005304       0.001020       0.004284             13.370986      15.451524       5.932850      -6.010795       8.616167      -3.474222      16.045266          -0.000001
          140              C      15.244647       8.811331       3.119598       0.614244      25.609537 0.24860492E+03  0.51094867E+04                                 7.950329                            5.537477       0.011887       2.060152                    0.999433      21.806967      59.638173       0.644308       0.462536      -1.031150      -0.043876      -0.025359       0.036526       0.062469      -0.074207       0.024918       0.014402      -0.085499      -0.136899      -0.084265      -0.024192       0.108456             10.324926      11.795688       4.333161      -3.653499       6.803368      -2.111709      12.375721           0.000000
          141              C      28.517873      19.407631      10.627613       0.619715      23.348419 0.24544588E+03  0.50375326E+04                                 7.497810                            5.534302       0.045099       2.074933                    0.999407      21.745085      59.778546       0.637739       0.467952      -1.026301       0.043439      -0.027893       0.036475       0.063209      -0.002107      -0.078231       0.044927       0.002050       0.132102      -0.083497      -0.024353       0.107850              8.982841      10.610329      -0.699846       4.268650       8.914024      -2.146667       7.424170          -0.000001
          142              C      18.284317       4.121480       9.752420      -0.021384      36.499666 0.42425065E+03  0.98340363E+04                                 9.508920                            6.815655       0.077365       2.033957                    0.999283      26.887341      74.764690       0.643536       0.410605      -1.076561      -0.028314       0.020702      -0.024665       0.042879       0.004467      -0.004247       0.003477      -0.002267      -0.001217      -0.008247       0.003425       0.004821             11.878378      14.163972      -1.935882       6.311857      11.400820      -3.453189      10.070340          -0.000002
          143              C      17.202409       3.386587       9.348739      -0.101251      34.481630 0.44598755E+03  0.10623168E+05                                 9.427156                            7.217758      -0.183860       1.921172                    0.998846      29.696678      87.834067       0.587032       0.438039      -1.043805      -0.008274       0.025012      -0.013904       0.029789      -0.003046      -0.018128       0.000028      -0.025961       0.014443      -0.026225       0.010287       0.015938             11.134398      13.123210      -0.850683       4.953229      10.862528      -2.403511       9.417454          -0.000002
          144              C      16.216861       3.950713       8.545429      -0.099772      34.159571 0.41905667E+03  0.97902150E+04                                 9.243037                            6.900466       0.050895       1.997765                    0.999586      28.914888      83.653334       0.615278       0.426104      -1.055038       0.024705       0.005369       0.013247       0.028542       0.017162      -0.011058       0.020392       0.019803       0.008167      -0.035314       0.016699       0.018615             11.196962      11.688131      -2.454363       4.817547      12.296346      -3.995181       9.606410          -0.000002
          145              C      18.380671       5.430685       9.349190      -0.104501      32.664644 0.40884344E+03  0.94688422E+04                                 8.873040                            6.762458       0.018140       1.979738                    0.999657      28.912750      82.597314       0.630497       0.419453      -1.061883      -0.021061      -0.008974      -0.009740       0.024879       0.023817      -0.002814       0.012427       0.002975      -0.027499      -0.026540      -0.003055       0.029595             10.324913      11.298404      -1.452098       4.515773      11.043627      -3.106125       8.632708          -0.000001
          146              C      17.399708       6.000647       8.546630      -0.108475      33.177697 0.41480561E+03  0.96259713E+04                                 8.933279                            6.784688       0.021624       1.977694                    0.999658      28.982012      82.434694       0.634249       0.416147      -1.065732       0.003232      -0.026006       0.011166       0.028486       0.013527      -0.008440      -0.005143      -0.044029      -0.038797      -0.023884      -0.009574       0.033457             10.521959      12.591778      -1.207906       5.200855      10.065568      -2.598697       8.908531          -0.000002
          147              C      16.297525       5.249258       8.136346      -0.025258      39.147368 0.41911687E+03  0.96602637E+04                                 9.902357                            6.718170       0.051311       2.022235                    0.999304      26.752531      73.550040       0.658043       0.403830      -1.083874       0.030195      -0.017411       0.024655       0.042694       0.003745      -0.001505       0.002622       0.000621      -0.002477      -0.005306       0.001022       0.004283             13.370953      15.451488      -3.692407       7.595658      13.040079      -5.036337      11.621291          -0.000001
          148              C      15.244647       5.875424       7.269858       0.614243      25.609492 0.24860458E+03  0.51094772E+04                                 7.950317                            5.537471       0.011892       2.060154                    0.999433      21.806944      59.638071       0.644308       0.462536      -1.031150      -0.043875       0.025998      -0.036074       0.062468      -0.001212      -0.078269       0.046121       0.004330       0.132585      -0.084264      -0.024193       0.108457             10.324909      11.795665      -2.002254       5.302368      10.431953      -3.392993       8.747109           0.000000
          149              C      33.591729      16.487483      14.768868       0.622994      24.249555 0.24387506E+03  0.49945111E+04                                 7.703736                            5.505901       0.023208       2.067182                    0.999435      21.694592      59.468270       0.641593       0.466145      -1.027861      -0.043967       0.025833      -0.036073       0.062464       0.074006      -0.024216       0.013565      -0.086920      -0.132444      -0.083384      -0.024514       0.107898              9.605642      11.177815      -4.247338       3.206179       6.585952      -1.965001      11.053160          -0.000001
          150              C       7.123296      10.580132       0.630433      -0.025972      38.611188 0.42765457E+03  0.99122967E+04                                 9.851403                            6.808530       0.020628       2.012448                    0.999302      26.947323      74.425930       0.650100       0.406485      -1.081507       0.032878      -0.018886       0.026824       0.046446      -0.000479      -0.003618       0.001245      -0.001825       0.005217      -0.004062      -0.000335       0.004397             12.878710      15.355780      -6.260904       5.448003       8.684482      -3.346889      14.595868          -0.000001
          151              C       9.100836       9.426941       2.249808      -0.028138      36.543504 0.43043769E+03  0.10002606E+05                                 9.488402                            6.850928       0.080211       2.032239                    0.999270      26.995193      74.889219       0.644590       0.408903      -1.078867      -0.033816       0.012665      -0.025203       0.044035       0.002761      -0.003297       0.001834      -0.003393      -0.001155      -0.005717       0.002284       0.003433             11.767621      13.558299      -5.278605       3.632583       8.031742      -2.303014      13.712822          -0.000002
          152              C      10.170965       8.808623       3.124100       0.615912      24.031810 0.24826748E+03  0.51074243E+04                                 7.610147                            5.547695       0.104478       2.091471                    0.999232      21.832181      59.988683       0.640453       0.464875      -1.028518       0.043446      -0.027220       0.036244       0.062786       0.074202      -0.026380       0.015737      -0.084534      -0.127406      -0.085889      -0.020742       0.106631              9.244666      10.428166      -3.637933       1.802284       6.246190      -1.051480      11.059643          -0.000001
          153              C      31.054272      20.877585      14.768868       0.622994      24.249650 0.24387447E+03  0.49944883E+04                                 7.703718                            5.505865       0.023390       2.067244                    0.999434      21.694534      59.467761       0.641602       0.466140      -1.027865       0.000440      -0.051000      -0.036062       0.062463      -0.000469      -0.000333      -0.027762       0.171609      -0.132406      -0.083379      -0.024495       0.107874              9.605675       4.055877      -0.144619      -0.102275      13.708118       3.759075      11.053030          -0.000001
          154              C      12.723455       0.891193       0.630433      -0.025971      38.611935 0.42766073E+03  0.99124811E+04                                 9.851550                            6.808596       0.020432       2.012387                    0.999301      26.947528      74.426796       0.650094       0.406487      -1.081505       0.000046       0.037914       0.026820       0.046441      -0.001029      -0.000729      -0.003758       0.000049       0.005250      -0.004056      -0.000354       0.004410             12.878988       4.930763      -0.255379      -0.180651      19.110131       6.391607      14.596070          -0.000001
          155              C      12.711319       3.180376       2.249808      -0.028129      36.544123 0.43044390E+03  0.10002802E+05                                 9.488563                            6.851015       0.080114       2.032210                    0.999269      26.995394      74.890360       0.644579       0.408907      -1.078863      -0.005906      -0.035618      -0.025197       0.044028      -0.000081      -0.000058      -0.003773       0.006458      -0.001128      -0.005711       0.002293       0.003418             11.767873       4.842541      -0.257746      -0.182329      16.748009       4.297405      13.713070          -0.000002
          156              C      12.709710       4.416294       3.124100       0.615892      24.032562 0.24827583E+03  0.51076459E+04                                 7.610324                            5.547802       0.104572       2.091499                    0.999231      21.832636      59.990489       0.640444       0.464878      -1.028516      -0.001902       0.051230       0.036240       0.062781       0.000664       0.000469      -0.030713       0.170754      -0.127374      -0.085878      -0.020731       0.106610              9.244909       4.141252      -0.016229      -0.011479      12.533559       2.086650      11.059917          -0.000001
          157              C      33.591729      19.415853      10.629263       0.622993      24.249545 0.24387518E+03  0.49945139E+04                                 7.703733                            5.505902       0.023259       2.067199                    0.999435      21.694597      59.468285       0.641593       0.466145      -1.027861      -0.043965      -0.025412       0.036372       0.062463       0.001807       0.077846       0.044995       0.002081       0.134576      -0.083385      -0.024514       0.107899              9.605632      11.177892       1.609064      -5.072471       9.324022      -2.931858       8.314981          -0.000001
          158              C       7.123296       4.117230       9.766527      -0.025971      38.611186 0.42765445E+03  0.99122939E+04                                 9.851406                            6.808531       0.020631       2.012450                    0.999302      26.947315      74.425924       0.650099       0.406486      -1.081506       0.032878       0.019005      -0.026740       0.046446      -0.003571       0.000752       0.000437      -0.004116      -0.001649      -0.004062      -0.000334       0.004397             12.878711      15.355839       3.052536      -7.717610      11.838934      -4.460743      11.441360          -0.000001
          159              C       9.100836       5.260238       8.139948      -0.028138      36.543489 0.43043722E+03  0.10002592E+05                                 9.488400                            6.850925       0.080213       2.032240                    0.999270      26.995180      74.889178       0.644590       0.408903      -1.078867      -0.033816      -0.019548       0.020332       0.044035      -0.002189       0.003702       0.002141      -0.002523       0.001457      -0.005718       0.002284       0.003434             11.767620      13.558306       1.667743      -6.186911      11.636888      -3.576018      10.107665          -0.000002
          160              C      10.170965       5.878768       7.265806       0.615912      24.031817 0.24826749E+03  0.51074248E+04                                 7.610150                            5.547696       0.104478       2.091471                    0.999232      21.832183      59.988703       0.640453       0.464876      -1.028518       0.043446       0.025113      -0.037735       0.062786      -0.000168       0.078752       0.045518      -0.000194       0.125614      -0.085889      -0.020742       0.106631              9.244671      10.428172       0.488158      -4.030442       9.865771      -2.329583       7.440071          -0.000001
          161              O      24.002948      16.977646      10.639918      -0.544034      34.028213 0.47257716E+03  0.10971768E+05                                 8.238692                            6.633321       0.588568       2.260171                    0.997342      26.487088      67.848507       0.755582       0.349157      -1.149893       0.003831       0.010931       0.019567       0.022738       0.004707      -0.002712      -0.006815       0.097357       0.145780      -0.073568       0.024237       0.049330              9.593610       5.173960       0.314045      -0.039175       7.819725       2.493032      15.787144          -0.000003
          162              O      14.813567      16.072850       1.472910      -0.551170      32.167700 0.44401914E+03  0.10139852E+05                                 7.888962                            6.367851       0.574383       2.247070                    0.998397      26.446402      66.982120       0.783179       0.342464      -1.156551      -0.000450      -0.007929      -0.021160       0.022601       0.001052      -0.000630      -0.003299       0.101239       0.150515      -0.075802       0.025527       0.050275              9.147040       4.698377      -0.046534      -0.168335       7.731782       3.776801      15.010962          -0.000002
          163              O      25.573163      12.969044      12.466237      -0.544035      34.027833 0.47257214E+03  0.10971617E+05                                 8.238620                            6.633279       0.588539       2.260162                    0.997343      26.486990      67.848050       0.755586       0.349156      -1.149894       0.021055      -0.007706       0.003790       0.022739      -0.003278      -0.035007       0.026332       0.001501      -0.165676      -0.073579       0.024254       0.049325              9.593511      13.713243      -4.851547      -0.331964       7.929758       0.548025       7.137533          -0.000003
          164              O      13.235073       9.471479      14.665322      -0.551165      32.165925 0.44399523E+03  0.10139154E+05                                 7.888621                            6.367643       0.574249       2.247042                    0.998392      26.445826      66.979827       0.783199       0.342460      -1.156557      -0.019805       0.010872      -0.000441       0.022597      -0.003832      -0.035887       0.022057       0.003864      -0.179065      -0.075825       0.025553       0.050272              9.146564      13.464953      -5.224044       0.572720       7.807720      -0.315747       6.167017          -0.000002
          165              O      26.692643      14.136272       8.078270      -0.544041      34.027917 0.47257320E+03  0.10971647E+05                                 8.238628                            6.633282       0.588498       2.260148                    0.997342      26.487037      67.848165       0.755587       0.349156      -1.149895       0.011381       0.017741      -0.008530       0.022738       0.007963       0.044363      -0.015671      -0.088101       0.003688      -0.073588       0.024254       0.049334              9.593519       7.432114       1.689931      -1.643256      13.850626      -4.205321       7.497819          -0.000003
          166              O      21.321636       2.991447       4.048064      -0.551151      32.166166 0.44401233E+03  0.10139645E+05                                 7.888707                            6.367812       0.574206       2.247019                    0.998397      26.446079      66.980863       0.783180       0.342465      -1.156552      -0.007080      -0.018759       0.010390       0.022583       0.011771       0.042856      -0.015106      -0.094861       0.013015      -0.075838       0.025524       0.050314              9.146560       6.935409       2.561674      -2.320497      12.680082      -4.568035       7.824189          -0.000002
          167              O      26.692643      12.324155      10.639918      -0.544039      34.027857 0.47257227E+03  0.10971619E+05                                 8.238617                            6.633275       0.588500       2.260149                    0.997342      26.487014      67.848078       0.755587       0.349156      -1.149895       0.011381      -0.002136       0.019568       0.022737       0.044484      -0.007262       0.001055      -0.040734       0.145792      -0.073589       0.024254       0.049334              9.593509       7.432103      -0.986807       2.140636       5.561476      -1.278342      15.786948          -0.000003
          168              O      21.321636       4.813119       1.472910      -0.551169      32.166233 0.44399995E+03  0.10139291E+05                                 7.888679                            6.367684       0.574273       2.247050                    0.998392      26.445912      66.980196       0.783195       0.342461      -1.156556      -0.007106       0.003560      -0.021151       0.022595       0.044335      -0.003185       0.001109      -0.049026       0.150535      -0.075836       0.025553       0.050283              9.146636       6.935654      -1.335199       3.188498       5.494058      -2.030677      15.010198          -0.000002
          169              O      24.002948      15.685703      12.466237      -0.544034      34.028191 0.47257700E+03  0.10971763E+05                                 8.238689                            6.633320       0.588568       2.260171                    0.997342      26.487082      67.848493       0.755582       0.349157      -1.149893       0.003831       0.022090       0.003792       0.022739      -0.000990       0.005342      -0.043472      -0.006455      -0.165655      -0.073567       0.024237       0.049330              9.593601       5.173957       0.067627       0.309169      16.469261      -0.561203       7.137584          -0.000003
          170              O      14.813567       6.740497      14.665322      -0.551144      32.166132 0.44401126E+03  0.10139616E+05                                 7.888709                            6.367809       0.574260       2.247038                    0.998397      26.446059      66.980843       0.783179       0.342466      -1.156551      -0.000459      -0.022574      -0.000418       0.022582      -0.000249       0.001214      -0.042095      -0.008667      -0.179079      -0.075815       0.025506       0.050309              9.146568       4.698272      -0.174007       0.012210      16.574343       0.653603       6.167089          -0.000002
          171              O      25.573163      16.073105       8.078270      -0.544037      34.027917 0.47257329E+03  0.10971650E+05                                 8.238634                            6.633287       0.588538       2.260161                    0.997343      26.487019      67.848151       0.755586       0.349156      -1.149894       0.021055       0.001007      -0.008530       0.022739      -0.034101       0.008565       0.046265       0.057953       0.003682      -0.073579       0.024254       0.049325              9.593531      13.713275      -1.928399      -4.464211       7.569485       0.675246       7.497833          -0.000003
          172              O      13.235073      16.982160       4.048064      -0.551172      32.167460 0.44401591E+03  0.10139755E+05                                 7.888909                            6.367816       0.574306       2.247044                    0.998397      26.446338      66.981793       0.783183       0.342463      -1.156553      -0.019803       0.003221       0.010409       0.022603      -0.035105       0.008328       0.044665       0.067907       0.013040      -0.075814       0.025545       0.050269              9.146969      13.465338      -1.199506      -5.117144       6.150777       0.269423       7.824791          -0.000002
          173              O      22.425224      16.074329       8.070016      -0.552384      33.398964 0.44765199E+03  0.10229491E+05                                 8.063143                            6.368676       0.613074       2.257818                    0.998680      26.431313      66.663681       0.788867       0.339773      -1.160440      -0.020772      -0.004497      -0.011142       0.023997       0.037600      -0.005832       0.043085       0.068871       0.007021      -0.075055       0.021128       0.053928              9.727230      14.458690       1.250606       5.439531       6.581108       0.160340       8.141892          -0.000003
          174              O      21.306823      14.143492       8.066265      -0.547170      33.477331 0.44109608E+03  0.10056063E+05                                 8.118979                            6.345329       0.567947       2.245621                    0.998322      26.411708      66.828590       0.784883       0.342300      -1.156739      -0.004641       0.022236      -0.010698       0.025108      -0.012541      -0.041579      -0.014769      -0.095147       0.014467      -0.075097       0.025089       0.050008              9.890520       7.306416      -2.847371       2.420837      14.129017      -4.969841       8.236129          -0.000001
          175              O       8.339382       2.993779       4.054667      -0.543011      31.829312 0.46144982E+03  0.10637103E+05                                 7.809903                            6.517856       0.704005       2.294959                    0.998937      26.306509      66.884420       0.769646       0.345236      -1.154520       0.008251      -0.019099       0.011804       0.023920      -0.009767      -0.041067      -0.011565      -0.088452       0.014660      -0.071155       0.025971       0.045183              8.753909       6.801806      -1.855843       1.869094      12.174136      -3.733808       7.285786          -0.000005
          176              O      16.392197      16.982212       4.051366      -0.550932      32.354707 0.44899271E+03  0.10281077E+05                                 7.908986                            6.405735       0.584993       2.250451                    0.998426      26.474207      67.122678       0.780507       0.342712      -1.156449       0.020062       0.004363       0.010755       0.023178       0.037946      -0.004607       0.042885       0.069907       0.005304      -0.074922       0.019733       0.055189              9.073983      13.424334       1.905916       4.604103       6.377853       0.616510       7.419763          -0.000003
          177              O      22.425224      12.961669      12.470138      -0.552382      33.398874 0.44765051E+03  0.10229448E+05                                 8.063127                            6.368664       0.613078       2.257820                    0.998680      26.431282      66.663561       0.788868       0.339773      -1.160440      -0.020772      -0.012003      -0.000531       0.023996       0.007019       0.037397       0.021618       0.008078      -0.175359      -0.075056       0.021128       0.053928              9.727211      14.458659       5.545546      -0.631900       8.069527      -0.365237       6.653446          -0.000003
          178              O      21.306823      12.315238      10.650723      -0.547169      33.477234 0.44109470E+03  0.10056023E+05                                 8.118962                            6.345318       0.567949       2.245622                    0.998322      26.411678      66.828472       0.784884       0.342299      -1.156739      -0.004640      -0.002683       0.024529       0.025107      -0.043383       0.002019       0.001171      -0.050006       0.149894      -0.075098       0.025090       0.050008              9.890500       7.306403       1.334639      -3.490938       5.768736      -2.017746      16.596360          -0.000001
          179              O       8.339382       4.820121       1.472910      -0.543002      31.828203 0.46143444E+03  0.10636648E+05                                 7.809671                            6.517711       0.703948       2.294942                    0.998937      26.306288      66.883297       0.769662       0.345232      -1.154525       0.008260       0.004772      -0.021933       0.023918      -0.041980       0.004466       0.002585      -0.048395       0.134865      -0.071162       0.025977       0.045184              8.753595       6.801612       1.144468      -2.372090       5.483018      -1.371081      13.976154          -0.000005
          180              O      16.392197       9.474609      14.664272      -0.550918      32.353661 0.44896253E+03  0.10280204E+05                                 7.908740                            6.405450       0.585028       2.250478                    0.998422      26.473648      67.120471       0.780538       0.342705      -1.156456       0.020067       0.011590       0.000530       0.023180       0.008284       0.037317       0.021570       0.009546      -0.175771      -0.074919       0.019734       0.055185              9.073778      13.424292       4.975881       0.263911       7.691042       0.152587       6.106000          -0.000003
          181              O      25.122371      11.407946       8.070016      -0.552384      33.398990 0.44765235E+03  0.10229501E+05                                 8.063148                            6.368679       0.613158       2.257845                    0.998680      26.431331      66.663734       0.788866       0.339773      -1.160440      -0.014268      -0.015751      -0.011143       0.023997       0.048657       0.034420      -0.026555       0.030484       0.007023      -0.075055       0.021126       0.053928              9.727242       9.625756       4.034679       2.854144      11.414071       4.633375       8.141898          -0.000003
          182              O      22.891020      11.402643       8.066265      -0.547165      33.477038 0.44109161E+03  0.10055933E+05                                 8.118927                            6.345292       0.567953       2.245624                    0.998322      26.411617      66.828220       0.784886       0.342299      -1.156739       0.016954      -0.015121      -0.010697       0.025110      -0.047435      -0.033555      -0.028654       0.026012       0.014460      -0.075087       0.025090       0.049997              9.890454       9.965878      -4.379391      -3.097996      11.469413       4.578393       8.236073          -0.000001
          183              O       6.756840       5.731763       4.054667      -0.542998      31.828045 0.46143134E+03  0.10636556E+05                                 7.809639                            6.517683       0.704036       2.294970                    0.998937      26.306236      66.883069       0.769665       0.345232      -1.154525      -0.012424       0.016685       0.011808       0.023920      -0.043149      -0.030525      -0.029816       0.027452       0.014654      -0.071151       0.025978       0.045173              8.753560       9.229840      -3.254521      -2.302232       9.745350       3.483139       7.285488          -0.000005
          184              O      22.897599       5.727096       4.051366      -0.550919      32.353763 0.44896406E+03  0.10280248E+05                                 7.908757                            6.405461       0.585073       2.250493                    0.998422      26.473678      67.120587       0.780537       0.342705      -1.156456       0.013797       0.015204       0.010763       0.023181       0.049271       0.034860      -0.025396       0.030572       0.005313      -0.074919       0.019734       0.055185              9.073801       9.781825       4.003855       2.832425      10.019727       3.681929       7.419849          -0.000003
          185              O      23.991646      13.867052       9.809596      -1.039783      57.932983 0.12976675E+04  0.38567739E+05                                11.241240                           10.523888       0.015126       1.921950                    0.998258      37.532814     106.820470       0.643910       0.320052      -1.181744      -0.001955      -0.001130      -0.000800       0.002396      -0.000306      -0.000216      -0.000121      -0.000372       0.000544      -0.000534       0.000266       0.000268             12.420027      12.446362       0.030467       0.021550      12.411257       0.012476      12.402463          -0.000001
          186              O       5.664286       3.273929       2.315988      -1.044752      55.439294 0.12995036E+04  0.38623363E+05                                10.880908                           10.517204       0.036990       1.927271                    0.998418      37.577567     106.835428       0.645623       0.319194      -1.182923       0.000653       0.000355       0.000276       0.000793      -0.000046       0.000015      -0.000048      -0.000091       0.000005      -0.000066      -0.000026       0.000092             11.471881      11.756247       0.329286       0.232952      11.377548       0.134399      11.281848          -0.000001
          187              O      10.009789       8.889669       4.366807      -0.544041      34.028001 0.47257460E+03  0.10971688E+05                                 8.238644                            6.633293       0.588494       2.260147                    0.997342      26.487061      67.848269       0.755586       0.349156      -1.149894      -0.011383       0.002134      -0.019569       0.022739       0.044483      -0.007262       0.001055      -0.040733       0.145791      -0.073588       0.024253       0.049334              9.593537       7.432123      -0.986815       2.140652       5.561490      -1.278355      15.786999          -0.000003
          188              O      15.380796      16.400705      13.533815      -0.551158      32.166989 0.44402219E+03  0.10139932E+05                                 7.888862                            6.367895       0.574235       2.247025                    0.998397      26.446334      66.981828       0.783172       0.342467      -1.156550       0.007087      -0.003542       0.021152       0.022587       0.044325      -0.003170       0.001101      -0.048988       0.150646      -0.075836       0.025517       0.050319              9.146789       6.935756      -1.335083       3.188457       5.494050      -2.030467      15.010562          -0.000002
          189              O      12.699484       5.528121       2.540488      -0.544035      34.028271 0.47257811E+03  0.10971796E+05                                 8.238703                            6.633329       0.588566       2.260170                    0.997342      26.487104      67.848582       0.755581       0.349157      -1.149893      -0.003834      -0.022090      -0.003792       0.022739      -0.000990       0.005342      -0.043472      -0.006455      -0.165656      -0.073567       0.024237       0.049330              9.593624       5.173966       0.067631       0.309170      16.469315      -0.561207       7.137592          -0.000003
          190              O      21.888865      14.473327       0.341403      -0.551170      32.167069 0.44400830E+03  0.10139536E+05                                 7.888844                            6.367760       0.574247       2.247040                    0.998390      26.446108      66.981020       0.783187       0.342463      -1.156553       0.000470       0.022592       0.000437       0.022601      -0.000248       0.001195      -0.042096      -0.008599      -0.179046      -0.075811       0.025534       0.050277              9.146904       4.698316      -0.173860       0.012297      16.575252       0.653984       6.167144          -0.000002
          191              O      11.129269       5.140719       6.928455      -0.544037      34.028003 0.47257475E+03  0.10971694E+05                                 8.238651                            6.633299       0.588535       2.260160                    0.997343      26.487043      67.848264       0.755584       0.349156      -1.149894      -0.021058      -0.001010       0.008528       0.022741      -0.034101       0.008565       0.046265       0.057953       0.003680      -0.073578       0.024253       0.049325              9.593545      13.713296      -1.928405      -4.464212       7.569503       0.675244       7.497835          -0.000003
          192              O      23.467359       4.231664      10.958661      -0.551154      32.166639 0.44401719E+03  0.10139786E+05                                 7.888794                            6.367850       0.574186       2.247009                    0.998396      26.446253      66.981456       0.783177       0.342466      -1.156551       0.019801      -0.003224      -0.010381       0.022589      -0.035121       0.008303       0.044670       0.067935       0.012982      -0.075825       0.025516       0.050309              9.146698      13.465289      -1.199493      -5.116553       6.150828       0.269477       7.823977          -0.000002
          193              O      12.699484       4.236178       4.366807      -0.544033      34.028240 0.47257767E+03  0.10971783E+05                                 8.238700                            6.633327       0.588564       2.260170                    0.997342      26.487086      67.848535       0.755581       0.349157      -1.149893      -0.003835      -0.010932      -0.019567       0.022739       0.004707      -0.002712      -0.006815       0.097357       0.145781      -0.073567       0.024237       0.049330              9.593614       5.173963       0.314046      -0.039169       7.819738       2.493032      15.787143          -0.000003
          194              O      21.888865       5.140974      13.533815      -0.551145      32.166067 0.44400963E+03  0.10139568E+05                                 7.888694                            6.367794       0.574358       2.247070                    0.998397      26.446073      66.980799       0.783181       0.342466      -1.156552       0.000471       0.007917       0.021144       0.022582       0.001057      -0.000631      -0.003296       0.101224       0.150634      -0.075815       0.025499       0.050315              9.146559       4.698264      -0.046186      -0.167863       7.731285       3.776167      15.010129          -0.000002
          195              O      11.129269       8.244780       2.540488      -0.544038      34.027989 0.47257460E+03  0.10971689E+05                                 8.238647                            6.633297       0.588537       2.260160                    0.997343      26.487046      67.848257       0.755585       0.349156      -1.149894      -0.021057       0.007706      -0.003791       0.022741      -0.003278      -0.035007       0.026331       0.001502      -0.165674      -0.073578       0.024253       0.049325              9.593541      13.713290      -4.851572      -0.331958       7.929784       0.548022       7.137548          -0.000003
          196              O      23.467359      11.742345       0.341403      -0.551154      32.166654 0.44401685E+03  0.10139777E+05                                 7.888797                            6.367848       0.574124       2.246989                    0.998396      26.446210      66.981346       0.783177       0.342466      -1.156551       0.019800      -0.010865       0.000410       0.022589      -0.003865      -0.035874       0.022062       0.003892      -0.179098      -0.075823       0.025522       0.050301              9.146709      13.464983      -5.224183       0.572498       7.808033      -0.315661       6.167111          -0.000002
          197              O      10.009789       7.077552       6.928455      -0.544042      34.028047 0.47257521E+03  0.10971706E+05                                 8.238652                            6.633298       0.588494       2.260146                    0.997342      26.487076      67.848328       0.755585       0.349156      -1.149894      -0.011384      -0.017742       0.008528       0.022740       0.007964       0.044362      -0.015671      -0.088101       0.003687      -0.073588       0.024253       0.049334              9.593550       7.432132       1.689940      -1.643261      13.850684      -4.205338       7.497834          -0.000003
          198              O      15.380796      18.222377      10.958661      -0.551158      32.166977 0.44402287E+03  0.10139951E+05                                 7.888860                            6.367901       0.574208       2.247016                    0.998396      26.446343      66.981868       0.783172       0.342467      -1.156550       0.007089       0.018766      -0.010381       0.022587       0.011769       0.042850      -0.015100      -0.094877       0.012995      -0.075836       0.025517       0.050319              9.146776       6.935762       2.561979      -2.320518      12.680507      -4.568099       7.824058          -0.000002
          199              O      11.580061       9.805878       6.936709      -0.552381      33.398914 0.44765108E+03  0.10229465E+05                                 8.063138                            6.368672       0.613155       2.257845                    0.998680      26.431288      66.663606       0.788866       0.339773      -1.160440       0.014268       0.015750       0.011141       0.023995       0.048658       0.034421      -0.026556       0.030485       0.007023      -0.075056       0.021127       0.053929              9.727232       9.625750       4.034680       2.854144      11.414059       4.633367       8.141888          -0.000003
          200              O      13.811412       9.811181       6.940460      -0.547165      33.476978 0.44109084E+03  0.10055910E+05                                 8.118915                            6.345286       0.567956       2.245625                    0.998322      26.411605      66.828166       0.784887       0.342299      -1.156739      -0.016955       0.015120       0.010695       0.025110      -0.047435      -0.033556      -0.028654       0.026011       0.014460      -0.075087       0.025090       0.049997              9.890434       9.965858      -4.379374      -3.097983      11.469389       4.578378       8.236056          -0.000001
          201              O      29.945592      15.482061      10.952058      -0.542992      31.826507 0.46140689E+03  0.10635831E+05                                 7.809311                            6.517450       0.704104       2.294996                    0.998938      26.305848      66.881149       0.769691       0.345225      -1.154533       0.012417      -0.016686      -0.011802       0.023915      -0.043150      -0.030524      -0.029815       0.027457       0.014659      -0.071151       0.025977       0.045174              8.753164       9.229489      -3.254294      -2.302109       9.744836       3.482912       7.285166          -0.000005
          202              O      13.804833      15.486728      10.955359      -0.550951      32.354576 0.44896415E+03  0.10280256E+05                                 7.908874                            6.405441       0.584930       2.250460                    0.998419      26.473782      67.120994       0.780542       0.342703      -1.156457      -0.013770      -0.015242      -0.010782       0.023199       0.049264       0.034848      -0.025424       0.030634       0.005281      -0.074928       0.019745       0.055183              9.074039       9.781786       4.004039       2.832460      10.020387       3.682190       7.419944          -0.000003
          203              O      14.277208       8.252155       2.536587      -0.552381      33.398905 0.44765085E+03  0.10229459E+05                                 8.063135                            6.368669       0.613072       2.257818                    0.998680      26.431278      66.663575       0.788867       0.339773      -1.160440       0.020770       0.012004       0.000531       0.023995       0.007019       0.037397       0.021618       0.008078      -0.175359      -0.075056       0.021128       0.053928              9.727223      14.458681       5.545558      -0.631898       8.069540      -0.365237       6.653449          -0.000003
          204              O      15.395609       8.898586       4.356002      -0.547170      33.477267 0.44109530E+03  0.10056040E+05                                 8.118967                            6.345322       0.567949       2.245622                    0.998322      26.411696      66.828536       0.784884       0.342299      -1.156739       0.004639       0.002683      -0.024529       0.025108      -0.043382       0.002019       0.001171      -0.050006       0.149894      -0.075098       0.025089       0.050008              9.890500       7.306405       1.334640      -3.490930       5.768740      -2.017746      16.596356          -0.000001
          205              O      28.363050      16.393703      13.533815      -0.543003      31.828218 0.46143474E+03  0.10636657E+05                                 7.809670                            6.517710       0.703945       2.294941                    0.998937      26.306309      66.883374       0.769662       0.345232      -1.154525      -0.008255      -0.004774       0.021934       0.023918      -0.041982       0.004464       0.002583      -0.048386       0.134873      -0.071162       0.025975       0.045187              8.753601       6.801600       1.144483      -2.372133       5.483033      -1.371070      13.976172          -0.000005
          206              O      20.310235      11.739215       0.342453      -0.550917      32.353756 0.44896549E+03  0.10280291E+05                                 7.908762                            6.405480       0.585006       2.250470                    0.998422      26.473701      67.120727       0.780534       0.342706      -1.156455      -0.020062      -0.011599      -0.000526       0.023180       0.008287       0.037319       0.021572       0.009526      -0.175768      -0.074920       0.019736       0.055184              9.073783      13.423962       4.976041       0.263971       7.691362       0.152523       6.106026          -0.000003
          207              O      14.277208       5.139495       6.936709      -0.552380      33.398790 0.44764934E+03  0.10229415E+05                                 8.063115                            6.368657       0.613076       2.257820                    0.998680      26.431242      66.663440       0.788868       0.339773      -1.160440       0.020770       0.004497       0.011141       0.023995       0.037601      -0.005833       0.043085       0.068871       0.007021      -0.075057       0.021129       0.053928              9.727196      14.458635       1.250609       5.439503       6.581091       0.160343       8.141860          -0.000003
          208              O      15.395609       7.070332       6.940460      -0.547169      33.477221 0.44109454E+03  0.10056018E+05                                 8.118959                            6.345316       0.567950       2.245623                    0.998322      26.411679      66.828471       0.784884       0.342299      -1.156739       0.004639      -0.022236       0.010696       0.025107      -0.012541      -0.041580      -0.014770      -0.095148       0.014467      -0.075098       0.025090       0.050008              9.890492       7.306398      -2.847354       2.420826      14.128975      -4.969819       8.236105          -0.000001
          209              O      28.363050      18.220045      10.952058      -0.542996      31.826616 0.46141045E+03  0.10635935E+05                                 7.809334                            6.517481       0.704013       2.294967                    0.998937      26.305903      66.881388       0.769688       0.345226      -1.154532      -0.008262       0.019085      -0.011803       0.023913      -0.009766      -0.041074      -0.011564      -0.088460       0.014662      -0.071163       0.025976       0.045186              8.753171       6.801299      -1.855483       1.868843      12.173033      -3.733329       7.285180          -0.000005
          210              O      20.310235       4.231612      10.955359      -0.550951      32.354397 0.44896210E+03  0.10280197E+05                                 7.908838                            6.405423       0.584884       2.250445                    0.998420      26.473757      67.120870       0.780544       0.342702      -1.156457      -0.020081      -0.004320      -0.010783       0.023198       0.037969      -0.004638       0.042890       0.069846       0.005275      -0.074929       0.019745       0.055184              9.073985      13.424578       1.905512       4.604463       6.377480       0.616335       7.419898          -0.000003
          211              O      12.710786       7.346772       5.197129      -1.039783      57.932985 0.12976677E+04  0.38567745E+05                                11.241240                           10.523889       0.015126       1.921950                    0.998258      37.532816     106.820482       0.643910       0.320052      -1.181744       0.001952       0.001130       0.000799       0.002393      -0.000304      -0.000215      -0.000120      -0.000371       0.000541      -0.000531       0.000265       0.000266             12.420026      12.446365       0.030474       0.021556      12.411262       0.012471      12.402451          -0.000001
          212              O      31.038146      17.939895      12.690737      -1.044762      55.439826 0.12995279E+04  0.38624384E+05                                10.881131                           10.517434       0.036736       1.927202                    0.998418      37.577779     106.837491       0.645602       0.319202      -1.182912      -0.000656      -0.000375      -0.000278       0.000805      -0.000062      -0.000016       0.000026      -0.000110       0.000065      -0.000094       0.000007       0.000086             11.472091      11.756003       0.328415       0.232478      11.377472       0.134647      11.282797          -0.000001

******************************************************
Auxiliary information for the entire system
The total spin magnetic moment of the unit cell is   -0.000386
The total net atomic charge of the unit cell is   -0.000004
Accuracy of reproducing the electrostatic potential in the unit cell:
  The inner radius (bohr) =    5.0000
  The outer radius (bohr) =   12.0000
  Valid grid points have density less than (e/(bohr^3)) =    0.0001
  The number of valid grid points were=       312871
  The rms potential error without charges in kcal/mol is=      2.25139
  The rms potential error with partial charges in kcal/mol is=      0.78059
  The RRMSE value at monopole order=      0.34671
  The rms potential error with partial charges and cloud penetration in kcal/mol is=      0.78141
  The RRMSE value at monopole order with cloud penetration is=      0.34708
  The rms potential error with partial charges and atomic dipoles in kcal/mol is=      0.48062
  The RRMSE value at dipole order=      0.21348
  The rms potential error with partial charges, atomic dipoles and cloud penetration in kcal/mol is=      0.46782
  The RRMSE value at dipole order with cloud penetration=      0.20779

******************************************************
The electron densities and ab initio electrostatic potential were computed in VASP using the PBE functional and
projector augmented wave method. See the main text of the journal article for a description of computational details.
The atomic charges, dipoles, and quadrupoles were computed with the DDEC6 method as described in
(a) T. A. Manz and N. Gabaldon Limas, RSC Adv. 6 (2016) 47771-47801 DOI: 10.1039/c6ra04656h
(b) N. Gabaldon Limas and T. A. Manz, RSC Adv. 8 (2018) 2678-2707 DOI: 10.1039/c7ra11829e.
For each atom in the material, the electron cloud parameters were fit to the spherically averaged atom-in-material
electron density using radial positions for which this density was between 10^-4 and 10^-2 electrons per cubic bohr.
The polarizabilities, dispersion coefficients, and quantum Drude oscillator (QDO) parameters were fit using the MCLF method.
The magnetic structure of the system was optimized in VASP from the default ferromagnetic initial guess using spin polarization.
The atomic spin moments (ASMs) were computed on this optimized magnetic structure using the DDEC6 partition as inputs
to the method of T. A. Manz and D. S. Sholl, J. Chem. Theory Comput. 7 (2011) 4146-4164 DOI: 10.1021/ct200539n.
The RMSE and RRMSE were computed using a uniform grid with Ewald summation.
