# Supplementary material for: A collection of forcefield precursors for metal–organic frameworks
Source: RSC Adv. 2019 Nov 13;9(63):36492–507. doi: 10.1039/c9ra07327b (PMC9075174; doi:10.1039/c9ra07327b)
Supplement: RA-009-C9RA07327B-s4301 [file RA-009-C9RA07327B-s4301.xyz]

  106
jmolscript: load "" {1 1 1} spacegroup "x,y,z" unitcell [{     18.314900     0.000000     0.000000 }, {      9.066084    15.913569     0.000000 }, {      9.066084     5.269122    15.015926 }]
Zn     7.511376     4.365541     3.094632     0.933305
Zn    28.935692    16.817150    11.921294     0.933305
Zn     9.102326     7.129014     3.104843     0.979715
Zn     9.102326     5.290186     5.698844     0.979715
Zn    10.700059     4.379945     3.104843     0.979717
Zn    25.747009    16.802746    11.911083     0.979717
Zn    27.344742    15.892505     9.317082     0.979715
Zn    27.344742    14.053677    11.911083     0.979715
H      9.019472     8.444946     8.488503     0.128890
H     13.853828     2.487861     5.157971     0.128888
H     11.802441     9.220405     0.639678     0.128888
H     24.644627    17.526138     6.527423     0.128888
H     27.427596    10.376807     9.857955     0.128890
H     22.593240    15.491915    14.376248     0.128888
H     27.427596    12.737745     6.527423     0.128890
H     22.593240    18.694830     9.857955     0.128888
H     24.644627    11.962286    14.376248     0.128888
H     11.802441     3.656553     8.488503     0.128888
H      9.019472    10.805884     5.157971     0.128890
H     13.853828     5.690776     0.639678     0.128888
H      6.400507     9.146453     0.732777     0.124690
H      4.265053     5.701947     0.626164     0.127716
H      6.400507     3.719914     8.387896     0.124690
H      4.265053     2.478808     5.172987     0.127716
H     11.115553     1.033715     0.732777     0.124692
H      7.065594     0.883318     0.626164     0.127716
H     25.331515    20.148976    14.283149     0.124692
H     29.381474    20.299373    14.389762     0.127716
H     30.046561    17.462777     6.628030     0.124690
H     32.182015    18.703883     9.842939     0.127716
H     30.046561    12.036238    14.283149     0.124690
H     32.182015    15.480744    14.389762     0.127716
C      9.063893     9.285063     8.089079    -0.093688
C     13.790038     2.575327     6.082952    -0.093689
C     12.554396     8.718594     0.415941    -0.093691
C     23.892672    17.903409     6.926847    -0.093691
C     27.383175    10.475530     8.932974    -0.093688
C     22.657030    14.590150    14.599985    -0.093689
C     27.383175    11.897628     6.926847    -0.093688
C     22.657030    18.607364     8.932974    -0.093689
C     23.892672    12.464097    14.599985    -0.093691
C     12.554396     3.279282     8.089079    -0.093691
C      9.063893    10.707161     6.082952    -0.093688
C     13.790038     6.592541     0.415941    -0.093689
C      6.584183     6.794337     1.671273     0.584981
C      5.501176     7.349630     0.809358    -0.018169
C      5.658076     8.673446     0.441468    -0.110187
C      4.370831     6.593691     0.378401    -0.095935
C      6.584183     3.826665     5.857713     0.584981
C      5.501176     3.197232     6.667071    -0.018169
C      5.658076     3.288420     8.038025    -0.110187
C      4.370831     2.540285     6.096466    -0.095935
C      9.162753     2.357634     1.671273     0.584977
C      9.109139     1.141747     0.809358    -0.018164
C     10.337052     0.622771     0.441468    -0.110190
C      7.892780     0.533804     0.378401    -0.095936
C     27.284315    18.825057    13.344653     0.584977
C     27.337929    20.040944    14.206568    -0.018164
C     26.110016    20.559920    14.574458    -0.110190
C     28.554288    20.648887    14.637525    -0.095935
C     29.862885    17.356026     9.158213     0.584981
C     30.945892    17.985459     8.348855    -0.018169
C     30.788992    17.894271     6.977901    -0.110187
C     32.076237    18.642406     8.919460    -0.095935
C     29.862885    14.388354    13.344653     0.584981
C     30.945892    13.833061    14.206568    -0.018169
C     30.788992    12.509245    14.574458    -0.110187
C     32.076237    14.589000    14.637525    -0.095935
C      9.106441     8.248540     5.847202     0.585858
C      9.119640     9.372282     6.643796    -0.021191
C     11.674837     3.829342     5.847202     0.585871
C     12.657775     3.284546     6.643796    -0.021192
C     11.674837     6.785305     1.677279     0.585871
C     12.657775     7.356579     0.899454    -0.021192
C     24.772231    17.353349     9.168724     0.585871
C     23.789293    17.898145     8.372130    -0.021192
C     27.340627    12.934151     9.168724     0.585858
C     27.327428    11.810409     8.372130    -0.021191
C     24.772231    14.397386    13.338647     0.585871
C     23.789293    13.826112    14.116472    -0.021192
O      9.085004     8.391490     4.522647    -0.554714
O     10.619382     4.405971     6.420660    -0.554720
O     11.788432     5.505867     2.031505    -0.554727
O     24.658636    17.442737    10.493279    -0.554726
O     27.362064    14.136659     8.595266    -0.554714
O     25.827686    13.665349    12.984421    -0.554720
O     27.362064    12.791201    10.493279    -0.554714
O     25.827686    16.776720     8.595266    -0.554720
O     24.658636    15.676824    12.984421    -0.554727
O     11.788432     3.739954     4.522647    -0.554726
O      9.085004     7.046032     6.420660    -0.554714
O     10.619382     7.517342     2.031505    -0.554720
O      9.167531     5.328082     3.776956    -1.039018
O     27.279537    15.854609    11.238970    -1.039018
O      6.411561     5.515670     2.013636    -0.566678
O      7.545673     7.519199     2.009131    -0.516527
O      6.411561     3.726338     4.537813    -0.566678
O      7.545673     4.385474     6.429820    -0.516527
O      7.966287     2.840599     2.013636    -0.566681
O     10.268524     2.834244     2.009131    -0.516529
O     28.480781    18.342092    13.002290    -0.566681
O     26.178544    18.348447    13.006795    -0.516529
O     30.035507    17.456353    10.478113    -0.566678
O     28.901395    16.797217     8.586106    -0.516527
O     30.035507    15.667021    13.002290    -0.566678
O     28.901395    13.663492    13.006795    -0.516527

The following XYZ coordinates are in angstroms. Other properties are in atomic units.
The sperically averaged electron density of each atom fit to a function of the form exp(a - br)
eigen_1, eigen_2 and eigen_3 are the three eigenvalues of traceless quadrupole moment tensor
  atom number  atomic symbol              X              Y              Z     net charge C6 coefficient C8 coefficient C10 coefficient fluctuating dipole atomic polarizability isotropic forcefield polarizability              a              b squared Pearson coefficient          <r^3>          <r^4>         wp_QDO          m_QDO          q_QDO       dipole_x       dipole_y       dipole_z         dipole            Qxy            Qxz            Qyz     Q(x^2-y^2)  Q(3z^2 - R^2)        eigen_1        eigen_2        eigen_3 static polarizability      alpha(xx)      alpha(xy)      alpha(xz)      alpha(yy)      alpha(yz)      alpha(zz) atomic spin moment
            1             Zn       7.511376       4.365541       3.094632       0.933305      92.433009 0.18169945E+04  0.57676083E+05                                17.067518                           14.238556       0.021362       1.871944                    0.998685      46.324681     128.329149       0.461163       0.418417      -1.125621      -0.055235      -0.032106      -0.022759       0.067821       0.077627       0.055028       0.031980       0.088455      -0.133342      -0.067119      -0.067117       0.134237             21.335661      19.302686      -2.375011      -1.683582      22.008802      -0.978482      22.695494           0.000001
            2             Zn      28.935692      16.817150      11.921294       0.933305      92.433010 0.18169946E+04  0.57676084E+05                                17.067519                           14.238556       0.021362       1.871944                    0.998685      46.324681     128.329151       0.461163       0.418417      -1.125621       0.055235       0.032106       0.022759       0.067821       0.077628       0.055028       0.031980       0.088455      -0.133342      -0.067120      -0.067117       0.134237             21.335661      19.302687      -2.375011      -1.683582      22.008802      -0.978481      22.695494           0.000001
            3             Zn       9.102326       7.129014       3.104843       0.979715      88.946657 0.16730638E+04  0.52024556E+05                                16.604725                           13.639304      -0.009404       1.876852                    0.998362      45.023005     123.458218       0.472397       0.416968      -1.126561       0.004089       0.044805      -0.013202       0.046888      -0.004430       0.001887      -0.053086      -0.142974      -0.104466      -0.054613      -0.054082       0.108695             21.031976      22.707317      -0.221821      -0.242644      17.916467       1.727092      22.472144           0.000001
            4             Zn       9.102326       5.290186       5.698844       0.979715      88.946650 0.16730637E+04  0.52024550E+05                                16.604725                           13.639304      -0.009404       1.876852                    0.998362      45.023005     123.458220       0.472397       0.416968      -1.126561       0.004089       0.002378       0.046649       0.046888       0.000314      -0.004805      -0.002792       0.000353       0.325516      -0.054613      -0.054082       0.108695             21.031976      22.707308      -0.302404      -0.128967      23.051890      -0.074938      17.336730           0.000001
            5             Zn      10.700059       4.379945       3.104843       0.979717      88.946429 0.16730540E+04  0.52024190E+05                                16.604720                           13.639279      -0.009387       1.876858                    0.998362      45.022868     123.457871       0.472396       0.416969      -1.126560       0.040951      -0.018625      -0.013203       0.046885      -0.063750      -0.045191       0.027917       0.065283      -0.104467      -0.054612      -0.054080       0.108692             21.031998      18.899592       1.947500       1.380533      21.724218      -1.065773      22.472184           0.000001
            6             Zn      25.747009      16.802746      11.911083       0.979717      88.946433 0.16730541E+04  0.52024192E+05                                16.604720                           13.639280      -0.009387       1.876858                    0.998362      45.022869     123.457875       0.472396       0.416969      -1.126560      -0.040951       0.018625       0.013203       0.046885      -0.063750      -0.045191       0.027917       0.065283      -0.104467      -0.054612      -0.054080       0.108692             21.031999      18.899593       1.947500       1.380533      21.724219      -1.065773      22.472185           0.000001
            7             Zn      27.344742      15.892505       9.317082       0.979715      88.946647 0.16730636E+04  0.52024548E+05                                16.604724                           13.639303      -0.009404       1.876852                    0.998362      45.023004     123.458217       0.472397       0.416968      -1.126561      -0.004089      -0.002378      -0.046649       0.046888       0.000314      -0.004805      -0.002792       0.000353       0.325516      -0.054613      -0.054082       0.108695             21.031975      22.707307      -0.302404      -0.128967      23.051889      -0.074937      17.336730           0.000001
            8             Zn      27.344742      14.053677      11.911083       0.979715      88.946654 0.16730637E+04  0.52024552E+05                                16.604725                           13.639304      -0.009404       1.876852                    0.998362      45.023004     123.458214       0.472397       0.416968      -1.126561      -0.004089      -0.044805       0.013202       0.046888      -0.004430       0.001887      -0.053086      -0.142974      -0.104466      -0.054613      -0.054082       0.108695             21.031975      22.707316      -0.221821      -0.242644      17.916466       1.727092      22.472144           0.000001
            9              H       9.019472       8.444946       8.488503       0.128890       1.125111 0.81389972E+01  0.78669128E+02                                 1.665684                            1.576582      -0.953329       2.438288                    0.998728       3.158926       8.223781       0.553324       1.145232      -0.743506      -0.004731      -0.039966       0.021109       0.045445       0.002436      -0.001087      -0.010975      -0.019534       0.030341      -0.015127      -0.003753       0.018880              1.714036       1.325072       0.030837      -0.014640       2.227443      -0.136946       1.589594          -0.000001
           10              H      13.853828       2.487861       5.157971       0.128888       1.125099 0.81388866E+01  0.78667695E+02                                 1.665658                            1.576560      -0.953314       2.438292                    0.998729       3.158940       8.223765       0.553334       1.145215      -0.743509       0.003466      -0.007421      -0.044701       0.045445      -0.007633      -0.007596       0.007388       0.008541       0.036481      -0.015127      -0.003754       0.018881              1.714009       1.509846      -0.108880       0.097056       1.389139      -0.016227       2.243043          -0.000001
           11              H      11.802441       9.220405       0.639678       0.128888       1.125088 0.81387819E+01  0.78666364E+02                                 1.665642                            1.576545      -0.953297       2.438300                    0.998729       3.158922       8.223679       0.553340       1.145208      -0.743511      -0.037067       0.025107       0.007799       0.045444      -0.011877      -0.003420      -0.003446      -0.008462      -0.037499      -0.015127      -0.003754       0.018881              1.713992       2.032798      -0.242409      -0.309575       1.616298       0.021144       1.492880          -0.000001
           12              H      24.644627      17.526138       6.527423       0.128888       1.125089 0.81387885E+01  0.78666442E+02                                 1.665643                            1.576545      -0.953297       2.438300                    0.998729       3.158923       8.223682       0.553340       1.145208      -0.743511       0.037067      -0.015672      -0.021109       0.045445      -0.007159      -0.010075       0.004489       0.014152       0.030343      -0.015127      -0.003754       0.018881              1.713993       2.032798      -0.372377      -0.126232       1.519624       0.055068       1.589556          -0.000001
           13              H      27.427596      10.376807       9.857955       0.128890       1.125111 0.81389973E+01  0.78669129E+02                                 1.665684                            1.576582      -0.953329       2.438288                    0.998728       3.158926       8.223781       0.553324       1.145232      -0.743506       0.004731      -0.006685       0.044701       0.045445      -0.000219       0.002659      -0.010257      -0.017487       0.036482      -0.015127      -0.003753       0.018880              1.714036       1.325072      -0.003603       0.033945       1.573951       0.092366       2.243087          -0.000001
           14              H      22.593240      15.491915      14.376248       0.128888       1.125099 0.81388868E+01  0.78667700E+02                                 1.665659                            1.576560      -0.953314       2.438292                    0.998729       3.158941       8.223769       0.553334       1.145215      -0.743509      -0.003466       0.044636      -0.007799       0.045445      -0.009695      -0.004688      -0.001265      -0.016119      -0.037498      -0.015127      -0.003754       0.018881              1.714010       1.509847       0.055531      -0.134874       2.139287      -0.279456       1.492895          -0.000001
           15              H      27.427596      12.737745       6.527423       0.128890       1.125112 0.81390085E+01  0.78669275E+02                                 1.665686                            1.576584      -0.953329       2.438288                    0.998728       3.158927       8.223789       0.553323       1.145233      -0.743505       0.004731       0.039966      -0.021109       0.045445       0.002436      -0.001087      -0.010975      -0.019534       0.030341      -0.015127      -0.003753       0.018880              1.714039       1.325074       0.030837      -0.014640       2.227447      -0.136947       1.589596          -0.000001
           16              H      22.593240      18.694830       9.857955       0.128888       1.125099 0.81388858E+01  0.78667683E+02                                 1.665658                            1.576559      -0.953314       2.438292                    0.998729       3.158940       8.223764       0.553335       1.145215      -0.743509      -0.003466       0.007421       0.044701       0.045445      -0.007633      -0.007596       0.007388       0.008541       0.036481      -0.015127      -0.003754       0.018881              1.714009       1.509846      -0.108880       0.097056       1.389138      -0.016227       2.243042          -0.000001
           17              H      24.644627      11.962286      14.376248       0.128888       1.125088 0.81387819E+01  0.78666364E+02                                 1.665642                            1.576545      -0.953297       2.438300                    0.998729       3.158922       8.223679       0.553340       1.145208      -0.743511       0.037067      -0.025107      -0.007799       0.045445      -0.011877      -0.003420      -0.003446      -0.008462      -0.037499      -0.015127      -0.003754       0.018881              1.713992       2.032798      -0.242409      -0.309575       1.616298       0.021144       1.492880          -0.000001
           18              H      11.802441       3.656553       8.488503       0.128888       1.125088 0.81387834E+01  0.78666382E+02                                 1.665642                            1.576545      -0.953297       2.438300                    0.998729       3.158922       8.223679       0.553340       1.145208      -0.743511      -0.037067       0.015672       0.021109       0.045445      -0.007159      -0.010075       0.004489       0.014152       0.030343      -0.015127      -0.003754       0.018881              1.713992       2.032798      -0.372377      -0.126232       1.519623       0.055068       1.589555          -0.000001
           19              H       9.019472      10.805884       5.157971       0.128890       1.125111 0.81390066E+01  0.78669251E+02                                 1.665686                            1.576583      -0.953329       2.438288                    0.998728       3.158927       8.223788       0.553323       1.145233      -0.743505      -0.004731       0.006685      -0.044701       0.045445      -0.000219       0.002658      -0.010257      -0.017487       0.036482      -0.015127      -0.003753       0.018880              1.714038       1.325073      -0.003603       0.033945       1.573952       0.092366       2.243089          -0.000001
           20              H      13.853828       5.690776       0.639678       0.128888       1.125098 0.81388806E+01  0.78667627E+02                                 1.665658                            1.576559      -0.953314       2.438292                    0.998729       3.158940       8.223766       0.553334       1.145215      -0.743509       0.003466      -0.044636       0.007799       0.045445      -0.009695      -0.004688      -0.001265      -0.016119      -0.037498      -0.015127      -0.003754       0.018881              1.714009       1.509846       0.055531      -0.134874       2.139287      -0.279456       1.492894          -0.000001
           21              H       6.400507       9.146453       0.732777       0.124690       1.104293 0.78359771E+01  0.74968305E+02                                 1.636409                            1.539249      -0.925975       2.446203                    0.998976       3.152172       8.144067       0.564632       1.133851      -0.745930       0.031946       0.024136       0.011208       0.041578       0.012176       0.004724      -0.001468      -0.010951      -0.033313      -0.014530      -0.004434       0.018964              1.693126       2.009412       0.219504       0.366222       1.567824       0.037633       1.502141          -0.000001
           22              H       4.265053       5.701947       0.626164       0.127716       1.134515 0.80926995E+01  0.78005991E+02                                 1.665848                            1.565565      -0.896247       2.461777                    0.999098       3.143210       8.136039       0.559489       1.135743      -0.746049      -0.007432      -0.042163       0.010217       0.044016       0.010288       0.005901      -0.004311      -0.014903      -0.035491      -0.016978      -0.001688       0.018666              1.714576       1.485065      -0.017839       0.108756       2.164956      -0.307956       1.493706          -0.000002
           23              H       6.400507       3.719914       8.387896       0.124690       1.104292 0.78359723E+01  0.74968246E+02                                 1.636409                            1.539249      -0.925975       2.446204                    0.998976       3.152171       8.144063       0.564632       1.133851      -0.745930       0.031946       0.018567       0.019064       0.041578       0.008490       0.009925       0.005768       0.009672       0.028556      -0.014530      -0.004434       0.018964              1.693125       2.009411       0.418244       0.085863       1.532857       0.049903       1.537107          -0.000001
           24              H       4.265053       2.478808       5.172987       0.127716       1.134514 0.80926948E+01  0.78005933E+02                                 1.665847                            1.565564      -0.896247       2.461777                    0.999098       3.143210       8.136038       0.559489       1.135743      -0.746049      -0.007432      -0.004320      -0.043168       0.044016       0.008974       0.007754       0.004507       0.010225       0.039894      -0.016978      -0.001688       0.018666              1.714575       1.485064       0.096714      -0.052843       1.374866      -0.030712       2.283794          -0.000002
           25              H      11.115553       1.033715       0.732777       0.124692       1.104325 0.78362898E+01  0.74972352E+02                                 1.636475                            1.539308      -0.925985       2.446202                    0.998976       3.152196       8.144295       0.564604       1.133892      -0.745920       0.036785       0.015811       0.011208       0.041578       0.001499       0.001063       0.004832       0.026530      -0.033313      -0.014530      -0.004433       0.018963              1.693197       1.864931       0.301881       0.213997       1.712459       0.299598       1.502200          -0.000001
           26              H       7.065594       0.883318       0.626164       0.127716       1.134562 0.80931310E+01  0.78011465E+02                                 1.665927                            1.565633      -0.896284       2.461760                    0.999098       3.143235       8.136266       0.559460       1.135782      -0.746040      -0.040314       0.014414       0.010218       0.044016      -0.001164      -0.000825       0.007261       0.025298      -0.035489      -0.016977      -0.001688       0.018664              1.714660       1.983118      -0.301549      -0.213762       1.667089       0.246959       1.493772          -0.000002
           27              H      25.331515      20.148976      14.283149       0.124692       1.104325 0.78362916E+01  0.74972375E+02                                 1.636476                            1.539308      -0.925985       2.446202                    0.998976       3.152196       8.144296       0.564604       1.133892      -0.745920      -0.036785      -0.015811      -0.011208       0.041578       0.001499       0.001063       0.004832       0.026530      -0.033313      -0.014530      -0.004433       0.018963              1.693197       1.864931       0.301881       0.213997       1.712460       0.299598       1.502201          -0.000001
           28              H      29.381474      20.299373      14.389762       0.127716       1.134563 0.80931380E+01  0.78011551E+02                                 1.665928                            1.565634      -0.896285       2.461759                    0.999098       3.143236       8.136270       0.559460       1.135782      -0.746039       0.040314      -0.014414      -0.010218       0.044016      -0.001164      -0.000825       0.007261       0.025298      -0.035489      -0.016977      -0.001688       0.018664              1.714661       1.983120      -0.301549      -0.213762       1.667090       0.246959       1.493773          -0.000002
           29              H      30.046561      17.462777       6.628030       0.124690       1.104292 0.78359723E+01  0.74968246E+02                                 1.636409                            1.539249      -0.925975       2.446204                    0.998976       3.152171       8.144063       0.564632       1.133851      -0.745930      -0.031946      -0.018567      -0.019064       0.041578       0.008490       0.009925       0.005768       0.009672       0.028556      -0.014530      -0.004434       0.018964              1.693125       2.009411       0.418244       0.085863       1.532857       0.049903       1.537107          -0.000001
           30              H      32.182015      18.703883       9.842939       0.127716       1.134515 0.80926968E+01  0.78005959E+02                                 1.665848                            1.565565      -0.896247       2.461777                    0.999098       3.143210       8.136039       0.559489       1.135743      -0.746049       0.007432       0.004320       0.043168       0.044016       0.008974       0.007754       0.004507       0.010225       0.039894      -0.016978      -0.001688       0.018666              1.714575       1.485065       0.096714      -0.052843       1.374867      -0.030712       2.283795          -0.000002
           31              H      30.046561      12.036238      14.283149       0.124690       1.104292 0.78359726E+01  0.74968249E+02                                 1.636409                            1.539249      -0.925975       2.446204                    0.998976       3.152171       8.144063       0.564632       1.133851      -0.745930      -0.031946      -0.024136      -0.011208       0.041578       0.012176       0.004724      -0.001468      -0.010951      -0.033313      -0.014530      -0.004434       0.018964              1.693125       2.009411       0.219504       0.366222       1.567823       0.037633       1.502141          -0.000001
           32              H      32.182015      15.480744      14.389762       0.127716       1.134515 0.80926995E+01  0.78005991E+02                                 1.665848                            1.565565      -0.896247       2.461778                    0.999098       3.143210       8.136039       0.559489       1.135743      -0.746049       0.007432       0.042163      -0.010217       0.044016       0.010288       0.005901      -0.004311      -0.014903      -0.035491      -0.016978      -0.001688       0.018666              1.714576       1.485065      -0.017839       0.108756       2.164956      -0.307956       1.493706          -0.000002
           33              C       9.063893       9.285063       8.089079      -0.093688      37.915071 0.45425123E+03  0.10773329E+05                                 9.881838                            7.147628       0.031845       1.980314                    0.999470      29.351826      84.140974       0.612341       0.421754      -1.063172      -0.004337       0.018994      -0.008434       0.021230       0.003708       0.004529      -0.024563      -0.024723       0.018638      -0.022055      -0.010293       0.032347             13.068211       5.379424      -0.003375      -0.188252      18.026225       7.097774      15.798984          -0.000000
           34              C      13.790038       2.575327       6.082952      -0.093689      37.915501 0.45425679E+03  0.10773504E+05                                 9.881968                            7.147718       0.031881       1.980325                    0.999470      29.351899      84.141620       0.612331       0.421759      -1.063168      -0.003601      -0.002945       0.020715       0.021231      -0.000061      -0.014846       0.010765       0.012859       0.072799      -0.022055      -0.010290       0.032345             13.068401      16.625022      -6.585419       5.448933       9.233098      -3.036227      13.347083          -0.000001
           35              C      12.554396       8.718594       0.415941      -0.093691      37.915258 0.45425391E+03  0.10773407E+05                                 9.881879                            7.147659       0.031869       1.980320                    0.999470      29.351863      84.141113       0.612338       0.421755      -1.063172       0.014356      -0.012321      -0.009636       0.021231      -0.020917      -0.001922       0.006690      -0.007823      -0.061779      -0.022056      -0.010291       0.032347             13.068273      14.924444       3.929777      -7.145473      12.699140      -5.157140      11.581235          -0.000001
           36              C      23.892672      17.903409       6.926847      -0.093691      37.915272 0.45425409E+03  0.10773413E+05                                 9.881882                            7.147661       0.031869       1.980320                    0.999470      29.351865      84.141124       0.612338       0.421755      -1.063172      -0.014356       0.013172       0.008436       0.021231      -0.008740      -0.019101       0.016096       0.018983       0.018637      -0.022056      -0.010290       0.032347             13.068278      14.924453      -5.441239       6.074038       8.481292      -3.677086      15.799088          -0.000000
           37              C      27.383175      10.475530       8.932974      -0.093688      37.915069 0.45425104E+03  0.10773323E+05                                 9.881837                            7.147626       0.031845       1.980314                    0.999470      29.351827      84.140976       0.612341       0.421754      -1.063173       0.004338       0.001669      -0.020715       0.021230       0.005501       0.001999      -0.018227      -0.006665       0.072810      -0.022055      -0.010293       0.032347             13.068210       5.379423      -0.178751       0.059148      20.478307       6.237334      13.346900          -0.000000
           38              C      22.657030      14.590150      14.599985      -0.093689      37.915469 0.45425656E+03  0.10773498E+05                                 9.881963                            7.147716       0.031881       1.980325                    0.999470      29.351899      84.141623       0.612330       0.421759      -1.063168       0.003601      -0.018572       0.009638       0.021231      -0.014029       0.004858      -0.004977      -0.032001      -0.061781      -0.022055      -0.010290       0.032345             13.068391      16.625004       2.961081      -8.018129      10.998827      -3.655824      11.581343          -0.000000
           39              C      27.383175      11.897628       6.926847      -0.093688      37.915086 0.45425139E+03  0.10773334E+05                                 9.881841                            7.147630       0.031844       1.980313                    0.999470      29.351832      84.141008       0.612341       0.421754      -1.063172       0.004338      -0.018994       0.008434       0.021230       0.003708       0.004528      -0.024563      -0.024723       0.018638      -0.022055      -0.010293       0.032347             13.068217       5.379426      -0.003375      -0.188252      18.026234       7.097779      15.798991          -0.000000
           40              C      22.657030      18.607364       8.932974      -0.093689      37.915496 0.45425674E+03  0.10773502E+05                                 9.881966                            7.147717       0.031881       1.980325                    0.999470      29.351898      84.141610       0.612331       0.421759      -1.063168       0.003601       0.002945      -0.020715       0.021231      -0.000061      -0.014846       0.010765       0.012859       0.072799      -0.022055      -0.010290       0.032345             13.068398      16.625018      -6.585417       5.448932       9.233096      -3.036226      13.347080          -0.000000
           41              C      23.892672      12.464097      14.599985      -0.093691      37.915256 0.45425390E+03  0.10773407E+05                                 9.881878                            7.147659       0.031869       1.980320                    0.999470      29.351863      84.141111       0.612338       0.421755      -1.063172      -0.014356       0.012321       0.009636       0.021231      -0.020917      -0.001922       0.006690      -0.007823      -0.061780      -0.022056      -0.010291       0.032347             13.068272      14.924443       3.929776      -7.145473      12.699139      -5.157139      11.581234          -0.000000
           42              C      12.554396       3.279282       8.089079      -0.093691      37.915266 0.45425402E+03  0.10773410E+05                                 9.881880                            7.147660       0.031869       1.980320                    0.999470      29.351862      84.141110       0.612338       0.421755      -1.063172       0.014356      -0.013172      -0.008436       0.021231      -0.008740      -0.019101       0.016096       0.018983       0.018638      -0.022056      -0.010291       0.032347             13.068276      14.924450      -5.441238       6.074037       8.481291      -3.677085      15.799086          -0.000000
           43              C       9.063893      10.707161       6.082952      -0.093688      37.915083 0.45425117E+03  0.10773328E+05                                 9.881840                            7.147628       0.031844       1.980313                    0.999470      29.351832      84.141005       0.612341       0.421754      -1.063172      -0.004337      -0.001669       0.020715       0.021230       0.005501       0.001999      -0.018227      -0.006666       0.072810      -0.022055      -0.010293       0.032347             13.068216       5.379425      -0.178751       0.059148      20.478317       6.237338      13.346906          -0.000000
           44              C      13.790038       6.592541       0.415941      -0.093689      37.915466 0.45425654E+03  0.10773497E+05                                 9.881962                            7.147716       0.031881       1.980325                    0.999470      29.351898      84.141615       0.612331       0.421759      -1.063168      -0.003601       0.018571      -0.009638       0.021231      -0.014029       0.004858      -0.004977      -0.032001      -0.061781      -0.022055      -0.010291       0.032345             13.068390      16.625002       2.961080      -8.018128      10.998826      -3.655824      11.581341          -0.000000
           45              C       6.584183       6.794337       1.671273       0.584981      27.979913 0.27476753E+03  0.57872169E+04                                 8.459190                            5.820156       0.055675       2.063653                    0.999461      22.498900      62.182315       0.629023       0.462312      -1.031814       0.046300      -0.023252       0.036676       0.063478      -0.002796      -0.080558       0.039604      -0.014612       0.123129      -0.086679      -0.017878       0.104557             11.594618      14.062793      -2.334395       6.623582      10.745884      -3.580753       9.975175           0.000002
           46              C       5.501176       7.349630       0.809358      -0.018169      41.368513 0.44166356E+03  0.10334054E+05                                10.385803                            6.954754      -0.043902       1.989398                    0.999178      27.267114      76.006617       0.637417       0.410680      -1.077249      -0.037880       0.010573      -0.027043       0.047728       0.002030      -0.000459      -0.003577      -0.013350      -0.012233      -0.005049      -0.004894       0.009943             15.001897      18.859634      -4.233333       9.729157      12.854399      -5.196685      13.291658          -0.000000
           47              C       5.658076       8.673446       0.441468      -0.110187      35.819306 0.42548949E+03  0.99539595E+04                                 9.524681                            6.925973       0.016464       1.975821                    0.999584      29.259636      84.031256       0.619291       0.422770      -1.059711      -0.016453      -0.001827      -0.009493       0.019083       0.024007       0.001226       0.011501       0.006295      -0.031591      -0.024011      -0.007251       0.031261             12.370759      14.095766      -3.497437       6.759692      12.120703      -4.613005      10.895808          -0.000000
           48              C       4.370831       6.593691       0.378401      -0.095935      36.249379 0.43342364E+03  0.10171538E+05                                 9.570683                            6.982640       0.035888       1.984484                    0.999528      29.116849      83.351389       0.618691       0.421850      -1.061849      -0.000369       0.019895      -0.007211       0.021164       0.017794       0.000992      -0.006050      -0.036738      -0.054762      -0.020988      -0.014228       0.035216             12.313353      15.156268      -2.497358       7.036282      11.031348      -3.600136      10.752442          -0.000000
           49              C       6.584183       3.826665       5.857713       0.584981      27.979915 0.27476755E+03  0.57872173E+04                                 8.459190                            5.820156       0.055674       2.063653                    0.999461      22.498900      62.182316       0.629023       0.462312      -1.031814       0.046300       0.026908      -0.034084       0.063478      -0.076940       0.024035       0.013968      -0.087669      -0.096043      -0.086679      -0.017878       0.104557             11.594618      14.062792       5.477023      -4.395846       7.822187      -2.554821      12.898876           0.000001
           50              C       5.501176       3.197232       6.667071      -0.018169      41.368508 0.44166343E+03  0.10334050E+05                                10.385802                            6.954753      -0.043902       1.989398                    0.999178      27.267114      76.006613       0.637417       0.410680      -1.077249      -0.037880      -0.022017       0.018931       0.047728       0.000239       0.002068       0.001204       0.000274       0.028640      -0.005049      -0.004894       0.009943             15.001895      18.859626       7.778663      -7.215953       9.996498      -4.193843      16.149560          -0.000000
           51              C       5.658076       3.288420       8.038025      -0.110187      35.819297 0.42548933E+03  0.99539544E+04                                 9.524678                            6.925971       0.016464       1.975821                    0.999584      29.259631      84.031227       0.619292       0.422770      -1.059711      -0.016453      -0.009563       0.001420       0.019083       0.009105       0.022247       0.012931       0.010370      -0.019366      -0.024011      -0.007250       0.031261             12.370757      14.095757       5.220359      -5.538350       8.147596      -3.218836      14.868916          -0.000000
           52              C       4.370831       2.540285       6.096466      -0.095935      36.249375 0.43342368E+03  0.10171540E+05                                 9.570683                            6.982641       0.035888       1.984484                    0.999528      29.116847      83.351380       0.618691       0.421850      -1.061849      -0.000369      -0.000217       0.021160       0.021164       0.006828       0.016462       0.009570       0.007777       0.078783      -0.020988      -0.014228       0.035216             12.313352      15.156263       5.812486      -4.686264       8.533427      -2.723610      13.250367          -0.000001
           53              C       9.162753       2.357634       1.671273       0.584977      27.979895 0.27476769E+03  0.57872170E+04                                 8.459150                            5.820133       0.055772       2.063684                    0.999460      22.498954      62.182302       0.629029       0.462308      -1.031817       0.002715       0.051737       0.036676       0.063476      -0.007710      -0.005466      -0.089595       0.002641       0.123116      -0.086676      -0.017875       0.104551             11.594555       9.550526       0.236259       0.167479      15.258021       7.527602       9.975119           0.000002
           54              C       9.109139       1.141747       0.809358      -0.018164      41.368675 0.44166496E+03  0.10334099E+05                                10.385846                            6.954777      -0.043970       1.989377                    0.999178      27.267144      76.006830       0.637414       0.410681      -1.077248      -0.009565      -0.038144      -0.027040       0.047724      -0.004706      -0.003336       0.001376       0.010306      -0.012237      -0.005054      -0.004892       0.009946             15.001960      10.684407       0.424230       0.300727      21.029779      11.025984      13.291696          -0.000000
           55              C      10.337052       0.622771       0.441468      -0.110190      35.819554 0.42549188E+03  0.99540395E+04                                 9.524749                            6.926005       0.016456       1.975818                    0.999584      29.259764      84.032011       0.619288       0.422771      -1.059709      -0.009730      -0.013393      -0.009494       0.019083       0.014951       0.010598      -0.004621       0.038093      -0.031607      -0.024005      -0.007260       0.031265             12.370864       9.596197      -0.933936      -0.662045      16.620501       8.156978      10.895894          -0.000000
           56              C       7.892780       0.533804       0.378401      -0.095936      36.249150 0.43341965E+03  0.10171418E+05                                 9.570602                            6.982567       0.035842       1.984469                    0.999528      29.116853      83.351206       0.618700       0.421845      -1.061853       0.017102      -0.010171      -0.007210       0.021164      -0.006727      -0.004769       0.003859       0.049350      -0.054767      -0.020991      -0.014227       0.035219             12.313244       9.893803       0.500658       0.354905      16.293602       7.895750      10.752327          -0.000000
           57              C      27.284315      18.825057      13.344653       0.584977      27.979894 0.27476769E+03  0.57872169E+04                                 8.459150                            5.820133       0.055772       2.063684                    0.999460      22.498954      62.182301       0.629029       0.462308      -1.031817      -0.002715      -0.051737      -0.036676       0.063476      -0.007710      -0.005466      -0.089595       0.002641       0.123116      -0.086676      -0.017875       0.104551             11.594555       9.550526       0.236259       0.167479      15.258020       7.527601       9.975118           0.000001
           58              C      27.337929      20.040944      14.206568      -0.018164      41.368677 0.44166497E+03  0.10334099E+05                                10.385846                            6.954777      -0.043970       1.989377                    0.999178      27.267144      76.006832       0.637414       0.410681      -1.077248       0.009565       0.038144       0.027040       0.047724      -0.004706      -0.003336       0.001376       0.010306      -0.012237      -0.005054      -0.004892       0.009946             15.001961      10.684408       0.424230       0.300727      21.029780      11.025984      13.291696          -0.000000
           59              C      26.110016      20.559920      14.574458      -0.110190      35.819547 0.42549178E+03  0.99540366E+04                                 9.524748                            6.926004       0.016456       1.975818                    0.999584      29.259761      84.031999       0.619288       0.422771      -1.059709       0.009730       0.013393       0.009494       0.019083       0.014951       0.010598      -0.004621       0.038093      -0.031607      -0.024005      -0.007260       0.031265             12.370862       9.596196      -0.933935      -0.662045      16.620497       8.156977      10.895892          -0.000000
           60              C      28.554288      20.648887      14.637525      -0.095935      36.249145 0.43341958E+03  0.10171416E+05                                 9.570601                            6.982566       0.035843       1.984469                    0.999528      29.116852      83.351202       0.618700       0.421845      -1.061853      -0.017102       0.010171       0.007210       0.021164      -0.006727      -0.004769       0.003859       0.049350      -0.054767      -0.020991      -0.014227       0.035218             12.313242       9.893802       0.500657       0.354904      16.293599       7.895749      10.752325          -0.000000
           61              C      29.862885      17.356026       9.158213       0.584981      27.979914 0.27476753E+03  0.57872168E+04                                 8.459190                            5.820156       0.055675       2.063653                    0.999461      22.498899      62.182314       0.629023       0.462312      -1.031814      -0.046300      -0.026908       0.034084       0.063478      -0.076940       0.024035       0.013968      -0.087669      -0.096043      -0.086679      -0.017878       0.104557             11.594618      14.062792       5.477022      -4.395846       7.822187      -2.554821      12.898875           0.000001
           62              C      30.945892      17.985459       8.348855      -0.018169      41.368508 0.44166344E+03  0.10334051E+05                                10.385802                            6.954753      -0.043902       1.989398                    0.999178      27.267114      76.006614       0.637417       0.410680      -1.077249       0.037880       0.022017      -0.018931       0.047728       0.000239       0.002068       0.001204       0.000274       0.028640      -0.005049      -0.004894       0.009943             15.001895      18.859627       7.778664      -7.215954       9.996499      -4.193843      16.149561          -0.000000
           63              C      30.788992      17.894271       6.977901      -0.110187      35.819287 0.42548919E+03  0.99539503E+04                                 9.524676                            6.925970       0.016465       1.975821                    0.999584      29.259626      84.031207       0.619292       0.422770      -1.059711       0.016453       0.009563      -0.001420       0.019083       0.009105       0.022247       0.012931       0.010370      -0.019366      -0.024011      -0.007250       0.031261             12.370754      14.095754       5.220358      -5.538348       8.147594      -3.218834      14.868912          -0.000000
           64              C      32.076237      18.642406       8.919460      -0.095935      36.249374 0.43342366E+03  0.10171539E+05                                 9.570683                            6.982641       0.035888       1.984484                    0.999528      29.116847      83.351380       0.618691       0.421850      -1.061849       0.000369       0.000217      -0.021160       0.021164       0.006828       0.016462       0.009570       0.007777       0.078783      -0.020988      -0.014228       0.035216             12.313352      15.156263       5.812485      -4.686265       8.533427      -2.723610      13.250367          -0.000001
           65              C      29.862885      14.388354      13.344653       0.584981      27.979913 0.27476753E+03  0.57872169E+04                                 8.459190                            5.820156       0.055674       2.063653                    0.999461      22.498900      62.182315       0.629023       0.462312      -1.031814      -0.046300       0.023252      -0.036676       0.063478      -0.002796      -0.080558       0.039604      -0.014612       0.123129      -0.086679      -0.017878       0.104557             11.594618      14.062794      -2.334395       6.623582      10.745884      -3.580753       9.975176           0.000001
           66              C      30.945892      13.833061      14.206568      -0.018169      41.368517 0.44166360E+03  0.10334055E+05                                10.385804                            6.954755      -0.043902       1.989398                    0.999178      27.267115      76.006620       0.637417       0.410680      -1.077249       0.037880      -0.010573       0.027043       0.047728       0.002030      -0.000459      -0.003577      -0.013350      -0.012233      -0.005049      -0.004894       0.009943             15.001898      18.859636      -4.233334       9.729159      12.854400      -5.196685      13.291659          -0.000000
           67              C      30.788992      12.509245      14.574458      -0.110187      35.819289 0.42548927E+03  0.99539528E+04                                 9.524677                            6.925971       0.016464       1.975821                    0.999584      29.259628      84.031219       0.619292       0.422770      -1.059711       0.016453       0.001827       0.009493       0.019083       0.024007       0.001226       0.011501       0.006295      -0.031591      -0.024011      -0.007250       0.031261             12.370754      14.095760      -3.497435       6.759688      12.120698      -4.613002      10.895803          -0.000000
           68              C      32.076237      14.589000      14.637525      -0.095935      36.249379 0.43342360E+03  0.10171538E+05                                 9.570684                            6.982640       0.035888       1.984484                    0.999528      29.116848      83.351387       0.618691       0.421850      -1.061849       0.000369      -0.019895       0.007211       0.021164       0.017794       0.000992      -0.006050      -0.036738      -0.054763      -0.020988      -0.014228       0.035216             12.313353      15.156269      -2.497359       7.036283      11.031348      -3.600136      10.752443          -0.000000
           69              C       9.106441       8.248540       5.847202       0.585858      29.848885 0.27540983E+03  0.58075415E+04                                 8.820537                            5.824849       0.024393       2.051810                    0.999419      22.511089      62.371968       0.628741       0.461978      -1.031395      -0.001000      -0.049664      -0.035206       0.060885      -0.003875      -0.002747      -0.031133       0.149364      -0.105666      -0.079272      -0.013153       0.092424             12.479629       4.815976      -0.087107      -0.061748      18.594058       6.504927      14.028853           0.000001
           70              C       9.119640       9.372282       6.643796      -0.021191      43.690594 0.43382460E+03  0.10113754E+05                                10.743552                            6.899882      -0.076425       1.982036                    0.999113      27.168483      75.800866       0.638421       0.411529      -1.075792       0.003476       0.037588       0.026645       0.046205      -0.001314      -0.000931      -0.019122       0.015796       0.011043      -0.023382       0.006146       0.017236             16.014280       5.700909      -0.292603      -0.207419      24.711077      10.088558      17.630854           0.000000
           71              C      11.674837       3.829342       5.847202       0.585871      29.848633 0.27540667E+03  0.58074627E+04                                 8.820530                            5.824842       0.024339       2.051794                    0.999420      22.510921      62.371596       0.628737       0.461982      -1.031392      -0.043652       0.023716      -0.035209       0.060890       0.062272      -0.028410       0.013022      -0.082841      -0.105686      -0.079275      -0.013160       0.092435             12.479627      15.142990      -5.970487       5.621486       8.267032      -3.273668      14.028860           0.000001
           72              C      12.657775       3.284546       6.643796      -0.021192      43.690138 0.43382005E+03  0.10113615E+05                                10.743453                            6.899825      -0.076286       1.982080                    0.999113      27.168346      75.800187       0.638427       0.411526      -1.075795       0.034384      -0.015588       0.026648       0.046210       0.006130      -0.017073       0.008656      -0.010322       0.011029      -0.023384       0.006155       0.017229             16.014128      19.800987      -8.325550       8.663070      10.610690      -5.174133      17.630706           0.000001
           73              C      11.674837       6.785305       1.677279       0.585871      29.848644 0.27540681E+03  0.58074666E+04                                 8.820533                            5.824844       0.024339       2.051794                    0.999420      22.510923      62.371607       0.628737       0.461982      -1.031392      -0.043652      -0.025370       0.034036       0.060890      -0.006188       0.068167       0.039618      -0.007049       0.121691      -0.079275      -0.013160       0.092435             12.479631      15.142995       3.327514      -7.495033      11.351581      -4.356044      10.944317           0.000001
           74              C      12.657775       7.356579       0.899454      -0.021192      43.690135 0.43382022E+03  0.10113619E+05                                10.743453                            6.899826      -0.076286       1.982080                    0.999113      27.168347      75.800192       0.638427       0.411526      -1.075795       0.034384       0.019983      -0.023532       0.046210      -0.014080       0.011438       0.006648      -0.016045      -0.006142      -0.023384       0.006155       0.017229             16.014125      19.800977       5.417745     -10.724337      13.627960      -6.232899      14.613438           0.000001
           75              C      24.772231      17.353349       9.168724       0.585871      29.848633 0.27540666E+03  0.58074626E+04                                 8.820530                            5.824842       0.024339       2.051794                    0.999420      22.510921      62.371595       0.628737       0.461982      -1.031392       0.043652      -0.023716       0.035209       0.060890       0.062272      -0.028410       0.013022      -0.082841      -0.105686      -0.079275      -0.013160       0.092435             12.479627      15.142989      -5.970486       5.621486       8.267031      -3.273667      14.028860           0.000001
           76              C      23.789293      17.898145       8.372130      -0.021192      43.690137 0.43382004E+03  0.10113614E+05                                10.743453                            6.899824      -0.076286       1.982080                    0.999113      27.168346      75.800186       0.638427       0.411526      -1.075795      -0.034384       0.015588      -0.026648       0.046210       0.006130      -0.017073       0.008656      -0.010322       0.011029      -0.023384       0.006155       0.017229             16.014127      19.800986      -8.325549       8.663070      10.610689      -5.174133      17.630707           0.000000
           77              C      27.340627      12.934151       9.168724       0.585858      29.848887 0.27540984E+03  0.58075419E+04                                 8.820537                            5.824849       0.024393       2.051810                    0.999419      22.511090      62.371970       0.628741       0.461978      -1.031395       0.001000       0.049664       0.035206       0.060885      -0.003875      -0.002747      -0.031133       0.149364      -0.105666      -0.079272      -0.013153       0.092424             12.479629       4.815976      -0.087107      -0.061748      18.594056       6.504928      14.028854           0.000001
           78              C      27.327428      11.810409       8.372130      -0.021191      43.690595 0.43382461E+03  0.10113754E+05                                10.743553                            6.899882      -0.076425       1.982036                    0.999113      27.168483      75.800868       0.638421       0.411529      -1.075792      -0.003476      -0.037588      -0.026645       0.046205      -0.001314      -0.000931      -0.019122       0.015796       0.011043      -0.023382       0.006146       0.017236             16.014280       5.700909      -0.292603      -0.207419      24.711075      10.088560      17.630857           0.000000
           79              C      24.772231      14.397386      13.338647       0.585871      29.848645 0.27540683E+03  0.58074670E+04                                 8.820533                            5.824844       0.024339       2.051794                    0.999420      22.510924      62.371610       0.628737       0.461982      -1.031392       0.043652       0.025370      -0.034036       0.060890      -0.006188       0.068167       0.039618      -0.007049       0.121691      -0.079275      -0.013160       0.092435             12.479631      15.142995       3.327514      -7.495033      11.351581      -4.356044      10.944317           0.000001
           80              C      23.789293      13.826112      14.116472      -0.021192      43.690136 0.43382022E+03  0.10113620E+05                                10.743454                            6.899826      -0.076286       1.982080                    0.999113      27.168347      75.800194       0.638427       0.411526      -1.075795      -0.034384      -0.019983       0.023532       0.046210      -0.014080       0.011438       0.006647      -0.016045      -0.006142      -0.023384       0.006155       0.017229             16.014126      19.800978       5.417745     -10.724338      13.627961      -6.232899      14.613438           0.000000
           81              O       9.085004       8.391490       4.522647      -0.554714      35.837076 0.48027890E+03  0.11167560E+05                                 8.538424                            6.611571       0.571525       2.238658                    0.998459      26.871367      68.320624       0.771781       0.341308      -1.159365      -0.001664       0.004652       0.023149       0.023670      -0.006183       0.001173       0.002392       0.090185       0.230783      -0.084016       0.007036       0.076980             10.933202       5.355286      -0.084462      -0.075200       9.302519       5.466286      18.141802           0.000001
           82              O      10.619382       4.405971       6.420660      -0.554720      35.837101 0.48027973E+03  0.11167581E+05                                 8.538414                            6.611565       0.571540       2.238662                    0.998460      26.871428      68.320722       0.771784       0.341307      -1.159366       0.019497      -0.013023      -0.003275       0.023674      -0.023791      -0.045029       0.018489       0.026017      -0.202380      -0.084022       0.007039       0.076983             10.933184      16.770609      -6.602327       1.281437       9.173036      -0.793112       6.855906           0.000001
           83              O      11.788432       5.505867       2.031505      -0.554727      35.837629 0.48028722E+03  0.11167803E+05                                 8.538516                            6.611630       0.571503       2.238649                    0.998460      26.871533      68.321229       0.771777       0.341309      -1.159364       0.003218       0.020605      -0.011203       0.023673       0.014309       0.032748      -0.027333      -0.134065      -0.001492      -0.084023       0.007040       0.076983             10.933342       8.262751       3.870216      -3.202973      15.122546      -5.833696       9.414728           0.000001
           84              O      24.658636      17.442737      10.493279      -0.554726      35.837609 0.48028678E+03  0.11167791E+05                                 8.538514                            6.611628       0.571511       2.238652                    0.998460      26.871530      68.321222       0.771777       0.341309      -1.159364      -0.003218       0.003749      -0.023152       0.023673       0.035638       0.002659      -0.000164      -0.056638       0.230791      -0.084023       0.007040       0.076983             10.933339       8.262748      -1.740839       4.712440       6.395227      -2.771261      18.142042           0.000001
           85              O      27.362064      14.136659       8.595266      -0.554714      35.837083 0.48027882E+03  0.11167557E+05                                 8.538425                            6.611570       0.571525       2.238658                    0.998459      26.871368      68.320628       0.771781       0.341308      -1.159365       0.001664      -0.023384       0.003276       0.023670      -0.000940      -0.006223      -0.048273      -0.054199      -0.202371      -0.084016       0.007036       0.076980             10.933205       5.355286      -0.098925      -0.054799      20.588415       1.506042       6.855914           0.000001
           86              O      25.827686      13.665349      12.984421      -0.554720      35.837095 0.48027955E+03  0.11167575E+05                                 8.538412                            6.611563       0.571540       2.238662                    0.998460      26.871428      68.320719       0.771784       0.341307      -1.159366      -0.019497       0.007403       0.011204       0.023674      -0.050366      -0.007539       0.041986       0.092977      -0.001498      -0.084022       0.007039       0.076983             10.933181      16.770607      -0.976933      -6.654200       6.614350       0.104736       9.414586           0.000001
           87              O      27.362064      12.791201      10.493279      -0.554714      35.837081 0.48027897E+03  0.11167562E+05                                 8.538425                            6.611571       0.571525       2.238658                    0.998459      26.871369      68.320631       0.771781       0.341308      -1.159365       0.001664      -0.004652      -0.023149       0.023670      -0.006183       0.001173       0.002392       0.090185       0.230783      -0.084016       0.007036       0.076980             10.933204       5.355286      -0.084462      -0.075200       9.302519       5.466287      18.141805           0.000001
           88              O      25.827686      16.776720       8.595266      -0.554720      35.837097 0.48027968E+03  0.11167579E+05                                 8.538413                            6.611564       0.571540       2.238662                    0.998460      26.871428      68.320719       0.771784       0.341307      -1.159366      -0.019497       0.013023       0.003275       0.023674      -0.023791      -0.045029       0.018489       0.026017      -0.202380      -0.084022       0.007039       0.076983             10.933182      16.770606      -6.602325       1.281437       9.173035      -0.793112       6.855905           0.000001
           89              O      24.658636      15.676824      12.984421      -0.554727      35.837634 0.48028729E+03  0.11167805E+05                                 8.538518                            6.611631       0.571503       2.238649                    0.998460      26.871533      68.321233       0.771777       0.341309      -1.159364      -0.003218      -0.020605       0.011203       0.023673       0.014309       0.032748      -0.027333      -0.134065      -0.001492      -0.084023       0.007040       0.076983             10.933343       8.262752       3.870217      -3.202974      15.122549      -5.833698       9.414729           0.000001
           90              O      11.788432       3.739954       4.522647      -0.554726      35.837603 0.48028670E+03  0.11167788E+05                                 8.538512                            6.611627       0.571511       2.238652                    0.998460      26.871530      68.321217       0.771778       0.341309      -1.159364       0.003218      -0.003749       0.023152       0.023673       0.035638       0.002659      -0.000164      -0.056638       0.230791      -0.084023       0.007040       0.076983             10.933337       8.262747      -1.740838       4.712438       6.395225      -2.771261      18.142038           0.000001
           91              O       9.085004       7.046032       6.420660      -0.554714      35.837088 0.48027888E+03  0.11167559E+05                                 8.538426                            6.611571       0.571525       2.238658                    0.998459      26.871370      68.320634       0.771781       0.341308      -1.159365      -0.001664       0.023384      -0.003276       0.023670      -0.000940      -0.006223      -0.048273      -0.054199      -0.202371      -0.084016       0.007036       0.076980             10.933206       5.355287      -0.098925      -0.054799      20.588417       1.506042       6.855914           0.000001
           92              O      10.619382       7.517342       2.031505      -0.554720      35.837092 0.48027952E+03  0.11167574E+05                                 8.538412                            6.611563       0.571540       2.238662                    0.998460      26.871427      68.320716       0.771784       0.341307      -1.159366       0.019497      -0.007403      -0.011204       0.023674      -0.050366      -0.007539       0.041986       0.092977      -0.001498      -0.084022       0.007039       0.076983             10.933181      16.770606      -0.976933      -6.654200       6.614350       0.104736       9.414586           0.000001
           93              O       9.167531       5.328082       3.776956      -1.039018      58.309061 0.12812021E+04  0.37988941E+05                                11.329957                           10.464666      -0.013658       1.916397                    0.998064      37.424771     106.680471       0.644469       0.320527      -1.180313       0.005757       0.003343       0.002370       0.007066       0.004329       0.003069       0.001786       0.004923      -0.007430      -0.003743      -0.003741       0.007484             13.132664      12.777466      -0.414965      -0.294159      13.250270      -0.170954      13.370255           0.000001
           94              O      27.279537      15.854609      11.238970      -1.039018      58.309061 0.12812022E+04  0.37988941E+05                                11.329957                           10.464666      -0.013658       1.916397                    0.998064      37.424771     106.680471       0.644469       0.320527      -1.180313      -0.005757      -0.003343      -0.002370       0.007066       0.004329       0.003069       0.001786       0.004923      -0.007430      -0.003743      -0.003741       0.007484             13.132664      12.777466      -0.414965      -0.294159      13.250270      -0.170954      13.370255           0.000001
           95              O       6.411561       5.515670       2.013636      -0.566678      35.851413 0.49637240E+03  0.11644027E+05                                 8.533280                            6.735436       0.565060       2.230706                    0.998392      27.240448      69.697278       0.761825       0.342732      -1.157486      -0.011526       0.008646      -0.010135       0.017616      -0.002700      -0.033111      -0.031193      -0.139461      -0.047761      -0.081012      -0.006472       0.087484             10.661728       8.063891      -3.375328       2.859448      14.908513      -5.435050       9.012779           0.000001
           96              O       7.545673       7.519199       2.009131      -0.516527      33.128892 0.43435718E+03  0.98684546E+04                                 8.111406                            6.314752       0.509517       2.234840                    0.998147      26.061357      65.917539       0.783082       0.344268      -1.154606      -0.020372      -0.001152      -0.012141       0.023743       0.030676      -0.011413       0.043297       0.068480       0.026141      -0.074269       0.030938       0.043331             10.223531      15.472392       1.156744       6.003410       6.506640       0.207145       8.691560           0.000001
           97              O       6.411561       3.726338       4.537813      -0.566678      35.851413 0.49637241E+03  0.11644028E+05                                 8.533281                            6.735436       0.565060       2.230706                    0.998392      27.240447      69.697276       0.761825       0.342732      -1.157486      -0.011526      -0.006700       0.011514       0.017616      -0.032138       0.008416       0.004893      -0.036622       0.260759      -0.081012      -0.006472       0.087484             10.661728       8.063890       1.580553      -4.131723       6.262982      -2.401312      17.658313           0.000001
           98              O       7.545673       4.385474       6.429820      -0.516527      33.128896 0.43435732E+03  0.98684585E+04                                 8.111407                            6.314753       0.509517       2.234840                    0.998147      26.061358      65.917540       0.783082       0.344268      -1.154606      -0.020372      -0.011838       0.002933       0.023743      -0.000613       0.032725       0.019023      -0.000699      -0.181395      -0.074269       0.030938       0.043331             10.223532      15.472392       6.047782      -0.896289       8.581461      -0.520914       6.616742           0.000001
           99              O       7.966287       2.840599       2.013636      -0.566681      35.851502 0.49637375E+03  0.11644067E+05                                 8.533292                            6.735444       0.565103       2.230718                    0.998392      27.240501      69.697435       0.761825       0.342732      -1.157486       0.001807      -0.014294      -0.010133       0.017614      -0.061359      -0.043496      -0.013324       0.066469      -0.047768      -0.081008      -0.006478       0.087486             10.661744      10.327836      -4.665109      -3.306990      12.644603       5.174959       9.012793           0.000001
          100              O      10.268524       2.834244       2.009131      -0.516529      33.129214 0.43436139E+03  0.98685782E+04                                 8.111479                            6.314799       0.509570       2.234858                    0.998147      26.061398      65.917829       0.783075       0.344270      -1.154604      -0.011084      -0.017128      -0.012142       0.023741       0.045096       0.031968      -0.031346       0.017852       0.026145      -0.074264       0.030935       0.043329             10.223644       9.698714       4.446160       3.151781      12.280562       5.113824       8.691657           0.000001
          101              O      28.480781      18.342092      13.002290      -0.566681      35.851504 0.49637378E+03  0.11644068E+05                                 8.533292                            6.735444       0.565103       2.230718                    0.998392      27.240501      69.697436       0.761825       0.342732      -1.157486      -0.001807       0.014294       0.010133       0.017614      -0.061359      -0.043496      -0.013324       0.066469      -0.047768      -0.081008      -0.006478       0.087486             10.661744      10.327837      -4.665109      -3.306990      12.644603       5.174960       9.012793           0.000001
          102              O      26.178544      18.348447      13.006795      -0.516529      33.129217 0.43436142E+03  0.98685791E+04                                 8.111480                            6.314799       0.509570       2.234858                    0.998147      26.061399      65.917832       0.783075       0.344270      -1.154604       0.011084       0.017128       0.012142       0.023741       0.045096       0.031968      -0.031346       0.017852       0.026145      -0.074264       0.030935       0.043329             10.223644       9.698715       4.446160       3.151782      12.280562       5.113825       8.691657           0.000001
          103              O      30.035507      17.456353      10.478113      -0.566678      35.851415 0.49637245E+03  0.11644029E+05                                 8.533281                            6.735436       0.565060       2.230706                    0.998392      27.240448      69.697279       0.761825       0.342732      -1.157486       0.011526       0.006700      -0.011514       0.017616      -0.032138       0.008416       0.004893      -0.036622       0.260759      -0.081012      -0.006472       0.087484             10.661729       8.063891       1.580553      -4.131723       6.262982      -2.401312      17.658313           0.000001
          104              O      28.901395      16.797217       8.586106      -0.516527      33.128893 0.43435729E+03  0.98684575E+04                                 8.111406                            6.314753       0.509517       2.234840                    0.998147      26.061357      65.917537       0.783082       0.344268      -1.154606       0.020372       0.011838      -0.002933       0.023743      -0.000613       0.032725       0.019023      -0.000699      -0.181395      -0.074269       0.030938       0.043331             10.223531      15.472391       6.047782      -0.896288       8.581460      -0.520913       6.616742           0.000001
          105              O      30.035507      15.667021      13.002290      -0.566678      35.851410 0.49637235E+03  0.11644026E+05                                 8.533280                            6.735436       0.565061       2.230706                    0.998392      27.240446      69.697273       0.761825       0.342732      -1.157486       0.011526      -0.008646       0.010135       0.017616      -0.002700      -0.033111      -0.031193      -0.139461      -0.047761      -0.081012      -0.006472       0.087484             10.661727       8.063891      -3.375328       2.859448      14.908513      -5.435050       9.012779           0.000001
          106              O      28.901395      13.663492      13.006795      -0.516527      33.128891 0.43435718E+03  0.98684545E+04                                 8.111406                            6.314752       0.509517       2.234840                    0.998147      26.061358      65.917540       0.783082       0.344268      -1.154606       0.020372       0.001152       0.012141       0.023743       0.030676      -0.011413       0.043297       0.068480       0.026141      -0.074269       0.030938       0.043331             10.223530      15.472392       1.156744       6.003409       6.506640       0.207146       8.691559           0.000001

******************************************************
Auxiliary information for the entire system
The total spin magnetic moment of the unit cell is   0.000016
The total net atomic charge of the unit cell is   0.000003
Accuracy of reproducing the electrostatic potential in the unit cell:
  The inner radius (bohr) =    5.0000
  The outer radius (bohr) =   12.0000
  Valid grid points have density less than (e/(bohr^3)) =    0.0001
  The number of valid grid points were=       867297
  The rms potential error without charges in kcal/mol is=      2.43317
  The rms potential error with partial charges in kcal/mol is=      0.86416
  The RRMSE value at monopole order=      0.35516
  The rms potential error with partial charges and cloud penetration in kcal/mol is=      0.87011
  The RRMSE value at monopole order with cloud penetration is=      0.35760
  The rms potential error with partial charges and atomic dipoles in kcal/mol is=      0.25461
  The RRMSE value at dipole order=      0.10464
  The rms potential error with partial charges, atomic dipoles and cloud penetration in kcal/mol is=      0.24928
  The RRMSE value at dipole order with cloud penetration=      0.10245

******************************************************
The electron densities and ab initio electrostatic potential were computed in VASP using the PBE functional and
projector augmented wave method. See the main text of the journal article for a description of computational details.
The atomic charges, dipoles, and quadrupoles were computed with the DDEC6 method as described in
(a) T. A. Manz and N. Gabaldon Limas, RSC Adv. 6 (2016) 47771-47801 DOI: 10.1039/c6ra04656h
(b) N. Gabaldon Limas and T. A. Manz, RSC Adv. 8 (2018) 2678-2707 DOI: 10.1039/c7ra11829e.
For each atom in the material, the electron cloud parameters were fit to the spherically averaged atom-in-material
electron density using radial positions for which this density was between 10^-4 and 10^-2 electrons per cubic bohr.
The polarizabilities, dispersion coefficients, and quantum Drude oscillator (QDO) parameters were fit using the MCLF method.
The magnetic structure of the system was optimized in VASP from the default ferromagnetic initial guess using spin polarization.
The atomic spin moments (ASMs) were computed on this optimized magnetic structure using the DDEC6 partition as inputs
to the method of T. A. Manz and D. S. Sholl, J. Chem. Theory Comput. 7 (2011) 4146-4164 DOI: 10.1021/ct200539n.
The RMSE and RRMSE were computed using a uniform grid with Ewald summation.
