# Supplementary material for: A collection of forcefield precursors for metal–organic frameworks
Source: RSC Adv. 2019 Nov 13;9(63):36492–507. doi: 10.1039/c9ra07327b (PMC9075174; doi:10.1039/c9ra07327b)
Supplement: RA-009-C9RA07327B-s4302 [file RA-009-C9RA07327B-s4302.xyz]

  212
jmolscript: load "" {1 1 1} spacegroup "x,y,z" unitcell [{     18.380000     0.000000     0.000000 }, {      9.117813    15.959006     0.000000 }, {      9.117813     5.291739    15.056141 }]
Zn    23.897134    15.724945     9.174158     0.966515
Zn     5.594195     1.389339     2.953111     0.972719
Zn    23.897134    13.869267    11.793325     0.966515
Zn     5.594195     3.246724     0.331536     0.972719
Zn    25.508384    12.948716     9.174158     0.966515
Zn     3.981463     4.168121     2.953111     0.972719
Zn    22.291227    12.937241     9.166028     0.969857
Zn     7.198998     4.178109     2.960188     0.969183
Zn    11.107242     8.302029     5.881983     0.966515
Zn    32.634163    17.082624    12.103030     0.972719
Zn    12.718492     7.381478     3.262816     0.966515
Zn    31.021431    18.004021    14.724605     0.972719
Zn    12.718492     5.525800     5.881983     0.966515
Zn    31.021431    19.861406    12.103030     0.972719
Zn    14.324399     8.313504     5.890113     0.969857
Zn    29.416628    17.072636    12.095953     0.969183
H     19.181049     2.766905     5.370525     0.119676
H     26.659482    17.760590     6.696972     0.113778
H     14.711118    13.685969     0.829593     0.119681
H     23.824326    17.092262    14.535199     0.113786
H     11.917642    10.133934    12.636619     0.119673
H     28.646221    11.072133    11.305656     0.113781
H     11.917642    15.281957     5.370525     0.119673
H     28.646221    14.337383     6.696972     0.113781
H     19.181049     5.984152     0.829593     0.119676
H     26.659482    12.207211    14.535199     0.113778
H     14.711118     5.320698    12.636619     0.119681
H     23.824326    19.380391    11.305656     0.113786
H     10.359446     2.774834     5.397627     0.114192
H     21.117652    17.788174     6.739129     0.120180
H     17.500445    15.295220     5.390098     0.120757
H     19.125222    14.356492     6.719556     0.116459
H     10.359446     6.012349     0.828088     0.114192
H     21.117652    12.256129    14.547243     0.120180
H     17.500445    10.156797    12.642642     0.120757
H     19.125222    11.099775    11.316196     0.116459
H      7.548372     7.618392     5.397627     0.114188
H     25.921022     9.511833     6.739129     0.120179
H     21.962040     7.607767     5.390098     0.120757
H     21.952968     9.484207     6.719556     0.116455
H     24.697984     5.968788     9.685616     0.119673
H      7.969405     6.913362     8.359169     0.113781
H     17.434577    15.266593    14.226548     0.119676
H      9.956144     9.043534     0.520942     0.113778
H     21.904508    15.930047     2.419522     0.119681
H     12.791300     1.870354     3.750485     0.113786
H     17.434577    18.483840     9.685616     0.119676
H      9.956144     3.490155     8.359169     0.113778
H     21.904508     7.564776    14.226548     0.119681
H     12.791300     4.158483     0.520942     0.113786
H     24.697984    11.116811     2.419522     0.119673
H      7.969405    10.178612     3.750485     0.113781
H     29.067254    13.632353     9.658514     0.114188
H     10.694604    11.738912     8.317012     0.120179
H     14.653586    13.642978     9.666043     0.120757
H     14.662658    11.766538     8.336585     0.116455
H     26.256180    15.238396    14.228053     0.114192
H     15.497974     8.994616     0.508898     0.120180
H     19.115181    11.093948     2.413499     0.120757
H     17.490404    10.150970     3.739945     0.116459
H     26.256180    18.475911     9.658514     0.114192
H     15.497974     3.462571     8.317012     0.120180
H     19.115181     5.955525     9.666043     0.120757
H     17.490404     6.894253     8.336585     0.116459
C     28.382709    17.837987     5.638073    -0.101825
C     27.396867    17.256230     6.440264    -0.099562
C     23.834049    19.071350    14.959330    -0.101830
C     23.834630    17.935623    14.144492    -0.099567
C     29.568269    10.556540    13.032144    -0.101826
C     28.574091    11.125209    12.230856    -0.099561
C     29.568269    15.795234     5.638073    -0.101826
C     28.574091    15.227840     6.440264    -0.099561
C     28.382709    11.233882    14.959330    -0.101825
C     27.396867    11.797789    14.144492    -0.099562
C     23.834049    20.436760    13.032144    -0.101830
C     23.834630    19.291432    12.230856    -0.099567
C      8.131509     1.769814     4.380283     0.612772
C     18.323992    17.107660     5.259712    -0.017041
C     19.399003    17.846775     5.661260    -0.100553
C     20.389304    17.275855     6.471129    -0.102843
C     18.227328    15.806689     5.657496    -0.106803
C     19.209530    15.243870     6.459536    -0.101581
C     20.293050    15.962321     6.873580    -0.023168
C     21.358522    15.348624     7.744728     0.613013
C      8.131509     4.719313     0.217260     0.612772
C     18.323992    10.634762    14.395779    -0.017041
C     19.399003    11.258671    14.959932    -0.100553
C     20.389304    11.833415    14.152773    -0.102843
C     18.227328    10.578661    13.036510    -0.106803
C     19.209530    11.148706    12.239589    -0.101581
C     20.293050    11.777552    12.780104    -0.023168
C     21.358522    12.395924    11.912268     0.613013
C      5.570514     6.182479     4.380283     0.612770
C     23.944287     7.423735     5.259712    -0.017037
C     25.119330     7.990493     5.661260    -0.100554
C     25.114872     9.133570     6.471129    -0.102844
C     22.766726     7.985180     5.657496    -0.106804
C     22.765284     9.117207     6.459536    -0.101582
C     23.926606     9.701603     6.873580    -0.023163
C     23.922296    10.931171     7.744728     0.613011
C      3.053840     1.772368     4.379831     0.615000
C     29.471340    17.104389     5.244957    -0.022027
C     27.500667    15.960663     6.849791    -0.018997
C     26.442430    15.346490     7.747740     0.610338
C      5.612982     0.310261     0.219820     0.614983
C     23.840857    20.321237    14.397585    -0.022023
C     23.848586    18.047195    12.786428    -0.018992
C     23.882362    16.809127    11.909257     0.610320
C      3.053840     4.719734     0.219820     0.615000
C     29.471340    10.619758    14.397585    -0.022027
C     27.500667    11.754559    12.786428    -0.018997
C     26.442430    12.398058    11.909257     0.610338
C      7.047357     5.455511     9.418068    -0.101826
C      8.041535     6.022905     8.615877    -0.099561
C      8.232917    10.016863     0.096811    -0.101825
C      9.218759     9.452956     0.911649    -0.099562
C     12.781577     0.813985     2.023997    -0.101830
C     12.780996     1.959313     2.825285    -0.099566
C      8.232917     3.412758     9.418068    -0.101825
C      9.218759     3.994515     8.615877    -0.099562
C     12.781577     2.179395     0.096811    -0.101830
C     12.780996     3.315122     0.911649    -0.099567
C      7.047357    10.694205     2.023997    -0.101826
C      8.041535    10.125536     2.825285    -0.099561
C     31.045112    15.068266    10.675858     0.612770
C     12.671339    13.827010     9.796429    -0.017036
C     11.496296    13.260252     9.394881    -0.100554
C     11.500754    12.117175     8.585012    -0.102844
C     13.848900    13.265565     9.398645    -0.106804
C     13.850342    12.133538     8.596605    -0.101582
C     12.689020    11.549142     8.182561    -0.023162
C     12.693330    10.319574     7.311413     0.613011
C     28.484117    16.531432    14.838881     0.612772
C     18.291634    10.615983     0.660362    -0.017041
C     17.216623     9.992074     0.096209    -0.100553
C     16.226322     9.417330     0.903368    -0.102843
C     18.388298    10.672084     2.019631    -0.106803
C     17.406096    10.102039     2.816552    -0.101581
C     16.322576     9.473193     2.276037    -0.023168
C     15.257104     8.854821     3.143873     0.613013
C     28.484117    19.480931    10.675858     0.612772
C     18.291634     4.143085     9.796429    -0.017041
C     17.216623     3.403970     9.394881    -0.100553
C     16.226322     3.974890     8.585012    -0.102843
C     18.388298     5.444056     9.398645    -0.106803
C     17.406096     6.006875     8.596605    -0.101581
C     16.322576     5.288424     8.182561    -0.023168
C     15.257104     5.902121     7.311413     0.613013
C     33.561786    19.478377    10.676310     0.615000
C      7.144286     4.146356     9.811184    -0.022027
C      9.114959     5.290082     8.206350    -0.018997
C     10.173196     5.904255     7.308401     0.610338
C     33.561786    16.531011    14.836321     0.615000
C      7.144286    10.630987     0.658556    -0.022027
C      9.114959     9.496186     2.269713    -0.018997
C     10.173196     8.852687     3.146884     0.610338
C     31.002644    20.940484    14.836321     0.614983
C     12.774769     0.929508     0.658556    -0.022023
C     12.767040     3.203550     2.269713    -0.018992
C     12.733264     4.441618     3.146884     0.610321
O     25.469595    16.081155     8.081685    -0.545220
O     21.273286     2.968860     4.040315    -0.549383
O     23.884835    15.687299    12.491629    -0.545217
O     14.717510    16.091947     1.461198    -0.549379
O     26.597729    12.312179    10.657791    -0.545222
O     13.130897     9.448130    14.697052    -0.549381
O     26.597729    14.137348     8.081685    -0.545222
O     13.130897    16.998422     4.040315    -0.549381
O     25.469595    12.956713    12.491629    -0.545220
O     21.273286     4.796163     1.461198    -0.549383
O     23.884835    16.986572    10.657791    -0.545217
O     14.717510     6.714353    14.697052    -0.549379
O     22.328543    16.079607     8.084545    -0.548066
O     21.201570    14.137469     8.073856    -0.552051
O      8.293596     2.981388     4.054167    -0.550881
O     16.288089    17.002937     4.044079    -0.543559
O     22.328543    12.958898    12.489220    -0.548066
O     21.201570    12.304833    10.660501    -0.552051
O      8.293596     4.813385     1.468425    -0.550881
O     16.288089     9.453178    14.700063    -0.543559
O     25.038196    11.410800     8.084545    -0.548069
O     22.792813    11.395712     8.073856    -0.552047
O      6.702908     5.722188     4.054167    -0.550877
O     22.843402     5.707950     4.044079    -0.543563
O     23.892794    13.866749     9.824584    -1.041935
O      5.592671     3.245839     2.299675    -1.045001
O     10.017897     7.113397     6.974456    -0.545222
O     23.484729     4.252323    11.015826    -0.549381
O     11.146031     8.294032     2.564512    -0.545220
O     15.342340    16.454582    13.594943    -0.549383
O     12.730791     4.264173     4.398350    -0.545218
O     21.898116    14.536392     0.359089    -0.549379
O     11.146031     5.169590     6.974456    -0.545220
O     15.342340    18.281885    11.015826    -0.549383
O     12.730791     5.563446     2.564512    -0.545218
O     21.898116     5.158798    13.594943    -0.549379
O     10.017897     8.938566     4.398350    -0.545222
O     23.484729    11.802615     0.359089    -0.549381
O     11.577430     9.839945     6.971596    -0.548069
O     13.822813     9.855033     6.982285    -0.552047
O     29.912718    15.528557    11.001974    -0.550877
O     13.772224    15.542795    11.012062    -0.543563
O     14.287083     8.291847     2.566921    -0.548066
O     15.414056     8.945912     4.395640    -0.552051
O     28.322030    16.437360    13.587716    -0.550881
O     20.327537    11.797567     0.356078    -0.543559
O     14.287083     5.171138     6.971596    -0.548066
O     15.414056     7.113276     6.982285    -0.552051
O     28.322030    18.269357    11.001974    -0.550881
O     20.327537     4.247808    11.012062    -0.543559
O     12.722832     7.383996     5.231557    -1.041935
O     31.022955    18.004906    12.756466    -1.045001

The following XYZ coordinates are in angstroms. Other properties are in atomic units.
The sperically averaged electron density of each atom fit to a function of the form exp(a - br)
eigen_1, eigen_2 and eigen_3 are the three eigenvalues of traceless quadrupole moment tensor
  atom number  atomic symbol              X              Y              Z     net charge C6 coefficient C8 coefficient C10 coefficient fluctuating dipole atomic polarizability isotropic forcefield polarizability              a              b squared Pearson coefficient          <r^3>          <r^4>         wp_QDO          m_QDO          q_QDO       dipole_x       dipole_y       dipole_z         dipole            Qxy            Qxz            Qyz     Q(x^2-y^2)  Q(3z^2 - R^2)        eigen_1        eigen_2        eigen_3 static polarizability      alpha(xx)      alpha(xy)      alpha(xz)      alpha(yy)      alpha(yz)      alpha(zz) atomic spin moment
            1             Zn      23.897134      15.724945       9.174158       0.966515      86.231175 0.17193822E+04  0.53736870E+05                                16.215367                           13.804397       0.098594       1.906914                    0.998738      45.020406     123.058470       0.471533       0.415617      -1.129453      -0.002222       0.049902      -0.018900       0.053407       0.002751      -0.001455      -0.053957      -0.159128      -0.121412      -0.059668      -0.058538       0.118206             19.067571      20.909307       0.409111       1.042075      17.003465       0.946966      19.289941          -0.000003
            2             Zn       5.594195       1.389339       2.953111       0.972719      82.836399 0.16991870E+04  0.52958066E+05                                15.831139                           13.745418       0.067199       1.899367                    0.998454      44.890629     122.601087       0.471313       0.416971      -1.128343      -0.000604      -0.051917       0.017870       0.054909       0.001550       0.000011      -0.055179      -0.158808      -0.121822      -0.060006      -0.058813       0.118819             17.987514      19.424991       0.375008      -0.510179      15.458349       1.841060      19.079202          -0.000002
            3             Zn      23.897134      13.869267      11.793325       0.966515      86.231170 0.17193824E+04  0.53736880E+05                                16.215367                           13.804399       0.098594       1.906913                    0.998738      45.020407     123.058479       0.471533       0.415617      -1.129453      -0.002222      -0.001284       0.053345       0.053407      -0.000460       0.003078       0.001788      -0.000522       0.354404      -0.059668      -0.058538       0.118206             19.067570      20.909306       1.118774       0.040433      19.631015       0.023468      16.662389          -0.000003
            4             Zn       5.594195       3.246724       0.331536       0.972719      82.836084 0.16991788E+04  0.52957728E+05                                15.831080                           13.745369       0.067220       1.899373                    0.998455      44.890557     122.600678       0.471315       0.416970      -1.128344      -0.000603      -0.000357      -0.054904       0.054909       0.000525       0.001458       0.000849       0.000605       0.356411      -0.060007      -0.058812       0.118820             17.987446      19.424929      -0.356969       0.522955      19.832871       0.303522      14.704538          -0.000002
            5             Zn      25.508384      12.948716       9.174158       0.966515      86.230072 0.17193545E+04  0.53735743E+05                                16.215178                           13.804243       0.098678       1.906939                    0.998737      45.020134     123.057086       0.471539       0.415615      -1.129455       0.042227      -0.026686      -0.018907       0.053411      -0.067140      -0.047569       0.025505       0.085558      -0.121415      -0.059663      -0.058542       0.118205             19.067340      18.316857       1.890100       1.339132      19.595493       0.435068      19.289671          -0.000003
            6             Zn       3.981463       4.168121       2.953111       0.972719      82.835206 0.16991547E+04  0.52956755E+05                                15.830929                           13.745237       0.067301       1.899398                    0.998454      44.890320     122.599497       0.471319       0.416968      -1.128346      -0.045377       0.025231       0.017877       0.054912      -0.067612      -0.047903       0.027385       0.083327      -0.121822      -0.060010      -0.058807       0.118817             17.987271      16.757325       1.898975       1.345422      18.125567      -1.356254      19.078922          -0.000002
            7             Zn      22.291227      12.937241       9.166028       0.969857      88.071218 0.17135434E+04  0.53533875E+05                                16.494776                           13.818618       0.072825       1.899679                    0.998515      45.047988     123.298326       0.469145       0.417893      -1.127385      -0.044459      -0.025805      -0.018283       0.054560       0.069813       0.049462       0.028709       0.079785      -0.120147      -0.060389      -0.060380       0.120769             19.908587      18.096005      -2.112264      -1.496533      20.509609      -0.868559      21.120148          -0.000001
            8             Zn       7.198998       4.178109       2.960188       0.969183      80.248775 0.17125948E+04  0.53478831E+05                                15.505245                           13.792032       0.061519       1.896141                    0.998547      44.990589     122.976738       0.470918       0.416517      -1.128694       0.045572       0.026451       0.018741       0.055925       0.071238       0.050472       0.029295       0.081415      -0.122600      -0.061622      -0.061613       0.123235             17.201173      16.355156      -0.985894      -0.698504      17.481705      -0.405385      17.766658          -0.000004
            9             Zn      11.107242       8.302029       5.881983       0.966515      86.230069 0.17193544E+04  0.53735740E+05                                16.215178                           13.804243       0.098678       1.906939                    0.998737      45.020133     123.057083       0.471539       0.415615      -1.129455      -0.042227       0.026686       0.018907       0.053411      -0.067140      -0.047569       0.025505       0.085558      -0.121415      -0.059663      -0.058542       0.118205             19.067340      18.316857       1.890100       1.339132      19.595492       0.435068      19.289671          -0.000003
           10             Zn      32.634163      17.082624      12.103030       0.972719      82.835205 0.16991547E+04  0.52956754E+05                                15.830929                           13.745237       0.067301       1.899398                    0.998454      44.890319     122.599496       0.471319       0.416968      -1.128346       0.045377      -0.025231      -0.017877       0.054912      -0.067612      -0.047903       0.027385       0.083327      -0.121822      -0.060010      -0.058807       0.118817             17.987272      16.757326       1.898975       1.345422      18.125567      -1.356255      19.078922          -0.000002
           11             Zn      12.718492       7.381478       3.262816       0.966515      86.231170 0.17193824E+04  0.53736880E+05                                16.215367                           13.804399       0.098594       1.906913                    0.998738      45.020407     123.058480       0.471533       0.415617      -1.129453       0.002222       0.001284      -0.053345       0.053407      -0.000460       0.003078       0.001788      -0.000522       0.354404      -0.059668      -0.058538       0.118206             19.067571      20.909306       1.118775       0.040433      19.631016       0.023469      16.662389          -0.000003
           12             Zn      31.021431      18.004021      14.724605       0.972719      82.836082 0.16991787E+04  0.52957726E+05                                15.831080                           13.745368       0.067220       1.899373                    0.998455      44.890557     122.600675       0.471315       0.416970      -1.128344       0.000603       0.000357       0.054905       0.054909       0.000525       0.001458       0.000849       0.000605       0.356411      -0.060007      -0.058812       0.118820             17.987445      19.424928      -0.356969       0.522955      19.832870       0.303522      14.704537          -0.000002
           13             Zn      12.718492       5.525800       5.881983       0.966515      86.231179 0.17193822E+04  0.53736874E+05                                16.215367                           13.804398       0.098594       1.906913                    0.998738      45.020407     123.058475       0.471533       0.415617      -1.129453       0.002222      -0.049902       0.018900       0.053407       0.002751      -0.001455      -0.053957      -0.159128      -0.121412      -0.059668      -0.058538       0.118206             19.067572      20.909308       0.409111       1.042075      17.003465       0.946966      19.289942          -0.000003
           14             Zn      31.021431      19.861406      12.103030       0.972719      82.836396 0.16991869E+04  0.52958063E+05                                15.831139                           13.745418       0.067200       1.899367                    0.998454      44.890628     122.601084       0.471313       0.416971      -1.128343       0.000604       0.051917      -0.017870       0.054909       0.001550       0.000011      -0.055179      -0.158808      -0.121822      -0.060006      -0.058813       0.118819             17.987514      19.424991       0.375008      -0.510180      15.458349       1.841061      19.079202          -0.000002
           15             Zn      14.324399       8.313504       5.890113       0.969857      88.071217 0.17135434E+04  0.53533874E+05                                16.494776                           13.818618       0.072825       1.899679                    0.998515      45.047987     123.298325       0.469145       0.417893      -1.127385       0.044459       0.025805       0.018283       0.054560       0.069813       0.049462       0.028709       0.079785      -0.120147      -0.060389      -0.060380       0.120769             19.908588      18.096005      -2.112264      -1.496533      20.509609      -0.868559      21.120149          -0.000001
           16             Zn      29.416628      17.072636      12.095953       0.969183      80.248780 0.17125949E+04  0.53478837E+05                                15.505246                           13.792032       0.061519       1.896141                    0.998547      44.990591     122.976745       0.470918       0.416517      -1.128694      -0.045572      -0.026451      -0.018741       0.055925       0.071238       0.050472       0.029295       0.081415      -0.122601      -0.061622      -0.061613       0.123235             17.201174      16.355157      -0.985894      -0.698504      17.481706      -0.405385      17.766659          -0.000004
           17              H      19.181049       2.766905       5.370525       0.119676       1.136902 0.83039556E+01  0.80852645E+02                                 1.688294                            1.602075      -0.912648       2.448300                    0.998932       3.235321       8.517160       0.542731       1.159076      -0.739575      -0.006175       0.038872      -0.010250       0.040672      -0.010148      -0.004423      -0.004885      -0.013621      -0.033139      -0.015543      -0.002383       0.017926              1.706610       1.483307      -0.026210      -0.107593       2.133185      -0.301596       1.503336          -0.000002
           18              H      26.659482      17.760590       6.696972       0.113778       1.137420 0.81840690E+01  0.80303443E+02                                 1.752576                            1.635840      -1.094760       2.358171                    0.996948       3.469727       9.516326       0.509093       1.226150      -0.721008      -0.030185       0.021246       0.007498       0.037666      -0.009330      -0.003854      -0.006886      -0.002081      -0.030515      -0.015407       0.000636       0.014771              1.808349       2.089417      -0.401071      -0.347513       1.762814       0.144239       1.572816          -0.000001
           19              H      14.711118      13.685969       0.829593       0.119681       1.136896 0.83039016E+01  0.80852061E+02                                 1.688297                            1.602077      -0.912686       2.448290                    0.998931       3.235295       8.517114       0.542727       1.159087      -0.739573      -0.000268      -0.006959       0.040073       0.040673       0.000586      -0.000981      -0.008776      -0.018192       0.038460      -0.015545      -0.002381       0.017926              1.706613       1.313429      -0.013140      -0.027775       1.553775       0.028478       2.252636          -0.000002
           20              H      23.824326      17.092262      14.535199       0.113786       1.137407 0.81839574E+01  0.80302099E+02                                 1.752565                            1.635831      -1.094865       2.358133                    0.996944       3.469695       9.516233       0.509094       1.226154      -0.721007      -0.002715      -0.033215       0.017558       0.037668       0.003791      -0.003969      -0.006396      -0.020096       0.025928      -0.015409       0.000638       0.014771              1.808338       1.386726      -0.059377       0.018765       2.386614      -0.313790       1.651672          -0.000001
           21              H      11.917642      10.133934      12.636619       0.119673       1.136888 0.83038066E+01  0.80850663E+02                                 1.688264                            1.602048      -0.912686       2.448278                    0.998932       3.235300       8.517019       0.542743       1.159058      -0.739580       0.030688      -0.017842      -0.019853       0.040672      -0.009726      -0.008263       0.005731       0.009769       0.027872      -0.015543      -0.002383       0.017926              1.706579       1.950643      -0.394630      -0.172110       1.556330       0.094661       1.612765          -0.000002
           22              H      28.646221      11.072133      11.305656       0.113781       1.137418 0.81840459E+01  0.80303162E+02                                 1.752573                            1.635838      -1.094755       2.358177                    0.996949       3.469721       9.516307       0.509094       1.226150      -0.721008       0.003473      -0.005112      -0.037156       0.037667      -0.009312      -0.002698       0.007176       0.005203       0.030146      -0.015407       0.000636       0.014771              1.808346       1.497678      -0.065372      -0.043798       1.425214      -0.046661       2.502144          -0.000001
           23              H      11.917642      15.281957       5.370525       0.119673       1.136887 0.83037954E+01  0.80850515E+02                                 1.688262                            1.602046      -0.912686       2.448278                    0.998932       3.235299       8.517010       0.542744       1.159056      -0.739580       0.030688      -0.024646      -0.010250       0.040672      -0.011020      -0.006436      -0.001417      -0.010568      -0.033138      -0.015543      -0.002383       0.017926              1.706577       1.950640      -0.293225      -0.315234       1.665782       0.056191       1.503309          -0.000002
           24              H      28.646221      14.337383       6.696972       0.113781       1.137418 0.81840526E+01  0.80303237E+02                                 1.752573                            1.635838      -1.094755       2.358177                    0.996949       3.469722       9.516308       0.509094       1.226149      -0.721008       0.003473      -0.036749       0.007498       0.037667      -0.005633      -0.007891       0.000069      -0.015018      -0.030517      -0.015408       0.000636       0.014771              1.808346       1.497678      -0.062996      -0.047151       2.354546      -0.373290       1.572814          -0.000001
           25              H      19.181049       5.984152       0.829593       0.119676       1.136902 0.83039579E+01  0.80852690E+02                                 1.688296                            1.602077      -0.912648       2.448300                    0.998932       3.235322       8.517170       0.542730       1.159078      -0.739575      -0.006175       0.003219       0.040071       0.040672      -0.007537      -0.008107       0.003503       0.010245       0.038458      -0.015543      -0.002383       0.017926              1.706612       1.483309      -0.110197       0.010949       1.383895      -0.038244       2.252631          -0.000002
           26              H      26.659482      12.207211      14.535199       0.113778       1.137420 0.81840700E+01  0.80303457E+02                                 1.752576                            1.635840      -1.094760       2.358171                    0.996948       3.469727       9.516327       0.509093       1.226150      -0.721007      -0.030185       0.014119       0.017558       0.037666      -0.006730      -0.007524      -0.000273       0.016733       0.025927      -0.015407       0.000636       0.014771              1.808349       2.089417      -0.460841      -0.263151       1.683949       0.171957       1.651682          -0.000001
           27              H      14.711118       5.320698      12.636619       0.119681       1.136896 0.83039073E+01  0.80852132E+02                                 1.688298                            1.602078      -0.912686       2.448290                    0.998931       3.235295       8.517115       0.542726       1.159087      -0.739573      -0.000268       0.035498      -0.019853       0.040673      -0.000731       0.000878      -0.010017      -0.021721       0.027873      -0.015545      -0.002381       0.017926              1.706614       1.313430      -0.030561      -0.003187       2.193616      -0.196405       1.612797          -0.000002
           28              H      23.824326      19.380391      11.305656       0.113786       1.137407 0.81839535E+01  0.80302052E+02                                 1.752565                            1.635831      -1.094865       2.358133                    0.996944       3.469695       9.516233       0.509094       1.226154      -0.721007      -0.002715       0.005551      -0.037157       0.037668      -0.002488       0.004892      -0.005902      -0.018690       0.030148      -0.015409       0.000638       0.014771              1.808337       1.386726      -0.001985      -0.062240       1.536155      -0.014882       2.502131          -0.000001
           29              H      10.359446       2.774834       5.397627       0.114192       1.057077 0.76646585E+01  0.75124981E+02                                 1.759321                            1.652095      -1.273656       2.274070                    0.994447       3.735948      10.765804       0.467957       1.335391      -0.695069       0.004088       0.037190      -0.010556       0.038875       0.003870       0.004726      -0.005791      -0.013359      -0.023261      -0.012696       0.000050       0.012646              1.815685       1.553340       0.050703       0.024582       2.303911      -0.256836       1.589804          -0.000001
           30              H      21.117652      17.788174       6.739129       0.120180       1.057156 0.75619869E+01  0.72991507E+02                                 1.695509                            1.593990      -0.952242       2.432423                    0.998464       3.386811       9.314360       0.503620       1.259988      -0.713722       0.031089       0.024189       0.010624       0.040798       0.011223       0.005432      -0.000344      -0.005379      -0.028937      -0.013109      -0.003630       0.016739              1.745392       1.992329       0.274467       0.276171       1.707114       0.056192       1.536734          -0.000001
           31              H      17.500445      15.295220       5.390098       0.120757       1.123975 0.80017173E+01  0.77047302E+02                                 1.663060                            1.561779      -0.915744       2.448557                    0.998915       3.189004       8.297948       0.556474       1.143107      -0.743529      -0.029744      -0.023682      -0.009975       0.039307       0.010824       0.006118      -0.002643      -0.010335      -0.033207      -0.015762      -0.001806       0.017568              1.702871       1.984859       0.335381       0.292482       1.656675       0.087216       1.467078          -0.000001
           32              H      19.125222      14.356492       6.719556       0.116459       1.145806 0.81417932E+01  0.78514237E+02                                 1.663573                            1.558656      -0.925423       2.440086                    0.998740       3.201694       8.260464       0.567631       1.118953      -0.749630      -0.006303      -0.037695       0.009371       0.039351       0.010536       0.005532      -0.003588      -0.013640      -0.034335      -0.016109      -0.002174       0.018282              1.707549       1.467364       0.017282       0.087607       2.182851      -0.294361       1.472433          -0.000001
           33              H      10.359446       6.012349       0.828088       0.114192       1.057077 0.76646621E+01  0.75125023E+02                                 1.759321                            1.652095      -1.273656       2.274070                    0.994447       3.735948      10.765804       0.467957       1.335391      -0.695069       0.004088       0.002373       0.038586       0.038875       0.005742       0.002084       0.001211       0.006561       0.036498      -0.012696       0.000050       0.012646              1.815685       1.553340       0.040004       0.039684       1.507629       0.023031       2.386086          -0.000001
           34              H      21.117652      12.256129      14.547243       0.120180       1.057156 0.75619832E+01  0.72991463E+02                                 1.695508                            1.593989      -0.952242       2.432423                    0.998464       3.386811       9.314360       0.503620       1.259988      -0.713722       0.031089       0.018044       0.019298       0.040798       0.008847       0.008787       0.005099       0.010107       0.017522      -0.013109      -0.003630       0.016739              1.745392       1.992329       0.351555       0.167365       1.590623       0.097134       1.653224          -0.000001
           35              H      17.500445      10.156797      12.642642       0.120757       1.123975 0.80017157E+01  0.77047288E+02                                 1.663060                            1.561779      -0.915744       2.448556                    0.998915       3.189004       8.297950       0.556474       1.143108      -0.743529      -0.029744      -0.017263      -0.019035       0.039307       0.009361       0.008183       0.004749       0.010696       0.029885      -0.015762      -0.001806       0.017568              1.702871       1.984860       0.387142       0.219424       1.542491       0.127348       1.581263          -0.000001
           36              H      19.125222      11.099775      11.316196       0.116459       1.145805 0.81417885E+01  0.78514182E+02                                 1.663573                            1.558656      -0.925423       2.440086                    0.998740       3.201694       8.260464       0.567631       1.118953      -0.749630      -0.006303      -0.003658      -0.038670       0.039351       0.008712       0.008106       0.004705       0.009955       0.036449      -0.016109      -0.002174       0.018282              1.707549       1.467364       0.088381      -0.012744       1.366375      -0.007396       2.288908          -0.000001
           37              H       7.548372       7.618392       5.397627       0.114188       1.057092 0.76647876E+01  0.75126471E+02                                 1.759328                            1.652101      -1.273663       2.274063                    0.994446       3.735968      10.765835       0.467960       1.335378      -0.695071       0.034319      -0.014899      -0.010556       0.038875      -0.003789      -0.002684       0.006977       0.013452      -0.023260      -0.012696       0.000050       0.012646              1.815692       2.162891      -0.297547      -0.210812       1.694375       0.148755       1.589810          -0.000001
           38              H      25.921022       9.511833       6.739129       0.120179       1.057174 0.75621466E+01  0.72993475E+02                                 1.695530                            1.594008      -0.952259       2.432416                    0.998464       3.386851       9.314514       0.503616       1.259990      -0.713722       0.036425       0.014995       0.010624       0.040798       0.003383       0.002397       0.004887       0.022066      -0.028937      -0.013108      -0.003630       0.016738              1.745415       2.013771       0.262236       0.185795       1.685721       0.211924       1.536753          -0.000001
           39              H      21.962040       7.607767       5.390098       0.120757       1.123989 0.80018406E+01  0.77048822E+02                                 1.663077                            1.561793      -0.915765       2.448548                    0.998915       3.189021       8.298023       0.556470       1.143111      -0.743528      -0.035317      -0.014079      -0.009975       0.039307       0.001046       0.000741       0.006624       0.023895      -0.033207      -0.015762      -0.001805       0.017567              1.702888       2.026378       0.311678       0.220824       1.615196       0.210695       1.467092          -0.000001
           40              H      21.952968       9.484207       6.719556       0.116455       1.145818 0.81419012E+01  0.78515536E+02                                 1.663585                            1.558666      -0.925495       2.440048                    0.998739       3.201714       8.260528       0.567629       1.118953      -0.749630      -0.035856       0.013227       0.009371       0.039350      -0.000524      -0.000371       0.006583       0.025078      -0.034332      -0.016108      -0.002173       0.018281              1.707562       2.021684      -0.299409      -0.212132       1.628560       0.222095       1.472443          -0.000001
           41              H      24.697984       5.968788       9.685616       0.119673       1.136887 0.83037978E+01  0.80850548E+02                                 1.688262                            1.602047      -0.912686       2.448278                    0.998932       3.235299       8.517012       0.542744       1.159057      -0.739580      -0.030688       0.024646       0.010250       0.040672      -0.011020      -0.006436      -0.001417      -0.010568      -0.033138      -0.015543      -0.002383       0.017926              1.706577       1.950641      -0.293225      -0.315235       1.665782       0.056191       1.503309          -0.000002
           42              H       7.969405       6.913362       8.359169       0.113781       1.137418 0.81840524E+01  0.80303238E+02                                 1.752573                            1.635838      -1.094755       2.358176                    0.996949       3.469722       9.516309       0.509094       1.226149      -0.721008      -0.003473       0.036749      -0.007498       0.037667      -0.005633      -0.007891       0.000069      -0.015018      -0.030517      -0.015408       0.000636       0.014771              1.808346       1.497678      -0.062996      -0.047151       2.354546      -0.373290       1.572814          -0.000001
           43              H      17.434577      15.266593      14.226548       0.119676       1.136903 0.83039591E+01  0.80852705E+02                                 1.688296                            1.602077      -0.912648       2.448300                    0.998932       3.235322       8.517170       0.542730       1.159078      -0.739575       0.006175      -0.003219      -0.040071       0.040672      -0.007537      -0.008107       0.003503       0.010245       0.038458      -0.015543      -0.002383       0.017926              1.706612       1.483309      -0.110197       0.010949       1.383895      -0.038244       2.252631          -0.000002
           44              H       9.956144       9.043534       0.520942       0.113778       1.137420 0.81840698E+01  0.80303457E+02                                 1.752576                            1.635841      -1.094760       2.358171                    0.996948       3.469727       9.516328       0.509093       1.226151      -0.721007       0.030185      -0.014119      -0.017558       0.037666      -0.006730      -0.007524      -0.000273       0.016733       0.025927      -0.015407       0.000636       0.014771              1.808349       2.089417      -0.460841      -0.263152       1.683949       0.171957       1.651682          -0.000001
           45              H      21.904508      15.930047       2.419522       0.119681       1.136896 0.83039068E+01  0.80852123E+02                                 1.688298                            1.602078      -0.912686       2.448290                    0.998931       3.235295       8.517114       0.542727       1.159087      -0.739573       0.000268      -0.035498       0.019853       0.040673      -0.000731       0.000878      -0.010017      -0.021721       0.027873      -0.015545      -0.002381       0.017926              1.706614       1.313430      -0.030561      -0.003187       2.193615      -0.196405       1.612797          -0.000002
           46              H      12.791300       1.870354       3.750485       0.113786       1.137407 0.81839546E+01  0.80302067E+02                                 1.752565                            1.635831      -1.094865       2.358133                    0.996944       3.469695       9.516234       0.509093       1.226154      -0.721007       0.002715      -0.005551       0.037157       0.037668      -0.002488       0.004892      -0.005902      -0.018690       0.030148      -0.015409       0.000638       0.014771              1.808337       1.386726      -0.001985      -0.062240       1.536155      -0.014882       2.502131          -0.000001
           47              H      17.434577      18.483840       9.685616       0.119676       1.136902 0.83039574E+01  0.80852669E+02                                 1.688294                            1.602075      -0.912648       2.448300                    0.998932       3.235321       8.517161       0.542731       1.159076      -0.739575       0.006175      -0.038872       0.010250       0.040672      -0.010148      -0.004423      -0.004885      -0.013621      -0.033139      -0.015543      -0.002383       0.017926              1.706610       1.483308      -0.026210      -0.107593       2.133186      -0.301596       1.503337          -0.000002
           48              H       9.956144       3.490155       8.359169       0.113778       1.137420 0.81840699E+01  0.80303458E+02                                 1.752576                            1.635841      -1.094761       2.358171                    0.996948       3.469727       9.516328       0.509093       1.226151      -0.721007       0.030185      -0.021246      -0.007498       0.037666      -0.009330      -0.003854      -0.006886      -0.002081      -0.030515      -0.015407       0.000636       0.014771              1.808350       2.089418      -0.401071      -0.347513       1.762815       0.144239       1.572817          -0.000001
           49              H      21.904508       7.564776      14.226548       0.119681       1.136896 0.83039040E+01  0.80852094E+02                                 1.688298                            1.602078      -0.912686       2.448290                    0.998931       3.235295       8.517116       0.542726       1.159088      -0.739573       0.000268       0.006959      -0.040073       0.040673       0.000586      -0.000981      -0.008776      -0.018192       0.038460      -0.015545      -0.002381       0.017926              1.706614       1.313430      -0.013140      -0.027775       1.553776       0.028478       2.252637          -0.000002
           50              H      12.791300       4.158483       0.520942       0.113786       1.137407 0.81839617E+01  0.80302149E+02                                 1.752565                            1.635831      -1.094866       2.358133                    0.996944       3.469696       9.516235       0.509094       1.226153      -0.721007       0.002715       0.033215      -0.017558       0.037668       0.003791      -0.003969      -0.006396      -0.020096       0.025928      -0.015409       0.000638       0.014771              1.808338       1.386726      -0.059377       0.018765       2.386614      -0.313790       1.651672          -0.000001
           51              H      24.697984      11.116811       2.419522       0.119673       1.136888 0.83038072E+01  0.80850668E+02                                 1.688264                            1.602048      -0.912686       2.448278                    0.998932       3.235300       8.517018       0.542744       1.159058      -0.739580      -0.030688       0.017842       0.019853       0.040672      -0.009726      -0.008263       0.005731       0.009769       0.027872      -0.015543      -0.002383       0.017926              1.706579       1.950642      -0.394630      -0.172110       1.556330       0.094661       1.612764          -0.000002
           52              H       7.969405      10.178612       3.750485       0.113781       1.137418 0.81840503E+01  0.80303212E+02                                 1.752573                            1.635838      -1.094755       2.358176                    0.996949       3.469722       9.516309       0.509094       1.226149      -0.721008      -0.003473       0.005112       0.037156       0.037667      -0.009312      -0.002698       0.007176       0.005203       0.030146      -0.015407       0.000636       0.014771              1.808346       1.497678      -0.065372      -0.043798       1.425215      -0.046661       2.502145          -0.000001
           53              H      29.067254      13.632353       9.658514       0.114188       1.057093 0.76647942E+01  0.75126545E+02                                 1.759328                            1.652101      -1.273663       2.274063                    0.994446       3.735969      10.765835       0.467961       1.335377      -0.695072      -0.034319       0.014899       0.010556       0.038875      -0.003789      -0.002684       0.006977       0.013452      -0.023260      -0.012696       0.000050       0.012646              1.815692       2.162891      -0.297547      -0.210812       1.694375       0.148755       1.589810          -0.000001
           54              H      10.694604      11.738912       8.317012       0.120179       1.057174 0.75621463E+01  0.72993473E+02                                 1.695530                            1.594008      -0.952259       2.432415                    0.998464       3.386851       9.314515       0.503616       1.259991      -0.713721      -0.036425      -0.014995      -0.010624       0.040798       0.003383       0.002397       0.004887       0.022066      -0.028937      -0.013108      -0.003630       0.016738              1.745415       2.013772       0.262236       0.185795       1.685721       0.211924       1.536753          -0.000001
           55              H      14.653586      13.642978       9.666043       0.120757       1.123989 0.80018406E+01  0.77048822E+02                                 1.663077                            1.561793      -0.915765       2.448548                    0.998915       3.189021       8.298023       0.556470       1.143111      -0.743528       0.035317       0.014079       0.009975       0.039307       0.001046       0.000741       0.006624       0.023895      -0.033207      -0.015762      -0.001805       0.017567              1.702888       2.026378       0.311678       0.220824       1.615196       0.210695       1.467092          -0.000001
           56              H      14.662658      11.766538       8.336585       0.116455       1.145818 0.81418993E+01  0.78515511E+02                                 1.663585                            1.558666      -0.925495       2.440049                    0.998739       3.201714       8.260527       0.567629       1.118952      -0.749630       0.035856      -0.013227      -0.009371       0.039350      -0.000524      -0.000371       0.006583       0.025078      -0.034332      -0.016108      -0.002173       0.018281              1.707562       2.021683      -0.299409      -0.212132       1.628560       0.222095       1.472442          -0.000001
           57              H      26.256180      15.238396      14.228053       0.114192       1.057077 0.76646628E+01  0.75125030E+02                                 1.759321                            1.652095      -1.273656       2.274070                    0.994447       3.735948      10.765803       0.467957       1.335390      -0.695069      -0.004088      -0.002373      -0.038586       0.038875       0.005742       0.002084       0.001211       0.006561       0.036498      -0.012696       0.000050       0.012646              1.815685       1.553340       0.040004       0.039684       1.507629       0.023031       2.386086          -0.000001
           58              H      15.497974       8.994616       0.508898       0.120180       1.057156 0.75619838E+01  0.72991475E+02                                 1.695509                            1.593990      -0.952242       2.432423                    0.998464       3.386811       9.314362       0.503620       1.259988      -0.713722      -0.031089      -0.018044      -0.019298       0.040798       0.008847       0.008787       0.005099       0.010107       0.017522      -0.013109      -0.003630       0.016739              1.745393       1.992330       0.351555       0.167365       1.590623       0.097134       1.653224          -0.000001
           59              H      19.115181      11.093948       2.413499       0.120757       1.123975 0.80017157E+01  0.77047289E+02                                 1.663060                            1.561779      -0.915744       2.448556                    0.998915       3.189004       8.297950       0.556474       1.143108      -0.743529       0.029744       0.017263       0.019035       0.039307       0.009361       0.008183       0.004749       0.010696       0.029885      -0.015762      -0.001806       0.017568              1.702871       1.984860       0.387142       0.219424       1.542491       0.127348       1.581263          -0.000001
           60              H      17.490404      10.150970       3.739945       0.116459       1.145805 0.81417898E+01  0.78514193E+02                                 1.663572                            1.558655      -0.925423       2.440086                    0.998740       3.201695       8.260465       0.567631       1.118952      -0.749630       0.006303       0.003658       0.038670       0.039351       0.008712       0.008106       0.004705       0.009955       0.036449      -0.016109      -0.002174       0.018282              1.707548       1.467364       0.088381      -0.012744       1.366374      -0.007396       2.288907          -0.000001
           61              H      26.256180      18.475911       9.658514       0.114192       1.057077 0.76646585E+01  0.75124981E+02                                 1.759321                            1.652095      -1.273656       2.274070                    0.994447       3.735948      10.765804       0.467957       1.335391      -0.695069      -0.004088      -0.037190       0.010556       0.038875       0.003870       0.004726      -0.005791      -0.013359      -0.023261      -0.012696       0.000050       0.012646              1.815685       1.553340       0.050703       0.024582       2.303911      -0.256836       1.589804          -0.000001
           62              H      15.497974       3.462571       8.317012       0.120180       1.057156 0.75619876E+01  0.72991519E+02                                 1.695509                            1.593990      -0.952242       2.432423                    0.998464       3.386811       9.314362       0.503620       1.259988      -0.713722      -0.031089      -0.024189      -0.010624       0.040798       0.011223       0.005432      -0.000344      -0.005379      -0.028937      -0.013109      -0.003630       0.016739              1.745393       1.992330       0.274467       0.276171       1.707114       0.056192       1.536735          -0.000001
           63              H      19.115181       5.955525       9.666043       0.120757       1.123975 0.80017172E+01  0.77047301E+02                                 1.663060                            1.561779      -0.915744       2.448557                    0.998915       3.189004       8.297948       0.556474       1.143107      -0.743529       0.029744       0.023682       0.009975       0.039307       0.010824       0.006118      -0.002643      -0.010335      -0.033207      -0.015762      -0.001806       0.017568              1.702871       1.984859       0.335381       0.292482       1.656675       0.087216       1.467078          -0.000001
           64              H      17.490404       6.894253       8.336585       0.116459       1.145806 0.81417932E+01  0.78514237E+02                                 1.663573                            1.558656      -0.925423       2.440086                    0.998740       3.201694       8.260464       0.567631       1.118953      -0.749630       0.006303       0.037695      -0.009371       0.039351       0.010536       0.005532      -0.003588      -0.013640      -0.034335      -0.016109      -0.002174       0.018282              1.707549       1.467364       0.017282       0.087607       2.182851      -0.294361       1.472433          -0.000001
           65              C      28.382709      17.837987       5.638073      -0.101825      32.411957 0.40820296E+03  0.94563571E+04                                 8.868083                            6.772142       0.055153       1.993386                    0.999643      28.865705      82.645838       0.627554       0.421315      -1.060029      -0.005393      -0.022218       0.011467       0.025577      -0.009638       0.011842      -0.006871      -0.044279      -0.021451      -0.026429      -0.003667       0.030096             10.341190      12.633724       0.884388      -5.535429       9.294695      -2.395173       9.095152          -0.000003
           66              C      27.396867      17.256230       6.440264      -0.099562      33.032771 0.41595338E+03  0.96996463E+04                                 9.032021                            6.874864      -0.000906       1.976626                    0.999694      29.068948      84.020055       0.616425       0.426103      -1.055041       0.026179      -0.007755      -0.012413       0.029992      -0.020238       0.007858       0.009201       0.013597      -0.011024      -0.026024       0.002794       0.023230             10.548860      11.519612       1.038475      -4.890995      11.044058      -2.947649       9.082908          -0.000002
           67              C      23.834049      19.071350      14.959330      -0.101830      32.411919 0.40820217E+03  0.94563243E+04                                 8.868020                            6.772089       0.055033       1.993347                    0.999642      28.865791      82.645741       0.627564       0.421310      -1.060034       0.000322      -0.006398      -0.024762       0.025578      -0.000572      -0.002187      -0.013746       0.019164       0.079236      -0.026421      -0.003686       0.030107             10.341122       4.606539      -0.342882      -0.243747      15.645594       3.214066      10.771233          -0.000003
           68              C      23.834630      17.935623      14.144492      -0.099567      33.032968 0.41595616E+03  0.96997202E+04                                 9.032024                            6.874861      -0.001012       1.976590                    0.999693      29.069074      84.020261       0.616429       0.426100      -1.055044       0.000585       0.029814      -0.003197       0.029991       0.003243      -0.004881      -0.022203      -0.002216      -0.031711      -0.026017       0.002778       0.023239             10.548876       4.776361      -0.417344      -0.173373      14.197610       3.095246      12.672658          -0.000002
           69              C      29.568269      10.556540      13.032144      -0.101826      32.411782 0.40820062E+03  0.94562793E+04                                 8.868014                            6.772096       0.055132       1.993380                    0.999643      28.865650      82.645299       0.627561       0.421312      -1.060032      -0.021968       0.012919       0.002178       0.025578      -0.008035      -0.022582       0.013115       0.004237      -0.026354      -0.026430      -0.003667       0.030097             10.341102      10.878146      -3.926792       3.380631       7.046360      -2.210922      13.098799          -0.000003
           70              C      28.574091      11.125209      12.230856      -0.099561      33.032837 0.41595467E+03  0.96996871E+04                                 9.032051                            6.874891      -0.000883       1.976633                    0.999694      29.068962      84.020242       0.616421       0.426105      -1.055040       0.006252      -0.002899       0.029188       0.029991       0.009751      -0.008110       0.010022      -0.019687       0.055226      -0.026024       0.002793       0.023231             10.548891      12.055719      -4.460836       2.343944       7.497484      -1.726418      12.093470          -0.000002
           71              C      29.568269      15.795234       5.638073      -0.101826      32.411770 0.40820051E+03  0.94562761E+04                                 8.868012                            6.772095       0.055133       1.993380                    0.999643      28.865646      82.645279       0.627561       0.421312      -1.060032      -0.021968       0.006338       0.011466       0.025578      -0.023969      -0.000092       0.013690       0.005874      -0.021443      -0.026429      -0.003667       0.030097             10.341099      10.878146       1.887317      -4.825600      11.050080      -3.618099       9.095072          -0.000003
           72              C      28.574091      15.227840       6.440264      -0.099561      33.032844 0.41595471E+03  0.96996882E+04                                 9.032052                            6.874891      -0.000883       1.976633                    0.999694      29.068961      84.020237       0.616421       0.426105      -1.055040       0.006252       0.026576      -0.012413       0.029991      -0.004418       0.011889       0.002260      -0.041774      -0.011032      -0.026024       0.002793       0.023231             10.548893      12.055721       0.732199      -4.985684      10.508021      -2.784523       9.082936          -0.000002
           73              C      28.382709      11.233882      14.959330      -0.101825      32.411922 0.40820254E+03  0.94563453E+04                                 8.868077                            6.772138       0.055153       1.993386                    0.999643      28.865705      82.645841       0.627554       0.421315      -1.060029      -0.005393       0.003451      -0.024763       0.025577       0.007976      -0.013020       0.004921      -0.010729       0.079199      -0.026429      -0.003667       0.030095             10.341181      12.633710      -4.929012       2.669804       7.618546      -1.806061      10.771287          -0.000003
           74              C      27.396867      11.797789      14.144492      -0.099562      33.032778 0.41595359E+03  0.96996523E+04                                 9.032022                            6.874866      -0.000906       1.976626                    0.999694      29.068949      84.020059       0.616425       0.426103      -1.055041       0.026179      -0.014282      -0.003200       0.029992       0.000703      -0.021699       0.006775       0.006695      -0.031731      -0.026024       0.002794       0.023230             10.548861      11.519611      -4.269949       2.601497       7.454339      -1.685981      12.672633          -0.000002
           75              C      23.834049      20.436760      13.032144      -0.101830      32.411954 0.40820284E+03  0.94563435E+04                                 8.868026                            6.772095       0.055033       1.993347                    0.999642      28.865800      82.645776       0.627563       0.421310      -1.060034       0.000322      -0.025482       0.002175       0.025577      -0.002252       0.000186      -0.026114      -0.016025      -0.026335      -0.026422      -0.003685       0.030107             10.341129       4.606543      -0.343652      -0.242661      13.318039       4.032128      13.098807          -0.000003
           76              C      23.834630      19.291432      12.230856      -0.099567      33.032948 0.41595608E+03  0.96997179E+04                                 9.032020                            6.874860      -0.001012       1.976590                    0.999693      29.069073      84.020259       0.616429       0.426100      -1.055044       0.000585       0.006869       0.029188       0.029991      -0.003529       0.004678      -0.012014       0.026773       0.055257      -0.026017       0.002778       0.023239             10.548871       4.776360      -0.301949      -0.336245      14.776848       2.891652      12.093405          -0.000002
           77              C       8.131509       1.769814       4.380283       0.612772      23.889895 0.25276863E+03  0.52215915E+04                                 7.603731                            5.608735       0.043430       2.071694                    0.999416      21.888093      60.197496       0.635314       0.466700      -1.027874      -0.044208       0.026472      -0.036500       0.063145      -0.002688      -0.078865       0.043425      -0.001475       0.130447      -0.083677      -0.023582       0.107259              9.121386      10.873164      -0.698470       4.412978       8.929732      -2.127628       7.561262          -0.000001
           78              C      18.323992      17.107660       5.259712      -0.017041      36.039745 0.41833653E+03  0.96640386E+04                                 9.428019                            6.765905       0.067423       2.031822                    0.999254      26.795263      74.408833       0.646124       0.410353      -1.076608       0.029207      -0.018289       0.024395       0.042221       0.001697      -0.005704       0.002434      -0.004354       0.003526      -0.007679       0.002139       0.005540             11.753100      13.991316      -1.851827       6.226924      11.320069      -3.386105       9.947915          -0.000002
           79              C      19.399003      17.846775       5.661260      -0.100553      34.311205 0.44661433E+03  0.10636297E+05                                 9.384175                            7.215936      -0.167012       1.926318                    0.998944      29.667454      87.591198       0.588253       0.437204      -1.044847       0.006424      -0.024690       0.012630       0.028467      -0.002981      -0.016420      -0.001831      -0.028382       0.009484      -0.025579       0.012620       0.012959             11.024142      12.968585      -0.735071       4.872477      10.818445      -2.332670       9.285395          -0.000002
           80              C      20.389304      17.275855       6.471129      -0.102843      34.238097 0.42800150E+03  0.10040036E+05                                 9.235516                            6.958210       0.076565       2.003795                    0.999639      28.999617      83.739847       0.615510       0.424210      -1.057485      -0.024031      -0.007341      -0.012200       0.027932       0.017675      -0.009827       0.018501       0.015825       0.002495      -0.032769       0.013378       0.019391             11.108066      11.637607      -2.273595       4.737537      12.186457      -3.841708       9.500135          -0.000002
           81              C      18.227328      15.806689       5.657496      -0.106803      32.568381 0.40452251E+03  0.93459160E+04                                 8.863549                            6.731107       0.030067       1.984218                    0.999717      28.838078      82.340973       0.631198       0.420012      -1.061303       0.023203       0.005857       0.012213       0.026867       0.022924      -0.002181       0.013213       0.007016      -0.024048      -0.026593      -0.002032       0.028625             10.340318      11.357946      -1.454009       4.575317      11.009642      -3.094090       8.653365          -0.000001
           82              C      19.209530      15.243870       6.459536      -0.101581      32.588446 0.39919398E+03  0.91843786E+04                                 8.843791                            6.666410       0.015545       1.979939                    0.999677      28.702935      81.554626       0.637689       0.417476      -1.063826      -0.005829       0.024387      -0.012156       0.027865       0.008715      -0.012069      -0.005305      -0.044987      -0.026830      -0.026719      -0.003382       0.030101             10.456002      12.620571      -1.145957       5.251334       9.893449      -2.516592       8.853987          -0.000002
           83              C      20.293050      15.962321       6.873580      -0.023168      38.521595 0.41368591E+03  0.95060824E+04                                 9.796604                            6.674015       0.047492       2.022209                    0.999277      26.683057      73.298698       0.660146       0.403771      -1.083681      -0.031395       0.016128      -0.024981       0.043241       0.002451      -0.004433       0.001475      -0.005903      -0.000782      -0.006962       0.002985       0.003977             13.154272      15.434523      -3.381778       7.528567      12.612630      -4.710795      11.415664          -0.000001
           84              C      21.358522      15.348624       7.744728       0.613013      25.910480 0.25396012E+03  0.52441988E+04                                 8.009522                            5.595091       0.016733       2.060709                    0.999388      21.873403      59.840259       0.641671       0.462253      -1.031944       0.044184      -0.025579       0.036171       0.062569      -0.000732      -0.077844       0.044664       0.001402       0.128154      -0.083959      -0.022344       0.106302             10.382246      11.985615      -1.937774       5.387464      10.349784      -3.306028       8.811338           0.000000
           85              C       8.131509       4.719313       0.217260       0.612772      23.889893 0.25276867E+03  0.52215923E+04                                 7.603730                            5.608735       0.043430       2.071694                    0.999416      21.888093      60.197493       0.635314       0.466700      -1.027874      -0.044208      -0.025657       0.037077       0.063145      -0.075294       0.023614       0.013703      -0.086040      -0.123249      -0.083677      -0.023582       0.107259              9.121384      10.873162       3.931716      -2.122220       6.380573      -1.231680      10.110418          -0.000001
           86              C      18.323992      10.634762      14.395779      -0.017041      36.039748 0.41833661E+03  0.96640410E+04                                 9.428019                            6.765906       0.067423       2.031822                    0.999254      26.795263      74.408834       0.646124       0.410353      -1.076608       0.029207       0.016951      -0.025344       0.042221      -0.004819       0.003492       0.002028      -0.005508       0.000063      -0.007679       0.002139       0.005540             11.753101      13.991323       5.260611      -3.811803       7.980270      -2.212273      13.287709          -0.000002
           87              C      19.399003      11.258671      14.959932      -0.100553      34.311218 0.44661435E+03  0.10636297E+05                                 9.384177                            7.215936      -0.167012       1.926318                    0.998944      29.667455      87.591201       0.588253       0.437204      -1.044847       0.006424       0.003728      -0.027481       0.028467      -0.016480       0.002632       0.001528      -0.018827       0.038150      -0.025579       0.012621       0.012959             11.024145      12.968595       4.353089      -2.309120       7.994522      -1.340156      12.109319          -0.000002
           88              C      20.389304      11.833415      14.152773      -0.102843      34.238091 0.42800138E+03  0.10040033E+05                                 9.235514                            6.958209       0.076565       2.003795                    0.999639      28.999615      83.739838       0.615510       0.424210      -1.057485      -0.024031      -0.013945      -0.002880       0.027932      -0.003410       0.019933       0.011567      -0.003903      -0.056690      -0.032769       0.013378       0.019391             11.108065      11.637611       3.715632      -3.715856       7.391932      -2.156590      14.294652          -0.000002
           89              C      18.227328      10.578661      13.036510      -0.106803      32.568376 0.40452263E+03  0.93459191E+04                                 8.863548                            6.731107       0.030067       1.984218                    0.999717      28.838079      82.340973       0.631198       0.420012      -1.061303       0.023203       0.013464       0.001476       0.026867       0.005544       0.022350       0.012971       0.006329      -0.026109      -0.026593      -0.002032       0.028625             10.340316      11.357946       3.834349      -2.888846       6.976620      -1.676613      12.686382          -0.000001
           90              C      19.209530      11.148706      12.239589      -0.101581      32.588421 0.39919374E+03  0.91843715E+04                                 8.843787                            6.666408       0.015545       1.979939                    0.999677      28.702934      81.554619       0.637689       0.417476      -1.063826      -0.005829      -0.003382       0.027038       0.027865      -0.008497       0.012224       0.007095      -0.009708       0.079007      -0.026719      -0.003382       0.030101             10.455995      12.620564       4.574264      -2.822375       7.393769      -1.638035      11.353653          -0.000002
           91              C      20.293050      11.777552      12.780104      -0.023168      38.521607 0.41368616E+03  0.95060892E+04                                 9.796607                            6.674018       0.047492       2.022209                    0.999277      26.683057      73.298698       0.660146       0.403771      -1.083681      -0.031395      -0.018220       0.023498       0.043241      -0.003369       0.003783       0.002196      -0.003851       0.005374      -0.006962       0.002985       0.003977             13.154275      15.434525       5.981306      -5.686806       8.599968      -3.300477      15.428331          -0.000001
           92              C      21.358522      12.395924      11.912268       0.613013      25.910461 0.25395997E+03  0.52441951E+04                                 8.009518                            5.595089       0.016733       2.060710                    0.999388      21.873403      59.840258       0.641671       0.462253      -1.031944       0.044184       0.025643      -0.036126       0.062569      -0.073683       0.025122       0.014579      -0.084198      -0.128645      -0.083959      -0.022344       0.106303             10.382237      11.985599       4.440132      -3.614530       6.912068      -2.097781      12.249045           0.000000
           93              C       5.570514       6.182479       4.380283       0.612770      23.889824 0.25276779E+03  0.52215705E+04                                 7.603724                            5.608731       0.043431       2.071697                    0.999416      21.888048      60.197381       0.635313       0.466701      -1.027873       0.001053      -0.051511      -0.036496       0.063138      -0.002000      -0.001417      -0.090021      -0.003882       0.130439      -0.083679      -0.023581       0.107260              9.121377       8.806282       0.482394       0.341777      10.996598       4.887154       7.561251          -0.000001
           94              C      23.944287       7.423735       5.259712      -0.017037      36.039628 0.41833488E+03  0.96639923E+04                                 9.428007                            6.765896       0.067444       2.031831                    0.999253      26.795193      74.408635       0.646124       0.410353      -1.076607      -0.001389       0.034428       0.024392       0.042216      -0.001014      -0.000719      -0.006160       0.005134       0.003526      -0.007679       0.002139       0.005540             11.753083      10.382154       0.210192       0.148921      14.929204       7.086456       9.947892          -0.000002
           95              C      25.119330       7.990493       5.661260      -0.100554      34.311454 0.44661774E+03  0.10636403E+05                                 9.384234                            7.215974      -0.167046       1.926305                    0.998943      29.667614      87.591907       0.588250       0.437205      -1.044846      -0.018254       0.017828       0.012632       0.028471      -0.013742      -0.009737      -0.013344       0.009274       0.009489      -0.025578       0.012616       0.012961             11.024219      10.714396       0.552854       0.391698      13.072802       5.387903       9.285459          -0.000002
           96              C      25.114872       9.133570       6.471129      -0.102844      34.238211 0.42800269E+03  0.10040077E+05                                 9.235550                            6.958228       0.076567       2.003794                    0.999639      28.999694      83.740271       0.615508       0.424211      -1.057484      -0.018295      -0.017222      -0.012202       0.027933       0.015794       0.011190      -0.017710       0.022407       0.002490      -0.032768       0.013377       0.019391             11.108114      10.092823      -1.390992      -0.985516      13.731350       6.019310       9.500170          -0.000002
           97              C      22.766726       7.985180       5.657496      -0.106804      32.568409 0.40452300E+03  0.93459298E+04                                 8.863550                            6.731107       0.030082       1.984221                    0.999717      28.838102      82.341047       0.631198       0.420011      -1.061303       0.016596       0.017241       0.012215       0.026867       0.014665       0.010390      -0.008446       0.035926      -0.024052      -0.026590      -0.002033       0.028624             10.340317       9.842800      -0.588352      -0.416846      12.524796       5.507546       8.653355          -0.000001
           98              C      22.765284       9.117207       6.459536      -0.101582      32.588365 0.39919299E+03  0.91843455E+04                                 8.843751                            6.666382       0.015547       1.979939                    0.999677      28.702954      81.554506       0.637694       0.417473      -1.063828       0.018284      -0.017160      -0.012158       0.027867      -0.014952      -0.010593      -0.007847       0.037859      -0.026827      -0.026718      -0.003383       0.030100             10.455948       9.577339       0.592701       0.419926      12.936574       5.808002       8.853930          -0.000002
           99              C      23.926606       9.701603       6.873580      -0.023163      38.521418 0.41368388E+03  0.95060257E+04                                 9.796589                            6.674009       0.047512       2.022218                    0.999277      26.682961      73.298437       0.660145       0.403772      -1.083680      -0.001574      -0.035255      -0.024979       0.043236      -0.001298      -0.000920      -0.004582       0.007221      -0.000780      -0.006963       0.002986       0.003977             13.154245      10.393798      -0.501874      -0.355578      17.653310       8.873774      11.415627          -0.000001
          100              C      23.922296      10.931171       7.744728       0.613011      25.910386 0.25395933E+03  0.52441787E+04                                 8.009508                            5.595086       0.016745       2.060716                    0.999388      21.873356      59.840119       0.641671       0.462254      -1.031943      -0.000290       0.051048       0.036167       0.062562       0.000232       0.000164      -0.089749      -0.001971       0.128146      -0.083961      -0.022342       0.106302             10.382221       9.083022      -0.279451      -0.197992      13.252332       6.317835       8.811310           0.000000
          101              C       3.053840       1.772368       4.379831       0.615000      24.641466 0.25061291E+03  0.51631905E+04                                 7.777627                            5.576365       0.031840       2.067959                    0.999383      21.824934      59.837450       0.638942       0.465297      -1.029205       0.044734       0.025964      -0.037183       0.063701       0.003504       0.079031       0.045867       0.004004       0.133260      -0.083465      -0.026246       0.109711              9.685546      11.257952       1.620423      -5.104249       9.406345      -2.962362       8.392340          -0.000001
          102              C      29.471340      17.104389       5.244957      -0.022027      37.686454 0.41920210E+03  0.96727359E+04                                 9.698308                            6.743187       0.022881       2.014393                    0.999241      26.851740      74.113326       0.652592       0.406760      -1.080796      -0.030920      -0.017948       0.023813       0.042956      -0.002418       0.003160       0.001836      -0.002763       0.004086      -0.005432       0.002104       0.003328             12.599459      14.962257       2.863795      -7.442910      11.689924      -4.319667      11.146195          -0.000001
          103              C      27.500667      15.960663       6.849791      -0.018997      35.464023 0.41262302E+03  0.94965986E+04                                 9.313200                            6.713874       0.079088       2.035839                    0.999362      26.716775      73.983108       0.649632       0.409661      -1.077373       0.029601       0.017183      -0.021990       0.040682      -0.000176       0.006377       0.003703      -0.000201      -0.000159      -0.007489       0.000229       0.007260             11.536112      13.265456       1.562287      -6.006281      11.480321      -3.485895       9.862559          -0.000002
          104              C      26.442430      15.346490       7.747740       0.610338      24.445569 0.25388542E+03  0.52480801E+04                                 7.695647                            5.607783       0.091583       2.086330                    0.999260      21.897163      60.153474       0.637922       0.464490      -1.029559      -0.043253      -0.025105       0.040805       0.064546       0.000052       0.079005       0.045852       0.000059       0.118685      -0.086116      -0.019840       0.105956              9.368867      10.590979       0.591133      -4.149547       9.915515      -2.408285       7.600106          -0.000001
          105              C       5.612982       0.310261       0.219820       0.614983      24.642080 0.25061993E+03  0.51633696E+04                                 7.777719                            5.576419       0.032082       2.068033                    0.999380      21.825328      59.838666       0.638943       0.465293      -1.029208      -0.000793       0.051971       0.036822       0.063698       0.001508       0.001068      -0.026983       0.173991      -0.136057      -0.083454      -0.026235       0.109689              9.685679       4.098848      -0.187961      -0.133171      13.809771       3.786073      11.148418          -0.000001
          106              C      23.840857      20.321237      14.397585      -0.022023      37.687173 0.41920968E+03  0.96729651E+04                                 9.698461                            6.743271       0.022854       2.014385                    0.999239      26.852022      74.114581       0.652584       0.406763      -1.080793      -0.001000      -0.035037      -0.024824       0.042951      -0.000832      -0.000589      -0.003499       0.006013      -0.001094      -0.005424       0.002115       0.003309             12.599692       4.861899      -0.301604      -0.213686      18.604179       6.076223      14.332999          -0.000001
          107              C      23.848586      18.047195      12.786428      -0.018992      35.464680 0.41262966E+03  0.94967999E+04                                 9.313342                            6.713945       0.079008       2.035813                    0.999361      26.717048      73.984314       0.649625       0.409663      -1.077370       0.001618       0.033165       0.023497       0.040677       0.002010       0.001424      -0.003442       0.011438      -0.006599      -0.007482       0.000239       0.007243             11.536333       4.754703      -0.285997      -0.202629      16.370670       4.107144      13.483627          -0.000002
          108              C      23.882362      16.809127      11.909257       0.610320      24.446528 0.25389597E+03  0.52483622E+04                                 7.695881                            5.607923       0.091756       2.086381                    0.999258      21.897704      60.155681       0.637909       0.464493      -1.029554       0.004741      -0.052522      -0.037212       0.064543       0.002769       0.001962      -0.031235       0.169790      -0.125878      -0.086105      -0.019830       0.105935              9.369184       4.188628      -0.060881      -0.043134      12.750870       2.251737      11.168053          -0.000001
          109              C       3.053840       4.719734       0.219820       0.615000      24.641443 0.25061275E+03  0.51631862E+04                                 7.777621                            5.576363       0.031848       2.067962                    0.999383      21.824932      59.837439       0.638942       0.465297      -1.029205       0.044734      -0.026471       0.036824       0.063701       0.075722      -0.022900       0.014312      -0.085779      -0.136089      -0.083465      -0.026246       0.109711              9.685536      11.257934      -4.278167       3.221224       6.650423      -1.993742      11.148252          -0.000001
          110              C      29.471340      10.619758      14.397585      -0.022027      37.686440 0.41920204E+03  0.96727343E+04                                 9.698307                            6.743187       0.022880       2.014393                    0.999241      26.851740      74.113329       0.652592       0.406760      -1.080796      -0.030920       0.016514      -0.024829       0.042956       0.002180      -0.003330       0.001225      -0.004500      -0.001128      -0.005432       0.002104       0.003328             12.599453      14.962245      -6.072240       5.169716       8.503377      -3.199699      14.332738          -0.000001
          111              C      27.500667      11.754559      12.786428      -0.018997      35.464024 0.41262299E+03  0.94965980E+04                                 9.313201                            6.713874       0.079088       2.035839                    0.999362      26.716775      73.983112       0.649632       0.409661      -1.077373       0.029601      -0.015048       0.023502       0.040682       0.005958      -0.002281       0.002945      -0.002358      -0.006629      -0.007489       0.000229       0.007260             11.536113      13.265459      -5.148454       3.465485       7.859484      -2.213289      13.483396          -0.000002
          112              C      26.442430      12.398058      11.909257       0.610338      24.445562 0.25388532E+03  0.52480776E+04                                 7.695646                            5.607782       0.091584       2.086330                    0.999260      21.897163      60.153474       0.637922       0.464490      -1.029559      -0.043253       0.030172      -0.037215       0.064546       0.074553      -0.026148       0.017197      -0.081472      -0.125911      -0.086116      -0.019840       0.105956              9.368864      10.590976      -3.718779       1.933608       6.347938      -1.154398      11.167678          -0.000001
          113              C       7.047357       5.455511       9.418068      -0.101826      32.411768 0.40820047E+03  0.94562749E+04                                 8.868011                            6.772095       0.055133       1.993380                    0.999643      28.865645      82.645275       0.627561       0.421312      -1.060032       0.021968      -0.006338      -0.011466       0.025578      -0.023969      -0.000092       0.013690       0.005874      -0.021443      -0.026429      -0.003667       0.030097             10.341099      10.878146       1.887316      -4.825600      11.050079      -3.618099       9.095071          -0.000003
          114              C       8.041535       6.022905       8.615877      -0.099561      33.032845 0.41595471E+03  0.96996884E+04                                 9.032052                            6.874891      -0.000883       1.976633                    0.999694      29.068961      84.020238       0.616421       0.426105      -1.055040      -0.006252      -0.026576       0.012413       0.029991      -0.004418       0.011889       0.002260      -0.041774      -0.011032      -0.026024       0.002793       0.023231             10.548893      12.055722       0.732199      -4.985684      10.508021      -2.784523       9.082936          -0.000002
          115              C       8.232917      10.016863       0.096811      -0.101825      32.411921 0.40820253E+03  0.94563449E+04                                 8.868077                            6.772138       0.055153       1.993386                    0.999643      28.865705      82.645840       0.627554       0.421315      -1.060029       0.005393      -0.003451       0.024763       0.025577       0.007976      -0.013020       0.004921      -0.010729       0.079200      -0.026429      -0.003667       0.030095             10.341181      12.633710      -4.929012       2.669804       7.618546      -1.806061      10.771286          -0.000003
          116              C       9.218759       9.452956       0.911649      -0.099562      33.032777 0.41595357E+03  0.96996514E+04                                 9.032022                            6.874865      -0.000906       1.976626                    0.999694      29.068948      84.020055       0.616425       0.426103      -1.055041      -0.026179       0.014282       0.003200       0.029992       0.000703      -0.021699       0.006775       0.006695      -0.031731      -0.026024       0.002794       0.023230             10.548860      11.519611      -4.269949       2.601496       7.454338      -1.685981      12.672632          -0.000002
          117              C      12.781577       0.813985       2.023997      -0.101830      32.411950 0.40820279E+03  0.94563419E+04                                 8.868025                            6.772095       0.055033       1.993347                    0.999642      28.865798      82.645767       0.627563       0.421310      -1.060034      -0.000322       0.025482      -0.002175       0.025577      -0.002252       0.000186      -0.026114      -0.016025      -0.026335      -0.026422      -0.003685       0.030107             10.341128       4.606542      -0.343652      -0.242661      13.318037       4.032128      13.098806          -0.000003
          118              C      12.780996       1.959313       2.825285      -0.099566      33.032943 0.41595602E+03  0.96997160E+04                                 9.032019                            6.874860      -0.001012       1.976590                    0.999693      29.069071      84.020250       0.616429       0.426100      -1.055044      -0.000585      -0.006869      -0.029188       0.029991      -0.003529       0.004678      -0.012014       0.026773       0.055257      -0.026017       0.002778       0.023239             10.548869       4.776359      -0.301948      -0.336245      14.776845       2.891651      12.093404          -0.000002
          119              C       8.232917       3.412758       9.418068      -0.101825      32.411950 0.40820285E+03  0.94563538E+04                                 8.868082                            6.772141       0.055154       1.993386                    0.999643      28.865701      82.645823       0.627554       0.421315      -1.060029       0.005393       0.022218      -0.011467       0.025577      -0.009638       0.011842      -0.006871      -0.044279      -0.021451      -0.026429      -0.003667       0.030096             10.341189      12.633722       0.884387      -5.535428       9.294694      -2.395172       9.095150          -0.000003
          120              C       9.218759       3.994515       8.615877      -0.099562      33.032771 0.41595338E+03  0.96996462E+04                                 9.032021                            6.874864      -0.000906       1.976626                    0.999694      29.068948      84.020055       0.616425       0.426103      -1.055041      -0.026179       0.007755       0.012413       0.029992      -0.020238       0.007858       0.009201       0.013597      -0.011024      -0.026024       0.002794       0.023230             10.548859      11.519612       1.038475      -4.890995      11.044058      -2.947649       9.082908          -0.000002
          121              C      12.781577       2.179395       0.096811      -0.101830      32.411917 0.40820213E+03  0.94563234E+04                                 8.868020                            6.772089       0.055033       1.993347                    0.999642      28.865790      82.645740       0.627564       0.421310      -1.060034      -0.000322       0.006398       0.024762       0.025578      -0.000572      -0.002187      -0.013746       0.019164       0.079236      -0.026421      -0.003686       0.030107             10.341122       4.606539      -0.342882      -0.243747      15.645594       3.214066      10.771234          -0.000003
          122              C      12.780996       3.315122       0.911649      -0.099567      33.032968 0.41595615E+03  0.96997201E+04                                 9.032024                            6.874861      -0.001012       1.976590                    0.999693      29.069074      84.020264       0.616429       0.426100      -1.055044      -0.000585      -0.029814       0.003197       0.029991       0.003243      -0.004881      -0.022203      -0.002217      -0.031711      -0.026017       0.002778       0.023239             10.548877       4.776361      -0.417344      -0.173373      14.197611       3.095247      12.672659          -0.000002
          123              C       7.047357      10.694205       2.023997      -0.101826      32.411773 0.40820049E+03  0.94562755E+04                                 8.868012                            6.772095       0.055133       1.993380                    0.999643      28.865646      82.645279       0.627561       0.421312      -1.060032       0.021968      -0.012919      -0.002178       0.025578      -0.008035      -0.022582       0.013115       0.004237      -0.026354      -0.026430      -0.003667       0.030097             10.341099      10.878144      -3.926791       3.380629       7.046358      -2.210921      13.098795          -0.000003
          124              C       8.041535      10.125536       2.825285      -0.099561      33.032835 0.41595462E+03  0.96996858E+04                                 9.032050                            6.874890      -0.000883       1.976633                    0.999694      29.068961      84.020236       0.616421       0.426105      -1.055040      -0.006252       0.002899      -0.029188       0.029991       0.009751      -0.008110       0.010022      -0.019687       0.055226      -0.026024       0.002793       0.023231             10.548890      12.055718      -4.460836       2.343944       7.497484      -1.726417      12.093469          -0.000002
          125              C      31.045112      15.068266      10.675858       0.612770      23.889824 0.25276779E+03  0.52215706E+04                                 7.603724                            5.608731       0.043431       2.071697                    0.999416      21.888048      60.197382       0.635313       0.466701      -1.027873      -0.001053       0.051511       0.036496       0.063138      -0.002000      -0.001417      -0.090021      -0.003882       0.130439      -0.083679      -0.023581       0.107260              9.121377       8.806282       0.482394       0.341777      10.996598       4.887154       7.561251          -0.000001
          126              C      12.671339      13.827010       9.796429      -0.017036      36.039628 0.41833489E+03  0.96639924E+04                                 9.428006                            6.765896       0.067444       2.031831                    0.999253      26.795193      74.408634       0.646124       0.410353      -1.076607       0.001389      -0.034428      -0.024392       0.042216      -0.001014      -0.000719      -0.006160       0.005134       0.003526      -0.007679       0.002139       0.005540             11.753083      10.382154       0.210192       0.148921      14.929203       7.086455       9.947892          -0.000002
          127              C      11.496296      13.260252       9.394881      -0.100554      34.311449 0.44661766E+03  0.10636401E+05                                 9.384234                            7.215974      -0.167046       1.926305                    0.998943      29.667612      87.591901       0.588250       0.437205      -1.044846       0.018254      -0.017828      -0.012632       0.028471      -0.013742      -0.009737      -0.013344       0.009274       0.009489      -0.025578       0.012616       0.012961             11.024219      10.714395       0.552854       0.391698      13.072802       5.387903       9.285459          -0.000002
          128              C      11.500754      12.117175       8.585012      -0.102844      34.238209 0.42800267E+03  0.10040076E+05                                 9.235549                            6.958228       0.076567       2.003794                    0.999639      28.999693      83.740267       0.615508       0.424211      -1.057484       0.018295       0.017222       0.012202       0.027933       0.015794       0.011190      -0.017710       0.022407       0.002490      -0.032768       0.013377       0.019391             11.108113      10.092822      -1.390992      -0.985516      13.731349       6.019310       9.500169          -0.000002
          129              C      13.848900      13.265565       9.398645      -0.106804      32.568408 0.40452298E+03  0.93459292E+04                                 8.863550                            6.731107       0.030082       1.984221                    0.999717      28.838101      82.341045       0.631198       0.420011      -1.061303      -0.016596      -0.017241      -0.012215       0.026867       0.014665       0.010390      -0.008446       0.035926      -0.024052      -0.026590      -0.002033       0.028624             10.340317       9.842800      -0.588352      -0.416846      12.524796       5.507546       8.653355          -0.000001
          130              C      13.850342      12.133538       8.596605      -0.101582      32.588366 0.39919300E+03  0.91843459E+04                                 8.843751                            6.666382       0.015547       1.979939                    0.999677      28.702954      81.554506       0.637694       0.417473      -1.063828      -0.018284       0.017160       0.012158       0.027867      -0.014952      -0.010593      -0.007847       0.037859      -0.026827      -0.026718      -0.003383       0.030100             10.455948       9.577339       0.592701       0.419927      12.936574       5.808002       8.853931          -0.000002
          131              C      12.689020      11.549142       8.182561      -0.023162      38.521417 0.41368388E+03  0.95060257E+04                                 9.796589                            6.674009       0.047512       2.022218                    0.999277      26.682961      73.298436       0.660145       0.403772      -1.083680       0.001574       0.035255       0.024979       0.043236      -0.001298      -0.000920      -0.004582       0.007221      -0.000780      -0.006963       0.002986       0.003977             13.154244      10.393797      -0.501874      -0.355578      17.653309       8.873774      11.415626          -0.000001
          132              C      12.693330      10.319574       7.311413       0.613011      25.910386 0.25395933E+03  0.52441787E+04                                 8.009508                            5.595086       0.016746       2.060716                    0.999388      21.873356      59.840119       0.641671       0.462254      -1.031943       0.000290      -0.051048      -0.036167       0.062562       0.000232       0.000164      -0.089749      -0.001971       0.128146      -0.083961      -0.022342       0.106302             10.382221       9.083022      -0.279451      -0.197992      13.252332       6.317835       8.811310           0.000000
          133              C      28.484117      16.531432      14.838881       0.612772      23.889894 0.25276867E+03  0.52215924E+04                                 7.603730                            5.608735       0.043430       2.071694                    0.999416      21.888093      60.197494       0.635314       0.466700      -1.027874       0.044208       0.025657      -0.037077       0.063145      -0.075294       0.023614       0.013703      -0.086040      -0.123249      -0.083677      -0.023582       0.107259              9.121384      10.873162       3.931716      -2.122220       6.380573      -1.231680      10.110418          -0.000001
          134              C      18.291634      10.615983       0.660362      -0.017041      36.039749 0.41833661E+03  0.96640410E+04                                 9.428019                            6.765906       0.067423       2.031822                    0.999254      26.795263      74.408834       0.646124       0.410353      -1.076608      -0.029207      -0.016951       0.025344       0.042221      -0.004819       0.003492       0.002028      -0.005508       0.000063      -0.007679       0.002139       0.005540             11.753101      13.991323       5.260611      -3.811803       7.980270      -2.212273      13.287709          -0.000002
          135              C      17.216623       9.992074       0.096209      -0.100553      34.311216 0.44661432E+03  0.10636296E+05                                 9.384176                            7.215936      -0.167012       1.926318                    0.998944      29.667454      87.591196       0.588253       0.437204      -1.044847      -0.006424      -0.003728       0.027481       0.028467      -0.016480       0.002632       0.001528      -0.018827       0.038151      -0.025579       0.012621       0.012959             11.024145      12.968594       4.353089      -2.309120       7.994522      -1.340156      12.109318          -0.000002
          136              C      16.226322       9.417330       0.903368      -0.102843      34.238090 0.42800138E+03  0.10040033E+05                                 9.235514                            6.958209       0.076565       2.003795                    0.999639      28.999615      83.739837       0.615510       0.424210      -1.057485       0.024031       0.013944       0.002880       0.027932      -0.003410       0.019933       0.011567      -0.003903      -0.056690      -0.032769       0.013378       0.019391             11.108064      11.637611       3.715632      -3.715856       7.391932      -2.156590      14.294651          -0.000002
          137              C      18.388298      10.672084       2.019631      -0.106803      32.568376 0.40452262E+03  0.93459189E+04                                 8.863549                            6.731108       0.030067       1.984218                    0.999717      28.838078      82.340974       0.631198       0.420012      -1.061303      -0.023203      -0.013464      -0.001476       0.026867       0.005544       0.022350       0.012971       0.006329      -0.026109      -0.026593      -0.002032       0.028625             10.340316      11.357947       3.834349      -2.888846       6.976620      -1.676614      12.686382          -0.000001
          138              C      17.406096      10.102039       2.816552      -0.101581      32.588424 0.39919378E+03  0.91843728E+04                                 8.843788                            6.666409       0.015545       1.979939                    0.999677      28.702935      81.554627       0.637689       0.417476      -1.063826       0.005829       0.003382      -0.027038       0.027865      -0.008497       0.012224       0.007095      -0.009708       0.079007      -0.026719      -0.003382       0.030101             10.455997      12.620567       4.574265      -2.822376       7.393770      -1.638035      11.353654          -0.000002
          139              C      16.322576       9.473193       2.276037      -0.023168      38.521607 0.41368616E+03  0.95060892E+04                                 9.796607                            6.674018       0.047492       2.022209                    0.999277      26.683057      73.298699       0.660146       0.403771      -1.083681       0.031395       0.018220      -0.023498       0.043241      -0.003369       0.003783       0.002196      -0.003851       0.005374      -0.006962       0.002985       0.003977             13.154275      15.434526       5.981307      -5.686806       8.599968      -3.300477      15.428331          -0.000001
          140              C      15.257104       8.854821       3.143873       0.613013      25.910461 0.25395997E+03  0.52441951E+04                                 8.009518                            5.595089       0.016733       2.060709                    0.999388      21.873403      59.840259       0.641671       0.462253      -1.031944      -0.044184      -0.025643       0.036126       0.062569      -0.073683       0.025122       0.014578      -0.084198      -0.128645      -0.083959      -0.022344       0.106303             10.382238      11.985599       4.440132      -3.614530       6.912069      -2.097781      12.249045           0.000000
          141              C      28.484117      19.480931      10.675858       0.612772      23.889895 0.25276864E+03  0.52215916E+04                                 7.603731                            5.608735       0.043430       2.071694                    0.999416      21.888093      60.197496       0.635314       0.466700      -1.027874       0.044208      -0.026472       0.036500       0.063145      -0.002688      -0.078865       0.043425      -0.001475       0.130447      -0.083677      -0.023582       0.107259              9.121386      10.873164      -0.698469       4.412978       8.929732      -2.127628       7.561262          -0.000001
          142              C      18.291634       4.143085       9.796429      -0.017041      36.039745 0.41833653E+03  0.96640385E+04                                 9.428018                            6.765905       0.067423       2.031822                    0.999254      26.795263      74.408832       0.646124       0.410353      -1.076608      -0.029207       0.018289      -0.024395       0.042221       0.001697      -0.005704       0.002434      -0.004354       0.003526      -0.007679       0.002139       0.005540             11.753100      13.991315      -1.851826       6.226924      11.320069      -3.386105       9.947915          -0.000002
          143              C      17.216623       3.403970       9.394881      -0.100553      34.311206 0.44661433E+03  0.10636297E+05                                 9.384175                            7.215936      -0.167012       1.926318                    0.998944      29.667454      87.591199       0.588253       0.437204      -1.044847      -0.006424       0.024690      -0.012630       0.028467      -0.002981      -0.016420      -0.001831      -0.028382       0.009484      -0.025579       0.012620       0.012959             11.024142      12.968586      -0.735071       4.872477      10.818445      -2.332670       9.285396          -0.000002
          144              C      16.226322       3.974890       8.585012      -0.102843      34.238094 0.42800146E+03  0.10040035E+05                                 9.235514                            6.958209       0.076565       2.003795                    0.999639      28.999616      83.739839       0.615510       0.424210      -1.057485       0.024031       0.007341       0.012200       0.027932       0.017675      -0.009827       0.018501       0.015825       0.002495      -0.032769       0.013378       0.019391             11.108065      11.637605      -2.273594       4.737536      12.186455      -3.841707       9.500134          -0.000002
          145              C      18.388298       5.444056       9.398645      -0.106803      32.568379 0.40452250E+03  0.93459153E+04                                 8.863548                            6.731106       0.030067       1.984218                    0.999717      28.838078      82.340968       0.631198       0.420012      -1.061303      -0.023203      -0.005857      -0.012213       0.026867       0.022924      -0.002181       0.013213       0.007016      -0.024048      -0.026593      -0.002032       0.028625             10.340317      11.357945      -1.454008       4.575317      11.009641      -3.094089       8.653364          -0.000001
          146              C      17.406096       6.006875       8.596605      -0.101581      32.588446 0.39919399E+03  0.91843787E+04                                 8.843791                            6.666411       0.015545       1.979939                    0.999677      28.702935      81.554627       0.637689       0.417476      -1.063826       0.005829      -0.024387       0.012156       0.027865       0.008715      -0.012069      -0.005305      -0.044987      -0.026830      -0.026719      -0.003382       0.030101             10.456002      12.620571      -1.145957       5.251334       9.893449      -2.516592       8.853987          -0.000002
          147              C      16.322576       5.288424       8.182561      -0.023168      38.521596 0.41368592E+03  0.95060827E+04                                 9.796605                            6.674016       0.047492       2.022209                    0.999277      26.683057      73.298700       0.660146       0.403771      -1.083681       0.031395      -0.016128       0.024981       0.043241       0.002451      -0.004433       0.001475      -0.005903      -0.000781      -0.006962       0.002985       0.003977             13.154273      15.434523      -3.381778       7.528567      12.612630      -4.710795      11.415664          -0.000001
          148              C      15.257104       5.902121       7.311413       0.613013      25.910480 0.25396012E+03  0.52441988E+04                                 8.009522                            5.595090       0.016733       2.060709                    0.999388      21.873403      59.840258       0.641671       0.462253      -1.031944      -0.044184       0.025579      -0.036171       0.062569      -0.000732      -0.077844       0.044664       0.001402       0.128154      -0.083959      -0.022344       0.106302             10.382245      11.985614      -1.937774       5.387464      10.349783      -3.306028       8.811338           0.000000
          149              C      33.561786      19.478377      10.676310       0.615000      24.641464 0.25061289E+03  0.51631900E+04                                 7.777627                            5.576365       0.031840       2.067959                    0.999383      21.824933      59.837448       0.638941       0.465297      -1.029205      -0.044734      -0.025964       0.037183       0.063701       0.003504       0.079031       0.045867       0.004004       0.133260      -0.083465      -0.026246       0.109711              9.685546      11.257952       1.620423      -5.104249       9.406345      -2.962362       8.392340          -0.000001
          150              C       7.144286       4.146356       9.811184      -0.022027      37.686453 0.41920208E+03  0.96727354E+04                                 9.698309                            6.743187       0.022881       2.014393                    0.999241      26.851739      74.113324       0.652592       0.406760      -1.080796       0.030920       0.017949      -0.023812       0.042956      -0.002418       0.003160       0.001836      -0.002763       0.004086      -0.005432       0.002104       0.003328             12.599459      14.962257       2.863795      -7.442910      11.689924      -4.319667      11.146195          -0.000001
          151              C       9.114959       5.290082       8.206350      -0.018997      35.464026 0.41262305E+03  0.94965995E+04                                 9.313201                            6.713874       0.079088       2.035839                    0.999362      26.716776      73.983113       0.649632       0.409661      -1.077373      -0.029601      -0.017183       0.021990       0.040682      -0.000176       0.006377       0.003703      -0.000201      -0.000159      -0.007489       0.000229       0.007260             11.536113      13.265457       1.562287      -6.006281      11.480322      -3.485895       9.862560          -0.000002
          152              C      10.173196       5.904255       7.308401       0.610338      24.445569 0.25388542E+03  0.52480801E+04                                 7.695647                            5.607783       0.091583       2.086330                    0.999260      21.897163      60.153473       0.637922       0.464490      -1.029559       0.043253       0.025105      -0.040805       0.064546       0.000052       0.079005       0.045852       0.000059       0.118685      -0.086116      -0.019840       0.105956              9.368866      10.590979       0.591133      -4.149546       9.915514      -2.408285       7.600106          -0.000001
          153              C      33.561786      16.531011      14.836321       0.615000      24.641446 0.25061278E+03  0.51631871E+04                                 7.777622                            5.576364       0.031848       2.067962                    0.999383      21.824934      59.837446       0.638942       0.465297      -1.029205      -0.044734       0.026471      -0.036824       0.063701       0.075722      -0.022900       0.014312      -0.085779      -0.136089      -0.083465      -0.026246       0.109711              9.685537      11.257935      -4.278167       3.221224       6.650423      -1.993742      11.148253          -0.000001
          154              C       7.144286      10.630987       0.658556      -0.022027      37.686449 0.41920215E+03  0.96727376E+04                                 9.698308                            6.743188       0.022880       2.014393                    0.999241      26.851744      74.113343       0.652592       0.406760      -1.080796       0.030920      -0.016514       0.024829       0.042956       0.002180      -0.003330       0.001225      -0.004500      -0.001127      -0.005432       0.002104       0.003328             12.599456      14.962248      -6.072242       5.169717       8.503378      -3.199700      14.332741          -0.000001
          155              C       9.114959       9.496186       2.269713      -0.018997      35.464025 0.41262301E+03  0.94965986E+04                                 9.313201                            6.713874       0.079088       2.035839                    0.999362      26.716776      73.983113       0.649632       0.409661      -1.077373      -0.029601       0.015048      -0.023502       0.040682       0.005958      -0.002281       0.002945      -0.002358      -0.006629      -0.007489       0.000229       0.007260             11.536113      13.265459      -5.148454       3.465485       7.859483      -2.213289      13.483396          -0.000002
          156              C      10.173196       8.852687       3.146884       0.610338      24.445562 0.25388532E+03  0.52480776E+04                                 7.695646                            5.607782       0.091584       2.086330                    0.999260      21.897163      60.153474       0.637922       0.464490      -1.029559       0.043253      -0.030172       0.037215       0.064546       0.074553      -0.026148       0.017197      -0.081472      -0.125911      -0.086116      -0.019840       0.105956              9.368864      10.590976      -3.718779       1.933608       6.347938      -1.154398      11.167678          -0.000001
          157              C      31.002644      20.940484      14.836321       0.614983      24.642078 0.25061989E+03  0.51633686E+04                                 7.777719                            5.576419       0.032082       2.068033                    0.999380      21.825326      59.838661       0.638943       0.465293      -1.029208       0.000793      -0.051971      -0.036822       0.063698       0.001508       0.001068      -0.026983       0.173991      -0.136057      -0.083454      -0.026235       0.109689              9.685679       4.098848      -0.187961      -0.133171      13.809770       3.786073      11.148417          -0.000001
          158              C      12.774769       0.929508       0.658556      -0.022023      37.687180 0.41920976E+03  0.96729677E+04                                 9.698462                            6.743271       0.022854       2.014385                    0.999239      26.852025      74.114592       0.652584       0.406763      -1.080793       0.001000       0.035037       0.024824       0.042951      -0.000832      -0.000589      -0.003499       0.006013      -0.001094      -0.005424       0.002115       0.003309             12.599694       4.861900      -0.301604      -0.213686      18.604182       6.076223      14.333001          -0.000001
          159              C      12.767040       3.203550       2.269713      -0.018992      35.464685 0.41262972E+03  0.94968016E+04                                 9.313343                            6.713946       0.079008       2.035813                    0.999361      26.717050      73.984322       0.649625       0.409663      -1.077370      -0.001618      -0.033165      -0.023497       0.040677       0.002010       0.001424      -0.003442       0.011438      -0.006599      -0.007482       0.000239       0.007243             11.536335       4.754703      -0.285997      -0.202629      16.370672       4.107145      13.483629          -0.000002
          160              C      12.733264       4.441618       3.146884       0.610321      24.446527 0.25389597E+03  0.52483621E+04                                 7.695880                            5.607923       0.091756       2.086381                    0.999258      21.897704      60.155680       0.637909       0.464493      -1.029555      -0.004741       0.052522       0.037212       0.064543       0.002769       0.001962      -0.031235       0.169790      -0.125878      -0.086105      -0.019830       0.105935              9.369183       4.188628      -0.060881      -0.043134      12.750869       2.251737      11.168053          -0.000001
          161              O      25.469595      16.081155       8.081685      -0.545220      33.934411 0.47294650E+03  0.10976621E+05                                 8.209238                            6.622766       0.625387       2.270210                    0.997551      26.517370      67.796142       0.758842       0.347775      -1.151649       0.020919      -0.000420      -0.011574       0.023911      -0.036391       0.006783       0.047573       0.062471      -0.001746      -0.076267       0.022420       0.053847              9.553375      13.726502      -1.864274      -4.464877       7.431919       0.633856       7.501704          -0.000003
          162              O      21.273286       2.968860       4.040315      -0.549383      32.078875 0.44457986E+03  0.10154250E+05                                 7.868560                            6.368627       0.581263       2.248705                    0.998396      26.459085      66.984782       0.783853       0.342116      -1.157029      -0.007272      -0.021050       0.008849       0.023964       0.011775       0.042460      -0.016327      -0.097365       0.010045      -0.076439       0.023927       0.052512              9.101027       6.880924       2.504974      -2.274116      12.626020      -4.537905       7.796138          -0.000002
          163              O      23.884835      15.687299      12.491629      -0.545217      33.934650 0.47294973E+03  0.10976718E+05                                 8.209281                            6.622790       0.625512       2.270252                    0.997553      26.517435      67.796443       0.758840       0.347775      -1.151648       0.000775       0.023645       0.003445       0.023908      -0.000425       0.005832      -0.045459      -0.012691      -0.172074      -0.076254       0.022395       0.053858              9.553436       5.165532       0.060689       0.272320      16.451727      -0.476128       7.043047          -0.000003
          164              O      14.717510      16.091947       1.461198      -0.549379      32.078819 0.44457814E+03  0.10154202E+05                                 7.868549                            6.368613       0.581365       2.248739                    0.998396      26.459085      66.984784       0.783855       0.342116      -1.157029      -0.002420      -0.006998      -0.022789       0.023962       0.001537      -0.000673      -0.003039       0.100209       0.157273      -0.076411       0.023898       0.052514              9.101019       4.698109      -0.067754      -0.215446       7.670830       3.713310      14.934120          -0.000002
          165              O      26.597729      12.312179      10.657791      -0.545222      33.934605 0.47294976E+03  0.10976717E+05                                 8.209276                            6.622795       0.625401       2.270215                    0.997552      26.517423      67.796374       0.758839       0.347775      -1.151648       0.010011      -0.004827       0.021169       0.023909       0.044942      -0.006856       0.001228      -0.040566       0.159920      -0.076279       0.022423       0.053856              9.553422       7.374983      -0.985283       2.216668       5.570170      -1.304493      15.715115          -0.000003
          166              O      13.130897       9.448130      14.697052      -0.549381      32.078570 0.44457487E+03  0.10154104E+05                                 7.868497                            6.368581       0.581196       2.248683                    0.998395      26.459014      66.984437       0.783859       0.342115      -1.157031      -0.021886       0.009718       0.000958       0.023966      -0.005423      -0.036200       0.022606       0.006089      -0.180823      -0.076426       0.023924       0.052502              9.100948      13.370033      -5.180248       0.546065       7.786664      -0.303323       6.146146          -0.000002
          167              O      26.597729      14.137348       8.081685      -0.545222      33.934596 0.47294969E+03  0.10976715E+05                                 8.209275                            6.622794       0.625436       2.270226                    0.997553      26.517418      67.796356       0.758839       0.347775      -1.151648       0.010010       0.018371      -0.011573       0.023909       0.008434       0.044672      -0.017711      -0.094450      -0.001731      -0.076279       0.022423       0.053856              9.553420       7.374982       1.764558      -1.664550      13.783545      -4.191225       7.501734          -0.000003
          168              O      13.130897      16.998422       4.040315      -0.549381      32.078567 0.44457472E+03  0.10154100E+05                                 7.868495                            6.368578       0.581201       2.248684                    0.998395      26.459019      66.984443       0.783859       0.342114      -1.157031      -0.021887       0.004126       0.008850       0.023966      -0.035950       0.006886       0.044965       0.069706       0.010029      -0.076426       0.023923       0.052502              9.100946      13.370032      -1.202510      -5.068246       6.136739       0.276569       7.796066          -0.000002
          169              O      25.469595      12.956713      12.491629      -0.545220      33.934414 0.47294660E+03  0.10976624E+05                                 8.209239                            6.622767       0.625387       2.270210                    0.997551      26.517369      67.796141       0.758842       0.347775      -1.151649       0.020919      -0.011059       0.003442       0.023911      -0.005668      -0.036581       0.027614       0.005683      -0.172112      -0.076267       0.022420       0.053847              9.553376      13.726502      -4.830443      -0.278328       7.890603       0.472645       7.043023          -0.000003
          170              O      21.273286       4.796163       1.461198      -0.549383      32.078845 0.44457919E+03  0.10154231E+05                                 7.868555                            6.368623       0.581260       2.248704                    0.998396      26.459076      66.984753       0.783854       0.342116      -1.157029      -0.007271       0.001369      -0.022793       0.023964       0.043963      -0.002970       0.000921      -0.048291       0.157267      -0.076439       0.023928       0.052512              9.101020       6.880918      -1.314851       3.117311       5.488033      -2.029134      14.934111          -0.000002
          171              O      23.884835      16.986572      10.657791      -0.545217      33.934649 0.47294956E+03  0.10976713E+05                                 8.209280                            6.622789       0.625513       2.270252                    0.997553      26.517435      67.796444       0.758840       0.347775      -1.151648       0.000775       0.011091       0.021165       0.023908       0.005361      -0.002335      -0.006564       0.097976       0.159926      -0.076253       0.022395       0.053858              9.553436       5.165531       0.277037      -0.033041       7.779618       2.571835      15.715158          -0.000003
          172              O      14.717510       6.714353      14.697052      -0.549379      32.078842 0.44457875E+03  0.10154219E+05                                 7.868554                            6.368619       0.581363       2.248739                    0.998396      26.459090      66.984805       0.783854       0.342116      -1.157029      -0.002420      -0.023820       0.000954       0.023962      -0.000126       0.001674      -0.042644      -0.012476      -0.180782      -0.076412       0.023898       0.052514              9.101025       4.698112      -0.225724       0.007517      16.458776       0.624639       6.146187          -0.000002
          173              O      22.328543      16.079607       8.084545      -0.548066      33.430963 0.44715867E+03  0.10217119E+05                                 8.071442                            6.369079       0.592957       2.252251                    0.998568      26.400584      66.619162       0.787982       0.340191      -1.159888      -0.018917      -0.003965      -0.010243       0.021874       0.036359      -0.006300       0.043468       0.070560       0.011217      -0.075580       0.022889       0.052691              9.733413      14.456838       1.250179       5.447718       6.567729       0.178376       8.175671          -0.000003
          174              O      21.201570      14.137469       8.073856      -0.552051      33.618699 0.44986324E+03  0.10303328E+05                                 8.138293                            6.405134       0.578882       2.245742                    0.998425      26.580144      67.341791       0.781991       0.341985      -1.157363      -0.005368       0.018857      -0.009932       0.021978      -0.011014      -0.039930      -0.018168      -0.103645       0.002459      -0.076289       0.018991       0.057298              9.865342       7.305698      -2.808600       2.389036      14.069516      -4.905994       8.220813          -0.000001
          175              O       8.293596       2.981388       4.054167      -0.550881      32.203176 0.47391630E+03  0.10989786E+05                                 7.859919                            6.592866       0.712550       2.292072                    0.998974      26.555497      67.563552       0.767963       0.343936      -1.156423       0.009815      -0.017803       0.012297       0.023759      -0.007504      -0.039097      -0.016774      -0.102460      -0.003032      -0.073924       0.017138       0.056786              8.782914       6.831017      -1.844232       1.862381      12.207973      -3.718054       7.309751          -0.000005
          176              O      16.288089      17.002937       4.044079      -0.543559      32.254749 0.44521916E+03  0.10176494E+05                                 7.899625                            6.384494       0.573281       2.247918                    0.998424      26.408006      66.966285       0.780497       0.343329      -1.155553       0.019918       0.006106       0.010106       0.023155       0.035448      -0.007679       0.043613       0.069806       0.014190      -0.075572       0.024778       0.050794              9.071591      13.438184       1.877457       4.647165       6.325317       0.622861       7.451272          -0.000003
          177              O      22.328543      12.958898      12.489220      -0.548066      33.430969 0.44715891E+03  0.10217126E+05                                 8.071443                            6.369081       0.592957       2.252251                    0.998568      26.400586      66.619166       0.787982       0.340191      -1.159888      -0.018917      -0.010978      -0.000344       0.021874       0.006112       0.036391       0.021119       0.006971      -0.179550      -0.075580       0.022889       0.052691              9.733412      14.456835       5.554055      -0.626917       8.110482      -0.363848       6.632920          -0.000003
          178              O      21.201570      12.304833      10.660501      -0.552051      33.618686 0.44986283E+03  0.10303316E+05                                 8.138290                            6.405131       0.578882       2.245742                    0.998425      26.580145      67.341793       0.781991       0.341985      -1.157363      -0.005368      -0.003117       0.021083       0.021978      -0.041323       0.002849       0.001654      -0.047248       0.171651      -0.076289       0.018991       0.057298              9.865339       7.305694       1.322593      -3.441868       5.794432      -1.997573      16.495891          -0.000001
          179              O       8.293596       4.813385       1.468425      -0.550881      32.203180 0.47391642E+03  0.10989790E+05                                 7.859920                            6.592867       0.712550       2.292072                    0.998974      26.555498      67.563557       0.767963       0.343936      -1.156423       0.009815       0.005698      -0.020873       0.023759      -0.039373       0.005884       0.003415      -0.045019       0.169292      -0.073924       0.017138       0.056786              8.782914       6.831018       1.145503      -2.357432       5.522104      -1.368189      13.995621          -0.000005
          180              O      16.288089       9.453178      14.700063      -0.543559      32.254754 0.44521926E+03  0.10176496E+05                                 7.899627                            6.384496       0.573284       2.247919                    0.998424      26.408008      66.966293       0.780497       0.343329      -1.155553       0.019918       0.011559       0.002409       0.023155       0.004509       0.035989       0.020885       0.005139      -0.179811      -0.075573       0.024778       0.050794              9.071593      13.438188       5.006790       0.230319       7.717168       0.133671       6.059423          -0.000003
          181              O      25.038196      11.410800       8.084545      -0.548069      33.431115 0.44716106E+03  0.10217189E+05                                 8.071475                            6.369102       0.593056       2.252283                    0.998568      26.400616      66.619321       0.787980       0.340192      -1.159888      -0.012829      -0.014455      -0.010242       0.021873       0.048861       0.034618      -0.027031       0.026791       0.011210      -0.075581       0.022888       0.052693              9.733455       9.586159       4.032964       2.857352      11.438506       4.641690       8.175702          -0.000003
          182              O      22.792813      11.395712       8.073856      -0.552047      33.618441 0.44985938E+03  0.10303216E+05                                 8.138248                            6.405103       0.578906       2.245750                    0.998425      26.580053      67.341447       0.781994       0.341985      -1.157363       0.013713      -0.014014      -0.009929       0.021978      -0.050226      -0.035585      -0.025656       0.033632       0.002437      -0.076278       0.018989       0.057289              9.865281       9.985477      -4.339627      -3.074626      11.389611       4.508042       8.220757          -0.000001
          183              O       6.702908       5.722188       4.054167      -0.550877      32.203121 0.47391516E+03  0.10989755E+05                                 7.859918                            6.592864       0.712624       2.292096                    0.998975      26.555429      67.563384       0.767962       0.343937      -1.156422      -0.010592       0.017353       0.012295       0.023758      -0.047934      -0.033961      -0.025625       0.039078      -0.003053      -0.073913       0.017137       0.056776              8.782915       9.296036      -3.252565      -2.304440       9.742957       3.461497       7.309751          -0.000005
          184              O      22.843402       5.707950       4.044079      -0.543563      32.254830 0.44522056E+03  0.10176534E+05                                 7.899642                            6.384507       0.573358       2.247943                    0.998424      26.408037      66.966398       0.780496       0.343329      -1.155553       0.015185       0.014263       0.010105       0.023154       0.048074       0.034060      -0.028300       0.025602       0.014185      -0.075574       0.024779       0.050795              9.071611       9.693085       4.017155       2.846153      10.070465       3.726071       7.451284          -0.000003
          185              O      23.892794      13.866749       9.824584      -1.041935      58.365713 0.13136705E+04  0.39157979E+05                                11.302129                           10.596336       0.003961       1.917379                    0.998271      37.667800     107.315329       0.641086       0.320521      -1.181468      -0.002716      -0.001578      -0.001118       0.003334      -0.001010      -0.000715      -0.000412      -0.001174       0.001752      -0.001752       0.000876       0.000876             12.469227      12.472884       0.004272       0.003027      12.468018       0.001766      12.466778          -0.000001
          186              O       5.592671       3.245839       2.299675      -1.045001      55.783221 0.13139778E+04  0.39156511E+05                                10.937883                           10.589645       0.032338       1.925342                    0.998224      37.664868     107.176890       0.642220       0.320041      -1.182300       0.000625       0.000365       0.000258       0.000768       0.000653       0.000463       0.000272       0.000726      -0.001109      -0.000563      -0.000562       0.001125             11.508204      11.706347       0.230906       0.163597      11.442509       0.094956      11.375757          -0.000001
          187              O      10.017897       7.113397       6.974456      -0.545222      33.934594 0.47294966E+03  0.10976714E+05                                 8.209274                            6.622794       0.625436       2.270226                    0.997553      26.517418      67.796354       0.758839       0.347775      -1.151648      -0.010010      -0.018371       0.011573       0.023909       0.008434       0.044672      -0.017711      -0.094450      -0.001731      -0.076279       0.022423       0.053856              9.553420       7.374982       1.764558      -1.664550      13.783544      -4.191224       7.501733          -0.000003
          188              O      23.484729       4.252323      11.015826      -0.549381      32.078567 0.44457472E+03  0.10154100E+05                                 7.868495                            6.368578       0.581201       2.248684                    0.998395      26.459018      66.984442       0.783859       0.342114      -1.157031       0.021887      -0.004126      -0.008850       0.023966      -0.035950       0.006886       0.044965       0.069706       0.010029      -0.076426       0.023923       0.052502              9.100946      13.370033      -1.202510      -5.068247       6.136739       0.276569       7.796067          -0.000002
          189              O      11.146031       8.294032       2.564512      -0.545220      33.934413 0.47294659E+03  0.10976623E+05                                 8.209238                            6.622767       0.625387       2.270210                    0.997551      26.517369      67.796140       0.758842       0.347775      -1.151649      -0.020919       0.011059      -0.003442       0.023911      -0.005668      -0.036581       0.027614       0.005683      -0.172112      -0.076267       0.022420       0.053847              9.553376      13.726502      -4.830443      -0.278328       7.890603       0.472645       7.043023          -0.000003
          190              O      15.342340      16.454582      13.594943      -0.549383      32.078846 0.44457921E+03  0.10154231E+05                                 7.868555                            6.368623       0.581260       2.248704                    0.998396      26.459076      66.984754       0.783854       0.342116      -1.157029       0.007271      -0.001369       0.022793       0.023964       0.043963      -0.002970       0.000921      -0.048291       0.157267      -0.076439       0.023928       0.052512              9.101021       6.880918      -1.314852       3.117311       5.488033      -2.029135      14.934112          -0.000002
          191              O      12.730791       4.264173       4.398350      -0.545218      33.934650 0.47294958E+03  0.10976714E+05                                 8.209281                            6.622789       0.625513       2.270252                    0.997553      26.517435      67.796445       0.758840       0.347775      -1.151648      -0.000775      -0.011091      -0.021165       0.023908       0.005361      -0.002335      -0.006564       0.097976       0.159926      -0.076253       0.022395       0.053858              9.553437       5.165532       0.277037      -0.033041       7.779619       2.571835      15.715159          -0.000003
          192              O      21.898116      14.536392       0.359089      -0.549379      32.078838 0.44457869E+03  0.10154217E+05                                 7.868553                            6.368618       0.581363       2.248739                    0.998396      26.459089      66.984800       0.783854       0.342116      -1.157029       0.002420       0.023820      -0.000954       0.023962      -0.000126       0.001674      -0.042644      -0.012476      -0.180782      -0.076412       0.023898       0.052514              9.101024       4.698112      -0.225724       0.007517      16.458774       0.624638       6.146187          -0.000002
          193              O      11.146031       5.169590       6.974456      -0.545220      33.934410 0.47294648E+03  0.10976620E+05                                 8.209238                            6.622766       0.625387       2.270210                    0.997551      26.517369      67.796140       0.758842       0.347775      -1.151649      -0.020919       0.000420       0.011574       0.023911      -0.036391       0.006783       0.047573       0.062471      -0.001746      -0.076267       0.022420       0.053847              9.553375      13.726502      -1.864274      -4.464877       7.431919       0.633856       7.501704          -0.000003
          194              O      15.342340      18.281885      11.015826      -0.549383      32.078877 0.44457990E+03  0.10154251E+05                                 7.868561                            6.368628       0.581263       2.248705                    0.998396      26.459085      66.984784       0.783853       0.342116      -1.157029       0.007272       0.021050      -0.008849       0.023964       0.011775       0.042460      -0.016327      -0.097365       0.010045      -0.076439       0.023927       0.052512              9.101028       6.880924       2.504974      -2.274116      12.626021      -4.537906       7.796138          -0.000002
          195              O      12.730791       5.563446       2.564512      -0.545218      33.934654 0.47294980E+03  0.10976720E+05                                 8.209282                            6.622791       0.625512       2.270252                    0.997553      26.517435      67.796447       0.758840       0.347775      -1.151648      -0.000775      -0.023645      -0.003445       0.023908      -0.000425       0.005832      -0.045459      -0.012691      -0.172074      -0.076254       0.022395       0.053858              9.553437       5.165533       0.060689       0.272320      16.451731      -0.476128       7.043048          -0.000003
          196              O      21.898116       5.158798      13.594943      -0.549379      32.078823 0.44457819E+03  0.10154203E+05                                 7.868549                            6.368614       0.581365       2.248739                    0.998396      26.459086      66.984788       0.783855       0.342116      -1.157029       0.002420       0.006998       0.022789       0.023962       0.001537      -0.000673      -0.003039       0.100209       0.157273      -0.076411       0.023898       0.052514              9.101020       4.698109      -0.067754      -0.215446       7.670831       3.713310      14.934121          -0.000002
          197              O      10.017897       8.938566       4.398350      -0.545222      33.934605 0.47294977E+03  0.10976718E+05                                 8.209277                            6.622795       0.625401       2.270215                    0.997552      26.517423      67.796375       0.758839       0.347775      -1.151648      -0.010011       0.004827      -0.021169       0.023909       0.044942      -0.006856       0.001228      -0.040566       0.159920      -0.076279       0.022423       0.053856              9.553423       7.374983      -0.985283       2.216668       5.570170      -1.304493      15.715115          -0.000003
          198              O      23.484729      11.802615       0.359089      -0.549381      32.078571 0.44457488E+03  0.10154104E+05                                 7.868498                            6.368581       0.581196       2.248682                    0.998395      26.459014      66.984438       0.783859       0.342115      -1.157031       0.021886      -0.009718      -0.000958       0.023966      -0.005423      -0.036200       0.022606       0.006089      -0.180823      -0.076426       0.023924       0.052502              9.100948      13.370034      -5.180248       0.546065       7.786664      -0.303323       6.146146          -0.000002
          199              O      11.577430       9.839945       6.971596      -0.548069      33.431114 0.44716104E+03  0.10217188E+05                                 8.071475                            6.369102       0.593056       2.252283                    0.998568      26.400615      66.619319       0.787980       0.340192      -1.159888       0.012829       0.014455       0.010242       0.021873       0.048861       0.034618      -0.027031       0.026791       0.011210      -0.075581       0.022888       0.052693              9.733455       9.586159       4.032964       2.857352      11.438506       4.641690       8.175702          -0.000003
          200              O      13.822813       9.855033       6.982285      -0.552047      33.618439 0.44985936E+03  0.10303215E+05                                 8.138248                            6.405103       0.578906       2.245750                    0.998425      26.580052      67.341445       0.781994       0.341985      -1.157363      -0.013713       0.014014       0.009929       0.021978      -0.050226      -0.035585      -0.025656       0.033632       0.002437      -0.076278       0.018989       0.057289              9.865281       9.985476      -4.339627      -3.074626      11.389611       4.508042       8.220756          -0.000001
          201              O      29.912718      15.528557      11.001974      -0.550877      32.203120 0.47391516E+03  0.10989754E+05                                 7.859918                            6.592864       0.712624       2.292096                    0.998975      26.555429      67.563384       0.767962       0.343937      -1.156422       0.010592      -0.017353      -0.012295       0.023758      -0.047934      -0.033961      -0.025625       0.039078      -0.003053      -0.073913       0.017137       0.056776              8.782915       9.296036      -3.252565      -2.304440       9.742957       3.461497       7.309751          -0.000005
          202              O      13.772224      15.542795      11.012062      -0.543563      32.254828 0.44522053E+03  0.10176533E+05                                 7.899641                            6.384506       0.573359       2.247943                    0.998424      26.408037      66.966396       0.780496       0.343329      -1.155553      -0.015185      -0.014263      -0.010105       0.023154       0.048074       0.034060      -0.028300       0.025602       0.014185      -0.075574       0.024779       0.050795              9.071610       9.693084       4.017155       2.846153      10.070464       3.726071       7.451283          -0.000003
          203              O      14.287083       8.291847       2.566921      -0.548066      33.430970 0.44715893E+03  0.10217126E+05                                 8.071444                            6.369081       0.592957       2.252251                    0.998568      26.400585      66.619166       0.787982       0.340191      -1.159888       0.018917       0.010978       0.000344       0.021874       0.006112       0.036391       0.021119       0.006971      -0.179550      -0.075580       0.022889       0.052691              9.733413      14.456836       5.554056      -0.626917       8.110483      -0.363848       6.632921          -0.000003
          204              O      15.414056       8.945912       4.395640      -0.552051      33.618687 0.44986285E+03  0.10303317E+05                                 8.138290                            6.405131       0.578882       2.245742                    0.998425      26.580145      67.341794       0.781991       0.341985      -1.157363       0.005368       0.003117      -0.021083       0.021978      -0.041323       0.002849       0.001654      -0.047248       0.171651      -0.076289       0.018991       0.057298              9.865339       7.305695       1.322593      -3.441868       5.794432      -1.997573      16.495891          -0.000001
          205              O      28.322030      16.437360      13.587716      -0.550881      32.203179 0.47391639E+03  0.10989789E+05                                 7.859920                            6.592867       0.712550       2.292072                    0.998974      26.555497      67.563555       0.767963       0.343936      -1.156423      -0.009815      -0.005698       0.020873       0.023759      -0.039373       0.005884       0.003415      -0.045019       0.169292      -0.073924       0.017138       0.056786              8.782914       6.831018       1.145503      -2.357432       5.522104      -1.368189      13.995621          -0.000005
          206              O      20.327537      11.797567       0.356078      -0.543559      32.254753 0.44521924E+03  0.10176496E+05                                 7.899627                            6.384496       0.573284       2.247919                    0.998424      26.408007      66.966291       0.780497       0.343329      -1.155553      -0.019918      -0.011559      -0.002409       0.023155       0.004509       0.035989       0.020885       0.005139      -0.179811      -0.075573       0.024778       0.050794              9.071593      13.438188       5.006790       0.230319       7.717168       0.133671       6.059423          -0.000003
          207              O      14.287083       5.171138       6.971596      -0.548066      33.430961 0.44715865E+03  0.10217118E+05                                 8.071442                            6.369079       0.592957       2.252251                    0.998568      26.400584      66.619161       0.787982       0.340191      -1.159888       0.018917       0.003965       0.010243       0.021874       0.036359      -0.006300       0.043468       0.070560       0.011217      -0.075580       0.022889       0.052691              9.733412      14.456837       1.250179       5.447717       6.567729       0.178376       8.175670          -0.000003
          208              O      15.414056       7.113276       6.982285      -0.552051      33.618699 0.44986324E+03  0.10303328E+05                                 8.138292                            6.405134       0.578882       2.245742                    0.998425      26.580145      67.341792       0.781991       0.341985      -1.157363       0.005368      -0.018857       0.009932       0.021978      -0.011014      -0.039930      -0.018168      -0.103645       0.002459      -0.076289       0.018990       0.057298              9.865342       7.305698      -2.808600       2.389036      14.069515      -4.905994       8.220812          -0.000001
          209              O      28.322030      18.269357      11.001974      -0.550881      32.203176 0.47391630E+03  0.10989786E+05                                 7.859919                            6.592866       0.712550       2.292072                    0.998974      26.555497      67.563552       0.767963       0.343936      -1.156423      -0.009815       0.017803      -0.012297       0.023759      -0.007504      -0.039097      -0.016774      -0.102460      -0.003032      -0.073924       0.017138       0.056786              8.782914       6.831017      -1.844232       1.862381      12.207973      -3.718054       7.309751          -0.000005
          210              O      20.327537       4.247808      11.012062      -0.543559      32.254747 0.44521913E+03  0.10176493E+05                                 7.899625                            6.384494       0.573281       2.247918                    0.998424      26.408006      66.966283       0.780497       0.343329      -1.155553      -0.019918      -0.006106      -0.010106       0.023155       0.035448      -0.007679       0.043613       0.069806       0.014190      -0.075572       0.024778       0.050794              9.071590      13.438183       1.877457       4.647165       6.325316       0.622861       7.451271          -0.000003
          211              O      12.722832       7.383996       5.231557      -1.041935      58.365710 0.13136705E+04  0.39157977E+05                                11.302129                           10.596336       0.003961       1.917379                    0.998271      37.667799     107.315327       0.641086       0.320521      -1.181468       0.002716       0.001578       0.001118       0.003334      -0.001010      -0.000715      -0.000412      -0.001174       0.001752      -0.001752       0.000876       0.000876             12.469227      12.472884       0.004273       0.003027      12.468018       0.001766      12.466778          -0.000001
          212              O      31.022955      18.004906      12.756466      -1.045001      55.783221 0.13139778E+04  0.39156511E+05                                10.937883                           10.589645       0.032338       1.925342                    0.998224      37.664868     107.176890       0.642220       0.320041      -1.182300      -0.000625      -0.000365      -0.000258       0.000768       0.000653       0.000463       0.000272       0.000726      -0.001109      -0.000563      -0.000562       0.001125             11.508204      11.706347       0.230906       0.163597      11.442509       0.094956      11.375757          -0.000001

******************************************************
Auxiliary information for the entire system
The total spin magnetic moment of the unit cell is   -0.000382
The total net atomic charge of the unit cell is   0.000002
Accuracy of reproducing the electrostatic potential in the unit cell:
  The inner radius (bohr) =    5.0000
  The outer radius (bohr) =   12.0000
  Valid grid points have density less than (e/(bohr^3)) =    0.0001
  The number of valid grid points were=       312403
  The rms potential error without charges in kcal/mol is=      2.04404
  The rms potential error with partial charges in kcal/mol is=      0.75753
  The RRMSE value at monopole order=      0.37061
  The rms potential error with partial charges and cloud penetration in kcal/mol is=      0.75952
  The RRMSE value at monopole order with cloud penetration is=      0.37158
  The rms potential error with partial charges and atomic dipoles in kcal/mol is=      0.46890
  The RRMSE value at dipole order=      0.22940
  The rms potential error with partial charges, atomic dipoles and cloud penetration in kcal/mol is=      0.45600
  The RRMSE value at dipole order with cloud penetration=      0.22309

******************************************************
The electron densities and ab initio electrostatic potential were computed in VASP using the PBE functional and
projector augmented wave method. See the main text of the journal article for a description of computational details.
The atomic charges, dipoles, and quadrupoles were computed with the DDEC6 method as described in
(a) T. A. Manz and N. Gabaldon Limas, RSC Adv. 6 (2016) 47771-47801 DOI: 10.1039/c6ra04656h
(b) N. Gabaldon Limas and T. A. Manz, RSC Adv. 8 (2018) 2678-2707 DOI: 10.1039/c7ra11829e.
For each atom in the material, the electron cloud parameters were fit to the spherically averaged atom-in-material
electron density using radial positions for which this density was between 10^-4 and 10^-2 electrons per cubic bohr.
The polarizabilities, dispersion coefficients, and quantum Drude oscillator (QDO) parameters were fit using the MCLF method.
The magnetic structure of the system was optimized in VASP from the default ferromagnetic initial guess using spin polarization.
The atomic spin moments (ASMs) were computed on this optimized magnetic structure using the DDEC6 partition as inputs
to the method of T. A. Manz and D. S. Sholl, J. Chem. Theory Comput. 7 (2011) 4146-4164 DOI: 10.1021/ct200539n.
The RMSE and RRMSE were computed using a uniform grid with Ewald summation.
