# Supplementary material for: A collection of forcefield precursors for metal–organic frameworks
Source: RSC Adv. 2019 Nov 13;9(63):36492–507. doi: 10.1039/c9ra07327b (PMC9075174; doi:10.1039/c9ra07327b)
Supplement: RA-009-C9RA07327B-s4303 [file RA-009-C9RA07327B-s4303.xyz]

  216
jmolscript: load "" {1 1 1} spacegroup "x,y,z" unitcell [{     13.998500     0.000000     0.000000 }, {      6.650545    12.317802     0.000000 }, {      2.624530     1.565614    16.405793 }]
Fe    18.033871    10.266757     6.864184     0.045756
Fe     4.359498     2.109565     1.338713     0.045550
Fe     5.239704     3.616659     9.541609     0.046210
Fe    18.914077    11.773851    15.067080     0.045837
Ni    19.101673     8.368175    11.376269     0.712480
Ni     8.147360     1.833584    13.232420     0.712763
Ni     4.171902     5.515241     5.029524     0.713007
Ni    15.126215    12.049832     3.173373     0.712717
Ni     8.093570    11.390092     4.101448     0.438427
Ni    15.180005     2.493324    12.304345     0.438605
H      7.535313     8.301228    10.703139     0.319341
H      7.403864     9.348468    11.725220     0.287776
H      7.964432     6.669988    12.132084     0.082126
H      8.688457     7.888513    12.806362     0.079879
H      7.217239     8.068064    14.184449     0.113208
H      7.919401     6.663167    14.151637     0.145294
H      5.830792     6.466074    14.732402     0.100984
H      6.088755     5.719769    13.365800     0.082503
H     18.914599     8.014748    13.767741     0.255231
H     17.674886     6.911136    14.491237     0.089949
H     17.783519     5.860307    13.341191     0.058944
H     16.210496     7.876371    13.698837     0.095379
H     15.939327     6.406916    13.247678     0.100623
H     15.790343     6.935982    11.111644     0.084696
H     15.257979     8.271818    11.776078     0.078706
H     16.829081     9.304226    11.106722     0.302301
H     16.969572     8.235658    10.132218     0.320667
H      9.109861    11.316440     6.390056     0.310231
H     10.120908    11.867788     5.494300     0.305169
H      9.085598    12.943683     7.307140     0.070114
H      3.340565     1.269594     6.204671     0.084979
H      2.069531     2.568957     6.099674     0.124665
H     15.047351     1.751326     6.954416     0.101307
H     14.859965     2.659981     4.652683     0.078661
H     13.787085     1.986571     5.573048     0.093917
H     13.717100     0.500180     4.634637     0.408537
H     13.701329    11.979450    13.905550     0.319344
H     12.842273    12.592649    12.883469     0.287773
H     14.932848    10.826866    12.476606     0.082131
H     13.516645    10.768678    11.802327     0.079880
H     14.057613    12.148561    10.424241     0.113200
H     14.960244    10.863250    10.457052     0.145294
H     16.125949    12.607458     9.876287     0.100987
H     16.660096    12.025905    11.242890     0.082509
H      8.547231     1.830288    10.840948     0.255221
H     10.107314     2.396843    10.117453     0.089952
H     10.980368     1.802014    11.267499     0.058949
H      9.953685     4.143988    10.909852     0.095374
H     11.375543     3.684476    11.361012     0.100623
H     10.980779     4.066927    13.497046     0.084699
H     10.058247     5.170015    12.832611     0.078707
H      8.403379     4.278031    13.501968     0.302296
H      9.276906     3.646742    14.476472     0.320667
H      7.675550    10.460829     1.812840     0.310229
H      6.710060     9.833110     2.708596     0.305171
H      6.255205    11.255265     0.895756     0.070116
H     19.257078    10.764293     1.998226     0.084983
H     12.067031     0.182235     2.103223     0.124667
H     13.271410     0.691921     1.248481     0.101305
H     12.560875     1.288501     3.550214     0.078660
H     13.663148     1.912639     2.629849     0.093915
H     15.004328     1.268052     3.568260     0.408535
H     15.738262     5.582188     5.702654     0.319336
H     15.869711     4.534948     4.680573     0.287769
H     15.309143     7.213428     4.273709     0.082129
H     14.585118     5.994903     3.599431     0.079880
H     16.056336     5.815352     2.221344     0.113203
H     15.354174     7.220249     2.254156     0.145292
H     17.442783     7.417342     1.673391     0.100985
H     17.184820     8.163647     3.039993     0.082508
H      4.358976     5.868668     2.638052     0.255220
H      5.598689     6.972280     1.914556     0.089956
H      5.490056     8.023109     3.064602     0.058947
H      7.063079     6.007045     2.706956     0.095375
H      7.334248     7.476500     3.158115     0.100619
H      7.483232     6.947434     5.294149     0.084696
H      8.015596     5.611598     4.629715     0.078707
H      6.444494     4.579190     5.299071     0.302291
H      6.304003     5.647758     6.273575     0.320655
H     14.163714     2.566976    10.015737     0.310229
H     13.152667     2.015628    10.911493     0.305171
H     14.187977     0.939733     9.098653     0.070119
H     19.933010    12.613822    10.201122     0.084984
H      7.205544    11.314459    10.306119     0.124668
H      8.226224    12.132090     9.451377     0.101306
H      8.413610    11.223435    11.753110     0.078662
H      9.486490    11.896845    10.832745     0.093913
H      9.556475    13.383236    11.771156     0.408534
H      9.572246     1.903966     2.500243     0.319342
H     10.431302     1.290767     3.522324     0.287776
H      8.340727     3.056550     3.929187     0.082130
H      9.756930     3.114738     4.603466     0.079882
H      9.215962     1.734855     5.981552     0.113207
H      8.313331     3.020166     5.948741     0.145293
H      7.147626     1.275958     6.529506     0.100980
H      6.613479     1.857511     5.162903     0.082508
H     14.726344    12.053128     5.564845     0.255230
H     13.166261    11.486573     6.288340     0.089950
H     12.293207    12.081402     5.138294     0.058944
H     13.319890     9.739428     5.495941     0.095380
H     11.898032    10.198940     5.044781     0.100621
H     12.292796     9.816489     2.908747     0.084696
H     13.215328     8.713401     3.573182     0.078708
H     14.870196     9.605385     2.903825     0.302301
H     13.996669    10.236674     1.929321     0.320664
H     15.598025     3.422587    14.592953     0.310233
H     16.563515     4.050306    13.697197     0.305168
H     17.018370     2.628151    15.510037     0.070120
H      4.016497     3.119123    14.407567     0.084980
H      4.555999     1.383379    14.302570     0.124666
H     10.002165    13.191495    15.157312     0.101309
H     10.712700    12.594915    12.855579     0.078659
H      9.610427    11.970777    13.775944     0.093920
H      8.269247    12.615364    12.837533     0.408543
C     18.834924     9.784297     8.560543     0.060571
C     19.729007    10.441234     5.983193     0.067125
C     18.029968     8.398917     6.357245     0.074974
C     18.087499    12.164259     7.297297    -0.003215
C     16.263759    10.029183     7.628694     0.012318
C     17.165387    10.740723     5.210480     0.061676
C      7.805801     7.520641    12.591446     0.019347
C      7.279650     7.233497    13.674228    -0.221870
C      6.023708     6.604537    13.782507    -0.037968
C     17.728827     6.823066    13.516733    -0.011351
C     16.503848     7.189589    13.072136    -0.215844
C     16.046074     7.699793    11.667800     0.018410
C      2.482075     0.817602     6.347401     0.061391
C      1.573372     1.721847     6.129204    -0.184199
C     14.643489     1.827730     5.121889    -0.010613
C      7.027991     2.741092    16.048147     0.060608
C      3.400627     0.700844     2.219704     0.067139
C      6.004935     1.225608     1.845652     0.074989
C      2.664338     2.963860     0.905600    -0.003197
C      5.409511     3.554284     0.574203     0.012328
C      4.355046     3.098954     2.992417     0.061701
C     14.259690    11.370588    12.017243     0.019345
C     14.762328    11.697149    10.934461    -0.221866
C     15.912459    12.503486    10.826183    -0.037969
C     10.159184     2.307537    11.091957    -0.011355
C     10.418642     3.559573    11.536554    -0.215839
C     10.187178     4.204778    12.940890     0.018414
C     20.062662    11.304973     1.855495     0.061391
C     13.048155     0.216370     2.073692    -0.184200
C     13.396050     1.083593     3.081008    -0.010612
C      4.438651     4.099119     7.845250     0.060578
C      3.544568     3.442182    10.422600     0.067153
C      5.243607     5.484499    10.048548     0.074972
C      5.186076     1.719157     9.108496    -0.003202
C      7.009816     3.854233     8.777099     0.012318
C      6.108188     3.142693    11.195313     0.061680
C     15.467774     6.362775     3.814347     0.019346
C     15.993925     6.649919     2.731565    -0.221867
C     17.249867     7.278879     2.623286    -0.037965
C      5.544748     7.060350     2.889060    -0.011353
C      6.769727     6.693827     3.333657    -0.215835
C      7.227501     6.183623     4.737993     0.018418
C     20.791500    13.065814    10.058392     0.061394
C      7.701703    12.161569    10.276589    -0.184202
C      8.630086    12.055686    11.283904    -0.010613
C     16.245584    11.142324     0.357646     0.060646
C     19.872948    13.182572    14.186089     0.067216
C     17.268640    12.657808    14.560141     0.075021
C     20.609237    10.919556    15.500193    -0.003160
C     17.864064    10.329132    15.831590     0.012387
C     18.918529    10.784462    13.413376     0.061743
C      9.013885     2.512828     4.388550     0.019348
C      8.511247     2.186267     5.471332    -0.221871
C      7.361116     1.379930     5.579610    -0.037967
C     13.114391    11.575879     5.313836    -0.011352
C     12.854933    10.323843     4.869239    -0.215842
C     13.086397     9.678638     3.464903     0.018414
C      3.210913     2.578443    14.550298     0.061393
C      3.574875     1.349244    14.332101    -0.184202
C      9.877525    12.799823    13.324785    -0.010612
N     19.231811     9.424824     9.569499    -0.417221
N      6.697675    10.595642     5.381100    -0.451599
N     18.052210     7.318264     6.017645    -0.370086
N     11.485796     0.967844     7.495807    -0.473322
N     15.234749     9.797801     8.043760    -0.447561
N     16.606043    11.078441     4.270428    -0.431538
N      7.175133     8.492206    11.516867    -0.610085
N     18.918352     7.290489    13.200101    -0.280468
N     17.062173     8.429517    11.014849    -0.560436
N      9.250151    11.946253     5.748590    -0.578661
N      7.155748     2.221074    15.039190    -0.417241
N      9.455812    12.240957     2.821796    -0.451605
N      6.945275     0.692629     2.185252    -0.370074
N     15.652883     3.453642     0.707090    -0.473316
N      6.101984     4.349821     0.159136    -0.447550
N      4.323614     3.751587     3.932469    -0.431571
N     13.704398    12.387117    13.091823    -0.610071
N      9.182750     1.482898    11.408588    -0.280454
N      9.062328     3.657359    13.593840    -0.560420
N      7.054703    10.636600     2.454307    -0.578660
N      4.041764     4.458592     6.836294    -0.417204
N     16.575900     3.287774    11.024693    -0.451647
N      5.221365     6.565152    10.388148    -0.370052
N     11.787779    12.915572     8.909986    -0.473280
N      8.038826     4.085615     8.362033    -0.447518
N      6.667532     2.804975    12.135365    -0.431559
N     16.098442     5.391210     4.888926    -0.610024
N      4.355223     6.592927     3.205692    -0.280411
N      6.211402     5.453899     5.390944    -0.560366
N     14.023424     1.937163    10.657203    -0.578671
N     16.117827    11.662342     1.366603    -0.417276
N     13.817763     1.642459    13.583997    -0.451697
N     16.328300    13.190787    14.220541    -0.370122
N      7.620692    10.429774    15.698703    -0.473335
N     17.171591     9.533595    16.246657    -0.447585
N     18.949961    10.131829    12.473324    -0.431605
N      9.569177     1.496299     3.313970    -0.610062
N     14.090825    12.400518     4.997205    -0.280447
N     14.211247    10.226057     2.811953    -0.560403
N     16.218872     3.246816    13.951486    -0.578672
N     14.360714     0.884116     4.101448    -0.445903
N      8.912861    12.999300    12.304345    -0.445921

The following XYZ coordinates are in angstroms. Other properties are in atomic units.
The sperically averaged electron density of each atom fit to a function of the form exp(a - br)
eigen_1, eigen_2 and eigen_3 are the three eigenvalues of traceless quadrupole moment tensor
  atom number  atomic symbol              X              Y              Z     net charge C6 coefficient C8 coefficient C10 coefficient fluctuating dipole atomic polarizability isotropic forcefield polarizability              a              b squared Pearson coefficient          <r^3>          <r^4>         wp_QDO          m_QDO          q_QDO       dipole_x       dipole_y       dipole_z         dipole            Qxy            Qxz            Qyz     Q(x^2-y^2)  Q(3z^2 - R^2)        eigen_1        eigen_2        eigen_3 static polarizability      alpha(xx)      alpha(xy)      alpha(xz)      alpha(yy)      alpha(yz)      alpha(zz) atomic spin moment
            1             Fe      18.033871      10.266757       6.864184       0.045756     164.472038 0.22610276E+04  0.76095366E+05                                24.086530                           15.866761       0.958999       2.013593                    0.991417      69.182952     199.838470       0.435865       0.417544      -1.121881      -0.015461       0.005051       0.012323       0.020406      -0.005722      -0.020536       0.008358      -0.027879      -0.081066      -0.038520       0.006874       0.031646             30.411696      25.790621      -1.092275       1.506488      29.439247      -2.517582      36.005221           0.734289
            2             Fe       4.359498       2.109565       1.338713       0.045550     164.481758 0.22611980E+04  0.76102686E+05                                24.087549                           15.867445       0.958973       2.013563                    0.991418      69.185955     199.850524       0.435851       0.417548      -1.121876       0.002907       0.016006      -0.012328       0.020411      -0.014789      -0.002397      -0.022017       0.005725      -0.081010      -0.038487       0.006860       0.031628             30.412953      27.703556      -2.124578      -1.499699      27.528515       2.521820      36.006789           0.734218
            3             Fe       5.239704       3.616659       9.541609       0.046210     164.446296 0.22605713E+04  0.76076242E+05                                24.084500                           15.865372       0.958851       2.013599                    0.991415      69.174653     199.810148       0.435875       0.417555      -1.121873       0.015459      -0.005045      -0.012329       0.020407      -0.005721      -0.020478       0.008367      -0.027872      -0.081070      -0.038474       0.006835       0.031639             30.409284      25.788700      -1.092151       1.506331      29.436840      -2.517365      36.002313           0.734843
            4             Fe      18.914077      11.773851      15.067080       0.045837     164.466296 0.22609293E+04  0.76091555E+05                                24.086472                           15.866730       0.958794       2.013537                    0.991418      69.181340     199.835929       0.435850       0.417560      -1.121865      -0.002907      -0.016002       0.012333       0.020411      -0.014784      -0.002396      -0.022027       0.005737      -0.081083      -0.038511       0.006875       0.031636             30.411684      27.702521      -2.124511      -1.499592      27.527387       2.521594      36.005143           0.734566
            5             Ni      19.101673       8.368175      11.376269       0.712480      91.112792 0.17389394E+04  0.53504862E+05                                15.891415                           13.178873       1.282417       2.279950                    0.993563      45.971219     117.381112       0.531489       0.374544      -1.180823       0.003515       0.031298      -0.045886       0.055655      -0.009410       0.010391       0.027072       0.020232      -0.036776      -0.039060       0.019084       0.019975             18.782702      13.275830      -0.721926       1.405749      22.576293       1.432735      20.495982           1.511072
            6             Ni       8.147360       1.833584      13.232420       0.712763      91.110498 0.17388772E+04  0.53501707E+05                                15.890315                           13.177989       1.282983       2.280167                    0.993564      45.967159     117.363917       0.531553       0.374508      -1.180869      -0.029206       0.011771       0.045897       0.055660       0.003301       0.028746      -0.003714      -0.026832      -0.036782      -0.039048       0.019073       0.019975             18.781387      19.872093      -4.283729       1.928483      15.977563       0.556207      20.494504           1.510988
            7             Ni       4.171902       5.515241       5.029524       0.713007      91.107413 0.17388075E+04  0.53498463E+05                                15.889358                           13.177269       1.283375       2.280324                    0.993564      45.963437     117.349161       0.531601       0.374482      -1.180902      -0.003516      -0.031300       0.045892       0.055661      -0.009403       0.010390       0.027037       0.020261      -0.036773      -0.039029       0.019055       0.019974             18.780174      13.274258      -0.721809       1.405550      22.572995       1.432382      20.493269           1.510874
            8             Ni      15.126215      12.049832       3.173373       0.712717      91.111011 0.17388952E+04  0.53502514E+05                                15.890493                           13.178157       1.282907       2.280136                    0.993564      45.967768     117.366568       0.531543       0.374513      -1.180862       0.029211      -0.011778      -0.045896       0.055663       0.003308       0.028737      -0.003707      -0.026841      -0.036764      -0.039039       0.019065       0.019974             18.781552      19.872127      -4.283682       1.928273      15.977678       0.556358      20.494851           1.510957
            9             Ni       8.093570      11.390092       4.101448       0.438427     125.414672 0.27630990E+04  0.95609798E+05                                18.397849                           15.546325       0.806493       2.060412                    0.998317      52.482749     142.881653       0.539647       0.328012      -1.218622      -0.003134       0.005248      -0.000003       0.006112       0.054514       0.010388       0.006195       0.058859       0.147488      -0.086532       0.029810       0.056722             21.700469      26.475357       8.714689      -4.048089      17.065014      -2.414820      21.561034           1.221082
           10             Ni      15.180005       2.493324      12.304345       0.438605     125.401220 0.27626932E+04  0.95592017E+05                                18.396479                           15.545089       0.806611       2.060474                    0.998317      52.479550     142.869009       0.539675       0.328008      -1.218628       0.003130      -0.005256       0.000004       0.006117       0.054518       0.010368       0.006185       0.058872       0.147471      -0.086536       0.029835       0.056700             21.698967      26.473547       8.714098      -4.048052      17.063796      -2.414772      21.559559           1.221133
           11              H       7.535313       8.301228      10.703139       0.319341       0.671716 0.46129683E+01  0.39717188E+02                                 1.329647                            1.310951      -1.032060       2.517924                    0.999890       2.453940       6.569857       0.509195       1.397088      -0.689111       0.007913      -0.013203      -0.030127       0.033831      -0.004656      -0.010097       0.003168      -0.014588       0.035144      -0.017345       0.000663       0.016682              1.330814       1.142835      -0.022899      -0.093521       1.271283       0.060422       1.578323           0.000649
           12              H       7.403864       9.348468      11.725220       0.287776       0.607620 0.39450174E+01  0.33258365E+02                                 1.308601                            1.257150      -1.107748       2.446669                    0.998878       2.842409       7.987379       0.483613       1.502300      -0.664614      -0.000379       0.020636       0.011436       0.023596       0.002459       0.000120      -0.000252      -0.023713       0.030008      -0.017111       0.007088       0.010023              1.349807       1.095315       0.142523       0.013607       1.829648       0.029195       1.124459           0.000572
           13              H       7.964432       6.669988      12.132084       0.082126       1.139831 0.88647275E+01  0.88743530E+02                                 1.768993                            1.709291      -0.715752       2.516897                    0.999160       3.579515       9.918757       0.495036       1.235942      -0.719521      -0.010873      -0.034671      -0.001587       0.036371      -0.005843       0.001145      -0.003916      -0.023437       0.006331      -0.014152       0.000655       0.013497              1.800737       1.463279      -0.238390      -0.111226       2.260856       0.365148       1.678076          -0.000018
           14              H       8.688457       7.888513      12.806362       0.079879       1.281973 0.10040300E+02  0.10207263E+03                                 1.811279                            1.742819      -0.705526       2.515088                    0.999686       3.421331       9.075426       0.531073       1.134460      -0.746750       0.020112       0.013403       0.027306       0.036465       0.003446       0.008229      -0.002753       0.007105       0.009422      -0.009815      -0.001003       0.010818              1.825734       2.250933       0.401708       0.053089       1.759701      -0.028016       1.466569           0.001093
           15              H       7.217239       8.068064      14.184449       0.113208       0.965324 0.73355284E+01  0.71060945E+02                                 1.673270                            1.625875      -0.869861       2.462528                    0.996847       3.592579      10.266893       0.467878       1.351369      -0.693526      -0.006196       0.026074       0.002095       0.026882       0.001674      -0.008523       0.000046      -0.000798      -0.001248      -0.008981       0.000586       0.008395              1.698031       1.369374      -0.043235      -0.056631       2.068333       0.414304       1.656385          -0.000119
           16              H       7.919401       6.663167      14.151637       0.145294       1.066141 0.79397812E+01  0.78793723E+02                                 1.818213                            1.712836      -1.247799       2.298806                    0.993513       3.676784      10.787323       0.445419       1.385653      -0.686205       0.015123      -0.015797       0.007821       0.023225      -0.000705      -0.004581      -0.005069       0.003634      -0.018700      -0.010089       0.003234       0.006855              1.880773       1.852308      -0.473148       0.326734       1.949933      -0.426953       1.840080          -0.000073
           17              H       5.830792       6.466074      14.732402       0.100984       1.009498 0.77795130E+01  0.76233231E+02                                 1.699797                            1.657377      -0.892957       2.448097                    0.997076       3.614459      10.281077       0.472055       1.324102      -0.699301      -0.001465       0.002530       0.038646       0.038757      -0.006095       0.000651      -0.000003       0.002978       0.023804      -0.010250       0.002260       0.007990              1.720969       1.494303       0.009682      -0.095652       1.423827      -0.215190       2.244778           0.002255
           18              H       6.088755       5.719769      13.365800       0.082503       1.009785 0.78665692E+01  0.77149299E+02                                 1.679586                            1.648696      -0.860664       2.448581                    0.997194       3.714106      10.501199       0.481984       1.295767      -0.704476       0.007000      -0.022722      -0.019207       0.030565      -0.006428       0.005338       0.002775       0.000774      -0.014341      -0.010218       0.001046       0.009172              1.699260       1.483688      -0.094543      -0.032320       2.155155       0.302627       1.458937           0.000024
           19              H      18.914599       8.014748      13.767741       0.255231       0.585934 0.41192030E+01  0.35285257E+02                                 1.305232                            1.307898      -1.157556       2.422154                    0.998193       2.983381       8.594047       0.459156       1.557276      -0.655285      -0.006083       0.022723       0.039242       0.045753      -0.002971       0.003758       0.012513       0.011421      -0.006678      -0.016922       0.007426       0.009496              1.314344       1.236647       0.040193       0.026863       1.549733       0.132593       1.156653          -0.001189
           20              H      17.674886       6.911136      14.491237       0.089949       1.233335 0.10279598E+02  0.10796566E+03                                 1.939239                            1.899840      -1.201526       2.294017                    0.993613       3.931588      11.565659       0.442902       1.316708      -0.700504      -0.000241       0.019145       0.030711       0.036191       0.007276       0.002244       0.003552       0.016042      -0.000165      -0.011382      -0.000454       0.011836              1.947213       1.701431      -0.001930       0.039486       1.598248       0.054154       2.541960           0.002827
           21              H      17.783519       5.860307      13.341191       0.058944       1.067714 0.81696771E+01  0.80801649E+02                                 1.740080                            1.673438      -0.805194       2.463776                    0.997115       3.799947      10.754043       0.481776       1.285422      -0.706599       0.002838      -0.020466      -0.018956       0.028040       0.004416      -0.001396       0.001850      -0.001013      -0.024736      -0.008862       0.000282       0.008580              1.786757       1.523426       0.053070       0.033864       2.498123       0.130522       1.338721           0.000050
           22              H      16.210496       7.876371      13.698837       0.095379       1.259864 0.10324898E+02  0.10713009E+03                                 1.880901                            1.839813      -0.829731       2.463171                    0.998701       3.618255      10.130728       0.480162       1.229399      -0.722139       0.007450       0.018993       0.019967       0.028547      -0.000490       0.002524       0.001140       0.003026       0.003124      -0.002971      -0.000610       0.003582              1.888516       1.701587      -0.331958      -0.089587       2.138892       0.358104       1.825068          -0.000078
           23              H      15.939327       6.406916      13.247678       0.100623       1.225798 0.93956518E+01  0.94704396E+02                                 1.805881                            1.720590      -0.755761       2.494520                    0.999278       3.479573       9.434603       0.514285       1.181569      -0.733284      -0.004312      -0.022340       0.001454       0.022799       0.002533       0.002656      -0.007433      -0.002867      -0.012249      -0.009875       0.001753       0.008122              1.851094       1.863953       0.470571      -0.007328       2.257889      -0.174198       1.431439          -0.000384
           24              H      15.790343       6.935982      11.111644       0.084696       1.244707 0.97935348E+01  0.99196570E+02                                 1.796251                            1.738596      -0.628408       2.555876                    0.999925       3.391920       9.055159       0.522468       1.157415      -0.741146       0.001680      -0.027936      -0.022501       0.035910       0.005211      -0.006106       0.004412      -0.003310       0.012813      -0.011257       0.003332       0.007926              1.810802       1.502763       0.243494       0.150961       2.209601       0.368320       1.720040           0.000015
           25              H      15.257979       8.271818      11.776078       0.078706       1.250773 0.95485842E+01  0.96114805E+02                                 1.791999                            1.705110      -0.664337       2.532623                    0.999714       3.463465       9.220466       0.532915       1.141819      -0.743588      -0.020127       0.024546       0.003403       0.031925      -0.003576      -0.006273      -0.007233       0.000898      -0.018680      -0.013354       0.006613       0.006740              1.831765       2.096271      -0.565960      -0.054312       1.988515      -0.013648       1.410508           0.001415
           26              H      16.829081       9.304226      11.106722       0.302301       0.523589 0.33789615E+01  0.27592201E+02                                 1.224233                            1.196526      -1.055792       2.495173                    0.999721       2.712448       7.670932       0.472075       1.588885      -0.650905      -0.009298       0.026297       0.007856       0.028978      -0.004084      -0.009472      -0.001482      -0.021338       0.005663      -0.017184       0.006689       0.010495              1.248458       1.067408      -0.110029      -0.022670       1.625918       0.039420       1.052048          -0.000082
           27              H      16.969572       8.235658      10.132218       0.320667       0.599363 0.40873571E+01  0.34876583E+02                                 1.328212                            1.308814      -1.125624       2.477463                    0.999558       2.669233       7.625484       0.456741       1.571609      -0.655061      -0.003114      -0.015261      -0.029031       0.032945       0.006558      -0.002378       0.006895      -0.017674       0.030925      -0.016918       0.002188       0.014730              1.336184       1.111317      -0.004328      -0.062663       1.214501       0.066092       1.682734          -0.000066
           28              H       9.109861      11.316440       6.390056       0.310231       0.662646 0.45252984E+01  0.38786782E+02                                 1.320813                            1.300111      -1.000587       2.529793                    0.999926       2.454601       6.562813       0.510182       1.400699      -0.688474      -0.008123      -0.015341       0.028145       0.033067      -0.007448      -0.009301      -0.010187      -0.011018       0.005734      -0.018664       0.005137       0.013527              1.322095       1.200630       0.120880      -0.109271       1.442864      -0.206550       1.322791          -0.000178
           29              H      10.120908      11.867788       5.494300       0.305169       0.561523 0.35491398E+01  0.29282780E+02                                 1.272128                            1.216336      -1.109291       2.464956                    0.999680       2.736576       7.729732       0.474899       1.563203      -0.654841       0.024368       0.005997      -0.006801       0.026000      -0.002830      -0.006853      -0.005285      -0.003068      -0.023656      -0.013229       0.005816       0.007413              1.309150       1.724154      -0.119916      -0.248756       1.077614       0.064250       1.125684          -0.000117
           30              H       9.085598      12.943683       7.307140       0.070114       1.074220 0.80049242E+01  0.78445788E+02                                 1.723681                            1.638972      -0.757843       2.492285                    0.998582       3.637374      10.109518       0.496680       1.258395      -0.713298      -0.012428      -0.008784       0.026797       0.030817      -0.002184      -0.004301       0.004562      -0.019849       0.007248      -0.012417       0.000613       0.011804              1.779710       1.402430      -0.023230      -0.055266       1.383896      -0.195270       2.552804           0.001124
           31              H       3.340565       1.269594       6.204671       0.084979       1.019829 0.77342089E+01  0.75462473E+02                                 1.693525                            1.635809      -0.856502       2.462600                    0.997823       3.610773      10.153085       0.483850       1.297420      -0.704883       0.026292       0.021559      -0.014554       0.036985       0.003125      -0.001640       0.005406      -0.003962      -0.026029      -0.010913       0.001886       0.009027              1.731634       2.266755       0.319517      -0.098655       1.582938      -0.024219       1.345209           0.000483
           32              H       2.069531       2.568957       6.099674       0.124665       1.010148 0.74952013E+01  0.72700701E+02                                 1.693441                            1.617070      -1.040046       2.384823                    0.996226       3.560774      10.046928       0.482664       1.308294      -0.702041       0.024986       0.016908      -0.005506       0.030668       0.000378       0.003180      -0.004222      -0.000908      -0.008770      -0.006539       0.001649       0.004891              1.744490       1.688906       0.458913       0.091266       2.161613      -0.065438       1.382952           0.000008
           33              H      15.047351       1.751326       6.954416       0.101307       1.009785 0.74889204E+01  0.71518814E+02                                 1.602674                            1.546964      -0.586421       2.580523                    0.999993       3.312658       8.821111       0.535220       1.198319      -0.728717      -0.008390      -0.008980       0.020916       0.024259      -0.003726       0.002174      -0.000497       0.004113       0.020867      -0.007766       0.000123       0.007643              1.639880       1.567715      -0.015311      -0.332004       1.235356      -0.057047       2.116569          -0.000043
           34              H      14.859965       2.659981       4.652683       0.078661       1.070062 0.81351798E+01  0.79815972E+02                                 1.702487                            1.640673      -0.667490       2.536523                    0.999463       3.560453       9.809461       0.503124       1.240818      -0.717861       0.019017       0.028952      -0.009169       0.035832       0.004402      -0.001529       0.002198      -0.013821       0.003944      -0.009267       0.001289       0.007978              1.743231       1.456654       0.363927      -0.017790       2.169202      -0.294241       1.603838           0.000376
           35              H      13.787085       1.986571       5.573048       0.093917       1.274797 0.10435451E+02  0.10835781E+03                                 1.877502                            1.833268      -0.979875       2.396611                    0.996839       3.642296      10.138113       0.488411       1.207736      -0.726748      -0.024093       0.003713       0.030074       0.038713       0.000079       0.000234       0.011593      -0.008058      -0.001106      -0.009898      -0.003844       0.013742              1.892720       2.357398      -0.006038      -0.296268       1.474231       0.096614       1.846530           0.000128
           36              H      13.717100       0.500180       4.634637       0.408537       0.417559 0.26448207E+01  0.20735874E+02                                 1.137403                            1.127434      -1.508303       2.340677                    0.996779       2.572913       7.624465       0.433474       1.802259      -0.617898      -0.032083       0.002629       0.017620       0.036698       0.010715      -0.001941       0.001862       0.020070       0.021658      -0.018529       0.007182       0.011347              1.150044       1.149282       0.172749      -0.035571       1.112372      -0.076329       1.188479          -0.002084
           37              H      13.701329      11.979450      13.905550       0.319344       0.671707 0.46128852E+01  0.39716285E+02                                 1.329634                            1.310938      -1.032074       2.517920                    0.999890       2.453918       6.569777       0.509198       1.397086      -0.689112       0.007858      -0.013237       0.030126       0.033831      -0.008652      -0.002009      -0.010390       0.000218       0.035141      -0.017344       0.000663       0.016681              1.330800       1.223134      -0.066259       0.008738       1.190962      -0.110997       1.578306           0.000649
           38              H      12.842273      12.592649      12.883469       0.287773       0.607629 0.39450896E+01  0.33259137E+02                                 1.308614                            1.257162      -1.107764       2.446660                    0.998878       2.842439       7.987492       0.483610       1.502301      -0.664613      -0.017980       0.010136      -0.011435       0.023596      -0.008564      -0.000165       0.000224       0.017120       0.030007      -0.017110       0.007088       0.010022              1.349822       1.783087      -0.228805       0.032155       1.141909      -0.001896       1.124470           0.000572
           39              H      14.932848      10.826866      12.476606       0.082131       1.139828 0.88647040E+01  0.88743292E+02                                 1.768993                            1.709293      -0.715776       2.516887                    0.999160       3.579511       9.918766       0.495034       1.235947      -0.719520       0.035674      -0.006903       0.001588       0.036370      -0.013002      -0.002902       0.002868       0.003088       0.006332      -0.014152       0.000655       0.013497              1.800738       1.881517      -0.464202       0.268465       1.842619      -0.271350       1.678078          -0.000018
           40              H      13.516645      10.768678      11.802327       0.079880       1.281968 0.10040258E+02  0.10207214E+03                                 1.811279                            1.742819      -0.705511       2.515096                    0.999686       3.421324       9.075419       0.531071       1.134465      -0.746748      -0.021348      -0.011331      -0.027305       0.036465       0.004861       0.001486       0.008549       0.001865       0.009423      -0.009816      -0.001003       0.010819              1.825734       2.206443       0.425727       0.000569       1.804190       0.060025       1.466569           0.001093
           41              H      14.057613      12.148561      10.424241       0.113200       0.965340 0.73356809E+01  0.71062747E+02                                 1.673284                            1.625887      -0.869843       2.462532                    0.996847       3.592616      10.267001       0.467878       1.351362      -0.693528      -0.019999       0.017840      -0.002095       0.026881       0.000585      -0.004009      -0.007522       0.003237      -0.001247      -0.008981       0.000586       0.008395              1.698045       1.874439      -0.315921       0.337661       1.563298      -0.246667       1.656399          -0.000118
           42              H      14.960244      10.863250      10.457052       0.145294       1.066139 0.79397677E+01  0.78793559E+02                                 1.818212                            1.712835      -1.247803       2.298804                    0.993513       3.676782      10.787317       0.445419       1.385654      -0.686205       0.006715      -0.020812      -0.007822       0.023225       0.001133      -0.006637      -0.001623      -0.003172      -0.018699      -0.010089       0.003233       0.006856              1.880773       1.532299      -0.300372      -0.220464       2.269941       0.490346       1.840078          -0.000073
           43              H      16.125949      12.607458       9.876287       0.100987       1.009482 0.77793657E+01  0.76231433E+02                                 1.699781                            1.657363      -0.892947       2.448105                    0.997076       3.614426      10.280962       0.472056       1.324105      -0.699301      -0.001529       0.002490      -0.038647       0.038757      -0.002098       0.000306       0.000575      -0.011825       0.023805      -0.010250       0.002260       0.007990              1.720952       1.447817       0.034773      -0.234793       1.470289       0.018067       2.244750           0.002253
           44              H      16.660096      12.025905      11.242890       0.082509       1.009779 0.78665132E+01  0.77148692E+02                                 1.679585                            1.648695      -0.860695       2.448570                    0.997194       3.714103      10.501222       0.481981       1.295775      -0.704474       0.016667      -0.016954       0.019208       0.030564      -0.003203       0.004978       0.003379      -0.011174      -0.014338      -0.010218       0.001046       0.009172              1.699259       1.924550      -0.332570       0.250936       1.714292      -0.172213       1.458936           0.000024
           45              H       8.547231       1.830288      10.840948       0.255221       0.585951 0.41193616E+01  0.35286928E+02                                 1.305253                            1.307918      -1.157548       2.422150                    0.998193       2.983440       8.594234       0.459155       1.557265      -0.655286      -0.017106       0.016148      -0.039244       0.045754       0.003144       0.012797      -0.002638      -0.011233      -0.006680      -0.016923       0.007426       0.009497              1.314366       1.512699      -0.108839       0.129440       1.273729      -0.039357       1.156670          -0.001188
           46              H      10.107314       2.396843      10.117453       0.089952       1.233323 0.10279484E+02  0.10796426E+03                                 1.939233                            1.899835      -1.201519       2.294022                    0.993613       3.931576      11.565642       0.442900       1.316715      -0.700502      -0.016729       0.009306      -0.030711       0.036189       0.010698       0.004190       0.000288       0.003366      -0.000166      -0.011382      -0.000455       0.011836              1.947207       1.619921       0.042077       0.066410       1.679751       0.009018       2.541948           0.002826
           47              H      10.980368       1.802014      11.267499       0.058949       1.067700 0.81695577E+01  0.80800233E+02                                 1.740072                            1.673431      -0.805212       2.463771                    0.997115       3.799926      10.753994       0.481774       1.285429      -0.706597       0.016660      -0.012221       0.018957       0.028040       0.001999       0.000965      -0.002108       0.007939      -0.024731      -0.008861       0.000282       0.008579              1.786748       2.322482      -0.378354       0.130938       1.699046      -0.032211       1.338716           0.000050
           48              H       9.953685       4.143988      10.909852       0.095374       1.259878 0.10325051E+02  0.10713206E+03                                 1.880914                            1.839826      -0.829716       2.463175                    0.998701       3.618281      10.130817       0.480160       1.229398      -0.722139      -0.020252       0.002469      -0.019967       0.028547       0.000996       0.002202       0.001680      -0.002480       0.003122      -0.002971      -0.000611       0.003581              1.888530       1.762650      -0.364923       0.272550       2.077857      -0.248966       1.825082          -0.000077
           49              H      11.375543       3.684476      11.361012       0.100623       1.225791 0.93955768E+01  0.94703439E+02                                 1.805873                            1.720582      -0.755763       2.494520                    0.999278       3.479563       9.434562       0.514287       1.181568      -0.733284       0.021707      -0.006819      -0.001454       0.022799       0.000191      -0.005279       0.005869       0.005807      -0.012249      -0.009875       0.001753       0.008122              1.851086       2.562405       0.093461      -0.156764       1.559419       0.076311       1.431434          -0.000384
           50              H      10.980779       4.066927      13.497046       0.084699       1.244705 0.97935199E+01  0.99196440E+02                                 1.796253                            1.738598      -0.628421       2.555871                    0.999925       3.391919       9.055175       0.522466       1.157419      -0.741145       0.023783      -0.014751       0.022500       0.035909       0.001475       0.000981      -0.007469       0.010528       0.012811      -0.011257       0.003331       0.007926              1.810804       2.253649      -0.161917       0.395819       1.458720      -0.042148       1.720042           0.000014
           51              H      10.058247       5.170015      12.832611       0.078707       1.250767 0.95485376E+01  0.96114290E+02                                 1.792000                            1.705111      -0.664327       2.532630                    0.999714       3.463458       9.220467       0.532912       1.141825      -0.743586      -0.012037       0.029373      -0.003403       0.031925      -0.001586      -0.009346      -0.002084      -0.006472      -0.018680      -0.013354       0.006614       0.006740              1.831765       1.539639      -0.265427      -0.037813       2.545147      -0.041308       1.410509           0.001414
           52              H       8.403379       4.278031      13.501968       0.302296       0.523596 0.33790274E+01  0.27592888E+02                                 1.224247                            1.196540      -1.055787       2.495173                    0.999721       2.712482       7.671062       0.472071       1.588890      -0.650905      -0.018723       0.020678      -0.007856       0.028980      -0.011161      -0.005803      -0.007631       0.004877       0.005663      -0.017184       0.006688       0.010496              1.248473       1.407879      -0.293850       0.023917       1.285480      -0.038677       1.052060          -0.000081
           53              H       9.276906       3.646742      14.476472       0.320667       0.599372 0.40874431E+01  0.34877541E+02                                 1.328231                            1.308832      -1.125649       2.477451                    0.999557       2.669268       7.625638       0.456735       1.571619      -0.655059       0.014909      -0.004510       0.029031       0.032946      -0.003792       0.004937      -0.005368       0.020662       0.030923      -0.016918       0.002188       0.014730              1.336203       1.187608      -0.045511       0.028386       1.138240      -0.086541       1.682760          -0.000067
           54              H       7.675550      10.460829       1.812840       0.310229       0.662649 0.45253253E+01  0.38787045E+02                                 1.320814                            1.300111      -1.000578       2.529795                    0.999926       2.454606       6.562815       0.510184       1.400692      -0.688475       0.017357      -0.000142      -0.028145       0.033068      -0.008692      -0.013383      -0.003344      -0.006412       0.005735      -0.018664       0.005136       0.013527              1.322096       1.489258      -0.034953      -0.233665       1.154237       0.001978       1.322791          -0.000177
           55              H       6.710060       9.833110       2.708596       0.305171       0.561520 0.35491128E+01  0.29282490E+02                                 1.272121                            1.216330      -1.109296       2.464955                    0.999680       2.736563       7.729677       0.474902       1.563199      -0.654842      -0.016854      -0.018593       0.006801       0.026000      -0.002836      -0.007906      -0.003519      -0.003050      -0.023653      -0.013228       0.005815       0.007413              1.309143       1.123277       0.204501      -0.061645       1.678475      -0.249411       1.125678          -0.000118
           56              H       6.255205      11.255265       0.895756       0.070116       1.074213 0.80048591E+01  0.78444968E+02                                 1.723671                            1.638964      -0.757837       2.492289                    0.998582       3.637355      10.109444       0.496682       1.258393      -0.713298       0.013631       0.006761      -0.026797       0.030816      -0.009496       0.001971      -0.005951       0.007236       0.007247      -0.012416       0.000612       0.011804              1.779700       1.368651      -0.004995      -0.198080       1.417663       0.044141       2.552786           0.001124
           57              H      19.257078      10.764293       1.998226       0.084983       1.019814 0.77340691E+01  0.75460790E+02                                 1.693512                            1.635796      -0.856507       2.462601                    0.997823       3.610742      10.152986       0.483850       1.297423      -0.704882      -0.031462      -0.012893       0.014552       0.036984       0.000058       0.003978      -0.004011       0.007399      -0.026028      -0.010912       0.001886       0.009027              1.731620       2.004413       0.461144      -0.068181       1.845248      -0.075304       1.345200           0.000483
           58              H      12.067031       0.182235       2.103223       0.124667       1.010136 0.74950887E+01  0.72699331E+02                                 1.693427                            1.617058      -1.040037       2.384828                    0.996226       3.560751      10.046842       0.482666       1.308295      -0.702041      -0.026749      -0.013955       0.005505       0.030668      -0.000171      -0.002204       0.004805       0.001131      -0.008769      -0.006539       0.001649       0.004890              1.744476       2.438591       0.054135      -0.014223       1.411894       0.111396       1.382943           0.000007
           59              H      13.271410       0.691921       1.248481       0.101305       1.009796 0.74890227E+01  0.71520064E+02                                 1.602687                            1.546976      -0.586418       2.580523                    0.999993       3.312683       8.821206       0.535217       1.198322      -0.728716       0.011886       0.003115      -0.020917       0.024259      -0.000325       0.000596       0.002149      -0.008487       0.020869      -0.007767       0.000123       0.007644              1.639894       1.297580       0.130545      -0.207931       1.505512      -0.265044       2.116590          -0.000042
           60              H      12.560875       1.288501       3.550214       0.078660       1.070068 0.81352319E+01  0.79816608E+02                                 1.702493                            1.640677      -0.667492       2.536521                    0.999463       3.560464       9.809498       0.503124       1.240817      -0.717861      -0.034511      -0.002980       0.009169       0.035832      -0.003363       0.001208      -0.002390       0.014942       0.003944      -0.009267       0.001289       0.007978              1.743237       2.312660      -0.098236      -0.267368       1.313208       0.124136       1.603843           0.000376
           61              H      13.663148       1.912639       2.629849       0.093915       1.274824 0.10435742E+02  0.10836166E+03                                 1.877533                            1.833297      -0.979891       2.396601                    0.996839       3.642342      10.138302       0.488405       1.207741      -0.726747       0.008178       0.022965      -0.030074       0.038713      -0.003325       0.010313      -0.005302       0.004551      -0.001106      -0.009898      -0.003844       0.013742              1.892751       1.668548       0.365903      -0.055740       2.163146      -0.306606       1.846561           0.000128
           62              H      15.004328       1.268052       3.568260       0.408535       0.417564 0.26448626E+01  0.20736272E+02                                 1.137409                            1.127440      -1.508306       2.340672                    0.996778       2.572930       7.624514       0.433475       1.802250      -0.617899       0.012929       0.029481      -0.017620       0.036698       0.014269       0.000716      -0.002592       0.006907       0.021657      -0.018529       0.007182       0.011347              1.150051       1.265146       0.110198      -0.084064       0.996521       0.004963       1.188485          -0.002083
           63              H      15.738262       5.582188       5.702654       0.319336       0.671730 0.46130891E+01  0.39718442E+02                                 1.329660                            1.310963      -1.032059       2.517921                    0.999890       2.453960       6.569903       0.509197       1.397077      -0.689114      -0.007917       0.013204       0.030126       0.033832      -0.004655      -0.010098       0.003169      -0.014587       0.035141      -0.017345       0.000663       0.016682              1.330827       1.142845      -0.022900      -0.093522       1.271294       0.060424       1.578341           0.000648
           64              H      15.869711       4.534948       4.680573       0.287769       0.607642 0.39451932E+01  0.33260200E+02                                 1.308627                            1.257174      -1.107793       2.446643                    0.998878       2.842470       7.987579       0.483611       1.502290      -0.664615       0.000375      -0.020637      -0.011436       0.023597       0.002459       0.000119      -0.000252      -0.023712       0.030007      -0.017110       0.007088       0.010023              1.349836       1.095335       0.142528       0.013608       1.829694       0.029196       1.124479           0.000572
           65              H      15.309143       7.213428       4.273709       0.082129       1.139833 0.88647526E+01  0.88743897E+02                                 1.768998                            1.709297      -0.715784       2.516883                    0.999160       3.579522       9.918802       0.495033       1.235946      -0.719520       0.010875       0.034670       0.001588       0.036370      -0.005842       0.001145      -0.003916      -0.023437       0.006334      -0.014153       0.000656       0.013497              1.800742       1.463284      -0.238392      -0.111226       2.260862       0.365148       1.678081          -0.000018
           66              H      14.585118       5.994903       3.599431       0.079880       1.281963 0.10040220E+02  0.10207167E+03                                 1.811275                            1.742816      -0.705508       2.515098                    0.999686       3.421321       9.075409       0.531071       1.134465      -0.746748      -0.020111      -0.013402      -0.027305       0.036465       0.003446       0.008229      -0.002754       0.007105       0.009424      -0.009816      -0.001003       0.010819              1.825730       2.250926       0.401705       0.053088       1.759697      -0.028017       1.466567           0.001091
           67              H      16.056336       5.815352       2.221344       0.113203       0.965332 0.73356111E+01  0.71061917E+02                                 1.673277                            1.625882      -0.869853       2.462529                    0.996847       3.592597      10.266943       0.467878       1.351365      -0.693527       0.006197      -0.026075      -0.002095       0.026883       0.001674      -0.008524       0.000046      -0.000798      -0.001248      -0.008982       0.000586       0.008395              1.698038       1.369380      -0.043235      -0.056631       2.068342       0.414307       1.656392          -0.000119
           68              H      15.354174       7.220249       2.254156       0.145292       1.066138 0.79397618E+01  0.78793550E+02                                 1.818217                            1.712839      -1.247786       2.298811                    0.993513       3.676798      10.787396       0.445416       1.385661      -0.686203      -0.015123       0.015797      -0.007821       0.023226      -0.000705      -0.004581      -0.005070       0.003633      -0.018699      -0.010089       0.003234       0.006855              1.880778       1.852312      -0.473150       0.326736       1.949937      -0.426955       1.840084          -0.000073
           69              H      17.442783       7.417342       1.673391       0.100985       1.009499 0.77795328E+01  0.76233506E+02                                 1.699801                            1.657381      -0.892965       2.448094                    0.997075       3.614469      10.281125       0.472053       1.324105      -0.699300       0.001466      -0.002530      -0.038646       0.038756      -0.006095       0.000651      -0.000004       0.002978       0.023802      -0.010250       0.002261       0.007989              1.720973       1.494307       0.009682      -0.095652       1.423831      -0.215191       2.244780           0.002252
           70              H      17.184820       8.163647       3.039993       0.082508       1.009778 0.78665122E+01  0.77148672E+02                                 1.679585                            1.648695      -0.860693       2.448571                    0.997194       3.714101      10.501212       0.481981       1.295775      -0.704474      -0.007000       0.022721       0.019209       0.030565      -0.006428       0.005339       0.002776       0.000774      -0.014339      -0.010218       0.001047       0.009172              1.699258       1.483688      -0.094542      -0.032320       2.155151       0.302625       1.458936           0.000024
           71              H       4.358976       5.868668       2.638052       0.255220       0.585953 0.41193747E+01  0.35287071E+02                                 1.305256                            1.307920      -1.157553       2.422148                    0.998193       2.983442       8.594245       0.459155       1.557265      -0.655286       0.006083      -0.022723      -0.039245       0.045755      -0.002972       0.003758       0.012514       0.011420      -0.006679      -0.016923       0.007426       0.009497              1.314368       1.236667       0.040194       0.026865       1.549766       0.132599       1.156672          -0.001189
           72              H       5.598689       6.972280       1.914556       0.089956       1.233310 0.10279354E+02  0.10796256E+03                                 1.939221                            1.899824      -1.201524       2.294022                    0.993613       3.931552      11.565554       0.442901       1.316716      -0.700502       0.000241      -0.019144      -0.030711       0.036190       0.007275       0.002244       0.003551       0.016042      -0.000166      -0.011382      -0.000454       0.011836              1.947194       1.701418      -0.001929       0.039487       1.598235       0.054151       2.541929           0.002822
           73              H       5.490056       8.023109       3.064602       0.058947       1.067707 0.81696272E+01  0.80801089E+02                                 1.740078                            1.673437      -0.805216       2.463768                    0.997115       3.799942      10.754049       0.481774       1.285428      -0.706597      -0.002840       0.020465       0.018957       0.028041       0.004415      -0.001397       0.001851      -0.001012      -0.024732      -0.008861       0.000283       0.008579              1.786755       1.523427       0.053070       0.033864       2.498117       0.130520       1.338721           0.000050
           74              H       7.063079       6.007045       2.706956       0.095375       1.259872 0.10324983E+02  0.10713119E+03                                 1.880908                            1.839820      -0.829724       2.463172                    0.998701       3.618274      10.130792       0.480161       1.229398      -0.722139      -0.007451      -0.018993      -0.019968       0.028548      -0.000490       0.002525       0.001140       0.003025       0.003124      -0.002971      -0.000611       0.003582              1.888524       1.701594      -0.331959      -0.089588       2.138900       0.358105       1.825077          -0.000077
           75              H       7.334248       7.476500       3.158115       0.100619       1.225814 0.93958014E+01  0.94706288E+02                                 1.805896                            1.720603      -0.755784       2.494507                    0.999278       3.479606       9.434714       0.514283       1.181568      -0.733284       0.004311       0.022340      -0.001453       0.022799       0.002532       0.002656      -0.007433      -0.002867      -0.012249      -0.009875       0.001753       0.008122              1.851110       1.863970       0.470577      -0.007329       2.257909      -0.174201       1.431450          -0.000384
           76              H       7.483232       6.947434       5.294149       0.084696       1.244720 0.97936795E+01  0.99198484E+02                                 1.796268                            1.738613      -0.628421       2.555869                    0.999925       3.391946       9.055273       0.522463       1.157421      -0.741144      -0.001682       0.027936       0.022499       0.035909       0.005210      -0.006107       0.004412      -0.003308       0.012811      -0.011257       0.003330       0.007926              1.810819       1.502778       0.243498       0.150963       2.209625       0.368322       1.720055           0.000015
           77              H       8.015596       5.611598       4.629715       0.078707       1.250772 0.95485928E+01  0.96115037E+02                                 1.792008                            1.705119      -0.664327       2.532629                    0.999714       3.463470       9.220525       0.532909       1.141830      -0.743585       0.020127      -0.024546      -0.003404       0.031925      -0.003576      -0.006274      -0.007233       0.000898      -0.018683      -0.013354       0.006614       0.006740              1.831774       2.096281      -0.565962      -0.054313       1.988525      -0.013649       1.410515           0.001413
           78              H       6.444494       4.579190       5.299071       0.302291       0.523610 0.33791404E+01  0.27594067E+02                                 1.224272                            1.196562      -1.055790       2.495167                    0.999721       2.712537       7.671276       0.472064       1.588896      -0.650903       0.009301      -0.026299      -0.007857       0.028981      -0.004084      -0.009472      -0.001482      -0.021339       0.005662      -0.017184       0.006688       0.010496              1.248499       1.067438      -0.110035      -0.022672       1.625980       0.039424       1.052078          -0.000083
           79              H       6.304003       5.647758       6.273575       0.320655       0.599404 0.40877247E+01  0.34880551E+02                                 1.328278                            1.308876      -1.125643       2.477445                    0.999557       2.669359       7.625969       0.456728       1.571617      -0.655059       0.003115       0.015264       0.029032       0.032947       0.006557      -0.002378       0.006895      -0.017676       0.030923      -0.016918       0.002188       0.014731              1.336251       1.111365      -0.004329      -0.062669       1.214556       0.066097       1.682831          -0.000067
           80              H      14.163714       2.566976      10.015737       0.310229       0.662644 0.45252754E+01  0.38786507E+02                                 1.320806                            1.300104      -1.000574       2.529798                    0.999926       2.454596       6.562777       0.510185       1.400691      -0.688475       0.008121       0.015341      -0.028147       0.033068      -0.007448      -0.009301      -0.010188      -0.011017       0.005732      -0.018663       0.005136       0.013527              1.322088       1.200625       0.120879      -0.109270       1.442856      -0.206548       1.322784          -0.000179
           81              H      13.152667       2.015628      10.911493       0.305171       0.561522 0.35491281E+01  0.29282658E+02                                 1.272126                            1.216334      -1.109298       2.464953                    0.999680       2.736572       7.729717       0.474900       1.563202      -0.654841      -0.024368      -0.005997       0.006800       0.026000      -0.002831      -0.006853      -0.005285      -0.003069      -0.023651      -0.013228       0.005815       0.007413              1.309148       1.724149      -0.119916      -0.248754       1.077612       0.064250       1.125681          -0.000119
           82              H      14.187977       0.939733       9.098653       0.070119       1.074201 0.80047528E+01  0.78443646E+02                                 1.723658                            1.638952      -0.757835       2.492291                    0.998582       3.637327      10.109340       0.496684       1.258391      -0.713299       0.012424       0.008782      -0.026797       0.030815      -0.002184      -0.004300       0.004562      -0.019849       0.007246      -0.012416       0.000612       0.011804              1.779685       1.402414      -0.023230      -0.055264       1.383880      -0.195266       2.552761           0.001123
           83              H      19.933010      12.613822      10.201122       0.084984       1.019815 0.77340793E+01  0.75460910E+02                                 1.693512                            1.635797      -0.856507       2.462601                    0.997823       3.610743      10.152988       0.483851       1.297422      -0.704882      -0.026291      -0.021559       0.014549       0.036982       0.003125      -0.001639       0.005407      -0.003963      -0.026026      -0.010912       0.001885       0.009027              1.731621       2.266736       0.319513      -0.098653       1.582926      -0.024219       1.345200           0.000483
           84              H       7.205544      11.314459      10.306119       0.124668       1.010134 0.74950710E+01  0.72699102E+02                                 1.693424                            1.617055      -1.040047       2.384824                    0.996226       3.560742      10.046806       0.482667       1.308293      -0.702041      -0.024987      -0.016907       0.005504       0.030668       0.000379       0.003180      -0.004222      -0.000908      -0.008767      -0.006539       0.001649       0.004890              1.744473       1.688890       0.458906       0.091264       2.161587      -0.065438       1.382940           0.000007
           85              H       8.226224      12.132090       9.451377       0.101306       1.009795 0.74890190E+01  0.71520045E+02                                 1.602689                            1.546978      -0.586420       2.580522                    0.999993       3.312684       8.821220       0.535215       1.198325      -0.728716       0.008387       0.008979      -0.020918       0.024259      -0.003726       0.002174      -0.000498       0.004112       0.020870      -0.007766       0.000122       0.007644              1.639896       1.567729      -0.015311      -0.332007       1.235366      -0.057047       2.116593          -0.000043
           86              H       8.413610      11.223435      11.753110       0.078662       1.070063 0.81351854E+01  0.79816057E+02                                 1.702489                            1.640674      -0.667488       2.536523                    0.999463       3.560458       9.809483       0.503124       1.240819      -0.717861      -0.019018      -0.028951       0.009169       0.035832       0.004402      -0.001529       0.002198      -0.013819       0.003945      -0.009267       0.001290       0.007977              1.743234       1.456657       0.363929      -0.017792       2.169204      -0.294243       1.603840           0.000375
           87              H       9.486490      11.896845      10.832745       0.093913       1.274845 0.10435966E+02  0.10836464E+03                                 1.877558                            1.833321      -0.979896       2.396597                    0.996839       3.642380      10.138462       0.488400       1.207746      -0.726746       0.024093      -0.003715      -0.030074       0.038713       0.000078       0.000235       0.011593      -0.008058      -0.001107      -0.009898      -0.003844       0.013742              1.892778       2.357477      -0.006039      -0.296281       1.474270       0.096620       1.846586           0.000128
           88              H       9.556475      13.383236      11.771156       0.408534       0.417569 0.26449081E+01  0.20736728E+02                                 1.137420                            1.127451      -1.508320       2.340663                    0.996778       2.572961       7.624637       0.433472       1.802253      -0.617899       0.032083      -0.002630      -0.017620       0.036698       0.010715      -0.001941       0.001861       0.020070       0.021658      -0.018529       0.007183       0.011347              1.150062       1.149298       0.172753      -0.035570       1.112389      -0.076330       1.188498          -0.002081
           89              H       9.572246       1.903966       2.500243       0.319342       0.671707 0.46128878E+01  0.39716325E+02                                 1.329637                            1.310941      -1.032068       2.517924                    0.999890       2.453918       6.569785       0.509196       1.397091      -0.689111      -0.007857       0.013238      -0.030127       0.033832      -0.008652      -0.002009      -0.010390       0.000218       0.035143      -0.017345       0.000663       0.016682              1.330803       1.223136      -0.066259       0.008737       1.190964      -0.110997       1.578309           0.000648
           90              H      10.431302       1.290767       3.522324       0.287776       0.607621 0.39450273E+01  0.33258460E+02                                 1.308601                            1.257150      -1.107778       2.446656                    0.998878       2.842409       7.987373       0.483613       1.502296      -0.664614       0.017980      -0.010136       0.011436       0.023596      -0.008564      -0.000165       0.000225       0.017119       0.030008      -0.017110       0.007087       0.010023              1.349808       1.783065      -0.228802       0.032155       1.141898      -0.001897       1.124459           0.000572
           91              H       8.340727       3.056550       3.929187       0.082130       1.139819 0.88646147E+01  0.88742125E+02                                 1.768981                            1.709281      -0.715763       2.516894                    0.999160       3.579491       9.918677       0.495037       1.235943      -0.719521      -0.035674       0.006904      -0.001588       0.036371      -0.013003      -0.002902       0.002868       0.003088       0.006333      -0.014153       0.000656       0.013497              1.800725       1.881503      -0.464197       0.268461       1.842606      -0.271346       1.678066          -0.000017
           92              H       9.756930       3.114738       4.603466       0.079882       1.281950 0.10040083E+02  0.10206993E+03                                 1.811263                            1.742805      -0.705494       2.515107                    0.999686       3.421296       9.075326       0.531073       1.134466      -0.746748       0.021349       0.011330       0.027305       0.036465       0.004861       0.001487       0.008549       0.001865       0.009422      -0.009815      -0.001003       0.010819              1.825718       2.206422       0.425721       0.000569       1.804174       0.060024       1.466557           0.001092
           93              H       9.215962       1.734855       5.981552       0.113207       0.965319 0.73354828E+01  0.71060382E+02                                 1.673265                            1.625870      -0.869857       2.462530                    0.996847       3.592566      10.266842       0.467879       1.351369      -0.693527       0.020001      -0.017841       0.002094       0.026884       0.000585      -0.004008      -0.007522       0.003237      -0.001249      -0.008982       0.000586       0.008395              1.698025       1.874416      -0.315916       0.337654       1.563281      -0.246662       1.656378          -0.000119
           94              H       8.313331       3.020166       5.948741       0.145293       1.066142 0.79397991E+01  0.78794012E+02                                 1.818221                            1.712843      -1.247780       2.298813                    0.993513       3.676802      10.787413       0.445416       1.385660      -0.686203      -0.006715       0.020813       0.007820       0.023226       0.001132      -0.006637      -0.001623      -0.003172      -0.018702      -0.010090       0.003235       0.006855              1.880783       1.532306      -0.300375      -0.220466       2.269954       0.490351       1.840088          -0.000074
           95              H       7.147626       1.275958       6.529506       0.100980       1.009508 0.77796127E+01  0.76234437E+02                                 1.699807                            1.657386      -0.892950       2.448098                    0.997075       3.614482      10.281151       0.472055       1.324100      -0.699301       0.001531      -0.002493       0.038646       0.038757      -0.002099       0.000307       0.000574      -0.011826       0.023802      -0.010250       0.002261       0.007989              1.720979       1.447837       0.034774      -0.234799       1.470309       0.018068       2.244791           0.002253
           96              H       6.613479       1.857511       5.162903       0.082508       1.009768 0.78664040E+01  0.77147289E+02                                 1.679570                            1.648681      -0.860664       2.448586                    0.997194       3.714066      10.501066       0.481985       1.295771      -0.704476      -0.016668       0.016954      -0.019209       0.030566      -0.003203       0.004979       0.003379      -0.011174      -0.014342      -0.010218       0.001046       0.009172              1.699243       1.924530      -0.332565       0.250934       1.714275      -0.172212       1.458925           0.000024
           97              H      14.726344      12.053128       5.564845       0.255230       0.585931 0.41191809E+01  0.35285029E+02                                 1.305230                            1.307896      -1.157561       2.422153                    0.998193       2.983376       8.594035       0.459156       1.557280      -0.655284       0.017106      -0.016149       0.039244       0.045754       0.003144       0.012797      -0.002638      -0.011234      -0.006678      -0.016923       0.007426       0.009497              1.314343       1.512670      -0.108836       0.129436       1.273707      -0.039355       1.156651          -0.001190
           98              H      13.166261      11.486573       6.288340       0.089950       1.233319 0.10279435E+02  0.10796357E+03                                 1.939227                            1.899829      -1.201509       2.294027                    0.993614       3.931561      11.565573       0.442901       1.316713      -0.700503       0.016733      -0.009309       0.030711       0.036191       0.010698       0.004192       0.000287       0.003365      -0.000167      -0.011382      -0.000454       0.011837              1.947201       1.619915       0.042077       0.066411       1.679745       0.009018       2.541941           0.002825
           99              H      12.293207      12.081402       5.138294       0.058944       1.067710 0.81696439E+01  0.80801240E+02                                 1.740077                            1.673435      -0.805195       2.463776                    0.997115       3.799938      10.754013       0.481776       1.285423      -0.706598      -0.016660       0.012221      -0.018958       0.028041       0.001999       0.000964      -0.002108       0.007939      -0.024735      -0.008862       0.000283       0.008579              1.786753       2.322490      -0.378357       0.130938       1.699051      -0.032211       1.338719           0.000051
          100              H      13.319890       9.739428       5.495941       0.095380       1.259843 0.10324684E+02  0.10712731E+03                                 1.880881                            1.839795      -0.829710       2.463184                    0.998702       3.618220      10.130601       0.480164       1.229400      -0.722139       0.020253      -0.002468       0.019967       0.028548       0.000996       0.002203       0.001680      -0.002479       0.003124      -0.002971      -0.000611       0.003582              1.888496       1.762621      -0.364914       0.272543       2.077817      -0.248958       1.825050          -0.000076
          101              H      11.898032      10.198940       5.044781       0.100621       1.225805 0.93957237E+01  0.94705371E+02                                 1.805893                            1.720601      -0.755766       2.494518                    0.999278       3.479587       9.434676       0.514281       1.181575      -0.733282      -0.021707       0.006819       0.001453       0.022799       0.000191      -0.005279       0.005869       0.005807      -0.012250      -0.009875       0.001753       0.008122              1.851107       2.562438       0.093463      -0.156768       1.559436       0.076312       1.431449          -0.000384
          102              H      12.292796       9.816489       2.908747       0.084696       1.244720 0.97936697E+01  0.99198338E+02                                 1.796267                            1.738611      -0.628424       2.555869                    0.999925       3.391939       9.055246       0.522464       1.157420      -0.741145      -0.023783       0.014750      -0.022500       0.035909       0.001475       0.000981      -0.007469       0.010527       0.012814      -0.011257       0.003331       0.007926              1.810819       2.253669      -0.161919       0.395823       1.458731      -0.042148       1.720055           0.000015
          103              H      13.215328       8.713401       3.573182       0.078708       1.250764 0.95485129E+01  0.96114010E+02                                 1.792001                            1.705111      -0.664333       2.532628                    0.999714       3.463453       9.220462       0.532910       1.141829      -0.743586       0.012037      -0.029373       0.003403       0.031925      -0.001586      -0.009345      -0.002084      -0.006473      -0.018681      -0.013354       0.006614       0.006740              1.831766       1.539640      -0.265428      -0.037813       2.545149      -0.041309       1.410509           0.001414
          104              H      14.870196       9.605385       2.903825       0.302301       0.523589 0.33789625E+01  0.27592234E+02                                 1.224237                            1.196530      -1.055801       2.495170                    0.999721       2.712455       7.670976       0.472071       1.588894      -0.650904       0.018723      -0.020677       0.007856       0.028980      -0.011160      -0.005804      -0.007630       0.004877       0.005663      -0.017184       0.006689       0.010495              1.248462       1.407867      -0.293847       0.023917       1.285470      -0.038677       1.052051          -0.000083
          105              H      13.996669      10.236674       1.929321       0.320664       0.599374 0.40874612E+01  0.34877721E+02                                 1.328233                            1.308833      -1.125639       2.477455                    0.999557       2.669270       7.625637       0.456736       1.571616      -0.655059      -0.014909       0.004510      -0.029031       0.032946      -0.003791       0.004938      -0.005368       0.020661       0.030922      -0.016917       0.002188       0.014730              1.336205       1.187609      -0.045511       0.028386       1.138241      -0.086541       1.682764          -0.000067
          106              H      15.598025       3.422587      14.592953       0.310233       0.662639 0.45252323E+01  0.38786070E+02                                 1.320803                            1.300101      -1.000591       2.529793                    0.999926       2.454585       6.562756       0.510184       1.400698      -0.688474      -0.017357       0.000141       0.028146       0.033068      -0.008691      -0.013383      -0.003344      -0.006411       0.005732      -0.018663       0.005137       0.013527              1.322085       1.489245      -0.034952      -0.233662       1.154229       0.001978       1.322781          -0.000179
          107              H      16.563515       4.050306      13.697197       0.305168       0.561526 0.35491630E+01  0.29283030E+02                                 1.272134                            1.216341      -1.109292       2.464955                    0.999680       2.736589       7.729786       0.474897       1.563206      -0.654841       0.016854       0.018594      -0.006799       0.026001      -0.002836      -0.007907      -0.003520      -0.003051      -0.023654      -0.013229       0.005816       0.007413              1.309156       1.123287       0.204503      -0.061645       1.678494      -0.249415       1.125688          -0.000118
          108              H      17.018370       2.628151      15.510037       0.070120       1.074204 0.80047806E+01  0.78444015E+02                                 1.723663                            1.638956      -0.757856       2.492282                    0.998582       3.637337      10.109386       0.496683       1.258394      -0.713298      -0.013632      -0.006761       0.026797       0.030816      -0.009496       0.001971      -0.005951       0.007236       0.007245      -0.012416       0.000612       0.011804              1.779692       1.368645      -0.004995      -0.198079       1.417657       0.044140       2.552773           0.001124
          109              H       4.016497       3.119123      14.407567       0.084980       1.019824 0.77341577E+01  0.75461839E+02                                 1.693518                            1.635803      -0.856497       2.462603                    0.997823       3.610760      10.153035       0.483851       1.297419      -0.704883       0.031462       0.012893      -0.014550       0.036983       0.000058       0.003978      -0.004012       0.007399      -0.026029      -0.010913       0.001886       0.009027              1.731627       2.004421       0.461146      -0.068181       1.845256      -0.075303       1.345205           0.000483
          110              H       4.555999       1.383379      14.302570       0.124666       1.010143 0.74951535E+01  0.72700091E+02                                 1.693432                            1.617063      -1.040040       2.384825                    0.996226       3.560759      10.046862       0.482667       1.308291      -0.702042       0.026749       0.013954      -0.005504       0.030667      -0.000172      -0.002204       0.004805       0.001131      -0.008769      -0.006540       0.001649       0.004891              1.744481       2.438598       0.054135      -0.014223       1.411898       0.111396       1.382947           0.000007
          111              H      10.002165      13.191495      15.157312       0.101309       1.009784 0.74889116E+01  0.71518762E+02                                 1.602677                            1.546967      -0.586429       2.580520                    0.999993       3.312660       8.821140       0.535217       1.198326      -0.728715      -0.011887      -0.003115       0.020917       0.024260      -0.000325       0.000595       0.002149      -0.008487       0.020868      -0.007766       0.000122       0.007644              1.639884       1.297574       0.130544      -0.207930       1.505503      -0.265042       2.116576          -0.000043
          112              H      10.712700      12.594915      12.855579       0.078659       1.070070 0.81352495E+01  0.79816831E+02                                 1.702495                            1.640680      -0.667481       2.536525                    0.999463       3.560470       9.809520       0.503123       1.240818      -0.717861       0.034511       0.002978      -0.009168       0.035832      -0.003363       0.001208      -0.002389       0.014943       0.003943      -0.009267       0.001289       0.007978              1.743239       2.312664      -0.098237      -0.267368       1.313210       0.124137       1.603845           0.000376
          113              H       9.610427      11.970777      13.775944       0.093920       1.274801 0.10435505E+02  0.10835861E+03                                 1.877514                            1.833279      -0.979883       2.396608                    0.996839       3.642305      10.138183       0.488406       1.207745      -0.726746      -0.008179      -0.022964       0.030075       0.038714      -0.003325       0.010312      -0.005301       0.004552      -0.001106      -0.009898      -0.003844       0.013742              1.892732       1.668532       0.365898      -0.055740       2.163122      -0.306602       1.846543           0.000127
          114              H       8.269247      12.615364      12.837533       0.408543       0.417551 0.26447636E+01  0.20735346E+02                                 1.137396                            1.127428      -1.508323       2.340672                    0.996778       2.572900       7.624451       0.433471       1.802278      -0.617896      -0.012929      -0.029480       0.017620       0.036698       0.014268       0.000716      -0.002592       0.006908       0.021658      -0.018529       0.007183       0.011346              1.150038       1.265131       0.110195      -0.084062       0.996511       0.004964       1.188472          -0.002082
          115              C      18.834924       9.784297       8.560543       0.060571      45.684830 0.50051010E+03  0.12117074E+05                                11.023180                            7.604827       0.763119       2.189028                    0.999578      29.461509      84.308799       0.583881       0.433308      -1.059906      -0.001036      -0.019376       0.018885       0.027077       0.028142      -0.083109       0.067493      -0.025497      -0.352831      -0.174173       0.080858       0.093315             13.839796       8.043666      -1.212159       4.797871       8.973305      -5.207869      24.502418          -0.011614
          116              C      19.729007      10.441234       5.983193       0.067125      42.113179 0.49964728E+03  0.12069607E+05                                10.355837                            7.549421       0.824088       2.201979                    0.998809      29.418550      83.608985       0.592763       0.427755      -1.065211       0.037007      -0.025548      -0.014714       0.047315      -0.032769       0.112815       0.027864      -0.183962       0.027737      -0.175207       0.078723       0.096484             12.297718      17.061839       4.017301      -6.978692       8.262408      -2.454518      11.568906          -0.021995
          117              C      18.029968       8.398917       6.357245       0.074974      42.799538 0.47196513E+03  0.11237489E+05                                10.500612                            7.362766       0.885525       2.238761                    0.999186      28.536242      80.468519       0.597232       0.430728      -1.063569      -0.001106      -0.017881       0.014871       0.023283       0.000442      -0.004318      -0.069468       0.220291       0.179675      -0.161857       0.076615       0.085242             12.918401       6.212239      -0.759385      -0.150560      23.394187       5.674492       9.148777          -0.021161
          118              C      18.087499      12.164259       7.297297      -0.003215      37.665024 0.57979696E+03  0.14589983E+05                                 9.728229                            8.242959       0.391708       2.045538                    0.999765      31.499641      92.475273       0.553867       0.439462      -1.054164      -0.027519      -0.008389       0.015928       0.032884      -0.024383       0.002114      -0.032101       0.253109       0.233582      -0.171852       0.079417       0.092436             10.165866       7.064489       0.126583       0.250233      15.090349       2.507171       8.342760          -0.015083
          119              C      16.263759      10.029183       7.628694       0.012318      35.899609 0.54140777E+03  0.13389454E+05                                 9.440223                            7.980239       0.616419       2.132357                    0.999679      30.491356      88.672995       0.561473       0.441102      -1.053432       0.010691       0.004260      -0.010205       0.015381      -0.055385       0.085777       0.018765      -0.199709       0.156049      -0.174229       0.083839       0.090390              9.861232      13.567254      -0.234135      -3.439341       6.480145      -0.257313       9.536297          -0.015371
          120              C      17.165387      10.740723       5.210480       0.061676      41.951391 0.50240032E+03  0.12155242E+05                                10.357158                            7.583545       0.873009       2.223449                    0.999271      29.301734      83.397481       0.589748       0.429265      -1.064059      -0.020474       0.000480      -0.013594       0.024580       0.033575      -0.104937       0.065686      -0.032837      -0.267835      -0.173885       0.082013       0.091872             12.461522      11.997686      -3.176965       7.089040       8.447008      -4.018758      16.939873          -0.013754
          121              C       7.805801       7.520641      12.591446       0.019347      20.302223 0.28598253E+03  0.61092570E+04                                 6.536496                            5.625180       0.199914       2.088718                    0.999737      25.909695      73.100974       0.691023       0.414920      -1.055706      -0.136798       0.080751      -0.014567       0.159520      -0.026321       0.065930      -0.028428      -0.054502      -0.025368      -0.082075       0.001141       0.080934              6.958059       5.847458       0.144214      -0.742095       7.036243      -1.803218       7.990477          -0.000363
          122              C       7.279650       7.233497      13.674228      -0.221870      22.194460 0.31837363E+03  0.70228671E+04                                 6.988709                            5.961103      -0.136818       1.972058                    0.997773      28.112219      81.990729       0.663409       0.418550      -1.047896      -0.056819      -0.010025      -0.059783       0.083083      -0.001028       0.001016      -0.013191      -0.009163      -0.076981      -0.029392       0.008139       0.021254              7.389438       8.001223       0.753651      -1.272871       6.642550      -1.197809       7.524543           0.000535
          123              C       6.023708       6.604537      13.782507      -0.037968      22.149750 0.33269667E+03  0.73857148E+04                                 7.006494                            6.139345      -0.041106       2.011311                    0.999002      26.835236      77.337320       0.649434       0.424841      -1.048841      -0.004923       0.091710      -0.052629       0.105852      -0.027514       0.013153      -0.001429       0.044752      -0.026316      -0.031982      -0.010904       0.042886              7.395023       9.710329      -0.272320       0.433022       6.595011      -0.615677       5.879728           0.001600
          124              C      17.728827       6.823066      13.516733      -0.011351      20.889411 0.27964560E+03  0.59828791E+04                                 6.737510                            5.599158      -0.051233       2.012137                    0.998641      26.449646      76.434324       0.680981       0.420406      -1.044794       0.020297       0.089148      -0.082807       0.123355       0.004329      -0.000566       0.028911      -0.001107      -0.033588      -0.032951       0.004859       0.028092              7.207736      10.325255       0.136268       1.086392       5.974169      -0.169509       5.323784           0.000981
          125              C      16.503848       7.189589      13.072136      -0.215844      25.110051 0.37032889E+03  0.84101508E+04                                 7.505589                            6.383190       0.106572       2.038537                    0.998556      28.517262      82.029458       0.653688       0.412590      -1.060838       0.087021       0.013651      -0.062130       0.107792       0.020834       0.003321      -0.013037      -0.011895       0.042831      -0.031309       0.007403       0.023907              8.038994       9.023617      -1.307098       2.318888       7.400266      -1.536037       7.693098           0.002330
          126              C      16.046074       7.699793      11.667800       0.018410      20.400710 0.30623700E+03  0.66036624E+04                                 6.466257                            5.773581       0.499043       2.197149                    0.999657      25.405613      70.223584       0.695849       0.408192      -1.068241       0.132518       0.043503       0.002863       0.139506       0.020739      -0.030079      -0.022240       0.012074       0.017252      -0.025760      -0.024443       0.050203              6.740824       6.161828      -0.010222       0.179428       7.170672      -1.332084       6.889972           0.001626
          127              C       2.482075       0.817602       6.347401       0.061391      18.084142 0.25028992E+03  0.51792189E+04                                 6.069560                            5.285973       0.375844       2.181351                    0.998474      24.241336      67.641581       0.707046       0.418637      -1.051789      -0.071996      -0.068611      -0.096875       0.138837       0.009866      -0.017309       0.020011      -0.060759      -0.006639      -0.042170       0.001330       0.040840              6.303857       6.379069      -1.152079       0.237663       6.869401       0.272133       5.663102           0.001039
          128              C       1.573372       1.721847       6.129204      -0.184199      22.475478 0.30456639E+03  0.65891754E+04                                 6.962941                            5.771978       0.203046       2.105755                    0.997188      26.327260      74.003885       0.690174       0.410203      -1.061989       0.001286      -0.068537      -0.063666       0.093554       0.007349       0.012816       0.004678       0.008230       0.044138      -0.016074      -0.006985       0.023058              7.601049       8.870363      -0.759148       2.727945       6.094276      -0.738098       7.838508           0.001249
          129              C      14.643489       1.827730       5.121889      -0.010613      22.243841 0.29395681E+03  0.63181618E+04                                 7.004597                            5.718295       0.214515       2.111477                    0.997367      25.666486      72.457955       0.683153       0.417139      -1.055095       0.064714      -0.114641      -0.012747       0.132261       0.005105      -0.007008       0.053401      -0.072691       0.008162      -0.045997      -0.028640       0.074638              7.946696       7.995332       1.651455       3.191881       6.076100       1.499027       9.768656           0.000347
          130              C       7.027991       2.741092      16.048147       0.060608      45.683654 0.50049473E+03  0.12116631E+05                                11.023089                            7.604780       0.762979       2.188993                    0.999578      29.460948      84.307443       0.583873       0.433316      -1.059899       0.017542      -0.008290      -0.018878       0.027071       0.004778       0.019904      -0.105190       0.061041      -0.352823      -0.174166       0.080855       0.093311             13.839667       7.749941      -1.053589      -2.303154       9.266907       6.695949      24.502154          -0.011633
          131              C       3.400627       0.700844       2.219704       0.067139      42.112491 0.49963756E+03  0.12069323E+05                                10.355762                            7.549375       0.824047       2.201971                    0.998809      29.418247      83.608154       0.592762       0.427758      -1.065209       0.004901      -0.044697       0.014708       0.047309      -0.094878       0.078113       0.086033       0.046122       0.027746      -0.175204       0.078725       0.096479             12.297619      13.607268       5.882345      -5.475271      11.716768      -4.974649      11.568819          -0.022000
          132              C       6.004935       1.225608       1.845652       0.074989      42.798890 0.47195723E+03  0.11237251E+05                                10.500508                            7.362699       0.885570       2.238777                    0.999185      28.535978      80.467529       0.597236       0.430728      -1.063569       0.016252      -0.007519      -0.014874       0.023279       0.092328      -0.063177       0.029208      -0.120102       0.179660      -0.161849       0.076615       0.085234             12.918262      18.880907      -7.599388       4.921615      10.725190      -2.828347       9.148689          -0.021170
          133              C       2.664338       2.963860       0.905600      -0.003197      37.664241 0.57978200E+03  0.14589518E+05                                 9.728119                            8.242870       0.391693       2.045540                    0.999765      31.499210      92.473852       0.553868       0.439464      -1.054162       0.020465       0.020229      -0.015927       0.032889       0.092431      -0.027241       0.017113      -0.179621       0.233568      -0.171845       0.079411       0.092435             10.165746      13.384499      -3.285713       2.324997       8.770073      -0.970925       8.342667          -0.015095
          134              C       5.409511       3.554284       0.574203       0.012328      35.899223 0.54140073E+03  0.13389247E+05                                 9.440188                            7.980212       0.616390       2.132352                    0.999679      30.491154      88.672523       0.561471       0.441104      -1.053429      -0.008836      -0.007388       0.010208       0.015391      -0.113864       0.057261       0.066561       0.016936       0.156052      -0.174220       0.083834       0.090386              9.861193       7.883988       2.834301      -1.860409      12.163321      -2.904137       9.536270          -0.015380
          135              C       4.355046       3.098954       2.992417       0.061701      41.950292 0.50238460E+03  0.12154790E+05                                10.357070                            7.583495       0.872859       2.223411                    0.999271      29.301231      83.396318       0.589741       0.429273      -1.064052       0.009304       0.018244       0.013584       0.024575       0.004690       0.007943      -0.123542       0.074156      -0.267825      -0.173880       0.082010       0.091870             12.461402       6.592133      -0.258451      -0.168318      13.852364       8.147065      16.939709          -0.013765
          136              C      14.259690      11.370588      12.017243       0.019345      20.302360 0.28598514E+03  0.61093296E+04                                 6.536537                            5.625214       0.199873       2.088703                    0.999737      25.909832      73.101575       0.691019       0.414922      -1.055705      -0.006064       0.158736       0.014571       0.159519      -0.037220       0.006306       0.071521      -0.014110      -0.025359      -0.082073       0.001140       0.080933              6.958104       6.888541      -0.417858      -1.939300       5.995237       0.203688       7.990532          -0.000366
          137              C      14.762328      11.697149      10.934461      -0.221866      22.194464 0.31837364E+03  0.70228702E+04                                 6.988715                            5.961104      -0.136820       1.972056                    0.997773      28.112289      81.991055       0.663408       0.418550      -1.047896       0.035817       0.045233       0.059783       0.083083      -0.004394      -0.011123       0.007161       0.003308      -0.076972      -0.029389       0.008138       0.021251              7.389445       7.579357       0.981430      -1.658721       7.064436      -0.550986       7.524541           0.000534
          138              C      15.912459      12.503486      10.826183      -0.037969      22.149881 0.33269933E+03  0.73857943E+04                                 7.006549                            6.139391      -0.041159       2.011293                    0.999002      26.835368      77.338007       0.649428       0.424844      -1.048838      -0.078357       0.047902       0.052630       0.105851       0.003618       0.004990       0.012254      -0.070561      -0.026308      -0.031983      -0.010903       0.042887              7.395082       7.070547       1.152988      -0.336028       9.234950       0.673541       5.879749           0.001598
          139              C      10.159184       2.307537      11.091957      -0.011355      20.889605 0.27964867E+03  0.59829642E+04                                 6.737566                            5.599200      -0.051258       2.012126                    0.998641      26.449837      76.435136       0.680976       0.420407      -1.044793      -0.088083       0.024489       0.082808       0.123351       0.001914       0.025170      -0.014233       0.007842      -0.033578      -0.032949       0.004860       0.028089              7.207800       7.070247       1.893755       0.366988       9.229334       1.036511       5.323817           0.000977
          140              C      10.418642       3.559573      11.536554      -0.215839      25.110093 0.37032941E+03  0.84101678E+04                                 7.505604                            6.383197       0.106572       2.038536                    0.998556      28.517301      82.029663       0.653687       0.412591      -1.060838      -0.053352      -0.070087       0.062132       0.107792       0.006455      -0.009895       0.009114       0.041358       0.042834      -0.031306       0.007399       0.023906              8.039013       6.673816      -0.038404      -0.249931       9.750100       2.770245       7.693124           0.002326
          141              C      10.187178       4.204778      12.940890       0.018414      20.400732 0.30623755E+03  0.66036825E+04                                 6.466284                            5.773603       0.498995       2.197133                    0.999657      25.405657      70.223931       0.695844       0.408194      -1.068239      -0.101237      -0.095942      -0.002862       0.139506       0.016422      -0.033862      -0.015902       0.028050       0.017251      -0.025764      -0.024440       0.050203              6.740854       6.934451      -0.427357      -1.086916       6.398098       0.790752       6.890012           0.001624
          142              C      20.062662      11.304973       1.855495       0.061391      18.084106 0.25028939E+03  0.51792059E+04                                 6.069560                            5.285975       0.375822       2.181345                    0.998474      24.241292      67.641467       0.707044       0.418638      -1.051788       0.094574       0.030752       0.096873       0.138832      -0.019991       0.009390      -0.024735       0.049824      -0.006637      -0.042166       0.001323       0.040842              6.303857       5.795470      -0.836986       0.352371       7.453003       0.079839       5.663097           0.001038
          143              C      13.048155       0.216370       2.073692      -0.184200      22.475513 0.30456711E+03  0.65891954E+04                                 6.962948                            5.771985       0.203044       2.105754                    0.997188      26.327303      74.004053       0.690173       0.410203      -1.061989       0.059694      -0.033695       0.063664       0.093551       0.007473       0.010208       0.009056       0.007770       0.044149      -0.016076      -0.006988       0.023063              7.601057       6.086140       0.744093       0.646537       8.878512       2.751079       7.838517           0.001249
          144              C      13.396050       1.083593       3.081008      -0.010612      22.243862 0.29395716E+03  0.63181730E+04                                 7.004600                            5.718296       0.214510       2.111474                    0.997367      25.666548      72.458218       0.683153       0.417139      -1.055095       0.070131      -0.111411       0.012748       0.132262      -0.027587       0.043661      -0.031539       0.048410       0.008161      -0.045998      -0.028640       0.074638              7.946699       7.890075       1.708288       2.835477       6.181367       2.096471       9.768654           0.000348
          145              C       4.438651       4.099119       7.845250       0.060578      45.686644 0.50053243E+03  0.12117783E+05                                11.023579                            7.605075       0.762871       2.188941                    0.999578      29.462065      84.311727       0.583860       0.433317      -1.059897       0.001043       0.019374      -0.018885       0.027075       0.028149      -0.083107       0.067492      -0.025500      -0.352824      -0.174172       0.080854       0.093317             13.840353       8.043953      -1.212194       4.798075       8.973616      -5.208066      24.503491          -0.011630
          146              C       3.544568       3.442182      10.422600       0.067153      42.113589 0.49965243E+03  0.12069779E+05                                10.355963                            7.549491       0.824064       2.201966                    0.998808      29.418634      83.609743       0.592756       0.427758      -1.065208      -0.037008       0.025547       0.014711       0.047314      -0.032767       0.112813       0.027863      -0.183963       0.027749      -0.175206       0.078723       0.096483             12.297911      17.062101       4.017400      -6.978825       8.262535      -2.454587      11.569097          -0.022001
          147              C       5.243607       5.484499      10.048548       0.074972      42.801160 0.47198555E+03  0.11238096E+05                                10.500883                            7.362913       0.885553       2.238755                    0.999185      28.536810      80.470539       0.597228       0.430727      -1.063570       0.001105       0.017875      -0.014877       0.023282       0.000441      -0.004316      -0.069464       0.220270       0.179679      -0.161845       0.076610       0.085236             12.918797       6.212380      -0.759397      -0.150565      23.394963       5.674749       9.149049          -0.021164
          148              C       5.186076       1.719157       9.108496      -0.003202      37.664836 0.57979427E+03  0.14589897E+05                                 9.728206                            8.242940       0.391711       2.045538                    0.999765      31.499500      92.474776       0.553868       0.439462      -1.054164       0.027519       0.008394      -0.015936       0.032889      -0.024385       0.002119      -0.032098       0.253102       0.233571      -0.171847       0.079410       0.092437             10.165849       7.064476       0.126581       0.250232      15.090333       2.507154       8.342740          -0.015094
          149              C       7.009816       3.854233       8.777099       0.012318      35.900255 0.54142063E+03  0.13389862E+05                                 9.440363                            7.980347       0.616395       2.132343                    0.999679      30.491713      88.674572       0.561468       0.441103      -1.053430      -0.010699      -0.004263       0.010194       0.015380      -0.055388       0.085772       0.018762      -0.199696       0.156074      -0.174223       0.083835       0.090389              9.861394      13.567496      -0.234162      -3.439404       6.480235      -0.257310       9.536450          -0.015379
          150              C       6.108188       3.142693      11.195313       0.061680      41.951185 0.50239768E+03  0.12155170E+05                                10.357170                            7.583549       0.872980       2.223439                    0.999271      29.301582      83.397179       0.589745       0.429268      -1.064056       0.020476      -0.000481       0.013590       0.024580       0.033570      -0.104938       0.065685      -0.032839      -0.267831      -0.173883       0.082008       0.091875             12.461565      11.997754      -3.176998       7.089080       8.447039      -4.018787      16.939901          -0.013767
          151              C      15.467774       6.362775       3.814347       0.019346      20.302440 0.28598635E+03  0.61093654E+04                                 6.536572                            5.625239       0.199831       2.088688                    0.999737      25.909930      73.102049       0.691015       0.414923      -1.055703       0.136796      -0.080752       0.014569       0.159519      -0.026316       0.065928      -0.028429      -0.054506      -0.025358      -0.082073       0.001142       0.080931              6.958146       5.847512       0.144216      -0.742115       7.036335      -1.803265       7.990591          -0.000366
          152              C      15.993925       6.649919       2.731565      -0.221867      22.194545 0.31837497E+03  0.70229076E+04                                 6.988733                            5.961116      -0.136824       1.972053                    0.997773      28.112354      81.991319       0.663408       0.418550      -1.047896       0.056818       0.010026       0.059784       0.083084      -0.001029       0.001016      -0.013190      -0.009164      -0.076982      -0.029392       0.008138       0.021254              7.389467       8.001254       0.753661      -1.272887       6.642573      -1.197818       7.524573           0.000534
          153              C      17.249867       7.278879       2.623286      -0.037965      22.149953 0.33270054E+03  0.73858302E+04                                 7.006571                            6.139406      -0.041169       2.011288                    0.999002      26.835452      77.338371       0.649426       0.424845      -1.048838       0.004925      -0.091709       0.052629       0.105852      -0.027514       0.013151      -0.001425       0.044757      -0.026311      -0.031984      -0.010900       0.042885              7.395106       9.710471      -0.272319       0.433023       6.595074      -0.615685       5.879772           0.001595
          154              C       5.544748       7.060350       2.889060      -0.011353      20.889697 0.27965007E+03  0.59830019E+04                                 6.737591                            5.599216      -0.051264       2.012123                    0.998641      26.449890      76.435340       0.680975       0.420408      -1.044793      -0.020298      -0.089144       0.082806       0.123351       0.004327      -0.000564       0.028916      -0.001105      -0.033581      -0.032954       0.004859       0.028095              7.207828      10.325428       0.136269       1.086435       5.974227      -0.169515       5.323829           0.000980
          155              C       6.769727       6.693827       3.333657      -0.215835      25.110180 0.37033068E+03  0.84102109E+04                                 7.505646                            6.383225       0.106527       2.038520                    0.998556      28.517412      82.030281       0.653683       0.412593      -1.060835      -0.087020      -0.013649       0.062133       0.107793       0.020832       0.003322      -0.013035      -0.011900       0.042840      -0.031309       0.007404       0.023905              8.039064       9.023690      -1.307116       2.318926       7.400322      -1.536066       7.693179           0.002324
          156              C       7.227501       6.183623       4.737993       0.018418      20.400842 0.30623956E+03  0.66037420E+04                                 6.466328                            5.773637       0.498950       2.197117                    0.999657      25.405767      70.224503       0.695838       0.408196      -1.068237      -0.132522      -0.043500      -0.002865       0.139508       0.020733      -0.030081      -0.022239       0.012070       0.017243      -0.025765      -0.024436       0.050200              6.740906       6.161875      -0.010214       0.179425       7.170760      -1.332132       6.890082           0.001620
          157              C      20.791500      13.065814      10.058392       0.061394      18.084123 0.25028970E+03  0.51792150E+04                                 6.069571                            5.285985       0.375808       2.181340                    0.998474      24.241315      67.641599       0.707042       0.418640      -1.051788       0.071988       0.068608       0.096870       0.138828       0.009861      -0.017302       0.020015      -0.060764      -0.006639      -0.042164       0.001320       0.040845              6.303868       6.379097      -1.152091       0.237664       6.869410       0.272135       5.663097           0.001040
          158              C       7.701703      12.161569      10.276589      -0.184202      22.475610 0.30456845E+03  0.65892326E+04                                 6.962971                            5.771999       0.203038       2.105751                    0.997188      26.327374      74.004334       0.690172       0.410203      -1.061989      -0.001291       0.068533       0.063662       0.093548       0.007347       0.012821       0.004681       0.008232       0.044161      -0.016076      -0.006991       0.023068              7.601084       8.870424      -0.759156       2.727961       6.094288      -0.738098       7.838541           0.001249
          159              C       8.630086      12.055686      11.283904      -0.010613      22.243911 0.29395765E+03  0.63181873E+04                                 7.004605                            5.718296       0.214524       2.111477                    0.997367      25.666621      72.458492       0.683154       0.417138      -1.055096      -0.064717       0.114639       0.012750       0.132261       0.005102      -0.007009       0.053403      -0.072688       0.008160      -0.045997      -0.028642       0.074639              7.946709       7.995360       1.651460       3.191871       6.076107       1.499028       9.768659           0.000350
          160              C      16.245584      11.142324       0.357646       0.060646      45.684307 0.50050347E+03  0.12116907E+05                                11.023213                            7.604853       0.762932       2.188973                    0.999578      29.461204      84.308651       0.583869       0.433317      -1.059898      -0.017544       0.008284       0.018886       0.027076       0.004782       0.019904      -0.105185       0.061048      -0.352788      -0.174155       0.080849       0.093306             13.839847       7.750030      -1.053588      -2.303163       9.266980       6.695998      24.502530          -0.011628
          161              C      19.872948      13.182572      14.186089       0.067216      42.112087 0.49963173E+03  0.12069164E+05                                10.355747                            7.549357       0.824000       2.201954                    0.998808      29.418055      83.607936       0.592758       0.427761      -1.065205      -0.004897       0.044695      -0.014711       0.047308      -0.094873       0.078109       0.086017       0.046119       0.027733      -0.175186       0.078708       0.096477             12.297625      13.607323       5.882332      -5.475300      11.716707      -4.974631      11.568843          -0.022006
          162              C      17.268640      12.657808      14.560141       0.075021      42.799993 0.47197007E+03  0.11237651E+05                                10.500729                            7.362823       0.885466       2.238736                    0.999185      28.536381      80.469413       0.597227       0.430730      -1.063566      -0.016257       0.007520       0.014873       0.023282       0.092325      -0.063172       0.029200      -0.120092       0.179660      -0.161839       0.076604       0.085235             12.918580      18.881401      -7.599578       4.921795      10.725413      -2.828443       9.148927          -0.021169
          163              C      20.609237      10.919556      15.500193      -0.003160      37.663321 0.57976417E+03  0.14588940E+05                                 9.727910                            8.242698       0.391768       2.045564                    0.999765      31.498750      92.471733       0.553879       0.439459      -1.054166      -0.020460      -0.020227       0.015932       0.032887       0.092426      -0.027236       0.017107      -0.179609       0.233558      -0.171834       0.079408       0.092426             10.165534      13.384208      -3.285657       2.324919       8.769914      -0.970900       8.342479          -0.015096
          164              C      17.864064      10.329132      15.831590       0.012387      35.898218 0.54138171E+03  0.13388646E+05                                 9.439964                            7.980027       0.616451       2.132371                    0.999679      30.490688      88.670463       0.561483       0.441099      -1.053433       0.008836       0.007392      -0.010196       0.015384      -0.113854       0.057252       0.066551       0.016926       0.156050      -0.174202       0.083825       0.090378              9.860965       7.883801       2.834225      -1.860337      12.163074      -2.904062       9.536021          -0.015380
          165              C      18.918529      10.784462      13.413376       0.061743      41.948047 0.50235473E+03  0.12153851E+05                                10.356600                            7.583176       0.873118       2.223498                    0.999271      29.300392      83.392389       0.589766       0.429263      -1.064061      -0.009301      -0.018246      -0.013587       0.024577       0.004690       0.007943      -0.123536       0.074148      -0.267811      -0.173871       0.082004       0.091867             12.460819       6.591866      -0.258453      -0.168328      13.851779       8.146653      16.938813          -0.013763
          166              C       9.013885       2.512828       4.388550       0.019348      20.302243 0.28598296E+03  0.61092707E+04                                 6.536521                            5.625201       0.199869       2.088705                    0.999737      25.909673      73.101018       0.691019       0.414923      -1.055704       0.006067      -0.158737      -0.014569       0.159520      -0.037224       0.006306       0.071518      -0.014109      -0.025360      -0.082073       0.001140       0.080932              6.958089       6.888522      -0.417864      -1.939305       5.995221       0.203699       7.990522          -0.000367
          167              C       8.511247       2.186267       5.471332      -0.221871      22.194484 0.31837407E+03  0.70228781E+04                                 6.988706                            5.961098      -0.136796       1.972064                    0.997773      28.112241      81.990751       0.663411       0.418549      -1.047897      -0.035815      -0.045234      -0.059788       0.083087      -0.004396      -0.011124       0.007160       0.003305      -0.077000      -0.029397       0.008141       0.021256              7.389436       7.579340       0.981422      -1.658732       7.064431      -0.550972       7.524539           0.000535
          168              C       7.361116       1.379930       5.579610      -0.037967      22.149809 0.33269786E+03  0.73857487E+04                                 7.006514                            6.139362      -0.041108       2.011310                    0.999002      26.835277      77.337513       0.649432       0.424842      -1.048840       0.078361      -0.047906      -0.052631       0.105855       0.003615       0.004993       0.012247      -0.070559      -0.026313      -0.031983      -0.010900       0.042883              7.395044       7.070500       1.152981      -0.336034       9.234888       0.673540       5.879746           0.001597
          169              C      13.114391      11.575879       5.313836      -0.011352      20.889487 0.27964671E+03  0.59829088E+04                                 6.737530                            5.599172      -0.051235       2.012136                    0.998641      26.449688      76.434488       0.680980       0.420406      -1.044794       0.088088      -0.024493      -0.082808       0.123355       0.001911       0.025176      -0.014238       0.007846      -0.033588      -0.032957       0.004859       0.028097              7.207759       7.070213       1.893739       0.366985       9.229270       1.036506       5.323796           0.000977
          170              C      12.854933      10.323843       4.869239      -0.215842      25.110076 0.37032917E+03  0.84101619E+04                                 7.505611                            6.383204       0.106551       2.038531                    0.998556      28.517258      82.029571       0.653685       0.412592      -1.060837       0.053354       0.070086      -0.062130       0.107791       0.006456      -0.009893       0.009118       0.041361       0.042831      -0.031309       0.007404       0.023905              8.039022       6.673835      -0.038400      -0.249945       9.750101       2.770256       7.693130           0.002326
          171              C      13.086397       9.678638       3.464903       0.018414      20.400710 0.30623698E+03  0.66036669E+04                                 6.466278                            5.773596       0.499001       2.197136                    0.999657      25.405629      70.223829       0.695844       0.408194      -1.068239       0.101238       0.095940       0.002863       0.139505       0.016422      -0.033861      -0.015901       0.028054       0.017256      -0.025761      -0.024442       0.050203              6.740850       6.934453      -0.427361      -1.086917       6.398093       0.790748       6.890003           0.001623
          172              C       3.210913       2.578443      14.550298       0.061393      18.084141 0.25029003E+03  0.51792239E+04                                 6.069573                            5.285987       0.375812       2.181340                    0.998474      24.241357      67.641747       0.707042       0.418639      -1.051788      -0.094576      -0.030752      -0.096869       0.138831      -0.019989       0.009390      -0.024735       0.049824      -0.006652      -0.042164       0.001322       0.040843              6.303870       5.795483      -0.836986       0.352368       7.453021       0.079841       5.663107           0.001038
          173              C       3.574875       1.349244      14.332101      -0.184202      22.475590 0.30456826E+03  0.65892272E+04                                 6.962966                            5.771998       0.203038       2.105750                    0.997188      26.327364      74.004290       0.690172       0.410203      -1.061989      -0.059696       0.033693      -0.063660       0.093549       0.007473       0.010209       0.009059       0.007775       0.044140      -0.016075      -0.006989       0.023064              7.601079       6.086157       0.744094       0.646539       8.878534       2.751095       7.838544           0.001250
          174              C       9.877525      12.799823      13.324785      -0.010612      22.243882 0.29395723E+03  0.63181736E+04                                 7.004597                            5.718292       0.214533       2.111481                    0.997367      25.666538      72.458132       0.683155       0.417138      -1.055096      -0.070133       0.111408      -0.012745       0.132260      -0.027591       0.043660      -0.031536       0.048415       0.008158      -0.045997      -0.028641       0.074638              7.946699       7.890067       1.708287       2.835476       6.181361       2.096477       9.768667           0.000350
          175              N      19.231811       9.424824       9.569499      -0.417221      52.268595 0.63605168E+03  0.16155177E+05                                11.602220                            8.278491       0.231924       2.045729                    0.998914      31.480402      88.743616       0.596823       0.404056      -1.091545      -0.027294      -0.016479      -0.013522       0.034631       0.012480      -0.056735       0.046655      -0.014238      -0.231372      -0.115560       0.050890       0.064670             14.296513       8.059755      -0.861412       3.785741      10.744731      -6.562253      24.085052           0.032936
          176              N       6.697675      10.595642       5.381100      -0.451599      47.651742 0.61102273E+03  0.15320731E+05                                10.710768                            7.968334       0.616655       2.160386                    0.999562      31.408378      87.156228       0.626866       0.389681      -1.104621      -0.018089      -0.020553       0.012522       0.030107       0.026514       0.084504       0.011448      -0.128065       0.088634      -0.126829       0.037614       0.089215             12.857768      17.030764       5.515368      -7.209519       9.585908      -3.494465      11.956633           0.032029
          177              N      18.052210       7.318264       6.017645      -0.370086      45.924332 0.55352851E+03  0.13532788E+05                                10.524440                            7.642141       0.621489       2.196117                    0.998941      29.497334      80.676389       0.633195       0.395659      -1.101046       0.003121       0.002562       0.016864       0.017341       0.003577       0.000805      -0.053728       0.176327       0.134661      -0.127435       0.061625       0.065810             12.874573       6.049348      -1.009265      -0.170752      23.257711       6.039808       9.316661           0.050469
          178              N      11.485796       0.967844       7.495807      -0.473322      36.325328 0.62100435E+03  0.15622031E+05                                 8.804307                            7.965178       0.736129       2.154064                    0.998744      32.996413      91.479558       0.635529       0.383114      -1.110190      -0.047963      -0.109298       0.007761       0.119611      -0.033435       0.003400      -0.043838       0.309070       0.265780      -0.208697       0.091979       0.116719              8.937931       7.434530      -0.079819       0.154601      11.378980       1.690682       8.000283           0.012607
          179              N      15.234749       9.797801       8.043760      -0.447561      34.754088 0.57912841E+03  0.14327020E+05                                 8.577701                            7.713263       0.793936       2.187396                    0.999449      32.162970      88.638338       0.642677       0.385241      -1.107842       0.100696       0.036305      -0.047597       0.117146      -0.088520       0.101928       0.035028      -0.245381       0.212566      -0.225856       0.109445       0.116411              8.708157      11.037835      -0.245687      -1.993097       6.276498      -0.119026       8.810139           0.011641
          180              N      16.606043      11.078441       4.270428      -0.431538      48.001944 0.63447095E+03  0.16046201E+05                                10.819038                            8.166705       0.595774       2.160924                    0.999606      31.096002      86.433620       0.614373       0.394197      -1.102332      -0.001221      -0.010799       0.013334       0.017202       0.031911      -0.067011       0.039828      -0.030851      -0.171077      -0.113849       0.049794       0.064055             13.005791      13.995729      -4.080471       7.405143       8.994847      -4.026927      16.026798           0.036699
          181              N       7.175133       8.492206      11.516867      -0.610085      32.564457 0.57878717E+03  0.14411501E+05                                 8.536004                            7.752379      -0.166854       1.945650                    0.997057      31.191354      88.123134       0.631733       0.389388      -1.097595       0.018387      -0.080223       0.084243       0.117774      -0.026788      -0.001617      -0.022248      -0.142898       0.253466      -0.118705       0.026099       0.092606              9.099741       7.217815      -0.324618       1.009110      10.823859      -2.328295       9.257549           0.035487
          182              N      18.918352       7.290489      13.200101      -0.280468      27.914960 0.43781830E+03  0.10243406E+05                                 7.858021                            6.869022      -0.199924       1.975568                    0.998669      27.589076      77.435927       0.647781       0.404136      -1.079293      -0.024331      -0.122420       0.079733       0.148108      -0.022009       0.033627       0.045594       0.095899      -0.264235      -0.115620       0.015553       0.100066              8.343984      11.587972      -0.115878       0.678112       7.148173      -0.979173       6.295806           0.042927
          183              N      17.062173       8.429517      11.014849      -0.560436      28.549312 0.51394685E+03  0.12458993E+05                                 7.788506                            7.288976      -0.140198       1.976195                    0.995998      29.870882      84.072565       0.651771       0.387656      -1.095599      -0.063931      -0.078569       0.078208       0.127972       0.036428      -0.056400      -0.007569      -0.104022       0.094970      -0.100092       0.027502       0.072590              8.013280       7.553437       0.743040      -1.081009       8.463208      -1.319955       8.023194           0.033717
          184              N       9.250151      11.946253       5.748590      -0.578661      27.176123 0.46139751E+03  0.10885047E+05                                 7.450034                            6.831600       0.064351       2.044071                    0.995672      29.453456      81.717399       0.684463       0.379316      -1.101823      -0.035898       0.129723       0.047745       0.142815      -0.032174      -0.052641      -0.026995      -0.057090      -0.115996      -0.090760       0.028265       0.062496              7.672293       7.719826       0.129048      -0.140447       8.134268       1.404662       7.162785           0.029469
          185              N       7.155748       2.221074      15.039190      -0.417241      52.269817 0.63607051E+03  0.16155762E+05                                11.602358                            8.278590       0.232009       2.045747                    0.998915      31.480817      88.744852       0.596822       0.404053      -1.091548       0.027469       0.016180       0.013521       0.034629       0.000894       0.014104      -0.072088       0.028678      -0.231391      -0.115564       0.050891       0.064673             14.296694       9.418606      -1.595035      -3.975861       9.386120       6.448962      24.085357           0.032935
          186              N       9.455812      12.240957       2.821796      -0.451605      47.651802 0.61102391E+03  0.15320766E+05                                10.710769                            7.968335       0.616661       2.160387                    0.999562      31.408429      87.156355       0.626867       0.389680      -1.104621       0.026673       0.006147      -0.012522       0.030101      -0.038986       0.050221       0.068919       0.114585       0.088637      -0.126824       0.037607       0.089216             12.857767      15.877667       6.137938      -6.500078      10.739001      -4.683748      11.956634           0.032027
          187              N       6.945275       0.692629       2.185252      -0.370074      45.923174 0.55351168E+03  0.13532276E+05                                10.524285                            7.642029       0.621416       2.196104                    0.998941      29.496865      80.674844       0.633199       0.395660      -1.101046      -0.003725      -0.001538      -0.016866       0.017340       0.075665      -0.046891       0.026236      -0.090737       0.134652      -0.127422       0.061622       0.065799             12.874375      18.529472      -7.747474       5.233450      10.777131      -3.019659       9.316522           0.050469
          188              N      15.652883       3.453642       0.707090      -0.473316      36.325422 0.62100658E+03  0.15622101E+05                                 8.804328                            7.965195       0.736092       2.154052                    0.998743      32.996403      91.479570       0.635528       0.383114      -1.110189       0.118955      -0.009712      -0.007762       0.119603       0.110861      -0.036957       0.023824      -0.225458       0.265775      -0.208693       0.091973       0.116720              8.937952      10.421969      -1.692768       1.561148       8.391587      -0.667187       8.000300           0.012607
          189              N       6.101984       4.349821       0.159136      -0.447550      34.754236 0.57913182E+03  0.14327131E+05                                 8.577747                            7.713302       0.793892       2.187383                    0.999449      32.162947      88.638464       0.642673       0.385243      -1.107840      -0.079783      -0.071348       0.047593       0.117137      -0.151136       0.079245       0.073051      -0.013420       0.212578      -0.225853       0.109450       0.116402              8.708204       7.145794       1.855706      -1.051646      10.168624      -1.697264       8.810195           0.011638
          190              N       4.323614       3.751587       3.932469      -0.431571      48.003400 0.63449556E+03  0.16046967E+05                                10.819209                            8.166835       0.595865       2.160941                    0.999606      31.096598      86.435449       0.614372       0.394194      -1.102335       0.010081      -0.004055      -0.013336       0.017203       0.004609       0.003211      -0.077892       0.070296      -0.171076      -0.113855       0.049795       0.064060             13.006006       6.712020      -0.147843      -0.025328      16.278909       8.429361      16.027090           0.036702
          191              N      13.704398      12.387117      13.091823      -0.610071      32.564717 0.57879253E+03  0.14411657E+05                                 8.536032                            7.752400      -0.166776       1.945670                    0.997058      31.191457      88.123283       0.631734       0.389386      -1.097597       0.061857      -0.054300      -0.084237       0.117774      -0.074430      -0.020343       0.009147       0.033606       0.253446      -0.118699       0.026099       0.092600              9.099776       9.738581      -1.685596      -1.569334       8.303167       1.994116       9.257581           0.035470
          192              N       9.182750       1.482898      11.408588      -0.280454      27.915186 0.43782246E+03  0.10243519E+05                                 7.858025                            6.869023      -0.199819       1.975595                    0.998669      27.589180      77.436055       0.647786       0.404132      -1.079297       0.119286      -0.036755      -0.079729       0.148111       0.028016       0.056102       0.007924      -0.089410      -0.264221      -0.115621       0.015559       0.100062              8.343988       8.053402       1.792497      -0.539420      10.682767       1.061879       6.295796           0.042911
          193              N       9.062328       3.657359      13.593840      -0.560420      28.549665 0.51395475E+03  0.12459229E+05                                 7.788558                            7.289019      -0.140120       1.976213                    0.995999      29.871094      84.073238       0.651771       0.387654      -1.095600       0.099514       0.018926      -0.078207       0.127975      -0.023511      -0.033453      -0.046032       0.117970       0.094961      -0.100090       0.027507       0.072583              8.013338       8.879178       0.027275      -1.675067       7.137575      -0.324125       8.023261           0.033699
          194              N       7.054703      10.636600       2.454307      -0.578660      27.176089 0.46139690E+03  0.10885026E+05                                 7.450024                            6.831593       0.064355       2.044073                    0.995672      29.453413      81.717195       0.684464       0.379315      -1.101823      -0.097098       0.093215      -0.047745       0.142816      -0.041517      -0.048762      -0.033491      -0.022484      -0.115982      -0.090756       0.028261       0.062495              7.672281       8.148601      -0.102463       1.169284       7.705467      -0.790923       7.162775           0.029469
          195              N       4.041764       4.458592       6.836294      -0.417204      52.271188 0.63609010E+03  0.16156415E+05                                11.602633                            8.278779       0.231855       2.045690                    0.998915      31.481244      88.747032       0.596808       0.404059      -1.091542       0.027292       0.016478       0.013511       0.034625       0.012481      -0.056724       0.046665      -0.014240      -0.231402      -0.115565       0.050891       0.064673             14.297056       8.060034      -0.861426       3.785875      10.745121      -6.562489      24.086013           0.032933
          196              N      16.575900       3.287774      11.024693      -0.451647      47.654734 0.61106730E+03  0.15322172E+05                                10.711365                            7.968733       0.616401       2.160297                    0.999562      31.409241      87.160363       0.626836       0.389691      -1.104610       0.018074       0.020553      -0.012519       0.030097       0.026509       0.084517       0.011454      -0.128059       0.088637      -0.126836       0.037610       0.089226             12.858567      17.031825       5.515805      -7.210037       9.586503      -3.494757      11.957371           0.032040
          197              N       5.221365       6.565152      10.388148      -0.370052      45.923365 0.55351261E+03  0.13532338E+05                                10.524427                            7.642105       0.621183       2.196034                    0.998941      29.496820      80.675489       0.633186       0.395667      -1.101038      -0.003122      -0.002539      -0.016859       0.017333       0.003574       0.000815      -0.053722       0.176289       0.134646      -0.127412       0.061620       0.065792             12.874589       6.049343      -1.009251      -0.170755      23.257729       6.039878       9.316695           0.050484
          198              N      11.787779      12.915572       8.909986      -0.473280      36.325860 0.62101819E+03  0.15622491E+05                                 8.804483                            7.965340       0.735873       2.153983                    0.998744      32.996405      91.480347       0.635513       0.383121      -1.110183       0.047966       0.109294      -0.007771       0.119608      -0.033439       0.003414      -0.043842       0.309093       0.265793      -0.208712       0.091975       0.116737              8.938112       7.434691      -0.079820       0.154607      11.379187       1.690711       8.000459           0.012623
          199              N       8.038826       4.085615       8.362033      -0.447518      34.755462 0.57916008E+03  0.14328032E+05                                 8.578035                            7.713563       0.793632       2.187294                    0.999449      32.163358      88.640768       0.642651       0.385250      -1.107833      -0.100700      -0.036311       0.047583       0.117146      -0.088528       0.101941       0.035026      -0.245386       0.212608      -0.225874       0.109466       0.116409              8.708501      11.038260      -0.245724      -1.993167       6.276736      -0.119027       8.810507           0.011650
          200              N       6.667532       2.804975      12.135365      -0.431559      48.003201 0.63449119E+03  0.16046877E+05                                10.819343                            8.166920       0.595573       2.160858                    0.999606      31.096337      86.435620       0.614354       0.394205      -1.102324       0.001226       0.010795      -0.013327       0.017194       0.031916      -0.067013       0.039831      -0.030861      -0.171060      -0.113851       0.049792       0.064059             13.006197      13.996231      -4.080651       7.405408       8.995126      -4.027069      16.027233           0.036718
          201              N      16.098442       5.391210       4.888926      -0.610024      32.564454 0.57878492E+03  0.14411413E+05                                 8.535967                            7.752329      -0.166718       1.945687                    0.997058      31.191277      88.122458       0.631740       0.389384      -1.097599      -0.018395       0.080226      -0.084242       0.117776      -0.026780      -0.001621      -0.022243      -0.142886       0.253441      -0.118692       0.026097       0.092595              9.099714       7.217750      -0.324621       1.009107      10.823848      -2.328294       9.257544           0.035446
          202              N       4.355223       6.592927       3.205692      -0.280411      27.914876 0.43781606E+03  0.10243316E+05                                 7.857924                            6.868936      -0.199754       1.975620                    0.998669      27.588770      77.434341       0.647797       0.404128      -1.079301       0.024327       0.122424      -0.079728       0.148108      -0.022008       0.033624       0.045602       0.095895      -0.264206      -0.115617       0.015559       0.100058              8.343881      11.587848      -0.115873       0.678116       7.148086      -0.979122       6.295708           0.042880
          203              N       6.211402       5.453899       5.390944      -0.560366      28.549343 0.51394602E+03  0.12458963E+05                                 7.788483                            7.288936      -0.140055       1.976233                    0.995999      29.870894      84.072470       0.651778       0.387652      -1.095602       0.063925       0.078577      -0.078215       0.127978       0.036416      -0.056393      -0.007563      -0.104032       0.094967      -0.100087       0.027512       0.072575              8.013269       7.553366       0.743040      -1.081018       8.463209      -1.319947       8.023231           0.033675
          204              N      14.023424       1.937163      10.657203      -0.578671      27.176380 0.46140317E+03  0.10885203E+05                                 7.450050                            6.831617       0.064433       2.044093                    0.995672      29.453625      81.717683       0.684467       0.379313      -1.101826       0.035887      -0.129728      -0.047751       0.142819      -0.032177      -0.052638      -0.027003      -0.057085      -0.115977      -0.090760       0.028266       0.062494              7.672310       7.719855       0.129047      -0.140453       8.134279       1.404658       7.162796           0.029472
          205              N      16.117827      11.662342       1.366603      -0.417276      52.272384 0.63610655E+03  0.16156947E+05                                11.602845                            8.278906       0.231757       2.045661                    0.998914      31.481578      88.748466       0.596801       0.404061      -1.091540      -0.027466      -0.016189      -0.013508       0.034626       0.000894       0.014108      -0.072089       0.028676      -0.231408      -0.115569       0.050892       0.064677             14.297333       9.418991      -1.595103      -3.976064       9.386469       6.449243      24.086540           0.032931
          206              N      13.817763       1.642459      13.583997      -0.451697      47.656065 0.61108815E+03  0.15322815E+05                                10.711510                            7.968832       0.616469       2.160310                    0.999562      31.409867      87.162246       0.626837       0.389688      -1.104614      -0.026675      -0.006145       0.012520       0.030101      -0.038996       0.050232       0.068926       0.114590       0.088629      -0.126839       0.037612       0.089226             12.858746      15.878993       6.138466      -6.500701      10.739707      -4.684126      11.957538           0.032032
          207              N      16.328300      13.190787      14.220541      -0.370122      45.926266 0.55355402E+03  0.13533601E+05                                10.524832                            7.642379       0.621259       2.196040                    0.998941      29.497919      80.679182       0.633176       0.395666      -1.101039       0.003724       0.001535       0.016861       0.017335       0.075670      -0.046893       0.026235      -0.090741       0.134654      -0.127427       0.061622       0.065805             12.875111      18.530571      -7.747969       5.233832      10.777709      -3.019875       9.317054           0.050473
          208              N       7.620692      10.429774      15.698703      -0.473335      36.326492 0.62103164E+03  0.15622900E+05                                 8.804543                            7.965392       0.735977       2.154011                    0.998744      32.996867      91.481559       0.635516       0.383117      -1.110186      -0.118957       0.009716       0.007773       0.119606       0.110869      -0.036958       0.023823      -0.225467       0.265787      -0.208704       0.091979       0.116725              8.938174      10.422215      -1.692812       1.561187       8.391803      -0.667203       8.000505           0.012614
          209              N      17.171591       9.533595      16.246657      -0.447585      34.756467 0.57918137E+03  0.14328671E+05                                 8.578125                            7.713642       0.793748       2.187318                    0.999449      32.164189      88.643008       0.642657       0.385244      -1.107839       0.079793       0.071356      -0.047581       0.117143      -0.151147       0.079253       0.073055      -0.013414       0.212591      -0.225869       0.109456       0.116413              8.708592       7.146074       1.855777      -1.051682      10.169104      -1.697346       8.810597           0.011643
          210              N      18.949961      10.131829      12.473324      -0.431605      48.003803 0.63450182E+03  0.16047216E+05                                10.819452                            8.166997       0.595496       2.160835                    0.999606      31.096541      86.436427       0.614350       0.394206      -1.102323      -0.010079       0.004041       0.013327       0.017191       0.004609       0.003210      -0.077880       0.070282      -0.171066      -0.113840       0.049788       0.064052             13.006325       6.712152      -0.147864      -0.025345      16.279446       8.429625      16.027378           0.036703
          211              N       9.569177       1.496299       3.313970      -0.610062      32.564461 0.57878659E+03  0.14411476E+05                                 8.536005                            7.752374      -0.166825       1.945658                    0.997058      31.191266      88.122713       0.631733       0.389388      -1.097595      -0.061852       0.054296       0.084241       0.117772      -0.074428      -0.020344       0.009147       0.033594       0.253453      -0.118696       0.026095       0.092601              9.099748       9.738519      -1.685591      -1.569340       8.303150       1.994122       9.257575           0.035466
          212              N      14.090825      12.400518       4.997205      -0.280447      27.914988 0.43781848E+03  0.10243403E+05                                 7.858005                            6.869005      -0.199875       1.975583                    0.998669      27.588967      77.435405       0.647785       0.404134      -1.079296      -0.119281       0.036751       0.079728       0.148106       0.028015       0.056099       0.007926      -0.089412      -0.264222      -0.115619       0.015556       0.100063              8.343968       8.053385       1.792492      -0.539435      10.682727       1.061895       6.295791           0.042905
          213              N      14.211247      10.226057       2.811953      -0.560403      28.549254 0.51394500E+03  0.12458934E+05                                 7.788493                            7.288958      -0.140159       1.976206                    0.995999      29.870781      84.072188       0.651773       0.387655      -1.095599      -0.099508      -0.018926       0.078208       0.127971      -0.023504      -0.033454      -0.046029       0.117971       0.094963      -0.100086       0.027501       0.072585              8.013271       8.879112       0.027288      -1.675059       7.137500      -0.324129       8.023201           0.033695
          214              N      16.218872       3.246816      13.951486      -0.578672      27.176420 0.46140414E+03  0.10885233E+05                                 7.450061                            6.831627       0.064421       2.044089                    0.995672      29.453639      81.717782       0.684466       0.379313      -1.101826       0.097097      -0.093214       0.047756       0.142819      -0.041512      -0.048766      -0.033492      -0.022492      -0.116002      -0.090760       0.028266       0.062494              7.672323       8.148651      -0.102450       1.169290       7.705511      -0.790927       7.162806           0.029471
          215              N      14.360714       0.884116       4.101448      -0.445903      27.973077 0.43249339E+03  0.10117711E+05                                 7.772934                            6.682308      -0.266190       1.939291                    0.999349      28.704128      81.341077       0.676237       0.387173      -1.087713      -0.030308       0.050804      -0.000000       0.059158       0.013105       0.113611       0.067774       0.014148       0.196521      -0.114879      -0.047646       0.162525              8.733767       8.776381       2.082960       3.018539       6.527137       1.800643      10.897785           0.004808
          216              N       8.912861      12.999300      12.304345      -0.445921      27.973504 0.43250124E+03  0.10117942E+05                                 7.773021                            6.682377      -0.266177       1.939290                    0.999349      28.704411      81.342129       0.676232       0.387174      -1.087712       0.030306      -0.050809       0.000002       0.059161       0.013106       0.113610       0.067773       0.014153       0.196528      -0.114877      -0.047649       0.162526              8.733871       8.776475       2.082983       3.018576       6.527216       1.800684      10.897923           0.004809

******************************************************
Auxiliary information for the entire system
The total spin magnetic moment of the unit cell is   12.372959
The total net atomic charge of the unit cell is   0.000004
Accuracy of reproducing the electrostatic potential in the unit cell:
  The inner radius (bohr) =    5.0000
  The outer radius (bohr) =   12.0000
  Valid grid points have density less than (e/(bohr^3)) =    0.0001
  The number of valid grid points were=        82406
  The rms potential error without charges in kcal/mol is=      7.62340
  The rms potential error with partial charges in kcal/mol is=      2.12981
  The RRMSE value at monopole order=      0.27938
  The rms potential error with partial charges and cloud penetration in kcal/mol is=      2.12511
  The RRMSE value at monopole order with cloud penetration is=      0.27876
  The rms potential error with partial charges and atomic dipoles in kcal/mol is=      0.78792
  The RRMSE value at dipole order=      0.10336
  The rms potential error with partial charges, atomic dipoles and cloud penetration in kcal/mol is=      0.78721
  The RRMSE value at dipole order with cloud penetration=      0.10326

******************************************************
The electron densities and ab initio electrostatic potential were computed in VASP using the PBE functional and
projector augmented wave method. See the main text of the journal article for a description of computational details.
The atomic charges, dipoles, and quadrupoles were computed with the DDEC6 method as described in
(a) T. A. Manz and N. Gabaldon Limas, RSC Adv. 6 (2016) 47771-47801 DOI: 10.1039/c6ra04656h
(b) N. Gabaldon Limas and T. A. Manz, RSC Adv. 8 (2018) 2678-2707 DOI: 10.1039/c7ra11829e.
For each atom in the material, the electron cloud parameters were fit to the spherically averaged atom-in-material
electron density using radial positions for which this density was between 10^-4 and 10^-2 electrons per cubic bohr.
The polarizabilities, dispersion coefficients, and quantum Drude oscillator (QDO) parameters were fit using the MCLF method.
The magnetic structure of the system was optimized in VASP from the default ferromagnetic initial guess using spin polarization.
The atomic spin moments (ASMs) were computed on this optimized magnetic structure using the DDEC6 partition as inputs
to the method of T. A. Manz and D. S. Sholl, J. Chem. Theory Comput. 7 (2011) 4146-4164 DOI: 10.1021/ct200539n.
The RMSE and RRMSE were computed using a uniform grid with Ewald summation.
