# Supplementary material for: A collection of forcefield precursors for metal–organic frameworks
Source: RSC Adv. 2019 Nov 13;9(63):36492–507. doi: 10.1039/c9ra07327b (PMC9075174; doi:10.1039/c9ra07327b)
Supplement: RA-009-C9RA07327B-s4304 [file RA-009-C9RA07327B-s4304.xyz]

  272
jmolscript: load "" {1 1 1} spacegroup "x,y,z" unitcell [{     17.058000     0.000000     0.000000 }, {      0.000000    19.073000     0.000000 }, {      0.000000     0.000000    19.073000 }]
Zn    14.048628    16.900967     6.387738     0.592006
Zn    14.048628     2.172033    12.685262     0.592006
Zn     5.519628     3.148762     7.364467     0.592006
Zn     5.519628    15.924238    11.708533     0.592006
Zn    11.538372    11.708533    15.924238     0.592006
Zn    11.538372     7.364467     3.148762     0.592006
Zn     3.009372     6.387738    16.900967     0.592006
Zn     3.009372    12.685262     2.172033     0.592006
Zn     3.009372     2.172033    12.685262     0.592006
Zn     3.009372    16.900967     6.387738     0.592006
Zn    11.538372    15.924238    11.708533     0.592006
Zn    11.538372     3.148762     7.364467     0.592006
Zn     5.519628     7.364467     3.148762     0.592006
Zn     5.519628    11.708533    15.924238     0.592006
Zn    14.048628    12.685262     2.172033     0.592006
Zn    14.048628     6.387738    16.900967     0.592006
H     15.840059    14.691932     7.749360     0.105459
H     11.793901    16.702226     4.102602     0.113145
H     14.617000     0.432957     4.535559     0.106271
H     12.136767    14.403930     6.978811     0.109145
H     12.249350     0.055312     7.575796     0.074810
H     15.840059     4.381068    11.323640     0.105459
H     11.793901     2.370774    14.970398     0.113145
H     14.617000    18.640043    14.537441     0.106271
H     12.136767     4.669070    12.094189     0.109145
H     12.249350    19.017688    11.497204     0.074810
H      7.311059     1.787140     5.155432     0.105459
H      3.264901     5.433898     7.165726     0.113145
H      6.088000     5.000941     9.969457     0.106271
H      3.607767     2.557689     4.867430     0.109145
H      3.720350     1.960704     9.591812     0.074810
H      7.311059    17.285860    13.917568     0.105459
H      3.264901    13.639102    11.907274     0.113145
H      6.088000    14.072059     9.103543     0.106271
H      3.607767    16.515311    14.205570     0.109145
H      3.720350    17.112296     9.481188     0.074810
H      9.746941    13.917568    17.285860     0.105459
H     13.793099    11.907274    13.639102     0.113145
H     10.970000     9.103543    14.072059     0.106271
H     13.450233    14.205570    16.515311     0.109145
H     13.337650     9.481188    17.112296     0.074810
H      9.746941     5.155432     1.787140     0.105459
H     13.793099     7.165726     5.433898     0.113145
H     10.970000     9.969457     5.000941     0.106271
H     13.450233     4.867430     2.557689     0.109145
H     13.337650     9.591812     1.960704     0.074810
H      1.217941     7.749360    14.691932     0.105459
H      5.264099     4.102602    16.702226     0.113145
H      2.441000     4.535559     0.432957     0.106271
H      4.921233     6.978811    14.403930     0.109145
H      4.808650     7.575796     0.055312     0.074810
H      1.217941    11.323640     4.381068     0.105459
H      5.264099    14.970398     2.370774     0.113145
H      2.441000    14.537441    18.640043     0.106271
H      4.921233    12.094189     4.669070     0.109145
H      4.808650    11.497204    19.017688     0.074810
H      1.217941     4.381068    11.323640     0.105455
H      5.264099     2.370774    14.970398     0.113143
H      2.441000    18.640043    14.537441     0.106271
H      4.921233     4.669070    12.094189     0.109145
H      4.808650    19.017688    11.497204     0.074810
H      1.217941    14.691932     7.749360     0.105455
H      5.264099    16.702226     4.102602     0.113143
H      2.441000     0.432957     4.535559     0.106271
H      4.921233    14.403930     6.978811     0.109145
H      4.808650     0.055312     7.575796     0.074811
H      9.746941    17.285860    13.917568     0.105455
H     13.793099    13.639102    11.907274     0.113143
H     10.970000    14.072059     9.103543     0.106271
H     13.450233    16.515311    14.205570     0.109145
H     13.337650    17.112296     9.481188     0.074810
H      9.746941     1.787140     5.155432     0.105455
H     13.793099     5.433898     7.165726     0.113143
H     10.970000     5.000941     9.969457     0.106271
H     13.450233     2.557689     4.867430     0.109145
H     13.337650     1.960704     9.591812     0.074811
H      7.311059     5.155432     1.787140     0.105455
H      3.264901     7.165726     5.433898     0.113143
H      6.088000     9.969457     5.000941     0.106271
H      3.607767     4.867430     2.557689     0.109145
H      3.720350     9.591812     1.960704     0.074810
H      7.311059    13.917568    17.285860     0.105455
H      3.264901    11.907274    13.639102     0.113143
H      6.088000     9.103543    14.072059     0.106271
H      3.607767    14.205570    16.515311     0.109145
H      3.720350     9.481188    17.112296     0.074811
H     15.840059    11.323640     4.381068     0.105455
H     11.793901    14.970398     2.370774     0.113143
H     14.617000    14.537441    18.640043     0.106271
H     12.136767    12.094189     4.669070     0.109145
H     12.249350    11.497204    19.017688     0.074810
H     15.840059     7.749360    14.691932     0.105455
H     11.793901     4.102602    16.702226     0.113143
H     14.617000     4.535559     0.432957     0.106271
H     12.136767     6.978811    14.403930     0.109145
H     12.249350     7.575796     0.055312     0.074811
H      0.000000    17.774129     5.781026     0.074474
H      0.000000     1.298871    13.291974     0.074474
H      8.529000     3.755474     8.237629     0.074474
H      8.529000    15.317526    10.835371     0.074474
H      8.529000    10.835371    15.317526     0.074474
H      8.529000     8.237629     3.755474     0.074474
H      0.000000     5.781026    17.774129     0.074474
H      0.000000    13.291974     1.298871     0.074474
H     14.895046    14.413466     4.659534     0.076721
H     14.895046     4.659534    14.413466     0.076721
H      6.366046     4.876966     4.876966     0.076721
H      6.366046    14.196034    14.196034     0.076721
H     10.691954    14.196034    14.196034     0.076721
H     10.691954     4.876966     4.876966     0.076721
H      2.162954     4.659534    14.413466     0.076721
H      2.162954    14.413466     4.659534     0.076721
C     16.379092    15.369023     7.411768    -0.085042
C     12.464281    16.072817     3.963369    -0.084656
C     14.026793     0.623687     5.229817    -0.080027
C     12.179412    14.964676     7.718843    -0.085719
C     12.774736     0.440586     6.912055     0.118877
C     16.379092     3.703977    11.661232    -0.085042
C     12.464281     3.000183    15.109631    -0.084656
C     14.026793    18.449313    13.843183    -0.080027
C     12.179412     4.108324    11.354157    -0.085719
C     12.774736    18.632414    12.160945     0.118877
C      7.850092     2.124732     5.832523    -0.085042
C      3.935281     5.573131     6.536317    -0.084656
C      5.497793     4.306683    10.160187    -0.080027
C      3.650412     1.817657     5.428176    -0.085719
C      4.245736     2.624445     9.977086     0.118877
C      7.850092    16.948268    13.240477    -0.085042
C      3.935281    13.499869    12.536683    -0.084656
C      5.497793    14.766317     8.912813    -0.080027
C      3.650412    17.255343    13.644824    -0.085719
C      4.245736    16.448555     9.095914     0.118876
C      9.207908    13.240477    16.948268    -0.085042
C     13.122719    12.536683    13.499869    -0.084656
C     11.560207     8.912813    14.766317    -0.080027
C     13.407588    13.644824    17.255343    -0.085719
C     12.812264     9.095914    16.448555     0.118877
C      9.207908     5.832523     2.124732    -0.085042
C     13.122719     6.536317     5.573131    -0.084656
C     11.560207    10.160187     4.306683    -0.080027
C     13.407588     5.428176     1.817657    -0.085719
C     12.812264     9.977086     2.624445     0.118876
C      0.678908     7.411768    15.369023    -0.085043
C      4.593719     3.963369    16.072817    -0.084656
C      3.031207     5.229817     0.623687    -0.080027
C      4.878588     7.718843    14.964676    -0.085719
C      4.283264     6.912055     0.440586     0.118877
C      0.678908    11.661232     3.703977    -0.085042
C      4.593719    15.109631     3.000183    -0.084656
C      3.031207    13.843183    18.449313    -0.080027
C      4.878588    11.354157     4.108324    -0.085719
C      4.283264    12.160945    18.632414     0.118877
C      0.678908     3.703977    11.661232    -0.084997
C      4.593719     3.000183    15.109631    -0.084629
C      3.031207    18.449313    13.843183    -0.080020
C      4.878588     4.108324    11.354157    -0.085712
C      4.283264    18.632414    12.160945     0.118877
C      0.678908    15.369023     7.411768    -0.084997
C      4.593719    16.072817     3.963369    -0.084629
C      3.031207     0.623687     5.229817    -0.080020
C      4.878588    14.964676     7.718843    -0.085712
C      4.283264     0.440586     6.912055     0.118877
C      9.207908    16.948268    13.240477    -0.084997
C     13.122719    13.499869    12.536683    -0.084629
C     11.560207    14.766317     8.912813    -0.080020
C     13.407588    17.255343    13.644824    -0.085712
C     12.812264    16.448555     9.095914     0.118877
C      9.207908     2.124732     5.832523    -0.084997
C     13.122719     5.573131     6.536317    -0.084629
C     11.560207     4.306683    10.160187    -0.080020
C     13.407588     1.817657     5.428176    -0.085712
C     12.812264     2.624445     9.977086     0.118877
C      7.850092     5.832523     2.124732    -0.084997
C      3.935281     6.536317     5.573131    -0.084629
C      5.497793    10.160187     4.306683    -0.080020
C      3.650412     5.428176     1.817657    -0.085712
C      4.245736     9.977086     2.624445     0.118877
C      7.850092    13.240477    16.948268    -0.084997
C      3.935281    12.536683    13.499869    -0.084629
C      5.497793     8.912813    14.766317    -0.080020
C      3.650412    13.644824    17.255343    -0.085712
C      4.245736     9.095914    16.448555     0.118877
C     16.379092    11.661232     3.703977    -0.084997
C     12.464281    15.109631     3.000183    -0.084629
C     14.026793    13.843183    18.449313    -0.080020
C     12.179412    11.354157     4.108324    -0.085712
C     12.774736    12.160945    18.632414     0.118877
C     16.379092     7.411768    15.369023    -0.084997
C     12.464281     3.963369    16.072817    -0.084629
C     14.026793     5.229817     0.623687    -0.080020
C     12.179412     7.718843    14.964676    -0.085712
C     12.774736     6.912055     0.440586     0.118877
C      0.000000    17.062706     6.379919     0.125735
C      0.000000     2.010294    12.693081     0.125735
C      8.529000     3.156582     7.526206     0.125735
C      8.529000    15.916419    11.546794     0.125735
C      8.529000    11.546794    15.916419     0.125735
C      8.529000     7.526206     3.156582     0.125735
C      0.000000     6.379919    17.062706     0.125735
C      0.000000    12.693081     2.010294     0.125735
C     14.183727    14.836887     4.236113     0.116591
C     14.183727     4.236113    14.836887     0.116591
C      5.654727     5.300387     5.300387     0.116591
C      5.654727    13.772613    13.772613     0.116591
C     11.403273    13.772613    13.772613     0.116591
C     11.403273     5.300387     5.300387     0.116591
C      2.874273     4.236113    14.836887     0.116591
C      2.874273    14.836887     4.236113     0.116591
N     15.937289    16.513403     6.841485    -0.269662
N     13.624225    15.956472     4.693865    -0.274734
N     13.653223    18.825051     6.198725    -0.267071
N     12.875378    16.135758     7.804672    -0.269596
N     15.937289     2.559597    12.231515    -0.269662
N     13.624225     3.116528    14.379135    -0.274734
N     13.653223     0.247949    12.874275    -0.267071
N     12.875378     2.937242    11.268328    -0.269596
N      7.408289     2.695015     6.976903    -0.269662
N      5.095225     4.842635     6.419972    -0.274734
N      5.124223     3.337775     9.288551    -0.267071
N      4.346378     1.731828     6.599258    -0.269596
N      7.408289    16.377985    12.096097    -0.269662
N      5.095225    14.230365    12.653028    -0.274734
N      5.124223    15.735225     9.784449    -0.267071
N      4.346378    17.341172    12.473742    -0.269596
N      9.649711    12.096097    16.377985    -0.269662
N     11.962775    12.653028    14.230365    -0.274734
N     11.933777     9.784449    15.735225    -0.267071
N     12.711622    12.473742    17.341172    -0.269596
N      9.649711     6.976903     2.695015    -0.269662
N     11.962775     6.419972     4.842635    -0.274734
N     11.933777     9.288551     3.337775    -0.267071
N     12.711622     6.599258     1.731828    -0.269596
N      1.120711     6.841485    16.513403    -0.269662
N      3.433775     4.693865    15.956472    -0.274734
N      3.404777     6.198725    18.825051    -0.267071
N      4.182622     7.804672    16.135758    -0.269596
N      1.120711    12.231515     2.559597    -0.269662
N      3.433775    14.379135     3.116528    -0.274734
N      3.404777    12.874275     0.247949    -0.267071
N      4.182622    11.268328     2.937242    -0.269596
N      1.120711     2.559597    12.231515    -0.269667
N      3.433775     3.116528    14.379135    -0.274737
N      3.404777     0.247949    12.874275    -0.267072
N      4.182622     2.937242    11.268328    -0.269597
N      1.120711    16.513403     6.841485    -0.269667
N      3.433775    15.956472     4.693865    -0.274737
N      3.404777    18.825051     6.198725    -0.267072
N      4.182622    16.135758     7.804672    -0.269597
N      9.649711    16.377985    12.096097    -0.269667
N     11.962775    14.230365    12.653028    -0.274737
N     11.933777    15.735225     9.784449    -0.267072
N     12.711622    17.341172    12.473742    -0.269597
N      9.649711     2.695015     6.976903    -0.269667
N     11.962775     4.842635     6.419972    -0.274737
N     11.933777     3.337775     9.288551    -0.267072
N     12.711622     1.731828     6.599258    -0.269597
N      7.408289     6.976903     2.695015    -0.269667
N      5.095225     6.419972     4.842635    -0.274737
N      5.124223     9.288551     3.337775    -0.267072
N      4.346378     6.599258     1.731828    -0.269597
N      7.408289    12.096097    16.377985    -0.269667
N      5.095225    12.653028    14.230365    -0.274737
N      5.124223     9.784449    15.735225    -0.267072
N      4.346378    12.473742    17.341172    -0.269597
N     15.937289    12.231515     2.559597    -0.269667
N     13.624225    14.379135     3.116528    -0.274737
N     13.653223    12.874275     0.247949    -0.267072
N     12.875378    11.268328     2.937242    -0.269597
N     15.937289     6.841485    16.513403    -0.269667
N     13.624225     4.693865    15.956472    -0.274737
N     13.653223     6.198725    18.825051    -0.267072
N     12.875378     7.804672    16.135758    -0.269597

The following XYZ coordinates are in angstroms. Other properties are in atomic units.
The sperically averaged electron density of each atom fit to a function of the form exp(a - br)
eigen_1, eigen_2 and eigen_3 are the three eigenvalues of traceless quadrupole moment tensor
  atom number  atomic symbol              X              Y              Z     net charge C6 coefficient C8 coefficient C10 coefficient fluctuating dipole atomic polarizability isotropic forcefield polarizability              a              b squared Pearson coefficient          <r^3>          <r^4>         wp_QDO          m_QDO          q_QDO       dipole_x       dipole_y       dipole_z         dipole            Qxy            Qxz            Qyz     Q(x^2-y^2)  Q(3z^2 - R^2)        eigen_1        eigen_2        eigen_3 static polarizability      alpha(xx)      alpha(xy)      alpha(xz)      alpha(yy)      alpha(yz)      alpha(zz) atomic spin moment
            1             Zn      14.048628      16.900967       6.387738       0.592006     114.810064 0.21772944E+04  0.71694897E+05                                18.689026                           14.863826       0.753515       2.056516                    0.995309      50.944310     139.780996       0.488832       0.380518      -1.162553      -0.002902       0.001282      -0.000741       0.003257       0.009017      -0.002872      -0.018217      -0.010310      -0.009569      -0.017929      -0.005682       0.023611             22.929171      23.263850      -2.860627      -0.963949      24.496353       2.449938      21.027308          -0.000001
            2             Zn      14.048628       2.172033      12.685262       0.592006     114.810066 0.21772945E+04  0.71694899E+05                                18.689026                           14.863826       0.753515       2.056516                    0.995309      50.944311     139.780998       0.488832       0.380518      -1.162553      -0.002902      -0.001282       0.000741       0.003257      -0.009017       0.002872      -0.018217      -0.010310      -0.009569      -0.017929      -0.005682       0.023611             22.929171      23.263850       2.860627       0.963950      24.496353       2.449937      21.027308          -0.000001
            3             Zn       5.519628       3.148762       7.364467       0.592006     114.810058 0.21772944E+04  0.71694896E+05                                18.689026                           14.863825       0.753515       2.056516                    0.995309      50.944310     139.780995       0.488832       0.380518      -1.162553      -0.002902       0.000741       0.001282       0.003257       0.002872       0.009017       0.018217      -0.000371       0.020250      -0.017929      -0.005682       0.023611             22.929170      23.263849       0.963951      -2.860628      21.027307      -2.449938      24.496354          -0.000001
            4             Zn       5.519628      15.924238      11.708533       0.592006     114.810067 0.21772945E+04  0.71694899E+05                                18.689027                           14.863826       0.753515       2.056516                    0.995309      50.944311     139.780998       0.488832       0.380518      -1.162553      -0.002902      -0.000741      -0.001282       0.003257      -0.002872      -0.009017       0.018217      -0.000371       0.020250      -0.017929      -0.005682       0.023611             22.929171      23.263850      -0.963950       2.860627      21.027308      -2.449938      24.496354          -0.000001
            5             Zn      11.538372      11.708533      15.924238       0.592006     114.810067 0.21772945E+04  0.71694899E+05                                18.689027                           14.863826       0.753515       2.056516                    0.995309      50.944311     139.780998       0.488832       0.380518      -1.162553       0.002902      -0.001282      -0.000741       0.003257       0.009017       0.002872       0.018217      -0.010310      -0.009569      -0.017929      -0.005682       0.023611             22.929171      23.263851      -2.860627       0.963950      24.496354      -2.449938      21.027308          -0.000001
            6             Zn      11.538372       7.364467       3.148762       0.592006     114.810059 0.21772944E+04  0.71694896E+05                                18.689026                           14.863826       0.753515       2.056516                    0.995309      50.944310     139.780996       0.488832       0.380518      -1.162553       0.002902       0.001282       0.000741       0.003257      -0.009017      -0.002872       0.018217      -0.010310      -0.009569      -0.017929      -0.005682       0.023611             22.929170      23.263848       2.860627      -0.963951      24.496354      -2.449938      21.027308          -0.000001
            7             Zn       3.009372       6.387738      16.900967       0.592006     114.810066 0.21772944E+04  0.71694899E+05                                18.689026                           14.863826       0.753515       2.056516                    0.995309      50.944311     139.780998       0.488832       0.380518      -1.162553       0.002902      -0.000741       0.001282       0.003257       0.002872      -0.009017      -0.018217      -0.000371       0.020250      -0.017929      -0.005682       0.023611             22.929171      23.263850       0.963950       2.860627      21.027308       2.449938      24.496354          -0.000001
            8             Zn       3.009372      12.685262       2.172033       0.592006     114.810066 0.21772944E+04  0.71694899E+05                                18.689026                           14.863826       0.753515       2.056516                    0.995309      50.944311     139.780998       0.488832       0.380518      -1.162553       0.002902       0.000741      -0.001282       0.003257      -0.002872       0.009017      -0.018217      -0.000371       0.020250      -0.017929      -0.005682       0.023611             22.929171      23.263850      -0.963950      -2.860627      21.027308       2.449938      24.496354          -0.000001
            9             Zn       3.009372       2.172033      12.685262       0.592006     114.810290 0.21772994E+04  0.71695114E+05                                18.689058                           14.863848       0.753508       2.056514                    0.995309      50.944362     139.781261       0.488831       0.380518      -1.162552       0.002901      -0.001282       0.000741       0.003257       0.009018      -0.002873      -0.018216      -0.010309      -0.009568      -0.017928      -0.005683       0.023611             22.929211      23.263890      -2.860624      -0.963965      24.496392       2.449949      21.027352          -0.000001
           10             Zn       3.009372      16.900967       6.387738       0.592006     114.810291 0.21772994E+04  0.71695114E+05                                18.689058                           14.863848       0.753508       2.056514                    0.995309      50.944362     139.781261       0.488831       0.380518      -1.162552       0.002901       0.001282      -0.000741       0.003257      -0.009018       0.002873      -0.018216      -0.010309      -0.009568      -0.017928      -0.005683       0.023611             22.929211      23.263890       2.860624       0.963965      24.496392       2.449949      21.027352          -0.000001
           11             Zn      11.538372      15.924238      11.708533       0.592006     114.810289 0.21772994E+04  0.71695113E+05                                18.689058                           14.863848       0.753508       2.056514                    0.995309      50.944362     139.781260       0.488831       0.380518      -1.162552       0.002901      -0.000741      -0.001282       0.003257       0.002873       0.009018       0.018216      -0.000371       0.020248      -0.017928      -0.005683       0.023611             22.929211      23.263889       0.963965      -2.860624      21.027352      -2.449949      24.496392          -0.000001
           12             Zn      11.538372       3.148762       7.364467       0.592006     114.810285 0.21772994E+04  0.71695112E+05                                18.689058                           14.863848       0.753508       2.056514                    0.995309      50.944362     139.781260       0.488831       0.380518      -1.162552       0.002901       0.000741       0.001282       0.003257      -0.002873      -0.009018       0.018216      -0.000371       0.020248      -0.017928      -0.005683       0.023611             22.929210      23.263888      -0.963966       2.860624      21.027351      -2.449949      24.496392          -0.000001
           13             Zn       5.519628       7.364467       3.148762       0.592006     114.810286 0.21772994E+04  0.71695114E+05                                18.689058                           14.863848       0.753508       2.056514                    0.995309      50.944362     139.781262       0.488831       0.380518      -1.162552      -0.002901       0.001282       0.000741       0.003257       0.009018       0.002873       0.018216      -0.010310      -0.009568      -0.017928      -0.005683       0.023611             22.929211      23.263888      -2.860624       0.963966      24.496392      -2.449949      21.027351          -0.000001
           14             Zn       5.519628      11.708533      15.924238       0.592006     114.810294 0.21772995E+04  0.71695117E+05                                18.689059                           14.863849       0.753508       2.056514                    0.995309      50.944363     139.781264       0.488831       0.380518      -1.162552      -0.002901      -0.001282      -0.000741       0.003257      -0.009018      -0.002873       0.018216      -0.010310      -0.009568      -0.017928      -0.005683       0.023611             22.929212      23.263891       2.860624      -0.963965      24.496393      -2.449949      21.027352          -0.000001
           15             Zn      14.048628      12.685262       2.172033       0.592006     114.810289 0.21772993E+04  0.71695112E+05                                18.689058                           14.863848       0.753508       2.056514                    0.995309      50.944362     139.781259       0.488831       0.380518      -1.162552      -0.002901       0.000741      -0.001282       0.003257       0.002873      -0.009018      -0.018216      -0.000371       0.020248      -0.017928      -0.005683       0.023611             22.929211      23.263889       0.963965       2.860623      21.027352       2.449949      24.496391          -0.000001
           16             Zn      14.048628       6.387738      16.900967       0.592006     114.810287 0.21772993E+04  0.71695111E+05                                18.689058                           14.863848       0.753508       2.056514                    0.995309      50.944361     139.781258       0.488831       0.380518      -1.162552      -0.002901      -0.000741       0.001282       0.003257      -0.002873       0.009018      -0.018216      -0.000371       0.020248      -0.017928      -0.005683       0.023611             22.929211      23.263890      -0.963965      -2.860624      21.027352       2.449948      24.496392          -0.000001
           17              H      15.840059      14.691932       7.749360       0.105459       1.337952 0.98066350E+01  0.99859610E+02                                 1.912842                            1.767381      -0.874777       2.455593                    0.999053       3.422205       9.310929       0.503576       1.194459      -0.731671      -0.022534      -0.036330       0.016072       0.045672      -0.000493      -0.001378      -0.021154      -0.007717      -0.063655      -0.031106       0.006806       0.024300              1.965633       2.166789       0.521720      -0.307379       2.029464      -0.291639       1.700647          -0.000000
           18              H      11.793901      16.702226       4.102602       0.113145       1.338742 0.96703252E+01  0.98501052E+02                                 1.951718                            1.784646      -0.849615       2.476179                    0.999253       3.380381       9.313356       0.486869       1.235079      -0.722828      -0.037122       0.027454       0.004774       0.046417      -0.015873       0.015613       0.016654       0.020042      -0.025316      -0.034070       0.009528       0.024542              2.030752       2.144379      -0.672019      -0.143360       2.305683       0.266120       1.642195           0.000001
           19              H      14.617000       0.432957       4.535559       0.106271       1.362300 0.98887945E+01  0.10072137E+03                                 1.931291                            1.772991      -0.830257       2.479002                    0.999319       3.354202       9.072474       0.504460       1.192068      -0.733382       0.027447      -0.005516      -0.035394       0.045128      -0.011279      -0.023160      -0.012584      -0.018125       0.019713      -0.034601       0.011092       0.023510              1.987157       2.084401      -0.257232      -0.597654       1.720014       0.201431       2.157056           0.000000
           20              H      12.136767      14.403930       6.978811       0.109145       1.244653 0.86646440E+01  0.86696077E+02                                 1.911223                            1.722812      -0.957247       2.422068                    0.998229       3.530592       9.948067       0.476542       1.284566      -0.708921      -0.002401      -0.032982      -0.032338       0.046253       0.020601      -0.009740       0.012392      -0.029516       0.014997      -0.033309       0.007864       0.025445              2.032916       1.500420       0.048127      -0.061021       1.968542       0.724059       2.629786           0.000001
           21              H      12.249350       0.055312       7.575796       0.074810       1.454254 0.10915622E+02  0.11495261E+03                                 2.058817                            1.887865      -1.167455       2.302187                    0.995914       3.786709      10.713845       0.475019       1.224403      -0.722202      -0.036960      -0.020898       0.030704       0.052398      -0.000105      -0.022194      -0.003622      -0.002353      -0.019604      -0.025109       0.004414       0.020694              2.120434       1.940652       0.230587      -0.542223       2.050740      -0.446680       2.369909           0.000000
           22              H      15.840059       4.381068      11.323640       0.105459       1.337952 0.98066364E+01  0.99859622E+02                                 1.912841                            1.767380      -0.874777       2.455593                    0.999053       3.422206       9.310930       0.503576       1.194459      -0.731671      -0.022534       0.036330      -0.016072       0.045672       0.000493       0.001378      -0.021154      -0.007717      -0.063656      -0.031106       0.006806       0.024300              1.965633       2.166788      -0.521720       0.307379       2.029464      -0.291639       1.700647          -0.000000
           23              H      11.793901       2.370774      14.970398       0.113145       1.338742 0.96703226E+01  0.98501014E+02                                 1.951717                            1.784646      -0.849615       2.476179                    0.999253       3.380381       9.313354       0.486869       1.235078      -0.722828      -0.037122      -0.027454      -0.004774       0.046417       0.015873      -0.015613       0.016654       0.020042      -0.025316      -0.034070       0.009528       0.024542              2.030751       2.144378       0.672019       0.143360       2.305682       0.266120       1.642195           0.000001
           24              H      14.617000      18.640043      14.537441       0.106271       1.362300 0.98887890E+01  0.10072130E+03                                 1.931289                            1.772990      -0.830257       2.479002                    0.999319       3.354202       9.072471       0.504460       1.192068      -0.733383       0.027447       0.005516       0.035394       0.045128       0.011279       0.023160      -0.012584      -0.018125       0.019713      -0.034601       0.011092       0.023510              1.987156       2.084400       0.257232       0.597653       1.720013       0.201430       2.157054           0.000000
           25              H      12.136767       4.669070      12.094189       0.109145       1.244653 0.86646450E+01  0.86696093E+02                                 1.911224                            1.722813      -0.957247       2.422068                    0.998229       3.530592       9.948069       0.476541       1.284567      -0.708921      -0.002401       0.032982       0.032338       0.046253      -0.020601       0.009740       0.012392      -0.029516       0.014997      -0.033309       0.007864       0.025445              2.032916       1.500420      -0.048127       0.061021       1.968542       0.724060       2.629787           0.000001
           26              H      12.249350      19.017688      11.497204       0.074810       1.454254 0.10915622E+02  0.11495261E+03                                 2.058817                            1.887864      -1.167455       2.302187                    0.995914       3.786709      10.713844       0.475019       1.224403      -0.722202      -0.036960       0.020898      -0.030704       0.052398       0.000105       0.022194      -0.003622      -0.002353      -0.019604      -0.025109       0.004414       0.020694              2.120434       1.940652      -0.230587       0.542223       2.050740      -0.446680       2.369908           0.000000
           27              H       7.311059       1.787140       5.155432       0.105459       1.337951 0.98066302E+01  0.99859542E+02                                 1.912840                            1.767379      -0.874777       2.455594                    0.999053       3.422205       9.310926       0.503576       1.194459      -0.731671      -0.022534      -0.016072      -0.036330       0.045672       0.001378      -0.000493       0.021154       0.027969       0.043403      -0.031106       0.006806       0.024300              1.965632       2.166787       0.307378       0.521720       1.700646       0.291638       2.029463          -0.000000
           28              H       3.264901       5.433898       7.165726       0.113145       1.338741 0.96703140E+01  0.98500899E+02                                 1.951716                            1.784645      -0.849615       2.476179                    0.999253       3.380380       9.313348       0.486869       1.235077      -0.722828      -0.037122      -0.004774       0.027454       0.046417      -0.015613      -0.015873      -0.016654       0.022679      -0.017405      -0.034070       0.009528       0.024542              2.030750       2.144376       0.143360      -0.672018       1.642193      -0.266120       2.305680           0.000001
           29              H       6.088000       5.000941       9.969457       0.106271       1.362300 0.98887913E+01  0.10072133E+03                                 1.931290                            1.772991      -0.830257       2.479002                    0.999319       3.354202       9.072472       0.504460       1.192068      -0.733383       0.027447       0.035394      -0.005516       0.045128       0.023160      -0.011279       0.012584      -0.018919       0.017331      -0.034601       0.011092       0.023510              1.987156       2.084400       0.597654      -0.257232       2.157055      -0.201431       1.720014           0.000000
           30              H       3.607767       2.557689       4.867430       0.109145       1.244653 0.86646452E+01  0.86696093E+02                                 1.911224                            1.722813      -0.957247       2.422068                    0.998229       3.530592       9.948068       0.476542       1.284567      -0.708921      -0.002401       0.032338      -0.032982       0.046253       0.009740       0.020601      -0.012392      -0.022257       0.036776      -0.033309       0.007864       0.025445              2.032916       1.500420       0.061021       0.048127       2.629786      -0.724059       1.968542           0.000001
           31              H       3.720350       1.960704       9.591812       0.074810       1.454255 0.10915626E+02  0.11495266E+03                                 2.058817                            1.887864      -1.167455       2.302187                    0.995914       3.786710      10.713845       0.475020       1.224402      -0.722203      -0.036960      -0.030704      -0.020898       0.052398       0.022194      -0.000105       0.003622       0.008625       0.013332      -0.025109       0.004414       0.020694              2.120433       1.940652       0.542222       0.230587       2.369908       0.446680       2.050740           0.000000
           32              H       7.311059      17.285860      13.917568       0.105459       1.337951 0.98066323E+01  0.99859571E+02                                 1.912841                            1.767380      -0.874777       2.455594                    0.999053       3.422205       9.310927       0.503576       1.194459      -0.731671      -0.022534       0.016072       0.036330       0.045672      -0.001378       0.000493       0.021154       0.027969       0.043403      -0.031106       0.006806       0.024300              1.965633       2.166788      -0.307378      -0.521720       1.700646       0.291639       2.029463          -0.000000
           33              H       3.264901      13.639102      11.907274       0.113145       1.338742 0.96703206E+01  0.98500986E+02                                 1.951717                            1.784645      -0.849615       2.476179                    0.999253       3.380381       9.313353       0.486869       1.235078      -0.722828      -0.037122       0.004774      -0.027454       0.046417       0.015613       0.015873      -0.016654       0.022679      -0.017405      -0.034070       0.009528       0.024542              2.030751       2.144377      -0.143360       0.672019       1.642194      -0.266120       2.305681           0.000001
           34              H       6.088000      14.072059       9.103543       0.106271       1.362299 0.98887858E+01  0.10072125E+03                                 1.931289                            1.772990      -0.830257       2.479002                    0.999319       3.354202       9.072469       0.504461       1.192067      -0.733383       0.027447      -0.035394       0.005516       0.045128      -0.023160       0.011279       0.012584      -0.018919       0.017331      -0.034601       0.011092       0.023510              1.987155       2.084399      -0.597653       0.257232       2.157053      -0.201430       1.720013           0.000000
           35              H       3.607767      16.515311      14.205570       0.109145       1.244653 0.86646450E+01  0.86696093E+02                                 1.911224                            1.722813      -0.957247       2.422068                    0.998229       3.530592       9.948069       0.476541       1.284567      -0.708921      -0.002401      -0.032338       0.032982       0.046253      -0.009740      -0.020601      -0.012392      -0.022257       0.036776      -0.033309       0.007864       0.025445              2.032916       1.500420      -0.061021      -0.048127       2.629787      -0.724060       1.968542           0.000001
           36              H       3.720350      17.112296       9.481188       0.074810       1.454254 0.10915622E+02  0.11495261E+03                                 2.058817                            1.887864      -1.167455       2.302187                    0.995914       3.786709      10.713844       0.475019       1.224403      -0.722202      -0.036960       0.030704       0.020898       0.052398      -0.022194       0.000105       0.003622       0.008625       0.013332      -0.025109       0.004414       0.020694              2.120434       1.940652      -0.542223      -0.230587       2.369908       0.446680       2.050740           0.000000
           37              H       9.746941      13.917568      17.285860       0.105459       1.337952 0.98066370E+01  0.99859633E+02                                 1.912841                            1.767380      -0.874777       2.455593                    0.999053       3.422206       9.310931       0.503576       1.194459      -0.731671       0.022534       0.036330       0.016072       0.045672      -0.000493       0.001378       0.021154      -0.007717      -0.063656      -0.031106       0.006806       0.024300              1.965633       2.166789       0.521720       0.307379       2.029464       0.291639       1.700647          -0.000000
           38              H      13.793099      11.907274      13.639102       0.113145       1.338741 0.96703180E+01  0.98500949E+02                                 1.951716                            1.784645      -0.849615       2.476179                    0.999253       3.380381       9.313351       0.486869       1.235077      -0.722829       0.037122      -0.027454       0.004774       0.046417      -0.015873      -0.015613      -0.016654       0.020042      -0.025316      -0.034070       0.009528       0.024542              2.030750       2.144376      -0.672018       0.143360       2.305680      -0.266120       1.642194           0.000001
           39              H      10.970000       9.103543      14.072059       0.106271       1.362299 0.98887845E+01  0.10072124E+03                                 1.931289                            1.772990      -0.830257       2.479002                    0.999319       3.354201       9.072469       0.504460       1.192068      -0.733383      -0.027447       0.005516      -0.035394       0.045128      -0.011279       0.023160       0.012584      -0.018125       0.019713      -0.034601       0.011092       0.023510              1.987156       2.084400      -0.257232       0.597653       1.720013      -0.201430       2.157054           0.000000
           40              H      13.450233      14.205570      16.515311       0.109145       1.244653 0.86646448E+01  0.86696093E+02                                 1.911224                            1.722813      -0.957247       2.422068                    0.998229       3.530592       9.948070       0.476541       1.284567      -0.708921       0.002401       0.032982      -0.032338       0.046253       0.020601       0.009740      -0.012392      -0.029516       0.014997      -0.033309       0.007864       0.025445              2.032917       1.500420       0.048127       0.061021       1.968542      -0.724060       2.629787           0.000001
           41              H      13.337650       9.481188      17.112296       0.074810       1.454254 0.10915622E+02  0.11495261E+03                                 2.058817                            1.887864      -1.167454       2.302187                    0.995914       3.786709      10.713844       0.475019       1.224403      -0.722202       0.036960       0.020898       0.030704       0.052398      -0.000105       0.022194       0.003622      -0.002353      -0.019604      -0.025109       0.004414       0.020694              2.120434       1.940652       0.230587       0.542223       2.050740       0.446680       2.369908           0.000000
           42              H       9.746941       5.155432       1.787140       0.105459       1.337952 0.98066350E+01  0.99859610E+02                                 1.912842                            1.767380      -0.874777       2.455593                    0.999053       3.422205       9.310929       0.503576       1.194459      -0.731671       0.022534      -0.036330      -0.016072       0.045672       0.000493      -0.001378       0.021154      -0.007717      -0.063656      -0.031106       0.006806       0.024300              1.965633       2.166789      -0.521720      -0.307379       2.029464       0.291639       1.700647          -0.000000
           43              H      13.793099       7.165726       5.433898       0.113145       1.338742 0.96703206E+01  0.98500986E+02                                 1.951717                            1.784645      -0.849616       2.476179                    0.999253       3.380381       9.313353       0.486869       1.235078      -0.722828       0.037122       0.027454      -0.004774       0.046417       0.015873       0.015613      -0.016654       0.020042      -0.025316      -0.034070       0.009528       0.024542              2.030751       2.144377       0.672019      -0.143360       2.305681      -0.266120       1.642194           0.000001
           44              H      10.970000       9.969457       5.000941       0.106271       1.362300 0.98887890E+01  0.10072130E+03                                 1.931289                            1.772990      -0.830257       2.479002                    0.999319       3.354202       9.072471       0.504460       1.192068      -0.733383      -0.027447      -0.005516       0.035394       0.045128       0.011279      -0.023160       0.012584      -0.018125       0.019713      -0.034601       0.011092       0.023510              1.987156       2.084400       0.257232      -0.597653       1.720013      -0.201430       2.157054           0.000000
           45              H      13.450233       4.867430       2.557689       0.109145       1.244653 0.86646450E+01  0.86696093E+02                                 1.911224                            1.722813      -0.957247       2.422068                    0.998229       3.530592       9.948069       0.476541       1.284567      -0.708921       0.002401      -0.032982       0.032338       0.046253      -0.020601      -0.009740      -0.012392      -0.029516       0.014997      -0.033309       0.007864       0.025445              2.032916       1.500420      -0.048127      -0.061021       1.968542      -0.724060       2.629787           0.000001
           46              H      13.337650       9.591812       1.960704       0.074810       1.454254 0.10915622E+02  0.11495260E+03                                 2.058817                            1.887864      -1.167454       2.302187                    0.995914       3.786709      10.713843       0.475020       1.224403      -0.722202       0.036960      -0.020898      -0.030704       0.052398       0.000105      -0.022194       0.003622      -0.002353      -0.019604      -0.025109       0.004414       0.020694              2.120433       1.940652      -0.230587      -0.542222       2.050740       0.446680       2.369908           0.000000
           47              H       1.217941       7.749360      14.691932       0.105459       1.337951 0.98066330E+01  0.99859582E+02                                 1.912841                            1.767380      -0.874777       2.455593                    0.999053       3.422205       9.310928       0.503576       1.194459      -0.731671       0.022534       0.016072      -0.036330       0.045672       0.001378       0.000493      -0.021154       0.027969       0.043403      -0.031106       0.006806       0.024300              1.965633       2.166788       0.307379      -0.521720       1.700647      -0.291639       2.029464          -0.000000
           48              H       5.264099       4.102602      16.702226       0.113145       1.338742 0.96703226E+01  0.98501014E+02                                 1.951717                            1.784646      -0.849615       2.476179                    0.999253       3.380381       9.313354       0.486869       1.235078      -0.722828       0.037122       0.004774       0.027454       0.046417      -0.015613       0.015873       0.016654       0.022679      -0.017405      -0.034070       0.009528       0.024542              2.030751       2.144378       0.143360       0.672019       1.642195       0.266120       2.305682           0.000001
           49              H       2.441000       4.535559       0.432957       0.106271       1.362300 0.98887945E+01  0.10072137E+03                                 1.931291                            1.772991      -0.830257       2.479002                    0.999319       3.354202       9.072474       0.504460       1.192068      -0.733382      -0.027447      -0.035394      -0.005516       0.045128       0.023160       0.011279      -0.012584      -0.018919       0.017331      -0.034601       0.011092       0.023510              1.987157       2.084401       0.597654       0.257232       2.157056       0.201431       1.720014           0.000000
           50              H       4.921233       6.978811      14.403930       0.109145       1.244653 0.86646448E+01  0.86696093E+02                                 1.911224                            1.722813      -0.957247       2.422068                    0.998229       3.530592       9.948070       0.476541       1.284567      -0.708921       0.002401      -0.032338      -0.032982       0.046253       0.009740      -0.020601       0.012392      -0.022257       0.036776      -0.033309       0.007864       0.025445              2.032917       1.500420       0.061021      -0.048127       2.629787       0.724060       1.968542           0.000001
           51              H       4.808650       7.575796       0.055312       0.074810       1.454255 0.10915626E+02  0.11495266E+03                                 2.058817                            1.887864      -1.167455       2.302187                    0.995914       3.786710      10.713845       0.475020       1.224402      -0.722203       0.036960       0.030704      -0.020898       0.052398       0.022194       0.000105      -0.003622       0.008625       0.013332      -0.025109       0.004414       0.020694              2.120433       1.940652       0.542222      -0.230587       2.369908      -0.446680       2.050740           0.000000
           52              H       1.217941      11.323640       4.381068       0.105459       1.337952 0.98066350E+01  0.99859610E+02                                 1.912842                            1.767380      -0.874777       2.455593                    0.999053       3.422205       9.310929       0.503576       1.194459      -0.731671       0.022534      -0.016072       0.036330       0.045672      -0.001378      -0.000493      -0.021154       0.027969       0.043403      -0.031106       0.006806       0.024300              1.965633       2.166789      -0.307379       0.521720       1.700647      -0.291639       2.029464          -0.000000
           53              H       5.264099      14.970398       2.370774       0.113145       1.338741 0.96703166E+01  0.98500936E+02                                 1.951716                            1.784645      -0.849615       2.476179                    0.999253       3.380380       9.313350       0.486869       1.235078      -0.722828       0.037122      -0.004774      -0.027454       0.046417       0.015613      -0.015873       0.016654       0.022679      -0.017405      -0.034070       0.009528       0.024542              2.030751       2.144377      -0.143360      -0.672019       1.642194       0.266120       2.305681           0.000001
           54              H       2.441000      14.537441      18.640043       0.106271       1.362300 0.98887922E+01  0.10072134E+03                                 1.931290                            1.772991      -0.830257       2.479002                    0.999319       3.354202       9.072473       0.504460       1.192068      -0.733383      -0.027447       0.035394       0.005516       0.045128      -0.023160      -0.011279      -0.012584      -0.018919       0.017331      -0.034601       0.011092       0.023510              1.987157       2.084401      -0.597654      -0.257232       2.157055       0.201431       1.720014           0.000000
           55              H       4.921233      12.094189       4.669070       0.109145       1.244653 0.86646450E+01  0.86696093E+02                                 1.911224                            1.722813      -0.957247       2.422068                    0.998229       3.530592       9.948069       0.476541       1.284567      -0.708921       0.002401       0.032338       0.032982       0.046253      -0.009740       0.020601       0.012392      -0.022257       0.036776      -0.033309       0.007864       0.025445              2.032916       1.500420      -0.061021       0.048127       2.629787       0.724060       1.968542           0.000001
           56              H       4.808650      11.497204      19.017688       0.074810       1.454255 0.10915626E+02  0.11495266E+03                                 2.058817                            1.887864      -1.167455       2.302187                    0.995914       3.786710      10.713845       0.475020       1.224402      -0.722203       0.036960      -0.030704       0.020898       0.052398      -0.022194      -0.000105      -0.003622       0.008625       0.013332      -0.025109       0.004414       0.020694              2.120433       1.940652      -0.542222       0.230587       2.369908      -0.446680       2.050740           0.000000
           57              H       1.217941       4.381068      11.323640       0.105455       1.337996 0.98069987E+01  0.99864172E+02                                 1.912878                            1.767408      -0.874808       2.455575                    0.999053       3.422249       9.311068       0.503574       1.194453      -0.731672       0.022533       0.036331      -0.016072       0.045672      -0.000493      -0.001378      -0.021155      -0.007716      -0.063658      -0.031107       0.006807       0.024300              1.965673       2.166835       0.521743      -0.307392       2.029509      -0.291652       1.700676          -0.000000
           58              H       5.264099       2.370774      14.970398       0.113143       1.338771 0.96705605E+01  0.98504010E+02                                 1.951743                            1.784665      -0.849633       2.476169                    0.999253       3.380409       9.313448       0.486867       1.235075      -0.722829       0.037122      -0.027454      -0.004774       0.046417      -0.015873       0.015614       0.016655       0.020043      -0.025316      -0.034071       0.009529       0.024542              2.030780       2.144411      -0.672038      -0.143365       2.305718       0.266127       1.642212           0.000001
           59              H       2.441000      18.640043      14.537441       0.106271       1.362308 0.98888643E+01  0.10072226E+03                                 1.931298                            1.772997      -0.830261       2.479000                    0.999319       3.354210       9.072503       0.504459       1.192068      -0.733383      -0.027447       0.005516       0.035394       0.045128      -0.011279      -0.023160      -0.012585      -0.018125       0.019713      -0.034602       0.011092       0.023510              1.987165       2.084410      -0.257234      -0.597659       1.720020       0.201432       2.157066           0.000000
           60              H       4.921233       4.669070      12.094189       0.109145       1.244662 0.86647139E+01  0.86696956E+02                                 1.911232                            1.722819      -0.957254       2.422064                    0.998229       3.530603       9.948110       0.476541       1.284566      -0.708921       0.002401       0.032982       0.032338       0.046253       0.020601      -0.009740       0.012393      -0.029517       0.014997      -0.033309       0.007864       0.025445              2.032926       1.500426       0.048127      -0.061021       1.968552       0.724066       2.629801           0.000001
           61              H       4.808650      19.017688      11.497204       0.074810       1.454252 0.10915594E+02  0.11495223E+03                                 2.058813                            1.887861      -1.167453       2.302188                    0.995914       3.786705      10.713824       0.475020       1.224402      -0.722203       0.036960       0.020898      -0.030704       0.052398      -0.000105      -0.022193      -0.003622      -0.002353      -0.019604      -0.025109       0.004414       0.020694              2.120429       1.940649       0.230587      -0.542221       2.050736      -0.446678       2.369904           0.000000
           62              H       1.217941      14.691932       7.749360       0.105455       1.337996 0.98070021E+01  0.99864222E+02                                 1.912879                            1.767409      -0.874808       2.455575                    0.999053       3.422249       9.311071       0.503574       1.194454      -0.731672       0.022533      -0.036331       0.016072       0.045672       0.000493       0.001378      -0.021155      -0.007716      -0.063658      -0.031107       0.006807       0.024300              1.965674       2.166837      -0.521744       0.307392       2.029510      -0.291652       1.700677          -0.000000
           63              H       5.264099      16.702226       4.102602       0.113143       1.338771 0.96705584E+01  0.98503982E+02                                 1.951742                            1.784665      -0.849633       2.476169                    0.999253       3.380409       9.313447       0.486867       1.235074      -0.722829       0.037122       0.027454       0.004774       0.046417       0.015873      -0.015614       0.016655       0.020043      -0.025316      -0.034071       0.009529       0.024542              2.030780       2.144410       0.672038       0.143365       2.305718       0.266127       1.642212           0.000001
           64              H       2.441000       0.432957       4.535559       0.106271       1.362308 0.98888611E+01  0.10072221E+03                                 1.931297                            1.772997      -0.830261       2.479000                    0.999319       3.354210       9.072501       0.504459       1.192067      -0.733383      -0.027447      -0.005516      -0.035394       0.045128       0.011279       0.023160      -0.012585      -0.018125       0.019713      -0.034602       0.011092       0.023510              1.987164       2.084409       0.257234       0.597658       1.720020       0.201432       2.157065           0.000000
           65              H       4.921233      14.403930       6.978811       0.109145       1.244662 0.86647151E+01  0.86696972E+02                                 1.911233                            1.722820      -0.957254       2.422064                    0.998229       3.530603       9.948111       0.476541       1.284567      -0.708921       0.002401      -0.032982      -0.032338       0.046253      -0.020601       0.009740       0.012393      -0.029517       0.014997      -0.033309       0.007864       0.025445              2.032927       1.500426      -0.048127       0.061021       1.968552       0.724066       2.629802           0.000001
           66              H       4.808650       0.055312       7.575796       0.074811       1.454251 0.10915592E+02  0.11495220E+03                                 2.058813                            1.887861      -1.167453       2.302188                    0.995914       3.786705      10.713823       0.475020       1.224401      -0.722203       0.036960      -0.020898       0.030704       0.052398       0.000105       0.022193      -0.003622      -0.002353      -0.019604      -0.025109       0.004414       0.020694              2.120429       1.940648      -0.230586       0.542221       2.050735      -0.446678       2.369903           0.000000
           67              H       9.746941      17.285860      13.917568       0.105455       1.337996 0.98070008E+01  0.99864200E+02                                 1.912878                            1.767409      -0.874808       2.455575                    0.999053       3.422249       9.311069       0.503574       1.194453      -0.731672       0.022533       0.016072       0.036331       0.045672       0.001378      -0.000493       0.021155       0.027971       0.043404      -0.031107       0.006807       0.024300              1.965674       2.166836       0.307392       0.521743       1.700676       0.291652       2.029509          -0.000000
           68              H      13.793099      13.639102      11.907274       0.113143       1.338771 0.96705619E+01  0.98504022E+02                                 1.951742                            1.784665      -0.849633       2.476169                    0.999253       3.380410       9.313449       0.486868       1.235074      -0.722829       0.037122       0.004774      -0.027454       0.046417      -0.015614      -0.015874      -0.016655       0.022679      -0.017406      -0.034071       0.009529       0.024542              2.030780       2.144410       0.143365      -0.672038       1.642211      -0.266127       2.305718           0.000001
           69              H      10.970000      14.072059       9.103543       0.106271       1.362308 0.98888641E+01  0.10072225E+03                                 1.931297                            1.772997      -0.830261       2.479000                    0.999319       3.354211       9.072503       0.504460       1.192067      -0.733383      -0.027447      -0.035394       0.005516       0.045128       0.023160      -0.011279       0.012585      -0.018919       0.017331      -0.034602       0.011092       0.023510              1.987164       2.084409       0.597658      -0.257234       2.157065      -0.201432       1.720020           0.000000
           70              H      13.450233      16.515311      14.205570       0.109145       1.244662 0.86647137E+01  0.86696955E+02                                 1.911233                            1.722820      -0.957254       2.422064                    0.998229       3.530603       9.948111       0.476541       1.284567      -0.708921       0.002401      -0.032338       0.032982       0.046253       0.009740       0.020601      -0.012393      -0.022257       0.036776      -0.033309       0.007864       0.025445              2.032926       1.500426       0.061021       0.048127       2.629802      -0.724066       1.968552           0.000001
           71              H      13.337650      17.112296       9.481188       0.074810       1.454251 0.10915592E+02  0.11495220E+03                                 2.058813                            1.887861      -1.167453       2.302188                    0.995914       3.786705      10.713823       0.475020       1.224402      -0.722203       0.036960       0.030704       0.020898       0.052398       0.022193      -0.000105       0.003622       0.008625       0.013332      -0.025109       0.004414       0.020694              2.120429       1.940648       0.542221       0.230586       2.369903       0.446678       2.050735           0.000000
           72              H       9.746941       1.787140       5.155432       0.105455       1.337996 0.98069987E+01  0.99864171E+02                                 1.912878                            1.767408      -0.874808       2.455575                    0.999053       3.422249       9.311068       0.503574       1.194453      -0.731672       0.022533      -0.016072      -0.036331       0.045672      -0.001378       0.000493       0.021155       0.027971       0.043404      -0.031107       0.006807       0.024300              1.965673       2.166835      -0.307392      -0.521743       1.700676       0.291652       2.029509          -0.000000
           73              H      13.793099       5.433898       7.165726       0.113143       1.338772 0.96705650E+01  0.98504069E+02                                 1.951743                            1.784666      -0.849633       2.476169                    0.999253       3.380410       9.313452       0.486867       1.235075      -0.722829       0.037122      -0.004774       0.027454       0.046417       0.015614       0.015873      -0.016655       0.022679      -0.017406      -0.034071       0.009529       0.024542              2.030781       2.144411      -0.143365       0.672039       1.642212      -0.266127       2.305719           0.000001
           74              H      10.970000       5.000941       9.969457       0.106271       1.362308 0.98888634E+01  0.10072225E+03                                 1.931298                            1.772997      -0.830261       2.479000                    0.999319       3.354210       9.072502       0.504459       1.192068      -0.733383      -0.027447       0.035394      -0.005516       0.045128      -0.023160       0.011279       0.012585      -0.018919       0.017331      -0.034602       0.011092       0.023510              1.987165       2.084410      -0.597659       0.257234       2.157065      -0.201432       1.720020           0.000000
           75              H      13.450233       2.557689       4.867430       0.109145       1.244662 0.86647137E+01  0.86696955E+02                                 1.911233                            1.722820      -0.957254       2.422064                    0.998229       3.530603       9.948111       0.476541       1.284567      -0.708921       0.002401       0.032338      -0.032982       0.046253      -0.009740      -0.020601      -0.012393      -0.022257       0.036776      -0.033309       0.007864       0.025445              2.032926       1.500426      -0.061021      -0.048127       2.629802      -0.724066       1.968552           0.000001
           76              H      13.337650       1.960704       9.591812       0.074811       1.454251 0.10915592E+02  0.11495220E+03                                 2.058813                            1.887861      -1.167453       2.302188                    0.995914       3.786705      10.713823       0.475020       1.224401      -0.722203       0.036960      -0.030704      -0.020898       0.052398      -0.022193       0.000105       0.003622       0.008625       0.013332      -0.025109       0.004414       0.020694              2.120429       1.940648      -0.542221      -0.230586       2.369903       0.446678       2.050735           0.000000
           77              H       7.311059       5.155432       1.787140       0.105455       1.337996 0.98069993E+01  0.99864182E+02                                 1.912878                            1.767409      -0.874808       2.455575                    0.999053       3.422249       9.311069       0.503574       1.194453      -0.731672      -0.022533      -0.036331      -0.016072       0.045672      -0.000493       0.001378       0.021155      -0.007716      -0.063658      -0.031107       0.006807       0.024300              1.965674       2.166836       0.521743       0.307392       2.029509       0.291652       1.700676          -0.000000
           78              H       3.264901       7.165726       5.433898       0.113143       1.338771 0.96705559E+01  0.98503944E+02                                 1.951742                            1.784664      -0.849633       2.476169                    0.999253       3.380409       9.313445       0.486868       1.235074      -0.722829      -0.037122       0.027454      -0.004774       0.046417      -0.015873      -0.015614      -0.016655       0.020043      -0.025316      -0.034071       0.009529       0.024542              2.030779       2.144409      -0.672038       0.143365       2.305717      -0.266126       1.642211           0.000001
           79              H       6.088000       9.969457       5.000941       0.106271       1.362308 0.98888634E+01  0.10072225E+03                                 1.931298                            1.772997      -0.830261       2.479000                    0.999319       3.354210       9.072502       0.504459       1.192068      -0.733383       0.027447      -0.005516       0.035394       0.045128      -0.011279       0.023160       0.012585      -0.018125       0.019713      -0.034602       0.011092       0.023510              1.987165       2.084410      -0.257234       0.597659       1.720020      -0.201432       2.157065           0.000000
           80              H       3.607767       4.867430       2.557689       0.109145       1.244662 0.86647149E+01  0.86696972E+02                                 1.911233                            1.722820      -0.957254       2.422064                    0.998229       3.530603       9.948112       0.476540       1.284567      -0.708921      -0.002401      -0.032982       0.032338       0.046253       0.020601       0.009740      -0.012393      -0.029517       0.014997      -0.033309       0.007864       0.025445              2.032927       1.500426       0.048127       0.061021       1.968552      -0.724066       2.629802           0.000001
           81              H       3.720350       9.591812       1.960704       0.074810       1.454252 0.10915594E+02  0.11495223E+03                                 2.058813                            1.887861      -1.167453       2.302188                    0.995914       3.786705      10.713824       0.475020       1.224402      -0.722203      -0.036960      -0.020898      -0.030704       0.052398      -0.000105       0.022193       0.003622      -0.002353      -0.019604      -0.025109       0.004414       0.020694              2.120429       1.940649       0.230587       0.542221       2.050736       0.446678       2.369904           0.000000
           82              H       7.311059      13.917568      17.285860       0.105455       1.337996 0.98069987E+01  0.99864172E+02                                 1.912878                            1.767408      -0.874808       2.455575                    0.999053       3.422249       9.311068       0.503574       1.194453      -0.731672      -0.022533       0.036331       0.016072       0.045672       0.000493      -0.001378       0.021155      -0.007716      -0.063658      -0.031107       0.006806       0.024300              1.965673       2.166835      -0.521743      -0.307392       2.029509       0.291652       1.700676          -0.000000
           83              H       3.264901      11.907274      13.639102       0.113143       1.338772 0.96705639E+01  0.98504050E+02                                 1.951743                            1.784665      -0.849633       2.476169                    0.999253       3.380410       9.313450       0.486868       1.235074      -0.722829      -0.037122      -0.027454       0.004774       0.046417       0.015874       0.015614      -0.016655       0.020043      -0.025316      -0.034071       0.009529       0.024542              2.030780       2.144411       0.672038      -0.143365       2.305718      -0.266127       1.642212           0.000001
           84              H       6.088000       9.103543      14.072059       0.106271       1.362309 0.98888688E+01  0.10072231E+03                                 1.931298                            1.772997      -0.830262       2.479000                    0.999319       3.354211       9.072505       0.504459       1.192068      -0.733383       0.027447       0.005516      -0.035394       0.045128       0.011279      -0.023160       0.012585      -0.018125       0.019713      -0.034602       0.011092       0.023510              1.987165       2.084410       0.257234      -0.597659       1.720020      -0.201432       2.157066           0.000000
           85              H       3.607767      14.205570      16.515311       0.109145       1.244662 0.86647137E+01  0.86696955E+02                                 1.911233                            1.722820      -0.957254       2.422064                    0.998229       3.530603       9.948111       0.476541       1.284567      -0.708921      -0.002401       0.032982      -0.032338       0.046253      -0.020601      -0.009740      -0.012393      -0.029517       0.014997      -0.033309       0.007864       0.025445              2.032926       1.500426      -0.048127      -0.061021       1.968552      -0.724066       2.629802           0.000001
           86              H       3.720350       9.481188      17.112296       0.074811       1.454251 0.10915592E+02  0.11495220E+03                                 2.058813                            1.887861      -1.167453       2.302188                    0.995914       3.786705      10.713823       0.475020       1.224401      -0.722203      -0.036960       0.020898       0.030704       0.052398       0.000105      -0.022193       0.003622      -0.002353      -0.019604      -0.025109       0.004414       0.020694              2.120429       1.940648      -0.230586      -0.542221       2.050735       0.446678       2.369903           0.000000
           87              H      15.840059      11.323640       4.381068       0.105455       1.337996 0.98069981E+01  0.99864161E+02                                 1.912878                            1.767408      -0.874808       2.455575                    0.999053       3.422249       9.311067       0.503574       1.194452      -0.731672      -0.022533      -0.016072       0.036331       0.045672       0.001378       0.000493      -0.021155       0.027971       0.043404      -0.031107       0.006806       0.024300              1.965673       2.166835       0.307392      -0.521743       1.700675      -0.291652       2.029508          -0.000000
           88              H      11.793901      14.970398       2.370774       0.113143       1.338772 0.96705696E+01  0.98504135E+02                                 1.951745                            1.784667      -0.849633       2.476169                    0.999253       3.380410       9.313455       0.486867       1.235075      -0.722829      -0.037122      -0.004774      -0.027454       0.046417      -0.015614       0.015874       0.016655       0.022680      -0.017406      -0.034071       0.009529       0.024542              2.030782       2.144413       0.143365       0.672039       1.642213       0.266127       2.305721           0.000001
           89              H      14.617000      14.537441      18.640043       0.106271       1.362308 0.98888643E+01  0.10072226E+03                                 1.931298                            1.772997      -0.830261       2.479000                    0.999319       3.354210       9.072503       0.504459       1.192068      -0.733383       0.027447       0.035394       0.005516       0.045128       0.023160       0.011279      -0.012585      -0.018919       0.017331      -0.034602       0.011092       0.023510              1.987165       2.084410       0.597659       0.257234       2.157066       0.201432       1.720020           0.000000
           90              H      12.136767      12.094189       4.669070       0.109145       1.244662 0.86647141E+01  0.86696956E+02                                 1.911232                            1.722819      -0.957254       2.422064                    0.998229       3.530603       9.948109       0.476541       1.284566      -0.708921      -0.002401       0.032338       0.032982       0.046253       0.009740      -0.020601       0.012393      -0.022257       0.036776      -0.033309       0.007864       0.025445              2.032926       1.500425       0.061021      -0.048127       2.629801       0.724066       1.968551           0.000001
           91              H      12.249350      11.497204      19.017688       0.074810       1.454251 0.10915592E+02  0.11495220E+03                                 2.058813                            1.887861      -1.167453       2.302188                    0.995914       3.786705      10.713823       0.475020       1.224402      -0.722203      -0.036960      -0.030704       0.020898       0.052398       0.022193       0.000105      -0.003622       0.008625       0.013332      -0.025109       0.004414       0.020694              2.120429       1.940648       0.542221      -0.230586       2.369903      -0.446678       2.050735           0.000000
           92              H      15.840059       7.749360      14.691932       0.105455       1.337996 0.98069987E+01  0.99864172E+02                                 1.912878                            1.767408      -0.874808       2.455575                    0.999053       3.422249       9.311068       0.503574       1.194453      -0.731672      -0.022533       0.016072      -0.036331       0.045672      -0.001378      -0.000493      -0.021155       0.027971       0.043404      -0.031107       0.006807       0.024300              1.965673       2.166835      -0.307392       0.521743       1.700676      -0.291652       2.029509          -0.000000
           93              H      11.793901       4.102602      16.702226       0.113143       1.338772 0.96705644E+01  0.98504060E+02                                 1.951743                            1.784666      -0.849633       2.476169                    0.999253       3.380410       9.313451       0.486867       1.235074      -0.722829      -0.037122       0.004774       0.027454       0.046417       0.015614      -0.015873       0.016655       0.022679      -0.017406      -0.034071       0.009529       0.024542              2.030781       2.144411      -0.143365      -0.672038       1.642212       0.266127       2.305719           0.000001
           94              H      14.617000       4.535559       0.432957       0.106271       1.362309 0.98888665E+01  0.10072228E+03                                 1.931298                            1.772997      -0.830262       2.479000                    0.999319       3.354211       9.072504       0.504459       1.192067      -0.733383       0.027447      -0.035394      -0.005516       0.045128      -0.023160      -0.011279      -0.012585      -0.018919       0.017331      -0.034602       0.011092       0.023510              1.987165       2.084410      -0.597659      -0.257234       2.157065       0.201432       1.720020           0.000000
           95              H      12.136767       6.978811      14.403930       0.109145       1.244662 0.86647141E+01  0.86696956E+02                                 1.911232                            1.722819      -0.957254       2.422064                    0.998229       3.530603       9.948109       0.476541       1.284566      -0.708921      -0.002401      -0.032338      -0.032982       0.046253      -0.009740       0.020601       0.012393      -0.022257       0.036776      -0.033309       0.007864       0.025445              2.032926       1.500425      -0.061021       0.048127       2.629801       0.724066       1.968551           0.000001
           96              H      12.249350       7.575796       0.055312       0.074811       1.454251 0.10915592E+02  0.11495220E+03                                 2.058812                            1.887860      -1.167453       2.302188                    0.995914       3.786705      10.713822       0.475021       1.224401      -0.722203      -0.036960       0.030704      -0.020898       0.052398      -0.022193      -0.000105      -0.003622       0.008625       0.013332      -0.025109       0.004414       0.020694              2.120428       1.940648      -0.542221       0.230586       2.369903      -0.446678       2.050735           0.000000
           97              H       0.000000      17.774129       5.781026       0.074474       1.354221 0.10212388E+02  0.10564638E+03                                 1.963320                            1.828464      -0.886233       2.437688                    0.998621       3.627681      10.133654       0.482283       1.227656      -0.722576       0.000000       0.035297      -0.039691       0.053115      -0.000000       0.000000      -0.024019       0.018196      -0.010450      -0.029517       0.010840       0.018677              1.982319       1.754245      -0.000000       0.000000       2.305156      -0.561112       1.887554           0.000000
           98              H       0.000000       1.298871      13.291974       0.074474       1.354221 0.10212388E+02  0.10564638E+03                                 1.963320                            1.828464      -0.886233       2.437688                    0.998621       3.627681      10.133653       0.482283       1.227656      -0.722576       0.000000      -0.035297       0.039691       0.053115       0.000000      -0.000000      -0.024019       0.018196      -0.010450      -0.029517       0.010840       0.018677              1.982318       1.754245       0.000000      -0.000000       2.305156      -0.561112       1.887554           0.000000
           99              H       8.529000       3.755474       8.237629       0.074474       1.354221 0.10212386E+02  0.10564635E+03                                 1.963319                            1.828463      -0.886233       2.437688                    0.998621       3.627682      10.133655       0.482283       1.227655      -0.722576       0.000000       0.039691       0.035297       0.053115      -0.000000      -0.000000       0.024019       0.014323      -0.022069      -0.029517       0.010840       0.018677              1.982318       1.754245      -0.000000      -0.000000       1.887553       0.561112       2.305155           0.000000
          100              H       8.529000      15.317526      10.835371       0.074474       1.354221 0.10212388E+02  0.10564637E+03                                 1.963319                            1.828463      -0.886233       2.437688                    0.998621       3.627681      10.133652       0.482283       1.227655      -0.722576       0.000000      -0.039691      -0.035297       0.053115       0.000000       0.000000       0.024019       0.014323      -0.022069      -0.029517       0.010840       0.018677              1.982318       1.754245       0.000000       0.000000       1.887554       0.561112       2.305155           0.000000
          101              H       8.529000      10.835371      15.317526       0.074474       1.354221 0.10212388E+02  0.10564638E+03                                 1.963320                            1.828464      -0.886233       2.437688                    0.998621       3.627681      10.133653       0.482283       1.227656      -0.722576      -0.000000      -0.035297      -0.039691       0.053115      -0.000000      -0.000000       0.024019       0.018196      -0.010450      -0.029517       0.010840       0.018677              1.982318       1.754245      -0.000000      -0.000000       2.305156       0.561112       1.887554           0.000000
          102              H       8.529000       8.237629       3.755474       0.074474       1.354220 0.10212382E+02  0.10564630E+03                                 1.963319                            1.828463      -0.886233       2.437688                    0.998621       3.627681      10.133654       0.482283       1.227656      -0.722576      -0.000000       0.035297       0.039691       0.053115       0.000000       0.000000       0.024019       0.018196      -0.010450      -0.029517       0.010840       0.018677              1.982318       1.754245       0.000000       0.000000       2.305156       0.561112       1.887553           0.000000
          103              H       0.000000       5.781026      17.774129       0.074474       1.354221 0.10212392E+02  0.10564642E+03                                 1.963319                            1.828463      -0.886233       2.437688                    0.998621       3.627682      10.133654       0.482284       1.227655      -0.722576      -0.000000      -0.039691       0.035297       0.053115      -0.000000       0.000000      -0.024019       0.014323      -0.022069      -0.029517       0.010840       0.018677              1.982318       1.754245      -0.000000       0.000000       1.887554      -0.561112       2.305155           0.000000
          104              H       0.000000      13.291974       1.298871       0.074474       1.354221 0.10212388E+02  0.10564638E+03                                 1.963320                            1.828464      -0.886233       2.437688                    0.998621       3.627681      10.133654       0.482283       1.227656      -0.722576      -0.000000       0.039691      -0.035297       0.053115       0.000000      -0.000000      -0.024019       0.014323      -0.022069      -0.029517       0.010840       0.018677              1.982318       1.754245       0.000000      -0.000000       1.887554      -0.561112       2.305156           0.000000
          105              H      14.895046      14.413466       4.659534       0.076721       1.314332 0.98533178E+01  0.10220460E+03                                 1.992395                            1.842799      -1.208607       2.284603                    0.994873       3.917761      11.382579       0.456892       1.292423      -0.705107       0.035573      -0.025858       0.025859       0.051017      -0.011133       0.011134       0.006403      -0.000151       0.000152      -0.019279       0.006453       0.012826              2.041774       2.451126      -0.444613       0.444613       1.837098      -0.036940       1.837098           0.000000
          106              H      14.895046       4.659534      14.413466       0.076721       1.314333 0.98533239E+01  0.10220467E+03                                 1.992395                            1.842799      -1.208607       2.284603                    0.994873       3.917762      11.382579       0.456892       1.292422      -0.705107       0.035573       0.025858      -0.025859       0.051017       0.011133      -0.011134       0.006403      -0.000151       0.000152      -0.019279       0.006453       0.012826              2.041774       2.451125       0.444613      -0.444613       1.837098      -0.036940       1.837098           0.000000
          107              H       6.366046       4.876966       4.876966       0.076721       1.314333 0.98533234E+01  0.10220467E+03                                 1.992395                            1.842799      -1.208607       2.284603                    0.994873       3.917762      11.382580       0.456892       1.292423      -0.705107       0.035573      -0.025859      -0.025858       0.051017      -0.011134      -0.011133      -0.006403      -0.000151       0.000151      -0.019279       0.006453       0.012826              2.041774       2.451126      -0.444613      -0.444613       1.837098       0.036940       1.837098           0.000000
          108              H       6.366046      14.196034      14.196034       0.076721       1.314333 0.98533234E+01  0.10220467E+03                                 1.992395                            1.842799      -1.208607       2.284603                    0.994873       3.917762      11.382580       0.456892       1.292423      -0.705107       0.035573       0.025859       0.025858       0.051017       0.011134       0.011133      -0.006403      -0.000151       0.000151      -0.019279       0.006453       0.012826              2.041774       2.451126       0.444613       0.444613       1.837098       0.036940       1.837098           0.000000
          109              H      10.691954      14.196034      14.196034       0.076721       1.314333 0.98533239E+01  0.10220467E+03                                 1.992394                            1.842799      -1.208607       2.284603                    0.994873       3.917762      11.382579       0.456892       1.292422      -0.705107      -0.035573       0.025858       0.025859       0.051017      -0.011133      -0.011134      -0.006403      -0.000151       0.000152      -0.019279       0.006453       0.012826              2.041774       2.451125      -0.444613      -0.444613       1.837098       0.036940       1.837098           0.000000
          110              H      10.691954       4.876966       4.876966       0.076721       1.314333 0.98533230E+01  0.10220467E+03                                 1.992395                            1.842799      -1.208607       2.284603                    0.994873       3.917762      11.382581       0.456892       1.292423      -0.705107      -0.035573      -0.025858      -0.025859       0.051017       0.011133       0.011134      -0.006403      -0.000151       0.000152      -0.019279       0.006453       0.012826              2.041774       2.451126       0.444613       0.444613       1.837098       0.036940       1.837098           0.000000
          111              H       2.162954       4.659534      14.413466       0.076721       1.314333 0.98533225E+01  0.10220466E+03                                 1.992394                            1.842799      -1.208607       2.284603                    0.994873       3.917762      11.382579       0.456892       1.292422      -0.705107      -0.035573       0.025859      -0.025858       0.051017      -0.011134       0.011133       0.006403      -0.000151       0.000151      -0.019279       0.006453       0.012826              2.041773       2.451125      -0.444613       0.444613       1.837098      -0.036940       1.837097           0.000000
          112              H       2.162954      14.413466       4.659534       0.076721       1.314333 0.98533239E+01  0.10220467E+03                                 1.992394                            1.842799      -1.208607       2.284603                    0.994873       3.917762      11.382579       0.456892       1.292422      -0.705107      -0.035573      -0.025859       0.025858       0.051017       0.011134      -0.011133       0.006403      -0.000151       0.000151      -0.019279       0.006453       0.012826              2.041774       2.451125       0.444613      -0.444613       1.837098      -0.036940       1.837098           0.000000
          113              C      16.379092      15.369023       7.411768      -0.085042      29.881094 0.39587517E+03  0.91396908E+04                                 8.387094                            6.635212       0.185723       2.021619                    0.999862      29.567498      85.698948       0.636136       0.417045      -1.058203      -0.035283       0.065650      -0.026708       0.079171       0.014206      -0.012830      -0.047429      -0.055221      -0.157567      -0.071305      -0.004770       0.076075              9.371840      14.046541       1.216694      -0.767367       8.256520      -2.016786       5.812459          -0.000001
          114              C      12.464281      16.072817       3.963369      -0.084656      31.619095 0.40889007E+03  0.95222162E+04                                 8.746324                            6.767017       0.193638       2.023538                    0.999810      29.787951      86.872983       0.626261       0.419971      -1.055756       0.064744       0.005274       0.050101       0.082035      -0.045591       0.032549       0.036568       0.072399      -0.113809      -0.086225       0.007211       0.079013             10.036589       9.200793      -2.937560       0.887672      11.271129       4.288541       9.637844           0.000001
          115              C      14.026793       0.623687       5.229817      -0.080027      30.794257 0.39331957E+03  0.90654169E+04                                 8.553884                            6.615940       0.240080       2.040396                    0.999827      29.438894      85.236563       0.636788       0.417320      -1.058096      -0.011856      -0.058023       0.056731       0.082010      -0.026697      -0.061630      -0.025222      -0.015456       0.118528      -0.082469       0.005504       0.076965              9.656345       8.275830      -2.914998      -3.272310      11.966857      -0.170171       8.726347           0.000000
          116              C      12.179412      14.964676       7.718843      -0.085719      32.350808 0.40977369E+03  0.95433368E+04                                 8.881056                            6.761327       0.160383       2.011000                    0.999870      29.773758      86.697228       0.628635       0.418361      -1.057281       0.046377       0.063512      -0.005871       0.078861       0.047466      -0.008284       0.040777      -0.090967       0.034069      -0.078294      -0.000254       0.078548             10.320501       7.048214       1.930385      -2.548677       9.009615       2.811887      14.903675          -0.000000
          117              C      12.774736       0.440586       6.912055       0.118877      25.726831 0.30514519E+03  0.66076285E+04                                 7.586220                            5.811844       0.434045       2.140276                    0.999722      26.267019      73.969932       0.681419       0.415100      -1.058395       0.021379       0.024088      -0.061684       0.069586       0.030314      -0.014485      -0.007784       0.037010       0.037916      -0.041837       0.002511       0.039326              8.721901       6.896935      -1.657567      -2.845845      11.372922      -0.981846       7.895846           0.000000
          118              C      16.379092       3.703977      11.661232      -0.085042      29.881094 0.39587517E+03  0.91396910E+04                                 8.387095                            6.635213       0.185723       2.021619                    0.999862      29.567498      85.698950       0.636136       0.417045      -1.058203      -0.035283      -0.065650       0.026708       0.079171      -0.014206       0.012830      -0.047429      -0.055221      -0.157567      -0.071305      -0.004770       0.076075              9.371840      14.046541      -1.216694       0.767367       8.256520      -2.016786       5.812459          -0.000001
          119              C      12.464281       3.000183      15.109631      -0.084656      31.619089 0.40888998E+03  0.95222137E+04                                 8.746322                            6.767016       0.193638       2.023538                    0.999810      29.787947      86.872965       0.626261       0.419971      -1.055756       0.064744      -0.005274      -0.050101       0.082035       0.045591      -0.032549       0.036567       0.072399      -0.113808      -0.086224       0.007211       0.079013             10.036587       9.200791       2.937559      -0.887672      11.271127       4.288539       9.637843           0.000001
          120              C      14.026793      18.449313      13.843183      -0.080027      30.794255 0.39331955E+03  0.90654163E+04                                 8.553883                            6.615940       0.240080       2.040396                    0.999827      29.438892      85.236554       0.636788       0.417320      -1.058096      -0.011856       0.058023      -0.056731       0.082010       0.026697       0.061630      -0.025222      -0.015456       0.118528      -0.082469       0.005504       0.076965              9.656344       8.275829       2.914998       3.272310      11.966857      -0.170172       8.726346           0.000000
          121              C      12.179412       4.108324      11.354157      -0.085719      32.350809 0.40977369E+03  0.95433370E+04                                 8.881056                            6.761328       0.160383       2.011000                    0.999870      29.773758      86.697233       0.628635       0.418361      -1.057281       0.046377      -0.063512       0.005871       0.078861      -0.047466       0.008284       0.040777      -0.090967       0.034069      -0.078294      -0.000254       0.078548             10.320502       7.048215      -1.930385       2.548678       9.009616       2.811887      14.903676          -0.000000
          122              C      12.774736      18.632414      12.160945       0.118877      25.726831 0.30514519E+03  0.66076286E+04                                 7.586220                            5.811844       0.434045       2.140276                    0.999722      26.267019      73.969932       0.681419       0.415100      -1.058395       0.021379      -0.024088       0.061684       0.069586      -0.030314       0.014485      -0.007784       0.037010       0.037916      -0.041837       0.002511       0.039326              8.721901       6.896935       1.657567       2.845845      11.372922      -0.981846       7.895845           0.000000
          123              C       7.850092       2.124732       5.832523      -0.085042      29.881093 0.39587515E+03  0.91396905E+04                                 8.387095                            6.635213       0.185724       2.021619                    0.999862      29.567496      85.698943       0.636136       0.417045      -1.058203      -0.035283       0.026708       0.065650       0.079171       0.012830       0.014206       0.047429       0.051173       0.161615      -0.071305      -0.004770       0.076075              9.371840      14.046542       0.767367       1.216693       5.812460       2.016786       8.256519          -0.000001
          124              C       3.935281       5.573131       6.536317      -0.084656      31.619092 0.40889005E+03  0.95222156E+04                                 8.746322                            6.767017       0.193638       2.023538                    0.999810      29.787949      86.872968       0.626261       0.419971      -1.055756       0.064744      -0.050101       0.005274       0.082035      -0.032549      -0.045591      -0.036568       0.093104      -0.051694      -0.086224       0.007211       0.079013             10.036587       9.200791      -0.887672      -2.937559       9.637843      -4.288539      11.271127           0.000001
          125              C       5.497793       4.306683      10.160187      -0.080027      30.794256 0.39331956E+03  0.90654165E+04                                 8.553883                            6.615940       0.240080       2.040396                    0.999827      29.438893      85.236557       0.636788       0.417320      -1.058096      -0.011856      -0.056731      -0.058023       0.082010       0.061630      -0.026697       0.025222      -0.066992      -0.036081      -0.082469       0.005504       0.076965              9.656344       8.275830       3.272310      -2.914998       8.726346       0.170172      11.966857           0.000000
          126              C       3.650412       1.817657       5.428176      -0.085719      32.350806 0.40977366E+03  0.95433359E+04                                 8.881055                            6.761327       0.160384       2.011000                    0.999870      29.773757      86.697224       0.628635       0.418361      -1.057281       0.046377       0.005871       0.063512       0.078861       0.008284       0.047466      -0.040777      -0.062518       0.119416      -0.078294      -0.000254       0.078548             10.320501       7.048214       2.548677       1.930385      14.903674      -2.811887       9.009615          -0.000000
          127              C       4.245736       2.624445       9.977086       0.118877      25.726831 0.30514518E+03  0.66076283E+04                                 7.586221                            5.811844       0.434045       2.140276                    0.999722      26.267019      73.969934       0.681419       0.415100      -1.058395       0.021379       0.061684       0.024088       0.069586       0.014485       0.030314       0.007784      -0.000453      -0.074473      -0.041837       0.002511       0.039326              8.721901       6.896935       2.845845      -1.657567       7.895846       0.981845      11.372922           0.000000
          128              C       7.850092      16.948268      13.240477      -0.085042      29.881092 0.39587514E+03  0.91396900E+04                                 8.387094                            6.635212       0.185724       2.021619                    0.999862      29.567496      85.698940       0.636136       0.417045      -1.058203      -0.035283      -0.026708      -0.065650       0.079171      -0.012830      -0.014206       0.047429       0.051173       0.161615      -0.071305      -0.004770       0.076075              9.371839      14.046540      -0.767367      -1.216693       5.812459       2.016786       8.256519          -0.000001
          129              C       3.935281      13.499869      12.536683      -0.084656      31.619093 0.40889004E+03  0.95222154E+04                                 8.746323                            6.767017       0.193638       2.023538                    0.999810      29.787949      86.872974       0.626261       0.419971      -1.055756       0.064744       0.050101      -0.005274       0.082035       0.032549       0.045591      -0.036568       0.093104      -0.051694      -0.086224       0.007211       0.079013             10.036588       9.200792       0.887672       2.937559       9.637844      -4.288540      11.271128           0.000001
          130              C       5.497793      14.766317       8.912813      -0.080027      30.794257 0.39331959E+03  0.90654172E+04                                 8.553884                            6.615941       0.240080       2.040396                    0.999827      29.438893      85.236557       0.636788       0.417320      -1.058096      -0.011856       0.056731       0.058023       0.082010      -0.061630       0.026697       0.025222      -0.066992      -0.036081      -0.082469       0.005504       0.076965              9.656345       8.275830      -3.272309       2.914998       8.726346       0.170172      11.966858           0.000000
          131              C       3.650412      17.255343      13.644824      -0.085719      32.350807 0.40977366E+03  0.95433360E+04                                 8.881055                            6.761327       0.160383       2.011000                    0.999870      29.773757      86.697225       0.628635       0.418361      -1.057281       0.046377      -0.005871      -0.063512       0.078861      -0.008284      -0.047466      -0.040777      -0.062518       0.119416      -0.078294      -0.000254       0.078548             10.320501       7.048214      -2.548677      -1.930385      14.903675      -2.811887       9.009615          -0.000000
          132              C       4.245736      16.448555       9.095914       0.118876      25.726832 0.30514520E+03  0.66076289E+04                                 7.586221                            5.811844       0.434045       2.140276                    0.999722      26.267020      73.969935       0.681419       0.415100      -1.058395       0.021379      -0.061684      -0.024088       0.069586      -0.014485      -0.030314       0.007784      -0.000453      -0.074473      -0.041837       0.002511       0.039326              8.721901       6.896935      -2.845845       1.657567       7.895846       0.981846      11.372922           0.000000
          133              C       9.207908      13.240477      16.948268      -0.085042      29.881094 0.39587517E+03  0.91396909E+04                                 8.387095                            6.635213       0.185723       2.021619                    0.999862      29.567498      85.698950       0.636136       0.417045      -1.058203       0.035283      -0.065650      -0.026708       0.079171       0.014206       0.012830       0.047429      -0.055221      -0.157567      -0.071305      -0.004770       0.076075              9.371840      14.046541       1.216694       0.767368       8.256520       2.016786       5.812459          -0.000001
          134              C      13.122719      12.536683      13.499869      -0.084656      31.619094 0.40889007E+03  0.95222161E+04                                 8.746323                            6.767017       0.193638       2.023538                    0.999810      29.787950      86.872975       0.626261       0.419971      -1.055756      -0.064744      -0.005274       0.050101       0.082035      -0.045591      -0.032549      -0.036567       0.072399      -0.113809      -0.086224       0.007211       0.079013             10.036588       9.200792      -2.937559      -0.887672      11.271128      -4.288540       9.637844           0.000001
          135              C      11.560207       8.912813      14.766317      -0.080027      30.794256 0.39331957E+03  0.90654167E+04                                 8.553883                            6.615940       0.240080       2.040396                    0.999827      29.438892      85.236555       0.636788       0.417320      -1.058096       0.011856       0.058023       0.056731       0.082010      -0.026697       0.061630       0.025222      -0.015456       0.118528      -0.082469       0.005504       0.076965              9.656344       8.275830      -2.914998       3.272310      11.966857       0.170172       8.726346           0.000000
          136              C      13.407588      13.644824      17.255343      -0.085719      32.350810 0.40977372E+03  0.95433377E+04                                 8.881056                            6.761328       0.160383       2.011000                    0.999870      29.773759      86.697236       0.628635       0.418361      -1.057281      -0.046377      -0.063512      -0.005871       0.078861       0.047466       0.008284      -0.040777      -0.090967       0.034069      -0.078294      -0.000254       0.078548             10.320503       7.048215       1.930385       2.548678       9.009616      -2.811887      14.903677          -0.000000
          137              C      12.812264       9.095914      16.448555       0.118877      25.726831 0.30514519E+03  0.66076285E+04                                 7.586220                            5.811844       0.434046       2.140276                    0.999722      26.267019      73.969931       0.681419       0.415100      -1.058395      -0.021379      -0.024088      -0.061684       0.069586       0.030314       0.014485       0.007784       0.037010       0.037916      -0.041837       0.002511       0.039326              8.721900       6.896934      -1.657567       2.845845      11.372922       0.981845       7.895845           0.000000
          138              C       9.207908       5.832523       2.124732      -0.085042      29.881094 0.39587515E+03  0.91396903E+04                                 8.387094                            6.635212       0.185724       2.021619                    0.999862      29.567497      85.698944       0.636136       0.417045      -1.058203       0.035283       0.065650       0.026708       0.079171      -0.014206      -0.012830       0.047429      -0.055221      -0.157567      -0.071305      -0.004770       0.076075              9.371840      14.046541      -1.216693      -0.767367       8.256519       2.016786       5.812459          -0.000001
          139              C      13.122719       6.536317       5.573131      -0.084656      31.619095 0.40889008E+03  0.95222166E+04                                 8.746323                            6.767017       0.193638       2.023538                    0.999810      29.787951      86.872980       0.626261       0.419971      -1.055756      -0.064744       0.005274      -0.050101       0.082035       0.045591       0.032549      -0.036567       0.072399      -0.113809      -0.086224       0.007211       0.079013             10.036588       9.200792       2.937559       0.887672      11.271129      -4.288540       9.637844           0.000001
          140              C      11.560207      10.160187       4.306683      -0.080027      30.794256 0.39331957E+03  0.90654166E+04                                 8.553883                            6.615940       0.240080       2.040396                    0.999827      29.438893      85.236555       0.636788       0.417320      -1.058096       0.011856      -0.058023      -0.056731       0.082010       0.026697      -0.061630       0.025222      -0.015456       0.118528      -0.082469       0.005504       0.076965              9.656344       8.275829       2.914998      -3.272310      11.966857       0.170172       8.726346           0.000000
          141              C      13.407588       5.428176       1.817657      -0.085719      32.350807 0.40977366E+03  0.95433362E+04                                 8.881056                            6.761327       0.160383       2.011000                    0.999870      29.773757      86.697227       0.628635       0.418361      -1.057281      -0.046377       0.063512       0.005871       0.078861      -0.047466      -0.008284      -0.040777      -0.090967       0.034069      -0.078294      -0.000254       0.078548             10.320502       7.048214      -1.930385      -2.548677       9.009615      -2.811887      14.903675          -0.000000
          142              C      12.812264       9.977086       2.624445       0.118876      25.726831 0.30514519E+03  0.66076284E+04                                 7.586221                            5.811844       0.434046       2.140276                    0.999722      26.267019      73.969931       0.681419       0.415100      -1.058395      -0.021379       0.024088       0.061684       0.069586      -0.030314      -0.014485       0.007784       0.037010       0.037916      -0.041837       0.002511       0.039326              8.721901       6.896935       1.657567      -2.845845      11.372922       0.981845       7.895845           0.000000
          143              C       0.678908       7.411768      15.369023      -0.085043      29.881093 0.39587516E+03  0.91396907E+04                                 8.387095                            6.635213       0.185723       2.021619                    0.999862      29.567497      85.698947       0.636136       0.417045      -1.058203       0.035283      -0.026708       0.065650       0.079171       0.012830      -0.014206      -0.047429       0.051173       0.161615      -0.071305      -0.004770       0.076075              9.371840      14.046541       0.767367      -1.216694       5.812459      -2.016786       8.256520          -0.000001
          144              C       4.593719       3.963369      16.072817      -0.084656      31.619094 0.40889005E+03  0.95222158E+04                                 8.746323                            6.767017       0.193638       2.023538                    0.999810      29.787950      86.872978       0.626261       0.419971      -1.055756      -0.064744       0.050101       0.005274       0.082035      -0.032549       0.045591       0.036568       0.093104      -0.051694      -0.086224       0.007211       0.079013             10.036588       9.200792      -0.887672       2.937560       9.637844       4.288540      11.271129           0.000001
          145              C       3.031207       5.229817       0.623687      -0.080027      30.794258 0.39331957E+03  0.90654169E+04                                 8.553884                            6.615940       0.240080       2.040396                    0.999827      29.438894      85.236563       0.636788       0.417320      -1.058096       0.011856       0.056731      -0.058023       0.082010       0.061630       0.026697      -0.025222      -0.066992      -0.036081      -0.082469       0.005504       0.076965              9.656345       8.275830       3.272310       2.914998       8.726347      -0.170172      11.966857           0.000000
          146              C       4.878588       7.718843      14.964676      -0.085719      32.350810 0.40977371E+03  0.95433377E+04                                 8.881056                            6.761328       0.160383       2.011000                    0.999870      29.773759      86.697236       0.628635       0.418361      -1.057281      -0.046377      -0.005871       0.063512       0.078861       0.008284      -0.047466       0.040777      -0.062518       0.119416      -0.078294      -0.000254       0.078548             10.320503       7.048215       2.548678      -1.930385      14.903677       2.811887       9.009616          -0.000000
          147              C       4.283264       6.912055       0.440586       0.118877      25.726831 0.30514518E+03  0.66076282E+04                                 7.586220                            5.811844       0.434046       2.140276                    0.999722      26.267019      73.969931       0.681419       0.415100      -1.058395      -0.021379      -0.061684       0.024088       0.069586       0.014485      -0.030314      -0.007784      -0.000453      -0.074473      -0.041837       0.002511       0.039326              8.721901       6.896934       2.845845       1.657567       7.895845      -0.981845      11.372922           0.000000
          148              C       0.678908      11.661232       3.703977      -0.085042      29.881091 0.39587513E+03  0.91396897E+04                                 8.387094                            6.635212       0.185724       2.021619                    0.999862      29.567496      85.698942       0.636136       0.417045      -1.058203       0.035283       0.026708      -0.065650       0.079171      -0.012830       0.014206      -0.047429       0.051173       0.161615      -0.071305      -0.004770       0.076075              9.371839      14.046539      -0.767367       1.216694       5.812459      -2.016786       8.256520          -0.000001
          149              C       4.593719      15.109631       3.000183      -0.084656      31.619092 0.40889005E+03  0.95222156E+04                                 8.746323                            6.767017       0.193638       2.023538                    0.999810      29.787949      86.872972       0.626261       0.419971      -1.055756      -0.064744      -0.050101      -0.005274       0.082035       0.032549      -0.045591       0.036568       0.093104      -0.051694      -0.086224       0.007211       0.079014             10.036587       9.200792       0.887672      -2.937559       9.637843       4.288540      11.271128           0.000001
          150              C       3.031207      13.843183      18.449313      -0.080027      30.794258 0.39331958E+03  0.90654171E+04                                 8.553884                            6.615940       0.240080       2.040396                    0.999827      29.438894      85.236563       0.636788       0.417320      -1.058096       0.011856      -0.056731       0.058023       0.082010      -0.061630      -0.026697      -0.025222      -0.066992      -0.036081      -0.082469       0.005504       0.076965              9.656345       8.275830      -3.272310      -2.914998       8.726347      -0.170172      11.966858           0.000000
          151              C       4.878588      11.354157       4.108324      -0.085719      32.350808 0.40977369E+03  0.95433368E+04                                 8.881056                            6.761327       0.160383       2.011000                    0.999870      29.773758      86.697230       0.628635       0.418361      -1.057281      -0.046377       0.005871      -0.063512       0.078861      -0.008284       0.047466       0.040777      -0.062518       0.119416      -0.078294      -0.000254       0.078548             10.320502       7.048215      -2.548677       1.930385      14.903675       2.811887       9.009615          -0.000000
          152              C       4.283264      12.160945      18.632414       0.118877      25.726832 0.30514520E+03  0.66076288E+04                                 7.586221                            5.811844       0.434045       2.140276                    0.999722      26.267020      73.969936       0.681419       0.415100      -1.058395      -0.021379       0.061684      -0.024088       0.069586      -0.014485       0.030314      -0.007784      -0.000453      -0.074473      -0.041837       0.002511       0.039326              8.721901       6.896935      -2.845845      -1.657567       7.895846      -0.981845      11.372922           0.000000
          153              C       0.678908       3.703977      11.661232      -0.084997      29.880077 0.39585735E+03  0.91391666E+04                                 8.386856                            6.635020       0.185781       2.021644                    0.999862      29.566868      85.696280       0.636152       0.417039      -1.058207       0.035281      -0.065650       0.026708       0.079171       0.014204      -0.012829      -0.047430      -0.055219      -0.157570      -0.071306      -0.004768       0.076074              9.371569      14.046082       1.216710      -0.767369       8.256322      -2.016745       5.812303          -0.000001
          154              C       4.593719       3.000183      15.109631      -0.084629      31.618433 0.40887890E+03  0.95218850E+04                                 8.746172                            6.766898       0.193670       2.023552                    0.999810      29.787577      86.871387       0.626271       0.419968      -1.055759      -0.064744      -0.005273      -0.050100       0.082035      -0.045590       0.032550       0.036568       0.072399      -0.113806      -0.086225       0.007212       0.079013             10.036411       9.200654      -2.937538       0.887638      11.270936       4.288442       9.637642           0.000001
          155              C       3.031207      18.449313      13.843183      -0.080020      30.794101 0.39331700E+03  0.90653416E+04                                 8.553848                            6.615912       0.240087       2.040399                    0.999827      29.438806      85.236195       0.636791       0.417319      -1.058097       0.011857       0.058023      -0.056731       0.082010      -0.026697      -0.061630      -0.025223      -0.015456       0.118527      -0.082470       0.005504       0.076965              9.656303       8.275799      -2.914983      -3.272302      11.966794      -0.170168       8.726316           0.000000
          156              C       4.878588       4.108324      11.354157      -0.085712      32.350651 0.40977105E+03  0.95432593E+04                                 8.881022                            6.761300       0.160389       2.011003                    0.999870      29.773674      86.696889       0.628637       0.418360      -1.057281      -0.046376      -0.063512       0.005871       0.078861       0.047466      -0.008284       0.040777      -0.090968       0.034068      -0.078294      -0.000253       0.078548             10.320462       7.048183       1.930376      -2.548661       9.009585       2.811885      14.903617          -0.000000
          157              C       4.283264      18.632414      12.160945       0.118877      25.726817 0.30514501E+03  0.66076231E+04                                 7.586216                            5.811841       0.434049       2.140277                    0.999722      26.267004      73.969856       0.681420       0.415100      -1.058395      -0.021379      -0.024088       0.061684       0.069586       0.030314      -0.014485      -0.007784       0.037011       0.037915      -0.041837       0.002511       0.039326              8.721895       6.896930      -1.657566      -2.845841      11.372915      -0.981845       7.895840           0.000000
          158              C       0.678908      15.369023       7.411768      -0.084997      29.880077 0.39585735E+03  0.91391666E+04                                 8.386856                            6.635019       0.185781       2.021644                    0.999862      29.566869      85.696283       0.636153       0.417039      -1.058208       0.035280       0.065650      -0.026708       0.079171      -0.014204       0.012829      -0.047430      -0.055219      -0.157570      -0.071306      -0.004768       0.076074              9.371569      14.046082      -1.216711       0.767370       8.256322      -2.016745       5.812303          -0.000001
          159              C       4.593719      16.072817       3.963369      -0.084629      31.618433 0.40887890E+03  0.95218851E+04                                 8.746172                            6.766898       0.193670       2.023552                    0.999810      29.787577      86.871385       0.626271       0.419968      -1.055759      -0.064744       0.005273       0.050100       0.082035       0.045590      -0.032550       0.036568       0.072399      -0.113806      -0.086225       0.007212       0.079013             10.036410       9.200654       2.937538      -0.887638      11.270935       4.288442       9.637642           0.000001
          160              C       3.031207       0.623687       5.229817      -0.080020      30.794100 0.39331699E+03  0.90653412E+04                                 8.553848                            6.615912       0.240088       2.040399                    0.999827      29.438805      85.236190       0.636791       0.417319      -1.058097       0.011857      -0.058023       0.056731       0.082010       0.026697       0.061630      -0.025223      -0.015456       0.118527      -0.082470       0.005504       0.076965              9.656303       8.275798       2.914982       3.272301      11.966794      -0.170169       8.726316           0.000000
          161              C       4.878588      14.964676       7.718843      -0.085712      32.350652 0.40977107E+03  0.95432598E+04                                 8.881022                            6.761300       0.160389       2.011003                    0.999870      29.773675      86.696893       0.628637       0.418360      -1.057281      -0.046376       0.063512      -0.005871       0.078861      -0.047466       0.008284       0.040777      -0.090968       0.034068      -0.078294      -0.000253       0.078548             10.320462       7.048183      -1.930376       2.548661       9.009585       2.811886      14.903618          -0.000000
          162              C       4.283264       0.440586       6.912055       0.118877      25.726817 0.30514502E+03  0.66076233E+04                                 7.586216                            5.811842       0.434049       2.140277                    0.999722      26.267004      73.969857       0.681420       0.415100      -1.058395      -0.021379       0.024088      -0.061684       0.069586      -0.030314       0.014485      -0.007784       0.037011       0.037915      -0.041837       0.002511       0.039326              8.721895       6.896930       1.657566       2.845841      11.372916      -0.981845       7.895840           0.000000
          163              C       9.207908      16.948268      13.240477      -0.084997      29.880074 0.39585731E+03  0.91391653E+04                                 8.386855                            6.635019       0.185782       2.021644                    0.999862      29.566867      85.696272       0.636153       0.417039      -1.058208       0.035281      -0.026708      -0.065650       0.079171       0.012829       0.014204       0.047430       0.051175       0.161613      -0.071306      -0.004768       0.076074              9.371568      14.046080       0.767369       1.216710       5.812302       2.016745       8.256321          -0.000001
          164              C      13.122719      13.499869      12.536683      -0.084629      31.618436 0.40887894E+03  0.95218863E+04                                 8.746173                            6.766898       0.193670       2.023552                    0.999810      29.787579      86.871394       0.626271       0.419968      -1.055759      -0.064744       0.050100      -0.005273       0.082035      -0.032550      -0.045590      -0.036568       0.093102      -0.051695      -0.086225       0.007212       0.079013             10.036411       9.200655      -0.887638      -2.937538       9.637643      -4.288443      11.270936           0.000001
          165              C      11.560207      14.766317       8.912813      -0.080020      30.794103 0.39331703E+03  0.90653425E+04                                 8.553849                            6.615913       0.240087       2.040399                    0.999827      29.438807      85.236200       0.636790       0.417319      -1.058097       0.011857       0.056731       0.058023       0.082010       0.061630      -0.026697       0.025223      -0.066992      -0.036080      -0.082470       0.005504       0.076965              9.656304       8.275799       3.272302      -2.914983       8.726317       0.170169      11.966796           0.000000
          166              C      13.407588      17.255343      13.644824      -0.085712      32.350650 0.40977105E+03  0.95432591E+04                                 8.881021                            6.761300       0.160389       2.011003                    0.999870      29.773674      86.696887       0.628637       0.418360      -1.057281      -0.046376      -0.005871      -0.063512       0.078861       0.008284       0.047466      -0.040777      -0.062518       0.119417      -0.078294      -0.000253       0.078548             10.320461       7.048183       2.548661       1.930375      14.903616      -2.811885       9.009584          -0.000000
          167              C      12.812264      16.448555       9.095914       0.118877      25.726816 0.30514500E+03  0.66076228E+04                                 7.586216                            5.811842       0.434049       2.140277                    0.999722      26.267003      73.969855       0.681419       0.415100      -1.058395      -0.021379      -0.061684      -0.024088       0.069586       0.014485       0.030314       0.007784      -0.000452      -0.074473      -0.041837       0.002511       0.039326              8.721895       6.896930       2.845841      -1.657566       7.895839       0.981845      11.372916           0.000000
          168              C       9.207908       2.124732       5.832523      -0.084997      29.880075 0.39585732E+03  0.91391654E+04                                 8.386855                            6.635019       0.185782       2.021644                    0.999862      29.566867      85.696271       0.636153       0.417039      -1.058208       0.035280       0.026708       0.065650       0.079171      -0.012829      -0.014204       0.047430       0.051175       0.161613      -0.071306      -0.004768       0.076074              9.371568      14.046081      -0.767369      -1.216709       5.812302       2.016745       8.256320          -0.000001
          169              C      13.122719       5.573131       6.536317      -0.084629      31.618436 0.40887893E+03  0.95218861E+04                                 8.746173                            6.766898       0.193670       2.023552                    0.999810      29.787579      86.871397       0.626271       0.419968      -1.055759      -0.064744      -0.050101       0.005273       0.082035       0.032550       0.045590      -0.036568       0.093102      -0.051695      -0.086225       0.007212       0.079013             10.036412       9.200655       0.887638       2.937539       9.637643      -4.288443      11.270937           0.000001
          170              C      11.560207       4.306683      10.160187      -0.080020      30.794103 0.39331703E+03  0.90653424E+04                                 8.553849                            6.615913       0.240087       2.040399                    0.999827      29.438807      85.236200       0.636791       0.417319      -1.058097       0.011857      -0.056731      -0.058023       0.082010      -0.061630       0.026697       0.025223      -0.066992      -0.036080      -0.082470       0.005504       0.076965              9.656304       8.275799      -3.272302       2.914983       8.726316       0.170168      11.966795           0.000000
          171              C      13.407588       1.817657       5.428176      -0.085712      32.350652 0.40977107E+03  0.95432599E+04                                 8.881022                            6.761300       0.160389       2.011003                    0.999870      29.773675      86.696892       0.628637       0.418360      -1.057281      -0.046376       0.005871       0.063512       0.078861      -0.008284      -0.047466      -0.040777      -0.062518       0.119417      -0.078294      -0.000253       0.078548             10.320462       7.048183      -2.548661      -1.930376      14.903618      -2.811885       9.009585          -0.000000
          172              C      12.812264       2.624445       9.977086       0.118877      25.726817 0.30514502E+03  0.66076234E+04                                 7.586216                            5.811842       0.434049       2.140277                    0.999722      26.267004      73.969860       0.681419       0.415100      -1.058395      -0.021379       0.061684       0.024088       0.069586      -0.014485      -0.030314       0.007784      -0.000452      -0.074473      -0.041837       0.002511       0.039326              8.721896       6.896930      -2.845841       1.657566       7.895840       0.981845      11.372917           0.000000
          173              C       7.850092       5.832523       2.124732      -0.084997      29.880076 0.39585733E+03  0.91391658E+04                                 8.386856                            6.635019       0.185782       2.021644                    0.999862      29.566867      85.696275       0.636153       0.417039      -1.058208      -0.035281       0.065650       0.026708       0.079171       0.014204       0.012829       0.047430      -0.055219      -0.157569      -0.071306      -0.004768       0.076074              9.371569      14.046083       1.216709       0.767369       8.256321       2.016745       5.812303          -0.000001
          174              C       3.935281       6.536317       5.573131      -0.084629      31.618433 0.40887891E+03  0.95218851E+04                                 8.746172                            6.766897       0.193670       2.023552                    0.999810      29.787577      86.871382       0.626271       0.419968      -1.055759       0.064744       0.005273      -0.050100       0.082035      -0.045590      -0.032550      -0.036568       0.072399      -0.113806      -0.086225       0.007212       0.079013             10.036410       9.200654      -2.937537      -0.887638      11.270934      -4.288442       9.637642           0.000001
          175              C       5.497793      10.160187       4.306683      -0.080020      30.794101 0.39331700E+03  0.90653416E+04                                 8.553848                            6.615912       0.240087       2.040399                    0.999827      29.438806      85.236195       0.636791       0.417319      -1.058097      -0.011857      -0.058023      -0.056731       0.082010      -0.026697       0.061630       0.025223      -0.015456       0.118527      -0.082470       0.005504       0.076965              9.656303       8.275799      -2.914983       3.272302      11.966795       0.170168       8.726316           0.000000
          176              C       3.650412       5.428176       1.817657      -0.085712      32.350652 0.40977107E+03  0.95432599E+04                                 8.881022                            6.761300       0.160389       2.011003                    0.999870      29.773675      86.696894       0.628637       0.418360      -1.057281       0.046376       0.063512       0.005871       0.078861       0.047466       0.008284      -0.040777      -0.090967       0.034068      -0.078294      -0.000253       0.078548             10.320462       7.048183       1.930376       2.548661       9.009585      -2.811885      14.903618          -0.000000
          177              C       4.245736       9.977086       2.624445       0.118877      25.726817 0.30514501E+03  0.66076231E+04                                 7.586216                            5.811841       0.434049       2.140277                    0.999722      26.267004      73.969857       0.681420       0.415100      -1.058395       0.021379       0.024088       0.061684       0.069586       0.030314       0.014485       0.007784       0.037011       0.037915      -0.041837       0.002511       0.039326              8.721895       6.896930      -1.657566       2.845841      11.372915       0.981845       7.895840           0.000000
          178              C       7.850092      13.240477      16.948268      -0.084997      29.880076 0.39585735E+03  0.91391664E+04                                 8.386856                            6.635020       0.185781       2.021644                    0.999862      29.566868      85.696279       0.636153       0.417039      -1.058208      -0.035281      -0.065650      -0.026708       0.079171      -0.014204      -0.012829       0.047430      -0.055219      -0.157570      -0.071306      -0.004768       0.076074              9.371569      14.046082      -1.216710      -0.767369       8.256322       2.016745       5.812303          -0.000001
          179              C       3.935281      12.536683      13.499869      -0.084629      31.618436 0.40887893E+03  0.95218861E+04                                 8.746173                            6.766898       0.193670       2.023552                    0.999810      29.787579      86.871395       0.626271       0.419968      -1.055759       0.064744      -0.005273       0.050100       0.082035       0.045590       0.032550      -0.036568       0.072399      -0.113806      -0.086225       0.007212       0.079013             10.036411       9.200655       2.937538       0.887638      11.270936      -4.288443       9.637643           0.000001
          180              C       5.497793       8.912813      14.766317      -0.080020      30.794104 0.39331703E+03  0.90653426E+04                                 8.553849                            6.615913       0.240087       2.040399                    0.999827      29.438808      85.236204       0.636790       0.417319      -1.058097      -0.011857       0.058023       0.056731       0.082010       0.026697      -0.061630       0.025223      -0.015456       0.118527      -0.082470       0.005504       0.076965              9.656304       8.275799       2.914983      -3.272302      11.966796       0.170168       8.726317           0.000000
          181              C       3.650412      13.644824      17.255343      -0.085712      32.350652 0.40977107E+03  0.95432600E+04                                 8.881022                            6.761300       0.160389       2.011003                    0.999870      29.773675      86.696893       0.628637       0.418360      -1.057281       0.046376      -0.063512      -0.005871       0.078861      -0.047466      -0.008284      -0.040777      -0.090968       0.034068      -0.078294      -0.000253       0.078548             10.320462       7.048183      -1.930376      -2.548661       9.009585      -2.811885      14.903618          -0.000000
          182              C       4.245736       9.095914      16.448555       0.118877      25.726817 0.30514502E+03  0.66076234E+04                                 7.586216                            5.811842       0.434049       2.140277                    0.999722      26.267004      73.969859       0.681419       0.415100      -1.058395       0.021379      -0.024088      -0.061684       0.069586      -0.030314      -0.014485       0.007784       0.037011       0.037915      -0.041837       0.002511       0.039326              8.721896       6.896930       1.657566      -2.845841      11.372916       0.981845       7.895840           0.000000
          183              C      16.379092      11.661232       3.703977      -0.084997      29.880073 0.39585730E+03  0.91391650E+04                                 8.386855                            6.635019       0.185782       2.021644                    0.999862      29.566866      85.696268       0.636153       0.417039      -1.058208      -0.035281       0.026708      -0.065650       0.079171       0.012829      -0.014204      -0.047430       0.051175       0.161613      -0.071306      -0.004768       0.076074              9.371568      14.046080       0.767369      -1.216710       5.812302      -2.016745       8.256321          -0.000001
          184              C      12.464281      15.109631       3.000183      -0.084629      31.618437 0.40887894E+03  0.95218864E+04                                 8.746173                            6.766898       0.193670       2.023552                    0.999810      29.787580      86.871403       0.626271       0.419968      -1.055759       0.064744      -0.050101      -0.005273       0.082035      -0.032550       0.045590       0.036568       0.093102      -0.051695      -0.086225       0.007212       0.079013             10.036412       9.200656      -0.887638       2.937539       9.637643       4.288443      11.270938           0.000001
          185              C      14.026793      13.843183      18.449313      -0.080020      30.794103 0.39331702E+03  0.90653423E+04                                 8.553849                            6.615913       0.240087       2.040399                    0.999827      29.438807      85.236201       0.636791       0.417319      -1.058097      -0.011857      -0.056731       0.058023       0.082010       0.061630       0.026697      -0.025223      -0.066992      -0.036079      -0.082470       0.005504       0.076965              9.656304       8.275799       3.272302       2.914983       8.726317      -0.170168      11.966795           0.000000
          186              C      12.179412      11.354157       4.108324      -0.085712      32.350650 0.40977104E+03  0.95432591E+04                                 8.881022                            6.761300       0.160389       2.011003                    0.999870      29.773674      86.696887       0.628637       0.418360      -1.057281       0.046376       0.005871      -0.063512       0.078861       0.008284      -0.047466       0.040777      -0.062518       0.119417      -0.078294      -0.000253       0.078548             10.320461       7.048183       2.548661      -1.930376      14.903617       2.811885       9.009584          -0.000000
          187              C      12.774736      12.160945      18.632414       0.118877      25.726817 0.30514502E+03  0.66076232E+04                                 7.586216                            5.811842       0.434049       2.140277                    0.999722      26.267004      73.969857       0.681420       0.415100      -1.058395       0.021379       0.061684      -0.024088       0.069586       0.014485      -0.030314      -0.007784      -0.000452      -0.074473      -0.041837       0.002511       0.039326              8.721895       6.896930       2.845841       1.657566       7.895840      -0.981845      11.372915           0.000000
          188              C      16.379092       7.411768      15.369023      -0.084997      29.880075 0.39585733E+03  0.91391658E+04                                 8.386856                            6.635019       0.185782       2.021644                    0.999862      29.566867      85.696275       0.636153       0.417039      -1.058208      -0.035280      -0.026708       0.065650       0.079171      -0.012829       0.014204      -0.047430       0.051175       0.161613      -0.071306      -0.004768       0.076074              9.371568      14.046081      -0.767369       1.216710       5.812303      -2.016745       8.256321          -0.000001
          189              C      12.464281       3.963369      16.072817      -0.084629      31.618431 0.40887886E+03  0.95218840E+04                                 8.746172                            6.766897       0.193671       2.023552                    0.999810      29.787576      86.871383       0.626271       0.419968      -1.055759       0.064744       0.050100       0.005273       0.082035       0.032550      -0.045590       0.036568       0.093102      -0.051695      -0.086225       0.007212       0.079013             10.036410       9.200654       0.887638      -2.937538       9.637642       4.288442      11.270935           0.000001
          190              C      14.026793       5.229817       0.623687      -0.080020      30.794102 0.39331700E+03  0.90653417E+04                                 8.553849                            6.615913       0.240087       2.040399                    0.999827      29.438806      85.236197       0.636790       0.417319      -1.058097      -0.011857       0.056731      -0.058023       0.082010      -0.061630      -0.026697      -0.025223      -0.066992      -0.036080      -0.082470       0.005504       0.076965              9.656304       8.275799      -3.272302      -2.914983       8.726316      -0.170168      11.966795           0.000000
          191              C      12.179412       7.718843      14.964676      -0.085712      32.350651 0.40977105E+03  0.95432593E+04                                 8.881022                            6.761300       0.160389       2.011003                    0.999870      29.773674      86.696889       0.628637       0.418360      -1.057281       0.046376      -0.005871       0.063512       0.078861      -0.008284       0.047466       0.040777      -0.062518       0.119417      -0.078294      -0.000253       0.078548             10.320462       7.048183      -2.548661       1.930376      14.903617       2.811885       9.009585          -0.000000
          192              C      12.774736       6.912055       0.440586       0.118877      25.726817 0.30514502E+03  0.66076233E+04                                 7.586216                            5.811842       0.434049       2.140277                    0.999722      26.267004      73.969856       0.681420       0.415100      -1.058395       0.021379      -0.061684       0.024088       0.069586      -0.014485       0.030314      -0.007784      -0.000452      -0.074473      -0.041837       0.002511       0.039326              8.721895       6.896930      -2.845841      -1.657566       7.895839      -0.981845      11.372916           0.000000
          193              C       0.000000      17.062706       6.379919       0.125735      24.983704 0.30580097E+03  0.66254860E+04                                 7.441284                            5.831895       0.445084       2.143458                    0.999638      26.266586      73.992867       0.677822       0.417073      -1.057125       0.000000      -0.060724       0.029759       0.067624       0.000000      -0.000000      -0.026468      -0.057233       0.064237      -0.039323      -0.006865       0.046188              8.375532      12.058637       0.000005      -0.000003       7.515687      -2.300969       5.552273          -0.000000
          194              C       0.000000       2.010294      12.693081       0.125735      24.983702 0.30580095E+03  0.66254853E+04                                 7.441283                            5.831895       0.445084       2.143458                    0.999638      26.266585      73.992860       0.677822       0.417073      -1.057125       0.000000       0.060724      -0.029759       0.067624      -0.000000       0.000000      -0.026468      -0.057233       0.064237      -0.039323      -0.006865       0.046188              8.375531      12.058636      -0.000005       0.000003       7.515686      -2.300969       5.552273          -0.000000
          195              C       8.529000       3.156582       7.526206       0.125735      24.983697 0.30580097E+03  0.66254860E+04                                 7.441283                            5.831896       0.445083       2.143458                    0.999638      26.266587      73.992873       0.677821       0.417073      -1.057124       0.000000      -0.029759      -0.060724       0.067624       0.000000       0.000000       0.026468      -0.060735       0.053731      -0.039323      -0.006865       0.046188              8.375530      12.058631       0.000003       0.000005       5.552274       2.300969       7.515687          -0.000000
          196              C       8.529000      15.916419      11.546794       0.125735      24.983704 0.30580097E+03  0.66254860E+04                                 7.441284                            5.831895       0.445084       2.143458                    0.999638      26.266586      73.992865       0.677822       0.417073      -1.057125       0.000000       0.029759       0.060724       0.067624      -0.000000      -0.000000       0.026468      -0.060735       0.053731      -0.039323      -0.006865       0.046188              8.375532      12.058637      -0.000003      -0.000005       5.552273       2.300969       7.515686          -0.000000
          197              C       8.529000      11.546794      15.916419       0.125735      24.983704 0.30580097E+03  0.66254860E+04                                 7.441284                            5.831895       0.445083       2.143458                    0.999638      26.266586      73.992867       0.677822       0.417073      -1.057125      -0.000000       0.060724       0.029759       0.067624       0.000000       0.000000       0.026468      -0.057233       0.064237      -0.039323      -0.006865       0.046188              8.375532      12.058637       0.000005       0.000003       7.515686       2.300969       5.552273          -0.000000
          198              C       8.529000       7.526206       3.156582       0.125735      24.983697 0.30580097E+03  0.66254860E+04                                 7.441283                            5.831895       0.445084       2.143458                    0.999638      26.266587      73.992868       0.677822       0.417073      -1.057125      -0.000000      -0.060724      -0.029759       0.067624      -0.000000      -0.000000       0.026468      -0.057233       0.064237      -0.039323      -0.006865       0.046188              8.375529      12.058629      -0.000005      -0.000003       7.515686       2.300969       5.552274          -0.000000
          199              C       0.000000       6.379919      17.062706       0.125735      24.983704 0.30580097E+03  0.66254858E+04                                 7.441284                            5.831896       0.445084       2.143458                    0.999638      26.266586      73.992867       0.677821       0.417073      -1.057124      -0.000000       0.029759      -0.060724       0.067624       0.000000      -0.000000      -0.026468      -0.060735       0.053731      -0.039323      -0.006865       0.046188              8.375532      12.058638       0.000003      -0.000005       5.552273      -2.300969       7.515686          -0.000000
          200              C       0.000000      12.693081       2.010294       0.125735      24.983704 0.30580097E+03  0.66254860E+04                                 7.441284                            5.831895       0.445084       2.143458                    0.999638      26.266586      73.992866       0.677822       0.417073      -1.057125      -0.000000      -0.029759       0.060724       0.067624      -0.000000       0.000000      -0.026468      -0.060735       0.053731      -0.039323      -0.006865       0.046188              8.375532      12.058637      -0.000003       0.000005       5.552273      -2.300969       7.515686          -0.000000
          201              C      14.183727      14.836887       4.236113       0.116591      26.257461 0.31551323E+03  0.68979028E+04                                 7.738103                            5.940828       0.348849       2.110764                    0.999815      26.594380      75.553457       0.667881       0.419477      -1.054329      -0.053016       0.022496      -0.022496       0.061829      -0.012041       0.012041      -0.031598       0.028746      -0.028746      -0.041180       0.003501       0.037678              9.023056       8.575024      -1.979359       1.979356       9.247075       3.509093       9.247070          -0.000000
          202              C      14.183727       4.236113      14.836887       0.116591      26.257458 0.31551319E+03  0.68979016E+04                                 7.738102                            5.940828       0.348850       2.110764                    0.999815      26.594379      75.553449       0.667881       0.419477      -1.054329      -0.053016      -0.022496       0.022496       0.061829       0.012041      -0.012041      -0.031598       0.028746      -0.028746      -0.041180       0.003501       0.037678              9.023055       8.575023       1.979359      -1.979355       9.247074       3.509093       9.247069           0.000000
          203              C       5.654727       5.300387       5.300387       0.116591      26.257459 0.31551321E+03  0.68979022E+04                                 7.738103                            5.940828       0.348849       2.110764                    0.999815      26.594380      75.553454       0.667881       0.419477      -1.054329      -0.053016       0.022496       0.022496       0.061829      -0.012041      -0.012041       0.031598       0.028746      -0.028746      -0.041180       0.003501       0.037678              9.023056       8.575023      -1.979355      -1.979359       9.247070      -3.509093       9.247074          -0.000000
          204              C       5.654727      13.772613      13.772613       0.116591      26.257459 0.31551319E+03  0.68979017E+04                                 7.738103                            5.940828       0.348849       2.110764                    0.999815      26.594379      75.553453       0.667881       0.419477      -1.054329      -0.053016      -0.022496      -0.022496       0.061829       0.012041       0.012041       0.031598       0.028746      -0.028746      -0.041180       0.003501       0.037678              9.023056       8.575024       1.979355       1.979359       9.247070      -3.509093       9.247074           0.000000
          205              C      11.403273      13.772613      13.772613       0.116591      26.257461 0.31551323E+03  0.68979028E+04                                 7.738103                            5.940829       0.348849       2.110764                    0.999815      26.594381      75.553460       0.667881       0.419477      -1.054329       0.053016      -0.022496      -0.022496       0.061829      -0.012041      -0.012041       0.031598       0.028746      -0.028745      -0.041180       0.003501       0.037678              9.023057       8.575024      -1.979359      -1.979355       9.247075      -3.509094       9.247071           0.000000
          206              C      11.403273       5.300387       5.300387       0.116591      26.257461 0.31551324E+03  0.68979029E+04                                 7.738103                            5.940829       0.348849       2.110764                    0.999815      26.594381      75.553461       0.667881       0.419477      -1.054329       0.053016       0.022496       0.022496       0.061829       0.012041       0.012041       0.031598       0.028746      -0.028746      -0.041179       0.003501       0.037678              9.023057       8.575024       1.979359       1.979355       9.247075      -3.509094       9.247071           0.000000
          207              C       2.874273       4.236113      14.836887       0.116591      26.257462 0.31551324E+03  0.68979031E+04                                 7.738104                            5.940829       0.348849       2.110764                    0.999815      26.594381      75.553462       0.667881       0.419477      -1.054329       0.053016      -0.022496       0.022496       0.061829      -0.012041       0.012041      -0.031598       0.028746      -0.028746      -0.041180       0.003501       0.037678              9.023057       8.575024      -1.979355       1.979359       9.247071       3.509094       9.247076           0.000000
          208              C       2.874273      14.836887       4.236113       0.116591      26.257463 0.31551326E+03  0.68979034E+04                                 7.738104                            5.940829       0.348849       2.110764                    0.999815      26.594382      75.553464       0.667881       0.419477      -1.054329       0.053016       0.022496      -0.022496       0.061829       0.012041      -0.012041      -0.031598       0.028746      -0.028746      -0.041180       0.003501       0.037678              9.023057       8.575024       1.979355      -1.979359       9.247071       3.509094       9.247076           0.000000
          209              N      15.937289      16.513403       6.841485      -0.269662      38.315137 0.52149079E+03  0.12636579E+05                                 9.561055                            7.386650      -0.000655       2.012184                    0.998965      28.638380      79.524661       0.644234       0.392355      -1.096749       0.096383      -0.059737       0.034429       0.118505       0.021752       0.001308      -0.043101      -0.005513      -0.021296      -0.048893       0.000258       0.048635             11.503380      19.959654      -1.313259       0.281959       8.287742      -1.539020       6.262744          -0.000000
          210              N      13.624225      15.956472       4.693865      -0.274734      40.060835 0.53707056E+03  0.13111314E+05                                 9.864061                            7.506391       0.010223       2.014141                    0.998894      28.830466      80.378171       0.637718       0.393425      -1.095912      -0.062062      -0.050099      -0.093047       0.122553      -0.049589       0.017455       0.007547       0.006398      -0.001217      -0.055109       0.004030       0.051078             12.206775       9.180872      -0.751626       2.358885      13.068578       7.104755      14.370875          -0.000000
          211              N      13.653223      18.825051       6.198725      -0.267071      39.920391 0.51953602E+03  0.12572480E+05                                 9.820971                            7.365242       0.058521       2.033327                    0.999164      28.487433      78.952002       0.646415       0.391552      -1.097740      -0.011282       0.108314      -0.040285       0.116112       0.000439      -0.049068      -0.005405       0.000891       0.000601      -0.049051      -0.000630       0.049681             12.066043       8.608567      -4.489253      -2.178992      19.154089      -0.716098       8.435473           0.000000
          212              N      12.875378      16.135758       7.804672      -0.269596      39.168655 0.53087534E+03  0.12919210E+05                                 9.702660                            7.468622       0.064811       2.037358                    0.998611      28.564322      79.443716       0.638768       0.394021      -1.095779      -0.073049      -0.069898       0.062822       0.119031       0.029134       0.004144       0.029557      -0.024623       0.041509      -0.042215      -0.005315       0.047530             11.574814       9.090664       3.119532      -4.535818       9.452971      -0.813151      16.180805          -0.000000
          213              N      15.937289       2.559597      12.231515      -0.269662      38.315135 0.52149078E+03  0.12636578E+05                                 9.561055                            7.386649      -0.000655       2.012184                    0.998965      28.638380      79.524657       0.644234       0.392355      -1.096749       0.096383       0.059737      -0.034429       0.118505      -0.021752      -0.001308      -0.043101      -0.005513      -0.021296      -0.048893       0.000258       0.048635             11.503379      19.959652       1.313258      -0.281959       8.287741      -1.539020       6.262744          -0.000000
          214              N      13.624225       3.116528      14.379135      -0.274734      40.060835 0.53707056E+03  0.13111314E+05                                 9.864060                            7.506391       0.010223       2.014141                    0.998894      28.830466      80.378169       0.637718       0.393425      -1.095912      -0.062062       0.050099       0.093047       0.122553       0.049589      -0.017455       0.007547       0.006398      -0.001217      -0.055109       0.004030       0.051078             12.206774       9.180871       0.751626      -2.358884      13.068577       7.104754      14.370874          -0.000000
          215              N      13.653223       0.247949      12.874275      -0.267071      39.920389 0.51953599E+03  0.12572479E+05                                 9.820971                            7.365242       0.058521       2.033327                    0.999164      28.487432      78.951999       0.646415       0.391552      -1.097740      -0.011282      -0.108314       0.040285       0.116112      -0.000439       0.049068      -0.005405       0.000891       0.000601      -0.049051      -0.000630       0.049681             12.066043       8.608567       4.489253       2.178992      19.154089      -0.716098       8.435472          -0.000000
          216              N      12.875378       2.937242      11.268328      -0.269596      39.168659 0.53087540E+03  0.12919212E+05                                 9.702661                            7.468623       0.064811       2.037358                    0.998611      28.564324      79.443722       0.638768       0.394021      -1.095779      -0.073049       0.069898      -0.062822       0.119031      -0.029134      -0.004144       0.029557      -0.024623       0.041509      -0.042215      -0.005315       0.047530             11.574814       9.090664      -3.119533       4.535818       9.452972      -0.813151      16.180806          -0.000000
          217              N       7.408289       2.695015       6.976903      -0.269662      38.315138 0.52149094E+03  0.12636583E+05                                 9.561055                            7.386651      -0.000655       2.012184                    0.998965      28.638381      79.524662       0.644234       0.392355      -1.096749       0.096383      -0.034429      -0.059737       0.118505      -0.001308       0.021752       0.043101       0.007891       0.018918      -0.048893       0.000258       0.048635             11.503379      19.959649      -0.281958      -1.313259       6.262745       1.539021       8.287742          -0.000000
          218              N       5.095225       4.842635       6.419972      -0.274734      40.060835 0.53707056E+03  0.13111314E+05                                 9.864060                            7.506391       0.010223       2.014141                    0.998894      28.830466      80.378171       0.637718       0.393425      -1.095912      -0.062062       0.093047      -0.050099       0.122553      -0.017455      -0.049589      -0.007547       0.003807      -0.008988      -0.055109       0.004030       0.051078             12.206775       9.180871      -2.358884      -0.751626      14.370875      -7.104755      13.068578          -0.000000
          219              N       5.124223       3.337775       9.288551      -0.267071      39.920391 0.51953602E+03  0.12572480E+05                                 9.820972                            7.365243       0.058521       2.033327                    0.999164      28.487433      78.952004       0.646414       0.391552      -1.097740      -0.011282       0.040285       0.108314       0.116112       0.049068       0.000439       0.005405       0.000145      -0.001637      -0.049051      -0.000630       0.049681             12.066043       8.608567       2.178992      -4.489254       8.435473       0.716098      19.154090           0.000000
          220              N       4.346378       1.731828       6.599258      -0.269596      39.168656 0.53087537E+03  0.12919211E+05                                 9.702660                            7.468622       0.064811       2.037358                    0.998611      28.564323      79.443717       0.638768       0.394021      -1.095779      -0.073049      -0.062822      -0.069898       0.119031      -0.004144       0.029134      -0.029557      -0.033066       0.016181      -0.042215      -0.005315       0.047530             11.574813       9.090664       4.535818       3.119532      16.180805       0.813150       9.452971          -0.000000
          221              N       7.408289      16.377985      12.096097      -0.269662      38.315133 0.52149075E+03  0.12636577E+05                                 9.561055                            7.386649      -0.000655       2.012184                    0.998965      28.638379      79.524655       0.644234       0.392355      -1.096749       0.096383       0.034429       0.059737       0.118505       0.001308      -0.021752       0.043101       0.007891       0.018918      -0.048893       0.000258       0.048635             11.503379      19.959652       0.281959       1.313259       6.262744       1.539020       8.287741          -0.000000
          222              N       5.095225      14.230365      12.653028      -0.274734      40.060835 0.53707056E+03  0.13111314E+05                                 9.864061                            7.506391       0.010223       2.014141                    0.998894      28.830466      80.378171       0.637718       0.393425      -1.095912      -0.062062      -0.093047       0.050099       0.122553       0.017455       0.049589      -0.007547       0.003807      -0.008988      -0.055109       0.004030       0.051078             12.206775       9.180871       2.358884       0.751626      14.370875      -7.104755      13.068578          -0.000000
          223              N       5.124223      15.735225       9.784449      -0.267071      39.920391 0.51953601E+03  0.12572480E+05                                 9.820971                            7.365242       0.058521       2.033327                    0.999164      28.487433      78.952002       0.646415       0.391552      -1.097740      -0.011282      -0.040285      -0.108314       0.116112      -0.049068      -0.000439       0.005405       0.000145      -0.001637      -0.049051      -0.000630       0.049681             12.066043       8.608567      -2.178992       4.489254       8.435472       0.716098      19.154090           0.000000
          224              N       4.346378      17.341172      12.473742      -0.269596      39.168657 0.53087537E+03  0.12919211E+05                                 9.702660                            7.468622       0.064811       2.037358                    0.998611      28.564323      79.443718       0.638768       0.394021      -1.095779      -0.073049       0.062822       0.069898       0.119031       0.004144      -0.029134      -0.029557      -0.033066       0.016181      -0.042215      -0.005315       0.047530             11.574814       9.090664      -4.535818      -3.119532      16.180805       0.813150       9.452972          -0.000000
          225              N       9.649711      12.096097      16.377985      -0.269662      38.315136 0.52149078E+03  0.12636578E+05                                 9.561055                            7.386650      -0.000655       2.012184                    0.998965      28.638380      79.524660       0.644234       0.392355      -1.096749      -0.096383       0.059737       0.034429       0.118505       0.021752      -0.001308       0.043101      -0.005513      -0.021296      -0.048893       0.000258       0.048635             11.503380      19.959653      -1.313258      -0.281959       8.287742       1.539020       6.262744          -0.000000
          226              N      11.962775      12.653028      14.230365      -0.274734      40.060835 0.53707056E+03  0.13111314E+05                                 9.864061                            7.506391       0.010223       2.014141                    0.998894      28.830466      80.378172       0.637718       0.393425      -1.095912       0.062062       0.050099      -0.093047       0.122553      -0.049589      -0.017455      -0.007547       0.006398      -0.001217      -0.055109       0.004030       0.051078             12.206775       9.180871      -0.751626      -2.358884      13.068578      -7.104755      14.370875          -0.000000
          227              N      11.933777       9.784449      15.735225      -0.267071      39.920391 0.51953602E+03  0.12572480E+05                                 9.820971                            7.365242       0.058521       2.033327                    0.999164      28.487433      78.952002       0.646415       0.391552      -1.097740       0.011282      -0.108314      -0.040285       0.116112       0.000439       0.049068       0.005405       0.000891       0.000601      -0.049051      -0.000630       0.049681             12.066043       8.608567      -4.489253       2.178992      19.154089       0.716098       8.435473           0.000000
          228              N      12.711622      12.473742      17.341172      -0.269596      39.168657 0.53087537E+03  0.12919211E+05                                 9.702660                            7.468623       0.064811       2.037358                    0.998611      28.564323      79.443719       0.638768       0.394021      -1.095779       0.073049       0.069898       0.062822       0.119031       0.029134      -0.004144      -0.029557      -0.024623       0.041509      -0.042215      -0.005315       0.047530             11.574814       9.090664       3.119533       4.535818       9.452972       0.813151      16.180805          -0.000000
          229              N       9.649711       6.976903       2.695015      -0.269662      38.315134 0.52149089E+03  0.12636581E+05                                 9.561055                            7.386651      -0.000655       2.012184                    0.998965      28.638379      79.524656       0.644234       0.392355      -1.096749      -0.096383      -0.059737      -0.034429       0.118505      -0.021752       0.001308       0.043101      -0.005513      -0.021296      -0.048893       0.000258       0.048635             11.503378      19.959648       1.313259       0.281958       8.287742       1.539021       6.262745          -0.000000
          230              N      11.962775       6.419972       4.842635      -0.274734      40.060836 0.53707057E+03  0.13111315E+05                                 9.864061                            7.506391       0.010223       2.014141                    0.998894      28.830466      80.378174       0.637718       0.393425      -1.095912       0.062062      -0.050099       0.093047       0.122553       0.049589       0.017455      -0.007547       0.006398      -0.001217      -0.055109       0.004030       0.051078             12.206776       9.180872       0.751626       2.358884      13.068579      -7.104756      14.370876          -0.000000
          231              N      11.933777       9.288551       3.337775      -0.267071      39.920390 0.51953601E+03  0.12572480E+05                                 9.820971                            7.365242       0.058521       2.033327                    0.999164      28.487433      78.952001       0.646415       0.391552      -1.097740       0.011282       0.108314       0.040285       0.116112      -0.000439      -0.049068       0.005405       0.000891       0.000601      -0.049051      -0.000630       0.049681             12.066043       8.608567       4.489253      -2.178992      19.154089       0.716098       8.435472           0.000000
          232              N      12.711622       6.599258       1.731828      -0.269596      39.168657 0.53087537E+03  0.12919211E+05                                 9.702660                            7.468622       0.064811       2.037358                    0.998611      28.564323      79.443718       0.638768       0.394021      -1.095779       0.073049      -0.069898      -0.062822       0.119031      -0.029134       0.004144      -0.029557      -0.024623       0.041509      -0.042215      -0.005315       0.047530             11.574814       9.090664      -3.119532      -4.535818       9.452972       0.813151      16.180805          -0.000000
          233              N       1.120711       6.841485      16.513403      -0.269662      38.315135 0.52149077E+03  0.12636578E+05                                 9.561054                            7.386649      -0.000655       2.012184                    0.998965      28.638380      79.524657       0.644234       0.392355      -1.096749      -0.096383       0.034429      -0.059737       0.118505      -0.001308      -0.021752      -0.043101       0.007891       0.018918      -0.048893       0.000258       0.048635             11.503379      19.959651      -0.281959       1.313258       6.262743      -1.539020       8.287741          -0.000000
          234              N       3.433775       4.693865      15.956472      -0.274734      40.060836 0.53707057E+03  0.13111314E+05                                 9.864061                            7.506391       0.010223       2.014141                    0.998894      28.830466      80.378173       0.637718       0.393425      -1.095912       0.062062      -0.093047      -0.050099       0.122553      -0.017455       0.049589       0.007547       0.003807      -0.008988      -0.055109       0.004030       0.051078             12.206775       9.180872      -2.358884       0.751626      14.370875       7.104755      13.068578          -0.000000
          235              N       3.404777       6.198725      18.825051      -0.267071      39.920391 0.51953602E+03  0.12572480E+05                                 9.820971                            7.365242       0.058521       2.033327                    0.999164      28.487433      78.952002       0.646415       0.391552      -1.097740       0.011282      -0.040285       0.108314       0.116112       0.049068      -0.000439      -0.005405       0.000145      -0.001637      -0.049051      -0.000630       0.049681             12.066043       8.608567       2.178992       4.489253       8.435473      -0.716098      19.154089          -0.000000
          236              N       4.182622       7.804672      16.135758      -0.269596      39.168657 0.53087537E+03  0.12919211E+05                                 9.702660                            7.468623       0.064811       2.037358                    0.998611      28.564323      79.443719       0.638768       0.394021      -1.095779       0.073049       0.062822      -0.069898       0.119031      -0.004144      -0.029134       0.029557      -0.033066       0.016181      -0.042215      -0.005315       0.047530             11.574814       9.090664       4.535818      -3.119533      16.180805      -0.813151       9.452972          -0.000000
          237              N       1.120711      12.231515       2.559597      -0.269662      38.315136 0.52149079E+03  0.12636579E+05                                 9.561055                            7.386650      -0.000655       2.012184                    0.998965      28.638380      79.524661       0.644234       0.392355      -1.096749      -0.096383      -0.034429       0.059737       0.118505       0.001308       0.021752      -0.043101       0.007891       0.018918      -0.048893       0.000258       0.048635             11.503380      19.959653       0.281959      -1.313258       6.262744      -1.539020       8.287742          -0.000000
          238              N       3.433775      14.379135       3.116528      -0.274734      40.060835 0.53707056E+03  0.13111314E+05                                 9.864061                            7.506391       0.010223       2.014141                    0.998894      28.830466      80.378172       0.637718       0.393425      -1.095912       0.062062       0.093047       0.050099       0.122553       0.017455      -0.049589       0.007547       0.003807      -0.008988      -0.055109       0.004030       0.051078             12.206775       9.180871       2.358884      -0.751626      14.370875       7.104755      13.068578          -0.000000
          239              N       3.404777      12.874275       0.247949      -0.267071      39.920393 0.51953605E+03  0.12572481E+05                                 9.820972                            7.365243       0.058521       2.033327                    0.999164      28.487434      78.952006       0.646415       0.391552      -1.097740       0.011282       0.040285      -0.108314       0.116112      -0.049068       0.000439      -0.005405       0.000145      -0.001637      -0.049051      -0.000630       0.049681             12.066043       8.608567      -2.178992      -4.489254       8.435473      -0.716098      19.154090          -0.000000
          240              N       4.182622      11.268328       2.937242      -0.269596      39.168657 0.53087538E+03  0.12919211E+05                                 9.702660                            7.468623       0.064811       2.037358                    0.998611      28.564323      79.443719       0.638768       0.394021      -1.095779       0.073049      -0.062822       0.069898       0.119031       0.004144       0.029134       0.029557      -0.033066       0.016181      -0.042215      -0.005315       0.047530             11.574814       9.090664      -4.535818       3.119532      16.180806      -0.813150       9.452972          -0.000000
          241              N       1.120711       2.559597      12.231515      -0.269667      38.315477 0.52149619E+03  0.12636743E+05                                 9.561118                            7.386694      -0.000661       2.012180                    0.998965      28.638504      79.525128       0.644231       0.392356      -1.096748      -0.096383       0.059735      -0.034428       0.118505       0.021751       0.001309      -0.043101      -0.005513      -0.021298      -0.048893       0.000259       0.048634             11.503462      19.959815      -1.313281       0.281969       8.287792      -1.539030       6.262780          -0.000000
          242              N       3.433775       3.116528      14.379135      -0.274737      40.061087 0.53707450E+03  0.13111436E+05                                 9.864108                            7.506424       0.010216       2.014138                    0.998894      28.830557      80.378534       0.637716       0.393426      -1.095911       0.062062       0.050099       0.093047       0.122553      -0.049589       0.017455       0.007548       0.006398      -0.001216      -0.055108       0.004031       0.051078             12.206839       9.180913      -0.751622       2.358903      13.068642       7.104802      14.370961          -0.000000
          243              N       3.404777       0.247949      12.874275      -0.267072      39.920455 0.51953703E+03  0.12572511E+05                                 9.820984                            7.365251       0.058519       2.033326                    0.999164      28.487457      78.952101       0.646414       0.391552      -1.097740       0.011282      -0.108314       0.040284       0.116112       0.000439      -0.049068      -0.005405       0.000891       0.000600      -0.049051      -0.000630       0.049682             12.066059       8.608576      -4.489258      -2.178994      19.154119      -0.716103       8.435482           0.000000
          244              N       4.182622       2.937242      11.268328      -0.269597      39.168774 0.53087719E+03  0.12919268E+05                                 9.702685                            7.468639       0.064804       2.037355                    0.998611      28.564371      79.443932       0.638766       0.394022      -1.095779       0.073049       0.069897      -0.062822       0.119031       0.029134       0.004144       0.029557      -0.024624       0.041509      -0.042215      -0.005315       0.047530             11.574845       9.090688       3.119543      -4.535835       9.452995      -0.813155      16.180852          -0.000000
          245              N       1.120711      16.513403       6.841485      -0.269667      38.315481 0.52149625E+03  0.12636745E+05                                 9.561119                            7.386694      -0.000661       2.012180                    0.998965      28.638506      79.525135       0.644231       0.392356      -1.096748      -0.096383      -0.059735       0.034428       0.118505      -0.021751      -0.001309      -0.043101      -0.005513      -0.021298      -0.048893       0.000259       0.048634             11.503463      19.959817       1.313281      -0.281969       8.287793      -1.539030       6.262780          -0.000000
          246              N       3.433775      15.956472       4.693865      -0.274737      40.061087 0.53707450E+03  0.13111436E+05                                 9.864108                            7.506424       0.010216       2.014138                    0.998894      28.830557      80.378533       0.637716       0.393426      -1.095911       0.062062      -0.050099      -0.093047       0.122553       0.049589      -0.017455       0.007548       0.006398      -0.001216      -0.055108       0.004031       0.051078             12.206838       9.180912       0.751623      -2.358902      13.068642       7.104802      14.370961          -0.000000
          247              N       3.404777      18.825051       6.198725      -0.267072      39.920456 0.51953704E+03  0.12572511E+05                                 9.820984                            7.365252       0.058519       2.033326                    0.999164      28.487457      78.952102       0.646414       0.391552      -1.097740       0.011282       0.108314      -0.040284       0.116112      -0.000439       0.049068      -0.005405       0.000891       0.000600      -0.049051      -0.000630       0.049682             12.066059       8.608576       4.489259       2.178993      19.154120      -0.716103       8.435482           0.000000
          248              N       4.182622      16.135758       7.804672      -0.269597      39.168776 0.53087722E+03  0.12919269E+05                                 9.702685                            7.468639       0.064804       2.037355                    0.998611      28.564372      79.443935       0.638766       0.394022      -1.095779       0.073049      -0.069897       0.062822       0.119031      -0.029134      -0.004144       0.029557      -0.024624       0.041509      -0.042215      -0.005315       0.047530             11.574845       9.090689      -3.119543       4.535835       9.452995      -0.813155      16.180853          -0.000000
          249              N       9.649711      16.377985      12.096097      -0.269667      38.315478 0.52149621E+03  0.12636744E+05                                 9.561118                            7.386694      -0.000661       2.012180                    0.998965      28.638505      79.525130       0.644231       0.392356      -1.096748      -0.096383       0.034428       0.059735       0.118505      -0.001309       0.021751       0.043101       0.007893       0.018918      -0.048893       0.000259       0.048634             11.503462      19.959815      -0.281969      -1.313281       6.262780       1.539030       8.287792          -0.000000
          250              N      11.962775      14.230365      12.653028      -0.274737      40.061089 0.53707454E+03  0.13111437E+05                                 9.864108                            7.506424       0.010216       2.014138                    0.998894      28.830558      80.378538       0.637716       0.393426      -1.095911       0.062062      -0.093047       0.050099       0.122553      -0.017455      -0.049589      -0.007548       0.003807      -0.008989      -0.055108       0.004031       0.051078             12.206839       9.180913      -2.358902      -0.751623      14.370962      -7.104803      13.068643          -0.000000
          251              N      11.933777      15.735225       9.784449      -0.267072      39.920457 0.51953706E+03  0.12572512E+05                                 9.820984                            7.365252       0.058519       2.033326                    0.999164      28.487458      78.952104       0.646414       0.391552      -1.097740       0.011282      -0.040284      -0.108314       0.116112       0.049068       0.000439       0.005405       0.000145      -0.001637      -0.049051      -0.000630       0.049682             12.066059       8.608576       2.178993      -4.489259       8.435482       0.716103      19.154119          -0.000000
          252              N      12.711622      17.341172      12.473742      -0.269597      39.168774 0.53087719E+03  0.12919268E+05                                 9.702685                            7.468639       0.064804       2.037355                    0.998611      28.564371      79.443932       0.638766       0.394022      -1.095779       0.073049       0.062822       0.069897       0.119031      -0.004144       0.029134      -0.029557      -0.033066       0.016182      -0.042215      -0.005315       0.047530             11.574845       9.090688       4.535835       3.119543      16.180852       0.813155       9.452995          -0.000000
          253              N       9.649711       2.695015       6.976903      -0.269667      38.315481 0.52149638E+03  0.12636749E+05                                 9.561119                            7.386695      -0.000661       2.012180                    0.998965      28.638506      79.525135       0.644231       0.392356      -1.096748      -0.096383      -0.034428      -0.059735       0.118505       0.001309      -0.021751       0.043101       0.007893       0.018918      -0.048893       0.000259       0.048634             11.503462      19.959813       0.281968       1.313282       6.262781       1.539030       8.287793          -0.000000
          254              N      11.962775       4.842635       6.419972      -0.274737      40.061088 0.53707451E+03  0.13111437E+05                                 9.864108                            7.506424       0.010216       2.014138                    0.998894      28.830557      80.378536       0.637716       0.393426      -1.095911       0.062062       0.093047      -0.050099       0.122553       0.017455       0.049589      -0.007548       0.003807      -0.008989      -0.055108       0.004031       0.051078             12.206839       9.180913       2.358902       0.751623      14.370962      -7.104802      13.068642          -0.000000
          255              N      11.933777       3.337775       9.288551      -0.267072      39.920458 0.51953707E+03  0.12572512E+05                                 9.820984                            7.365252       0.058519       2.033326                    0.999164      28.487458      78.952106       0.646414       0.391552      -1.097740       0.011282       0.040284       0.108314       0.116112      -0.049068      -0.000439       0.005405       0.000145      -0.001637      -0.049051      -0.000630       0.049682             12.066060       8.608576      -2.178993       4.489259       8.435483       0.716103      19.154121          -0.000000
          256              N      12.711622       1.731828       6.599258      -0.269597      39.168775 0.53087721E+03  0.12919269E+05                                 9.702685                            7.468639       0.064804       2.037355                    0.998611      28.564372      79.443933       0.638766       0.394022      -1.095779       0.073049      -0.062822      -0.069897       0.119031       0.004144      -0.029134      -0.029557      -0.033066       0.016182      -0.042215      -0.005315       0.047530             11.574845       9.090688      -4.535835      -3.119543      16.180852       0.813155       9.452995          -0.000000
          257              N       7.408289       6.976903       2.695015      -0.269667      38.315477 0.52149632E+03  0.12636747E+05                                 9.561119                            7.386695      -0.000661       2.012180                    0.998965      28.638504      79.525128       0.644231       0.392356      -1.096748       0.096383      -0.059735      -0.034428       0.118505       0.021751      -0.001309       0.043101      -0.005513      -0.021298      -0.048893       0.000259       0.048634             11.503462      19.959811      -1.313282      -0.281968       8.287793       1.539030       6.262781          -0.000000
          258              N       5.095225       6.419972       4.842635      -0.274737      40.061087 0.53707452E+03  0.13111437E+05                                 9.864108                            7.506424       0.010216       2.014138                    0.998894      28.830557      80.378536       0.637716       0.393426      -1.095911      -0.062062      -0.050099       0.093046       0.122553      -0.049589      -0.017455      -0.007548       0.006398      -0.001216      -0.055108       0.004031       0.051078             12.206839       9.180913      -0.751623      -2.358902      13.068643      -7.104803      14.370962          -0.000000
          259              N       5.124223       9.288551       3.337775      -0.267072      39.920457 0.51953706E+03  0.12572512E+05                                 9.820984                            7.365252       0.058519       2.033326                    0.999164      28.487458      78.952104       0.646414       0.391552      -1.097740      -0.011282       0.108314       0.040284       0.116112       0.000439       0.049068       0.005405       0.000891       0.000600      -0.049051      -0.000630       0.049682             12.066059       8.608576      -4.489259       2.178994      19.154120       0.716103       8.435482          -0.000000
          260              N       4.346378       6.599258       1.731828      -0.269597      39.168774 0.53087719E+03  0.12919268E+05                                 9.702685                            7.468639       0.064804       2.037355                    0.998611      28.564371      79.443933       0.638766       0.394022      -1.095779      -0.073049      -0.069897      -0.062822       0.119031       0.029134      -0.004144      -0.029557      -0.024624       0.041509      -0.042215      -0.005315       0.047530             11.574845       9.090689       3.119543       4.535835       9.452995       0.813156      16.180852          -0.000000
          261              N       7.408289      12.096097      16.377985      -0.269667      38.315479 0.52149622E+03  0.12636744E+05                                 9.561119                            7.386694      -0.000661       2.012180                    0.998965      28.638505      79.525132       0.644231       0.392356      -1.096748       0.096383       0.059735       0.034428       0.118505      -0.021751       0.001309       0.043101      -0.005513      -0.021298      -0.048893       0.000259       0.048634             11.503463      19.959817       1.313282       0.281969       8.287792       1.539030       6.262780          -0.000000
          262              N       5.095225      12.653028      14.230365      -0.274737      40.061089 0.53707454E+03  0.13111437E+05                                 9.864108                            7.506424       0.010216       2.014138                    0.998894      28.830558      80.378537       0.637716       0.393426      -1.095911      -0.062062       0.050099      -0.093046       0.122553       0.049589       0.017455      -0.007548       0.006398      -0.001216      -0.055108       0.004031       0.051078             12.206839       9.180913       0.751623       2.358903      13.068642      -7.104802      14.370962          -0.000000
          263              N       5.124223       9.784449      15.735225      -0.267072      39.920457 0.51953706E+03  0.12572512E+05                                 9.820984                            7.365252       0.058519       2.033326                    0.999164      28.487458      78.952104       0.646414       0.391552      -1.097740      -0.011282      -0.108314      -0.040284       0.116112      -0.000439      -0.049068       0.005405       0.000891       0.000600      -0.049051      -0.000630       0.049682             12.066059       8.608576       4.489259      -2.178993      19.154120       0.716103       8.435482          -0.000000
          264              N       4.346378      12.473742      17.341172      -0.269597      39.168776 0.53087721E+03  0.12919269E+05                                 9.702685                            7.468639       0.064804       2.037355                    0.998611      28.564372      79.443934       0.638766       0.394022      -1.095779      -0.073049       0.069897       0.062822       0.119031      -0.029134       0.004144      -0.029557      -0.024624       0.041509      -0.042215      -0.005315       0.047530             11.574845       9.090689      -3.119543      -4.535835       9.452995       0.813156      16.180852          -0.000000
          265              N      15.937289      12.231515       2.559597      -0.269667      38.315478 0.52149621E+03  0.12636744E+05                                 9.561118                            7.386694      -0.000661       2.012180                    0.998965      28.638505      79.525129       0.644231       0.392356      -1.096748       0.096383      -0.034428       0.059735       0.118505      -0.001309      -0.021751      -0.043101       0.007893       0.018918      -0.048893       0.000259       0.048634             11.503462      19.959815      -0.281969       1.313281       6.262780      -1.539030       8.287792          -0.000000
          266              N      13.624225      14.379135       3.116528      -0.274737      40.061088 0.53707451E+03  0.13111436E+05                                 9.864108                            7.506424       0.010216       2.014138                    0.998894      28.830557      80.378536       0.637716       0.393426      -1.095911      -0.062062       0.093047       0.050099       0.122553      -0.017455       0.049589       0.007548       0.003807      -0.008989      -0.055108       0.004031       0.051078             12.206839       9.180914      -2.358903       0.751623      14.370962       7.104802      13.068642          -0.000000
          267              N      13.653223      12.874275       0.247949      -0.267072      39.920458 0.51953707E+03  0.12572512E+05                                 9.820984                            7.365252       0.058519       2.033326                    0.999164      28.487458      78.952106       0.646414       0.391552      -1.097740      -0.011282       0.040284      -0.108314       0.116112       0.049068      -0.000439      -0.005405       0.000145      -0.001637      -0.049051      -0.000630       0.049682             12.066060       8.608576       2.178993       4.489259       8.435483      -0.716103      19.154120          -0.000000
          268              N      12.875378      11.268328       2.937242      -0.269597      39.168774 0.53087719E+03  0.12919268E+05                                 9.702685                            7.468639       0.064804       2.037355                    0.998611      28.564371      79.443932       0.638766       0.394022      -1.095779      -0.073049      -0.062822       0.069897       0.119031      -0.004144      -0.029134       0.029557      -0.033066       0.016182      -0.042215      -0.005315       0.047530             11.574845       9.090688       4.535835      -3.119543      16.180853      -0.813156       9.452995          -0.000000
          269              N      15.937289       6.841485      16.513403      -0.269667      38.315478 0.52149621E+03  0.12636743E+05                                 9.561118                            7.386694      -0.000661       2.012180                    0.998965      28.638505      79.525129       0.644231       0.392356      -1.096748       0.096383       0.034428      -0.059735       0.118505       0.001309       0.021751      -0.043101       0.007893       0.018918      -0.048893       0.000259       0.048634             11.503462      19.959815       0.281969      -1.313281       6.262779      -1.539030       8.287792          -0.000000
          270              N      13.624225       4.693865      15.956472      -0.274737      40.061087 0.53707452E+03  0.13111436E+05                                 9.864108                            7.506424       0.010216       2.014138                    0.998894      28.830557      80.378534       0.637716       0.393426      -1.095911      -0.062062      -0.093047      -0.050099       0.122553       0.017455      -0.049589       0.007548       0.003807      -0.008989      -0.055108       0.004031       0.051078             12.206839       9.180913       2.358903      -0.751623      14.370961       7.104802      13.068642          -0.000000
          271              N      13.653223       6.198725      18.825051      -0.267072      39.920457 0.51953706E+03  0.12572512E+05                                 9.820984                            7.365251       0.058519       2.033326                    0.999164      28.487458      78.952103       0.646414       0.391552      -1.097740      -0.011282      -0.040284       0.108314       0.116112      -0.049068       0.000439      -0.005405       0.000145      -0.001637      -0.049051      -0.000630       0.049682             12.066059       8.608575      -2.178993      -4.489258       8.435482      -0.716103      19.154119           0.000000
          272              N      12.875378       7.804672      16.135758      -0.269597      39.168775 0.53087721E+03  0.12919269E+05                                 9.702685                            7.468639       0.064804       2.037355                    0.998611      28.564372      79.443933       0.638766       0.394022      -1.095779      -0.073049       0.062822      -0.069897       0.119031       0.004144       0.029134       0.029557      -0.033066       0.016182      -0.042215      -0.005315       0.047530             11.574845       9.090688      -4.535835       3.119543      16.180852      -0.813155       9.452995          -0.000000

******************************************************
Auxiliary information for the entire system
The total spin magnetic moment of the unit cell is   -0.000006
The total net atomic charge of the unit cell is   0.000025
Accuracy of reproducing the electrostatic potential in the unit cell:
  The inner radius (bohr) =    5.0000
  The outer radius (bohr) =   12.0000
  Valid grid points have density less than (e/(bohr^3)) =    0.0001
  The number of valid grid points were=       425788
  The rms potential error without charges in kcal/mol is=      3.62680
  The rms potential error with partial charges in kcal/mol is=      1.25803
  The RRMSE value at monopole order=      0.34687
  The rms potential error with partial charges and cloud penetration in kcal/mol is=      1.26746
  The RRMSE value at monopole order with cloud penetration is=      0.34947
  The rms potential error with partial charges and atomic dipoles in kcal/mol is=      0.84663
  The RRMSE value at dipole order=      0.23344
  The rms potential error with partial charges, atomic dipoles and cloud penetration in kcal/mol is=      0.85099
  The RRMSE value at dipole order with cloud penetration=      0.23464

******************************************************
The electron densities and ab initio electrostatic potential were computed in VASP using the PBE functional and
projector augmented wave method. See the main text of the journal article for a description of computational details.
The atomic charges, dipoles, and quadrupoles were computed with the DDEC6 method as described in
(a) T. A. Manz and N. Gabaldon Limas, RSC Adv. 6 (2016) 47771-47801 DOI: 10.1039/c6ra04656h
(b) N. Gabaldon Limas and T. A. Manz, RSC Adv. 8 (2018) 2678-2707 DOI: 10.1039/c7ra11829e.
For each atom in the material, the electron cloud parameters were fit to the spherically averaged atom-in-material
electron density using radial positions for which this density was between 10^-4 and 10^-2 electrons per cubic bohr.
The polarizabilities, dispersion coefficients, and quantum Drude oscillator (QDO) parameters were fit using the MCLF method.
The magnetic structure of the system was optimized in VASP from the default ferromagnetic initial guess using spin polarization.
The atomic spin moments (ASMs) were computed on this optimized magnetic structure using the DDEC6 partition as inputs
to the method of T. A. Manz and D. S. Sholl, J. Chem. Theory Comput. 7 (2011) 4146-4164 DOI: 10.1021/ct200539n.
The RMSE and RRMSE were computed using a uniform grid with Ewald summation.
