# Supplementary material for: A collection of forcefield precursors for metal–organic frameworks
Source: RSC Adv. 2019 Nov 13;9(63):36492–507. doi: 10.1039/c9ra07327b (PMC9075174; doi:10.1039/c9ra07327b)
Supplement: RA-009-C9RA07327B-s4305 [file RA-009-C9RA07327B-s4305.xyz]

  340
jmolscript: load "" {1 1 1} spacegroup "x,y,z" unitcell [{      9.609700     0.000000     0.000000 }, {      0.000000    24.359000     0.000000 }, {      0.000000    -0.767862    24.792112 }]
Zn     9.294021     5.422500     7.882404     0.602895
Zn     7.122710     0.101411     6.839896     0.602038
Zn     2.271349     0.677097     3.408172     0.583908
Zn     3.151982     7.935623    11.956244     0.597001
Zn     4.230190     4.750767    16.955573     0.600121
Zn     4.489171     6.373069     4.513652     0.602895
Zn     2.317860    11.694158     5.556160     0.602038
Zn     7.076199    11.118472     8.987884     0.583909
Zn     7.956832     3.859946     0.439812     0.597001
Zn     9.035040     6.276940    20.232595     0.600121
Zn     0.315679    18.168638    16.909708     0.602895
Zn     2.486990    23.489727    17.952216     0.602038
Zn     7.338351    22.914041    21.383940     0.583909
Zn     6.457718    15.655515    12.835868     0.597001
Zn     5.379510    18.840371     7.836539     0.600121
Zn     5.120529    17.218069    20.278460     0.602895
Zn     7.291840    11.896980    19.235952     0.602038
Zn     2.533501    12.472666    15.804228     0.583909
Zn     1.652868    19.731192    24.352300     0.597001
Zn     0.574660    17.314198     4.559517     0.600121
H      1.711488     6.646996     5.838542     0.075426
H      2.117978     3.298813     7.688034     0.105699
H      4.114874     3.655409     6.398844     0.109251
H      8.914919     2.563691     6.884770     0.050406
H      7.136163     4.077189     9.847427     0.095368
H      6.311651     1.819195     9.530088     0.097511
H      4.188868    24.040363     5.647643     0.069713
H      6.826731     2.273095     4.470018     0.103793
H      4.843289     2.520020     3.103972     0.102536
H      9.172459     1.106773     4.690668     0.072877
H      1.827765    22.379548     5.317908     0.098981
H      9.476125    22.177600     6.726100     0.103733
H      5.155604    10.093676    11.111825     0.077856
H      4.740465     6.739721     9.215228     0.099216
H      6.413514     8.012711     8.067353     0.104072
H      3.404717     9.728430    14.567845     0.075804
H      1.283856    12.464798    12.810084     0.103387
H      1.514489    10.617352    11.270494     0.104827
H      2.103563     6.538113     9.354064     0.074331
H      9.542432     7.743690    12.348951     0.110445
H      8.062538     6.750443    10.677963     0.105321
H      2.903090     6.913861    14.996749     0.078326
H      5.526538     5.910379    12.319200     0.102631
H      6.004141     4.639745    14.334799     0.111622
H      1.374187     4.597349    18.299058     0.071806
H      1.976715     8.101821    19.818814     0.102643
H      3.923641     7.511104    18.442852     0.105411
H      5.905161    21.603120     6.398844     0.068659
H      6.423123    20.824706    10.060639     0.090710
H      7.013159    23.145129     9.778009     0.116248
H      6.516338     5.148573     6.557514     0.075426
H      6.922828     8.496756     4.708022     0.105699
H      8.919724     8.140160     5.997212     0.109251
H      4.110069     9.231878     5.511286     0.050406
H      2.331313     7.718380     2.548629     0.095368
H      1.506801     9.976374     2.865968     0.097511
H      8.993718    12.114206     6.748413     0.069713
H      2.021881     9.522474     7.926038     0.103793
H      0.038439     9.275549     9.292084     0.102536
H      4.367609    10.688796     7.705388     0.072877
H      6.632615    13.775021     7.078148     0.098981
H      4.671275    13.976969     5.669956     0.103733
H      0.350754     1.701893     1.284231     0.077856
H      9.545315     5.055848     3.180828     0.099216
H      1.608664     3.782858     4.328703     0.104072
H      8.209567     1.299277    22.620323     0.075804
H      6.088706    22.921909    24.378084     0.103387
H      6.319339     1.178217     1.125562     0.104827
H      6.908413     5.257456     3.041992     0.074331
H      4.737582     4.051879     0.047105     0.110445
H      3.257688     5.045126     1.718093     0.105321
H      7.707940     4.113846    22.191419     0.078326
H      0.721688     5.885190     0.076856     0.102631
H      1.199291     6.387962    22.853369     0.111622
H      6.179037     6.430358    18.889110     0.071806
H      6.781565     2.925886    17.369354     0.102643
H      8.728491     3.516603    18.745316     0.105411
H      1.100311    14.551449     5.997212     0.068659
H      1.618273    15.329863     2.335417     0.090710
H      2.208309    13.009440     2.618047     0.116248
H      7.898212    16.944142    18.953570     0.075426
H      7.491722    20.292325    17.104078     0.105699
H      5.494826    19.935729    18.393268     0.109251
H      0.694781    21.027447    17.907342     0.050406
H      2.473537    19.513949    14.944685     0.095368
H      3.298049    21.771943    15.262024     0.097511
H      5.420832    -0.449225    19.144469     0.069713
H      2.782969    21.318043    20.322094     0.103793
H      4.766411    21.071118    21.688140     0.102536
H      0.437241    22.484365    20.101444     0.072877
H      7.781935     1.211590    19.474204     0.098981
H      0.133575     1.413538    18.066012     0.103733
H      4.454096    13.497462    13.680287     0.077856
H      4.869235    16.851417    15.576884     0.099216
H      3.196186    15.578427    16.724759     0.104072
H      6.204983    13.862708    10.224267     0.075804
H      8.325844    11.126340    11.982028     0.103388
H      8.095211    12.973786    13.521618     0.104827
H      7.506137    17.053025    15.438048     0.074331
H      0.067268    15.847448    12.443161     0.110445
H      1.547162    16.840695    14.114149     0.105321
H      6.706610    16.677277     9.795363     0.078326
H      4.083162    17.680759    12.472912     0.102631
H      3.605559    18.951393    10.457313     0.111622
H      8.235513    18.993789     6.493054     0.071806
H      7.632985    15.489317     4.973298     0.102643
H      5.686059    16.080034     6.349260     0.105411
H      3.704539     1.988018    18.393268     0.068659
H      3.186577     2.766432    14.731473     0.090710
H      2.596541     0.446009    15.014103     0.116247
H      3.093362    18.442565    18.234598     0.075426
H      2.686872    15.094382    20.084090     0.105699
H      0.689976    15.450978    18.794900     0.109251
H      5.499631    14.359260    19.280826     0.050406
H      7.278387    15.872758    22.243483     0.095368
H      8.102899    13.614764    21.926144     0.097511
H      0.615982    11.476932    18.043699     0.069713
H      7.587819    14.068664    16.866074     0.103793
H      9.571261    14.315589    15.500028     0.102536
H      5.242091    12.902342    17.086724     0.072877
H      2.977085     9.816117    17.713964     0.098981
H      4.938425     9.614169    19.122156     0.103733
H      9.258946    21.889245    23.507881     0.077856
H      0.064385    18.535290    21.611284     0.099216
H      8.001036    19.808280    20.463409     0.104072
H      1.400133    22.291861     2.171789     0.075804
H      3.520994     0.669229     0.414028     0.103388
H      3.290361    22.412921    23.666550     0.104827
H      2.701287    18.333682    21.750120     0.074331
H      4.872118    19.539259    24.745007     0.110445
H      6.352012    18.546012    23.074019     0.105321
H      1.901760    19.477292     2.600693     0.078326
H      8.888012    17.705948    24.715256     0.102631
H      8.410409    17.203176     1.938743     0.111622
H      3.430663    17.160780     5.903002     0.071806
H      2.828135    20.665252     7.422758     0.102643
H      0.881209    20.074535     6.046796     0.105411
H      8.509389     9.039689    18.794900     0.068659
H      7.991427     8.261275    22.456695     0.090710
H      7.401391    10.581698    22.174065     0.116247
C      2.070890     5.845884     6.143485     0.114059
C      2.281343     4.038938     7.150045    -0.073844
C      3.383575     4.229129     6.436032    -0.071581
C      8.357556     2.655296     7.623574     0.117249
C      7.433103     3.483537     9.195394    -0.086276
C      6.957423     2.234961     9.004495    -0.079182
C      4.617461     0.365671     5.181551     0.129307
C      6.050267     1.768920     4.546873    -0.095252
C      4.954761     1.906750     3.793193    -0.052035
C      9.497267     0.309151     5.040236     0.126115
C      1.130101    22.994218     5.369971    -0.082325
C      0.042283    22.880133     6.143485    -0.084999
C      5.258428     9.401282    10.501939     0.116915
C      5.029717     7.586813     9.470587    -0.082484
C      5.957053     8.278856     8.833430    -0.068791
C      2.903090    10.186626    13.930688     0.116998
C      1.747043    11.677499    12.983629    -0.065374
C      1.874852    10.663861    12.128301    -0.077580
C      1.372265     6.696375     9.906928     0.109999
C      0.202765     7.364286    11.543207    -0.078339
C      8.987952     6.815927    10.608545    -0.072049
C      3.615169     6.493478    14.570324     0.116849
C      5.041249     5.956449    13.112548    -0.077059
C      5.309359     5.247150    14.228193    -0.076220
C      1.770107     5.411644    18.512270     0.124184
C      2.082422     7.310281    19.342806    -0.076595
C      3.169279     6.985598    18.579209    -0.091049
C      6.091589    21.704119     7.306235     0.119499
C      6.371231    21.280893     9.252416    -0.058606
C      6.705649    22.566322     9.118539    -0.096542
C      6.875740     5.949685     6.252571     0.114059
C      7.086193     7.756631     5.246011    -0.073844
C      8.188425     7.566440     5.960024    -0.071581
C      3.552706     9.140273     4.772482     0.117249
C      2.628253     8.312032     3.200662    -0.086276
C      2.152573     9.560608     3.391561    -0.079182
C      9.422311    11.429898     7.214505     0.129307
C      1.245417    10.026649     7.849183    -0.095252
C      0.149911     9.888819     8.602863    -0.052035
C      4.692417    11.486418     7.355820     0.126115
C      5.934951    13.160351     7.026085    -0.082325
C      4.847133    13.274436     6.252571    -0.084999
C      0.453578     2.394287     1.894117     0.116915
C      0.224867     4.208756     2.925469    -0.082484
C      1.152203     3.516713     3.562626    -0.068791
C      7.707940     0.841081    23.257480     0.116998
C      6.551893    -0.649792    24.204539    -0.065374
C      6.679702     1.131708     0.267755    -0.077580
C      6.177115     5.099194     2.489128     0.109999
C      5.007615     4.431283     0.852849    -0.078339
C      4.183102     4.979642     1.787511    -0.072049
C      8.420019     4.534229    22.617844     0.116849
C      0.236399     5.071258    24.075620    -0.077059
C      0.504509     5.780557    22.959975    -0.076220
C      6.574957     5.616063    18.675898     0.124184
C      6.887272     3.717426    17.845362    -0.076595
C      7.974129     4.042109    18.608959    -0.091049
C      1.286739    14.450450     5.089821     0.119499
C      1.566381    14.873676     3.143640    -0.058606
C      1.900799    13.588247     3.277517    -0.096542
C      7.538810    17.745254    18.648627     0.114059
C      7.328357    19.552200    17.642067    -0.073844
C      6.226125    19.362009    18.356080    -0.071581
C      1.252144    20.935842    17.168538     0.117249
C      2.176597    20.107601    15.596718    -0.086276
C      2.652277    21.356177    15.787617    -0.079182
C      4.992239    23.225467    19.610561     0.129307
C      3.559433    21.822218    20.245239    -0.095252
C      4.654939    21.684388    20.998919    -0.052035
C      0.112433    23.281987    19.751876     0.126115
C      8.479599     0.596920    19.422141    -0.082325
C      9.567417     0.711005    18.648627    -0.084999
C      4.351272    14.189856    14.290173     0.116915
C      4.579983    16.004325    15.321525    -0.082484
C      3.652647    15.312282    15.958682    -0.068791
C      6.706610    13.404512    10.861424     0.116998
C      7.862657    11.913639    11.808483    -0.065374
C      7.734848    12.927277    12.663811    -0.077580
C      8.237435    16.894763    14.885184     0.109999
C      9.406935    16.226852    13.248905    -0.078339
C      0.621748    16.775211    14.183567    -0.072049
C      5.994531    17.097660    10.221788     0.116849
C      4.568451    17.634689    11.679564    -0.077059
C      4.300341    18.343988    10.563919    -0.076220
C      7.839593    18.179494     6.279842     0.124184
C      7.527278    16.280857     5.449306    -0.076595
C      6.440421    16.605540     6.212903    -0.091049
C      3.518111     1.887019    17.485877     0.119499
C      3.238469     2.310245    15.539696    -0.058606
C      2.904051     1.024816    15.673573    -0.096542
C      2.733960    17.641453    18.539541     0.114059
C      2.523507    15.834507    19.546101    -0.073844
C      1.421275    16.024698    18.832088    -0.071581
C      6.056994    14.450865    20.019630     0.117249
C      6.981447    15.279106    21.591450    -0.086276
C      7.457127    14.030530    21.400551    -0.079182
C      0.187389    12.161240    17.577607     0.129307
C      8.364283    13.564489    16.942929    -0.095252
C      9.459789    13.702319    16.189249    -0.052035
C      4.917283    12.104720    17.436292     0.126115
C      3.674749    10.430787    17.766027    -0.082325
C      4.762567    10.316702    18.539541    -0.084999
C      9.156122    21.196851    22.897995     0.116915
C      9.384833    19.382382    21.866643    -0.082484
C      8.457497    20.074425    21.229486    -0.068791
C      1.901760    22.750057     1.534632     0.116998
C      3.057807    24.240930     0.587573    -0.065374
C      2.929998    22.459430    24.524357    -0.077580
C      3.432585    18.491944    22.302984     0.109999
C      4.602085    19.159855    23.939263    -0.078339
C      5.426598    18.611496    23.004601    -0.072049
C      1.189681    19.056909     2.174268     0.116849
C      9.373301    18.519880     0.716492    -0.077059
C      9.105191    17.810581     1.832137    -0.076220
C      3.034743    17.975075     6.116214     0.124184
C      2.722428    19.873712     6.946750    -0.076595
C      1.635571    19.549029     6.183153    -0.091049
C      8.322961     9.140688    19.702291     0.119499
C      8.043319     8.717462    21.648472    -0.058606
C      7.708901    10.002891    21.514595    -0.096542
N      1.438572     5.064724     6.983938    -0.268178
N      3.263454     5.406991     5.764166    -0.285075
N      8.372932     3.727131     8.330150    -0.245764
N      7.538810     1.696981     7.970664    -0.258973
N      5.837893     0.746815     5.459223    -0.284771
N      4.044723     1.014720     4.202263    -0.269413
N      8.840924    23.960738     5.937711    -0.276671
N      1.040731    24.150617     4.683230    -0.268753
N      6.117535     9.444330     9.505296    -0.270959
N      4.547310     8.269335    10.556481    -0.284124
N      2.388971    11.390742    14.141421    -0.277172
N      2.638824     9.697329    12.740666    -0.278886
N      1.482777     7.263390    11.104387    -0.268754
N      0.124926     6.378202     9.562318    -0.273182
N      3.964001     6.746615    13.318323    -0.268184
N      4.387789     5.573844    15.162856    -0.277343
N      2.947295     5.761927    18.056095    -0.265433
N      1.187759     6.303124    19.300659    -0.269760
N      5.965702    20.730600     8.144209    -0.257121
N      6.499040    22.843071     7.811994    -0.271047
N      6.243422     6.730845     5.412118    -0.268178
N      8.068304     6.388578     6.631890    -0.285075
N      3.568082     8.068438     4.065906    -0.245764
N      2.733960    10.098588     4.425392    -0.258973
N      1.033043    11.048754     6.936833    -0.284771
N      8.849573    10.780849     8.193793    -0.269413
N      4.036074    12.193831     6.458345    -0.276671
N      5.845581    12.003952     7.712826    -0.268753
N      1.312685     2.351239     2.890760    -0.270959
N      9.352160     3.526234     1.839575    -0.284124
N      7.193821    -0.363035    23.046747    -0.277172
N      7.443674     1.330378    24.447502    -0.278886
N      6.287627     4.532179     1.291669    -0.268754
N      4.929776     5.417367     2.833738    -0.273182
N      8.768851     4.281092    23.869845    -0.268184
N      9.192639     5.453863    22.025312    -0.277343
N      7.752145     5.265780    19.132073    -0.265433
N      5.992609     4.724583    17.887509    -0.269760
N      1.160852    15.423969     4.251847    -0.257121
N      1.694190    13.311498     4.584062    -0.271047
N      8.171128    18.526414    17.808174    -0.268178
N      6.346246    18.184147    19.027946    -0.285075
N      1.236768    19.864007    16.461962    -0.245764
N      2.070890    21.894157    16.821448    -0.258973
N      3.771807    22.844323    19.332889    -0.284771
N      5.564977    22.576418    20.589849    -0.269413
N      0.768776    -0.369600    18.854401    -0.276671
N      8.568969    -0.559479    20.108882    -0.268753
N      3.492165    14.146808    15.286816    -0.270959
N      5.062390    15.321803    14.235631    -0.284124
N      7.220729    12.200396    10.650691    -0.277172
N      6.970876    13.893809    12.051446    -0.278886
N      8.126923    16.327748    13.687725    -0.268754
N      9.484774    17.212936    15.229794    -0.273182
N      5.645699    16.844523    11.473789    -0.268184
N      5.221911    18.017294     9.629256    -0.277343
N      6.662405    17.829211     6.736017    -0.265433
N      8.421941    17.288014     5.491453    -0.269760
N      3.643998     2.860538    16.647903    -0.257121
N      3.110660     0.748067    16.980118    -0.271047
N      3.366278    16.860293    19.379994    -0.268178
N      1.541396    17.202560    18.160222    -0.285075
N      6.041618    15.522700    20.726206    -0.245764
N      6.875740    13.492550    20.366720    -0.258973
N      8.576657    12.542384    17.855279    -0.284771
N      0.760127    12.810289    16.598319    -0.269413
N      5.573626    11.397307    18.333767    -0.276671
N      3.764119    11.587186    17.079286    -0.268753
N      8.297015    21.239899    21.901352    -0.270959
N      0.257540    20.064904    22.952537    -0.284124
N      2.415879    23.954173     1.745365    -0.277172
N      2.166026    22.260760     0.344610    -0.278886
N      3.322073    19.058959    23.500443    -0.268754
N      4.679924    18.173771    21.958374    -0.273182
N      0.840849    19.310046     0.922267    -0.268184
N      0.417061    18.137275     2.766800    -0.277343
N      1.857555    18.325358     5.660039    -0.265433
N      3.617091    18.866555     6.904603    -0.269760
N      8.448848     8.167169    20.540265    -0.257121
N      7.915510    10.279640    20.208050    -0.271047

The following XYZ coordinates are in angstroms. Other properties are in atomic units.
The sperically averaged electron density of each atom fit to a function of the form exp(a - br)
eigen_1, eigen_2 and eigen_3 are the three eigenvalues of traceless quadrupole moment tensor
  atom number  atomic symbol              X              Y              Z     net charge C6 coefficient C8 coefficient C10 coefficient fluctuating dipole atomic polarizability isotropic forcefield polarizability              a              b squared Pearson coefficient          <r^3>          <r^4>         wp_QDO          m_QDO          q_QDO       dipole_x       dipole_y       dipole_z         dipole            Qxy            Qxz            Qyz     Q(x^2-y^2)  Q(3z^2 - R^2)        eigen_1        eigen_2        eigen_3 static polarizability      alpha(xx)      alpha(xy)      alpha(xz)      alpha(yy)      alpha(yz)      alpha(zz) atomic spin moment
            1             Zn       9.294021       5.422500       7.882404       0.602895     110.812863 0.21792723E+04  0.71767195E+05                                18.257666                           14.894667       0.766577       2.063426                    0.995277      50.688779     139.029089       0.487203       0.381752      -1.161760      -0.001808       0.006008       0.004567       0.007760       0.002790      -0.035969      -0.011886      -0.000380      -0.088937      -0.050989       0.013162       0.037827             21.908875      24.861528       2.234983       2.588113      20.338366       4.569162      20.526731          -0.000000
            2             Zn       7.122710       0.101411       6.839896       0.602038     113.665728 0.21705545E+04  0.71418660E+05                                18.592691                           14.882065       0.747995       2.054746                    0.995371      50.828282     139.416496       0.486495       0.382637      -1.160922       0.001411       0.005873       0.009396       0.011170       0.010727      -0.021162      -0.024459      -0.018915       0.092007      -0.032277      -0.018134       0.050411             22.466506      21.137609      -1.131382       0.695490      28.661659      -1.684650      17.600250           0.000001
            3             Zn       2.271349       0.677097       3.408172       0.583908     109.542620 0.22030777E+04  0.72734817E+05                                18.065648                           14.941915       0.759499       2.057212                    0.995344      51.079147     140.191025       0.488180       0.380027      -1.163295       0.010186       0.005209      -0.002722       0.011760       0.009415      -0.017434      -0.024085      -0.052453      -0.020955      -0.034546      -0.011047       0.045593             21.092659      25.414909      -0.217250      -0.039212      17.831182       2.516426      20.031887          -0.000002
            4             Zn       3.151982       7.935623      11.956244       0.597001     112.314179 0.21961227E+04  0.72459959E+05                                18.412003                           14.943737       0.768664       2.058393                    0.995685      50.986216     139.968357       0.486823       0.381323      -1.162111       0.003562      -0.006615      -0.007415       0.010556      -0.007658      -0.026562       0.018245      -0.017015       0.002239      -0.032066      -0.003934       0.036000             21.799377      23.094777      -1.114071       2.811244      20.102159      -1.879282      22.201196          -0.000002
            5             Zn       4.230190       4.750767      16.955573       0.600121     112.662839 0.21549279E+04  0.70738884E+05                                18.420795                           14.786738       0.764436       2.063097                    0.995085      50.601595     138.391829       0.490385       0.380490      -1.163175       0.013369      -0.007282      -0.004657       0.015920      -0.008925      -0.012230       0.024662      -0.022733      -0.041885      -0.029238      -0.007099       0.036337             21.881369      20.801663      -0.618926       0.671504      22.022672      -2.748974      22.819773           0.000002
            6             Zn       4.489171       6.373069       4.513652       0.602895     110.812864 0.21792723E+04  0.71767196E+05                                18.257667                           14.894668       0.766577       2.063426                    0.995277      50.688779     139.029090       0.487203       0.381752      -1.161760      -0.001808      -0.006008      -0.004567       0.007760      -0.002790       0.035969      -0.011886      -0.000380      -0.088937      -0.050989       0.013162       0.037827             21.908875      24.861529      -2.234983      -2.588113      20.338366       4.569163      20.526731          -0.000000
            7             Zn       2.317860      11.694158       5.556160       0.602038     113.665731 0.21705546E+04  0.71418663E+05                                18.592691                           14.882065       0.747995       2.054746                    0.995371      50.828283     139.416499       0.486495       0.382637      -1.160922       0.001411      -0.005873      -0.009396       0.011170      -0.010727       0.021162      -0.024459      -0.018915       0.092007      -0.032277      -0.018134       0.050411             22.466506      21.137609       1.131382      -0.695490      28.661659      -1.684650      17.600250           0.000001
            8             Zn       7.076199      11.118472       8.987884       0.583909     109.542619 0.22030777E+04  0.72734815E+05                                18.065647                           14.941915       0.759499       2.057212                    0.995344      51.079147     140.191023       0.488180       0.380027      -1.163295       0.010186      -0.005209       0.002722       0.011760      -0.009415       0.017434      -0.024085      -0.052453      -0.020955      -0.034546      -0.011047       0.045593             21.092659      25.414908       0.217250       0.039212      17.831181       2.516426      20.031887          -0.000002
            9             Zn       7.956832       3.859946       0.439812       0.597001     112.314181 0.21961227E+04  0.72459961E+05                                18.412002                           14.943737       0.768664       2.058393                    0.995685      50.986217     139.968358       0.486823       0.381323      -1.162111       0.003562       0.006615       0.007415       0.010556       0.007658       0.026562       0.018245      -0.017015       0.002239      -0.032066      -0.003934       0.036000             21.799377      23.094776       1.114071      -2.811244      20.102159      -1.879282      22.201196          -0.000002
           10             Zn       9.035040       6.276940      20.232595       0.600121     112.662839 0.21549279E+04  0.70738884E+05                                18.420795                           14.786738       0.764436       2.063097                    0.995085      50.601595     138.391830       0.490385       0.380490      -1.163175       0.013369       0.007282       0.004657       0.015920       0.008925       0.012230       0.024662      -0.022733      -0.041885      -0.029238      -0.007099       0.036337             21.881370      20.801663       0.618927      -0.671504      22.022672      -2.748974      22.819774           0.000002
           11             Zn       0.315679      18.168638      16.909708       0.602895     110.812864 0.21792723E+04  0.71767195E+05                                18.257666                           14.894667       0.766577       2.063426                    0.995277      50.688779     139.029089       0.487203       0.381752      -1.161760       0.001808      -0.006008      -0.004567       0.007760       0.002790      -0.035969      -0.011886      -0.000380      -0.088937      -0.050989       0.013162       0.037827             21.908875      24.861528       2.234983       2.588113      20.338366       4.569162      20.526731          -0.000000
           12             Zn       2.486990      23.489727      17.952216       0.602038     113.665734 0.21705546E+04  0.71418666E+05                                18.592692                           14.882066       0.747995       2.054746                    0.995371      50.828283     139.416502       0.486495       0.382637      -1.160922      -0.001411      -0.005873      -0.009396       0.011170       0.010727      -0.021162      -0.024459      -0.018915       0.092007      -0.032277      -0.018134       0.050411             22.466507      21.137610      -1.131382       0.695490      28.661660      -1.684650      17.600251           0.000001
           13             Zn       7.338351      22.914041      21.383940       0.583909     109.542621 0.22030777E+04  0.72734818E+05                                18.065647                           14.941915       0.759499       2.057212                    0.995344      51.079148     140.191025       0.488180       0.380027      -1.163295      -0.010186      -0.005209       0.002722       0.011760       0.009415      -0.017434      -0.024085      -0.052453      -0.020955      -0.034546      -0.011047       0.045593             21.092659      25.414908      -0.217250      -0.039212      17.831181       2.516426      20.031887          -0.000002
           14             Zn       6.457718      15.655515      12.835868       0.597001     112.314179 0.21961227E+04  0.72459959E+05                                18.412003                           14.943737       0.768664       2.058393                    0.995685      50.986216     139.968357       0.486823       0.381323      -1.162111      -0.003562       0.006615       0.007415       0.010556      -0.007658      -0.026562       0.018245      -0.017015       0.002239      -0.032066      -0.003934       0.036000             21.799377      23.094777      -1.114071       2.811244      20.102159      -1.879282      22.201196          -0.000002
           15             Zn       5.379510      18.840371       7.836539       0.600121     112.662841 0.21549279E+04  0.70738885E+05                                18.420795                           14.786738       0.764436       2.063097                    0.995085      50.601595     138.391831       0.490385       0.380490      -1.163175      -0.013369       0.007282       0.004657       0.015920      -0.008925      -0.012230       0.024662      -0.022733      -0.041885      -0.029238      -0.007099       0.036337             21.881370      20.801664      -0.618927       0.671504      22.022672      -2.748974      22.819774           0.000002
           16             Zn       5.120529      17.218069      20.278460       0.602895     110.812865 0.21792723E+04  0.71767196E+05                                18.257667                           14.894668       0.766577       2.063426                    0.995277      50.688779     139.029090       0.487203       0.381752      -1.161760       0.001808       0.006008       0.004567       0.007760      -0.002790       0.035969      -0.011886      -0.000380      -0.088937      -0.050989       0.013162       0.037827             21.908875      24.861528      -2.234983      -2.588113      20.338366       4.569162      20.526731          -0.000000
           17             Zn       7.291840      11.896980      19.235952       0.602038     113.665732 0.21705546E+04  0.71418664E+05                                18.592691                           14.882065       0.747995       2.054746                    0.995371      50.828283     139.416500       0.486495       0.382637      -1.160922      -0.001411       0.005873       0.009396       0.011170      -0.010727       0.021162      -0.024459      -0.018915       0.092007      -0.032277      -0.018134       0.050411             22.466507      21.137609       1.131382      -0.695490      28.661660      -1.684650      17.600251           0.000001
           18             Zn       2.533501      12.472666      15.804228       0.583909     109.542618 0.22030777E+04  0.72734815E+05                                18.065647                           14.941915       0.759499       2.057212                    0.995344      51.079147     140.191023       0.488180       0.380027      -1.163295      -0.010186       0.005209      -0.002722       0.011760      -0.009415       0.017434      -0.024085      -0.052453      -0.020955      -0.034546      -0.011047       0.045593             21.092659      25.414908       0.217250       0.039212      17.831181       2.516426      20.031887          -0.000002
           19             Zn       1.652868      19.731192      24.352300       0.597001     112.314179 0.21961227E+04  0.72459959E+05                                18.412003                           14.943737       0.768664       2.058393                    0.995685      50.986216     139.968357       0.486823       0.381323      -1.162111      -0.003562      -0.006615      -0.007415       0.010556       0.007658       0.026562       0.018245      -0.017015       0.002239      -0.032066      -0.003934       0.036000             21.799377      23.094777       1.114071      -2.811244      20.102159      -1.879282      22.201196          -0.000002
           20             Zn       0.574660      17.314198       4.559517       0.600121     112.662839 0.21549279E+04  0.70738884E+05                                18.420795                           14.786738       0.764436       2.063097                    0.995085      50.601595     138.391830       0.490385       0.380490      -1.163175      -0.013369      -0.007282      -0.004657       0.015920       0.008925       0.012230       0.024662      -0.022733      -0.041885      -0.029238      -0.007099       0.036337             21.881370      20.801663       0.618927      -0.671504      22.022672      -2.748974      22.819774           0.000002
           21              H       1.711488       6.646996       5.838542       0.075426       1.125497 0.82416084E+01  0.82204916E+02                                 1.831111                            1.711806      -1.135965       2.320235                    0.995651       3.866932      11.216997       0.460566       1.333301      -0.695798      -0.021454       0.043072      -0.016188       0.050770      -0.011390      -0.009622      -0.012934      -0.007307      -0.032302      -0.024522       0.006024       0.018498              1.863052       1.742074      -0.366965       0.053517       2.314016      -0.224765       1.533066          -0.000001
           22              H       2.117978       3.298813       7.688034       0.105699       1.300292 0.97008143E+01  0.98517527E+02                                 1.880961                            1.763452      -0.834784       2.476637                    0.999339       3.374136       9.168771       0.501707       1.202127      -0.730478      -0.003875      -0.037692       0.023668       0.044675      -0.011969      -0.011529      -0.017497      -0.010280      -0.033291      -0.029418       0.007494       0.021924              1.883774       1.646717       0.193759      -0.156668       2.183346      -0.441835       1.821260           0.000002
           23              H       4.114874       3.655409       6.398844       0.109251       1.080132 0.74605613E+01  0.72432084E+02                                 1.777670                            1.627090      -0.955528       2.424318                    0.997931       3.573820      10.157499       0.474093       1.330708      -0.697607       0.030349      -0.031562       0.000092       0.043786      -0.008445      -0.008361      -0.016984      -0.007498      -0.048361      -0.028040       0.007022       0.021018              1.872533       2.323771      -0.596008      -0.106637       1.877117       0.140492       1.416710          -0.000000
           24              H       8.914919       2.563691       6.884770       0.050406       1.328562 0.97132069E+01  0.10050530E+03                                 2.003870                            1.824479      -1.250775       2.251917                    0.995193       4.098985      11.938770       0.460610       1.285128      -0.705303       0.028963      -0.003401      -0.036715       0.046887       0.011261      -0.014749       0.008793      -0.004371       0.007517      -0.023771       0.009176       0.014594              2.084898       2.116551      -0.092872      -0.692322       1.733543       0.305449       2.404599          -0.000000
           25              H       7.136163       4.077189       9.847427       0.095368       1.270194 0.88325259E+01  0.88680100E+02                                 1.922882                            1.728626      -0.912747       2.431613                    0.998639       3.588638      10.084086       0.480857       1.268670      -0.712100      -0.014986       0.024912       0.029119       0.041148       0.010548      -0.025270       0.009224      -0.010411      -0.001881      -0.033189       0.010579       0.022609              2.038417       1.622777      -0.236694      -0.307791       2.238554       0.727897       2.253920           0.000000
           26              H       6.311651       1.819195       9.530088       0.097511       1.413706 0.10254653E+02  0.10551994E+03                                 1.984082                            1.807915      -0.852377       2.462344                    0.999147       3.445893       9.402847       0.497996       1.195271      -0.732063      -0.028618      -0.018067       0.025353       0.042287       0.009455      -0.023388       0.010725      -0.012685       0.003802      -0.031926       0.010631       0.021295              2.033360       2.119246       0.441829      -0.528312       1.984781      -0.332360       1.996054           0.000005
           27              H       4.188868      24.040363       5.647643       0.069713       1.420632 0.10453026E+02  0.10915030E+03                                 2.038547                            1.854204      -1.218558       2.286424                    0.995073       3.836140      10.890476       0.475575       1.233401      -0.719200      -0.023796      -0.035324       0.025011       0.049392       0.010687       0.005013      -0.014375       0.006928      -0.008362      -0.021528       0.006739       0.014789              2.099761       2.042019       0.504746      -0.228853       2.400191      -0.572396       1.857075           0.000000
           28              H       6.826731       2.273095       4.470018       0.103793       1.064022 0.75413293E+01  0.73443111E+02                                 1.757513                            1.634507      -0.977768       2.407433                    0.997622       3.636476      10.365182       0.473419       1.328486      -0.697618       0.034076       0.024396      -0.008059       0.042676       0.010021       0.005131      -0.018669       0.012323      -0.013220      -0.026191       0.009445       0.016746              1.826371       2.340170       0.418036      -0.002492       1.692768      -0.021103       1.446174          -0.000001
           29              H       4.843289       2.520020       3.103972       0.102536       1.046746 0.74450974E+01  0.73020311E+02                                 1.797627                            1.666697      -1.316353       2.246478                    0.993476       3.926937      11.616316       0.446333       1.399182      -0.681591      -0.001066       0.028361      -0.028223       0.040025       0.011211       0.001826      -0.013499       0.006894      -0.015471      -0.019803       0.002906       0.016897              1.832437       1.498981      -0.078193       0.072061       1.969278      -0.531280       2.029051          -0.000001
           30              H       9.172459       1.106773       4.690668       0.072877       1.191716 0.85770779E+01  0.86525228E+02                                 1.911650                            1.751468      -1.191784       2.292291                    0.994697       3.957229      11.595069       0.452696       1.341209      -0.693834      -0.019677       0.042221      -0.019494       0.050496      -0.013107      -0.007154      -0.013592      -0.004116      -0.024078      -0.023310       0.004393       0.018917              1.984036       1.803629      -0.441447       0.081229       2.457380      -0.403777       1.691100          -0.000001
           31              H       1.827765      22.379548       5.317908       0.098981       1.334017 0.95265420E+01  0.97788006E+02                                 1.999024                            1.803411      -1.204562       2.293592                    0.995773       3.790118      10.882424       0.466091       1.280222      -0.708207       0.028642      -0.026227      -0.001528       0.038866      -0.007137      -0.014419      -0.014766       0.004585      -0.014771      -0.025529       0.009365       0.016163              2.102043       2.356351      -0.713544      -0.052017       2.392358      -0.065000       1.557421          -0.000000
           32              H       9.476125      22.177600       6.726100       0.103733       1.272506 0.90294759E+01  0.91377431E+02                                 1.947868                            1.766046      -0.959638       2.419969                    0.997848       3.586574      10.197737       0.467258       1.295307      -0.706715      -0.004842      -0.033421       0.027512       0.043558      -0.010182      -0.011777      -0.018171      -0.008634      -0.027541      -0.028643       0.008067       0.020575              2.042798       1.684843       0.133246      -0.246052       2.494350      -0.667906       1.949200           0.000002
           33              H       5.155604      10.093676      11.111825       0.077856       1.306655 0.97030091E+01  0.10025442E+03                                 1.985261                            1.829701      -1.229480       2.276676                    0.995026       3.886947      11.269235       0.458167       1.293854      -0.704947      -0.006073       0.040112       0.034770       0.053430       0.004061      -0.011529       0.016130      -0.021146       0.006186      -0.022924       0.000041       0.022883              2.055079       1.658083      -0.037221      -0.188594       2.311932       0.713894       2.195223          -0.000002
           34              H       4.740465       6.739721       9.215228       0.099216       1.185475 0.85606129E+01  0.85341670E+02                                 1.840728                            1.706331      -0.894147       2.445211                    0.998678       3.552045       9.969092       0.481723       1.275419      -0.710649      -0.011129      -0.037720      -0.015432       0.042247       0.011356      -0.014652       0.011608      -0.010470       0.007796      -0.025958       0.010630       0.015327              1.902152       1.729617       0.354462       0.087399       2.367431       0.346209       1.609409          -0.000001
           35              H       6.413514       8.012711       8.067353       0.104072       1.075527 0.73799628E+01  0.72424405E+02                                 1.848733                            1.670986      -1.438812       2.187989                    0.992432       4.012002      11.980136       0.439899       1.418805      -0.677330       0.018937      -0.015307      -0.032914       0.040942       0.009595      -0.010773       0.012413      -0.012415       0.004415      -0.022487       0.006435       0.016051              1.963800       1.855892      -0.252958      -0.594571       1.636568       0.456625       2.398940          -0.000000
           36              H       3.404717       9.728430      14.567845       0.075804       1.426814 0.10627000E+02  0.11127205E+03                                 2.034183                            1.862379      -1.224578       2.277864                    0.994316       3.813934      10.793517       0.477940       1.223931      -0.721583       0.028950      -0.023665       0.034235       0.050697      -0.013365       0.012060       0.001716      -0.007687       0.017842      -0.021238       0.005140       0.016099              2.089344       1.891254      -0.388724       0.562903       2.012297      -0.406523       2.364481          -0.000002
           37              H       1.283856      12.464798      12.810084       0.103387       1.237447 0.90218535E+01  0.90842294E+02                                 1.868687                            1.732956      -0.982288       2.404774                    0.997971       3.561796       9.944119       0.487307       1.248276      -0.716724      -0.021530       0.034027      -0.011113       0.041772      -0.011058       0.010808       0.001391      -0.021739       0.033542      -0.024234       0.008587       0.015647              1.910392       1.930213      -0.562666       0.125573       2.299411      -0.037318       1.501552          -0.000003
           38              H       1.514489      10.617352      11.270494       0.104827       1.204581 0.85530016E+01  0.85771727E+02                                 1.890688                            1.725462      -1.206130       2.298923                    0.995536       3.749806      10.769082       0.467904       1.305339      -0.702217      -0.018982       0.003314      -0.036991       0.041709      -0.016864       0.013847       0.000436      -0.020209       0.009628      -0.026491       0.005512       0.020979              1.978652       1.752184       0.029418       0.535334       1.510400       0.216696       2.673371          -0.000002
           39              H       2.103563       6.538113       9.354064       0.074331       1.275203 0.93541240E+01  0.96105488E+02                                 1.975528                            1.812476      -1.213406       2.280777                    0.995033       3.953137      11.560568       0.452677       1.316961      -0.699376       0.041129      -0.006747      -0.029210       0.050895       0.000220      -0.006343       0.010844       0.033824       0.010055      -0.023226       0.004704       0.018522              2.048737       2.481654      -0.131431      -0.563264       1.586444       0.256089       2.078113          -0.000000
           40              H       9.542432       7.743690      12.348951       0.110445       1.292893 0.94413378E+01  0.95416992E+02                                 1.887289                            1.748674      -0.864675       2.466740                    0.999123       3.367798       9.186518       0.498998       1.214550      -0.727211      -0.017269       0.019566       0.038057       0.046145      -0.001611      -0.006066       0.018557       0.037442       0.022055      -0.031335       0.009476       0.021860              1.937576       1.645969      -0.090131      -0.234452       1.708212       0.449105       2.458547          -0.000002
           41              H       8.062538       6.750443      10.677963       0.105321       1.079448 0.74574081E+01  0.72260995E+02                                 1.762904                            1.615795      -0.950426       2.421273                    0.998310       3.565535      10.063566       0.481475       1.312853      -0.701254      -0.042804       0.001287       0.007462       0.043468       0.000494      -0.010287       0.018184       0.026628       0.012480      -0.027150       0.004965       0.022185              1.843343       2.656907       0.091800      -0.058138       1.437300       0.024454       1.435821          -0.000001
           42              H       2.903090       6.913861      14.996749       0.078326       1.440228 0.10873623E+02  0.11409416E+03                                 2.032295                            1.876685      -0.999355       2.384179                    0.997355       3.679100      10.299988       0.480593       1.214618      -0.725592      -0.041281       0.024916       0.023892       0.053812      -0.020438      -0.011413      -0.005898       0.014161       0.015393      -0.028198       0.006598       0.021600              2.058977       2.244568      -0.486933      -0.455366       1.931810       0.177454       2.000554          -0.000000
           43              H       5.526538       5.910379      12.319200       0.102631       1.173268 0.80702869E+01  0.79371746E+02                                 1.832637                            1.657311      -0.969130       2.411469                    0.998160       3.552773       9.943029       0.487954       1.276293      -0.709669       0.026325      -0.004831      -0.034232       0.043453      -0.019467      -0.010611      -0.004929       0.014285       0.016236      -0.026706       0.006011       0.020695              1.934395       1.790622      -0.023549      -0.612472       1.451189      -0.094811       2.561374          -0.000000
           44              H       6.004141       4.639745      14.334799       0.111622       1.358732 0.99817510E+01  0.10254010E+03                                 1.978011                            1.819735      -0.842949       2.479716                    0.999253       3.399588       9.423525       0.479268       1.244059      -0.721112       0.034712      -0.027092       0.000767       0.044039      -0.021737      -0.012673      -0.007612       0.012065       0.020145      -0.030995       0.009116       0.021879              2.022596       2.235802      -0.623164       0.156905       2.101161      -0.251939       1.730823           0.000004
           45              H       1.374187       4.597349      18.299058       0.071806       1.341370 0.97026977E+01  0.99950890E+02                                 2.000486                            1.813459      -1.139998       2.316749                    0.995672       3.842316      11.014959       0.467797       1.271025      -0.710213      -0.021343      -0.043664      -0.011800       0.050013       0.010381      -0.012088       0.013207      -0.009041      -0.031367      -0.026021       0.008222       0.017799              2.070194       2.002864       0.582494       0.013754       2.676678       0.217405       1.531041           0.000001
           46              H       1.976715       8.101821      19.818814       0.102643       1.390647 0.10350998E+02  0.10753905E+03                                 2.013669                            1.854621      -0.958244       2.416001                    0.998278       3.554894       9.981029       0.473111       1.246118      -0.719234      -0.001082       0.039651       0.023593       0.046152       0.010562      -0.012983       0.016362      -0.010952      -0.029921      -0.028723       0.008557       0.020166              2.050196       1.721991      -0.133662      -0.197266       2.589391       0.442314       1.839204           0.000003
           47              H       3.923641       7.511104      18.442852       0.105411       1.147634 0.78970449E+01  0.78011627E+02                                 1.870421                            1.687064      -1.052540       2.374235                    0.996485       3.721318      10.778724       0.458756       1.351543      -0.692727       0.031962       0.026105      -0.004333       0.041495       0.006287      -0.010618       0.016805      -0.004471      -0.044490      -0.027958       0.009692       0.018267              1.977600       2.353620       0.580615      -0.195877       2.119324      -0.159145       1.459855           0.000001
           48              H       5.905161      21.603120       6.398844       0.068659       1.541731 0.11838569E+02  0.12640566E+03                                 2.106123                            1.944132      -0.985162       2.389573                    0.998364       3.686873      10.283538       0.479132       1.197246      -0.730987      -0.008977      -0.007424      -0.049636       0.050984       0.010620       0.006936       0.000908      -0.031142       0.059149      -0.029531       0.008311       0.021220              2.135467       1.740740       0.047179       0.307658       1.810286      -0.010651       2.855374           0.000000
           49              H       6.423123      20.824706      10.060639       0.090710       1.491760 0.10721076E+02  0.11196242E+03                                 2.078515                            1.861023      -1.002380       2.388892                    0.997683       3.606330      10.032984       0.484145       1.211425      -0.726942       0.005909      -0.017799       0.039690       0.043898       0.008497       0.015621      -0.001338      -0.031122       0.065509      -0.033022       0.006514       0.026508              2.215673       1.541850       0.057548       0.019491       2.261034      -0.849562       2.844136           0.000004
           50              H       7.013159      23.145129       9.778009       0.116248       1.331429 0.94867076E+01  0.95827917E+02                                 1.915946                            1.747040      -0.832780       2.485555                    0.999383       3.322020       9.009376       0.502583       1.206484      -0.729659       0.014811       0.024506       0.034851       0.045105       0.010290       0.012491      -0.002238      -0.033428       0.062934      -0.033069       0.009041       0.024028              1.957762       1.562269       0.303544       0.263906       2.206193       0.528035       2.104824           0.000009
           51              H       6.516338       5.148573       6.557514       0.075426       1.125497 0.82416084E+01  0.82204917E+02                                 1.831111                            1.711806      -1.135965       2.320235                    0.995651       3.866932      11.216997       0.460566       1.333301      -0.695798      -0.021454      -0.043072       0.016188       0.050770       0.011390       0.009622      -0.012934      -0.007307      -0.032302      -0.024522       0.006024       0.018498              1.863052       1.742074       0.366965      -0.053517       2.314016      -0.224765       1.533066          -0.000001
           52              H       6.922828       8.496756       4.708022       0.105699       1.300293 0.97008190E+01  0.98517584E+02                                 1.880961                            1.763452      -0.834784       2.476636                    0.999339       3.374137       9.168773       0.501707       1.202127      -0.730479      -0.003875       0.037692      -0.023668       0.044675       0.011969       0.011529      -0.017497      -0.010280      -0.033291      -0.029418       0.007494       0.021924              1.883775       1.646717      -0.193759       0.156668       2.183346      -0.441835       1.821260           0.000002
           53              H       8.919724       8.140160       5.997212       0.109251       1.080132 0.74605606E+01  0.72432079E+02                                 1.777670                            1.627090      -0.955528       2.424318                    0.997931       3.573820      10.157500       0.474093       1.330708      -0.697607       0.030349       0.031562      -0.000092       0.043786       0.008445       0.008361      -0.016984      -0.007498      -0.048361      -0.028040       0.007022       0.021018              1.872533       2.323771       0.596008       0.106637       1.877117       0.140492       1.416710          -0.000000
           54              H       4.110069       9.231878       5.511286       0.050406       1.328562 0.97132062E+01  0.10050529E+03                                 2.003870                            1.824479      -1.250775       2.251917                    0.995193       4.098985      11.938771       0.460610       1.285129      -0.705303       0.028963       0.003401       0.036715       0.046887      -0.011261       0.014749       0.008793      -0.004371       0.007517      -0.023771       0.009176       0.014594              2.084898       2.116551       0.092872       0.692322       1.733543       0.305449       2.404599          -0.000000
           55              H       2.331313       7.718380       2.548629       0.095368       1.270194 0.88325250E+01  0.88680084E+02                                 1.922881                            1.728626      -0.912747       2.431613                    0.998639       3.588638      10.084084       0.480858       1.268669      -0.712100      -0.014986      -0.024912      -0.029119       0.041148      -0.010548       0.025270       0.009224      -0.010411      -0.001881      -0.033189       0.010579       0.022609              2.038416       1.622776       0.236694       0.307791       2.238553       0.727896       2.253919           0.000000
           56              H       1.506801       9.976374       2.865968       0.097511       1.413707 0.10254659E+02  0.10552001E+03                                 1.984083                            1.807916      -0.852378       2.462344                    0.999147       3.445894       9.402850       0.497996       1.195271      -0.732063      -0.028618       0.018067      -0.025353       0.042287      -0.009455       0.023388       0.010725      -0.012685       0.003802      -0.031926       0.010631       0.021295              2.033361       2.119246      -0.441829       0.528312       1.984782      -0.332360       1.996055           0.000005
           57              H       8.993718      12.114206       6.748413       0.069713       1.420632 0.10453026E+02  0.10915030E+03                                 2.038547                            1.854204      -1.218558       2.286424                    0.995073       3.836140      10.890475       0.475575       1.233401      -0.719200      -0.023796       0.035324      -0.025011       0.049392      -0.010687      -0.005013      -0.014375       0.006928      -0.008362      -0.021528       0.006739       0.014789              2.099761       2.042018      -0.504746       0.228853       2.400190      -0.572396       1.857075           0.000000
           58              H       2.021881       9.522474       7.926038       0.103793       1.064022 0.75413299E+01  0.73443117E+02                                 1.757513                            1.634507      -0.977768       2.407433                    0.997622       3.636476      10.365181       0.473420       1.328485      -0.697618       0.034076      -0.024396       0.008059       0.042676      -0.010021      -0.005131      -0.018669       0.012323      -0.013220      -0.026191       0.009445       0.016746              1.826370       2.340170      -0.418036       0.002492       1.692768      -0.021103       1.446174          -0.000001
           59              H       0.038439       9.275549       9.292084       0.102536       1.046746 0.74450974E+01  0.73020311E+02                                 1.797627                            1.666697      -1.316353       2.246478                    0.993476       3.926937      11.616316       0.446333       1.399182      -0.681591      -0.001066      -0.028361       0.028223       0.040025      -0.011211      -0.001826      -0.013499       0.006894      -0.015471      -0.019803       0.002906       0.016897              1.832437       1.498981       0.078193      -0.072061       1.969278      -0.531280       2.029051          -0.000001
           60              H       4.367609      10.688796       7.705388       0.072877       1.191716 0.85770779E+01  0.86525228E+02                                 1.911650                            1.751468      -1.191784       2.292291                    0.994697       3.957229      11.595069       0.452696       1.341209      -0.693834      -0.019677      -0.042221       0.019494       0.050496       0.013107       0.007154      -0.013592      -0.004116      -0.024078      -0.023310       0.004393       0.018917              1.984036       1.803629       0.441447      -0.081229       2.457380      -0.403777       1.691100          -0.000001
           61              H       6.632615      13.775021       7.078148       0.098981       1.334017 0.95265417E+01  0.97788004E+02                                 1.999024                            1.803411      -1.204562       2.293592                    0.995773       3.790118      10.882425       0.466091       1.280222      -0.708207       0.028642       0.026227       0.001528       0.038866       0.007137       0.014419      -0.014766       0.004585      -0.014771      -0.025529       0.009365       0.016163              2.102043       2.356351       0.713544       0.052017       2.392358      -0.065000       1.557421          -0.000000
           62              H       4.671275      13.976969       5.669956       0.103733       1.272506 0.90294759E+01  0.91377431E+02                                 1.947868                            1.766046      -0.959638       2.419969                    0.997848       3.586574      10.197737       0.467258       1.295307      -0.706715      -0.004842       0.033421      -0.027512       0.043558       0.010182       0.011777      -0.018171      -0.008634      -0.027541      -0.028643       0.008067       0.020575              2.042798       1.684843      -0.133246       0.246052       2.494350      -0.667906       1.949200           0.000002
           63              H       0.350754       1.701893       1.284231       0.077856       1.306655 0.97030147E+01  0.10025448E+03                                 1.985261                            1.829701      -1.229480       2.276676                    0.995026       3.886948      11.269236       0.458167       1.293853      -0.704947      -0.006073      -0.040112      -0.034770       0.053430      -0.004061       0.011529       0.016130      -0.021146       0.006186      -0.022924       0.000041       0.022883              2.055079       1.658083       0.037221       0.188594       2.311932       0.713894       2.195223          -0.000002
           64              H       9.545315       5.055848       3.180828       0.099216       1.185475 0.85606132E+01  0.85341671E+02                                 1.840727                            1.706331      -0.894147       2.445211                    0.998678       3.552045       9.969091       0.481723       1.275418      -0.710649      -0.011129       0.037720       0.015432       0.042247      -0.011356       0.014652       0.011608      -0.010470       0.007796      -0.025958       0.010630       0.015327              1.902152       1.729617      -0.354462      -0.087399       2.367430       0.346209       1.609409          -0.000001
           65              H       1.608664       3.782858       4.328703       0.104072       1.075527 0.73799628E+01  0.72424405E+02                                 1.848733                            1.670986      -1.438812       2.187989                    0.992432       4.012002      11.980136       0.439899       1.418805      -0.677330       0.018937       0.015307       0.032914       0.040942      -0.009595       0.010773       0.012413      -0.012415       0.004415      -0.022487       0.006435       0.016051              1.963800       1.855892       0.252958       0.594571       1.636568       0.456625       2.398940          -0.000000
           66              H       8.209567       1.299277      22.620323       0.075804       1.426814 0.10627000E+02  0.11127205E+03                                 2.034183                            1.862380      -1.224578       2.277864                    0.994316       3.813934      10.793518       0.477940       1.223931      -0.721583       0.028950       0.023665      -0.034235       0.050697       0.013365      -0.012060       0.001716      -0.007687       0.017842      -0.021238       0.005140       0.016099              2.089344       1.891254       0.388724      -0.562903       2.012297      -0.406523       2.364481          -0.000002
           67              H       6.088706      22.921909      24.378084       0.103387       1.237447 0.90218548E+01  0.90842312E+02                                 1.868687                            1.732957      -0.982288       2.404774                    0.997971       3.561796       9.944120       0.487307       1.248276      -0.716724      -0.021530      -0.034027       0.011113       0.041772       0.011058      -0.010808       0.001391      -0.021739       0.033542      -0.024234       0.008587       0.015647              1.910393       1.930214       0.562666      -0.125573       2.299412      -0.037318       1.501553          -0.000003
           68              H       6.319339       1.178217       1.125562       0.104827       1.204581 0.85530016E+01  0.85771727E+02                                 1.890688                            1.725462      -1.206130       2.298923                    0.995536       3.749806      10.769082       0.467904       1.305339      -0.702217      -0.018982      -0.003314       0.036991       0.041709       0.016864      -0.013847       0.000436      -0.020209       0.009628      -0.026491       0.005512       0.020979              1.978652       1.752184      -0.029418      -0.535334       1.510400       0.216696       2.673371          -0.000002
           69              H       6.908413       5.257456       3.041992       0.074331       1.275203 0.93541240E+01  0.96105488E+02                                 1.975528                            1.812476      -1.213406       2.280777                    0.995033       3.953137      11.560568       0.452677       1.316961      -0.699376       0.041129       0.006747       0.029210       0.050895      -0.000220       0.006343       0.010844       0.033824       0.010055      -0.023226       0.004704       0.018522              2.048737       2.481654       0.131431       0.563264       1.586444       0.256089       2.078113          -0.000000
           70              H       4.737582       4.051879       0.047105       0.110445       1.292893 0.94413369E+01  0.95416989E+02                                 1.887289                            1.748675      -0.864675       2.466740                    0.999123       3.367797       9.186518       0.498997       1.214551      -0.727211      -0.017269      -0.019566      -0.038057       0.046145       0.001611       0.006066       0.018557       0.037442       0.022055      -0.031335       0.009476       0.021860              1.937577       1.645969       0.090131       0.234452       1.708213       0.449105       2.458548          -0.000002
           71              H       3.257688       5.045126       1.718093       0.105321       1.079448 0.74574087E+01  0.72261000E+02                                 1.762904                            1.615795      -0.950426       2.421273                    0.998310       3.565535      10.063565       0.481475       1.312853      -0.701254      -0.042804      -0.001287      -0.007462       0.043468      -0.000494       0.010287       0.018184       0.026628       0.012480      -0.027150       0.004965       0.022185              1.843342       2.656907      -0.091800       0.058138       1.437300       0.024454       1.435820          -0.000001
           72              H       7.707940       4.113846      22.191419       0.078326       1.440228 0.10873623E+02  0.11409417E+03                                 2.032296                            1.876685      -0.999355       2.384179                    0.997355       3.679100      10.299989       0.480592       1.214619      -0.725592      -0.041281      -0.024916      -0.023892       0.053812       0.020438       0.011413      -0.005898       0.014161       0.015393      -0.028198       0.006598       0.021600              2.058978       2.244568       0.486933       0.455366       1.931810       0.177454       2.000554          -0.000000
           73              H       0.721688       5.885190       0.076856       0.102631       1.173268 0.80702869E+01  0.79371746E+02                                 1.832637                            1.657311      -0.969130       2.411469                    0.998160       3.552773       9.943029       0.487954       1.276293      -0.709669       0.026325       0.004831       0.034232       0.043453       0.019467       0.010611      -0.004929       0.014285       0.016236      -0.026706       0.006011       0.020695              1.934395       1.790622       0.023549       0.612472       1.451189      -0.094811       2.561374          -0.000000
           74              H       1.199291       6.387962      22.853369       0.111622       1.358732 0.99817532E+01  0.10254013E+03                                 1.978011                            1.819736      -0.842949       2.479716                    0.999253       3.399588       9.423526       0.479267       1.244060      -0.721112       0.034712       0.027092      -0.000767       0.044039       0.021737       0.012673      -0.007612       0.012065       0.020145      -0.030995       0.009116       0.021879              2.022596       2.235803       0.623164      -0.156905       2.101162      -0.251939       1.730824           0.000004
           75              H       6.179037       6.430358      18.889110       0.071806       1.341370 0.97026988E+01  0.99950905E+02                                 2.000486                            1.813459      -1.139998       2.316748                    0.995672       3.842316      11.014960       0.467797       1.271025      -0.710213      -0.021343       0.043664       0.011800       0.050013      -0.010381       0.012088       0.013207      -0.009041      -0.031367      -0.026021       0.008222       0.017799              2.070195       2.002864      -0.582494      -0.013754       2.676679       0.217405       1.531042           0.000001
           76              H       6.781565       2.925886      17.369354       0.102643       1.390647 0.10351001E+02  0.10753908E+03                                 2.013670                            1.854621      -0.958244       2.416001                    0.998278       3.554894       9.981031       0.473111       1.246119      -0.719234      -0.001082      -0.039651      -0.023593       0.046152      -0.010562       0.012983       0.016362      -0.010952      -0.029921      -0.028723       0.008557       0.020166              2.050196       1.721992       0.133662       0.197266       2.589392       0.442314       1.839205           0.000003
           77              H       8.728491       3.516603      18.745316       0.105411       1.147634 0.78970449E+01  0.78011627E+02                                 1.870421                            1.687064      -1.052540       2.374235                    0.996485       3.721318      10.778724       0.458756       1.351543      -0.692727       0.031962      -0.026105       0.004333       0.041495      -0.006287       0.010618       0.016805      -0.004471      -0.044490      -0.027958       0.009692       0.018267              1.977600       2.353620      -0.580615       0.195877       2.119324      -0.159145       1.459855           0.000001
           78              H       1.100311      14.551449       5.997212       0.068659       1.541731 0.11838570E+02  0.12640566E+03                                 2.106123                            1.944131      -0.985162       2.389573                    0.998364       3.686874      10.283538       0.479133       1.197245      -0.730988      -0.008977       0.007424       0.049636       0.050984      -0.010620      -0.006936       0.000908      -0.031142       0.059149      -0.029531       0.008311       0.021220              2.135466       1.740739      -0.047179      -0.307658       1.810285      -0.010651       2.855373           0.000000
           79              H       1.618273      15.329863       2.335417       0.090710       1.491760 0.10721075E+02  0.11196240E+03                                 2.078515                            1.861023      -1.002380       2.388892                    0.997683       3.606330      10.032984       0.484145       1.211425      -0.726942       0.005909       0.017799      -0.039690       0.043898      -0.008497      -0.015621      -0.001338      -0.031122       0.065509      -0.033022       0.006514       0.026508              2.215673       1.541850      -0.057548      -0.019491       2.261034      -0.849562       2.844136           0.000004
           80              H       2.208309      13.009440       2.618047       0.116248       1.331429 0.94867098E+01  0.95827947E+02                                 1.915947                            1.747041      -0.832780       2.485555                    0.999383       3.322020       9.009377       0.502583       1.206485      -0.729659       0.014811      -0.024506      -0.034851       0.045105      -0.010290      -0.012491      -0.002238      -0.033428       0.062934      -0.033069       0.009041       0.024028              1.957762       1.562269      -0.303544      -0.263906       2.206193       0.528035       2.104824           0.000009
           81              H       7.898212      16.944142      18.953570       0.075426       1.125496 0.82416077E+01  0.82204909E+02                                 1.831111                            1.711806      -1.135965       2.320235                    0.995651       3.866932      11.216998       0.460566       1.333302      -0.695798       0.021454      -0.043072       0.016188       0.050770      -0.011390      -0.009622      -0.012934      -0.007307      -0.032302      -0.024522       0.006024       0.018498              1.863052       1.742075      -0.366965       0.053517       2.314016      -0.224765       1.533066          -0.000001
           82              H       7.491722      20.292325      17.104078       0.105699       1.300293 0.97008164E+01  0.98517557E+02                                 1.880962                            1.763453      -0.834784       2.476637                    0.999339       3.374136       9.168772       0.501707       1.202128      -0.730478       0.003875       0.037692      -0.023668       0.044675      -0.011969      -0.011529      -0.017497      -0.010280      -0.033291      -0.029418       0.007494       0.021924              1.883775       1.646717       0.193759      -0.156668       2.183347      -0.441835       1.821261           0.000002
           83              H       5.494826      19.935729      18.393268       0.109251       1.080132 0.74605606E+01  0.72432079E+02                                 1.777670                            1.627090      -0.955528       2.424318                    0.997931       3.573820      10.157500       0.474093       1.330708      -0.697607      -0.030349       0.031562      -0.000092       0.043786      -0.008445      -0.008361      -0.016984      -0.007498      -0.048361      -0.028040       0.007022       0.021018              1.872533       2.323771      -0.596008      -0.106637       1.877117       0.140492       1.416710          -0.000000
           84              H       0.694781      21.027447      17.907342       0.050406       1.328562 0.97132075E+01  0.10050531E+03                                 2.003870                            1.824479      -1.250775       2.251917                    0.995193       4.098985      11.938771       0.460610       1.285129      -0.705303      -0.028963       0.003401       0.036715       0.046887       0.011261      -0.014749       0.008793      -0.004371       0.007517      -0.023771       0.009176       0.014594              2.084898       2.116551      -0.092872      -0.692322       1.733543       0.305449       2.404599          -0.000000
           85              H       2.473537      19.513949      14.944685       0.095368       1.270194 0.88325248E+01  0.88680084E+02                                 1.922881                            1.728626      -0.912747       2.431613                    0.998639       3.588638      10.084085       0.480857       1.268669      -0.712100       0.014986      -0.024912      -0.029119       0.041148       0.010548      -0.025270       0.009224      -0.010411      -0.001881      -0.033189       0.010579       0.022609              2.038416       1.622777      -0.236694      -0.307791       2.238553       0.727897       2.253919           0.000000
           86              H       3.298049      21.771943      15.262024       0.097511       1.413706 0.10254653E+02  0.10551993E+03                                 1.984082                            1.807915      -0.852378       2.462344                    0.999147       3.445893       9.402846       0.497996       1.195271      -0.732063       0.028618       0.018067      -0.025353       0.042287       0.009455      -0.023389       0.010725      -0.012685       0.003802      -0.031926       0.010631       0.021295              2.033360       2.119245       0.441829      -0.528312       1.984781      -0.332360       1.996054           0.000005
           87              H       5.420832      -0.449225      19.144469       0.069713       1.420632 0.10453026E+02  0.10915030E+03                                 2.038547                            1.854204      -1.218558       2.286424                    0.995073       3.836140      10.890476       0.475575       1.233401      -0.719200       0.023796       0.035324      -0.025011       0.049392       0.010687       0.005013      -0.014375       0.006928      -0.008362      -0.021528       0.006739       0.014789              2.099761       2.042019       0.504746      -0.228853       2.400191      -0.572396       1.857075           0.000000
           88              H       2.782969      21.318043      20.322094       0.103793       1.064022 0.75413293E+01  0.73443111E+02                                 1.757513                            1.634507      -0.977768       2.407433                    0.997622       3.636476      10.365182       0.473419       1.328486      -0.697618      -0.034076      -0.024396       0.008059       0.042676       0.010021       0.005131      -0.018669       0.012323      -0.013220      -0.026191       0.009445       0.016746              1.826371       2.340170       0.418036      -0.002492       1.692768      -0.021103       1.446174          -0.000001
           89              H       4.766411      21.071118      21.688140       0.102536       1.046746 0.74450974E+01  0.73020311E+02                                 1.797627                            1.666697      -1.316353       2.246478                    0.993476       3.926937      11.616316       0.446333       1.399182      -0.681591       0.001066      -0.028361       0.028223       0.040025       0.011211       0.001826      -0.013499       0.006894      -0.015471      -0.019803       0.002906       0.016897              1.832437       1.498981      -0.078193       0.072061       1.969278      -0.531280       2.029051          -0.000001
           90              H       0.437241      22.484365      20.101444       0.072877       1.191716 0.85770779E+01  0.86525228E+02                                 1.911650                            1.751468      -1.191784       2.292291                    0.994697       3.957229      11.595069       0.452696       1.341209      -0.693834       0.019677      -0.042221       0.019494       0.050496      -0.013107      -0.007154      -0.013592      -0.004116      -0.024078      -0.023310       0.004393       0.018917              1.984036       1.803629      -0.441447       0.081229       2.457380      -0.403777       1.691100          -0.000001
           91              H       7.781935       1.211590      19.474204       0.098981       1.334017 0.95265417E+01  0.97788004E+02                                 1.999024                            1.803411      -1.204562       2.293592                    0.995773       3.790118      10.882425       0.466091       1.280222      -0.708207      -0.028642       0.026227       0.001528       0.038866      -0.007137      -0.014419      -0.014766       0.004585      -0.014771      -0.025529       0.009365       0.016163              2.102043       2.356351      -0.713544      -0.052017       2.392358      -0.065000       1.557421          -0.000000
           92              H       0.133575       1.413538      18.066012       0.103733       1.272506 0.90294759E+01  0.91377431E+02                                 1.947868                            1.766046      -0.959638       2.419969                    0.997848       3.586574      10.197737       0.467258       1.295307      -0.706715       0.004842       0.033421      -0.027512       0.043558      -0.010182      -0.011777      -0.018171      -0.008634      -0.027541      -0.028643       0.008067       0.020575              2.042798       1.684843       0.133246      -0.246052       2.494350      -0.667906       1.949200           0.000002
           93              H       4.454096      13.497462      13.680287       0.077856       1.306655 0.97030091E+01  0.10025442E+03                                 1.985261                            1.829701      -1.229480       2.276676                    0.995026       3.886947      11.269235       0.458167       1.293854      -0.704947       0.006073      -0.040112      -0.034770       0.053430       0.004061      -0.011529       0.016130      -0.021146       0.006186      -0.022924       0.000041       0.022883              2.055079       1.658083      -0.037221      -0.188594       2.311932       0.713894       2.195223          -0.000002
           94              H       4.869235      16.851417      15.576884       0.099216       1.185475 0.85606129E+01  0.85341670E+02                                 1.840728                            1.706331      -0.894147       2.445211                    0.998678       3.552045       9.969092       0.481723       1.275419      -0.710649       0.011129       0.037720       0.015432       0.042247       0.011356      -0.014652       0.011608      -0.010470       0.007796      -0.025958       0.010630       0.015327              1.902152       1.729617       0.354462       0.087399       2.367431       0.346209       1.609409          -0.000001
           95              H       3.196186      15.578427      16.724759       0.104072       1.075527 0.73799628E+01  0.72424405E+02                                 1.848733                            1.670986      -1.438812       2.187989                    0.992432       4.012002      11.980136       0.439899       1.418805      -0.677330      -0.018937       0.015307       0.032914       0.040942       0.009595      -0.010773       0.012413      -0.012415       0.004415      -0.022487       0.006435       0.016051              1.963800       1.855892      -0.252958      -0.594571       1.636568       0.456625       2.398940          -0.000000
           96              H       6.204983      13.862708      10.224267       0.075804       1.426814 0.10627000E+02  0.11127205E+03                                 2.034183                            1.862380      -1.224578       2.277864                    0.994316       3.813934      10.793518       0.477940       1.223931      -0.721583      -0.028950       0.023665      -0.034235       0.050697      -0.013365       0.012060       0.001716      -0.007687       0.017842      -0.021238       0.005140       0.016099              2.089344       1.891254      -0.388724       0.562903       2.012297      -0.406523       2.364481          -0.000002
           97              H       8.325844      11.126340      11.982028       0.103388       1.237446 0.90218494E+01  0.90842246E+02                                 1.868687                            1.732956      -0.982288       2.404774                    0.997971       3.561795       9.944117       0.487307       1.248276      -0.716724       0.021530      -0.034027       0.011113       0.041772      -0.011058       0.010808       0.001391      -0.021739       0.033542      -0.024234       0.008587       0.015647              1.910392       1.930213      -0.562666       0.125573       2.299411      -0.037318       1.501552          -0.000003
           98              H       8.095211      12.973786      13.521618       0.104827       1.204581 0.85530016E+01  0.85771727E+02                                 1.890688                            1.725462      -1.206130       2.298923                    0.995536       3.749806      10.769082       0.467904       1.305339      -0.702217       0.018982      -0.003314       0.036991       0.041709      -0.016864       0.013847       0.000436      -0.020209       0.009628      -0.026491       0.005512       0.020979              1.978652       1.752184       0.029418       0.535334       1.510400       0.216696       2.673371          -0.000002
           99              H       7.506137      17.053025      15.438048       0.074331       1.275203 0.93541240E+01  0.96105488E+02                                 1.975528                            1.812476      -1.213406       2.280777                    0.995033       3.953137      11.560568       0.452677       1.316961      -0.699376      -0.041129       0.006747       0.029210       0.050895       0.000220      -0.006343       0.010844       0.033824       0.010055      -0.023226       0.004704       0.018522              2.048737       2.481654      -0.131431      -0.563264       1.586444       0.256089       2.078113          -0.000000
          100              H       0.067268      15.847448      12.443161       0.110445       1.292892 0.94413349E+01  0.95416961E+02                                 1.887289                            1.748674      -0.864675       2.466740                    0.999123       3.367797       9.186517       0.498997       1.214551      -0.727211       0.017269      -0.019566      -0.038057       0.046145      -0.001611      -0.006066       0.018557       0.037442       0.022055      -0.031335       0.009476       0.021860              1.937576       1.645969      -0.090131      -0.234452       1.708212       0.449105       2.458547          -0.000002
          101              H       1.547162      16.840695      14.114149       0.105321       1.079448 0.74574038E+01  0.72260949E+02                                 1.762904                            1.615795      -0.950426       2.421273                    0.998310       3.565534      10.063565       0.481475       1.312854      -0.701254       0.042804      -0.001287      -0.007462       0.043468       0.000494      -0.010287       0.018184       0.026628       0.012480      -0.027150       0.004965       0.022185              1.843343       2.656907       0.091800      -0.058138       1.437300       0.024454       1.435821          -0.000001
          102              H       6.706610      16.677277       9.795363       0.078326       1.440228 0.10873623E+02  0.11409416E+03                                 2.032295                            1.876685      -0.999355       2.384179                    0.997355       3.679100      10.299988       0.480593       1.214618      -0.725592       0.041281      -0.024916      -0.023892       0.053812      -0.020438      -0.011413      -0.005898       0.014161       0.015393      -0.028198       0.006598       0.021600              2.058977       2.244568      -0.486933      -0.455366       1.931810       0.177454       2.000554          -0.000000
          103              H       4.083162      17.680759      12.472912       0.102631       1.173268 0.80702856E+01  0.79371731E+02                                 1.832637                            1.657311      -0.969130       2.411469                    0.998160       3.552773       9.943029       0.487954       1.276293      -0.709669      -0.026325       0.004831       0.034232       0.043453      -0.019467      -0.010611      -0.004929       0.014285       0.016236      -0.026706       0.006011       0.020695              1.934395       1.790622      -0.023549      -0.612472       1.451189      -0.094811       2.561373          -0.000000
          104              H       3.605559      18.951393      10.457313       0.111622       1.358732 0.99817532E+01  0.10254013E+03                                 1.978011                            1.819736      -0.842949       2.479716                    0.999253       3.399588       9.423526       0.479267       1.244060      -0.721112      -0.034712       0.027092      -0.000767       0.044039      -0.021737      -0.012673      -0.007612       0.012065       0.020145      -0.030995       0.009116       0.021879              2.022596       2.235803      -0.623164       0.156905       2.101162      -0.251939       1.730824           0.000004
          105              H       8.235513      18.993789       6.493054       0.071806       1.341370 0.97026977E+01  0.99950890E+02                                 2.000486                            1.813459      -1.139998       2.316749                    0.995672       3.842316      11.014959       0.467797       1.271025      -0.710213       0.021343       0.043664       0.011800       0.050013       0.010381      -0.012088       0.013207      -0.009041      -0.031367      -0.026021       0.008222       0.017799              2.070194       2.002864       0.582494       0.013754       2.676678       0.217405       1.531041           0.000001
          106              H       7.632985      15.489317       4.973298       0.102643       1.390647 0.10351001E+02  0.10753909E+03                                 2.013670                            1.854621      -0.958244       2.416001                    0.998278       3.554894       9.981032       0.473111       1.246119      -0.719234       0.001082      -0.039651      -0.023593       0.046152       0.010562      -0.012983       0.016362      -0.010952      -0.029921      -0.028723       0.008557       0.020166              2.050197       1.721992      -0.133662      -0.197267       2.589393       0.442314       1.839205           0.000003
          107              H       5.686059      16.080034       6.349260       0.105411       1.147634 0.78970494E+01  0.78011677E+02                                 1.870421                            1.687064      -1.052540       2.374235                    0.996485       3.721319      10.778725       0.458756       1.351542      -0.692727      -0.031962      -0.026105       0.004333       0.041495       0.006287      -0.010618       0.016805      -0.004471      -0.044490      -0.027958       0.009692       0.018267              1.977600       2.353620       0.580615      -0.195877       2.119324      -0.159145       1.459855           0.000001
          108              H       3.704539       1.988018      18.393268       0.068659       1.541731 0.11838572E+02  0.12640569E+03                                 2.106123                            1.944132      -0.985162       2.389573                    0.998364       3.686874      10.283539       0.479132       1.197246      -0.730988       0.008977       0.007424       0.049636       0.050984       0.010620       0.006936       0.000908      -0.031142       0.059149      -0.029531       0.008311       0.021220              2.135466       1.740740       0.047179       0.307658       1.810285      -0.010651       2.855374           0.000000
          109              H       3.186577       2.766432      14.731473       0.090710       1.491761 0.10721081E+02  0.11196249E+03                                 2.078516                            1.861024      -1.002380       2.388892                    0.997683       3.606331      10.032988       0.484145       1.211425      -0.726942      -0.005909       0.017799      -0.039690       0.043898       0.008497       0.015621      -0.001338      -0.031122       0.065509      -0.033022       0.006514       0.026508              2.215674       1.541850       0.057548       0.019491       2.261035      -0.849563       2.844137           0.000004
          110              H       2.596541       0.446009      15.014103       0.116247       1.331430 0.94867218E+01  0.95828099E+02                                 1.915948                            1.747042      -0.832781       2.485555                    0.999383       3.322022       9.009384       0.502583       1.206485      -0.729659      -0.014811      -0.024506      -0.034851       0.045105       0.010290       0.012491      -0.002238      -0.033428       0.062934      -0.033069       0.009041       0.024028              1.957764       1.562270       0.303544       0.263907       2.206195       0.528036       2.104826           0.000009
          111              H       3.093362      18.442565      18.234598       0.075426       1.125497 0.82416084E+01  0.82204917E+02                                 1.831111                            1.711806      -1.135965       2.320235                    0.995651       3.866932      11.216997       0.460566       1.333301      -0.695798       0.021454       0.043072      -0.016188       0.050770       0.011390       0.009622      -0.012934      -0.007307      -0.032302      -0.024522       0.006024       0.018498              1.863052       1.742074       0.366965      -0.053517       2.314016      -0.224765       1.533066          -0.000001
          112              H       2.686872      15.094382      20.084090       0.105699       1.300293 0.97008171E+01  0.98517568E+02                                 1.880962                            1.763453      -0.834784       2.476637                    0.999339       3.374136       9.168773       0.501707       1.202128      -0.730478       0.003875      -0.037692       0.023668       0.044675       0.011969       0.011529      -0.017497      -0.010280      -0.033291      -0.029418       0.007494       0.021924              1.883775       1.646718      -0.193759       0.156668       2.183347      -0.441835       1.821261           0.000002
          113              H       0.689976      15.450978      18.794900       0.109251       1.080132 0.74605606E+01  0.72432079E+02                                 1.777670                            1.627090      -0.955528       2.424318                    0.997931       3.573820      10.157500       0.474093       1.330708      -0.697607      -0.030349      -0.031562       0.000092       0.043786       0.008445       0.008361      -0.016984      -0.007498      -0.048361      -0.028040       0.007022       0.021018              1.872533       2.323771       0.596008       0.106637       1.877117       0.140492       1.416710          -0.000000
          114              H       5.499631      14.359260      19.280826       0.050406       1.328562 0.97132062E+01  0.10050529E+03                                 2.003870                            1.824479      -1.250775       2.251917                    0.995193       4.098985      11.938771       0.460610       1.285129      -0.705303      -0.028963      -0.003401      -0.036715       0.046887      -0.011261       0.014749       0.008793      -0.004371       0.007517      -0.023771       0.009176       0.014594              2.084898       2.116551       0.092872       0.692322       1.733543       0.305449       2.404599          -0.000000
          115              H       7.278387      15.872758      22.243483       0.095368       1.270194 0.88325248E+01  0.88680084E+02                                 1.922881                            1.728626      -0.912747       2.431613                    0.998639       3.588638      10.084085       0.480857       1.268669      -0.712100       0.014986       0.024912       0.029119       0.041148      -0.010548       0.025270       0.009224      -0.010411      -0.001881      -0.033189       0.010579       0.022609              2.038416       1.622777       0.236694       0.307791       2.238553       0.727897       2.253919           0.000000
          116              H       8.102899      13.614764      21.926144       0.097511       1.413707 0.10254657E+02  0.10551998E+03                                 1.984082                            1.807915      -0.852378       2.462344                    0.999147       3.445894       9.402849       0.497996       1.195271      -0.732063       0.028618      -0.018067       0.025353       0.042287      -0.009455       0.023389       0.010725      -0.012685       0.003802      -0.031926       0.010631       0.021295              2.033360       2.119246      -0.441829       0.528312       1.984781      -0.332360       1.996054           0.000005
          117              H       0.615982      11.476932      18.043699       0.069713       1.420632 0.10453026E+02  0.10915030E+03                                 2.038547                            1.854204      -1.218558       2.286424                    0.995073       3.836140      10.890475       0.475575       1.233401      -0.719200       0.023796      -0.035324       0.025011       0.049392      -0.010687      -0.005013      -0.014375       0.006928      -0.008362      -0.021528       0.006739       0.014789              2.099761       2.042018      -0.504746       0.228853       2.400190      -0.572396       1.857075           0.000000
          118              H       7.587819      14.068664      16.866074       0.103793       1.064022 0.75413299E+01  0.73443117E+02                                 1.757513                            1.634507      -0.977768       2.407433                    0.997622       3.636476      10.365181       0.473420       1.328485      -0.697618      -0.034076       0.024396      -0.008059       0.042676      -0.010021      -0.005131      -0.018669       0.012323      -0.013220      -0.026191       0.009445       0.016746              1.826370       2.340170      -0.418036       0.002492       1.692768      -0.021103       1.446174          -0.000001
          119              H       9.571261      14.315589      15.500028       0.102536       1.046746 0.74450983E+01  0.73020320E+02                                 1.797627                            1.666697      -1.316353       2.246479                    0.993476       3.926937      11.616315       0.446333       1.399182      -0.681591       0.001066       0.028361      -0.028223       0.040025      -0.011211      -0.001826      -0.013499       0.006894      -0.015471      -0.019803       0.002906       0.016897              1.832436       1.498981       0.078193      -0.072061       1.969278      -0.531280       2.029051          -0.000001
          120              H       5.242091      12.902342      17.086724       0.072877       1.191717 0.85770836E+01  0.86525292E+02                                 1.911650                            1.751468      -1.191784       2.292291                    0.994697       3.957230      11.595069       0.452696       1.341208      -0.693834       0.019677       0.042221      -0.019494       0.050496       0.013107       0.007154      -0.013592      -0.004116      -0.024078      -0.023310       0.004393       0.018917              1.984036       1.803629       0.441447      -0.081229       2.457380      -0.403777       1.691100          -0.000001
          121              H       2.977085       9.816117      17.713964       0.098981       1.334017 0.95265417E+01  0.97788004E+02                                 1.999024                            1.803411      -1.204562       2.293592                    0.995773       3.790118      10.882425       0.466091       1.280222      -0.708207      -0.028642      -0.026227      -0.001528       0.038866       0.007137       0.014419      -0.014766       0.004585      -0.014771      -0.025529       0.009365       0.016163              2.102043       2.356351       0.713544       0.052017       2.392358      -0.065000       1.557421          -0.000000
          122              H       4.938425       9.614169      19.122156       0.103733       1.272506 0.90294772E+01  0.91377448E+02                                 1.947869                            1.766046      -0.959638       2.419969                    0.997848       3.586574      10.197738       0.467258       1.295307      -0.706715       0.004842      -0.033421       0.027512       0.043558       0.010182       0.011777      -0.018171      -0.008634      -0.027541      -0.028643       0.008067       0.020575              2.042798       1.684843      -0.133246       0.246052       2.494351      -0.667906       1.949201           0.000002
          123              H       9.258946      21.889245      23.507881       0.077856       1.306655 0.97030147E+01  0.10025448E+03                                 1.985261                            1.829701      -1.229480       2.276676                    0.995026       3.886948      11.269236       0.458167       1.293853      -0.704947       0.006073       0.040112       0.034770       0.053430      -0.004061       0.011529       0.016130      -0.021146       0.006186      -0.022924       0.000041       0.022883              2.055079       1.658083       0.037221       0.188594       2.311932       0.713894       2.195223          -0.000002
          124              H       0.064385      18.535290      21.611284       0.099216       1.185475 0.85606118E+01  0.85341654E+02                                 1.840727                            1.706330      -0.894147       2.445211                    0.998678       3.552045       9.969091       0.481723       1.275419      -0.710649       0.011129      -0.037720      -0.015432       0.042247      -0.011356       0.014652       0.011608      -0.010470       0.007796      -0.025958       0.010630       0.015327              1.902152       1.729617      -0.354462      -0.087399       2.367430       0.346209       1.609409          -0.000001
          125              H       8.001036      19.808280      20.463409       0.104072       1.075527 0.73799628E+01  0.72424405E+02                                 1.848733                            1.670986      -1.438812       2.187989                    0.992432       4.012002      11.980136       0.439899       1.418805      -0.677330      -0.018937      -0.015307      -0.032914       0.040942      -0.009595       0.010773       0.012413      -0.012415       0.004415      -0.022487       0.006435       0.016051              1.963800       1.855892       0.252958       0.594571       1.636568       0.456625       2.398940          -0.000000
          126              H       1.400133      22.291861       2.171789       0.075804       1.426814 0.10627000E+02  0.11127205E+03                                 2.034183                            1.862379      -1.224578       2.277864                    0.994316       3.813934      10.793517       0.477940       1.223931      -0.721583      -0.028950      -0.023665       0.034235       0.050697       0.013365      -0.012060       0.001716      -0.007687       0.017842      -0.021238       0.005140       0.016099              2.089344       1.891254       0.388724      -0.562903       2.012297      -0.406523       2.364481          -0.000002
          127              H       3.520994       0.669229       0.414028       0.103388       1.237446 0.90218507E+01  0.90842264E+02                                 1.868687                            1.732956      -0.982288       2.404774                    0.997971       3.561795       9.944118       0.487307       1.248277      -0.716724       0.021530       0.034027      -0.011113       0.041772       0.011058      -0.010808       0.001391      -0.021739       0.033542      -0.024234       0.008587       0.015647              1.910392       1.930213       0.562666      -0.125573       2.299411      -0.037318       1.501552          -0.000003
          128              H       3.290361      22.412921      23.666550       0.104827       1.204581 0.85530016E+01  0.85771727E+02                                 1.890688                            1.725462      -1.206130       2.298923                    0.995536       3.749806      10.769082       0.467904       1.305339      -0.702217       0.018982       0.003314      -0.036991       0.041709       0.016864      -0.013847       0.000436      -0.020209       0.009628      -0.026491       0.005512       0.020979              1.978652       1.752184      -0.029418      -0.535334       1.510400       0.216696       2.673371          -0.000002
          129              H       2.701287      18.333682      21.750120       0.074331       1.275203 0.93541240E+01  0.96105488E+02                                 1.975528                            1.812476      -1.213406       2.280777                    0.995033       3.953137      11.560568       0.452677       1.316961      -0.699376      -0.041129      -0.006747      -0.029210       0.050895      -0.000220       0.006343       0.010844       0.033824       0.010055      -0.023226       0.004704       0.018522              2.048737       2.481654       0.131431       0.563264       1.586444       0.256089       2.078113          -0.000000
          130              H       4.872118      19.539259      24.745007       0.110445       1.292892 0.94413349E+01  0.95416961E+02                                 1.887289                            1.748674      -0.864675       2.466740                    0.999123       3.367797       9.186517       0.498997       1.214551      -0.727211       0.017269       0.019566       0.038057       0.046145       0.001611       0.006066       0.018557       0.037442       0.022055      -0.031335       0.009476       0.021860              1.937576       1.645969       0.090131       0.234452       1.708212       0.449105       2.458547          -0.000002
          131              H       6.352012      18.546012      23.074019       0.105321       1.079448 0.74574039E+01  0.72260949E+02                                 1.762904                            1.615795      -0.950426       2.421273                    0.998310       3.565534      10.063565       0.481475       1.312854      -0.701254       0.042804       0.001287       0.007462       0.043468      -0.000494       0.010287       0.018184       0.026628       0.012480      -0.027150       0.004965       0.022185              1.843343       2.656907      -0.091800       0.058138       1.437300       0.024454       1.435821          -0.000001
          132              H       1.901760      19.477292       2.600693       0.078326       1.440228 0.10873623E+02  0.11409416E+03                                 2.032295                            1.876685      -0.999355       2.384179                    0.997355       3.679100      10.299988       0.480593       1.214618      -0.725592       0.041281       0.024916       0.023892       0.053812       0.020438       0.011413      -0.005898       0.014161       0.015393      -0.028198       0.006598       0.021600              2.058977       2.244568       0.486933       0.455366       1.931810       0.177454       2.000554          -0.000000
          133              H       8.888012      17.705948      24.715256       0.102631       1.173268 0.80702869E+01  0.79371746E+02                                 1.832637                            1.657311      -0.969130       2.411469                    0.998160       3.552773       9.943029       0.487954       1.276293      -0.709669      -0.026325      -0.004831      -0.034232       0.043453       0.019467       0.010611      -0.004929       0.014285       0.016236      -0.026706       0.006011       0.020695              1.934395       1.790622       0.023549       0.612472       1.451189      -0.094811       2.561374          -0.000000
          134              H       8.410409      17.203176       1.938743       0.111622       1.358732 0.99817537E+01  0.10254014E+03                                 1.978012                            1.819736      -0.842949       2.479716                    0.999253       3.399588       9.423527       0.479267       1.244060      -0.721112      -0.034712      -0.027092       0.000767       0.044039       0.021737       0.012673      -0.007612       0.012065       0.020145      -0.030995       0.009116       0.021879              2.022596       2.235803       0.623164      -0.156905       2.101162      -0.251939       1.730824           0.000004
          135              H       3.430663      17.160780       5.903002       0.071806       1.341370 0.97026977E+01  0.99950890E+02                                 2.000486                            1.813459      -1.139998       2.316749                    0.995672       3.842316      11.014959       0.467797       1.271025      -0.710213       0.021343      -0.043664      -0.011800       0.050013      -0.010381       0.012088       0.013207      -0.009041      -0.031367      -0.026021       0.008222       0.017799              2.070194       2.002864      -0.582494      -0.013754       2.676678       0.217405       1.531041           0.000001
          136              H       2.828135      20.665252       7.422758       0.102643       1.390647 0.10351001E+02  0.10753908E+03                                 2.013670                            1.854621      -0.958244       2.416000                    0.998278       3.554894       9.981031       0.473111       1.246119      -0.719234       0.001082       0.039651       0.023593       0.046152      -0.010562       0.012983       0.016362      -0.010952      -0.029921      -0.028723       0.008557       0.020166              2.050196       1.721992       0.133662       0.197266       2.589392       0.442314       1.839205           0.000003
          137              H       0.881209      20.074535       6.046796       0.105411       1.147634 0.78970507E+01  0.78011693E+02                                 1.870421                            1.687064      -1.052540       2.374235                    0.996485       3.721319      10.778725       0.458756       1.351542      -0.692727      -0.031962       0.026105      -0.004333       0.041495      -0.006287       0.010618       0.016805      -0.004471      -0.044490      -0.027958       0.009692       0.018267              1.977600       2.353620      -0.580615       0.195877       2.119325      -0.159145       1.459855           0.000001
          138              H       8.509389       9.039689      18.794900       0.068659       1.541731 0.11838568E+02  0.12640565E+03                                 2.106123                            1.944132      -0.985162       2.389573                    0.998364       3.686873      10.283537       0.479132       1.197246      -0.730987       0.008977      -0.007424      -0.049636       0.050984      -0.010620      -0.006936       0.000908      -0.031142       0.059149      -0.029531       0.008311       0.021220              2.135466       1.740740      -0.047179      -0.307658       1.810286      -0.010651       2.855374           0.000000
          139              H       7.991427       8.261275      22.456695       0.090710       1.491761 0.10721083E+02  0.11196251E+03                                 2.078516                            1.861024      -1.002380       2.388892                    0.997683       3.606331      10.032989       0.484145       1.211425      -0.726942      -0.005909      -0.017799       0.039690       0.043898      -0.008497      -0.015621      -0.001338      -0.031122       0.065509      -0.033022       0.006514       0.026508              2.215675       1.541850      -0.057548      -0.019491       2.261035      -0.849563       2.844138           0.000004
          140              H       7.401391      10.581698      22.174065       0.116247       1.331430 0.94867150E+01  0.95828009E+02                                 1.915947                            1.747041      -0.832780       2.485555                    0.999383       3.322021       9.009379       0.502583       1.206484      -0.729659      -0.014811       0.024506       0.034851       0.045105      -0.010290      -0.012491      -0.002238      -0.033428       0.062934      -0.033069       0.009041       0.024028              1.957763       1.562270      -0.303544      -0.263907       2.206194       0.528036       2.104825           0.000009
          141              C       2.070890       5.845884       6.143485       0.114059      24.316065 0.31630144E+03  0.69274259E+04                                 7.375141                            5.982370       0.404469       2.132809                    0.999801      26.542456      75.757481       0.659111       0.424304      -1.050107       0.023224      -0.059360       0.018373       0.066337      -0.022628       0.028159      -0.003041      -0.042358       0.000974      -0.045255       0.007566       0.037689              8.106007       9.705166      -1.445388      -2.155813       8.438291      -1.184721       6.174565          -0.000001
          142              C       2.281343       4.038938       7.150045      -0.073844      27.281605 0.37034491E+03  0.84229831E+04                                 7.885120                            6.425766       0.280536       2.061060                    0.999842      28.977989      83.818160       0.644127       0.418095      -1.055776      -0.056429       0.050403      -0.007085       0.075993      -0.020986      -0.016879      -0.040503      -0.064341      -0.070730      -0.058407      -0.006280       0.064687              8.487971       9.926068      -0.626549      -2.597428       8.680470      -1.565002       6.857374           0.000001
          143              C       3.383575       4.229129       6.436032      -0.071581      29.327183 0.39890552E+03  0.92425871E+04                                 8.377761                            6.731219       0.255508       2.055554                    0.999689      29.210885      85.278620       0.620632       0.425940      -1.050885       0.002276       0.060377      -0.050034       0.078447      -0.031674      -0.012941      -0.026366      -0.043754      -0.122704      -0.057666      -0.004411       0.062077              9.348825      12.876621      -2.765722      -2.468103       8.809348      -0.292640       6.360506          -0.000001
          144              C       8.357556       2.655296       7.623574       0.117249      25.075184 0.29450996E+03  0.63461614E+04                                 7.545105                            5.763175       0.417519       2.140269                    0.999712      26.264294      74.744033       0.672109       0.422917      -1.049297      -0.044558       0.003135       0.065981       0.079679      -0.017694      -0.012938      -0.005254       0.064562       0.085388      -0.051919       0.014295       0.037623              8.650320       7.256552       1.503627      -2.575338      10.364286       2.531494       8.330122           0.000000
          145              C       7.433103       3.483537       9.195394      -0.086276      30.256569 0.37969573E+03  0.86947837E+04                                 8.514864                            6.523313       0.227725       2.039973                    0.999801      29.340928      85.322259       0.636430       0.420274      -1.053783       0.061000       0.019923      -0.049270       0.080904       0.003271      -0.052298       0.035495      -0.026381       0.019040      -0.067144       0.004784       0.062359              9.724954       7.155819       0.969391      -2.421033      12.380916       3.766785       9.638126           0.000002
          146              C       6.957423       2.234961       9.004495      -0.079182      28.948113 0.36419761E+03  0.82403696E+04                                 8.168764                            6.330782       0.273871       2.054489                    0.999830      28.982179      83.341781       0.655975       0.412676      -1.060280       0.035861      -0.042030      -0.056263       0.078854       0.027450      -0.055603       0.002742       0.009668      -0.009863      -0.061803      -0.001027       0.062830              9.057755       7.696833       2.561334      -2.732466      11.057073       0.941429       8.419361           0.000005
          147              C       4.617461       0.365671       5.181551       0.129307      24.351881 0.29270251E+03  0.62779009E+04                                 7.308700                            5.695026       0.376265       2.123222                    0.999778      26.073043      73.276670       0.687261       0.415524      -1.057226       0.027618       0.048113      -0.032384       0.064237       0.013717      -0.036157      -0.004753      -0.043523       0.001130      -0.049602       0.012697       0.036905              8.101466       9.883668       1.549954       1.523813       7.431966      -2.598115       6.988764          -0.000000
          148              C       6.050267       1.768920       4.546873      -0.095252      30.251174 0.41936106E+03  0.98186270E+04                                 8.482176                            6.852440       0.311671       2.063413                    0.999808      29.692721      86.557900       0.623031       0.419888      -1.056816      -0.001387      -0.062053       0.056603       0.084002       0.038005      -0.003229      -0.042499       0.012672      -0.053267      -0.058330      -0.002233       0.060563              9.431622      12.904449       1.885980       2.063847       7.788334      -1.818554       7.602083          -0.000002
          149              C       4.954761       1.906750       3.793193      -0.052035      28.829182 0.38934271E+03  0.89754663E+04                                 8.305567                            6.663257       0.203805       2.047573                    0.999158      28.840011      84.258882       0.621311       0.427634      -1.048789      -0.060621      -0.048603       0.015081       0.079149       0.012118      -0.004835      -0.029495      -0.020000      -0.006139      -0.026681      -0.011346       0.038027              9.106170      10.202112       0.932547       1.814527       8.312592      -3.029386       8.803805          -0.000003
          150              C       9.497267       0.309151       5.040236       0.126115      25.145882 0.30684754E+03  0.66698992E+04                                 7.567904                            5.891728       0.345407       2.117837                    0.999839      26.268496      74.704990       0.664225       0.424223      -1.050108       0.018247      -0.058355       0.021054       0.064665      -0.014046       0.030983       0.001831      -0.044863      -0.016618      -0.046452       0.014956       0.031496              8.530132       9.483758      -2.166629      -2.110142       9.421683      -2.166997       6.684954          -0.000002
          151              C       1.130101      22.994218       5.369971      -0.082325      31.248667 0.39380705E+03  0.90959252E+04                                 8.682114                            6.638174       0.242579       2.044241                    0.999804      29.496138      86.000286       0.631972       0.419609      -1.054738       0.004366       0.068572      -0.047712       0.083652      -0.033118      -0.012170      -0.027090      -0.011322      -0.072567      -0.050566       0.002217       0.048349              9.813033      11.227434      -3.128674      -2.263293      11.233596      -2.042178       6.978070           0.000000
          152              C       0.042283      22.880133       6.143485      -0.084999      31.700041 0.40108591E+03  0.93018322E+04                                 8.756034                            6.688496       0.173278       2.016565                    0.999866      29.733211      86.723979       0.631428       0.418264      -1.056121      -0.053452       0.064695      -0.002474       0.083957      -0.021816      -0.015593      -0.050190      -0.060881      -0.035268      -0.060768      -0.008330       0.069099              9.941702       9.899448      -1.218334      -2.760837      11.888686      -3.564154       8.036971           0.000003
          153              C       5.258428       9.401282      10.501939       0.116915      24.668722 0.31350739E+03  0.68483555E+04                                 7.436159                            5.932140       0.299970       2.096047                    0.999903      26.593388      75.707766       0.666133       0.420927      -1.052616       0.005385      -0.050071      -0.036142       0.061987      -0.021506       0.016026       0.025861      -0.034003       0.023168      -0.044838       0.007787       0.037051              8.251009       7.227945       1.476663      -2.653004       8.972488       2.046517       8.552593          -0.000005
          154              C       5.029717       7.586813       9.470587      -0.082484      29.264962 0.39001938E+03  0.89600700E+04                                 8.201006                            6.533732       0.417779       2.098155                    0.999527      29.152653      83.952510       0.649551       0.410457      -1.063721      -0.032551       0.034556       0.070033       0.084607       0.022795      -0.015192       0.043227      -0.055890      -0.013013      -0.055777      -0.004985       0.060763              9.138135       8.626514       2.274116      -2.441018      10.106589       1.892698       8.681304          -0.000002
          155              C       5.957053       8.278856       8.833430      -0.068791      30.708227 0.40396413E+03  0.94084457E+04                                 8.710666                            6.810592       0.086217       2.003973                    0.998953      29.393061      86.606726       0.610763       0.430584      -1.045910       0.025813       0.069111       0.030914       0.079990       0.004435      -0.021675       0.032019      -0.030214       0.015475      -0.040538      -0.002761       0.043299              9.926876       9.230373       0.474458      -4.115267       9.483888       2.756870      11.066368          -0.000002
          156              C       2.903090      10.186626      13.930688       0.116998      24.707390 0.29919664E+03  0.64410762E+04                                 7.334476                            5.725670       0.416630       2.131715                    0.999615      26.195067      73.331224       0.692432       0.410892      -1.062072      -0.031335       0.033968      -0.044256       0.063987      -0.005020       0.014497      -0.035370       0.038001      -0.004496      -0.046626       0.008526       0.038100              8.153088       5.750505      -2.056206       2.151605       8.869303       1.128536       9.839457          -0.000003
          157              C       1.747043      11.677499      12.983629      -0.065374      28.821692 0.37922687E+03  0.86624457E+04                                 8.182844                            6.495929       0.267943       2.058907                    0.999775      28.876092      83.270484       0.642614       0.417268      -1.057981       0.030446      -0.006819       0.074144       0.080441      -0.033769       0.027103      -0.014993      -0.009678      -0.003299      -0.038051      -0.013195       0.051246              9.026094       7.165607      -2.784907       1.792336      10.496001       2.011361       9.416675          -0.000006
          158              C       1.874852      10.663861      12.128301      -0.077580      30.498067 0.40237501E+03  0.93316739E+04                                 8.546404                            6.716144       0.191986       2.030192                    0.999612      29.396721      85.516259       0.628257       0.420378      -1.055644       0.041057      -0.063802       0.026156       0.080253      -0.037718       0.042110      -0.010487      -0.015031       0.069755      -0.059801      -0.003049       0.062850              9.595193       7.072507      -1.525013       2.844046       9.104072       2.657240      12.609000          -0.000005
          159              C       1.372265       6.696375       9.906928       0.109999      25.874514 0.32008084E+03  0.70284760E+04                                 7.689267                            6.007589       0.331132       2.104735                    0.999870      26.741438      76.333586       0.659679       0.422836      -1.051402      -0.050975       0.012224       0.040070       0.065981      -0.010702      -0.034588      -0.014595       0.012657      -0.039023      -0.044360       0.007519       0.036841              8.792667      10.851925       0.901699      -0.009085       5.682414       2.883002       9.843663          -0.000001
          160              C       0.202765       7.364286      11.543207      -0.078339      29.397071 0.39392649E+03  0.90791344E+04                                 8.278772                            6.615493       0.238118       2.041538                    0.999851      29.334476      84.817820       0.637876       0.416620      -1.058980       0.076552       0.002368      -0.015121       0.078067      -0.016877      -0.028558       0.045166       0.076977       0.050752      -0.070367       0.001676       0.068690              9.213638      10.141476       0.720255       0.361072       6.278255       3.299775      11.221181          -0.000002
          161              C       8.987952       6.815927      10.608545      -0.072049      30.826267 0.40866291E+03  0.95120545E+04                                 8.626789                            6.794837       0.264487       2.053691                    0.999805      29.372435      85.534946       0.621116       0.423667      -1.053839       0.032224      -0.026029      -0.066342       0.078212      -0.012098      -0.025644       0.035406       0.086849      -0.040460      -0.062611      -0.002453       0.065063              9.779945      13.784728       1.189784       0.483292       6.279646       2.508187       9.275462          -0.000002
          162              C       3.615169       6.493478      14.570324       0.116849      25.496436 0.30512654E+03  0.66008431E+04                                 7.513175                            5.799457       0.429913       2.137385                    0.999654      26.258033      73.679664       0.684953       0.413358      -1.060516       0.051357      -0.027243      -0.030976       0.065873      -0.016777      -0.021364       0.021979       0.025930      -0.066588      -0.037893      -0.007163       0.045056              8.546969       7.359215      -2.748360      -1.078399       7.608330      -2.321008      10.673363          -0.000000
          163              C       5.041249       5.956449      13.112548      -0.077059      31.745042 0.39745879E+03  0.91780005E+04                                 8.746005                            6.641243       0.158562       2.013026                    0.999881      29.391474      84.972418       0.637400       0.416139      -1.059634      -0.060393       0.052218       0.006244       0.080081      -0.038279      -0.042869       0.002316       0.052732       0.051981      -0.060298      -0.008604       0.068902             10.159372       8.360034      -2.015226      -2.222466       7.660558      -3.254051      14.457525          -0.000001
          164              C       5.309359       5.247150      14.228193      -0.076220      30.024832 0.38402787E+03  0.88024535E+04                                 8.416300                            6.527995       0.231812       2.042025                    0.999782      29.204680      84.448423       0.642151       0.416129      -1.058378      -0.043846       0.012286       0.062978       0.077715      -0.054528      -0.029739      -0.010563       0.038783      -0.018810      -0.066308       0.000332       0.065976              9.529868       8.549246      -3.114869      -0.181188       8.554527      -3.513804      11.485831           0.000003
          165              C       1.770107       5.411644      18.512270       0.124184      25.427481 0.30011052E+03  0.64735705E+04                                 7.542389                            5.770171       0.365358       2.119504                    0.999807      26.144473      73.554700       0.682521       0.416033      -1.057485       0.025395       0.061481       0.016893       0.068631       0.023066       0.023793      -0.001913      -0.043856      -0.020165      -0.042903       0.006088       0.036815              8.409598       9.956101       1.734574      -2.500777       9.412235       1.508427       5.860458           0.000002
          166              C       2.082422       7.310281      19.342806      -0.076595      30.138553 0.38937678E+03  0.89511409E+04                                 8.404290                            6.546313       0.255582       2.046098                    0.999858      29.334670      84.798473       0.645570       0.412719      -1.061130      -0.054008      -0.055300       0.003314       0.077369       0.025376      -0.018862       0.040613      -0.066240      -0.065972      -0.061848      -0.004289       0.066136              9.272647      10.203417       0.695887      -3.162394      10.705925       1.893454       6.908598           0.000004
          167              C       3.169279       6.985598      18.579209      -0.091049      32.483043 0.41681004E+03  0.97616783E+04                                 8.985887                            6.876545       0.197840       2.031609                    0.999261      29.743406      87.232264       0.614732       0.425435      -1.051449      -0.004006      -0.068863      -0.036045       0.077829       0.037003      -0.021344       0.024816      -0.025813      -0.133783      -0.065744       0.003598       0.062146             10.178500      12.849997       2.667558      -3.305227      10.950021       0.682361       6.735482           0.000002
          168              C       6.091589      21.704119       7.306235       0.119499      24.431335 0.28652449E+03  0.61130768E+04                                 7.304050                            5.616007       0.553862       2.184098                    0.999366      25.914454      72.653570       0.695478       0.412786      -1.058911       0.018048       0.006654       0.068660       0.071304      -0.004277       0.005491       0.012075       0.045030       0.120153      -0.044804       0.002435       0.042369              8.326575       4.773769       1.834948       0.820541      10.766630      -1.511986       9.439327           0.000001
          169              C       6.371231      21.280893       9.252416      -0.058606      29.639021 0.35636263E+03  0.80370816E+04                                 8.375835                            6.293053       0.157003       2.019804                    0.999888      28.890538      83.543852       0.651685       0.416737      -1.055358      -0.023648      -0.030134      -0.070206       0.079976       0.006440       0.025488      -0.022432      -0.027554       0.179301      -0.053418      -0.017144       0.070561              9.703574       4.900356       1.922187       0.514362      12.804769      -3.204842      11.405598           0.000007
          170              C       6.705649      22.566322       9.118539      -0.096542      30.343885 0.38217294E+03  0.87391183E+04                                 8.444455                            6.500704       0.279640       2.055664                    0.999843      29.193179      83.993507       0.645961       0.414660      -1.060553      -0.003310       0.037531      -0.066353       0.076303       0.027485       0.035554       0.005255      -0.071902       0.181506      -0.082787       0.010657       0.072130              9.446277       5.231438       2.577304       1.031201      13.104298       0.175930      10.003096           0.000012
          171              C       6.875740       5.949685       6.252571       0.114059      24.316065 0.31630143E+03  0.69274258E+04                                 7.375141                            5.982370       0.404469       2.132809                    0.999801      26.542456      75.757482       0.659111       0.424304      -1.050107       0.023224       0.059360      -0.018373       0.066337       0.022628      -0.028159      -0.003041      -0.042358       0.000974      -0.045255       0.007566       0.037689              8.106007       9.705166       1.445388       2.155813       8.438291      -1.184721       6.174565          -0.000001
          172              C       7.086193       7.756631       5.246011      -0.073844      27.281606 0.37034492E+03  0.84229835E+04                                 7.885121                            6.425767       0.280536       2.061060                    0.999842      28.977990      83.818167       0.644127       0.418095      -1.055776      -0.056429      -0.050403       0.007085       0.075993       0.020986       0.016879      -0.040503      -0.064341      -0.070730      -0.058407      -0.006280       0.064687              8.487971       9.926069       0.626550       2.597428       8.680471      -1.565002       6.857374           0.000001
          173              C       8.188425       7.566440       5.960024      -0.071581      29.327185 0.39890555E+03  0.92425879E+04                                 8.377761                            6.731219       0.255508       2.055554                    0.999689      29.210886      85.278625       0.620632       0.425940      -1.050885       0.002277      -0.060377       0.050034       0.078447       0.031674       0.012941      -0.026366      -0.043754      -0.122704      -0.057666      -0.004411       0.062077              9.348825      12.876622       2.765722       2.468103       8.809348      -0.292640       6.360506          -0.000001
          174              C       3.552706       9.140273       4.772482       0.117249      25.075185 0.29450998E+03  0.63461620E+04                                 7.545106                            5.763176       0.417519       2.140269                    0.999712      26.264295      74.744039       0.672109       0.422917      -1.049297      -0.044558      -0.003135      -0.065981       0.079679       0.017694       0.012938      -0.005254       0.064562       0.085388      -0.051919       0.014295       0.037623              8.650320       7.256552      -1.503628       2.575338      10.364287       2.531494       8.330122           0.000000
          175              C       2.628253       8.312032       3.200662      -0.086276      30.256570 0.37969574E+03  0.86947842E+04                                 8.514864                            6.523314       0.227725       2.039973                    0.999801      29.340929      85.322261       0.636430       0.420274      -1.053783       0.061000      -0.019923       0.049270       0.080904      -0.003271       0.052298       0.035495      -0.026381       0.019040      -0.067144       0.004784       0.062359              9.724954       7.155820      -0.969391       2.421033      12.380916       3.766785       9.638125           0.000002
          176              C       2.152573       9.560608       3.391561      -0.079182      28.948118 0.36419768E+03  0.82403717E+04                                 8.168766                            6.330783       0.273870       2.054489                    0.999830      28.982183      83.341798       0.655975       0.412676      -1.060280       0.035861       0.042030       0.056263       0.078854      -0.027450       0.055603       0.002742       0.009668      -0.009863      -0.061803      -0.001027       0.062830              9.057757       7.696834      -2.561335       2.732467      11.057074       0.941429       8.419362           0.000005
          177              C       9.422311      11.429898       7.214505       0.129307      24.351880 0.29270249E+03  0.62779005E+04                                 7.308701                            5.695027       0.376265       2.123222                    0.999778      26.073042      73.276670       0.687261       0.415524      -1.057226       0.027618      -0.048113       0.032384       0.064237      -0.013717       0.036157      -0.004753      -0.043524       0.001130      -0.049602       0.012697       0.036905              8.101466       9.883669      -1.549954      -1.523813       7.431966      -2.598115       6.988765          -0.000000
          178              C       1.245417      10.026649       7.849183      -0.095252      30.251174 0.41936105E+03  0.98186269E+04                                 8.482176                            6.852440       0.311671       2.063413                    0.999808      29.692721      86.557899       0.623031       0.419888      -1.056816      -0.001387       0.062053      -0.056603       0.084002      -0.038005       0.003229      -0.042499       0.012672      -0.053267      -0.058330      -0.002233       0.060563              9.431622      12.904449      -1.885980      -2.063847       7.788333      -1.818554       7.602083          -0.000002
          179              C       0.149911       9.888819       8.602863      -0.052035      28.829183 0.38934273E+03  0.89754670E+04                                 8.305567                            6.663257       0.203805       2.047573                    0.999158      28.840012      84.258883       0.621311       0.427634      -1.048789      -0.060621       0.048603      -0.015081       0.079149      -0.012118       0.004835      -0.029495      -0.020000      -0.006139      -0.026681      -0.011346       0.038027              9.106169      10.202112      -0.932546      -1.814527       8.312591      -3.029386       8.803805          -0.000003
          180              C       4.692417      11.486418       7.355820       0.126115      25.145883 0.30684756E+03  0.66698997E+04                                 7.567904                            5.891728       0.345407       2.117837                    0.999839      26.268497      74.704992       0.664225       0.424223      -1.050108       0.018247       0.058355      -0.021054       0.064665       0.014046      -0.030983       0.001831      -0.044863      -0.016618      -0.046452       0.014956       0.031496              8.530132       9.483758       2.166629       2.110142       9.421683      -2.166997       6.684954          -0.000002
          181              C       5.934951      13.160351       7.026085      -0.082325      31.248668 0.39380707E+03  0.90959258E+04                                 8.682114                            6.638174       0.242579       2.044241                    0.999804      29.496139      86.000289       0.631972       0.419609      -1.054738       0.004366      -0.068572       0.047712       0.083652       0.033118       0.012170      -0.027090      -0.011322      -0.072567      -0.050566       0.002217       0.048349              9.813033      11.227434       3.128674       2.263293      11.233596      -2.042178       6.978069           0.000000
          182              C       4.847133      13.274436       6.252571      -0.084999      31.700041 0.40108592E+03  0.93018324E+04                                 8.756034                            6.688497       0.173278       2.016565                    0.999866      29.733211      86.723981       0.631428       0.418264      -1.056121      -0.053452      -0.064695       0.002474       0.083957       0.021816       0.015593      -0.050190      -0.060881      -0.035268      -0.060768      -0.008330       0.069099              9.941703       9.899449       1.218335       2.760838      11.888687      -3.564154       8.036972           0.000003
          183              C       0.453578       2.394287       1.894117       0.116915      24.668723 0.31350739E+03  0.68483556E+04                                 7.436159                            5.932140       0.299970       2.096047                    0.999903      26.593389      75.707768       0.666133       0.420927      -1.052616       0.005385       0.050071       0.036142       0.061987       0.021506      -0.016026       0.025861      -0.034003       0.023168      -0.044838       0.007787       0.037051              8.251009       7.227946      -1.476663       2.653004       8.972488       2.046517       8.552593          -0.000005
          184              C       0.224867       4.208756       2.925469      -0.082484      29.264962 0.39001938E+03  0.89600700E+04                                 8.201006                            6.533732       0.417779       2.098155                    0.999527      29.152653      83.952510       0.649551       0.410457      -1.063721      -0.032551      -0.034556      -0.070033       0.084607      -0.022795       0.015192       0.043227      -0.055890      -0.013013      -0.055777      -0.004985       0.060763              9.138135       8.626514      -2.274115       2.441018      10.106589       1.892698       8.681304          -0.000002
          185              C       1.152203       3.516713       3.562626      -0.068791      30.708227 0.40396413E+03  0.94084457E+04                                 8.710666                            6.810592       0.086217       2.003973                    0.998953      29.393061      86.606726       0.610763       0.430584      -1.045910       0.025813      -0.069111      -0.030914       0.079990      -0.004435       0.021675       0.032019      -0.030214       0.015475      -0.040538      -0.002761       0.043299              9.926876       9.230373      -0.474458       4.115267       9.483888       2.756870      11.066368          -0.000002
          186              C       7.707940       0.841081      23.257480       0.116998      24.707392 0.29919666E+03  0.64410767E+04                                 7.334476                            5.725670       0.416630       2.131715                    0.999615      26.195068      73.331227       0.692432       0.410892      -1.062072      -0.031335      -0.033968       0.044256       0.063987       0.005020      -0.014497      -0.035370       0.038001      -0.004496      -0.046626       0.008526       0.038100              8.153089       5.750505       2.056206      -2.151605       8.869303       1.128536       9.839457          -0.000003
          187              C       6.551893      -0.649792      24.204539      -0.065374      28.821693 0.37922689E+03  0.86624461E+04                                 8.182845                            6.495929       0.267943       2.058907                    0.999775      28.876093      83.270488       0.642614       0.417268      -1.057981       0.030446       0.006819      -0.074144       0.080441       0.033769      -0.027103      -0.014993      -0.009678      -0.003299      -0.038051      -0.013195       0.051246              9.026094       7.165607       2.784908      -1.792336      10.496001       2.011361       9.416675          -0.000006
          188              C       6.679702       1.131708       0.267755      -0.077580      30.498069 0.40237503E+03  0.93316747E+04                                 8.546405                            6.716145       0.191986       2.030192                    0.999612      29.396722      85.516265       0.628257       0.420378      -1.055644       0.041057       0.063802      -0.026156       0.080253       0.037718      -0.042110      -0.010487      -0.015031       0.069755      -0.059801      -0.003049       0.062850              9.595194       7.072508       1.525013      -2.844046       9.104073       2.657240      12.609001          -0.000005
          189              C       6.177115       5.099194       2.489128       0.109999      25.874514 0.32008084E+03  0.70284762E+04                                 7.689267                            6.007589       0.331132       2.104735                    0.999870      26.741438      76.333589       0.659679       0.422836      -1.051402      -0.050975      -0.012224      -0.040070       0.065981       0.010702       0.034588      -0.014595       0.012657      -0.039023      -0.044360       0.007519       0.036841              8.792668      10.851925      -0.901699       0.009085       5.682415       2.883003       9.843663          -0.000000
          190              C       5.007615       4.431283       0.852849      -0.078339      29.397070 0.39392649E+03  0.90791343E+04                                 8.278772                            6.615492       0.238118       2.041538                    0.999851      29.334476      84.817820       0.637876       0.416620      -1.058980       0.076552      -0.002368       0.015121       0.078067       0.016877       0.028558       0.045166       0.076977       0.050752      -0.070367       0.001676       0.068690              9.213637      10.141476      -0.720255      -0.361071       6.278255       3.299775      11.221182          -0.000002
          191              C       4.183102       4.979642       1.787511      -0.072049      30.826266 0.40866288E+03  0.95120538E+04                                 8.626789                            6.794837       0.264487       2.053691                    0.999805      29.372434      85.534943       0.621116       0.423667      -1.053839       0.032224       0.026029       0.066342       0.078212       0.012098       0.025644       0.035406       0.086849      -0.040460      -0.062610      -0.002453       0.065063              9.779945      13.784727      -1.189784      -0.483292       6.279646       2.508188       9.275463          -0.000002
          192              C       8.420019       4.534229      22.617844       0.116849      25.496436 0.30512654E+03  0.66008431E+04                                 7.513175                            5.799457       0.429913       2.137385                    0.999654      26.258033      73.679667       0.684953       0.413358      -1.060516       0.051357       0.027243       0.030976       0.065873       0.016777       0.021364       0.021979       0.025930      -0.066588      -0.037893      -0.007163       0.045056              8.546970       7.359215       2.748360       1.078399       7.608330      -2.321008      10.673363          -0.000000
          193              C       0.236399       5.071258      24.075620      -0.077059      31.745042 0.39745879E+03  0.91780005E+04                                 8.746005                            6.641243       0.158562       2.013026                    0.999881      29.391474      84.972417       0.637400       0.416139      -1.059634      -0.060393      -0.052218      -0.006244       0.080081       0.038279       0.042869       0.002316       0.052732       0.051981      -0.060298      -0.008604       0.068902             10.159372       8.360034       2.015226       2.222466       7.660558      -3.254051      14.457525          -0.000001
          194              C       0.504509       5.780557      22.959975      -0.076220      30.024829 0.38402781E+03  0.88024520E+04                                 8.416299                            6.527994       0.231812       2.042026                    0.999782      29.204678      84.448417       0.642151       0.416129      -1.058378      -0.043846      -0.012286      -0.062978       0.077715       0.054528       0.029739      -0.010563       0.038783      -0.018810      -0.066308       0.000332       0.065976              9.529867       8.549245       3.114869       0.181188       8.554527      -3.513803      11.485830           0.000003
          195              C       6.574957       5.616063      18.675898       0.124184      25.427480 0.30011049E+03  0.64735698E+04                                 7.542389                            5.770171       0.365358       2.119505                    0.999807      26.144472      73.554697       0.682521       0.416033      -1.057485       0.025395      -0.061481      -0.016893       0.068631      -0.023066      -0.023793      -0.001913      -0.043856      -0.020165      -0.042903       0.006088       0.036815              8.409598       9.956101      -1.734574       2.500777       9.412235       1.508427       5.860458           0.000002
          196              C       6.887272       3.717426      17.845362      -0.076595      30.138554 0.38937679E+03  0.89511412E+04                                 8.404289                            6.546313       0.255582       2.046098                    0.999858      29.334671      84.798476       0.645570       0.412719      -1.061130      -0.054008       0.055300      -0.003314       0.077369      -0.025376       0.018862       0.040613      -0.066240      -0.065972      -0.061848      -0.004289       0.066136              9.272647      10.203417      -0.695887       3.162394      10.705925       1.893455       6.908598           0.000003
          197              C       7.974129       4.042109      18.608959      -0.091049      32.483041 0.41681001E+03  0.97616774E+04                                 8.985887                            6.876545       0.197840       2.031610                    0.999261      29.743405      87.232259       0.614732       0.425435      -1.051449      -0.004006       0.068863       0.036045       0.077829      -0.037003       0.021344       0.024816      -0.025813      -0.133783      -0.065744       0.003598       0.062146             10.178499      12.849996      -2.667558       3.305226      10.950020       0.682361       6.735482           0.000002
          198              C       1.286739      14.450450       5.089821       0.119499      24.431335 0.28652449E+03  0.61130769E+04                                 7.304050                            5.616007       0.553862       2.184098                    0.999366      25.914454      72.653568       0.695478       0.412786      -1.058911       0.018048      -0.006654      -0.068660       0.071304       0.004277      -0.005491       0.012075       0.045030       0.120153      -0.044804       0.002435       0.042369              8.326576       4.773769      -1.834948      -0.820541      10.766631      -1.511986       9.439327           0.000001
          199              C       1.566381      14.873676       3.143640      -0.058606      29.639017 0.35636257E+03  0.80370800E+04                                 8.375834                            6.293052       0.157004       2.019804                    0.999888      28.890535      83.543839       0.651686       0.416737      -1.055358      -0.023648       0.030134       0.070206       0.079976      -0.006440      -0.025488      -0.022432      -0.027554       0.179301      -0.053418      -0.017144       0.070561              9.703573       4.900356      -1.922187      -0.514362      12.804768      -3.204841      11.405596           0.000007
          200              C       1.900799      13.588247       3.277517      -0.096542      30.343880 0.38217286E+03  0.87391159E+04                                 8.444454                            6.500703       0.279640       2.055664                    0.999843      29.193175      83.993495       0.645961       0.414660      -1.060553      -0.003310      -0.037531       0.066353       0.076303      -0.027484      -0.035554       0.005255      -0.071902       0.181506      -0.082787       0.010657       0.072130              9.446277       5.231437      -2.577304      -1.031201      13.104297       0.175930      10.003096           0.000012
          201              C       7.538810      17.745254      18.648627       0.114059      24.316065 0.31630144E+03  0.69274259E+04                                 7.375141                            5.982370       0.404469       2.132809                    0.999801      26.542456      75.757483       0.659111       0.424304      -1.050107      -0.023224       0.059360      -0.018373       0.066337      -0.022628       0.028159      -0.003041      -0.042358       0.000974      -0.045255       0.007566       0.037689              8.106007       9.705166      -1.445388      -2.155813       8.438292      -1.184721       6.174565          -0.000001
          202              C       7.328357      19.552200      17.642067      -0.073844      27.281606 0.37034492E+03  0.84229834E+04                                 7.885120                            6.425766       0.280536       2.061060                    0.999842      28.977990      83.818163       0.644127       0.418095      -1.055776       0.056429      -0.050403       0.007085       0.075993      -0.020986      -0.016879      -0.040503      -0.064341      -0.070730      -0.058407      -0.006280       0.064687              8.487971       9.926068      -0.626549      -2.597428       8.680470      -1.565003       6.857374           0.000001
          203              C       6.226125      19.362009      18.356080      -0.071581      29.327185 0.39890555E+03  0.92425879E+04                                 8.377761                            6.731219       0.255508       2.055554                    0.999689      29.210886      85.278623       0.620632       0.425940      -1.050885      -0.002276      -0.060377       0.050034       0.078447      -0.031674      -0.012941      -0.026366      -0.043754      -0.122704      -0.057666      -0.004411       0.062077              9.348825      12.876621      -2.765722      -2.468103       8.809348      -0.292640       6.360506          -0.000001
          204              C       1.252144      20.935842      17.168538       0.117249      25.075185 0.29450997E+03  0.63461619E+04                                 7.545105                            5.763175       0.417519       2.140269                    0.999712      26.264295      74.744037       0.672109       0.422917      -1.049297       0.044558      -0.003135      -0.065981       0.079679      -0.017694      -0.012938      -0.005254       0.064562       0.085388      -0.051919       0.014295       0.037623              8.650320       7.256552       1.503627      -2.575338      10.364286       2.531494       8.330122           0.000000
          205              C       2.176597      20.107601      15.596718      -0.086276      30.256569 0.37969572E+03  0.86947837E+04                                 8.514864                            6.523313       0.227725       2.039973                    0.999801      29.340928      85.322258       0.636430       0.420274      -1.053783      -0.061000      -0.019923       0.049270       0.080904       0.003271      -0.052298       0.035495      -0.026381       0.019040      -0.067144       0.004784       0.062359              9.724953       7.155819       0.969391      -2.421033      12.380915       3.766785       9.638125           0.000002
          206              C       2.652277      21.356177      15.787617      -0.079182      28.948116 0.36419766E+03  0.82403711E+04                                 8.168765                            6.330783       0.273870       2.054489                    0.999830      28.982181      83.341790       0.655975       0.412676      -1.060280      -0.035861       0.042030       0.056263       0.078854       0.027450      -0.055603       0.002742       0.009668      -0.009863      -0.061803      -0.001027       0.062830              9.057756       7.696833       2.561334      -2.732466      11.057074       0.941429       8.419362           0.000005
          207              C       4.992239      23.225467      19.610561       0.129307      24.351881 0.29270251E+03  0.62779009E+04                                 7.308700                            5.695026       0.376265       2.123222                    0.999778      26.073043      73.276671       0.687261       0.415524      -1.057226      -0.027618      -0.048113       0.032384       0.064237       0.013717      -0.036157      -0.004753      -0.043524       0.001130      -0.049602       0.012697       0.036905              8.101466       9.883668       1.549954       1.523813       7.431966      -2.598115       6.988764          -0.000000
          208              C       3.559433      21.822218      20.245239      -0.095252      30.251174 0.41936106E+03  0.98186269E+04                                 8.482176                            6.852440       0.311671       2.063413                    0.999808      29.692721      86.557900       0.623031       0.419888      -1.056816       0.001387       0.062053      -0.056603       0.084002       0.038005      -0.003229      -0.042499       0.012672      -0.053267      -0.058330      -0.002233       0.060563              9.431622      12.904449       1.885980       2.063847       7.788334      -1.818554       7.602083          -0.000002
          209              C       4.654939      21.684388      20.998919      -0.052035      28.829183 0.38934273E+03  0.89754669E+04                                 8.305567                            6.663257       0.203805       2.047573                    0.999158      28.840012      84.258884       0.621311       0.427634      -1.048789       0.060621       0.048603      -0.015081       0.079149       0.012118      -0.004835      -0.029495      -0.020000      -0.006139      -0.026681      -0.011346       0.038027              9.106170      10.202113       0.932547       1.814527       8.312592      -3.029386       8.803805          -0.000003
          210              C       0.112433      23.281987      19.751876       0.126115      25.145883 0.30684756E+03  0.66698996E+04                                 7.567904                            5.891728       0.345407       2.117837                    0.999839      26.268497      74.704991       0.664226       0.424223      -1.050108      -0.018247       0.058355      -0.021054       0.064665      -0.014046       0.030983       0.001831      -0.044863      -0.016618      -0.046452       0.014956       0.031496              8.530132       9.483758      -2.166629      -2.110142       9.421683      -2.166996       6.684954          -0.000002
          211              C       8.479599       0.596920      19.422141      -0.082325      31.248668 0.39380707E+03  0.90959259E+04                                 8.682114                            6.638174       0.242579       2.044241                    0.999804      29.496139      86.000290       0.631972       0.419609      -1.054738      -0.004366      -0.068572       0.047712       0.083652      -0.033118      -0.012170      -0.027090      -0.011322      -0.072567      -0.050566       0.002217       0.048349              9.813033      11.227435      -3.128674      -2.263293      11.233596      -2.042178       6.978070           0.000000
          212              C       9.567417       0.711005      18.648627      -0.084999      31.700041 0.40108592E+03  0.93018323E+04                                 8.756034                            6.688496       0.173278       2.016565                    0.999866      29.733211      86.723980       0.631428       0.418264      -1.056121       0.053452      -0.064695       0.002474       0.083957      -0.021816      -0.015593      -0.050190      -0.060881      -0.035268      -0.060768      -0.008330       0.069099              9.941702       9.899449      -1.218335      -2.760838      11.888687      -3.564154       8.036972           0.000003
          213              C       4.351272      14.189856      14.290173       0.116915      24.668722 0.31350739E+03  0.68483556E+04                                 7.436159                            5.932140       0.299970       2.096047                    0.999903      26.593388      75.707767       0.666133       0.420927      -1.052616      -0.005385       0.050071       0.036142       0.061987      -0.021506       0.016026       0.025861      -0.034003       0.023168      -0.044838       0.007787       0.037051              8.251009       7.227946       1.476663      -2.653004       8.972488       2.046517       8.552593          -0.000005
          214              C       4.579983      16.004325      15.321525      -0.082484      29.264962 0.39001938E+03  0.89600700E+04                                 8.201006                            6.533732       0.417779       2.098155                    0.999527      29.152653      83.952510       0.649551       0.410457      -1.063721       0.032551      -0.034556      -0.070033       0.084607       0.022795      -0.015192       0.043227      -0.055890      -0.013013      -0.055777      -0.004985       0.060763              9.138135       8.626514       2.274116      -2.441017      10.106589       1.892698       8.681304          -0.000002
          215              C       3.652647      15.312282      15.958682      -0.068791      30.708227 0.40396413E+03  0.94084456E+04                                 8.710666                            6.810592       0.086217       2.003973                    0.998953      29.393061      86.606726       0.610763       0.430584      -1.045910      -0.025813      -0.069111      -0.030914       0.079990       0.004435      -0.021675       0.032019      -0.030214       0.015475      -0.040538      -0.002761       0.043299              9.926876       9.230373       0.474458      -4.115267       9.483888       2.756870      11.066368          -0.000002
          216              C       6.706610      13.404512      10.861424       0.116998      24.707390 0.29919664E+03  0.64410762E+04                                 7.334475                            5.725670       0.416630       2.131715                    0.999615      26.195067      73.331223       0.692432       0.410892      -1.062072       0.031335      -0.033968       0.044256       0.063987      -0.005020       0.014497      -0.035370       0.038001      -0.004496      -0.046626       0.008526       0.038100              8.153088       5.750505      -2.056206       2.151605       8.869303       1.128536       9.839457          -0.000003
          217              C       7.862657      11.913639      11.808483      -0.065374      28.821693 0.37922691E+03  0.86624468E+04                                 8.182845                            6.495929       0.267943       2.058907                    0.999775      28.876093      83.270488       0.642614       0.417268      -1.057981      -0.030446       0.006819      -0.074144       0.080441      -0.033769       0.027103      -0.014993      -0.009678      -0.003299      -0.038051      -0.013195       0.051246              9.026095       7.165607      -2.784907       1.792336      10.496001       2.011361       9.416676          -0.000006
          218              C       7.734848      12.927277      12.663811      -0.077580      30.498068 0.40237503E+03  0.93316745E+04                                 8.546404                            6.716145       0.191986       2.030192                    0.999612      29.396722      85.516262       0.628257       0.420378      -1.055644      -0.041057       0.063802      -0.026156       0.080253      -0.037718       0.042110      -0.010487      -0.015031       0.069755      -0.059801      -0.003049       0.062850              9.595193       7.072507      -1.525013       2.844046       9.104072       2.657240      12.609000          -0.000005
          219              C       8.237435      16.894763      14.885184       0.109999      25.874514 0.32008084E+03  0.70284761E+04                                 7.689267                            6.007589       0.331132       2.104735                    0.999870      26.741438      76.333588       0.659679       0.422836      -1.051402       0.050975      -0.012224      -0.040070       0.065981      -0.010702      -0.034588      -0.014595       0.012657      -0.039023      -0.044360       0.007519       0.036841              8.792668      10.851925       0.901699      -0.009085       5.682414       2.883003       9.843663          -0.000000
          220              C       9.406935      16.226852      13.248905      -0.078339      29.397071 0.39392650E+03  0.90791347E+04                                 8.278772                            6.615493       0.238118       2.041538                    0.999851      29.334476      84.817821       0.637876       0.416620      -1.058980      -0.076552      -0.002368       0.015121       0.078067      -0.016877      -0.028558       0.045166       0.076977       0.050752      -0.070367       0.001676       0.068690              9.213638      10.141476       0.720255       0.361072       6.278255       3.299775      11.221182          -0.000002
          221              C       0.621748      16.775211      14.183567      -0.072049      30.826266 0.40866290E+03  0.95120543E+04                                 8.626789                            6.794837       0.264487       2.053691                    0.999805      29.372434      85.534942       0.621116       0.423666      -1.053839      -0.032224       0.026029       0.066342       0.078212      -0.012098      -0.025644       0.035406       0.086849      -0.040460      -0.062610      -0.002453       0.065063              9.779945      13.784727       1.189784       0.483292       6.279646       2.508187       9.275462          -0.000002
          222              C       5.994531      17.097660      10.221788       0.116849      25.496436 0.30512654E+03  0.66008431E+04                                 7.513175                            5.799457       0.429913       2.137385                    0.999654      26.258033      73.679666       0.684953       0.413358      -1.060516      -0.051357       0.027243       0.030976       0.065873      -0.016777      -0.021364       0.021979       0.025930      -0.066588      -0.037893      -0.007163       0.045056              8.546969       7.359215      -2.748360      -1.078399       7.608330      -2.321008      10.673363          -0.000000
          223              C       4.568451      17.634689      11.679564      -0.077059      31.745043 0.39745882E+03  0.91780012E+04                                 8.746005                            6.641243       0.158562       2.013026                    0.999881      29.391475      84.972421       0.637400       0.416139      -1.059634       0.060393      -0.052218      -0.006244       0.080081      -0.038279      -0.042869       0.002316       0.052732       0.051981      -0.060298      -0.008604       0.068902             10.159372       8.360034      -2.015226      -2.222466       7.660558      -3.254051      14.457525          -0.000001
          224              C       4.300341      18.343988      10.563919      -0.076220      30.024834 0.38402789E+03  0.88024543E+04                                 8.416300                            6.527995       0.231812       2.042025                    0.999782      29.204681      84.448432       0.642151       0.416129      -1.058378       0.043846      -0.012286      -0.062978       0.077715      -0.054528      -0.029739      -0.010563       0.038783      -0.018810      -0.066308       0.000332       0.065976              9.529869       8.549247      -3.114869      -0.181188       8.554528      -3.513804      11.485832           0.000003
          225              C       7.839593      18.179494       6.279842       0.124184      25.427483 0.30011053E+03  0.64735709E+04                                 7.542389                            5.770171       0.365358       2.119504                    0.999807      26.144474      73.554702       0.682521       0.416033      -1.057485      -0.025395      -0.061481      -0.016893       0.068631       0.023066       0.023793      -0.001913      -0.043856      -0.020165      -0.042903       0.006088       0.036815              8.409598       9.956101       1.734574      -2.500777       9.412235       1.508427       5.860458           0.000003
          226              C       7.527278      16.280857       5.449306      -0.076595      30.138551 0.38937675E+03  0.89511400E+04                                 8.404289                            6.546312       0.255582       2.046098                    0.999858      29.334669      84.798471       0.645570       0.412719      -1.061130       0.054008       0.055300      -0.003314       0.077369       0.025376      -0.018862       0.040613      -0.066240      -0.065972      -0.061848      -0.004289       0.066136              9.272646      10.203416       0.695887      -3.162394      10.705925       1.893455       6.908598           0.000004
          227              C       6.440421      16.605540       6.212903      -0.091049      32.483044 0.41681005E+03  0.97616785E+04                                 8.985888                            6.876545       0.197840       2.031609                    0.999261      29.743407      87.232268       0.614732       0.425435      -1.051449       0.004006       0.068863       0.036045       0.077829       0.037003      -0.021344       0.024816      -0.025813      -0.133783      -0.065744       0.003598       0.062146             10.178500      12.849997       2.667558      -3.305227      10.950021       0.682361       6.735483           0.000002
          228              C       3.518111       1.887019      17.485877       0.119499      24.431338 0.28652452E+03  0.61130778E+04                                 7.304051                            5.616007       0.553862       2.184098                    0.999366      25.914456      72.653575       0.695478       0.412786      -1.058911      -0.018048      -0.006654      -0.068660       0.071304      -0.004277       0.005491       0.012075       0.045030       0.120153      -0.044804       0.002435       0.042369              8.326576       4.773769       1.834948       0.820541      10.766631      -1.511986       9.439328           0.000001
          229              C       3.238469       2.310245      15.539696      -0.058606      29.639020 0.35636260E+03  0.80370808E+04                                 8.375835                            6.293052       0.157003       2.019804                    0.999888      28.890537      83.543849       0.651685       0.416737      -1.055358       0.023649       0.030134       0.070206       0.079976       0.006440       0.025487      -0.022432      -0.027554       0.179301      -0.053418      -0.017144       0.070561              9.703574       4.900356       1.922188       0.514362      12.804770      -3.204842      11.405597           0.000007
          230              C       2.904051       1.024816      15.673573      -0.096542      30.343881 0.38217285E+03  0.87391156E+04                                 8.444454                            6.500703       0.279640       2.055664                    0.999843      29.193177      83.993501       0.645961       0.414660      -1.060553       0.003310      -0.037531       0.066353       0.076304       0.027485       0.035554       0.005255      -0.071902       0.181506      -0.082787       0.010657       0.072129              9.446277       5.231437       2.577304       1.031202      13.104297       0.175931      10.003096           0.000012
          231              C       2.733960      17.641453      18.539541       0.114059      24.316065 0.31630143E+03  0.69274258E+04                                 7.375141                            5.982370       0.404469       2.132809                    0.999801      26.542456      75.757483       0.659111       0.424304      -1.050107      -0.023224      -0.059360       0.018373       0.066337       0.022628      -0.028159      -0.003041      -0.042358       0.000974      -0.045255       0.007566       0.037689              8.106007       9.705166       1.445388       2.155813       8.438292      -1.184721       6.174565          -0.000001
          232              C       2.523507      15.834507      19.546101      -0.073844      27.281604 0.37034490E+03  0.84229828E+04                                 7.885120                            6.425766       0.280536       2.061060                    0.999842      28.977989      83.818162       0.644127       0.418095      -1.055776       0.056429       0.050403      -0.007085       0.075993       0.020986       0.016879      -0.040503      -0.064341      -0.070730      -0.058407      -0.006280       0.064687              8.487971       9.926068       0.626549       2.597428       8.680470      -1.565003       6.857374           0.000001
          233              C       1.421275      16.024698      18.832088      -0.071581      29.327185 0.39890555E+03  0.92425879E+04                                 8.377761                            6.731219       0.255508       2.055554                    0.999689      29.210886      85.278623       0.620632       0.425940      -1.050885      -0.002277       0.060377      -0.050034       0.078447       0.031674       0.012941      -0.026366      -0.043754      -0.122703      -0.057666      -0.004411       0.062077              9.348825      12.876621       2.765722       2.468103       8.809348      -0.292640       6.360506          -0.000001
          234              C       6.056994      14.450865      20.019630       0.117249      25.075184 0.29450996E+03  0.63461615E+04                                 7.545105                            5.763175       0.417519       2.140269                    0.999712      26.264294      74.744035       0.672109       0.422917      -1.049297       0.044558       0.003135       0.065981       0.079679       0.017694       0.012938      -0.005254       0.064562       0.085388      -0.051919       0.014295       0.037623              8.650320       7.256552      -1.503627       2.575338      10.364286       2.531494       8.330122           0.000000
          235              C       6.981447      15.279106      21.591450      -0.086276      30.256572 0.37969578E+03  0.86947852E+04                                 8.514865                            6.523314       0.227725       2.039973                    0.999801      29.340930      85.322269       0.636430       0.420274      -1.053783      -0.061000       0.019923      -0.049270       0.080904      -0.003271       0.052298       0.035495      -0.026381       0.019040      -0.067144       0.004785       0.062359              9.724955       7.155820      -0.969391       2.421033      12.380917       3.766785       9.638126           0.000002
          236              C       7.457127      14.030530      21.400551      -0.079182      28.948118 0.36419767E+03  0.82403715E+04                                 8.168766                            6.330783       0.273870       2.054489                    0.999830      28.982182      83.341797       0.655975       0.412676      -1.060280      -0.035861      -0.042030      -0.056263       0.078854      -0.027450       0.055603       0.002742       0.009668      -0.009863      -0.061803      -0.001027       0.062830              9.057757       7.696834      -2.561335       2.732466      11.057075       0.941429       8.419362           0.000005
          237              C       0.187389      12.161240      17.577607       0.129307      24.351880 0.29270249E+03  0.62779004E+04                                 7.308700                            5.695026       0.376265       2.123222                    0.999778      26.073042      73.276668       0.687261       0.415524      -1.057226      -0.027618       0.048113      -0.032384       0.064237      -0.013717       0.036157      -0.004753      -0.043523       0.001130      -0.049602       0.012697       0.036905              8.101466       9.883668      -1.549954      -1.523813       7.431966      -2.598115       6.988764          -0.000000
          238              C       8.364283      13.564489      16.942929      -0.095252      30.251173 0.41936103E+03  0.98186263E+04                                 8.482176                            6.852440       0.311671       2.063413                    0.999808      29.692720      86.557898       0.623031       0.419888      -1.056816       0.001387      -0.062053       0.056603       0.084002      -0.038005       0.003229      -0.042499       0.012672      -0.053267      -0.058330      -0.002233       0.060563              9.431622      12.904449      -1.885980      -2.063847       7.788334      -1.818554       7.602083          -0.000002
          239              C       9.459789      13.702319      16.189249      -0.052035      28.829182 0.38934270E+03  0.89754662E+04                                 8.305567                            6.663257       0.203805       2.047573                    0.999158      28.840011      84.258882       0.621311       0.427634      -1.048789       0.060621      -0.048603       0.015081       0.079149      -0.012118       0.004835      -0.029495      -0.020000      -0.006139      -0.026681      -0.011346       0.038027              9.106170      10.202113      -0.932547      -1.814527       8.312592      -3.029386       8.803805          -0.000003
          240              C       4.917283      12.104720      17.436292       0.126115      25.145883 0.30684755E+03  0.66698992E+04                                 7.567904                            5.891728       0.345407       2.117837                    0.999839      26.268497      74.704991       0.664225       0.424223      -1.050108      -0.018247      -0.058355       0.021054       0.064665       0.014046      -0.030983       0.001831      -0.044863      -0.016618      -0.046452       0.014956       0.031496              8.530132       9.483758       2.166629       2.110142       9.421683      -2.166997       6.684954          -0.000002
          241              C       3.674749      10.430787      17.766027      -0.082325      31.248668 0.39380707E+03  0.90959258E+04                                 8.682114                            6.638174       0.242579       2.044241                    0.999804      29.496139      86.000288       0.631972       0.419609      -1.054738      -0.004366       0.068572      -0.047712       0.083652       0.033118       0.012170      -0.027090      -0.011322      -0.072567      -0.050566       0.002217       0.048349              9.813033      11.227434       3.128674       2.263293      11.233595      -2.042178       6.978069           0.000000
          242              C       4.762567      10.316702      18.539541      -0.084999      31.700041 0.40108591E+03  0.93018320E+04                                 8.756034                            6.688496       0.173278       2.016565                    0.999866      29.733211      86.723979       0.631428       0.418264      -1.056121       0.053452       0.064695      -0.002474       0.083957       0.021816       0.015593      -0.050190      -0.060881      -0.035268      -0.060768      -0.008330       0.069099              9.941702       9.899448       1.218334       2.760837      11.888687      -3.564154       8.036972           0.000003
          243              C       9.156122      21.196851      22.897995       0.116915      24.668723 0.31350739E+03  0.68483556E+04                                 7.436159                            5.932140       0.299970       2.096047                    0.999903      26.593389      75.707768       0.666133       0.420927      -1.052616      -0.005385      -0.050071      -0.036142       0.061987       0.021506      -0.016026       0.025861      -0.034003       0.023168      -0.044838       0.007787       0.037051              8.251009       7.227946      -1.476663       2.653004       8.972488       2.046517       8.552593          -0.000005
          244              C       9.384833      19.382382      21.866643      -0.082484      29.264962 0.39001939E+03  0.89600702E+04                                 8.201006                            6.533732       0.417779       2.098155                    0.999527      29.152653      83.952509       0.649551       0.410457      -1.063721       0.032551       0.034556       0.070033       0.084607      -0.022795       0.015192       0.043227      -0.055890      -0.013013      -0.055777      -0.004985       0.060763              9.138135       8.626514      -2.274115       2.441018      10.106589       1.892697       8.681304          -0.000002
          245              C       8.457497      20.074425      21.229486      -0.068791      30.708227 0.40396413E+03  0.94084456E+04                                 8.710665                            6.810592       0.086217       2.003973                    0.998953      29.393061      86.606725       0.610763       0.430584      -1.045910      -0.025813       0.069111       0.030914       0.079990      -0.004435       0.021675       0.032019      -0.030214       0.015475      -0.040538      -0.002761       0.043299              9.926876       9.230373      -0.474458       4.115267       9.483887       2.756870      11.066367          -0.000002
          246              C       1.901760      22.750057       1.534632       0.116998      24.707390 0.29919665E+03  0.64410763E+04                                 7.334476                            5.725670       0.416630       2.131715                    0.999615      26.195067      73.331225       0.692432       0.410892      -1.062072       0.031335       0.033968      -0.044256       0.063987       0.005020      -0.014497      -0.035370       0.038001      -0.004496      -0.046626       0.008526       0.038100              8.153089       5.750505       2.056206      -2.151605       8.869303       1.128536       9.839457          -0.000003
          247              C       3.057807      24.240930       0.587573      -0.065374      28.821694 0.37922693E+03  0.86624472E+04                                 8.182845                            6.495929       0.267943       2.058907                    0.999775      28.876094      83.270491       0.642614       0.417268      -1.057981      -0.030446      -0.006819       0.074144       0.080441       0.033769      -0.027103      -0.014993      -0.009678      -0.003299      -0.038051      -0.013195       0.051246              9.026095       7.165607       2.784907      -1.792336      10.496001       2.011361       9.416676          -0.000006
          248              C       2.929998      22.459430      24.524357      -0.077580      30.498069 0.40237503E+03  0.93316746E+04                                 8.546405                            6.716145       0.191986       2.030192                    0.999612      29.396722      85.516265       0.628257       0.420378      -1.055644      -0.041057      -0.063802       0.026156       0.080253       0.037718      -0.042110      -0.010487      -0.015031       0.069755      -0.059801      -0.003049       0.062850              9.595194       7.072508       1.525013      -2.844046       9.104073       2.657240      12.609001          -0.000005
          249              C       3.432585      18.491944      22.302984       0.109999      25.874514 0.32008084E+03  0.70284761E+04                                 7.689267                            6.007589       0.331132       2.104735                    0.999870      26.741438      76.333587       0.659679       0.422836      -1.051402       0.050975       0.012224       0.040070       0.065981       0.010702       0.034588      -0.014595       0.012657      -0.039023      -0.044360       0.007519       0.036841              8.792667      10.851925      -0.901699       0.009085       5.682414       2.883003       9.843663          -0.000000
          250              C       4.602085      19.159855      23.939263      -0.078339      29.397071 0.39392650E+03  0.90791347E+04                                 8.278772                            6.615493       0.238118       2.041538                    0.999851      29.334476      84.817821       0.637876       0.416620      -1.058980      -0.076552       0.002368      -0.015121       0.078067       0.016877       0.028558       0.045165       0.076977       0.050752      -0.070367       0.001676       0.068690              9.213638      10.141476      -0.720255      -0.361072       6.278255       3.299775      11.221182          -0.000002
          251              C       5.426598      18.611496      23.004601      -0.072049      30.826265 0.40866288E+03  0.95120537E+04                                 8.626789                            6.794837       0.264487       2.053691                    0.999805      29.372433      85.534940       0.621116       0.423667      -1.053839      -0.032224      -0.026029      -0.066342       0.078212       0.012098       0.025644       0.035406       0.086849      -0.040460      -0.062611      -0.002453       0.065063              9.779945      13.784727      -1.189784      -0.483292       6.279646       2.508187       9.275462          -0.000002
          252              C       1.189681      19.056909       2.174268       0.116849      25.496435 0.30512652E+03  0.66008427E+04                                 7.513175                            5.799457       0.429913       2.137385                    0.999654      26.258032      73.679664       0.684953       0.413358      -1.060516      -0.051357      -0.027243      -0.030976       0.065873       0.016777       0.021364       0.021979       0.025930      -0.066588      -0.037893      -0.007163       0.045056              8.546969       7.359215       2.748360       1.078399       7.608330      -2.321008      10.673363          -0.000000
          253              C       9.373301      18.519880       0.716492      -0.077059      31.745043 0.39745881E+03  0.91780011E+04                                 8.746005                            6.641243       0.158562       2.013026                    0.999881      29.391475      84.972421       0.637400       0.416139      -1.059634       0.060393       0.052218       0.006244       0.080081       0.038279       0.042869       0.002316       0.052732       0.051981      -0.060298      -0.008604       0.068902             10.159372       8.360034       2.015226       2.222466       7.660558      -3.254051      14.457525          -0.000001
          254              C       9.105191      17.810581       1.832137      -0.076220      30.024830 0.38402783E+03  0.88024525E+04                                 8.416299                            6.527994       0.231812       2.042026                    0.999782      29.204679      84.448420       0.642151       0.416129      -1.058378       0.043846       0.012286       0.062978       0.077715       0.054528       0.029739      -0.010563       0.038783      -0.018810      -0.066308       0.000332       0.065976              9.529868       8.549246       3.114869       0.181187       8.554527      -3.513803      11.485830           0.000003
          255              C       3.034743      17.975075       6.116214       0.124184      25.427480 0.30011050E+03  0.64735699E+04                                 7.542389                            5.770171       0.365358       2.119505                    0.999807      26.144472      73.554697       0.682521       0.416033      -1.057485      -0.025395       0.061481       0.016893       0.068631      -0.023066      -0.023793      -0.001913      -0.043856      -0.020165      -0.042903       0.006088       0.036815              8.409598       9.956101      -1.734574       2.500777       9.412235       1.508427       5.860458           0.000003
          256              C       2.722428      19.873712       6.946750      -0.076595      30.138553 0.38937677E+03  0.89511407E+04                                 8.404289                            6.546313       0.255582       2.046098                    0.999858      29.334670      84.798474       0.645570       0.412719      -1.061130       0.054008      -0.055300       0.003314       0.077369      -0.025376       0.018862       0.040613      -0.066240      -0.065972      -0.061848      -0.004289       0.066136              9.272647      10.203417      -0.695887       3.162394      10.705925       1.893454       6.908598           0.000004
          257              C       1.635571      19.549029       6.183153      -0.091049      32.483040 0.41680998E+03  0.97616767E+04                                 8.985887                            6.876545       0.197840       2.031610                    0.999261      29.743405      87.232259       0.614732       0.425435      -1.051449       0.004006      -0.068863      -0.036045       0.077829      -0.037003       0.021344       0.024816      -0.025813      -0.133783      -0.065744       0.003598       0.062146             10.178499      12.849996      -2.667558       3.305226      10.950020       0.682361       6.735482           0.000002
          258              C       8.322961       9.140688      19.702291       0.119499      24.431337 0.28652451E+03  0.61130774E+04                                 7.304050                            5.616007       0.553862       2.184098                    0.999366      25.914455      72.653573       0.695478       0.412786      -1.058911      -0.018048       0.006654       0.068660       0.071304       0.004277      -0.005491       0.012075       0.045030       0.120153      -0.044804       0.002435       0.042369              8.326576       4.773769      -1.834948      -0.820541      10.766631      -1.511986       9.439328           0.000001
          259              C       8.043319       8.717462      21.648472      -0.058606      29.639019 0.35636259E+03  0.80370805E+04                                 8.375834                            6.293052       0.157003       2.019804                    0.999888      28.890537      83.543846       0.651686       0.416737      -1.055358       0.023649      -0.030134      -0.070206       0.079976      -0.006440      -0.025487      -0.022432      -0.027554       0.179301      -0.053418      -0.017144       0.070561              9.703574       4.900356      -1.922187      -0.514362      12.804768      -3.204842      11.405597           0.000007
          260              C       7.708901      10.002891      21.514595      -0.096542      30.343876 0.38217278E+03  0.87391135E+04                                 8.444453                            6.500702       0.279640       2.055664                    0.999843      29.193173      83.993483       0.645961       0.414660      -1.060553       0.003310       0.037531      -0.066353       0.076303      -0.027485      -0.035554       0.005255      -0.071902       0.181506      -0.082787       0.010657       0.072129              9.446275       5.231436      -2.577304      -1.031201      13.104296       0.175930      10.003094           0.000012
          261              N       1.438572       5.064724       6.983938      -0.268178      37.340813 0.52839231E+03  0.12870238E+05                                 9.430788                            7.484984      -0.001344       2.018771                    0.998059      28.621748      80.177196       0.632440       0.397609      -1.091046       0.108543      -0.038605      -0.025004       0.117886      -0.016099      -0.016117      -0.034999      -0.060604      -0.026548      -0.049202      -0.005486       0.054687             11.012041      15.500540      -1.950773      -4.868267       8.736807      -0.064233       8.798775          -0.000000
          262              N       3.263454       5.406991       5.764166      -0.285075      37.059166 0.55098221E+03  0.13534984E+05                                 9.285829                            7.587332       0.056354       2.026102                    0.999017      29.000219      81.060191       0.636376       0.391807      -1.097222      -0.056359      -0.074680       0.074640       0.119685      -0.040451      -0.011874      -0.027873      -0.001838      -0.096105      -0.057152      -0.001003       0.058155             10.466434      13.766104       0.520528      -4.142970       9.255171      -1.635828       8.378028          -0.000001
          263              N       8.372932       3.727131       8.330150      -0.245764      35.055290 0.46653584E+03  0.11033495E+05                                 9.040151                            7.032921       0.011788       2.030768                    0.998549      27.891806      77.404943       0.651419       0.397574      -1.089274      -0.072829      -0.072572       0.036810       0.109205      -0.020037      -0.022598       0.012347      -0.027399       0.036262      -0.035502      -0.002659       0.038161             10.545374       8.847674       3.914767      -1.765889      14.583462       1.985078       8.204985           0.000001
          264              N       7.538810       1.696981       7.970664      -0.258973      36.354755 0.48185127E+03  0.11457813E+05                                 9.213540                            7.096447       0.117175       2.055704                    0.999261      28.091594      77.500455       0.657230       0.391923      -1.096069      -0.011219       0.094960       0.061516       0.113699       0.033719      -0.024587      -0.004624       0.029611       0.067847      -0.049543       0.001863       0.047680             10.983009       7.489128       2.505042      -1.141011      15.905666       4.547619       9.554234           0.000002
          265              N       5.837893       0.746815       5.459223      -0.284771      38.558201 0.53489379E+03  0.13018224E+05                                 9.493577                            7.428184       0.048955       2.021828                    0.999266      28.798894      79.632541       0.650568       0.386838      -1.102805      -0.048871       0.061484      -0.092899       0.121651       0.038700      -0.000260      -0.033300       0.017982      -0.054367      -0.052789      -0.002655       0.055444             11.014620      14.485462      -0.575826       4.917248       8.392000      -3.033372      10.166397          -0.000000
          266              N       4.044723       1.014720       4.202263      -0.269413      37.151596 0.50484134E+03  0.12125883E+05                                 9.281855                            7.222324       0.068779       2.036669                    0.999232      28.285492      78.022548       0.658139       0.387463      -1.100959       0.109426       0.037465       0.014937       0.116623       0.015210       0.007705      -0.045693      -0.019086       0.014594      -0.047181      -0.005008       0.052188             10.910915      15.986598       2.028697       3.924201       7.881313      -1.518718       8.864834          -0.000001
          267              N       8.840924      23.960738       5.937711      -0.276671      38.924502 0.52926489E+03  0.12867698E+05                                 9.617685                            7.432877       0.011493       2.015744                    0.998853      28.698786      79.728048       0.643585       0.391446      -1.097794       0.108711      -0.044204      -0.033074       0.121926      -0.023596      -0.013037      -0.036806      -0.054843      -0.020197      -0.051028      -0.004726       0.055754             11.240250      14.729161      -3.071234      -4.437110      10.491398      -1.193869       8.500192           0.000000
          268              N       1.040731      24.150617       4.683230      -0.268753      38.072574 0.51719942E+03  0.12511521E+05                                 9.474622                            7.351082       0.069356       2.037654                    0.999023      28.479421      79.115689       0.646217       0.391810      -1.096710      -0.057681      -0.067141       0.080210       0.119451      -0.032953      -0.008768      -0.016768      -0.009926      -0.083715      -0.042072      -0.005891       0.047963             10.963279      12.732959      -0.255995      -4.547890      10.528387      -3.098715       9.628491          -0.000001
          269              N       6.117535       9.444330       9.505296      -0.270959      36.949128 0.53139437E+03  0.12953774E+05                                 9.315006                            7.481137       0.013743       2.021196                    0.998453      28.688054      80.234682       0.636176       0.394957      -1.093543      -0.069406      -0.101782      -0.004040       0.123260      -0.005668      -0.035592       0.024557      -0.053727       0.057424      -0.054297       0.000932       0.053365             10.585915       9.960238       3.412579      -2.947591      12.530565       0.917477       9.266942          -0.000002
          270              N       4.547310       8.269335      10.556481      -0.284124      39.175001 0.55030344E+03  0.13488574E+05                                 9.638224                            7.568216       0.107915       2.047627                    0.998717      28.722726      79.701589       0.640216       0.390316      -1.100350       0.078461       0.003494      -0.086722       0.117000       0.020684      -0.021447       0.037613      -0.065998      -0.015588      -0.058247      -0.000326       0.058572             11.220407      11.976305       2.516184      -5.662305       9.457590       0.097651      12.227326          -0.000002
          271              N       2.388971      11.390742      14.141421      -0.277172      38.141231 0.52570687E+03  0.12737237E+05                                 9.436392                            7.367839       0.013138       2.015024                    0.999012      28.527619      78.662905       0.652840       0.387229      -1.102708      -0.023865      -0.040661      -0.109944       0.119627      -0.036450       0.029833      -0.009827      -0.037368      -0.008839      -0.049688      -0.003776       0.053464             11.012746       6.918894      -1.214120       2.144513      11.926387       4.986445      14.192956          -0.000003
          272              N       2.638824       9.697329      12.740666      -0.278886      38.349545 0.53758450E+03  0.13108607E+05                                 9.488383                            7.479714       0.066064       2.034251                    0.998712      28.659690      79.490720       0.643638       0.390260      -1.099668      -0.047494       0.111201       0.014320       0.121764      -0.019160       0.034434      -0.002075      -0.007367       0.076400      -0.043277      -0.003905       0.047182             10.906544       7.266881      -2.807160       1.029046      13.490793       4.129698      11.961958          -0.000002
          273              N       1.482777       7.263390      11.104387      -0.268754      38.436583 0.52637731E+03  0.12779578E+05                                 9.546205                            7.410517       0.036286       2.024056                    0.999033      28.619149      79.442504       0.644845       0.391229      -1.097983      -0.112578      -0.024753      -0.030022       0.119113      -0.000635      -0.029482       0.034437       0.033087       0.054426      -0.048420      -0.004385       0.052805             11.423014      14.997725       2.523263       3.724852       7.162234       3.511731      12.109082          -0.000001
          274              N       0.124926       6.378202       9.562318      -0.273182      38.946061 0.53393414E+03  0.13012644E+05                                 9.630892                            7.465289       0.034465       2.021934                    0.999073      28.749087      80.022419       0.642083       0.391414      -1.097572       0.005380       0.043832       0.109629       0.118189       0.006313      -0.019262       0.022075       0.085034      -0.039014      -0.051830      -0.002684       0.054514             11.669648      11.756630       2.168045       2.185777       9.070560       5.721527      14.181754          -0.000000
          275              N       3.964001       6.746615      13.318323      -0.268184      39.438208 0.51975420E+03  0.12569121E+05                                 9.695748                            7.340705       0.017766       2.016572                    0.999123      28.525820      78.827028       0.651464       0.388784      -1.100560       0.067104      -0.079426       0.051450       0.116011      -0.027815      -0.029845       0.003519       0.024791       0.054970      -0.043137      -0.004635       0.047772             11.761321       9.016603      -3.750887       1.227316      10.700970      -5.762365      15.566390          -0.000001
          276              N       4.387789       5.573844      15.162856      -0.277343      40.771807 0.53619056E+03  0.13073198E+05                                 9.956394                            7.477879       0.002369       2.010456                    0.998900      28.785042      79.975156       0.642354       0.391083      -1.098495       0.030379       0.017368      -0.117416       0.122520      -0.044536      -0.020145      -0.017507       0.006383      -0.046626      -0.054838       0.002285       0.052553             12.459497       8.208565      -2.040511      -0.831145      10.748931      -6.537565      18.420995           0.000001
          277              N       2.947295       5.761927      18.056095      -0.265433      38.326309 0.51200021E+03  0.12349777E+05                                 9.503391                            7.297274       0.030892       2.024046                    0.998994      28.449072      78.817973       0.651080       0.390016      -1.098389      -0.043978       0.083774       0.070425       0.117948       0.031516      -0.013133       0.008394       0.003926      -0.083483      -0.038802      -0.006898       0.045700             10.865539      13.388237      -0.615948      -4.706923      10.628058       2.459500       8.580322           0.000002
          278              N       1.187759       6.303124      19.300659      -0.269760      38.885410 0.51733946E+03  0.12491914E+05                                 9.596114                            7.324989       0.066572       2.035277                    0.999097      28.403344      78.342349       0.652203       0.388928      -1.100833       0.107600       0.029220      -0.036535       0.117330       0.013821      -0.012258       0.035863      -0.045020      -0.048662      -0.045466      -0.005215       0.050681             11.247059      15.629447       1.192686      -5.573688       9.379854       1.064874       8.731875           0.000002
          279              N       5.965702      20.730600       8.144209      -0.257121      37.536136 0.48520913E+03  0.11565511E+05                                 9.450753                            7.155370       0.136709       2.067993                    0.998949      27.974045      77.439812       0.649387       0.395700      -1.092705       0.033300       0.093935       0.044857       0.109292       0.003384       0.007596      -0.012595      -0.008595       0.098367      -0.024388      -0.012433       0.036821             11.316520       6.352995       3.640299       0.620095      17.758230      -1.579866       9.838335           0.000002
          280              N       6.499040      22.843071       7.811994      -0.271047      39.263685 0.50964228E+03  0.12276019E+05                                 9.714344                            7.293690       0.202254       2.080437                    0.999018      28.422050      78.632399       0.649611       0.391436      -1.097634       0.005113      -0.091357       0.083273       0.123720       0.035560       0.006857       0.021296      -0.024150       0.111133      -0.056608       0.005138       0.051471             11.984190       6.433579       3.436443      -0.297409      18.433866      -4.366237      11.085127           0.000002
          281              N       6.243422       6.730845       5.412118      -0.268178      37.340813 0.52839230E+03  0.12870238E+05                                 9.430789                            7.484984      -0.001344       2.018771                    0.998059      28.621748      80.177198       0.632440       0.397609      -1.091046       0.108543       0.038605       0.025004       0.117886       0.016099       0.016117      -0.034999      -0.060604      -0.026548      -0.049202      -0.005486       0.054687             11.012041      15.500541       1.950773       4.868267       8.736807      -0.064233       8.798775          -0.000000
          282              N       8.068304       6.388578       6.631890      -0.285075      37.059166 0.55098221E+03  0.13534984E+05                                 9.285829                            7.587332       0.056354       2.026102                    0.999017      29.000219      81.060191       0.636376       0.391807      -1.097222      -0.056359       0.074680      -0.074640       0.119685       0.040451       0.011874      -0.027873      -0.001838      -0.096105      -0.057152      -0.001003       0.058155             10.466434      13.766104      -0.520528       4.142970       9.255171      -1.635828       8.378028          -0.000001
          283              N       3.568082       8.068438       4.065906      -0.245764      35.055290 0.46653583E+03  0.11033495E+05                                 9.040151                            7.032921       0.011788       2.030769                    0.998549      27.891806      77.404943       0.651419       0.397574      -1.089274      -0.072829       0.072572      -0.036810       0.109205       0.020037       0.022598       0.012347      -0.027399       0.036262      -0.035502      -0.002659       0.038161             10.545374       8.847674      -3.914767       1.765889      14.583463       1.985078       8.204985           0.000001
          284              N       2.733960      10.098588       4.425392      -0.258973      36.354756 0.48185128E+03  0.11457814E+05                                 9.213541                            7.096448       0.117175       2.055704                    0.999261      28.091594      77.500460       0.657230       0.391923      -1.096069      -0.011219      -0.094960      -0.061516       0.113699      -0.033719       0.024587      -0.004624       0.029611       0.067847      -0.049543       0.001863       0.047680             10.983010       7.489129      -2.505042       1.141011      15.905668       4.547619       9.554234           0.000002
          285              N       1.033043      11.048754       6.936833      -0.284771      38.558202 0.53489382E+03  0.13018225E+05                                 9.493577                            7.428183       0.048955       2.021828                    0.999266      28.798895      79.632541       0.650568       0.386838      -1.102805      -0.048871      -0.061484       0.092899       0.121651      -0.038700       0.000260      -0.033300       0.017982      -0.054367      -0.052789      -0.002655       0.055444             11.014620      14.485462       0.575826      -4.917248       8.392000      -3.033372      10.166397          -0.000001
          286              N       8.849573      10.780849       8.193793      -0.269413      37.151596 0.50484134E+03  0.12125883E+05                                 9.281856                            7.222324       0.068779       2.036669                    0.999232      28.285492      78.022549       0.658139       0.387463      -1.100959       0.109426      -0.037465      -0.014937       0.116623      -0.015210      -0.007705      -0.045693      -0.019086       0.014594      -0.047181      -0.005008       0.052188             10.910915      15.986599      -2.028697      -3.924201       7.881313      -1.518717       8.864834          -0.000001
          287              N       4.036074      12.193831       6.458345      -0.276671      38.924502 0.52926489E+03  0.12867698E+05                                 9.617685                            7.432877       0.011493       2.015744                    0.998853      28.698786      79.728048       0.643585       0.391446      -1.097794       0.108711       0.044204       0.033074       0.121926       0.023596       0.013037      -0.036806      -0.054843      -0.020197      -0.051028      -0.004726       0.055754             11.240250      14.729161       3.071234       4.437110      10.491399      -1.193869       8.500192           0.000000
          288              N       5.845581      12.003952       7.712826      -0.268753      38.072574 0.51719943E+03  0.12511521E+05                                 9.474622                            7.351082       0.069356       2.037654                    0.999023      28.479421      79.115691       0.646217       0.391810      -1.096710      -0.057681       0.067141      -0.080210       0.119451       0.032953       0.008768      -0.016768      -0.009926      -0.083715      -0.042072      -0.005891       0.047963             10.963279      12.732959       0.255995       4.547890      10.528387      -3.098715       9.628491          -0.000001
          289              N       1.312685       2.351239       2.890760      -0.270959      36.949128 0.53139437E+03  0.12953774E+05                                 9.315006                            7.481137       0.013743       2.021196                    0.998453      28.688054      80.234681       0.636176       0.394957      -1.093543      -0.069406       0.101782       0.004040       0.123260       0.005668       0.035592       0.024557      -0.053727       0.057424      -0.054297       0.000932       0.053365             10.585914       9.960237      -3.412578       2.947591      12.530565       0.917477       9.266941          -0.000002
          290              N       9.352160       3.526234       1.839575      -0.284124      39.175001 0.55030344E+03  0.13488574E+05                                 9.638224                            7.568216       0.107915       2.047627                    0.998717      28.722726      79.701589       0.640216       0.390316      -1.100350       0.078461      -0.003494       0.086722       0.117000      -0.020684       0.021447       0.037613      -0.065998      -0.015588      -0.058247      -0.000326       0.058572             11.220407      11.976305      -2.516184       5.662305       9.457590       0.097651      12.227326          -0.000002
          291              N       7.193821      -0.363035      23.046747      -0.277172      38.141233 0.52570690E+03  0.12737238E+05                                 9.436393                            7.367839       0.013138       2.015024                    0.999012      28.527620      78.662907       0.652840       0.387229      -1.102708      -0.023865       0.040661       0.109944       0.119627       0.036450      -0.029833      -0.009827      -0.037368      -0.008839      -0.049688      -0.003776       0.053464             11.012746       6.918894       1.214120      -2.144514      11.926387       4.986445      14.192956          -0.000003
          292              N       7.443674       1.330378      24.447502      -0.278886      38.349547 0.53758453E+03  0.13108608E+05                                 9.488383                            7.479714       0.066064       2.034251                    0.998712      28.659691      79.490722       0.643638       0.390260      -1.099668      -0.047494      -0.111201      -0.014321       0.121764       0.019160      -0.034434      -0.002075      -0.007367       0.076400      -0.043277      -0.003905       0.047182             10.906544       7.266881       2.807160      -1.029046      13.490793       4.129698      11.961958          -0.000002
          293              N       6.287627       4.532179       1.291669      -0.268754      38.436584 0.52637731E+03  0.12779578E+05                                 9.546205                            7.410518       0.036286       2.024056                    0.999033      28.619149      79.442505       0.644845       0.391229      -1.097983      -0.112578       0.024753       0.030022       0.119113       0.000635       0.029482       0.034437       0.033087       0.054426      -0.048420      -0.004385       0.052805             11.423014      14.997725      -2.523263      -3.724852       7.162235       3.511731      12.109082          -0.000001
          294              N       4.929776       5.417367       2.833738      -0.273182      38.946059 0.53393411E+03  0.13012643E+05                                 9.630892                            7.465289       0.034465       2.021934                    0.999073      28.749086      80.022417       0.642083       0.391414      -1.097572       0.005380      -0.043832      -0.109629       0.118189      -0.006313       0.019262       0.022075       0.085034      -0.039014      -0.051830      -0.002684       0.054514             11.669648      11.756630      -2.168045      -2.185777       9.070561       5.721527      14.181754          -0.000000
          295              N       8.768851       4.281092      23.869845      -0.268184      39.438210 0.51975423E+03  0.12569122E+05                                 9.695749                            7.340706       0.017766       2.016572                    0.999123      28.525821      78.827030       0.651464       0.388784      -1.100560       0.067104       0.079426      -0.051450       0.116011       0.027815       0.029845       0.003519       0.024791       0.054970      -0.043137      -0.004635       0.047772             11.761321       9.016603       3.750887      -1.227316      10.700970      -5.762365      15.566390          -0.000001
          296              N       9.192639       5.453863      22.025312      -0.277343      40.771810 0.53619060E+03  0.13073200E+05                                 9.956394                            7.477880       0.002369       2.010456                    0.998900      28.785043      79.975161       0.642354       0.391083      -1.098495       0.030379      -0.017368       0.117416       0.122520       0.044536       0.020145      -0.017507       0.006383      -0.046626      -0.054838       0.002285       0.052553             12.459498       8.208566       2.040511       0.831145      10.748932      -6.537565      18.420996           0.000001
          297              N       7.752145       5.265780      19.132073      -0.265433      38.326314 0.51200028E+03  0.12349779E+05                                 9.503391                            7.297275       0.030892       2.024046                    0.998994      28.449074      78.817980       0.651080       0.390016      -1.098389      -0.043978      -0.083774      -0.070425       0.117948      -0.031516       0.013133       0.008394       0.003926      -0.083483      -0.038802      -0.006898       0.045700             10.865540      13.388238       0.615948       4.706923      10.628059       2.459500       8.580323           0.000002
          298              N       5.992609       4.724583      17.887509      -0.269760      38.885411 0.51733949E+03  0.12491915E+05                                 9.596114                            7.324989       0.066572       2.035277                    0.999097      28.403345      78.342351       0.652203       0.388928      -1.100833       0.107600      -0.029220       0.036535       0.117330      -0.013821       0.012258       0.035863      -0.045019      -0.048662      -0.045466      -0.005215       0.050681             11.247059      15.629447      -1.192686       5.573688       9.379855       1.064874       8.731875           0.000002
          299              N       1.160852      15.423969       4.251847      -0.257121      37.536134 0.48520910E+03  0.11565510E+05                                 9.450752                            7.155369       0.136710       2.067993                    0.998949      27.974044      77.439807       0.649387       0.395700      -1.092705       0.033300      -0.093935      -0.044857       0.109292      -0.003384      -0.007596      -0.012595      -0.008595       0.098366      -0.024388      -0.012433       0.036821             11.316519       6.352995      -3.640299      -0.620095      17.758229      -1.579865       9.838335           0.000002
          300              N       1.694190      13.311498       4.584062      -0.271047      39.263684 0.50964228E+03  0.12276018E+05                                 9.714344                            7.293689       0.202254       2.080437                    0.999018      28.422050      78.632396       0.649611       0.391436      -1.097634       0.005113       0.091357      -0.083273       0.123720      -0.035560      -0.006857       0.021296      -0.024150       0.111133      -0.056609       0.005138       0.051471             11.984190       6.433579      -3.436443       0.297409      18.433864      -4.366236      11.085126           0.000002
          301              N       8.171128      18.526414      17.808174      -0.268178      37.340813 0.52839231E+03  0.12870238E+05                                 9.430789                            7.484984      -0.001344       2.018771                    0.998059      28.621748      80.177198       0.632440       0.397609      -1.091046      -0.108543       0.038605       0.025004       0.117886      -0.016099      -0.016117      -0.034999      -0.060604      -0.026548      -0.049202      -0.005486       0.054687             11.012041      15.500540      -1.950773      -4.868267       8.736807      -0.064233       8.798775          -0.000000
          302              N       6.346246      18.184147      19.027946      -0.285075      37.059166 0.55098221E+03  0.13534984E+05                                 9.285829                            7.587332       0.056354       2.026102                    0.999017      29.000219      81.060191       0.636376       0.391807      -1.097222       0.056359       0.074680      -0.074640       0.119685      -0.040451      -0.011874      -0.027873      -0.001838      -0.096105      -0.057152      -0.001003       0.058155             10.466434      13.766104       0.520528      -4.142970       9.255171      -1.635828       8.378028          -0.000001
          303              N       1.236768      19.864007      16.461962      -0.245764      35.055290 0.46653583E+03  0.11033495E+05                                 9.040151                            7.032921       0.011788       2.030768                    0.998549      27.891806      77.404942       0.651419       0.397574      -1.089274       0.072829       0.072572      -0.036810       0.109205      -0.020037      -0.022598       0.012347      -0.027399       0.036262      -0.035502      -0.002659       0.038161             10.545374       8.847674       3.914767      -1.765889      14.583462       1.985078       8.204985           0.000001
          304              N       2.070890      21.894157      16.821448      -0.258973      36.354756 0.48185129E+03  0.11457814E+05                                 9.213541                            7.096448       0.117175       2.055704                    0.999261      28.091594      77.500459       0.657230       0.391923      -1.096069       0.011219      -0.094960      -0.061516       0.113699       0.033719      -0.024587      -0.004624       0.029611       0.067847      -0.049543       0.001863       0.047680             10.983010       7.489129       2.505042      -1.141011      15.905668       4.547619       9.554234           0.000002
          305              N       3.771807      22.844323      19.332889      -0.284771      38.558203 0.53489382E+03  0.13018225E+05                                 9.493577                            7.428184       0.048955       2.021828                    0.999266      28.798895      79.632543       0.650568       0.386838      -1.102805       0.048871      -0.061484       0.092899       0.121651       0.038700      -0.000260      -0.033300       0.017982      -0.054367      -0.052789      -0.002655       0.055444             11.014620      14.485462      -0.575826       4.917248       8.392000      -3.033372      10.166397          -0.000001
          306              N       5.564977      22.576418      20.589849      -0.269413      37.151598 0.50484137E+03  0.12125883E+05                                 9.281855                            7.222324       0.068779       2.036669                    0.999232      28.285493      78.022550       0.658139       0.387463      -1.100959      -0.109426      -0.037465      -0.014937       0.116623       0.015210       0.007705      -0.045693      -0.019086       0.014594      -0.047181      -0.005008       0.052188             10.910915      15.986598       2.028697       3.924201       7.881313      -1.518717       8.864834          -0.000001
          307              N       0.768776      -0.369600      18.854401      -0.276671      38.924504 0.52926492E+03  0.12867699E+05                                 9.617685                            7.432877       0.011492       2.015744                    0.998853      28.698787      79.728052       0.643585       0.391446      -1.097794      -0.108711       0.044204       0.033074       0.121926      -0.023596      -0.013037      -0.036806      -0.054843      -0.020197      -0.051028      -0.004726       0.055754             11.240251      14.729162      -3.071234      -4.437110      10.491399      -1.193869       8.500192           0.000000
          308              N       8.568969      -0.559479      20.108882      -0.268753      38.072574 0.51719943E+03  0.12511521E+05                                 9.474623                            7.351082       0.069356       2.037654                    0.999023      28.479421      79.115692       0.646217       0.391810      -1.096710       0.057681       0.067141      -0.080210       0.119451      -0.032953      -0.008768      -0.016768      -0.009926      -0.083715      -0.042072      -0.005891       0.047963             10.963279      12.732960      -0.255995      -4.547890      10.528387      -3.098715       9.628491          -0.000001
          309              N       3.492165      14.146808      15.286816      -0.270959      36.949130 0.53139441E+03  0.12953775E+05                                 9.315006                            7.481137       0.013743       2.021196                    0.998453      28.688055      80.234682       0.636176       0.394957      -1.093543       0.069406       0.101782       0.004040       0.123260      -0.005668      -0.035592       0.024557      -0.053727       0.057424      -0.054297       0.000932       0.053365             10.585914       9.960237       3.412578      -2.947591      12.530564       0.917477       9.266941          -0.000002
          310              N       5.062390      15.321803      14.235631      -0.284124      39.175001 0.55030344E+03  0.13488573E+05                                 9.638224                            7.568216       0.107915       2.047627                    0.998717      28.722726      79.701588       0.640216       0.390316      -1.100350      -0.078461      -0.003494       0.086722       0.117000       0.020684      -0.021447       0.037613      -0.065998      -0.015588      -0.058247      -0.000326       0.058572             11.220407      11.976305       2.516184      -5.662305       9.457590       0.097651      12.227325          -0.000002
          311              N       7.220729      12.200396      10.650691      -0.277172      38.141231 0.52570687E+03  0.12737237E+05                                 9.436392                            7.367838       0.013138       2.015024                    0.999012      28.527619      78.662904       0.652840       0.387229      -1.102708       0.023865       0.040661       0.109944       0.119627      -0.036450       0.029833      -0.009827      -0.037368      -0.008839      -0.049688      -0.003776       0.053464             11.012745       6.918894      -1.214120       2.144513      11.926387       4.986445      14.192955          -0.000003
          312              N       6.970876      13.893809      12.051446      -0.278886      38.349545 0.53758450E+03  0.13108607E+05                                 9.488382                            7.479713       0.066064       2.034251                    0.998712      28.659690      79.490718       0.643638       0.390260      -1.099668       0.047494      -0.111201      -0.014321       0.121764      -0.019160       0.034434      -0.002075      -0.007367       0.076400      -0.043277      -0.003905       0.047182             10.906544       7.266881      -2.807160       1.029046      13.490792       4.129697      11.961958          -0.000002
          313              N       8.126923      16.327748      13.687725      -0.268754      38.436583 0.52637731E+03  0.12779577E+05                                 9.546204                            7.410517       0.036286       2.024056                    0.999033      28.619149      79.442503       0.644845       0.391229      -1.097983       0.112578       0.024753       0.030022       0.119113      -0.000635      -0.029482       0.034437       0.033087       0.054426      -0.048420      -0.004385       0.052805             11.423013      14.997724       2.523263       3.724852       7.162234       3.511731      12.109082          -0.000001
          314              N       9.484774      17.212936      15.229794      -0.273182      38.946060 0.53393413E+03  0.13012643E+05                                 9.630892                            7.465289       0.034465       2.021934                    0.999073      28.749087      80.022417       0.642083       0.391414      -1.097572      -0.005380      -0.043832      -0.109629       0.118189       0.006313      -0.019262       0.022075       0.085034      -0.039014      -0.051830      -0.002684       0.054514             11.669648      11.756629       2.168045       2.185777       9.070560       5.721526      14.181753          -0.000000
          315              N       5.645699      16.844523      11.473789      -0.268184      39.438208 0.51975421E+03  0.12569121E+05                                 9.695749                            7.340706       0.017766       2.016572                    0.999123      28.525820      78.827029       0.651464       0.388784      -1.100560      -0.067104       0.079426      -0.051450       0.116011      -0.027815      -0.029845       0.003519       0.024791       0.054970      -0.043137      -0.004635       0.047772             11.761321       9.016603      -3.750887       1.227316      10.700970      -5.762365      15.566390          -0.000001
          316              N       5.221911      18.017294       9.629256      -0.277343      40.771810 0.53619060E+03  0.13073200E+05                                 9.956394                            7.477880       0.002369       2.010456                    0.998900      28.785043      79.975161       0.642354       0.391083      -1.098495      -0.030379      -0.017368       0.117416       0.122520      -0.044536      -0.020145      -0.017507       0.006383      -0.046626      -0.054838       0.002285       0.052553             12.459498       8.208566      -2.040511      -0.831145      10.748931      -6.537565      18.420996           0.000001
          317              N       6.662405      17.829211       6.736017      -0.265433      38.326311 0.51200024E+03  0.12349778E+05                                 9.503391                            7.297275       0.030892       2.024046                    0.998994      28.449073      78.817976       0.651080       0.390016      -1.098389       0.043978      -0.083774      -0.070425       0.117948       0.031516      -0.013133       0.008394       0.003926      -0.083483      -0.038802      -0.006898       0.045700             10.865539      13.388237      -0.615948      -4.706923      10.628058       2.459500       8.580323           0.000002
          318              N       8.421941      17.288014       5.491453      -0.269760      38.885410 0.51733946E+03  0.12491914E+05                                 9.596114                            7.324989       0.066572       2.035277                    0.999097      28.403344      78.342349       0.652203       0.388928      -1.100833      -0.107600      -0.029220       0.036535       0.117330       0.013821      -0.012258       0.035863      -0.045019      -0.048662      -0.045466      -0.005215       0.050681             11.247059      15.629447       1.192687      -5.573688       9.379855       1.064874       8.731875           0.000002
          319              N       3.643998       2.860538      16.647903      -0.257121      37.536134 0.48520909E+03  0.11565510E+05                                 9.450753                            7.155369       0.136709       2.067993                    0.998949      27.974044      77.439808       0.649387       0.395700      -1.092705      -0.033300      -0.093935      -0.044857       0.109292       0.003384       0.007596      -0.012595      -0.008595       0.098367      -0.024388      -0.012433       0.036821             11.316520       6.352995       3.640299       0.620095      17.758229      -1.579865       9.838335           0.000002
          320              N       3.110660       0.748067      16.980118      -0.271047      39.263683 0.50964226E+03  0.12276018E+05                                 9.714344                            7.293690       0.202254       2.080437                    0.999018      28.422049      78.632396       0.649611       0.391436      -1.097634      -0.005113       0.091357      -0.083273       0.123720       0.035560       0.006857       0.021296      -0.024150       0.111133      -0.056609       0.005138       0.051471             11.984190       6.433579       3.436443      -0.297409      18.433864      -4.366236      11.085127           0.000002
          321              N       3.366278      16.860293      19.379994      -0.268178      37.340813 0.52839231E+03  0.12870238E+05                                 9.430789                            7.484984      -0.001344       2.018771                    0.998059      28.621748      80.177198       0.632440       0.397609      -1.091046      -0.108543      -0.038605      -0.025004       0.117886       0.016099       0.016117      -0.034999      -0.060604      -0.026548      -0.049202      -0.005486       0.054687             11.012041      15.500540       1.950773       4.868267       8.736807      -0.064233       8.798775          -0.000000
          322              N       1.541396      17.202560      18.160222      -0.285075      37.059167 0.55098225E+03  0.13534985E+05                                 9.285829                            7.587332       0.056354       2.026102                    0.999017      29.000220      81.060192       0.636376       0.391807      -1.097222       0.056359      -0.074680       0.074640       0.119685       0.040451       0.011874      -0.027873      -0.001838      -0.096105      -0.057152      -0.001003       0.058155             10.466434      13.766104      -0.520528       4.142970       9.255171      -1.635828       8.378028          -0.000001
          323              N       6.041618      15.522700      20.726206      -0.245764      35.055290 0.46653583E+03  0.11033495E+05                                 9.040151                            7.032921       0.011788       2.030769                    0.998549      27.891806      77.404943       0.651419       0.397574      -1.089274       0.072829      -0.072572       0.036810       0.109205       0.020037       0.022598       0.012347      -0.027399       0.036262      -0.035502      -0.002659       0.038161             10.545374       8.847674      -3.914767       1.765889      14.583462       1.985078       8.204985           0.000001
          324              N       6.875740      13.492550      20.366720      -0.258973      36.354756 0.48185129E+03  0.11457814E+05                                 9.213541                            7.096448       0.117175       2.055704                    0.999261      28.091594      77.500460       0.657230       0.391923      -1.096069       0.011219       0.094960       0.061516       0.113699      -0.033719       0.024587      -0.004624       0.029611       0.067847      -0.049543       0.001863       0.047680             10.983011       7.489129      -2.505042       1.141011      15.905668       4.547620       9.554234           0.000002
          325              N       8.576657      12.542384      17.855279      -0.284771      38.558201 0.53489379E+03  0.13018224E+05                                 9.493577                            7.428183       0.048955       2.021828                    0.999266      28.798894      79.632540       0.650568       0.386838      -1.102805       0.048871       0.061484      -0.092899       0.121651      -0.038700       0.000260      -0.033300       0.017982      -0.054367      -0.052789      -0.002655       0.055444             11.014620      14.485462       0.575826      -4.917248       8.392000      -3.033372      10.166397          -0.000001
          326              N       0.760127      12.810289      16.598319      -0.269413      37.151596 0.50484134E+03  0.12125883E+05                                 9.281855                            7.222324       0.068779       2.036669                    0.999232      28.285492      78.022548       0.658139       0.387463      -1.100959      -0.109426       0.037465       0.014937       0.116623      -0.015210      -0.007705      -0.045693      -0.019086       0.014594      -0.047181      -0.005008       0.052188             10.910915      15.986598      -2.028697      -3.924201       7.881313      -1.518717       8.864834          -0.000001
          327              N       5.573626      11.397307      18.333767      -0.276671      38.924503 0.52926492E+03  0.12867698E+05                                 9.617685                            7.432877       0.011492       2.015744                    0.998853      28.698787      79.728049       0.643586       0.391446      -1.097794      -0.108711      -0.044204      -0.033074       0.121926       0.023596       0.013037      -0.036806      -0.054843      -0.020197      -0.051028      -0.004726       0.055754             11.240250      14.729161       3.071234       4.437109      10.491399      -1.193869       8.500191           0.000000
          328              N       3.764119      11.587186      17.079286      -0.268753      38.072574 0.51719943E+03  0.12511522E+05                                 9.474622                            7.351082       0.069356       2.037654                    0.999023      28.479421      79.115691       0.646217       0.391810      -1.096710       0.057681      -0.067141       0.080210       0.119451       0.032953       0.008768      -0.016768      -0.009926      -0.083715      -0.042072      -0.005891       0.047963             10.963279      12.732959       0.255995       4.547890      10.528387      -3.098715       9.628491          -0.000001
          329              N       8.297015      21.239899      21.901352      -0.270959      36.949130 0.53139441E+03  0.12953775E+05                                 9.315006                            7.481137       0.013743       2.021196                    0.998453      28.688055      80.234682       0.636176       0.394957      -1.093543       0.069406      -0.101782      -0.004040       0.123260       0.005668       0.035592       0.024557      -0.053727       0.057424      -0.054297       0.000932       0.053365             10.585914       9.960237      -3.412578       2.947591      12.530564       0.917477       9.266941          -0.000002
          330              N       0.257540      20.064904      22.952537      -0.284124      39.175001 0.55030344E+03  0.13488573E+05                                 9.638224                            7.568216       0.107915       2.047627                    0.998717      28.722726      79.701588       0.640216       0.390316      -1.100350      -0.078461       0.003494      -0.086722       0.117000      -0.020684       0.021447       0.037613      -0.065998      -0.015588      -0.058247      -0.000326       0.058572             11.220407      11.976305      -2.516184       5.662305       9.457590       0.097651      12.227325          -0.000002
          331              N       2.415879      23.954173       1.745365      -0.277172      38.141231 0.52570687E+03  0.12737237E+05                                 9.436392                            7.367839       0.013138       2.015024                    0.999012      28.527619      78.662905       0.652840       0.387229      -1.102708       0.023865      -0.040661      -0.109944       0.119627       0.036450      -0.029833      -0.009827      -0.037368      -0.008839      -0.049688      -0.003776       0.053464             11.012746       6.918894       1.214120      -2.144513      11.926387       4.986445      14.192956          -0.000003
          332              N       2.166026      22.260760       0.344610      -0.278886      38.349545 0.53758450E+03  0.13108607E+05                                 9.488382                            7.479714       0.066064       2.034251                    0.998712      28.659690      79.490720       0.643638       0.390260      -1.099668       0.047494       0.111201       0.014321       0.121764       0.019160      -0.034434      -0.002075      -0.007367       0.076400      -0.043277      -0.003905       0.047182             10.906544       7.266881       2.807160      -1.029046      13.490793       4.129698      11.961958          -0.000002
          333              N       3.322073      19.058959      23.500443      -0.268754      38.436582 0.52637729E+03  0.12779577E+05                                 9.546205                            7.410518       0.036286       2.024056                    0.999033      28.619148      79.442503       0.644845       0.391229      -1.097983       0.112578      -0.024753      -0.030022       0.119113       0.000635       0.029482       0.034437       0.033087       0.054426      -0.048420      -0.004385       0.052805             11.423014      14.997725      -2.523263      -3.724852       7.162235       3.511731      12.109082          -0.000001
          334              N       4.679924      18.173771      21.958374      -0.273182      38.946059 0.53393411E+03  0.13012643E+05                                 9.630892                            7.465289       0.034465       2.021934                    0.999073      28.749086      80.022417       0.642083       0.391414      -1.097572      -0.005380       0.043832       0.109629       0.118189      -0.006313       0.019262       0.022075       0.085034      -0.039014      -0.051830      -0.002684       0.054514             11.669648      11.756630      -2.168045      -2.185777       9.070561       5.721527      14.181754          -0.000000
          335              N       0.840849      19.310046       0.922267      -0.268184      39.438210 0.51975424E+03  0.12569122E+05                                 9.695749                            7.340706       0.017766       2.016572                    0.999123      28.525821      78.827031       0.651464       0.388784      -1.100560      -0.067104      -0.079426       0.051450       0.116011       0.027815       0.029845       0.003519       0.024791       0.054970      -0.043137      -0.004635       0.047772             11.761321       9.016603       3.750887      -1.227316      10.700970      -5.762365      15.566390          -0.000001
          336              N       0.417061      18.137275       2.766800      -0.277343      40.771810 0.53619060E+03  0.13073200E+05                                 9.956394                            7.477880       0.002369       2.010456                    0.998900      28.785043      79.975161       0.642354       0.391083      -1.098495      -0.030379       0.017368      -0.117416       0.122520       0.044536       0.020145      -0.017507       0.006383      -0.046626      -0.054838       0.002285       0.052553             12.459498       8.208566       2.040511       0.831145      10.748931      -6.537565      18.420997           0.000001
          337              N       1.857555      18.325358       5.660039      -0.265433      38.326312 0.51200025E+03  0.12349778E+05                                 9.503391                            7.297275       0.030892       2.024046                    0.998994      28.449073      78.817978       0.651080       0.390016      -1.098389       0.043978       0.083774       0.070425       0.117948      -0.031516       0.013133       0.008394       0.003926      -0.083483      -0.038802      -0.006898       0.045700             10.865540      13.388238       0.615948       4.706923      10.628059       2.459500       8.580323           0.000002
          338              N       3.617091      18.866555       6.904603      -0.269760      38.885412 0.51733950E+03  0.12491915E+05                                 9.596114                            7.324990       0.066572       2.035277                    0.999097      28.403345      78.342353       0.652203       0.388928      -1.100833      -0.107600       0.029220      -0.036535       0.117330      -0.013821       0.012258       0.035863      -0.045019      -0.048662      -0.045466      -0.005215       0.050681             11.247059      15.629448      -1.192687       5.573689       9.379855       1.064874       8.731875           0.000002
          339              N       8.448848       8.167169      20.540265      -0.257121      37.536134 0.48520910E+03  0.11565510E+05                                 9.450753                            7.155370       0.136709       2.067993                    0.998949      27.974044      77.439809       0.649387       0.395700      -1.092705      -0.033300       0.093935       0.044857       0.109292      -0.003384      -0.007596      -0.012595      -0.008595       0.098366      -0.024388      -0.012433       0.036821             11.316520       6.352995      -3.640299      -0.620095      17.758229      -1.579865       9.838336           0.000002
          340              N       7.915510      10.279640      20.208050      -0.271047      39.263683 0.50964225E+03  0.12276018E+05                                 9.714344                            7.293689       0.202254       2.080437                    0.999018      28.422049      78.632394       0.649611       0.391436      -1.097634      -0.005113      -0.091357       0.083273       0.123720      -0.035560      -0.006857       0.021296      -0.024150       0.111133      -0.056608       0.005138       0.051471             11.984190       6.433579      -3.436443       0.297409      18.433864      -4.366236      11.085126           0.000002

******************************************************
Auxiliary information for the entire system
The total spin magnetic moment of the unit cell is   0.000066
The total net atomic charge of the unit cell is   0.000007
Accuracy of reproducing the electrostatic potential in the unit cell:
  The inner radius (bohr) =    5.0000
  The outer radius (bohr) =   12.0000
  Valid grid points have density less than (e/(bohr^3)) =    0.0001
  The number of valid grid points were=       229656
  The rms potential error without charges in kcal/mol is=      2.12234
  The rms potential error with partial charges in kcal/mol is=      0.94671
  The RRMSE value at monopole order=      0.44607
  The rms potential error with partial charges and cloud penetration in kcal/mol is=      0.95300
  The RRMSE value at monopole order with cloud penetration is=      0.44903
  The rms potential error with partial charges and atomic dipoles in kcal/mol is=      0.46159
  The RRMSE value at dipole order=      0.21749
  The rms potential error with partial charges, atomic dipoles and cloud penetration in kcal/mol is=      0.46090
  The RRMSE value at dipole order with cloud penetration=      0.21716

******************************************************
The electron densities and ab initio electrostatic potential were computed in VASP using the PBE functional and
projector augmented wave method. See the main text of the journal article for a description of computational details.
The atomic charges, dipoles, and quadrupoles were computed with the DDEC6 method as described in
(a) T. A. Manz and N. Gabaldon Limas, RSC Adv. 6 (2016) 47771-47801 DOI: 10.1039/c6ra04656h
(b) N. Gabaldon Limas and T. A. Manz, RSC Adv. 8 (2018) 2678-2707 DOI: 10.1039/c7ra11829e.
For each atom in the material, the electron cloud parameters were fit to the spherically averaged atom-in-material
electron density using radial positions for which this density was between 10^-4 and 10^-2 electrons per cubic bohr.
The polarizabilities, dispersion coefficients, and quantum Drude oscillator (QDO) parameters were fit using the MCLF method.
The magnetic structure of the system was optimized in VASP from the default ferromagnetic initial guess using spin polarization.
The atomic spin moments (ASMs) were computed on this optimized magnetic structure using the DDEC6 partition as inputs
to the method of T. A. Manz and D. S. Sholl, J. Chem. Theory Comput. 7 (2011) 4146-4164 DOI: 10.1021/ct200539n.
The RMSE and RRMSE were computed using a uniform grid with Ewald summation.
