# Supplementary material for: A collection of forcefield precursors for metal–organic frameworks
Source: RSC Adv. 2019 Nov 13;9(63):36492–507. doi: 10.1039/c9ra07327b (PMC9075174; doi:10.1039/c9ra07327b)
Supplement: RA-009-C9RA07327B-s4306 [file RA-009-C9RA07327B-s4306.xyz]

  282
jmolscript: load "" {1 1 1} spacegroup "x,y,z" unitcell [{     12.086100     0.000000     0.000000 }, {      0.000000    14.655500     0.000000 }, {     -5.226733     0.000000    20.924380 }]
Cu     6.127388    10.863243    10.561999     0.517759
Cu    -1.881387    10.863243    20.824571     0.517736
Cu     0.731979     3.792257    10.362381     0.517802
Cu     8.740754     3.792257     0.099809     0.517783
Cu    -2.613367     0.000000    10.462190     0.554448
Cu     0.000000     0.000000     0.000000     0.554438
H     -1.463622     1.612105    12.841292     0.091795
H     -2.033923     1.928664    15.076016     0.146779
H      6.829021    14.338941    14.368772     0.116688
H      6.446711     0.178797     9.773778     0.103740
H      5.762842     4.102074     9.221374     0.141244
H      8.054167     4.405443     9.464097     0.099858
H      3.756925     3.473353    10.284333     0.122568
H      4.500673     0.013190     8.390676     0.139964
H      2.189062    14.378511     8.263038     0.119817
H      5.107263     9.082013     8.526685     0.110114
H      4.543365     9.030719     6.294054     0.147149
H      5.309985    12.934944     6.210356     0.126012
H      5.074362    10.352645    13.414620     0.119222
H      5.927608    10.255919    15.582386     0.152785
H     -2.585163    11.051713    13.973301     0.121721
H      7.604603     8.300875    11.215468     0.109252
H     -1.319998     8.123544     8.777777     0.139631
H      9.983721    10.069794     7.806886     0.119834
H      5.709622     1.612105    18.545278     0.091793
H      6.279923     1.928664    16.310554     0.146782
H     -2.583020    14.338941    17.017798     0.116688
H      3.026023     0.178797     0.688412     0.103741
H      3.709892     4.102074     1.240816     0.141252
H      1.418567     4.405443     0.998093     0.099857
H      5.715808     3.473353     0.177857     0.122569
H      4.972060     0.013190     2.071514     0.139963
H      7.283672    14.378511     2.199152     0.119817
H      4.365471     9.082013     1.935505     0.110118
H      4.929368     9.030719     4.168136     0.147149
H      4.162749    12.934944     4.251834     0.126016
H     -0.828361    10.352645    17.971950     0.119221
H     -1.681608    10.255919    15.804184     0.152789
H      6.831164    11.051713    17.413269     0.121723
H     -3.358603     8.300875    20.171102     0.109262
H     10.792732     8.123544     1.684413     0.139646
H     -0.510988    10.069794     2.655304     0.119848
H      8.322989    13.043395     8.083088     0.091793
H      8.893290    12.726836     5.848364     0.146779
H      0.030346     0.316559     6.555608     0.116689
H      0.412656    14.476703    11.150602     0.103742
H      1.096525    10.553426    11.703006     0.141251
H     -1.194800    10.250057    11.460283     0.099859
H      3.102442    11.182146    10.640047     0.122568
H      2.358694    -0.013190    12.533704     0.139965
H      4.670305     0.276989    12.661342     0.119818
H      1.752104     5.573487    12.397695     0.110099
H      2.316002     5.624781    14.630326     0.147134
H      1.549382     1.720556    14.714024     0.126012
H      1.785005     4.302855     7.509760     0.119207
H      0.931759     4.399581     5.341994     0.152786
H      9.444530     3.603787     6.951079     0.121723
H     -0.745236     6.354625     9.708912     0.109253
H      8.179365     6.531956    12.146603     0.139639
H     -3.124354     4.585706    13.117494     0.119837
H      1.149745    13.043395     2.379102     0.091790
H      0.579444    12.726836     4.613826     0.146777
H      9.442387     0.316559     3.906582     0.116689
H      3.833344    14.476703    20.235968     0.103742
H      3.149475    10.553426    19.683564     0.141247
H      5.440800    10.250057    19.926287     0.099855
H      1.143559    11.182146    20.746523     0.122569
H      1.887307    -0.013190    18.852866     0.139968
H     -0.424305     0.276989    18.725228     0.119821
H      2.493896     5.573487    18.988875     0.110110
H      1.929999     5.624781    16.756244     0.147135
H      2.696618     1.720556    16.672546     0.126007
H      7.687728     4.302855     2.952430     0.119217
H      8.540975     4.399581     5.120196     0.152784
H      0.028203     3.603787     3.511111     0.121717
H     10.217970     6.354625     0.753278     0.109257
H     -3.933365     6.531956    19.239967     0.139651
H      7.370355     4.585706    18.269076     0.119850
C     -2.242723     1.209079    13.178175     0.100075
C     -2.577920     1.406928    14.515242    -0.097980
C     -3.718005     0.820708    14.986041     0.097888
C      7.628406     0.077674    14.071646     0.035312
C      6.749811     1.068386     9.736114     0.038646
C      5.832872     2.091340     9.482929     0.087149
C      6.328436     3.370765     9.390862    -0.067705
C      7.698965     3.540769     9.560349     0.105863
C      3.453832     2.693681     9.857475     0.025391
C      4.393191     1.792368     9.353198     0.092197
C      3.916289     0.658032     8.746391    -0.088485
C      2.528446     0.496821     8.675248     0.097970
C      5.146534     9.877807     8.030777     0.091168
C      4.815264     9.836772     6.695802    -0.071723
C      4.890993    10.996022     5.957171     0.089904
C      5.256113    12.118633     6.672785     0.038125
C      5.995190    10.478682    13.550628     0.076677
C      6.493151    10.427388    14.852125    -0.081015
C      7.845191    10.638427    15.027890     0.083408
C      8.581055    10.884640    13.877049     0.045168
C      8.119155     8.648211    10.510316     0.039463
C      9.275964     7.950609    10.127400     0.089906
C     -2.112002     8.520708     9.093736    -0.083109
C      9.495922     9.691682     8.516223     0.104442
C      6.488723     1.209079    18.208395     0.100082
C      6.823920     1.406928    16.871328    -0.097980
C     -4.122094     0.820708    16.400529     0.097887
C     -3.382406     0.077674    17.314924     0.035310
C      2.722922     1.068386     0.726076     0.038647
C      3.639861     2.091340     0.979261     0.087158
C      3.144297     3.370765     1.071328    -0.067714
C      1.773769     3.540769     0.901841     0.105866
C      6.018901     2.693681     0.604715     0.025374
C      5.079543     1.792368     1.108992     0.092191
C      5.556445     0.658032     1.715799    -0.088498
C      6.944287     0.496821     1.786942     0.097956
C      4.326200     9.877807     2.431413     0.091159
C      4.657470     9.836772     3.766388    -0.071724
C      4.581741    10.996022     4.505019     0.089899
C      4.216621    12.118633     3.789405     0.038122
C     -1.749189    10.478682    17.835942     0.076673
C     -2.247150    10.427388    16.534445    -0.081016
C     -3.599190    10.638427    16.358680     0.083402
C     -4.335055    10.884640    17.509521     0.045162
C     -3.873154     8.648211    20.876254     0.039453
C      0.196770     7.950609     0.334790     0.089915
C     11.584735     8.520708     1.368454    -0.083118
C     -0.023189     9.691682     1.945967     0.104438
C      9.102090    13.446421     7.746205     0.100082
C      9.437287    13.248572     6.409138    -0.097979
C     -1.508728    13.834792     5.938339     0.097887
C     -0.769039    14.577826     6.852734     0.035306
C      0.109556    13.587114    11.188266     0.038636
C      1.026495    12.564160    11.441451     0.087152
C      0.530931    11.284735    11.533518    -0.067711
C     -0.839598    11.114731    11.364031     0.105866
C      3.405535    11.961819    11.066905     0.025379
C      2.466176    12.863132    11.571182     0.092192
C      2.943078    13.997468    12.177989    -0.088504
C      4.330921    14.158679    12.249132     0.097958
C      1.712833     4.777693    12.893603     0.091178
C      2.044103     4.818728    14.228578    -0.071711
C      1.968374     3.659478    14.967209     0.089913
C      1.603254     2.536867    14.251595     0.038133
C      0.864177     4.176817     7.373752     0.076685
C      0.366216     4.228112     6.072255    -0.081014
C     -0.985824     4.017073     5.896490     0.083417
C     -1.721688     3.770860     7.047331     0.045175
C     -1.259788     6.007289    10.414064     0.039467
C     -2.416597     6.704891    10.796980     0.089920
C      8.971369     6.134792    11.830644    -0.083101
C     -2.636555     4.963818    12.408157     0.104452
C      0.370644    13.446421     2.715985     0.100083
C      0.035447    13.248572     4.053052    -0.097981
C     -1.104639    13.834792     4.523851     0.097886
C     10.241773    14.577826     3.609456     0.035308
C      4.136445    13.587114    20.198304     0.038643
C      3.219506    12.564160    19.945119     0.087155
C      3.715070    11.284735    19.853052    -0.067713
C      5.085598    11.114731    20.022539     0.105864
C      0.840466    11.961819    20.319665     0.025371
C      1.779824    12.863132    19.815388     0.092191
C      1.302922    13.997468    19.208581    -0.088502
C     -0.084920    14.158679    19.137438     0.097953
C      2.533167     4.777693    18.492967     0.091158
C      2.201897     4.818728    17.157992    -0.071718
C      2.277626     3.659478    16.419361     0.089892
C      2.642746     2.536867    17.134975     0.038124
C      8.608556     4.176817     3.088438     0.076671
C      9.106517     4.228112     4.389935    -0.081017
C     10.458557     4.017073     4.565700     0.083393
C     11.194422     3.770860     3.414859     0.045166
C     10.732521     6.007289     0.048126     0.039456
C      6.662597     6.704891    20.589590     0.089915
C     -4.725368     6.134792    19.555926    -0.083120
C      6.882556     4.963818    18.978413     0.104439
N     -2.979800     0.477769    12.369447    -0.091021
N      7.981535    14.551446    12.822460    -0.118227
N      8.036553     1.321926     9.926526    -0.071900
N      8.523461     2.558850     9.844921    -0.136164
N      2.143661     2.485573     9.751180    -0.097696
N      1.669039     1.377617     9.159438    -0.141487
N      5.508455    10.966711     8.633399    -0.090006
N      5.538059    12.120098     7.982651    -0.116383
N      6.764038    10.694118    12.504828    -0.110477
N      8.077207    10.899295    12.652345    -0.108437
N      7.716657     9.759097     9.939499    -0.089498
N      8.389842    10.302816     8.913786    -0.130593
N      7.225800     0.477769    19.017123    -0.091016
N     -3.735534    14.551446    18.564110    -0.118225
N      1.436180     1.321926     0.535664    -0.071892
N      0.949272     2.558850     0.617269    -0.136153
N      7.329072     2.485573     0.711010    -0.097701
N      7.803694     1.377617     1.302752    -0.141497
N      3.964279    10.966711     1.828791    -0.090002
N      3.934675    12.120098     2.479539    -0.116379
N     -2.518038    10.694118    18.881742    -0.110475
N     -3.831207    10.899295    18.734225    -0.108440
N      1.756076     9.759097     0.522691    -0.089490
N      1.082892    10.302816     1.548404    -0.130587
N      9.839167    14.177731     8.554933    -0.091022
N     -1.122168     0.104054     8.101920    -0.118234
N     -1.177186    13.333574    10.997854    -0.071900
N     -1.664094    12.096650    11.079459    -0.136159
N      4.715706    12.169927    11.173200    -0.097697
N      5.190328    13.277883    11.764942    -0.141496
N      1.350912     3.688789    12.290981    -0.090008
N      1.321308     2.535401    12.941729    -0.116378
N      0.095329     3.961382     8.419552    -0.110479
N     -1.217840     3.756205     8.272035    -0.108430
N     -0.857290     4.896403    10.984881    -0.089497
N     -1.530475     4.352683    12.010594    -0.130587
N     -0.366433    14.177731     1.907257    -0.091016
N     10.594901     0.104054     2.360270    -0.118223
N      5.423187    13.333574    20.388716    -0.071892
N      5.910095    12.096650    20.307111    -0.136158
N     -0.469705    12.169927    20.213370    -0.097692
N     -0.944327    13.277883    19.621628    -0.141495
N      2.895088     3.688789    19.095589    -0.090012
N      2.924692     2.535401    18.444841    -0.116392
N      9.377405     3.961382     2.042638    -0.110483
N     10.690574     3.756205     2.190155    -0.108448
N      5.103291     4.896403    20.401689    -0.089500
N      5.776475     4.352683    19.375976    -0.130588
B      7.366367     6.442558     7.432340     1.083287
B      7.048494     1.316064     5.821163     1.141081
B      5.648389     3.381024    13.211654     1.154602
B      2.106366     6.442558     3.029850     1.083297
B      2.424239     1.316064     4.641027     1.141077
B     -1.402389     3.381024    18.174916     1.154613
B     -0.507000     8.212942    13.492040     1.083282
B     -0.189127    13.339436    15.103217     1.141082
B      1.210978    11.274476     7.712726     1.154615
B      4.753001     8.212942    17.894530     1.083298
B      4.435128    13.339436    16.283353     1.141082
B      8.261756    11.274476     2.749464     1.154612
F      6.759267     6.572992     8.677340    -0.495782
F      6.848374     5.391758     6.748113    -0.468792
F      8.695378     6.174362     7.637399    -0.489177
F      7.215889     7.625257     6.781592    -0.487819
F      8.277284     1.574001     6.291961    -0.505910
F      6.394591     0.526132     6.687432    -0.504220
F      6.392876     2.428416     5.605641    -0.482084
F      7.147354     0.570099     4.777036    -0.492568
F      6.742384     2.762562    12.736670    -0.505933
F      5.543548     3.529044    14.458747    -0.467755
F      4.652176     2.733251    12.661342    -0.513481
F      5.453422     4.468462    12.458376    -0.535508
F      2.713466     6.572992     1.784850    -0.495775
F      2.624360     5.391758     3.714077    -0.468778
F      0.777356     6.174362     2.824791    -0.489169
F      2.256845     7.625257     3.680598    -0.487804
F      1.195449     1.574001     4.170229    -0.505918
F      3.078143     0.526132     3.774758    -0.504229
F      3.079858     2.428416     4.856549    -0.482091
F      2.325379     0.570099     5.685154    -0.492571
F     -2.496384     2.762562    18.649900    -0.505926
F     -1.297548     3.529044    16.927823    -0.467743
F     -0.406176     2.733251    18.725228    -0.513472
F     -1.207422     4.468462    18.928194    -0.535488
F      0.100100     8.082508    12.247040    -0.495785
F      0.010993     9.263742    14.176267    -0.468800
F     -1.836011     8.481138    13.286981    -0.489185
F     -0.356522     7.030243    14.142788    -0.487822
F     -1.417917    13.081499    14.632419    -0.505910
F      0.464776    14.129368    14.236948    -0.504211
F      0.466491    12.227084    15.318739    -0.482080
F     -0.287987    14.085401    16.147344    -0.492564
F      0.116983    11.892938     8.187710    -0.505919
F      1.315819    11.126456     6.465633    -0.467739
F      2.207191    11.922249     8.263038    -0.513473
F      1.405945    10.187038     8.466004    -0.535488
F      4.145901     8.082508    19.139530    -0.495774
F      4.235007     9.263742    17.210303    -0.468782
F      6.082011     8.481138    18.099589    -0.489173
F      4.602522     7.030243    17.243782    -0.487799
F      5.663918    13.081499    16.754151    -0.505914
F      3.781224    14.129368    17.149622    -0.504217
F      3.779509    12.227084    16.067831    -0.482082
F      4.533988    14.085401    15.239226    -0.492562
F      9.355751    11.892938     2.274480    -0.505923
F      8.156915    11.126456     3.996557    -0.467738
F      7.265543    11.922249     2.199152    -0.513471
F      8.066789    10.187038     1.996186    -0.535488

The following XYZ coordinates are in angstroms. Other properties are in atomic units.
The sperically averaged electron density of each atom fit to a function of the form exp(a - br)
eigen_1, eigen_2 and eigen_3 are the three eigenvalues of traceless quadrupole moment tensor
  atom number  atomic symbol              X              Y              Z     net charge C6 coefficient C8 coefficient C10 coefficient fluctuating dipole atomic polarizability isotropic forcefield polarizability              a              b squared Pearson coefficient          <r^3>          <r^4>         wp_QDO          m_QDO          q_QDO       dipole_x       dipole_y       dipole_z         dipole            Qxy            Qxz            Qyz     Q(x^2-y^2)  Q(3z^2 - R^2)        eigen_1        eigen_2        eigen_3 static polarizability      alpha(xx)      alpha(xy)      alpha(xz)      alpha(yy)      alpha(yz)      alpha(zz) atomic spin moment
            1             Cu       6.127388      10.863243      10.561999       0.517759      90.646314 0.13230104E+04  0.38580167E+05                                17.537770                           12.680419       0.914860       2.153121                    0.991707      47.681704     124.344051       0.460861       0.455759      -1.107910       0.043754       0.051603      -0.006407       0.067958       0.169439      -0.020015      -0.021105      -0.081940      -0.344040      -0.119701      -0.114366       0.234068             22.796062      23.649724     -10.193437       2.116112      17.027276       2.743070      27.711185           0.639423
            2             Cu      -1.881387      10.863243      20.824571       0.517736      90.647492 0.13230277E+04  0.38580838E+05                                17.538019                           12.680576       0.914811       2.153106                    0.991707      47.681651     124.344631       0.460854       0.455764      -1.107905      -0.043756       0.051608       0.006407       0.067964      -0.169413      -0.020009       0.021099      -0.081922      -0.343988      -0.119681      -0.114349       0.234030             22.796416      23.650108      10.193625       2.116171      17.027545      -2.743103      27.711594           0.639288
            3             Cu       0.731979       3.792257      10.362381       0.517802      90.644203 0.13229807E+04  0.38579024E+05                                17.537367                           12.680180       0.914895       2.153136                    0.991707      47.681628     124.342763       0.460871       0.455752      -1.107916      -0.043745      -0.051594       0.006406       0.067945       0.169490      -0.020025      -0.021115      -0.081968      -0.344145      -0.119739      -0.114401       0.234139             22.795472      23.649108     -10.193156       2.116048      17.026877       2.742989      27.710432           0.639159
            4             Cu       8.740754       3.792257       0.099809       0.517783      90.643924 0.13229669E+04  0.38578597E+05                                17.537549                           12.680260       0.914854       2.153127                    0.991707      47.680778     124.341297       0.460861       0.455763      -1.107907       0.043755      -0.051607      -0.006407       0.067962      -0.169407      -0.020010       0.021098      -0.081921      -0.343984      -0.119679      -0.114345       0.234023             22.795782      23.649448      10.193334       2.116091      17.027085      -2.743020      27.710814           0.639718
            5             Cu      -2.613367       0.000000      10.462190       0.554448      94.572923 0.13848233E+04  0.40802513E+05                                18.018718                           12.990010       0.813297       2.134758                    0.991102      46.989176     122.742395       0.454944       0.456937      -1.108384      -0.000005      -0.000005       0.000000       0.000007       0.169988      -0.024392      -0.026917      -0.030466      -0.330619      -0.115583      -0.114071       0.229654             23.657444      21.327183     -10.451925      -1.987242      18.251497       1.078262      31.393652           0.602987
            6             Cu       0.000000       0.000000       0.000000       0.554438      94.573501 0.13848365E+04  0.40803009E+05                                18.018799                           12.990086       0.813283       2.134752                    0.991102      46.989337     122.743074       0.454941       0.456938      -1.108383       0.000000      -0.000001       0.000000       0.000001      -0.169978      -0.024388       0.026914      -0.030460      -0.330597      -0.115578      -0.114063       0.229640             23.657524      21.327272      10.451957      -1.987241      18.251576      -1.078266      31.393724           0.602904
            7              H      -1.463622       1.612105      12.841292       0.091795       1.174861 0.86612128E+01  0.88273555E+02                                 1.940748                            1.794615      -1.524321       2.143264                    0.991262       4.159147      12.565497       0.430982       1.394425      -0.681777       0.037206       0.014941      -0.008943       0.041080       0.007524      -0.004673       0.010242       0.016206       0.037495      -0.021073       0.004781       0.016292              2.018265       2.419012       0.433918      -0.376209       1.839656      -0.213733       1.796127           0.000164
            8              H      -2.033923       1.928664      15.076016       0.146779       0.881956 0.62532882E+01  0.58312564E+02                                 1.580276                            1.511950      -0.921531       2.466721                    0.998974       3.336414       9.410299       0.479131       1.370875      -0.689799       0.023774       0.020319       0.023259       0.038976       0.008116      -0.000611       0.001650       0.005561       0.003498      -0.009435       0.001406       0.008028              1.595887       1.573327       0.275861       0.261306       1.514967       0.260247       1.699367           0.000545
            9              H       6.829021      14.338941      14.368772       0.116688       0.963208 0.69331423E+01  0.66960911E+02                                 1.725342                            1.626181      -1.300121       2.271252                    0.993948       3.787974      11.207792       0.443380       1.430339      -0.676207      -0.037043      -0.015549       0.011386       0.041757       0.005486       0.000298       0.001347       0.002534      -0.002791      -0.005340      -0.000917       0.006257              1.764570       2.168011       0.380442      -0.284139       1.513939      -0.111358       1.611760          -0.000028
           10              H       6.446711       0.178797       9.773778       0.103740       1.077942 0.81378092E+01  0.81708775E+02                                 1.841323                            1.748191      -1.494872       2.168961                    0.990922       4.025618      12.096722       0.433155       1.408320      -0.679655      -0.014083      -0.038370      -0.002606       0.040956      -0.000555       0.000443       0.002033      -0.002012      -0.048695      -0.016404       0.007002       0.009402              1.874533       1.798890       0.300100      -0.007358       2.282855      -0.049525       1.541852           0.000234
           11              H       5.762842       4.102074       9.221374       0.141244       1.055165 0.79926858E+01  0.78902539E+02                                 1.758179                            1.693557      -1.076466       2.393510                    0.996810       3.439324       9.839149       0.461073       1.345669      -0.696047      -0.022881       0.032384      -0.009271       0.040721      -0.010186       0.005607      -0.000368       0.004432      -0.023077      -0.010930      -0.004282       0.015212              1.757555       1.841373      -0.255653       0.036826       2.011296      -0.181607       1.419995           0.000186
           12              H       8.054167       4.405443       9.464097       0.099858       1.044672 0.72891624E+01  0.71229820E+02                                 1.810346                            1.656473      -1.328842       2.243424                    0.993083       3.938701      11.692012       0.444017       1.411635      -0.678974       0.013237       0.040209      -0.009652       0.043419       0.004266       0.000856      -0.001547      -0.004040      -0.032351      -0.011023       0.000876       0.010147              1.907357       1.691256       0.510021      -0.046589       2.568363      -0.147582       1.462454          -0.000011
           13              H       3.756925       3.473353      10.284333       0.122568       1.200254 0.92418337E+01  0.94499032E+02                                 1.903893                            1.809812      -1.292650       2.281056                    0.994231       3.637449      10.551124       0.450709       1.329047      -0.699010       0.019871       0.037749       0.025203       0.049548       0.005076       0.000762       0.008344      -0.015598      -0.023582      -0.011105      -0.004967       0.016071              1.921470       1.898937       0.247032       0.144349       2.063697       0.407736       1.801776           0.000065
           14              H       4.500673       0.013190       8.390676       0.139964       0.909298 0.64740809E+01  0.61641682E+02                                 1.678205                            1.586189      -1.365693       2.251845                    0.993536       3.720120      11.031465       0.441415       1.457347      -0.671129       0.020233      -0.021210      -0.022059       0.036685       0.002233       0.000354       0.010003       0.005979       0.001209      -0.011711       0.002483       0.009228              1.719638       1.856599      -0.322800      -0.226354       1.772549       0.278679       1.529766           0.000289
           15              H       2.189062      14.378511       8.263038       0.119817       0.968862 0.68114815E+01  0.65330646E+02                                 1.718186                            1.601596      -1.230356       2.307840                    0.994690       3.684911      10.776047       0.452205       1.412197      -0.680079      -0.015425      -0.036128      -0.026508       0.047391       0.004107       0.001288       0.009898       0.012662      -0.016286      -0.014607       0.002982       0.011624              1.768957       1.637106       0.355915       0.208770       2.058332       0.348078       1.611431           0.000008
           16              H       5.107263       9.082013       8.526685       0.110114       1.322950 0.98823693E+01  0.10170301E+03                                 1.967461                            1.823972      -1.035633       2.396092                    0.996869       3.497963       9.842612       0.471441       1.262427      -0.715384      -0.006320      -0.046927       0.017291       0.050409       0.011136       0.000450      -0.006330      -0.021771       0.002541      -0.016500      -0.000644       0.017145              2.029178       1.595867      -0.092627       0.078703       2.520466      -0.530388       1.971200           0.000133
           17              H       4.543365       9.030719       6.294054       0.147149       1.004189 0.72003554E+01  0.68544038E+02                                 1.647332                            1.566233      -0.778688       2.540655                    0.999769       3.112519       8.456228       0.503617       1.277586      -0.712399      -0.013597      -0.037889      -0.014269       0.042709       0.008624       0.003013       0.002396      -0.021682      -0.005221      -0.013358      -0.001991       0.015349              1.666820       1.379615       0.178503       0.149403       1.949014       0.281892       1.671831           0.000581
           18              H       5.309985      12.934944       6.210356       0.126012       0.942125 0.66468426E+01  0.63137398E+02                                 1.668785                            1.569879      -1.080900       2.383592                    0.997163       3.526117      10.143134       0.463753       1.390427      -0.685163       0.001423       0.039053      -0.023514       0.045607      -0.003054      -0.000317      -0.006931      -0.010728       0.014144      -0.008952      -0.002066       0.011018              1.700748       1.379654       0.102337       0.023369       2.052551      -0.321914       1.670038           0.000015
           19              H       5.074362      10.352645      13.414620       0.119222       1.129345 0.81629185E+01  0.79788776E+02                                 1.748620                            1.641334      -0.804215       2.513983                    0.999442       3.220080       8.723161       0.506326       1.237599      -0.721636      -0.051731      -0.006415       0.005000       0.052367       0.007504      -0.003155      -0.002326       0.030189      -0.011221      -0.015202      -0.004091       0.019293              1.780212       2.407944       0.073580       0.220220       1.399051      -0.012911       1.533639           0.000114
           20              H       5.927608      10.255919      15.582386       0.152785       0.914253 0.64278234E+01  0.60818574E+02                                 1.661574                            1.564090      -1.221704       2.328656                    0.995702       3.527272      10.275387       0.453569       1.427219      -0.677672      -0.026251      -0.005928       0.030800       0.040901       0.002187       0.000187      -0.000289       0.013374       0.018822      -0.010179       0.003891       0.006288              1.693742       1.653149       0.123906      -0.391997       1.374395      -0.157344       2.053682           0.000551
           21              H      -2.585163      11.051713      13.973301       0.121721       0.923473 0.66543488E+01  0.63698515E+02                                 1.685671                            1.599951      -1.351763       2.253017                    0.993454       3.763986      11.136536       0.443551       1.442577      -0.673855       0.045160       0.007570       0.003125       0.045897       0.000958      -0.000336      -0.003220       0.023943      -0.000999      -0.012676       0.000482       0.012194              1.711751       2.179973       0.174911       0.065025       1.415570       0.016555       1.539709           0.000003
           22              H       7.604603       8.300875      11.215468       0.109252       1.176061 0.91087925E+01  0.92776562E+02                                 1.879847                            1.798302      -1.066658       2.382314                    0.995980       3.624140      10.482802       0.451682       1.331361      -0.698895      -0.024363      -0.021759       0.035537       0.048269       0.006160      -0.009549      -0.009087       0.007400       0.018273      -0.011629      -0.006506       0.018135              1.893002       1.725961       0.027222      -0.301754       1.924369      -0.248249       2.028677           0.000317
           23              H      -1.319998       8.123544       8.777777       0.139631       1.003575 0.74203790E+01  0.71352361E+02                                 1.658686                            1.599891      -0.804460       2.523735                    0.999477       3.208386       8.833293       0.492423       1.293558      -0.708396       0.033600      -0.016382      -0.016835       0.040997      -0.010363      -0.007858      -0.000591       0.006565       0.002519      -0.013356      -0.000178       0.013534              1.656586       1.805167      -0.270809      -0.188570       1.718759       0.033738       1.445832           0.000133
           24              H       9.983721      10.069794       7.806886       0.119834       1.145513 0.81854184E+01  0.80492902E+02                                 1.799900                            1.668219      -0.832711       2.500599                    0.999355       3.308619       9.148445       0.488532       1.274961      -0.712472       0.027047       0.014579      -0.038622       0.049353      -0.007747      -0.012392      -0.007121       0.002269       0.020641      -0.018672       0.003044       0.015628              1.856512       1.720309       0.300238      -0.410795       1.801394      -0.466929       2.047833           0.000079
           25              H       5.709622       1.612105      18.545278       0.091793       1.174840 0.86610162E+01  0.88271065E+02                                 1.940728                            1.794598      -1.524315       2.143271                    0.991262       4.159100      12.565327       0.430982       1.394431      -0.681776      -0.037208       0.014941       0.008945       0.041081      -0.007524      -0.004674      -0.010242       0.016206       0.037496      -0.021073       0.004781       0.016292              2.018245       2.418986      -0.433911      -0.376203       1.839638       0.213730       1.796110           0.000168
           26              H       6.279923       1.928664      16.310554       0.146782       0.881957 0.62533044E+01  0.58312784E+02                                 1.580281                            1.511954      -0.921541       2.466717                    0.998973       3.336424       9.410349       0.479130       1.370878      -0.689798      -0.023775       0.020319      -0.023260       0.038976      -0.008116      -0.000611      -0.001650       0.005562       0.003499      -0.009435       0.001407       0.008028              1.595891       1.573332      -0.275862       0.261306       1.514971      -0.260247       1.699371           0.000544
           27              H      -2.583020      14.338941      17.017798       0.116688       0.963210 0.69331707E+01  0.66961259E+02                                 1.725345                            1.626185      -1.300128       2.271248                    0.993948       3.787983      11.207828       0.443379       1.430339      -0.676207       0.037043      -0.015549      -0.011386       0.041757      -0.005486       0.000298      -0.001347       0.002534      -0.002791      -0.005340      -0.000917       0.006257              1.764574       2.168016      -0.380443      -0.284139       1.513942       0.111358       1.611763          -0.000027
           28              H       3.026023       0.178797       0.688412       0.103741       1.077939 0.81377832E+01  0.81708454E+02                                 1.841321                            1.748188      -1.494875       2.168961                    0.990922       4.025612      12.096702       0.433155       1.408321      -0.679655       0.014083      -0.038370       0.002606       0.040956       0.000555       0.000443      -0.002033      -0.002013      -0.048694      -0.016403       0.007002       0.009402              1.874530       1.798888      -0.300100      -0.007358       2.282851       0.049525       1.541850           0.000239
           29              H       3.709892       4.102074       1.240816       0.141252       1.055175 0.79927811E+01  0.78903669E+02                                 1.758182                            1.693561      -1.076465       2.393508                    0.996810       3.439343       9.839197       0.461075       1.345659      -0.696049       0.022881       0.032382       0.009271       0.040720       0.010185       0.005606       0.000369       0.004431      -0.023077      -0.010929      -0.004283       0.015212              1.757557       1.841377       0.255652       0.036825       2.011298       0.181606       1.419997           0.000177
           30              H       1.418567       4.405443       0.998093       0.099857       1.044669 0.72891371E+01  0.71229498E+02                                 1.810342                            1.656470      -1.328834       2.243428                    0.993083       3.938695      11.691981       0.444018       1.411634      -0.678974      -0.013238       0.040209       0.009652       0.043419      -0.004267       0.000856       0.001547      -0.004040      -0.032351      -0.011023       0.000876       0.010147              1.907353       1.691253      -0.510020      -0.046589       2.568355       0.147581       1.462451          -0.000014
           31              H       5.715808       3.473353       0.177857       0.122569       1.200274 0.92420188E+01  0.94501282E+02                                 1.903901                            1.809819      -1.292652       2.281049                    0.994231       3.637484      10.551203       0.450713       1.329030      -0.699013      -0.019869       0.037747      -0.025204       0.049547      -0.005076       0.000762      -0.008344      -0.015597      -0.023582      -0.011105      -0.004966       0.016071              1.921477       1.898945      -0.247033       0.144349       2.063704      -0.407737       1.801783           0.000057
           32              H       4.972060       0.013190       2.071514       0.139963       0.909318 0.64742621E+01  0.61643839E+02                                 1.678227                            1.586209      -1.365710       2.251833                    0.993535       3.720178      11.031676       0.441413       1.457342      -0.671129      -0.020232      -0.021209       0.022058       0.036684      -0.002233       0.000354      -0.010003       0.005979       0.001207      -0.011711       0.002483       0.009228              1.719662       1.856627       0.322806      -0.226358       1.772572      -0.278684       1.529786           0.000288
           33              H       7.283672      14.378511       2.199152       0.119817       0.968878 0.68116207E+01  0.65332299E+02                                 1.718201                            1.601609      -1.230358       2.307835                    0.994690       3.684950      10.776179       0.452205       1.412192      -0.680080       0.015426      -0.036128       0.026507       0.047390      -0.004107       0.001288      -0.009898       0.012663      -0.016287      -0.014607       0.002982       0.011625              1.768973       1.637122      -0.355920       0.208773       2.058351      -0.348081       1.611445           0.000007
           34              H       4.365471       9.082013       1.935505       0.110118       1.322944 0.98823102E+01  0.10170215E+03                                 1.967444                            1.823958      -1.035624       2.396095                    0.996870       3.497958       9.842557       0.471446       1.262416      -0.715386       0.006320      -0.046926      -0.017291       0.050408      -0.011136       0.000451       0.006330      -0.021771       0.002541      -0.016500      -0.000644       0.017145              2.029160       1.595857       0.092626       0.078702       2.520439       0.530380       1.971184           0.000123
           35              H       4.929368       9.030719       4.168136       0.147149       1.004190 0.72003713E+01  0.68544226E+02                                 1.647333                            1.566234      -0.778687       2.540655                    0.999769       3.112525       8.456246       0.503617       1.277585      -0.712399       0.013598      -0.037889       0.014269       0.042709      -0.008624       0.003013      -0.002396      -0.021682      -0.005220      -0.013358      -0.001990       0.015348              1.666821       1.379616      -0.178502       0.149403       1.949016      -0.281893       1.671833           0.000577
           36              H       4.162749      12.934944       4.251834       0.126016       0.942127 0.66468638E+01  0.63137644E+02                                 1.668786                            1.569880      -1.080899       2.383592                    0.997163       3.526123      10.143152       0.463753       1.390424      -0.685163      -0.001423       0.039053       0.023514       0.045607       0.003053      -0.000317       0.006931      -0.010727       0.014145      -0.008952      -0.002066       0.011018              1.700748       1.379655      -0.102337       0.023369       2.052551       0.321913       1.670039           0.000015
           37              H      -0.828361      10.352645      17.971950       0.119221       1.129351 0.81629675E+01  0.79789362E+02                                 1.748623                            1.641337      -0.804220       2.513979                    0.999442       3.220091       8.723192       0.506326       1.237596      -0.721637       0.051731      -0.006415      -0.005000       0.052367      -0.007504      -0.003155       0.002326       0.030189      -0.011220      -0.015202      -0.004090       0.019293              1.780215       2.407950      -0.073580       0.220221       1.399054       0.012911       1.533643           0.000114
           38              H      -1.681608      10.255919      15.804184       0.152789       0.914244 0.64277507E+01  0.60817718E+02                                 1.661564                            1.564081      -1.221698       2.328660                    0.995702       3.527256      10.275328       0.453570       1.427219      -0.677672       0.026251      -0.005929      -0.030800       0.040902      -0.002187       0.000187       0.000289       0.013374       0.018822      -0.010179       0.003890       0.006288              1.693731       1.653138      -0.123905      -0.391992       1.374388       0.157342       2.053668           0.000551
           39              H       6.831164      11.051713      17.413269       0.121723       0.923474 0.66543566E+01  0.63698596E+02                                 1.685670                            1.599950      -1.351757       2.253019                    0.993454       3.763987      11.136533       0.443552       1.442574      -0.673855      -0.045160       0.007571      -0.003125       0.045897      -0.000958      -0.000336       0.003221       0.023943      -0.000998      -0.012676       0.000482       0.012194              1.711750       2.179970      -0.174911       0.065025       1.415570      -0.016555       1.539709           0.000004
           40              H      -3.358603       8.300875      20.171102       0.109262       1.176074 0.91089216E+01  0.92778196E+02                                 1.879855                            1.798310      -1.066667       2.382307                    0.995979       3.624171      10.482906       0.451683       1.331353      -0.698896       0.024362      -0.021757      -0.035536       0.048267      -0.006159      -0.009549       0.009087       0.007400       0.018271      -0.011629      -0.006505       0.018134              1.893011       1.725967      -0.027220      -0.301754       1.924380       0.248250       2.028685           0.000315
           41              H      10.792732       8.123544       1.684413       0.139646       1.003577 0.74204010E+01  0.71352637E+02                                 1.658684                            1.599889      -0.804461       2.523733                    0.999477       3.208400       8.833340       0.492425       1.293552      -0.708397      -0.033599      -0.016382       0.016834       0.040996       0.010362      -0.007858       0.000591       0.006564       0.002520      -0.013355      -0.000178       0.013534              1.656584       1.805163       0.270807      -0.188569       1.718758      -0.033737       1.445831           0.000126
           42              H      -0.510988      10.069794       2.655304       0.119848       1.145518 0.81854707E+01  0.80493567E+02                                 1.799903                            1.668222      -0.832719       2.500594                    0.999355       3.308636       9.148509       0.488532       1.274956      -0.712472      -0.027047       0.014579       0.038621       0.049352       0.007747      -0.012392       0.007121       0.002268       0.020641      -0.018672       0.003044       0.015628              1.856514       1.720311      -0.300238      -0.410794       1.801398       0.466929       2.047834           0.000079
           43              H       8.322989      13.043395       8.083088       0.091793       1.174845 0.86610639E+01  0.88271652E+02                                 1.940732                            1.794601      -1.524310       2.143272                    0.991262       4.159109      12.565352       0.430983       1.394428      -0.681777      -0.037207      -0.014941       0.008944       0.041080       0.007524      -0.004674       0.010242       0.016207       0.037496      -0.021073       0.004781       0.016292              2.018248       2.418991       0.433913      -0.376204       1.839641      -0.213731       1.796112           0.000160
           44              H       8.893290      12.726836       5.848364       0.146779       0.881962 0.62533469E+01  0.58313257E+02                                 1.580284                            1.511957      -0.921534       2.466718                    0.998973       3.336432       9.410366       0.479130       1.370874      -0.689798      -0.023774      -0.020319      -0.023259       0.038975       0.008116      -0.000611       0.001650       0.005561       0.003499      -0.009435       0.001407       0.008028              1.595895       1.573336       0.275864       0.261308       1.514974       0.260249       1.699375           0.000539
           45              H       0.030346       0.316559       6.555608       0.116689       0.963207 0.69331393E+01  0.66960906E+02                                 1.725344                            1.626183      -1.300136       2.271246                    0.993948       3.787979      11.207826       0.443378       1.430343      -0.676206       0.037043       0.015549      -0.011387       0.041757       0.005486       0.000298       0.001347       0.002534      -0.002791      -0.005340      -0.000917       0.006257              1.764572       2.168014       0.380443      -0.284139       1.513940      -0.111358       1.611762          -0.000028
           46              H       0.412656      14.476703      11.150602       0.103742       1.077961 0.81379943E+01  0.81711115E+02                                 1.841343                            1.748209      -1.494893       2.168949                    0.990922       4.025669      12.096919       0.433153       1.408318      -0.679655       0.014083       0.038369       0.002606       0.040954      -0.000555       0.000443       0.002033      -0.002012      -0.048694      -0.016403       0.007002       0.009401              1.874553       1.798911       0.300104      -0.007358       2.282881      -0.049526       1.541868           0.000234
           47              H       1.096525      10.553426      11.703006       0.141251       1.055165 0.79926920E+01  0.78902601E+02                                 1.758176                            1.693555      -1.076469       2.393509                    0.996810       3.439327       9.839152       0.461075       1.345664      -0.696048       0.022881      -0.032384       0.009271       0.040721      -0.010186       0.005606      -0.000368       0.004431      -0.023078      -0.010930      -0.004283       0.015212              1.757551       1.841369      -0.255651       0.036825       2.011292      -0.181606       1.419993           0.000176
           48              H      -1.194800      10.250057      11.460283       0.099859       1.044665 0.72891025E+01  0.71229093E+02                                 1.810339                            1.656467      -1.328842       2.243426                    0.993083       3.938685      11.691955       0.444017       1.411637      -0.678973      -0.013238      -0.040210       0.009652       0.043419       0.004266       0.000856      -0.001547      -0.004040      -0.032351      -0.011023       0.000876       0.010147              1.907350       1.691250       0.510018      -0.046589       2.568351      -0.147581       1.462449          -0.000016
           49              H       3.102442      11.182146      10.640047       0.122568       1.200261 0.92418943E+01  0.94499708E+02                                 1.903890                            1.809810      -1.292650       2.281053                    0.994231       3.637459      10.551120       0.450713       1.329035      -0.699013      -0.019870      -0.037748      -0.025203       0.049547       0.005076       0.000762       0.008344      -0.015599      -0.023583      -0.011105      -0.004966       0.016072              1.921466       1.898934       0.247031       0.144348       2.063693       0.407733       1.801773           0.000055
           50              H       2.358694      -0.013190      12.533704       0.139965       0.909308 0.64741795E+01  0.61642883E+02                                 1.678218                            1.586202      -1.365714       2.251833                    0.993535       3.720158      11.031617       0.441412       1.457348      -0.671128      -0.020232       0.021210       0.022059       0.036685       0.002233       0.000354       0.010004       0.005979       0.001208      -0.011711       0.002483       0.009228              1.719653       1.856616      -0.322802      -0.226356       1.772563       0.278682       1.529779           0.000289
           51              H       4.670305       0.276989      12.661342       0.119818       0.968862 0.68114839E+01  0.65330699E+02                                 1.718188                            1.601598      -1.230367       2.307835                    0.994690       3.684917      10.776080       0.452204       1.412201      -0.680078       0.015426       0.036129       0.026508       0.047391       0.004107       0.001288       0.009898       0.012663      -0.016286      -0.014607       0.002982       0.011625              1.768959       1.637110       0.355915       0.208770       2.058334       0.348078       1.611433           0.000011
           52              H       1.752104       5.573487      12.397695       0.110099       1.322988 0.98827122E+01  0.10170753E+03                                 1.967511                            1.824015      -1.035654       2.396083                    0.996869       3.498005       9.842812       0.471430       1.262443      -0.715381       0.006321       0.046928      -0.017291       0.050410       0.011135       0.000451      -0.006329      -0.021771       0.002540      -0.016500      -0.000644       0.017144              2.029232       1.595903      -0.092631       0.078706       2.520542      -0.530411       1.971250           0.000136
           53              H       2.316002       5.624781      14.630326       0.147134       1.004183 0.72002937E+01  0.68543302E+02                                 1.647330                            1.566232      -0.778694       2.540655                    0.999769       3.112497       8.456158       0.503615       1.277594      -0.712398       0.013598       0.037890       0.014270       0.042710       0.008623       0.003013       0.002397      -0.021681      -0.005221      -0.013357      -0.001991       0.015348              1.666819       1.379613       0.178504       0.149404       1.949014       0.281894       1.671829           0.000581
           54              H       1.549382       1.720556      14.714024       0.126012       0.942119 0.66467938E+01  0.63136790E+02                                 1.668777                            1.569872      -1.080882       2.383602                    0.997163       3.526097      10.143050       0.463755       1.390424      -0.685163      -0.001423      -0.039052       0.023515       0.045607      -0.003053      -0.000317      -0.006931      -0.010727       0.014144      -0.008952      -0.002066       0.011018              1.700739       1.379647       0.102336       0.023369       2.052540      -0.321912       1.670030           0.000017
           55              H       1.785005       4.302855       7.509760       0.119207       1.129362 0.81630649E+01  0.79790643E+02                                 1.748648                            1.641359      -0.804227       2.513978                    0.999442       3.220101       8.723270       0.506317       1.237613      -0.721633       0.051733       0.006415      -0.005001       0.052368       0.007504      -0.003156      -0.002326       0.030190      -0.011221      -0.015202      -0.004091       0.019293              1.780241       2.407992       0.073583       0.220226       1.399070      -0.012911       1.533662           0.000128
           56              H       0.931759       4.399581       5.341994       0.152786       0.914239 0.64276986E+01  0.60817078E+02                                 1.661556                            1.564074      -1.221685       2.328667                    0.995702       3.527232      10.275233       0.453571       1.427219      -0.677672       0.026251       0.005929      -0.030801       0.040901       0.002187       0.000187      -0.000289       0.013374       0.018822      -0.010179       0.003891       0.006288              1.693723       1.653131       0.123904      -0.391990       1.374382      -0.157341       2.053657           0.000555
           57              H       9.444530       3.603787       6.951079       0.121723       0.923468 0.66543029E+01  0.63697960E+02                                 1.685664                            1.599945      -1.351756       2.253021                    0.993454       3.763969      11.136472       0.443552       1.442576      -0.673855      -0.045160      -0.007571      -0.003126       0.045897       0.000958      -0.000336      -0.003220       0.023943      -0.001000      -0.012676       0.000482       0.012194              1.711744       2.179964       0.174910       0.065025       1.415565       0.016555       1.539703           0.000008
           58              H      -0.745236       6.354625       9.708912       0.109253       1.176064 0.91088224E+01  0.92776971E+02                                 1.879852                            1.798307      -1.066669       2.382309                    0.995979       3.624146      10.482836       0.451681       1.331364      -0.698895       0.024363       0.021759      -0.035536       0.048269       0.006160      -0.009548      -0.009087       0.007400       0.018274      -0.011629      -0.006505       0.018134              1.893008       1.725965       0.027221      -0.301755       1.924376      -0.248250       2.028682           0.000318
           59              H       8.179365       6.531956      12.146603       0.139639       1.003560 0.74202328E+01  0.71350588E+02                                 1.658667                            1.599873      -0.804452       2.523741                    0.999477       3.208354       8.833176       0.492426       1.293555      -0.708396      -0.033600       0.016382       0.016835       0.040997      -0.010363      -0.007858      -0.000591       0.006565       0.002520      -0.013355      -0.000179       0.013534              1.656567       1.805146      -0.270804      -0.188567       1.718738       0.033738       1.445817           0.000139
           60              H      -3.124354       4.585706      13.117494       0.119837       1.145496 0.81852704E+01  0.80491064E+02                                 1.799882                            1.668204      -0.832707       2.500604                    0.999355       3.308587       9.148328       0.488534       1.274960      -0.712472      -0.027048      -0.014579       0.038622       0.049354      -0.007747      -0.012392      -0.007121       0.002270       0.020642      -0.018672       0.003043       0.015629              1.856493       1.720292       0.300234      -0.410789       1.801375      -0.466922       2.047811           0.000092
           61              H       1.149745      13.043395       2.379102       0.091790       1.174846 0.86610700E+01  0.88271735E+02                                 1.940734                            1.794603      -1.524312       2.143271                    0.991262       4.159113      12.565368       0.430982       1.394429      -0.681776       0.037207      -0.014940      -0.008945       0.041081      -0.007524      -0.004674      -0.010242       0.016207       0.037496      -0.021073       0.004781       0.016292              2.018250       2.418993      -0.433913      -0.376205       1.839643       0.213731       1.796114           0.000168
           62              H       0.579444      12.726836       4.613826       0.146777       0.881968 0.62534044E+01  0.58313944E+02                                 1.580293                            1.511965      -0.921539       2.466715                    0.998973       3.336452       9.410443       0.479128       1.370876      -0.689798       0.023774      -0.020318       0.023260       0.038975      -0.008116      -0.000611      -0.001650       0.005562       0.003500      -0.009435       0.001407       0.008028              1.595904       1.573344      -0.275866       0.261309       1.514982      -0.260250       1.699385           0.000541
           63              H       9.442387       0.316559       3.906582       0.116689       0.963206 0.69331286E+01  0.66960760E+02                                 1.725341                            1.626181      -1.300127       2.271250                    0.993948       3.787972      11.207793       0.443379       1.430341      -0.676207      -0.037043       0.015550       0.011386       0.041757      -0.005486       0.000298      -0.001347       0.002534      -0.002791      -0.005340      -0.000917       0.006257              1.764569       2.168011      -0.380442      -0.284138       1.513938       0.111357       1.611759          -0.000029
           64              H       3.833344      14.476703      20.235968       0.103742       1.077937 0.81377619E+01  0.81708201E+02                                 1.841319                            1.748187      -1.494880       2.168959                    0.990922       4.025608      12.096694       0.433155       1.408323      -0.679655      -0.014083       0.038370      -0.002606       0.040956       0.000555       0.000443      -0.002033      -0.002012      -0.048694      -0.016403       0.007002       0.009402              1.874528       1.798887      -0.300099      -0.007358       2.282849       0.049525       1.541850           0.000237
           65              H       3.149475      10.553426      19.683564       0.141247       1.055174 0.79927714E+01  0.78903556E+02                                 1.758183                            1.693562      -1.076469       2.393507                    0.996810       3.439340       9.839190       0.461074       1.345662      -0.696048      -0.022881      -0.032383      -0.009271       0.040720       0.010186       0.005607       0.000369       0.004431      -0.023077      -0.010930      -0.004283       0.015212              1.757559       1.841378       0.255653       0.036825       2.011299       0.181606       1.419998           0.000172
           66              H       5.440800      10.250057      19.926287       0.099855       1.044670 0.72891454E+01  0.71229611E+02                                 1.810344                            1.656472      -1.328838       2.243426                    0.993083       3.938699      11.692002       0.444017       1.411636      -0.678973       0.013238      -0.040209      -0.009652       0.043419      -0.004267       0.000856       0.001547      -0.004040      -0.032351      -0.011023       0.000876       0.010147              1.907356       1.691255      -0.510021      -0.046589       2.568359       0.147581       1.462453          -0.000017
           67              H       1.143559      11.182146      20.746523       0.122569       1.200263 0.92419122E+01  0.94499925E+02                                 1.903890                            1.809810      -1.292650       2.281052                    0.994231       3.637465      10.551135       0.450714       1.329032      -0.699013       0.019870      -0.037748       0.025203       0.049547      -0.005076       0.000762      -0.008344      -0.015597      -0.023583      -0.011105      -0.004966       0.016071              1.921466       1.898934      -0.247030       0.144348       2.063692      -0.407733       1.801773           0.000054
           68              H       1.887307      -0.013190      18.852866       0.139968       0.909305 0.64741540E+01  0.61642572E+02                                 1.678214                            1.586198      -1.365710       2.251836                    0.993535       3.720148      11.031577       0.441413       1.457346      -0.671128       0.020232       0.021210      -0.022058       0.036684      -0.002233       0.000354      -0.010003       0.005979       0.001208      -0.011711       0.002483       0.009228              1.719648       1.856612       0.322802      -0.226355       1.772559      -0.278681       1.529775           0.000287
           69              H      -0.424305       0.276989      18.725228       0.119821       0.968868 0.68115362E+01  0.65331292E+02                                 1.718190                            1.601600      -1.230355       2.307838                    0.994690       3.684926      10.776096       0.452205       1.412193      -0.680080      -0.015425       0.036128      -0.026507       0.047390      -0.004107       0.001288      -0.009898       0.012663      -0.016286      -0.014607       0.002982       0.011625              1.768961       1.637112      -0.355916       0.208771       2.058336      -0.348077       1.611435           0.000010
           70              H       2.493896       5.573487      18.988875       0.110110       1.322960 0.98824575E+01  0.10170399E+03                                 1.967457                            1.823969      -1.035637       2.396087                    0.996869       3.497978       9.842611       0.471446       1.262413      -0.715387      -0.006320       0.046925       0.017291       0.050408      -0.011136       0.000451       0.006330      -0.021771       0.002540      -0.016500      -0.000645       0.017145              2.029173       1.595865       0.092627       0.078702       2.520460       0.530385       1.971195           0.000123
           71              H       1.929999       5.624781      16.756244       0.147135       1.004195 0.72004058E+01  0.68544607E+02                                 1.647339                            1.566239      -0.778684       2.540655                    0.999769       3.112525       8.456237       0.503616       1.277587      -0.712399      -0.013598       0.037889      -0.014270       0.042710      -0.008623       0.003013      -0.002397      -0.021682      -0.005220      -0.013358      -0.001990       0.015348              1.666828       1.379620      -0.178505       0.149404       1.949025      -0.281896       1.671838           0.000579
           72              H       2.696618       1.720556      16.672546       0.126007       0.942137 0.66469504E+01  0.63138632E+02                                 1.668795                            1.569887      -1.080887       2.383594                    0.997163       3.526141      10.143196       0.463754       1.390420      -0.685164       0.001423      -0.039052      -0.023514       0.045607       0.003053      -0.000317       0.006931      -0.010728       0.014146      -0.008952      -0.002066       0.011018              1.700758       1.379661      -0.102337       0.023369       2.052564       0.321917       1.670048           0.000016
           73              H       7.687728       4.302855       2.952430       0.119217       1.129365 0.81630950E+01  0.79790954E+02                                 1.748641                            1.641353      -0.804224       2.513976                    0.999442       3.220116       8.723291       0.506322       1.237600      -0.721636      -0.051731       0.006415       0.004999       0.052366      -0.007504      -0.003155       0.002327       0.030190      -0.011219      -0.015202      -0.004090       0.019293              1.780234       2.407977      -0.073582       0.220224       1.399066       0.012911       1.533657           0.000116
           74              H       8.540975       4.399581       5.120196       0.152784       0.914248 0.64277841E+01  0.60818100E+02                                 1.661568                            1.564085      -1.221688       2.328663                    0.995702       3.527264      10.275350       0.453570       1.427218      -0.677672      -0.026251       0.005929       0.030800       0.040902      -0.002187       0.000187       0.000289       0.013374       0.018822      -0.010179       0.003890       0.006288              1.693736       1.653142      -0.123906      -0.391994       1.374391       0.157343       2.053674           0.000553
           75              H       0.028203       3.603787       3.511111       0.121717       0.923480 0.66544088E+01  0.63699207E+02                                 1.685676                            1.599956      -1.351752       2.253020                    0.993454       3.764000      11.136573       0.443551       1.442573      -0.673855       0.045160      -0.007571       0.003125       0.045897      -0.000958      -0.000336       0.003221       0.023943      -0.000998      -0.012676       0.000482       0.012194              1.711757       2.179982      -0.174912       0.065026       1.415575      -0.016556       1.539714           0.000008
           76              H      10.217970       6.354625       0.753278       0.109257       1.176077 0.91089507E+01  0.92778581E+02                                 1.879861                            1.798315      -1.066668       2.382306                    0.995979       3.624176      10.482931       0.451682       1.331357      -0.698896      -0.024363       0.021756       0.035536       0.048267      -0.006159      -0.009549       0.009087       0.007400       0.018272      -0.011628      -0.006505       0.018134              1.893017       1.725972      -0.027221      -0.301757       1.924386       0.248252       2.028692           0.000311
           77              H      -3.933365       6.531956      19.239967       0.139651       1.003585 0.74204705E+01  0.71353438E+02                                 1.658687                            1.599892      -0.804456       2.523732                    0.999477       3.208415       8.833376       0.492427       1.293543      -0.708398       0.033598       0.016381      -0.016834       0.040995       0.010363      -0.007858       0.000591       0.006564       0.002521      -0.013356      -0.000178       0.013534              1.656586       1.805165       0.270807      -0.188569       1.718761      -0.033737       1.445833           0.000133
           78              H       7.370355       4.585706      18.269076       0.119850       1.145518 0.81854724E+01  0.80493544E+02                                 1.799898                            1.668218      -0.832709       2.500597                    0.999355       3.308636       9.148490       0.488535       1.274950      -0.712473       0.027046      -0.014579      -0.038620       0.049352       0.007747      -0.012392       0.007121       0.002268       0.020642      -0.018672       0.003044       0.015628              1.856509       1.720306      -0.300236      -0.410792       1.801393       0.466928       2.047829           0.000088
           79              C      -2.242723       1.209079      13.178175       0.100075      26.455709 0.35501963E+03  0.80419961E+04                                 8.149925                            6.594306      -0.328463       1.921099                    0.997047      26.915829      79.374651       0.588678       0.459322      -1.024520      -0.026207      -0.026168       0.013853       0.039541      -0.034734       0.023003      -0.013272      -0.012613      -0.100430      -0.043369      -0.015483       0.058852              9.113397       8.719461       2.155676      -1.363940       6.442862       0.837646      12.177868           0.001289
           80              C      -2.577920       1.406928      14.515242      -0.097980      29.726085 0.41454130E+03  0.96609812E+04                                 8.534522                            6.923892       0.051540       2.027594                    0.997302      28.029969      81.060873       0.606022       0.433675      -1.050137       0.018398      -0.008141      -0.012013       0.023433      -0.035583       0.013898      -0.011934      -0.035765      -0.068250      -0.033069      -0.022059       0.055128              9.566845       9.133894       2.225508      -2.460752       6.224346       0.272284      13.342296           0.003715
           81              C      -3.718005       0.820708      14.986041       0.097888      33.376669 0.39725414E+03  0.91324441E+04                                 9.304487                            6.829778      -0.120748       1.998058                    0.998765      25.812872      73.413932       0.605078       0.440328      -1.049308      -0.003105       0.003947       0.019242       0.019887      -0.033829       0.005366      -0.003280      -0.002342      -0.047627      -0.026167      -0.016256       0.042423             11.432284       9.354504       1.978966      -3.446107       6.046548       0.389771      18.895800          -0.003599
           82              C       7.628406       0.077674      14.071646       0.035312      26.831423 0.36226987E+03  0.82119096E+04                                 8.077540                            6.569945      -0.146235       1.980545                    0.996498      26.918037      78.285146       0.604744       0.446810      -1.036129       0.003513       0.007553      -0.028352       0.029551      -0.049226       0.007630      -0.043904      -0.016125      -0.173573      -0.076545      -0.012621       0.089167              9.024453       8.435385       1.898573      -1.262550       5.759846       1.163899      12.878126           0.003679
           83              C       6.749811       1.068386       9.736114       0.038646      28.110596 0.38258572E+03  0.88158452E+04                                 8.420365                            6.811174      -0.305779       1.918738                    0.996696      27.737570      82.069706       0.584554       0.454723      -1.028747       0.037384       0.017042      -0.001432       0.041110       0.017294      -0.025665       0.021824      -0.016726       0.201219      -0.061429      -0.014539       0.075969              9.519467      14.351534      -0.260893       1.328758       8.922928      -0.500828       5.283939           0.002068
           84              C       5.832872       2.091340       9.482929       0.087149      34.289303 0.41084022E+03  0.95240980E+04                                 9.473457                            6.942442      -0.164680       1.980973                    0.998498      26.120594      74.589880       0.600582       0.439929      -1.049591      -0.014633      -0.001332      -0.009676       0.017593      -0.003548      -0.000242       0.013817       0.010843       0.085892      -0.024150      -0.008182       0.032331             11.736221      19.810961       2.157475       1.006271      10.077153      -0.365085       5.320549           0.004862
           85              C       6.328436       3.370765       9.390862      -0.067705      28.702377 0.40601957E+03  0.94344964E+04                                 8.385491                            6.886961      -0.090467       1.986219                    0.997160      27.906181      81.176112       0.601720       0.438066      -1.045149       0.013353       0.010736      -0.004778       0.017787      -0.007916      -0.010143       0.017102       0.002573       0.231847      -0.047066      -0.033718       0.080784              9.244365      12.752504       2.509679       0.236994      10.191326      -0.760628       4.789264          -0.004265
           86              C       7.698965       3.540769       9.560349       0.105863      25.842372 0.34434422E+03  0.77281533E+04                                 8.018709                            6.487792      -0.315930       1.938802                    0.995463      26.261888      76.675139       0.595375       0.458387      -1.026728      -0.010792      -0.024247      -0.008715       0.027934       0.004225      -0.028014       0.015347      -0.025457       0.210240      -0.055844      -0.022523       0.078366              8.912053      10.921926       1.632053       0.282821      11.038153      -1.101458       4.776078           0.004269
           87              C       3.453832       2.693681       9.857475       0.025391      28.382355 0.35882651E+03  0.80881761E+04                                 8.263342                            6.437389       0.086367       2.042455                    0.999291      26.951883      77.339230       0.627442       0.433078      -1.047639      -0.027900      -0.020117       0.007935       0.035300       0.032930       0.009935      -0.042348      -0.043108       0.191026      -0.077664      -0.005420       0.083083              9.581827      15.397166      -0.810642      -0.147818       7.420686       2.062790       5.927630           0.001136
           88              C       4.393191       1.792368       9.353198       0.092197      34.060300 0.39640949E+03  0.90883285E+04                                 9.356502                            6.770183      -0.041390       2.020108                    0.999178      25.763581      72.654758       0.616138       0.433599      -1.055656       0.017947       0.010429      -0.013141       0.024567      -0.005055       0.003022      -0.017516      -0.007677       0.069089      -0.019076      -0.012395       0.031471             11.681259      19.992173       1.558918       0.435712       8.774792       2.323652       6.276814           0.004322
           89              C       3.916289       0.658032       8.746391      -0.088485      30.744877 0.42908281E+03  0.10101916E+05                                 8.773136                            7.080516      -0.127629       1.968203                    0.996774      28.352090      82.823473       0.593777       0.438147      -1.045842      -0.012204       0.005708      -0.042582       0.044662       0.004786       0.005439      -0.037341      -0.025173       0.141290      -0.040264      -0.025178       0.065441              9.905554      14.470276       1.270688       0.561564       8.818105       2.456395       6.428283          -0.004560
           90              C       2.528446       0.496821       8.675248       0.097970      26.354494 0.35233608E+03  0.79333880E+04                                 8.045058                            6.522330      -0.189992       1.973871                    0.997381      26.276842      76.226866       0.600793       0.452772      -1.032443       0.006227       0.028945      -0.018822       0.035083       0.009125      -0.004074      -0.032581      -0.037480       0.130528      -0.042782      -0.018101       0.060883              8.964775      12.153482       0.475861       0.381372       8.602314       2.306402       6.138528           0.004789
           91              C       5.146534       9.877807       8.030777       0.091168      25.322964 0.32071230E+03  0.70513192E+04                                 7.762231                            6.158079      -0.064058       2.011625                    0.998517      25.941569      74.286863       0.628268       0.443411      -1.038176       0.001303       0.020748      -0.020432       0.029149      -0.005768      -0.030757      -0.002372       0.051422      -0.159885      -0.061827       0.000758       0.061068              8.653318       5.241132       0.315951       2.312111       9.176078      -0.099846      11.542745           0.000614
           92              C       4.815264       9.836772       6.695802      -0.071723      29.183049 0.38778780E+03  0.88731254E+04                                 8.407084                            6.679490       0.180389       2.076082                    0.998799      27.214419      77.557857       0.620440       0.431443      -1.053255      -0.001200      -0.008832       0.017235       0.019403      -0.013019      -0.023434       0.007856       0.075362      -0.108054      -0.042664      -0.021189       0.063853              9.418470       5.355113       0.327435       2.418975       9.110369      -1.145609      13.789928           0.003523
           93              C       4.890993      10.996022       5.957171       0.089904      34.096628 0.39378384E+03  0.89914244E+04                                 9.301551                            6.713794       0.039420       2.046489                    0.999368      25.519173      71.255274       0.624922       0.429249      -1.060876      -0.007172      -0.001924      -0.017179       0.018715      -0.015568      -0.007834      -0.000560       0.022693      -0.035979      -0.017215      -0.009236       0.026451             11.421140       5.824704       0.743217       3.344001       9.173839      -0.126018      19.264877          -0.003067
           94              C       5.256113      12.118633       6.672785       0.038125      27.746345 0.35868038E+03  0.80745768E+04                                 8.165344                            6.481265       0.090760       2.058468                    0.998413      26.383823      75.371401       0.619514       0.439181      -1.045207       0.002815       0.000235       0.034490       0.034606      -0.032948      -0.035169      -0.027098       0.100001      -0.149513      -0.081691      -0.008293       0.089984              9.151292       5.392761       1.072223       2.050085       9.203917       0.353723      12.857197           0.004918
           95              C       5.995190      10.478682      13.550628       0.076677      24.961489 0.31871759E+03  0.69428129E+04                                 7.475466                            5.997265       0.339033       2.134919                    0.999776      25.489300      70.847589       0.664423       0.423186      -1.058492       0.024613       0.020548       0.010421       0.033714      -0.003669      -0.024358       0.002399      -0.050091      -0.174686      -0.066631       0.012033       0.054598              8.183544       8.868884       0.303714       0.721760       4.191039      -0.564317      11.490708           0.001735
           96              C       6.493151      10.427388      14.852125      -0.081015      29.667545 0.41137490E+03  0.95615484E+04                                 8.509130                            6.903877      -0.005955       2.009889                    0.998016      27.809679      80.116801       0.606507       0.434490      -1.050443      -0.018520       0.005642      -0.013601       0.023660      -0.015148       0.002233       0.005696      -0.081242      -0.099044      -0.034626      -0.025527       0.060153              9.243309       9.851104       0.748808       1.188970       4.765721      -0.575329      13.113103           0.003329
           97              C       7.845191      10.638427      15.027890       0.083408      32.172124 0.39190666E+03  0.89471301E+04                                 8.928671                            6.700117       0.096120       2.063869                    0.999463      25.646916      71.848630       0.624585       0.429550      -1.059594       0.004715      -0.002088       0.020547       0.021185      -0.014551      -0.002838       0.006439      -0.026670      -0.042104      -0.015215      -0.012720       0.027934             10.442339       9.943412       0.696055       2.055461       4.696298      -0.385929      16.687308          -0.002877
           98              C       8.581055      10.884640      13.877049       0.045168      28.478637 0.37381095E+03  0.85514721E+04                                 8.473600                            6.733974      -0.324593       1.921206                    0.996980      27.185837      79.769239       0.588566       0.454906      -1.030130      -0.010330       0.000455      -0.026352       0.028308      -0.020094       0.004578       0.015227      -0.103068      -0.221089      -0.075816      -0.017542       0.093358              9.488099       9.513390       0.810686       0.541967       4.896425      -0.300152      14.054483           0.003930
           99              C       8.119155       8.648211      10.510316       0.039463      28.768147 0.36888107E+03  0.84167482E+04                                 8.510110                            6.644389      -0.201908       1.947972                    0.998573      27.560881      80.953324       0.598127       0.448802      -1.032876      -0.004579       0.019905      -0.023664       0.031260       0.064656       0.026947       0.013486      -0.002388       0.109215      -0.083709       0.013074       0.070635              9.979674       8.686974      -4.413874      -0.577942      13.848593      -2.015870       7.403456           0.000665
          100              C       9.275964       7.950609      10.127400       0.089906      35.993245 0.42188303E+03  0.98618587E+04                                 9.840763                            7.064386      -0.311664       1.929163                    0.998225      26.507445      76.432294       0.590679       0.443596      -1.045641       0.001294      -0.019390      -0.000568       0.019442       0.005468       0.011963       0.010895       0.015272       0.017703      -0.016018      -0.005545       0.021563             12.577326       8.931883      -4.446710      -0.051782      19.645230      -5.120187       9.154864           0.004068
          101              C      -2.112002       8.520708       9.093736      -0.083109      28.510252 0.40522109E+03  0.93892722E+04                                 8.287309                            6.847046       0.084484       2.037591                    0.998321      27.841159      80.255262       0.609285       0.433856      -1.050135      -0.002294       0.003626      -0.024209       0.024587       0.020354       0.029467       0.038873       0.022851       0.037534      -0.044287      -0.017488       0.061774              9.170028       7.078656      -1.305031      -0.978132      12.555094      -3.479129       7.876336          -0.004328
          102              C       9.495922       9.691682       8.516223       0.104442      24.576548 0.32455455E+03  0.71323193E+04                                 7.562262                            6.172491       0.005280       2.042083                    0.997858      25.459248      72.067669       0.633138       0.440215      -1.043665      -0.014394      -0.014767       0.008143       0.022171       0.035604       0.019756       0.032751       0.007303       0.078307      -0.050926      -0.010728       0.061654              8.309123       7.543852      -1.082478      -1.569485      10.027415      -2.742514       7.356102           0.004011
          103              C       6.488723       1.209079      18.208395       0.100082      26.455515 0.35501671E+03  0.80419124E+04                                 8.149892                            6.594285      -0.328469       1.921100                    0.997046      26.915658      79.374027       0.588678       0.459323      -1.024520       0.026205      -0.026170      -0.013852       0.039540       0.034737       0.023003       0.013275      -0.012612      -0.100425      -0.043367      -0.015487       0.058854              9.113356       8.719421      -2.155666      -1.363927       6.442841      -0.837644      12.177807           0.001289
          104              C       6.823920       1.406928      16.871328      -0.097980      29.726151 0.41454281E+03  0.96610259E+04                                 8.534536                            6.923906       0.051535       2.027592                    0.997302      28.030012      81.061057       0.606021       0.433675      -1.050136      -0.018400      -0.008143       0.012013       0.023434       0.035583       0.013897       0.011934      -0.035762      -0.068247      -0.033068      -0.022059       0.055128              9.566859       9.133915      -2.225517      -2.460748       6.224361      -0.272283      13.342300           0.003712
          105              C      -4.122094       0.820708      16.400529       0.097887      33.376725 0.39725501E+03  0.91324682E+04                                 9.304492                            6.829781      -0.120742       1.998060                    0.998766      25.812905      73.414025       0.605079       0.440327      -1.049308       0.003105       0.003946      -0.019242       0.019886       0.033828       0.005366       0.003279      -0.002341      -0.047624      -0.026167      -0.016254       0.042421             11.432289       9.354510      -1.978970      -3.446100       6.046554      -0.389777      18.895802          -0.003600
          106              C      -3.382406       0.077674      17.314924       0.035310      26.831509 0.36227126E+03  0.82119494E+04                                 8.077555                            6.569956      -0.146233       1.980544                    0.996498      26.918100      78.285374       0.604744       0.446809      -1.036129      -0.003514       0.007551       0.028352       0.029550       0.049225       0.007630       0.043904      -0.016125      -0.173574      -0.076545      -0.012621       0.089166              9.024469       8.435395      -1.898578      -1.262541       5.759859      -1.163908      12.878152           0.003680
          107              C       2.722922       1.068386       0.726076       0.038647      28.110630 0.38258628E+03  0.88158603E+04                                 8.420371                            6.811178      -0.305780       1.918737                    0.996696      27.737567      82.069674       0.584554       0.454722      -1.028747      -0.037383       0.017040       0.001435       0.041108      -0.017294      -0.025665      -0.021824      -0.016725       0.201221      -0.061430      -0.014540       0.075969              9.519478      14.351559       0.260900       1.328763       8.922932       0.500829       5.283942           0.002072
          108              C       3.639861       2.091340       0.979261       0.087158      34.289303 0.41083960E+03  0.95240859E+04                                 9.473480                            6.942451      -0.164706       1.980965                    0.998498      26.120595      74.590046       0.600579       0.439931      -1.049589       0.014633      -0.001331       0.009677       0.017594       0.003548      -0.000245      -0.013819       0.010840       0.085902      -0.024150      -0.008185       0.032335             11.736265      19.811051      -2.157499       1.006274      10.077184       0.365084       5.320560           0.004858
          109              C       3.144297       3.370765       1.071328      -0.067714      28.702760 0.40602578E+03  0.94346796E+04                                 8.385569                            6.887017      -0.090474       1.986213                    0.997160      27.906443      81.177122       0.601717       0.438066      -1.045149      -0.013351       0.010735       0.004779       0.017786       0.007916      -0.010144      -0.017102       0.002577       0.231848      -0.047066      -0.033718       0.080784              9.244461      12.752664      -2.509738       0.236995      10.191419       0.760630       4.789302          -0.004281
          110              C       1.773769       3.540769       0.901841       0.105866      25.842427 0.34434499E+03  0.77281736E+04                                 8.018716                            6.487796      -0.315917       1.938805                    0.995463      26.261904      76.675162       0.595376       0.458387      -1.026729       0.010790      -0.024247       0.008717       0.027935      -0.004228      -0.028013      -0.015347      -0.025455       0.210239      -0.055844      -0.022523       0.078366              8.912066      10.921973      -1.632072       0.282822      11.038147       1.101449       4.776078           0.004262
          111              C       6.018901       2.693681       0.604715       0.025374      28.382645 0.35883079E+03  0.80882996E+04                                 8.263399                            6.437426       0.086372       2.042452                    0.999291      26.952118      77.340122       0.627441       0.433078      -1.047639       0.027900      -0.020121      -0.007940       0.035303      -0.032929       0.009933       0.042340      -0.043111       0.191019      -0.077659      -0.005416       0.083076              9.581903      15.397303       0.810666      -0.147829       7.420740      -2.062808       5.927667           0.001125
          112              C       5.079543       1.792368       1.108992       0.092191      34.060652 0.39641375E+03  0.90884534E+04                                 9.356567                            6.770216      -0.041402       2.020101                    0.999178      25.763772      72.655481       0.616137       0.433598      -1.055656      -0.017944       0.010429       0.013137       0.024563       0.005052       0.003020       0.017511      -0.007668       0.069072      -0.019071      -0.012392       0.031462             11.681359      19.992364      -1.558932       0.435713       8.774862      -2.323673       6.276853           0.004317
          113              C       5.556445       0.658032       1.715799      -0.088498      30.745471 0.42909223E+03  0.10102197E+05                                 8.773236                            7.080583      -0.127623       1.968198                    0.996774      28.352516      82.825048       0.593775       0.438146      -1.045842       0.012205       0.005709       0.042578       0.044660      -0.004783       0.005437       0.037335      -0.025171       0.141273      -0.040256      -0.025176       0.065432              9.905679      14.470477      -1.270698       0.561567       8.818210      -2.456428       6.428350          -0.004571
          114              C       6.944287       0.496821       1.786942       0.097956      26.354924 0.35234266E+03  0.79335758E+04                                 8.045141                            6.522386      -0.189982       1.973868                    0.997381      26.277176      76.228105       0.600791       0.452771      -1.032443      -0.006225       0.028946       0.018820       0.035083      -0.009126      -0.004073       0.032577      -0.037480       0.130518      -0.042782      -0.018096       0.060878              8.964876      12.153633      -0.475871       0.381380       8.602410      -2.306431       6.138586           0.004786
          115              C       4.326200       9.877807       2.431413       0.091159      25.323184 0.32071581E+03  0.70514185E+04                                 7.762288                            6.158124      -0.064068       2.011619                    0.998516      25.941723      74.287512       0.628264       0.443412      -1.038174      -0.001298       0.020748       0.020431       0.029147       0.005768      -0.030756       0.002372       0.051422      -0.159878      -0.061824       0.000757       0.061067              8.653382       5.241175      -0.315954       2.312138       9.176127       0.099834      11.542846           0.000608
          116              C       4.657470       9.836772       3.766388      -0.071724      29.183168 0.38778971E+03  0.88731814E+04                                 8.407105                            6.679505       0.180391       2.076081                    0.998799      27.214517      77.558226       0.620440       0.431443      -1.053255       0.001206      -0.008830      -0.017238       0.019405       0.013018      -0.023432      -0.007857       0.075359      -0.108050      -0.042663      -0.021187       0.063850              9.418493       5.355126      -0.327438       2.418982       9.110393       1.145605      13.789961           0.003517
          117              C       4.581741      10.996022       4.505019       0.089899      34.096806 0.39378636E+03  0.89914958E+04                                 9.301573                            6.713808       0.039420       2.046487                    0.999368      25.519278      71.255612       0.624923       0.429248      -1.060877       0.007175      -0.001923       0.017178       0.018715       0.015564      -0.007833       0.000560       0.022689      -0.035967      -0.017212      -0.009233       0.026445             11.421168       5.824717      -0.743220       3.344010       9.173862       0.126015      19.264924          -0.003067
          118              C       4.216621      12.118633       3.789405       0.038122      27.746598 0.35868450E+03  0.80746948E+04                                 8.165397                            6.481305       0.090754       2.058463                    0.998413      26.383997      75.372075       0.619511       0.439181      -1.045206      -0.002814       0.000235      -0.034492       0.034607       0.032946      -0.035169       0.027098       0.099998      -0.149510      -0.081690      -0.008291       0.089981              9.151352       5.392795      -1.072231       2.050100       9.203979      -0.353731      12.857282           0.004919
          119              C      -1.749189      10.478682      17.835942       0.076673      24.961583 0.31871910E+03  0.69428557E+04                                 7.475490                            5.997283       0.339021       2.134914                    0.999776      25.489365      70.847882       0.664422       0.423187      -1.058491      -0.024612       0.020550      -0.010422       0.033714       0.003668      -0.024357      -0.002398      -0.050087      -0.174676      -0.066628       0.012034       0.054594              8.183570       8.868915      -0.303714       0.721764       4.191051       0.564317      11.490744           0.001735
          120              C      -2.247150      10.427388      16.534445      -0.081016      29.667656 0.41137696E+03  0.95616098E+04                                 8.509157                            6.903899      -0.005961       2.009886                    0.998016      27.809754      80.117117       0.606506       0.434490      -1.050442       0.018520       0.005642       0.013604       0.023662       0.015147       0.002233      -0.005693      -0.081239      -0.099046      -0.034625      -0.025526       0.060151              9.243338       9.851130      -0.748810       1.188981       4.765736       0.575329      13.113147           0.003331
          121              C      -3.599190      10.638427      16.358680       0.083402      32.172265 0.39190890E+03  0.89471926E+04                                 8.928685                            6.700127       0.096132       2.063871                    0.999463      25.647008      71.848898       0.624586       0.429549      -1.059595      -0.004715      -0.002086      -0.020547       0.021184       0.014549      -0.002836      -0.006436      -0.026664      -0.042095      -0.015211      -0.012718       0.027928             10.442355       9.943428      -0.696057       2.055466       4.696305       0.385926      16.687331          -0.002877
          122              C      -4.335055      10.884640      17.509521       0.045162      28.478837 0.37381436E+03  0.85515712E+04                                 8.473640                            6.734006      -0.324590       1.921204                    0.996981      27.185998      79.769855       0.588564       0.454907      -1.030129       0.010331       0.000459       0.026353       0.028310       0.020093       0.004578      -0.015226      -0.103064      -0.221086      -0.075814      -0.017540       0.093355              9.488144       9.513433      -0.810692       0.541972       4.896447       0.300148      14.054551           0.003932
          123              C      -3.873154       8.648211      20.876254       0.039453      28.768527 0.36888661E+03  0.84169095E+04                                 8.510190                            6.644441      -0.201920       1.947965                    0.998573      27.561154      80.954398       0.598124       0.448802      -1.032875       0.004578       0.019906       0.023662       0.031258      -0.064653       0.026945      -0.013485      -0.002388       0.109211      -0.083706       0.013074       0.070632              9.979785       8.687061       4.413943      -0.577940      13.848775       2.015899       7.403518           0.000660
          124              C       0.196770       7.950609       0.334790       0.089915      35.993346 0.42188340E+03  0.98618758E+04                                 9.840800                            7.064398      -0.311682       1.929155                    0.998225      26.507511      76.432679       0.590677       0.443598      -1.045640      -0.001294      -0.019388       0.000569       0.019440      -0.005469       0.011963      -0.010896       0.015271       0.017701      -0.016018      -0.005545       0.021563             12.577399       8.931920       4.446741      -0.051779      19.645373       5.120238       9.154903           0.004064
          125              C      11.584735       8.520708       1.368454      -0.083118      28.510803 0.40523043E+03  0.93895480E+04                                 8.287422                            6.847130       0.084467       2.037580                    0.998321      27.841552      80.256795       0.609280       0.433857      -1.050134       0.002294       0.003628       0.024206       0.024584      -0.020353       0.029464      -0.038871       0.022849       0.037526      -0.044285      -0.017486       0.061770              9.170165       7.078736       1.305043      -0.978142      12.555313       3.479203       7.876445          -0.004339
          126              C      -0.023189       9.691682       1.945967       0.104438      24.576995 0.32456181E+03  0.71325215E+04                                 7.562353                            6.172559       0.005268       2.042073                    0.997858      25.459588      72.068936       0.633135       0.440215      -1.043664       0.014391      -0.014765      -0.008149       0.022170      -0.035604       0.019753      -0.032749       0.007303       0.078304      -0.050925      -0.010725       0.061650              8.309229       7.543938       1.082493      -1.569499      10.027562       2.742561       7.356187           0.004011
          127              C       9.102090      13.446421       7.746205       0.100082      26.455463 0.35501571E+03  0.80418837E+04                                 8.149878                            6.594273      -0.328464       1.921102                    0.997047      26.915629      79.373899       0.588679       0.459322      -1.024520       0.026206       0.026169      -0.013852       0.039540      -0.034736       0.023003      -0.013274      -0.012614      -0.100427      -0.043368      -0.015486       0.058854              9.113341       8.719407       2.155665      -1.363921       6.442828       0.837646      12.177787           0.001278
          128              C       9.437287      13.248572       6.409138      -0.097979      29.726098 0.41454173E+03  0.96609948E+04                                 8.534527                            6.923898       0.051535       2.027592                    0.997302      28.029986      81.060970       0.606022       0.433675      -1.050136      -0.018400       0.008142       0.012012       0.023434      -0.035583       0.013897      -0.011934      -0.035766      -0.068247      -0.033069      -0.022060       0.055129              9.566848       9.133902       2.225515      -2.460739       6.224354       0.272291      13.342289           0.003703
          129              C      -1.508728      13.834792       5.938339       0.097887      33.376687 0.39725443E+03  0.91324525E+04                                 9.304489                            6.829779      -0.120744       1.998059                    0.998766      25.812890      73.413994       0.605078       0.440327      -1.049308       0.003105      -0.003945      -0.019243       0.019887      -0.033828       0.005366      -0.003280      -0.002341      -0.047627      -0.026167      -0.016255       0.042422             11.432283       9.354504       1.978967      -3.446100       6.046550       0.389779      18.895795          -0.003606
          130              C      -0.769039      14.577826       6.852734       0.035306      26.831555 0.36227197E+03  0.82119704E+04                                 8.077565                            6.569962      -0.146240       1.980542                    0.996498      26.918149      78.285576       0.604743       0.446809      -1.036129      -0.003515      -0.007551       0.028351       0.029549      -0.049225       0.007629      -0.043904      -0.016124      -0.173570      -0.076545      -0.012621       0.089165              9.024483       8.435406       1.898578      -1.262554       5.759863       1.163907      12.878179           0.003677
          131              C       0.109556      13.587114      11.188266       0.038636      28.110982 0.38259183E+03  0.88160248E+04                                 8.420444                            6.811229      -0.305791       1.918729                    0.996696      27.737875      82.070905       0.584551       0.454723      -1.028747      -0.037383      -0.017042       0.001434       0.041110       0.017295      -0.025664       0.021824      -0.016725       0.201213      -0.061429      -0.014538       0.075966              9.519566      14.351704      -0.260906       1.328779       8.923008      -0.500836       5.283986           0.002062
          132              C       1.026495      12.564160      11.441451       0.087152      34.289412 0.41084089E+03  0.95241217E+04                                 9.473488                            6.942453      -0.164693       1.980968                    0.998498      26.120656      74.590201       0.600581       0.439930      -1.049590       0.014632       0.001331       0.009678       0.017594      -0.003548      -0.000243       0.013817       0.010843       0.085893      -0.024150      -0.008182       0.032332             11.736275      19.811072       2.157483       1.006279      10.077188      -0.365087       5.320564           0.004855
          133              C       0.530931      11.284735      11.533518      -0.067711      28.702625 0.40602378E+03  0.94346204E+04                                 8.385543                            6.887000      -0.090473       1.986215                    0.997160      27.906346      81.176757       0.601718       0.438066      -1.045149      -0.013353      -0.010735       0.004781       0.017788      -0.007915      -0.010144       0.017102       0.002573       0.231843      -0.047065      -0.033718       0.080783              9.244428      12.752594       2.509717       0.236992      10.191397      -0.760634       4.789291          -0.004286
          134              C      -0.839598      11.114731      11.364031       0.105866      25.842322 0.34434344E+03  0.77281308E+04                                 8.018701                            6.487786      -0.315931       1.938803                    0.995463      26.261834      76.674941       0.595375       0.458387      -1.026728       0.010791       0.024247       0.008717       0.027935       0.004226      -0.028013       0.015346      -0.025455       0.210240      -0.055842      -0.022524       0.078366              8.912045      10.921924       1.632060       0.282821      11.038139      -1.101455       4.776074           0.004256
          135              C       3.405535      11.961819      11.066905       0.025379      28.382590 0.35882985E+03  0.80882722E+04                                 8.263395                            6.437423       0.086363       2.042451                    0.999291      26.952029      77.339811       0.627440       0.433079      -1.047639       0.027901       0.020118      -0.007936       0.035301       0.032930       0.009934      -0.042344      -0.043110       0.191019      -0.077662      -0.005417       0.083079              9.581899      15.397305      -0.810670      -0.147833       7.420730       2.062802       5.927663           0.001121
          136              C       2.466176      12.863132      11.571182       0.092192      34.060583 0.39641253E+03  0.90884192E+04                                 9.356558                            6.770209      -0.041399       2.020103                    0.999178      25.763728      72.655347       0.616137       0.433599      -1.055655      -0.017944      -0.010430       0.013140       0.024565      -0.005054       0.003021      -0.017513      -0.007672       0.069080      -0.019074      -0.012393       0.031466             11.681349      19.992359       1.558927       0.435717       8.774841       2.323665       6.276847           0.004314
          137              C       2.943078      13.997468      12.177989      -0.088504      30.745502 0.42909313E+03  0.10102223E+05                                 8.773246                            7.080594      -0.127629       1.968196                    0.996774      28.352522      82.825081       0.593775       0.438146      -1.045842       0.012205      -0.005709       0.042582       0.044663       0.004786       0.005438      -0.037333      -0.025172       0.141274      -0.040258      -0.025173       0.065431              9.905690      14.470499       1.270709       0.561576       8.818212       2.456428       6.428358          -0.004563
          138              C       4.330921      14.158679      12.249132       0.097958      26.354755 0.35234005E+03  0.79335029E+04                                 8.045117                            6.522370      -0.190005       1.973864                    0.997381      26.277042      76.227666       0.600790       0.452773      -1.032442      -0.006226      -0.028947       0.018822       0.035085       0.009125      -0.004075      -0.032577      -0.037479       0.130520      -0.042781      -0.018098       0.060878              8.964849      12.153600       0.475865       0.381376       8.602376       2.306420       6.138570           0.004790
          139              C       1.712833       4.777693      12.893603       0.091178      25.322698 0.32070816E+03  0.70512034E+04                                 7.762166                            6.158029      -0.064028       2.011637                    0.998517      25.941401      74.286177       0.628273       0.443409      -1.038177      -0.001298      -0.020748       0.020431       0.029147      -0.005767      -0.030758      -0.002370       0.051423      -0.159895      -0.061830       0.000759       0.061071              8.653239       5.241080       0.315946       2.312071       9.176040      -0.099877      11.542595           0.000622
          140              C       2.044103       4.818728      14.228578      -0.071711      29.182284 0.38777574E+03  0.88727723E+04                                 8.406921                            6.679373       0.180419       2.076100                    0.998799      27.213918      77.555858       0.620448       0.431442      -1.053257       0.001205       0.008833      -0.017233       0.019403      -0.013022      -0.023437       0.007856       0.075371      -0.108054      -0.042665      -0.021194       0.063859              9.418276       5.355012       0.327434       2.418911       9.110209      -1.145582      13.789608           0.003529
          141              C       1.968374       3.659478      14.967209       0.089913      34.096227 0.39377912E+03  0.89912866E+04                                 9.301482                            6.713758       0.039425       2.046493                    0.999368      25.518961      71.254490       0.624924       0.429250      -1.060876       0.007175       0.001922       0.017181       0.018718      -0.015568      -0.007837      -0.000559       0.022699      -0.035997      -0.017218      -0.009239       0.026457             11.421039       5.824662       0.743214       3.343958       9.173782      -0.126018      19.264673          -0.003058
          142              C       1.603254       2.536867      14.251595       0.038133      27.746149 0.35867735E+03  0.80744901E+04                                 8.165305                            6.481239       0.090765       2.058472                    0.998413      26.383683      75.370870       0.619515       0.439181      -1.045207      -0.002813      -0.000236      -0.034487       0.034603      -0.032949      -0.035170      -0.027098       0.100009      -0.149513      -0.081692      -0.008296       0.089988              9.151244       5.392738       1.072217       2.050071       9.203869       0.353725      12.857125           0.004927
          143              C       0.864177       4.176817       7.373752       0.076685      24.961336 0.31871516E+03  0.69427469E+04                                 7.475435                            5.997241       0.339029       2.134920                    0.999776      25.489211      70.847284       0.664425       0.423186      -1.058492      -0.024612      -0.020546      -0.010421       0.033712      -0.003670      -0.024361       0.002399      -0.050091      -0.174690      -0.066634       0.012035       0.054599              8.183505       8.868880       0.303716       0.721755       4.191021      -0.564311      11.490615           0.001747
          144              C       0.366216       4.228112       6.072255      -0.081014      29.667284 0.41137084E+03  0.95614276E+04                                 8.509081                            6.903845      -0.005944       2.009896                    0.998015      27.809489      80.116065       0.606509       0.434490      -1.050443       0.018520      -0.005641       0.013598       0.023658      -0.015150       0.002235       0.005697      -0.081246      -0.099050      -0.034629      -0.025527       0.060156              9.243249       9.851052       0.748802       1.188975       4.765697      -0.575323      13.112998           0.003337
          145              C      -0.985824       4.017073       5.896490       0.083417      32.171879 0.39190331E+03  0.89470361E+04                                 8.928643                            6.700101       0.096112       2.063868                    0.999463      25.646771      71.848200       0.624584       0.429551      -1.059593      -0.004716       0.002089      -0.020548       0.021186      -0.014552      -0.002841       0.006439      -0.026678      -0.042117      -0.015219      -0.012721       0.027940             10.442299       9.943378       0.696051       2.055453       4.696286      -0.385927      16.687233          -0.002873
          146              C      -1.721688       3.770860       7.047331       0.045175      28.478491 0.37380878E+03  0.85514093E+04                                 8.473571                            6.733956      -0.324592       1.921208                    0.996980      27.185734      79.768854       0.588566       0.454907      -1.030130       0.010329      -0.000455       0.026350       0.028306      -0.020094       0.004579       0.015226      -0.103074      -0.221093      -0.075817      -0.017544       0.093361              9.488061       9.513351       0.810682       0.541964       4.896411      -0.300150      14.054422           0.003936
          147              C      -1.259788       6.007289      10.414064       0.039467      28.768337 0.36888382E+03  0.84168283E+04                                 8.510150                            6.644417      -0.201917       1.947968                    0.998573      27.561006      80.953820       0.598125       0.448803      -1.032875       0.004581      -0.019903       0.023664       0.031259       0.064657       0.026950       0.013485      -0.002390       0.109216      -0.083711       0.013074       0.070638              9.979724       8.687005      -4.413898      -0.577938      13.848679      -2.015886       7.403487           0.000665
          148              C      -2.416597       6.704891      10.796980       0.089920      35.993063 0.42188052E+03  0.98617865E+04                                 9.840736                            7.064370      -0.311666       1.929163                    0.998225      26.507357      76.432017       0.590679       0.443597      -1.045640      -0.001295       0.019394       0.000570       0.019445       0.005470       0.011964       0.010897       0.015275       0.017703      -0.016021      -0.005545       0.021565             12.577287       8.931855      -4.446692      -0.051782      19.645168      -5.120170       9.154839           0.004068
          149              C       8.971369       6.134792      11.830644      -0.083101      28.510062 0.40521812E+03  0.93891846E+04                                 8.287278                            6.847028       0.084482       2.037593                    0.998321      27.840996      80.254672       0.609285       0.433857      -1.050134       0.002292      -0.003626       0.024210       0.024587       0.020358       0.029470       0.038873       0.022850       0.037534      -0.044287      -0.017493       0.061779              9.169991       7.078625      -1.305013      -0.978130      12.555036      -3.479114       7.876310          -0.004315
          150              C      -2.636555       4.963818      12.408157       0.104452      24.576298 0.32455086E+03  0.71322156E+04                                 7.562208                            6.172455       0.005286       2.042088                    0.997858      25.459055      72.066922       0.633140       0.440215      -1.043665       0.014392       0.014768      -0.008142       0.022170       0.035604       0.019759       0.032752       0.007305       0.078306      -0.050926      -0.010731       0.061656              8.309058       7.543791      -1.082467      -1.569468      10.027336      -2.742489       7.356048           0.004028
          151              C       0.370644      13.446421       2.715985       0.100083      26.455458 0.35501564E+03  0.80418824E+04                                 8.149883                            6.594277      -0.328470       1.921100                    0.997046      26.915622      79.373909       0.588678       0.459323      -1.024520      -0.026204       0.026171       0.013852       0.039541       0.034738       0.023003       0.013276      -0.012612      -0.100425      -0.043367      -0.015489       0.058856              9.113347       8.719412      -2.155664      -1.363925       6.442832      -0.837645      12.177796           0.001290
          152              C       0.035447      13.248572       4.053052      -0.097981      29.726211 0.41454370E+03  0.96610540E+04                                 8.534552                            6.923916       0.051529       2.027589                    0.997302      28.030064      81.061295       0.606021       0.433675      -1.050136       0.018401       0.008145      -0.012012       0.023436       0.035584       0.013898       0.011933      -0.035762      -0.068247      -0.033069      -0.022059       0.055128              9.566877       9.133934      -2.225524      -2.460751       6.224373      -0.272286      13.342323           0.003707
          153              C      -1.104639      13.834792       4.523851       0.097886      33.376721 0.39725491E+03  0.91324663E+04                                 9.304495                            6.829783      -0.120748       1.998058                    0.998765      25.812905      73.414049       0.605078       0.440327      -1.049308      -0.003105      -0.003945       0.019242       0.019886       0.033828       0.005365       0.003280      -0.002341      -0.047625      -0.026167      -0.016255       0.042422             11.432290       9.354516      -1.978973      -3.446101       6.046556      -0.389774      18.895797          -0.003606
          154              C      10.241773      14.577826       3.609456       0.035308      26.831496 0.36227112E+03  0.82119453E+04                                 8.077554                            6.569956      -0.146237       1.980544                    0.996498      26.918082      78.285315       0.604744       0.446810      -1.036129       0.003515      -0.007550      -0.028352       0.029550       0.049225       0.007630       0.043903      -0.016126      -0.173573      -0.076545      -0.012622       0.089166              9.024467       8.435394      -1.898578      -1.262536       5.759859      -1.163911      12.878147           0.003677
          155              C       4.136445      13.587114      20.198304       0.038643      28.110706 0.38258754E+03  0.88158975E+04                                 8.420390                            6.811192      -0.305786       1.918735                    0.996696      27.737619      82.069896       0.584553       0.454723      -1.028747       0.037382      -0.017041      -0.001433       0.041108      -0.017294      -0.025665      -0.021824      -0.016725       0.201221      -0.061429      -0.014540       0.075969              9.519501      14.351601       0.260900       1.328764       8.922948       0.500831       5.283953           0.002064
          156              C       3.219506      12.564160      19.945119       0.087155      34.289289 0.41083944E+03  0.95240794E+04                                 9.473471                            6.942445      -0.164694       1.980969                    0.998498      26.120584      74.589955       0.600580       0.439930      -1.049589      -0.014633       0.001331      -0.009676       0.017594       0.003548      -0.000244      -0.013818       0.010841       0.085899      -0.024150      -0.008184       0.032334             11.736253      19.811029      -2.157495       1.006271      10.077173       0.365085       5.320555           0.004853
          157              C       3.715070      11.284735      19.853052      -0.067713      28.702646 0.40602384E+03  0.94346226E+04                                 8.385547                            6.887000      -0.090473       1.986214                    0.997160      27.906365      81.176828       0.601718       0.438066      -1.045149       0.013352      -0.010735      -0.004778       0.017786       0.007916      -0.010144      -0.017102       0.002575       0.231848      -0.047066      -0.033718       0.080784              9.244435      12.752625      -2.509724       0.236994      10.191391       0.760629       4.789291          -0.004291
          158              C       5.085598      11.114731      20.022539       0.105864      25.842410 0.34434478E+03  0.77281682E+04                                 8.018715                            6.487795      -0.315919       1.938805                    0.995463      26.261900      76.675162       0.595376       0.458387      -1.026728      -0.010791       0.024247      -0.008716       0.027934      -0.004227      -0.028013      -0.015347      -0.025456       0.210240      -0.055844      -0.022522       0.078366              8.912064      10.921966      -1.632071       0.282821      11.038146       1.101450       4.776078           0.004256
          159              C       0.840466      11.961819      20.319665       0.025371      28.382721 0.35883203E+03  0.80883341E+04                                 8.263420                            6.437442       0.086366       2.042451                    0.999291      26.952125      77.340162       0.627439       0.433079      -1.047639      -0.027900       0.020120       0.007939       0.035302      -0.032929       0.009934       0.042342      -0.043108       0.191013      -0.077659      -0.005416       0.083075              9.581929      15.397355       0.810678      -0.147836       7.420754      -2.062809       5.927679           0.001118
          160              C       1.779824      12.863132      19.815388       0.092191      34.060591 0.39641296E+03  0.90884311E+04                                 9.356557                            6.770211      -0.041401       2.020102                    0.999178      25.763746      72.655395       0.616137       0.433599      -1.055656       0.017944      -0.010429      -0.013137       0.024563       0.005053       0.003020       0.017512      -0.007672       0.069073      -0.019072      -0.012392       0.031464             11.681345      19.992339      -1.558932       0.435713       8.774849      -2.323668       6.276846           0.004312
          161              C       1.302922      13.997468      19.208581      -0.088502      30.745497 0.42909297E+03  0.10102219E+05                                 8.773246                            7.080594      -0.127633       1.968195                    0.996774      28.352522      82.825098       0.593774       0.438146      -1.045842      -0.012206      -0.005707      -0.042577       0.044658      -0.004785       0.005438       0.037335      -0.025173       0.141272      -0.040258      -0.025174       0.065433              9.905689      14.470494      -1.270706       0.561573       8.818216      -2.456427       6.428356          -0.004572
          162              C      -0.084920      14.158679      19.137438       0.097953      26.354954 0.35234341E+03  0.79335985E+04                                 8.045157                            6.522401      -0.189999       1.973863                    0.997381      26.277197      76.228246       0.600789       0.452773      -1.032442       0.006226      -0.028946      -0.018819       0.035082      -0.009124      -0.004074       0.032577      -0.037479       0.130516      -0.042780      -0.018097       0.060877              8.964894      12.153665      -0.475868       0.381380       8.602419      -2.306430       6.138598           0.004786
          163              C       2.533167       4.777693      18.492967       0.091158      25.323059 0.32071402E+03  0.70513666E+04                                 7.762247                            6.158096      -0.064048       2.011626                    0.998517      25.941657      74.287166       0.628267       0.443411      -1.038176       0.001299      -0.020747      -0.020431       0.029148       0.005769      -0.030756       0.002373       0.051421      -0.159880      -0.061825       0.000758       0.061067              8.653331       5.241144      -0.315953       2.312113       9.176097       0.099839      11.542751           0.000612
          164              C       2.201897       4.818728      17.157992      -0.071718      29.182750 0.38778318E+03  0.88729886E+04                                 8.407006                            6.679434       0.180419       2.076092                    0.998799      27.214269      77.557158       0.620445       0.431441      -1.053256      -0.001204       0.008830       0.017238       0.019405       0.013019      -0.023432      -0.007858       0.075358      -0.108054      -0.042664      -0.021186       0.063850              9.418372       5.355063      -0.327445       2.418941       9.110303       1.145569      13.789750           0.003523
          165              C       2.277626       3.659478      16.419361       0.089892      34.096654 0.39378520E+03  0.89914572E+04                                 9.301530                            6.713789       0.039442       2.046495                    0.999368      25.519209      71.255225       0.624925       0.429247      -1.060878      -0.007174       0.001923      -0.017178       0.018715       0.015564      -0.007832       0.000560       0.022689      -0.035958      -0.017211      -0.009233       0.026443             11.421099       5.824689      -0.743220       3.343978       9.173831       0.126014      19.264778          -0.003062
          166              C       2.642746       2.536867      17.134975       0.038124      27.746447 0.35868204E+03  0.80746237E+04                                 8.165357                            6.481275       0.090776       2.058470                    0.998414      26.383927      75.371752       0.619514       0.439180      -1.045207       0.002815      -0.000234       0.034492       0.034608       0.032946      -0.035170       0.027100       0.099996      -0.149512      -0.081692      -0.008290       0.089981              9.151305       5.392767      -1.072222       2.050082       9.203938      -0.353712      12.857210           0.004925
          167              C       8.608556       4.176817       3.088438       0.076671      24.961603 0.31871928E+03  0.69428646E+04                                 7.475508                            5.997295       0.338999       2.134908                    0.999776      25.489386      70.848095       0.664419       0.423188      -1.058490       0.024612      -0.020548       0.010422       0.033714       0.003670      -0.024356      -0.002399      -0.050088      -0.174680      -0.066628       0.012032       0.054596              8.183589       8.868949      -0.303715       0.721765       4.191059       0.564320      11.490760           0.001733
          168              C       9.106517       4.228112       4.389935      -0.081017      29.667618 0.41137622E+03  0.95615895E+04                                 8.509155                            6.903897      -0.005957       2.009887                    0.998016      27.809729      80.117068       0.606505       0.434491      -1.050442      -0.018520      -0.005640      -0.013604       0.023662       0.015148       0.002231      -0.005693      -0.081239      -0.099044      -0.034623      -0.025528       0.060151              9.243336       9.851124      -0.748809       1.188980       4.765735       0.575333      13.113148           0.003330
          169              C      10.458557       4.017073       4.565700       0.083393      32.172240 0.39190881E+03  0.89471882E+04                                 8.928676                            6.700123       0.096145       2.063876                    0.999463      25.646995      71.848801       0.624587       0.429548      -1.059595       0.004716       0.002088       0.020546       0.021183       0.014549      -0.002834      -0.006436      -0.026663      -0.042088      -0.015208      -0.012718       0.027927             10.442338       9.943420      -0.696057       2.055459       4.696301       0.385926      16.687294          -0.002877
          170              C      11.194422       3.770860       3.414859       0.045166      28.478637 0.37381117E+03  0.85514781E+04                                 8.473592                            6.733970      -0.324576       1.921210                    0.996981      27.185880      79.769361       0.588567       0.454906      -1.030130      -0.010332      -0.000458      -0.026354       0.028310       0.020092       0.004578      -0.015226      -0.103063      -0.221093      -0.075816      -0.017539       0.093355              9.488084       9.513399      -0.810691       0.541970       4.896421       0.300145      14.054433           0.003937
          171              C      10.732521       6.007289       0.048126       0.039456      28.768331 0.36888365E+03  0.84168246E+04                                 8.510145                            6.644409      -0.201912       1.947969                    0.998573      27.561048      80.953980       0.598126       0.448802      -1.032876      -0.004577      -0.019906      -0.023662       0.031258      -0.064654       0.026944      -0.013488      -0.002385       0.109215      -0.083707       0.013074       0.070633              9.979726       8.687014       4.413905      -0.577947      13.848679       2.015885       7.403486           0.000657
          172              C       6.662597       6.704891      20.589590       0.089915      35.993352 0.42188346E+03  0.98618769E+04                                 9.840798                            7.064395      -0.311679       1.929157                    0.998225      26.507513      76.432666       0.590677       0.443597      -1.045640       0.001294       0.019389      -0.000570       0.019440      -0.005468       0.011963      -0.010894       0.015268       0.017700      -0.016015      -0.005546       0.021561             12.577396       8.931921       4.446745      -0.051780      19.645369       5.120233       9.154899           0.004064
          173              C      -4.725368       6.134792      19.555926      -0.083120      28.511020 0.40523411E+03  0.93896566E+04                                 8.287467                            6.847164       0.084462       2.037576                    0.998321      27.841705      80.257391       0.609278       0.433857      -1.050133      -0.002295      -0.003628      -0.024206       0.024584      -0.020352       0.029464      -0.038872       0.022851       0.037526      -0.044286      -0.017484       0.061770              9.170219       7.078771       1.305052      -0.978146      12.555398       3.479226       7.876487          -0.004331
          174              C       6.882556       4.963818      18.978413       0.104439      24.577011 0.32456199E+03  0.71325250E+04                                 7.562348                            6.172555       0.005278       2.042075                    0.997858      25.459602      72.068928       0.633136       0.440214      -1.043665      -0.014392       0.014766       0.008148       0.022172      -0.035604       0.019753      -0.032747       0.007302       0.078310      -0.050926      -0.010724       0.061650              8.309224       7.543932       1.082498      -1.569496      10.027561       2.742558       7.356180           0.004021
          175              N      -2.979800       0.477769      12.369447      -0.091021      33.169467 0.47572161E+03  0.11285634E+05                                 8.763530                            7.142858      -0.067393       2.018487                    0.998745      26.789826      74.030864       0.641964       0.402182      -1.088072      -0.055121       0.004732       0.118461       0.130742      -0.009735       0.008029      -0.017227      -0.006633      -0.115391      -0.043478       0.009137       0.034341             10.045279       9.435364       1.564333      -1.203048       6.804859       1.634198      13.895615           0.061365
          176              N       7.981535      14.551446      12.822460      -0.118227      33.869798 0.49586730E+03  0.11855006E+05                                 8.824356                            7.298092       0.271786       2.106227                    0.999333      27.424131      75.428226       0.636041       0.402795      -1.090516       0.155857       0.162733       0.160686       0.276755      -0.077510      -0.124954      -0.128590       0.056624      -0.135188      -0.230850       0.092790       0.138061              9.950279       9.848485       1.473867      -3.370751       6.195964      -0.081818      13.806388           0.009203
          177              N       8.036553       1.321926       9.926526      -0.071900      33.366788 0.46411229E+03  0.10936925E+05                                 8.776133                            7.046756      -0.083610       2.016878                    0.998591      26.480353      72.811950       0.647810       0.401224      -1.089269      -0.071393       0.114338      -0.027606       0.137594       0.027945      -0.012456       0.008449      -0.002568       0.100463      -0.047444       0.010995       0.036449             10.051281      13.633173      -0.602560       1.340982      10.366605      -1.005331       6.154065           0.065847
          178              N       8.523461       2.558850       9.844921      -0.136164      32.399338 0.50052411E+03  0.11996237E+05                                 8.537515                            7.328115       0.312949       2.118052                    0.999207      27.595745      76.034355       0.635178       0.402338      -1.090654      -0.259971      -0.063999      -0.047012       0.271829      -0.017402      -0.056554      -0.010416      -0.333609       0.273187      -0.223579       0.099062       0.124517              9.126601       8.784106      -0.241619       0.261642      12.810955      -1.478581       5.784743           0.010981
          179              N       2.143661       2.485573       9.751180      -0.097696      36.067135 0.47842438E+03  0.11314648E+05                                 9.127007                            7.066807       0.006013       2.031708                    0.999396      26.745830      72.714779       0.661628       0.391439      -1.100418       0.067688      -0.103690      -0.048181       0.132870       0.021881       0.016738      -0.009244       0.009182       0.065390      -0.038554       0.008931       0.029623             10.778131      15.750118      -1.426041       0.327147       9.444841       2.526827       7.139435           0.065199
          180              N       1.669039       1.377617       9.159438      -0.141487      32.597913 0.49516928E+03  0.11807390E+05                                 8.513317                            7.246266       0.470314       2.172413                    0.999312      27.304779      74.449237       0.645951       0.397655      -1.096503       0.256238       0.057666       0.011085       0.262880      -0.011160       0.000233       0.029540      -0.324965       0.293713      -0.211823       0.075331       0.136491              9.190921       9.939052      -0.988916      -0.078014      10.622017       2.882724       7.011693           0.013053
          181              N       5.508455      10.966711       8.633399      -0.090006      33.604292 0.46497163E+03  0.10930546E+05                                 8.708362                            6.976039      -0.212019       1.961351                    0.998949      26.673366      72.563853       0.663847       0.392485      -1.098459      -0.028103       0.024807      -0.127652       0.133042      -0.010758      -0.009586      -0.006908       0.016870      -0.100925      -0.036816       0.005809       0.031007              9.908942       6.411850       0.034381       2.511053      10.512779      -0.133233      12.802197           0.065661
          182              N       5.538059      12.120098       7.982651      -0.116383      33.145930 0.46587077E+03  0.10912779E+05                                 8.560531                            6.975083       0.634739       2.232820                    0.999486      26.572892      71.215608       0.667685       0.391620      -1.103516      -0.078728      -0.237409      -0.121610       0.278119      -0.064640      -0.042891      -0.153242       0.130196       0.082094      -0.210807       0.074245       0.136562              9.581750       5.994694      -0.113229       1.642221       9.383033      -1.866264      13.367524           0.011485
          183              N       6.764038      10.694118      12.504828      -0.110477      34.156508 0.47389399E+03  0.11177129E+05                                 8.759670                            7.023044      -0.037850       2.014602                    0.999350      26.857499      72.839505       0.665359       0.390302      -1.101588       0.074994       0.022704       0.116437       0.140346      -0.013384      -0.019836      -0.006192      -0.019916      -0.103321      -0.044022       0.009917       0.034105              9.884486      11.191725      -0.058345       0.467520       5.144687      -0.264168      13.317045           0.062301
          184              N       8.077207      10.899295      12.652345      -0.108437      34.210121 0.48992125E+03  0.11674007E+05                                 8.897433                            7.270560       0.237455       2.104860                    0.998898      27.079557      74.282653       0.635290       0.404614      -1.089622      -0.153622      -0.039728       0.197952       0.253698      -0.019691       0.129624       0.047881      -0.000640      -0.335873      -0.193131       0.066418       0.126714              9.925960      11.391366       0.629453       2.741936       5.489663       0.610458      12.896852           0.010412
          185              N       7.716657       9.759097       9.939499      -0.089498      36.202726 0.48533276E+03  0.11567307E+05                                 9.285403                            7.209564      -0.311780       1.930197                    0.998412      27.149729      75.114084       0.639888       0.401615      -1.088838       0.117279      -0.043097      -0.059680       0.138468       0.019759       0.008661      -0.000639      -0.039235       0.053652      -0.038003       0.016290       0.021713             11.003875      10.284128      -4.307114      -0.902205      13.314244      -2.501160       9.413253           0.061055
          186              N       8.389842      10.302816       8.913786      -0.130593      30.768020 0.47612361E+03  0.11233635E+05                                 8.174956                            7.091268       0.586448       2.215142                    0.999437      26.924661      72.837943       0.655460       0.396059      -1.098469       0.068331      -0.228583       0.122533       0.268205       0.092033      -0.067107       0.071850       0.175427       0.193791      -0.193119       0.065132       0.127987              8.688303       9.803421      -1.431637      -2.098313       8.336560      -1.419344       7.924927           0.008940
          187              N       7.225800       0.477769      19.017123      -0.091016      33.169231 0.47571781E+03  0.11285514E+05                                 8.763472                            7.142817      -0.067373       2.018495                    0.998745      26.789684      74.030233       0.641968       0.402180      -1.088074       0.055118       0.004730      -0.118456       0.130737       0.009731       0.008027       0.017226      -0.006629      -0.115386      -0.043476       0.009140       0.034336             10.045204       9.435303      -1.564325      -1.203032       6.804821      -1.634185      13.895488           0.061357
          188              N      -3.735534      14.551446      18.564110      -0.118225      33.869771 0.49586697E+03  0.11854994E+05                                 8.824350                            7.298089       0.271787       2.106228                    0.999333      27.424111      75.428135       0.636042       0.402795      -1.090517      -0.155857       0.162731      -0.160685       0.276753       0.077511      -0.124954       0.128589       0.056621      -0.135184      -0.230849       0.092790       0.138060              9.950270       9.848471      -1.473863      -3.370739       6.195961       0.081813      13.806377           0.009208
          189              N       1.436180       1.321926       0.535664      -0.071892      33.366571 0.46410876E+03  0.10936810E+05                                 8.776064                            7.046706      -0.083571       2.016891                    0.998591      26.480212      72.811220       0.647816       0.401221      -1.089272       0.071388       0.114332       0.027607       0.137587      -0.027944      -0.012454      -0.008447      -0.002566       0.100444      -0.047439       0.010997       0.036442             10.051201      13.633070       0.602544       1.340970      10.366518       1.005317       6.154015           0.065840
          190              N       0.949272       2.558850       0.617269      -0.136153      32.398859 0.50051488E+03  0.11995951E+05                                 8.537411                            7.328032       0.312979       2.118066                    0.999207      27.595478      76.033219       0.635184       0.402336      -1.090656       0.259963      -0.064000       0.047014       0.271822       0.017404      -0.056552       0.010417      -0.333600       0.273168      -0.223571       0.099056       0.124515              9.126488       8.784011       0.241615       0.261640      12.810783       1.478553       5.784672           0.010980
          191              N       7.329072       2.485573       0.711010      -0.097701      36.066967 0.47842045E+03  0.11314571E+05                                 9.127131                            7.066888       0.005943       2.031685                    0.999396      26.745702      72.715309       0.661606       0.391452      -1.100406      -0.067659      -0.103669       0.048161       0.132832      -0.021873       0.016733       0.009247       0.009193       0.065404      -0.038548       0.008925       0.029623             10.778300      15.750389       1.426116       0.327131       9.444981      -2.526871       7.139532           0.065226
          192              N       7.803694       1.377617       1.302752      -0.141497      32.597670 0.49516444E+03  0.11807253E+05                                 8.513299                            7.246246       0.470303       2.172413                    0.999312      27.304629      74.448897       0.645950       0.397656      -1.096502      -0.256223       0.057665      -0.011088       0.262866       0.011169       0.000229      -0.029537      -0.324954       0.293713      -0.211818       0.075333       0.136485              9.190906       9.939039       0.988931      -0.078021      10.622003      -2.882723       7.011675           0.013059
          193              N       3.964279      10.966711       1.828791      -0.090002      33.604045 0.46496719E+03  0.10930428E+05                                 8.708369                            6.976042      -0.212041       1.961345                    0.998949      26.673234      72.563716       0.663841       0.392489      -1.098455       0.028103       0.024809       0.127636       0.133027       0.010757      -0.009586       0.006906       0.016876      -0.100923      -0.036815       0.005807       0.031008              9.908953       6.411858      -0.034377       2.511062      10.512779       0.133236      12.802221           0.065654
          194              N       3.934675      12.120098       2.479539      -0.116379      33.145722 0.46586711E+03  0.10912672E+05                                 8.560496                            6.975056       0.634742       2.232824                    0.999486      26.572779      71.215230       0.667686       0.391620      -1.103516       0.078729      -0.237404       0.121607       0.278113       0.064639      -0.042890       0.153241       0.130199       0.082103      -0.210806       0.074244       0.136562              9.581711       5.994669       0.113233       1.642214       9.383001       1.866258      13.367464           0.011487
          195              N      -2.518038      10.694118      18.881742      -0.110475      34.156396 0.47389194E+03  0.11177081E+05                                 8.759698                            7.023064      -0.037876       2.014594                    0.999350      26.857414      72.839537       0.665353       0.390306      -1.101584      -0.074989       0.022706      -0.116423       0.140333       0.013384      -0.019836       0.006192      -0.019922      -0.103317      -0.044021       0.009915       0.034106              9.884520      11.191765       0.058347       0.467529       5.144702       0.264164      13.317092           0.062293
          196              N      -3.831207      10.899295      18.734225      -0.108440      34.210111 0.48992102E+03  0.11674003E+05                                 8.897440                            7.270564       0.237450       2.104859                    0.998898      27.079548      74.282697       0.635288       0.404614      -1.089622       0.153619      -0.039723      -0.197948       0.253693       0.019691       0.129626      -0.047881      -0.000643      -0.335867      -0.193131       0.066418       0.126714              9.925969      11.391377      -0.629455       2.741941       5.489668      -0.610464      12.896861           0.010416
          197              N       1.756076       9.759097       0.522691      -0.089490      36.202470 0.48532782E+03  0.11567170E+05                                 9.285400                            7.209556      -0.311795       1.930193                    0.998412      27.149602      75.113898       0.639884       0.401618      -1.088834      -0.117269      -0.043089       0.059674       0.138455      -0.019757       0.008661       0.000637      -0.039234       0.053645      -0.038001       0.016288       0.021713             11.003882      10.284132       4.307126      -0.902203      13.314266       2.501170       9.413248           0.061046
          198              N       1.082892      10.302816       1.548404      -0.130587      30.767986 0.47612261E+03  0.11233605E+05                                 8.174945                            7.091255       0.586444       2.215142                    0.999437      26.924640      72.837850       0.655461       0.396058      -1.098469      -0.068332      -0.228577      -0.122536       0.268201      -0.092029      -0.067108      -0.071850       0.175426       0.193774      -0.193115       0.065129       0.127986              8.688294       9.803411       1.431644      -2.098306       8.336558       1.419349       7.924914           0.008945
          199              N       9.839167      14.177731       8.554933      -0.091022      33.169429 0.47572101E+03  0.11285616E+05                                 8.763521                            7.142852      -0.067387       2.018489                    0.998745      26.789812      74.030801       0.641964       0.402182      -1.088073       0.055120      -0.004732      -0.118461       0.130742      -0.009733       0.008027      -0.017229      -0.006630      -0.115391      -0.043479       0.009139       0.034340             10.045269       9.435350       1.564329      -1.203047       6.804852       1.634197      13.895604           0.061361
          200              N      -1.122168       0.104054       8.101920      -0.118234      33.870190 0.49587442E+03  0.11855223E+05                                 8.824429                            7.298150       0.271770       2.106219                    0.999333      27.424339      75.429031       0.636038       0.402796      -1.090516      -0.155857      -0.162733      -0.160688       0.276756      -0.077509      -0.124954      -0.128591       0.056625      -0.135190      -0.230850       0.092789       0.138061              9.950364       9.848557       1.473876      -3.370779       6.196010      -0.081814      13.806526           0.009203
          201              N      -1.177186      13.333574      10.997854      -0.071900      33.366869 0.46411341E+03  0.10936957E+05                                 8.776145                            7.046762      -0.083604       2.016879                    0.998591      26.480387      72.812053       0.647810       0.401223      -1.089269       0.071391      -0.114336       0.027607       0.137592       0.027944      -0.012455       0.008448      -0.002564       0.100461      -0.047442       0.010995       0.036448             10.051300      13.633216      -0.602558       1.340989      10.366610      -1.005332       6.154072           0.065843
          202              N      -1.664094      12.096650      11.079459      -0.136159      32.398976 0.50051701E+03  0.11996019E+05                                 8.537441                            7.328055       0.312975       2.118064                    0.999207      27.595546      76.033554       0.635182       0.402337      -1.090655       0.259967       0.063999       0.047012       0.271825      -0.017403      -0.056552      -0.010417      -0.333605       0.273177      -0.223575       0.099058       0.124517              9.126521       8.784036      -0.241607       0.261641      12.810833      -1.478564       5.784695           0.010972
          203              N       4.715706      12.169927      11.173200      -0.097697      36.066902 0.47841969E+03  0.11314532E+05                                 9.127055                            7.066834       0.005970       2.031694                    0.999396      26.745689      72.714847       0.661617       0.391446      -1.100411      -0.067674       0.103679       0.048172       0.132852       0.021877       0.016735      -0.009248       0.009186       0.065402      -0.038551       0.008928       0.029623             10.778202      15.750237      -1.426081       0.327131       9.444894       2.526847       7.139474           0.065204
          204              N       5.190328      13.277883      11.764942      -0.141496      32.597751 0.49516592E+03  0.11807296E+05                                 8.513313                            7.246258       0.470294       2.172410                    0.999312      27.304661      74.448991       0.645949       0.397656      -1.096502      -0.256232      -0.057664      -0.011086       0.262874      -0.011163       0.000231       0.029537      -0.324961       0.293717      -0.211821       0.075334       0.136488              9.190921       9.939063      -0.988927      -0.078021      10.622012       2.882727       7.011688           0.013054
          205              N       1.350912       3.688789      12.290981      -0.090008      33.604621 0.46497789E+03  0.10930705E+05                                 8.708325                            6.976017      -0.211963       1.961368                    0.998949      26.673542      72.563844       0.663860       0.392477      -1.098467       0.028109      -0.024806       0.127670       0.133061      -0.010756      -0.009585      -0.006912       0.016860      -0.100933      -0.036820       0.005817       0.031003              9.908886       6.411818       0.034384       2.511021      10.512776      -0.133241      12.802063           0.065658
          206              N       1.321308       2.535401      12.941729      -0.116378      33.146263 0.46587669E+03  0.10912948E+05                                 8.560564                            6.975111       0.634755       2.232821                    0.999486      26.573094      71.216147       0.667686       0.391618      -1.103518       0.078732       0.237416       0.121614       0.278128      -0.064641      -0.042893      -0.153247       0.130193       0.082084      -0.210811       0.074246       0.136566              9.581785       5.994719      -0.113230       1.642222       9.383085      -1.866267      13.367550           0.011487
          207              N       0.095329       3.961382       8.419552      -0.110479      34.156798 0.47389952E+03  0.11177271E+05                                 8.759634                            7.023023      -0.037796       2.014618                    0.999350      26.857703      72.839655       0.665370       0.390295      -1.101595      -0.075001      -0.022703      -0.116455       0.140365      -0.013381      -0.019837      -0.006193      -0.019904      -0.103331      -0.044024       0.009923       0.034101              9.884433      11.191690      -0.058342       0.467493       5.144668      -0.264162      13.316940           0.062295
          208              N      -1.217840       3.756205       8.272035      -0.108430      34.210366 0.48992586E+03  0.11674139E+05                                 8.897446                            7.270574       0.237483       2.104865                    0.998898      27.079718      74.283038       0.635292       0.404612      -1.089624       0.153627       0.039729      -0.197958       0.253707      -0.019689       0.129625       0.047881      -0.000634      -0.335887      -0.193134       0.066416       0.126718              9.925968      11.391379       0.629454       2.741925       5.489674       0.610461      12.896853           0.010413
          209              N      -0.857290       4.896403      10.984881      -0.089497      36.203064 0.48533880E+03  0.11567464E+05                                 9.285367                            7.209541      -0.311734       1.930209                    0.998412      27.149910      75.114141       0.639899       0.401607      -1.088845      -0.117291       0.043107       0.059686       0.138484       0.019760       0.008657      -0.000645      -0.039236       0.053657      -0.038005       0.016298       0.021707             11.003826      10.284061      -4.307079      -0.902191      13.314203      -2.501168       9.413215           0.061052
          210              N      -1.530475       4.352683      12.010594      -0.130587      30.768177 0.47612707E+03  0.11233733E+05                                 8.174968                            7.091284       0.586455       2.215142                    0.999437      26.924782      72.838246       0.655461       0.396057      -1.098470      -0.068331       0.228588      -0.122532       0.268208       0.092033      -0.067108       0.071844       0.175427       0.193801      -0.193118       0.065127       0.127990              8.688313       9.803412      -1.431629      -2.098304       8.336589      -1.419360       7.924939           0.008949
          211              N      -0.366433      14.177731       1.907257      -0.091016      33.169184 0.47571698E+03  0.11285489E+05                                 8.763462                            7.142810      -0.067368       2.018497                    0.998745      26.789650      74.030094       0.641968       0.402180      -1.088074      -0.055118      -0.004730       0.118456       0.130737       0.009731       0.008027       0.017227      -0.006629      -0.115386      -0.043477       0.009140       0.034337             10.045192       9.435293      -1.564326      -1.203026       6.804814      -1.634185      13.895469           0.061358
          212              N      10.594901       0.104054       2.360270      -0.118223      33.869655 0.49586491E+03  0.11854933E+05                                 8.824331                            7.298076       0.271783       2.106228                    0.999333      27.424046      75.427909       0.636042       0.402796      -1.090517       0.155856      -0.162729       0.160685       0.276752       0.077510      -0.124953       0.128589       0.056620      -0.135187      -0.230848       0.092789       0.138059              9.950247       9.848451      -1.473860      -3.370728       6.195949       0.081811      13.806341           0.009206
          213              N       5.423187      13.333574      20.388716      -0.071892      33.366558 0.46410844E+03  0.10936802E+05                                 8.776066                            7.046706      -0.083577       2.016889                    0.998591      26.480211      72.811248       0.647815       0.401221      -1.089272      -0.071387      -0.114332      -0.027606       0.137587      -0.027944      -0.012454      -0.008447      -0.002566       0.100443      -0.047439       0.010998       0.036442             10.051203      13.633074       0.602542       1.340968      10.366521       1.005318       6.154015           0.065837
          214              N       5.910095      12.096650      20.307111      -0.136158      32.398979 0.50051722E+03  0.11996022E+05                                 8.537433                            7.328050       0.312986       2.118067                    0.999207      27.595546      76.033474       0.635183       0.402336      -1.090655      -0.259964       0.064001      -0.047012       0.271823       0.017405      -0.056552       0.010418      -0.333602       0.273172      -0.223573       0.099057       0.124516              9.126513       8.784033       0.241614       0.261640      12.810818       1.478558       5.784687           0.010977
          215              N      -0.469705      12.169927      20.213370      -0.097692      36.066591 0.47841453E+03  0.11314388E+05                                 9.127039                            7.066822       0.005963       2.031694                    0.999396      26.745530      72.714518       0.661613       0.391449      -1.100408       0.067663       0.103671      -0.048164       0.132838      -0.021874       0.016733       0.009248       0.009190       0.065401      -0.038549       0.008927       0.029622             10.778185      15.750209       1.426087       0.327129       9.444886      -2.526842       7.139460           0.065198
          216              N      -0.944327      13.277883      19.621628      -0.141495      32.597631 0.49516368E+03  0.11807228E+05                                 8.513289                            7.246238       0.470302       2.172413                    0.999312      27.304598      74.448748       0.645951       0.397656      -1.096502       0.256226      -0.057663       0.011088       0.262868       0.011166       0.000230      -0.029537      -0.324958       0.293712      -0.211819       0.075332       0.136487              9.190896       9.939029       0.988932      -0.078023      10.621991      -2.882720       7.011667           0.013057
          217              N       2.895088       3.688789      19.095589      -0.090012      33.604281 0.46497143E+03  0.10930560E+05                                 8.708436                            6.976094      -0.212046       1.961342                    0.998949      26.673366      72.564351       0.663835       0.392491      -1.098452      -0.028102      -0.024811      -0.127631       0.133022       0.010758      -0.009586       0.006904       0.016878      -0.100920      -0.036814       0.005805       0.031009              9.909029       6.411906      -0.034371       2.511081      10.512867       0.133244      12.802314           0.065683
          218              N       2.924692       2.535401      18.444841      -0.116392      33.146126 0.46587433E+03  0.10912890E+05                                 8.560582                            6.975123       0.634736       2.232818                    0.999486      26.572969      71.216031       0.667681       0.391621      -1.103514      -0.078729       0.237405      -0.121604       0.278113       0.064641      -0.042891       0.153240       0.130207       0.082111      -0.210809       0.074248       0.136561              9.581807       5.994727       0.113235       1.642227       9.383099       1.866278      13.367595           0.011491
          219              N       9.377405       3.961382       2.042638      -0.110483      34.156627 0.47389579E+03  0.11177202E+05                                 8.759763                            7.023111      -0.037885       2.014590                    0.999350      26.857531      72.840120       0.665347       0.390308      -1.101582       0.074989      -0.022704       0.116419       0.140329       0.013385      -0.019837       0.006192      -0.019924      -0.103316      -0.044021       0.009914       0.034107              9.884594      11.191855       0.058352       0.467526       5.144735       0.264165      13.317191           0.062319
          220              N      10.690574       3.756205       2.190155      -0.108448      34.210288 0.48992445E+03  0.11674109E+05                                 8.897476                            7.270595       0.237461       2.104860                    0.998898      27.079650      74.283116       0.635286       0.404615      -1.089621      -0.153621       0.039725       0.197946       0.253693       0.019691       0.129627      -0.047881      -0.000649      -0.335861      -0.193133       0.066420       0.126713              9.926005      11.391432      -0.629458       2.741940       5.489689      -0.610468      12.896895           0.010422
          221              N       5.103291       4.896403      20.401689      -0.089500      36.202794 0.48533328E+03  0.11567342E+05                                 9.285486                            7.209621      -0.311808       1.930187                    0.998412      27.149759      75.114654       0.639877       0.401621      -1.088832       0.117263       0.043087      -0.059674       0.138448      -0.019755       0.008662       0.000638      -0.039232       0.053646      -0.037999       0.016288       0.021712             11.003989      10.284235       4.307183      -0.902211      13.314400       2.501188       9.413331           0.061074
          222              N       5.776475       4.352683      19.375976      -0.130588      30.767954 0.47612223E+03  0.11233595E+05                                 8.174945                            7.091257       0.586442       2.215141                    0.999437      26.924621      72.837840       0.655460       0.396058      -1.098469       0.068327       0.228576       0.122533       0.268197      -0.092025      -0.067105      -0.071851       0.175430       0.193773      -0.193113       0.065129       0.127984              8.688294       9.803405       1.431647      -2.098298       8.336566       1.419351       7.924910           0.008951
          223              B       7.366367       6.442558       7.432340       1.083287      13.823808 0.17833745E+03  0.35041610E+04                                 6.341690                            5.568355      -0.556962       1.903920                    0.999844      18.387673      55.683013       0.478104       0.651992      -0.910976      -0.000019       0.000889       0.002648       0.002793      -0.003233      -0.004244      -0.001564       0.004283       0.004340      -0.006291       0.000428       0.005862              6.625501       5.623158      -0.480747       0.268663       8.319943       0.124145       5.933401          -0.000005
          224              B       7.048494       1.316064       5.821163       1.141081      11.007683 0.13092984E+03  0.24030490E+04                                 5.559949                            4.840601      -0.673295       1.884417                    0.999510      17.266492      52.052284       0.497269       0.671106      -0.896264      -0.003100      -0.003385       0.003941       0.006050       0.005211       0.004658       0.005047       0.012735      -0.002631      -0.009367      -0.002362       0.011728              5.784057       6.015887       0.153019      -0.161601       5.536793       0.110437       5.799491           0.000001
          225              B       5.648389       3.381024      13.211654       1.154602      11.234963 0.13018277E+03  0.23874800E+04                                 5.653701                            4.852645      -0.709942       1.878443                    0.999469      17.050871      51.491971       0.492363       0.678320      -0.893288      -0.000894      -0.000890      -0.002032       0.002392      -0.000118       0.002716       0.001628       0.001808       0.005831      -0.003063      -0.001048       0.004111              5.905950       5.828711      -0.200165      -0.008114       4.914033       0.214246       6.975105          -0.000006
          226              B       2.106366       6.442558       3.029850       1.083297      13.823802 0.17833757E+03  0.35041614E+04                                 6.341672                            5.568346      -0.556945       1.903926                    0.999844      18.387615      55.682691       0.478106       0.651990      -0.910977       0.000019       0.000889      -0.002649       0.002794       0.003234      -0.004243       0.001565       0.004281       0.004340      -0.006292       0.000431       0.005861              6.625478       5.623150       0.480747       0.268664       8.319903      -0.124142       5.933381          -0.000006
          227              B       2.424239       1.316064       4.641027       1.141077      11.007675 0.13092970E+03  0.24030461E+04                                 5.559950                            4.840600      -0.673307       1.884414                    0.999510      17.266495      52.052313       0.497268       0.671107      -0.896264       0.003101      -0.003385      -0.003942       0.006051      -0.005210       0.004659      -0.005047       0.012733      -0.002629      -0.009366      -0.002362       0.011728              5.784059       6.015897      -0.153019      -0.161604       5.536791      -0.110438       5.799489           0.000003
          228              B      -1.402389       3.381024      18.174916       1.154613      11.234986 0.13018325E+03  0.23874901E+04                                 5.653701                            4.852648      -0.709928       1.878448                    0.999469      17.050860      51.491888       0.492363       0.678319      -0.893289       0.000896      -0.000889       0.002033       0.002393       0.000119       0.002716      -0.001628       0.001807       0.005836      -0.003064      -0.001047       0.004111              5.905948       5.828716       0.200163      -0.008114       4.914032      -0.214246       6.975095          -0.000007
          229              B      -0.507000       8.212942      13.492040       1.083282      13.823797 0.17833728E+03  0.35041571E+04                                 6.341689                            5.568355      -0.556964       1.903920                    0.999844      18.387673      55.683023       0.478103       0.651993      -0.910975       0.000020      -0.000888      -0.002648       0.002793      -0.003234      -0.004242      -0.001564       0.004287       0.004337      -0.006291       0.000429       0.005862              6.625499       5.623160      -0.480744       0.268663       8.319937       0.124152       5.933401          -0.000007
          230              B      -0.189127      13.339436      15.103217       1.141082      11.007700 0.13093008E+03  0.24030541E+04                                 5.559951                            4.840602      -0.673289       1.884419                    0.999510      17.266503      52.052303       0.497269       0.671105      -0.896265       0.003100       0.003384      -0.003941       0.006050       0.005210       0.004658       0.005047       0.012732      -0.002633      -0.009366      -0.002363       0.011728              5.784060       6.015890       0.153017      -0.161602       5.536795       0.110437       5.799494          -0.000001
          231              B       1.210978      11.274476       7.712726       1.154615      11.234974 0.13018305E+03  0.23874852E+04                                 5.653695                            4.852643      -0.709922       1.878450                    0.999469      17.050832      51.491763       0.492364       0.678318      -0.893290       0.000894       0.000890       0.002032       0.002392      -0.000117       0.002717       0.001627       0.001806       0.005836      -0.003062      -0.001050       0.004112              5.905941       5.828706      -0.200164      -0.008114       4.914025       0.214247       6.975094          -0.000016
          232              B       4.753001       8.212942      17.894530       1.083298      13.823787 0.17833736E+03  0.35041561E+04                                 6.341668                            5.568342      -0.556945       1.903927                    0.999844      18.387595      55.682610       0.478106       0.651990      -0.910977      -0.000020      -0.000888       0.002650       0.002795       0.003235      -0.004241       0.001565       0.004283       0.004335      -0.006291       0.000431       0.005860              6.625472       5.623147       0.480744       0.268664       8.319893      -0.124150       5.933377          -0.000011
          233              B       4.435128      13.339436      16.283353       1.141082      11.007707 0.13093018E+03  0.24030565E+04                                 5.559953                            4.840604      -0.673296       1.884417                    0.999510      17.266509      52.052331       0.497269       0.671105      -0.896265      -0.003100       0.003384       0.003942       0.006050      -0.005209       0.004659      -0.005048       0.012731      -0.002632      -0.009366      -0.002362       0.011728              5.784063       6.015900      -0.153018      -0.161603       5.536796      -0.110437       5.799493          -0.000001
          234              B       8.261756      11.274476       2.749464       1.154612      11.234990 0.13018329E+03  0.23874911E+04                                 5.653703                            4.852650      -0.709924       1.878449                    0.999469      17.050869      51.491928       0.492363       0.678319      -0.893289      -0.000895       0.000890      -0.002033       0.002393       0.000118       0.002716      -0.001628       0.001805       0.005838      -0.003063      -0.001049       0.004112              5.905950       5.828716       0.200162      -0.008115       4.914034      -0.214246       6.975100          -0.000016
          235              F       6.759267       6.572992       8.677340      -0.495782      17.899291 0.28831514E+03  0.58452796E+04                                 5.121807                            5.033572       1.172921       2.540416                    0.999369      21.954745      50.532149       0.916752       0.329546      -1.180723      -0.007026      -0.001638       0.021172       0.022367       0.000435      -0.008507      -0.004040      -0.023990       0.060530      -0.023736       0.001119       0.022617              5.062468       4.177666      -0.098707      -0.806055       5.162034       0.260729       5.847705          -0.000051
          236              F       6.848374       5.391758       6.748113      -0.468792      18.330628 0.27236577E+03  0.54513025E+04                                 5.257694                            4.894708       0.960571       2.475601                    0.998926      21.658277      49.749766       0.927739       0.329862      -1.178842      -0.016544      -0.043973      -0.026464       0.053923       0.010477      -0.000979       0.020054      -0.029768      -0.002528      -0.021789      -0.008571       0.030360              5.394301       4.263685       0.863728       0.442464       7.025496       1.610074       4.893723           0.000009
          237              F       8.695378       6.174362       7.637399      -0.489177      19.696408 0.32371315E+03  0.67561291E+04                                 5.507270                            5.382121       0.961229       2.472760                    0.998316      22.071978      51.554573       0.874562       0.335566      -1.175320       0.023395      -0.010530       0.001727       0.025713      -0.008433       0.009487      -0.000511       0.020207      -0.030538      -0.014017      -0.006914       0.020931              5.452041       6.769378      -1.041255       0.514350       5.206363       0.288589       4.380381          -0.000073
          238              F       7.215889       7.625257       6.781592      -0.487819      19.100205 0.28370239E+03  0.57384455E+04                                 5.427636                            4.995767       0.955307       2.458991                    0.999505      22.053690      50.985815       0.917914       0.329893      -1.178391      -0.003147       0.028846      -0.015601       0.032945      -0.006899       0.002665      -0.010735      -0.025989      -0.028274      -0.013177      -0.010000       0.023177              5.710212       4.023236      -1.118991       0.513586       8.399438      -1.669812       4.707961          -0.000054
          239              F       8.277284       1.574001       6.291961      -0.505910      23.192774 0.38786970E+03  0.84441822E+04                                 6.173162                            5.909272       1.091659       2.522241                    0.997822      22.209457      52.467883       0.833338       0.337608      -1.177049       0.026148       0.004991       0.021231       0.034050       0.004989       0.013621       0.006073       0.007703      -0.005920      -0.012975      -0.005295       0.018269              6.286305       8.713178       1.076296       1.289170       4.961482       0.353753       5.184256          -0.000053
          240              F       6.394591       0.526132       6.687432      -0.504220      23.344670 0.36999557E+03  0.79628709E+04                                 6.228978                            5.758969       1.061522       2.512949                    0.997723      22.110996      51.983899       0.846659       0.336143      -1.177994      -0.023241      -0.016671      -0.002055       0.028676       0.008515      -0.007025      -0.002702       0.001561      -0.004241      -0.009282      -0.003522       0.012804              6.477801       6.475745       1.505526      -2.177952       5.738757      -1.527307       7.218901          -0.000090
          241              F       6.392876       2.428416       5.605641      -0.482084      18.187694 0.28479146E+03  0.57613310E+04                                 5.193505                            5.011977       1.046343       2.503038                    0.999508      21.663263      49.954714       0.915351       0.330767      -1.178565      -0.044770       0.044328      -0.002211       0.063042      -0.006412       0.003793       0.000443      -0.020014      -0.051833      -0.018234      -0.002301       0.020535              5.128020       5.142726      -1.254364       0.230184       6.183627      -0.438704       4.057707           0.000003
          242              F       7.147354       0.570099       4.777036      -0.492568      21.177734 0.32476961E+03  0.67716411E+04                                 5.781076                            5.353082       1.211328       2.565394                    0.999799      21.669706      50.297344       0.887818       0.330875      -1.181565      -0.012894      -0.027726      -0.019245       0.036130      -0.002274      -0.002026       0.006892       0.018218       0.000085      -0.012871       0.002498       0.010373              5.938283       4.622910      -0.127383      -0.289168       4.906248       1.873193       8.285692          -0.000016
          243              F       6.742384       2.762562      12.736670      -0.505933      23.293360 0.38618452E+03  0.84040122E+04                                 6.192368                            5.899972       0.778952       2.409516                    0.996238      22.328660      52.854843       0.832680       0.338015      -1.175902       0.013317      -0.024997      -0.044518       0.052764      -0.018446      -0.016264       0.008395       0.001225      -0.016461      -0.019795      -0.010211       0.030006              6.248553       8.166226      -1.672804      -1.154513       5.317264       0.364697       5.262169          -0.000055
          244              F       5.543548       3.529044      14.458747      -0.467755      17.923066 0.25441250E+03  0.50079437E+04                                 5.171654                            4.708457       1.146514       2.548580                    0.999629      21.202709      48.364029       0.952215       0.326776      -1.181135      -0.015654       0.010363       0.049838       0.053257      -0.005145      -0.000233      -0.007465      -0.006294       0.022503      -0.010764      -0.001508       0.012272              5.342041       3.896627      -0.161660      -0.228845       3.723206       0.460200       8.406291           0.000029
          245              F       4.652176       2.733251      12.661342      -0.513481      23.090564 0.37455043E+03  0.80951987E+04                                 6.152933                            5.792457       0.899375       2.452291                    0.996662      22.221490      52.558138       0.843611       0.335928      -1.176785      -0.006651       0.018788      -0.036916       0.041952      -0.004224       0.008347      -0.003442      -0.007744      -0.006399      -0.010854       0.000005       0.010849              6.298815       7.809920       1.786805       1.400360       5.646435       1.034250       5.440090          -0.000007
          246              F       5.453422       4.468462      12.458376      -0.535508      18.477497 0.29267217E+03  0.59721819E+04                                 5.237077                            5.058442       0.955762       2.436247                    0.999577      22.648047      52.765333       0.915527       0.327856      -1.179020      -0.029019      -0.020378      -0.037773       0.051809      -0.003458       0.005757      -0.014974       0.018446       0.051468      -0.023405      -0.001114       0.024519              5.202099       4.244769       0.110898      -0.043889       6.500591      -1.423548       4.860937          -0.000014
          247              F       2.713466       6.572992       1.784850      -0.495775      17.899251 0.28831441E+03  0.58452605E+04                                 5.121793                            5.033561       1.172912       2.540412                    0.999369      21.954762      50.532151       0.916754       0.329546      -1.180724       0.007024      -0.001640      -0.021171       0.022366      -0.000434      -0.008506       0.004041      -0.023989       0.060527      -0.023735       0.001119       0.022616              5.062453       4.177658       0.098704      -0.806051       5.162021      -0.260728       5.847682          -0.000069
          248              F       2.624360       5.391758       3.714077      -0.468778      18.330290 0.27235952E+03  0.54511445E+04                                 5.257622                            4.894646       0.960585       2.475610                    0.998926      21.658126      49.749222       0.927747       0.329861      -1.178843       0.016545      -0.043978       0.026465       0.053928      -0.010476      -0.000977      -0.020054      -0.029768      -0.002528      -0.021787      -0.008573       0.030360              5.394223       4.263633      -0.863715       0.442459       7.025382      -1.610041       4.893655           0.000004
          249              F       0.777356       6.174362       2.824791      -0.489169      19.696331 0.32371148E+03  0.67560848E+04                                 5.507251                            5.382104       0.961214       2.472756                    0.998316      22.071956      51.554468       0.874564       0.335566      -1.175321      -0.023396      -0.010536      -0.001730       0.025717       0.008435       0.009488       0.000511       0.020208      -0.030538      -0.014017      -0.006915       0.020932              5.452022       6.769356       1.041250       0.514346       5.206345      -0.288589       4.380364          -0.000079
          250              F       2.256845       7.625257       3.680598      -0.487804      19.099976 0.28369825E+03  0.57383392E+04                                 5.427580                            4.995721       0.955318       2.458996                    0.999505      22.053639      50.985549       0.917921       0.329891      -1.178393       0.003149       0.028846       0.015601       0.032946       0.006899       0.002664       0.010735      -0.025987      -0.028264      -0.013174      -0.010001       0.023175              5.710149       4.023201       1.118976       0.513581       8.399330       1.669789       4.707916          -0.000047
          251              F       1.195449       1.574001       4.170229      -0.505918      23.192877 0.38787186E+03  0.84442418E+04                                 6.173185                            5.909291       1.091657       2.522239                    0.997822      22.209497      52.468039       0.833336       0.337609      -1.177049      -0.026147       0.004990      -0.021235       0.034051      -0.004989       0.013622      -0.006072       0.007703      -0.005921      -0.012975      -0.005294       0.018270              6.286331       8.713222      -1.076305       1.289172       4.961500      -0.353756       5.184270          -0.000049
          252              F       3.078143       0.526132       3.774758      -0.504229      23.344908 0.37000035E+03  0.79630009E+04                                 6.229024                            5.759010       1.061517       2.512944                    0.997723      22.111093      51.984240       0.846655       0.336144      -1.177994       0.023237      -0.016669       0.002055       0.028672      -0.008515      -0.007024       0.002702       0.001559      -0.004240      -0.009282      -0.003522       0.012804              6.477852       6.475805      -1.505541      -2.177978       5.738797       1.527318       7.218952          -0.000088
          253              F       3.079858       2.428416       4.856549      -0.482091      18.187740 0.28479244E+03  0.57613561E+04                                 5.193514                            5.011987       1.046346       2.503037                    0.999508      21.663294      49.954812       0.915350       0.330767      -1.178565       0.044769       0.044327       0.002212       0.063040       0.006411       0.003795      -0.000442      -0.020014      -0.051827      -0.018233      -0.002301       0.020534              5.128029       5.142738       1.254368       0.230185       6.183635       0.438706       4.057714           0.000003
          254              F       2.325379       0.570099       5.685154      -0.492571      21.177639 0.32476768E+03  0.67715907E+04                                 5.781059                            5.353066       1.211334       2.565397                    0.999799      21.669656      50.297186       0.887819       0.330875      -1.181565       0.012895      -0.027728       0.019245       0.036132       0.002274      -0.002025      -0.006892       0.018218       0.000086      -0.012871       0.002499       0.010372              5.938267       4.622900       0.127384      -0.289173       4.906235      -1.873187       8.285665          -0.000011
          255              F      -2.496384       2.762562      18.649900      -0.505926      23.293419 0.38618606E+03  0.84040549E+04                                 6.192381                            5.899987       0.778920       2.409505                    0.996238      22.328680      52.854939       0.832678       0.338016      -1.175902      -0.013318      -0.025001       0.044521       0.052768       0.018448      -0.016265      -0.008395       0.001226      -0.016461      -0.019796      -0.010211       0.030007              6.248565       8.166243       1.672799      -1.154510       5.317275      -0.364692       5.262177          -0.000058
          256              F      -1.297548       3.529044      16.927823      -0.467743      17.922791 0.25440764E+03  0.50078230E+04                                 5.171594                            4.708407       1.146538       2.548592                    0.999629      21.202581      48.363576       0.952222       0.326775      -1.181136       0.015655       0.010364      -0.049844       0.053263       0.005146      -0.000233       0.007464      -0.006295       0.022510      -0.010765      -0.001507       0.012272              5.341977       3.896587       0.161657      -0.228842       3.723168      -0.460193       8.406175           0.000030
          257              F      -0.406176       2.733251      18.725228      -0.513472      23.090445 0.37454805E+03  0.80951339E+04                                 6.152911                            5.792439       0.899359       2.452288                    0.996661      22.221422      52.557922       0.843612       0.335928      -1.176785       0.006654       0.018787       0.036919       0.041955       0.004223       0.008348       0.003441      -0.007742      -0.006402      -0.010854       0.000006       0.010848              6.298793       7.809897      -1.786796       1.400353       5.646412      -1.034242       5.440068          -0.000011
          258              F      -1.207422       4.468462      18.928194      -0.535488      18.477308 0.29266830E+03  0.59720810E+04                                 5.237024                            5.058394       0.955774       2.436250                    0.999577      22.648033      52.765137       0.915535       0.327854      -1.179022       0.029022      -0.020383       0.037773       0.051813       0.003461       0.005757       0.014972       0.018446       0.051471      -0.023405      -0.001115       0.024519              5.202046       4.244731      -0.110897      -0.043888       6.500521       1.423527       4.860884          -0.000037
          259              F       0.100100       8.082508      12.247040      -0.495785      17.899308 0.28831549E+03  0.58452887E+04                                 5.121814                            5.033578       1.172919       2.540416                    0.999369      21.954730      50.532133       0.916750       0.329547      -1.180723       0.007028       0.001636      -0.021171       0.022367       0.000434      -0.008505      -0.004039      -0.023987       0.060527      -0.023734       0.001119       0.022615              5.062476       4.177671      -0.098709      -0.806056       5.162043       0.260735       5.847713          -0.000063
          260              F       0.010993       9.263742      14.176267      -0.468800      18.330823 0.27236948E+03  0.54513962E+04                                 5.257735                            4.894744       0.960569       2.475597                    0.998926      21.658377      49.750108       0.927735       0.329862      -1.178841       0.016544       0.043967       0.026463       0.053918       0.010475      -0.000977       0.020054      -0.029767      -0.002529      -0.021786      -0.008572       0.030359              5.394343       4.263716       0.863737       0.442470       7.025552       1.610090       4.893761          -0.000011
          261              F      -1.836011       8.481138      13.286981      -0.489185      19.696530 0.32371579E+03  0.67561981E+04                                 5.507290                            5.382140       0.961226       2.472755                    0.998316      22.072077      51.554855       0.874561       0.335566      -1.175321      -0.023391       0.010530      -0.001729       0.025710      -0.008433       0.009488      -0.000511       0.020207      -0.030538      -0.014017      -0.006914       0.020931              5.452060       6.769405      -1.041257       0.514352       5.206378       0.288592       4.380396          -0.000074
          262              F      -0.356522       7.030243      14.142788      -0.487822      19.099968 0.28369795E+03  0.57383325E+04                                 5.427590                            4.995728       0.955309       2.458995                    0.999505      22.053565      50.985407       0.917918       0.329893      -1.178392       0.003152      -0.028850       0.015605       0.032951      -0.006899       0.002667      -0.010737      -0.025988      -0.028276      -0.013179      -0.009999       0.023178              5.710162       4.023205      -1.118977       0.513580       8.399358      -1.669793       4.707923          -0.000039
          263              F      -1.417917      13.081499      14.632419      -0.505910      23.192818 0.38787067E+03  0.84442084E+04                                 6.173170                            5.909278       1.091660       2.522241                    0.997822      22.209482      52.467959       0.833337       0.337608      -1.177049      -0.026148      -0.004990      -0.021232       0.034050       0.004988       0.013622       0.006073       0.007703      -0.005920      -0.012975      -0.005294       0.018269              6.286313       8.713191       1.076296       1.289170       4.961487       0.353752       5.184262          -0.000056
          264              F       0.464776      14.129368      14.236948      -0.504211      23.344573 0.36999352E+03  0.79628155E+04                                 6.228960                            5.758953       1.061513       2.512948                    0.997723      22.110941      51.983722       0.846661       0.336143      -1.177994       0.023241       0.016674       0.002054       0.028677       0.008516      -0.007024      -0.002701       0.001558      -0.004242      -0.009283      -0.003521       0.012804              6.477783       6.475726       1.505520      -2.177946       5.738740      -1.527304       7.218882          -0.000091
          265              F       0.466491      12.227084      15.318739      -0.482080      18.187829 0.28479422E+03  0.57614016E+04                                 5.193532                            5.012003       1.046327       2.503030                    0.999508      21.663340      49.954972       0.915348       0.330767      -1.178565       0.044767      -0.044328       0.002211       0.063039      -0.006412       0.003795       0.000443      -0.020016      -0.051830      -0.018234      -0.002301       0.020535              5.128047       5.142754      -1.254372       0.230186       6.183658      -0.438707       4.057728          -0.000010
          266              F      -0.287987      14.085401      16.147344      -0.492564      21.177619 0.32476729E+03  0.67715805E+04                                 5.781057                            5.353064       1.211331       2.565397                    0.999799      21.669636      50.297134       0.887819       0.330875      -1.181565       0.012894       0.027730       0.019247       0.036133      -0.002274      -0.002026       0.006893       0.018216       0.000083      -0.012871       0.002499       0.010372              5.938264       4.622896      -0.127383      -0.289168       4.906235       1.873188       8.285663          -0.000012
          267              F       0.116983      11.892938       8.187710      -0.505919      23.293147 0.38618010E+03  0.84038908E+04                                 6.192327                            5.899937       0.778931       2.409513                    0.996238      22.328555      52.854493       0.832683       0.338015      -1.175902      -0.013321       0.025000       0.044519       0.052767      -0.018447      -0.016264       0.008395       0.001227      -0.016462      -0.019795      -0.010211       0.030007              6.248511       8.166166      -1.672785      -1.154502       5.317229       0.364693       5.262137          -0.000070
          268              F       1.315819      11.126456       6.465633      -0.467739      17.922939 0.25441033E+03  0.50078893E+04                                 5.171623                            4.708432       1.146530       2.548586                    0.999629      21.202673      48.363863       0.952219       0.326775      -1.181135       0.015651      -0.010359      -0.049839       0.053256      -0.005143      -0.000232      -0.007465      -0.006294       0.022504      -0.010762      -0.001510       0.012272              5.342007       3.896607      -0.161659      -0.228843       3.723186       0.460196       8.406228           0.000011
          269              F       2.207191      11.922249       8.263038      -0.513473      23.090482 0.37454897E+03  0.80951586E+04                                 6.152916                            5.792445       0.899363       2.452288                    0.996661      22.221455      52.558015       0.843612       0.335928      -1.176785       0.006652      -0.018785       0.036918       0.041953      -0.004222       0.008348      -0.003442      -0.007745      -0.006399      -0.010855       0.000006       0.010849              6.298796       7.809896       1.786793       1.400353       5.646413       1.034245       5.440078          -0.000015
          270              F       1.405945      10.187038       8.466004      -0.535488      18.477224 0.29266658E+03  0.59720370E+04                                 5.237010                            5.058381       0.955790       2.436258                    0.999577      22.647962      52.764929       0.915536       0.327855      -1.179022       0.029016       0.020378       0.037776       0.051810      -0.003457       0.005758      -0.014975       0.018441       0.051466      -0.023403      -0.001116       0.024520              5.202032       4.244719       0.110897      -0.043888       6.500501      -1.423524       4.860876          -0.000036
          271              F       4.145901       8.082508      19.139530      -0.495774      17.899124 0.28831169E+03  0.58451910E+04                                 5.121768                            5.033537       1.172925       2.540419                    0.999369      21.954683      50.531892       0.916757       0.329546      -1.180724      -0.007026       0.001637       0.021172       0.022367      -0.000434      -0.008506       0.004040      -0.023989       0.060525      -0.023735       0.001120       0.022615              5.062429       4.177639       0.098706      -0.806047       5.161995      -0.260731       5.847653          -0.000081
          272              F       4.235007       9.263742      17.210303      -0.468782      18.330450 0.27236255E+03  0.54512208E+04                                 5.257653                            4.894674       0.960587       2.475608                    0.998926      21.658217      49.749516       0.927744       0.329861      -1.178843      -0.016547       0.043974      -0.026462       0.053923      -0.010475      -0.000976      -0.020053      -0.029766      -0.002530      -0.021785      -0.008573       0.030358              5.394256       4.263659      -0.863722       0.442462       7.025423      -1.610054       4.893687          -0.000018
          273              F       6.082011       8.481138      18.099589      -0.489173      19.696474 0.32371461E+03  0.67561662E+04                                 5.507274                            5.382126       0.961211       2.472750                    0.998316      22.072068      51.554786       0.874563       0.335565      -1.175321       0.023391       0.010534       0.001733       0.025712       0.008434       0.009488       0.000511       0.020206      -0.030538      -0.014017      -0.006914       0.020931              5.452043       6.769382       1.041251       0.514348       5.206366      -0.288594       4.380383          -0.000081
          274              F       4.602522       7.030243      17.243782      -0.487799      19.099715 0.28369338E+03  0.57382152E+04                                 5.427529                            4.995677       0.955327       2.459003                    0.999505      22.053495      50.985081       0.917926       0.329891      -1.178393      -0.003155      -0.028852      -0.015604       0.032952       0.006900       0.002667       0.010737      -0.025988      -0.028267      -0.013176      -0.010001       0.023178              5.710093       4.023166       1.118961       0.513574       8.399241       1.669765       4.707872          -0.000050
          275              F       5.663918      13.081499      16.754151      -0.505914      23.192869 0.38787168E+03  0.84442367E+04                                 6.173182                            5.909289       1.091654       2.522238                    0.997822      22.209497      52.468028       0.833336       0.337609      -1.177049       0.026147      -0.004989       0.021235       0.034051      -0.004988       0.013622      -0.006073       0.007703      -0.005920      -0.012976      -0.005294       0.018270              6.286327       8.713215      -1.076301       1.289172       4.961497      -0.353754       5.184268          -0.000054
          276              F       3.781224      14.129368      17.149622      -0.504217      23.344662 0.36999536E+03  0.79628655E+04                                 6.228979                            5.758970       1.061503       2.512944                    0.997723      22.110970      51.983840       0.846659       0.336143      -1.177994      -0.023238       0.016675      -0.002052       0.028675      -0.008516      -0.007025       0.002702       0.001556      -0.004241      -0.009283      -0.003522       0.012805              6.477804       6.475753      -1.505528      -2.177957       5.738762       1.527309       7.218898          -0.000093
          277              F       3.779509      12.227084      16.067831      -0.482082      18.187851 0.28479472E+03  0.57614139E+04                                 5.193534                            5.012005       1.046330       2.503030                    0.999508      21.663371      49.955048       0.915349       0.330767      -1.178565      -0.044768      -0.044326      -0.002207       0.063038       0.006412       0.003794      -0.000443      -0.020014      -0.051829      -0.018233      -0.002301       0.020534              5.128049       5.142760       1.254373       0.230186       6.183657       0.438708       4.057730          -0.000013
          278              F       4.533988      14.085401      15.239226      -0.492562      21.177536 0.32476565E+03  0.67715372E+04                                 5.781038                            5.353047       1.211340       2.565401                    0.999799      21.669607      50.297015       0.887821       0.330875      -1.181565      -0.012894       0.027732      -0.019246       0.036135       0.002274      -0.002026      -0.006894       0.018214       0.000083      -0.012871       0.002499       0.010371              5.938245       4.622882       0.127384      -0.289169       4.906220      -1.873180       8.285632          -0.000013
          279              F       9.355751      11.892938       2.274480      -0.505923      23.293283 0.38618307E+03  0.84039732E+04                                 6.192358                            5.899965       0.778923       2.409509                    0.996238      22.328602      52.854695       0.832679       0.338016      -1.175901       0.013319       0.025002      -0.044521       0.052770       0.018448      -0.016265      -0.008395       0.001227      -0.016461      -0.019796      -0.010211       0.030007              6.248542       8.166211       1.672792      -1.154508       5.317255      -0.364692       5.262158          -0.000067
          280              F       8.156915      11.126456       3.996557      -0.467738      17.922913 0.25440984E+03  0.50078774E+04                                 5.171619                            4.708428       1.146541       2.548591                    0.999629      21.202641      48.363777       0.952219       0.326775      -1.181135      -0.015651      -0.010362       0.049841       0.053258       0.005145      -0.000232       0.007464      -0.006295       0.022508      -0.010763      -0.001508       0.012272              5.342002       3.896604       0.161658      -0.228843       3.723184      -0.460196       8.406219           0.000004
          281              F       7.265543      11.922249       2.199152      -0.513471      23.090474 0.37454863E+03  0.80951492E+04                                 6.152914                            5.792441       0.899366       2.452289                    0.996661      22.221445      52.557978       0.843613       0.335928      -1.176785      -0.006650      -0.018785      -0.036921       0.041955       0.004223       0.008348       0.003441      -0.007745      -0.006399      -0.010855       0.000007       0.010849              6.298795       7.809897      -1.786798       1.400353       5.646418      -1.034244       5.440071          -0.000016
          282              F       8.066789      10.187038       1.996186      -0.535488      18.477315 0.29266846E+03  0.59720859E+04                                 5.237032                            5.058402       0.955775       2.436253                    0.999577      22.647987      52.765060       0.915533       0.327855      -1.179021      -0.029018       0.020381      -0.037776       0.051811       0.003458       0.005757       0.014973       0.018444       0.051471      -0.023405      -0.001115       0.024520              5.202054       4.244737      -0.110899      -0.043889       6.500532       1.423531       4.860893          -0.000058

******************************************************
Auxiliary information for the entire system
The total spin magnetic moment of the unit cell is   5.693872
The total net atomic charge of the unit cell is   -0.000009
Accuracy of reproducing the electrostatic potential in the unit cell:
  The inner radius (bohr) =    5.0000
  The outer radius (bohr) =   12.0000
  Valid grid points have density less than (e/(bohr^3)) =    0.0001
  The number of valid grid points were=        27068
  The rms potential error without charges in kcal/mol is=      9.30730
  The rms potential error with partial charges in kcal/mol is=      1.39545
  The RRMSE value at monopole order=      0.14993
  The rms potential error with partial charges and cloud penetration in kcal/mol is=      1.39122
  The RRMSE value at monopole order with cloud penetration is=      0.14948
  The rms potential error with partial charges and atomic dipoles in kcal/mol is=      0.27818
  The RRMSE value at dipole order=      0.02989
  The rms potential error with partial charges, atomic dipoles and cloud penetration in kcal/mol is=      0.27361
  The RRMSE value at dipole order with cloud penetration=      0.02940

******************************************************
The electron densities and ab initio electrostatic potential were computed in VASP using the PBE functional and
projector augmented wave method. See the main text of the journal article for a description of computational details.
The atomic charges, dipoles, and quadrupoles were computed with the DDEC6 method as described in
(a) T. A. Manz and N. Gabaldon Limas, RSC Adv. 6 (2016) 47771-47801 DOI: 10.1039/c6ra04656h
(b) N. Gabaldon Limas and T. A. Manz, RSC Adv. 8 (2018) 2678-2707 DOI: 10.1039/c7ra11829e.
For each atom in the material, the electron cloud parameters were fit to the spherically averaged atom-in-material
electron density using radial positions for which this density was between 10^-4 and 10^-2 electrons per cubic bohr.
The polarizabilities, dispersion coefficients, and quantum Drude oscillator (QDO) parameters were fit using the MCLF method.
The magnetic structure of the system was optimized in VASP from the default ferromagnetic initial guess using spin polarization.
The atomic spin moments (ASMs) were computed on this optimized magnetic structure using the DDEC6 partition as inputs
to the method of T. A. Manz and D. S. Sholl, J. Chem. Theory Comput. 7 (2011) 4146-4164 DOI: 10.1021/ct200539n.
The RMSE and RRMSE were computed using a uniform grid with Ewald summation.
