# Supplementary material for: A collection of forcefield precursors for metal–organic frameworks
Source: RSC Adv. 2019 Nov 13;9(63):36492–507. doi: 10.1039/c9ra07327b (PMC9075174; doi:10.1039/c9ra07327b)
Supplement: RA-009-C9RA07327B-s4307 [file RA-009-C9RA07327B-s4307.xyz]

  142
jmolscript: load "" {1 1 1} spacegroup "x,y,z" unitcell [{      9.653500     0.000000     0.000000 }, {     -4.826711    11.977212     0.000000 }, {      0.000000    -5.043214    16.451557 }]
Ni     0.531427    -2.418143    10.041866     0.515919
Ni     9.122077     0.103464     1.816087     0.514647
H     -3.154725     7.958659    12.554183     0.091423
H     -1.931634     5.792801    12.578860     0.121174
H     -1.773321     5.030319    10.221352     0.117608
H     -3.129636     7.234681     5.531013     0.115436
H     -4.174138     9.382265     4.886112     0.119252
H     -0.032820    -1.465834     7.016589     0.087266
H     -0.383216     6.046516     7.875360     0.118304
H      0.458562     4.224984     6.722106     0.121271
H      6.377118     2.916953     6.042657     0.128181
H      5.532444     4.792573     7.105427     0.115684
H      7.591523     1.981366     4.038857     0.091620
H      1.297436     0.138380     4.784113     0.111029
H      0.982739     1.793611     6.565816     0.124804
H      3.716599    -2.607990    10.140740     0.091022
H      5.303641    -0.717359    10.474706     0.114862
H      3.984980     1.375503    10.305255     0.122411
H     -1.172883     2.394839     9.222743     0.118261
H      6.560530     0.950394     8.597584     0.122629
H      7.306738    -1.413281     8.931550     0.088648
H      2.665348     2.633762     8.357391     0.116938
H      3.074664     4.905395     8.589358     0.124737
H      0.848571     4.971423    11.937250     0.129515
H      0.361061     2.723618    11.650993     0.118915
H      4.268809     6.627579     9.847902     0.095534
H      6.789310    -2.465030    11.127833     0.112012
H      0.626548     7.453992    11.191994     0.130554
H      3.154802    10.480266     4.328405     0.092024
H      1.931697     8.314408     4.353082     0.121484
H      1.773375     7.551926     1.995574     0.117987
H      3.129694     4.713074    13.756792     0.116466
H      4.174209     6.860658    13.111891     0.118746
H      0.032824    -3.987441    15.242368     0.087073
H      0.383271     3.524909    16.101139     0.118747
H     -0.458521     1.703377    14.947885     0.119704
H      3.276413     0.395346    14.268435     0.127921
H      4.121102     2.270966    15.331206     0.115240
H      2.061998    -0.540241    12.264636     0.091602
H      8.356075    -2.383227    13.009891     0.111266
H     -0.982714    -0.727996    14.791595     0.125708
H      5.936904    -0.086383     1.914961     0.090832
H      4.349875     1.804248     2.248928     0.114885
H      5.668550     3.897110     2.079477     0.123452
H      1.172917     4.916446     0.996964     0.118364
H      3.092993     3.472001     0.371805     0.122373
H      2.346770     1.108326     0.705772     0.088992
H      6.988186     5.155369     0.131612     0.117459
H     -3.074615     7.427002     0.363579     0.124331
H     -0.848515     7.493030     3.711471     0.128951
H     -0.361020     5.245225     3.425214     0.118475
H      5.384754     9.149186     1.622124     0.096259
H      2.864197     0.056577     2.902055     0.112423
H     -0.626477     9.975599     2.966216     0.132622
C     -2.936559     7.466820    11.795602     0.032512
C     -2.253095     6.235045    11.826202    -0.200309
C     -2.158493     5.820761    10.524719    -0.227690
C     -2.758552     6.828116     9.726654     0.114890
C     -2.900074     6.810405     8.329423    -0.032831
C     -3.497430     7.797260     7.537281     0.120112
C     -3.476194     7.875405     6.109450    -0.214487
C     -4.055400     9.054130     5.748668    -0.189603
C     -4.439606     9.682328     6.972005     0.051869
C     -2.341817     5.622236     7.600455     0.098056
C     -0.966290     5.431648     7.491546    -0.123208
C     -0.460451     4.332361     6.814893    -0.183517
C     -1.320871     3.396834     6.278408     0.176061
C      6.955268     3.555638     6.394885    -0.173045
C      6.453387     4.673672     7.042418    -0.124488
C     -1.260641     1.728491     4.436327     0.085299
C      0.580183     0.725956     4.848274    -0.041841
C      0.410285     1.633994     5.849516    -0.122605
C      3.481346    -1.708097    10.114417     0.038143
C      4.391096    -0.645721    10.311342    -0.197087
C      3.663805     0.508014    10.214936    -0.226055
C      2.314630     0.119514     9.949902     0.116158
C      1.203901     0.972847     9.835563    -0.032201
C     -0.120850     0.588646     9.599484     0.122453
C     -1.194317     1.466239     9.230969    -0.219427
C      7.397295     0.672116     8.892725    -0.189483
C      7.838939    -0.665438     9.085537     0.040076
C      1.474204     2.440962     9.982640     0.094127
C      2.290795     3.102227     9.068756    -0.127969
C      2.548837     4.461034     9.214517    -0.183361
C      2.020987     5.148678    10.291601     0.172391
C      1.203045     4.504029    11.215355    -0.164147
C      0.922220     3.155422    11.048043    -0.117816
C      3.534759     7.100221    10.168214     0.089902
C      7.089917    -3.306382    10.873328    -0.053100
C      1.509939     7.535074    10.912647    -0.120092
C      2.936631     9.988427     3.569823     0.031798
C      2.253159     8.756652     3.600423    -0.199858
C      2.158552     8.342368     2.298941    -0.227509
C      2.758616     9.349723     1.500876     0.113271
C      2.900135     9.332012     0.103645    -0.031751
C      3.497496     5.275653    15.763059     0.120052
C      3.476257     5.353798    14.335229    -0.216369
C      4.055471     6.532523    13.974446    -0.188492
C      4.439683     7.160721    15.197784     0.051798
C      2.341868     3.100629    15.826233     0.095480
C      0.966341     2.910041    15.717324    -0.122979
C      0.460493     1.810754    15.040671    -0.181163
C      1.320906     0.875227    14.504186     0.177102
C      2.698268     1.034031    14.620663    -0.175409
C      3.200157     2.152065    15.268197    -0.122139
C      1.260661    -0.793116    12.662105     0.085079
C     -0.580168    -1.795651    13.074052    -0.040566
C     -0.410263    -0.887613    14.075294    -0.125774
C      6.172163     0.813510     1.888639     0.036882
C      5.262421     1.875886     2.085564    -0.197517
C      5.989719     3.029621     1.989158    -0.226474
C      7.338891     2.641121     1.724123     0.116917
C     -1.203875     3.494454     1.609785    -0.032736
C      0.120873     3.110253     1.373705     0.121601
C      1.194345     3.987846     1.005190    -0.218630
C      2.256227     3.193723     0.666946    -0.190312
C      1.814575     1.856169     0.859758     0.040323
C     -1.474168     4.962569     1.756862     0.094909
C     -2.290756     5.623834     0.842978    -0.130316
C     -2.548790     6.982641     0.988739    -0.183189
C     -2.020933     7.670285     2.065822     0.175530
C     -1.202993     7.025636     2.989577    -0.164796
C     -0.922178     5.677029     2.822265    -0.116427
C     -3.534692     9.621828     1.942435     0.089372
C      2.563584    -0.784775     2.647549    -0.052527
C     -1.509869    10.056681     2.686868    -0.122366
N     -3.233114     7.844998    10.556471    -0.289863
N     -4.129634     8.949727     8.042015    -0.280705
N     -0.782982     2.267604     5.583000     0.018654
N     -0.457762     0.799783     3.945577    -0.240406
N      2.246568    -1.264623     9.887550    -0.272348
N     -0.557579    -0.731746     9.510481    -0.275376
N      2.331159     6.538739    10.451839     0.023688
N      3.533701     8.399645    10.402978    -0.236299
N      3.233186    10.366605     2.330692    -0.289361
N      4.129708     6.428120    16.267793    -0.280246
N      0.783008    -0.254003    13.808779     0.020040
N      0.457776    -1.721824    12.171355    -0.240465
N      7.406943     1.256984     1.661772    -0.270808
N      0.557593     1.789861     1.284702    -0.274729
N     -2.331095     9.060346     2.226060     0.020416
N     -3.533626    10.921252     2.177199    -0.235740

The following XYZ coordinates are in angstroms. Other properties are in atomic units.
The sperically averaged electron density of each atom fit to a function of the form exp(a - br)
eigen_1, eigen_2 and eigen_3 are the three eigenvalues of traceless quadrupole moment tensor
  atom number  atomic symbol              X              Y              Z     net charge C6 coefficient C8 coefficient C10 coefficient fluctuating dipole atomic polarizability isotropic forcefield polarizability              a              b squared Pearson coefficient          <r^3>          <r^4>         wp_QDO          m_QDO          q_QDO       dipole_x       dipole_y       dipole_z         dipole            Qxy            Qxz            Qyz     Q(x^2-y^2)  Q(3z^2 - R^2)        eigen_1        eigen_2        eigen_3 static polarizability      alpha(xx)      alpha(xy)      alpha(xz)      alpha(yy)      alpha(yz)      alpha(zz) atomic spin moment
            1             Ni       0.531427      -2.418143      10.041866       0.515919     109.245032 0.20375395E+04  0.65685111E+05                                18.295539                           14.503630       1.355663       2.235814                    0.992413      51.860863     138.685131       0.490757       0.387149      -1.162905      -0.009744      -0.002791       0.018539       0.021129       0.004637      -0.003892       0.007471      -0.003817       0.013998      -0.011096       0.001064       0.010032             22.150050      18.705959       1.042727      -0.642338      26.804606       1.294217      20.939586           1.768199
            2             Ni       9.122077       0.103464       1.816087       0.514647     109.285756 0.20386579E+04  0.65737303E+05                                18.306248                           14.512656       1.350150       2.233922                    0.992325      51.904425     138.867797       0.490295       0.387419      -1.162577       0.010221      -0.002663       0.018522       0.021322      -0.005257       0.004064       0.007293      -0.004717       0.017859      -0.011961       0.001271       0.010690             22.162343      18.709002      -1.037901       0.642817      26.819943       1.297573      20.958083           1.769546
            3              H      -3.154725       7.958659      12.554183       0.091423       1.223292 0.87738165E+01  0.88268775E+02                                 1.898048                            1.739572      -0.986037       2.399242                    0.997789       3.663847      10.430708       0.470717       1.293384      -0.706066      -0.010517       0.019011       0.041694       0.047015      -0.008487      -0.000086       0.004856      -0.005524       0.058069      -0.018811      -0.001496       0.020307              1.984492       1.611668      -0.205775      -0.363558       1.907021       0.512039       2.434786           0.000034
            4              H      -1.931634       5.792801      12.578860       0.121174       1.103665 0.76764854E+01  0.73459238E+02                                 1.668115                            1.551507      -0.806702       2.494072                    0.999682       3.199167       8.412710       0.544309       1.175917      -0.735209       0.011889      -0.019060       0.029114       0.036773      -0.016835       0.004302       0.000408      -0.020468       0.040000      -0.026758       0.011600       0.015158              1.711560       1.533070      -0.221388       0.250945       1.557300      -0.398036       2.044309           0.000398
            5              H      -1.773321       5.030319      10.221352       0.117608       1.101540 0.78896634E+01  0.77884856E+02                                 1.812448                            1.681521      -1.214652       2.299324                    0.995853       3.719862      10.754703       0.461673       1.343932      -0.694023       0.013671      -0.034819      -0.006517       0.037971      -0.011499       0.001490       0.001927      -0.027044       0.013134      -0.020114       0.004403       0.015711              1.875671       1.715884      -0.500360      -0.136268       2.268769       0.296016       1.642359           0.000186
            6              H      -3.129636       7.234681       5.531013       0.115436       1.153930 0.85769613E+01  0.86164283E+02                                 1.846269                            1.737516      -1.215353       2.298151                    0.996041       3.721977      10.736061       0.461909       1.319944      -0.699518       0.010608      -0.022127      -0.027530       0.036878      -0.010169      -0.000246       0.004719      -0.014105       0.032101      -0.017865       0.004245       0.013621              1.877685       1.572595      -0.354978      -0.298383       2.006754       0.378372       2.053704           0.000212
            7              H      -4.174138       9.382265       4.886112       0.119252       1.003820 0.67585315E+01  0.64645568E+02                                 1.750417                            1.589402      -1.180883       2.320100                    0.994839       3.717276      10.827965       0.456850       1.401671      -0.681889      -0.003802       0.010977      -0.034933       0.036814      -0.013039      -0.002720      -0.002090      -0.022425       0.035228      -0.023387       0.010848       0.012539              1.855553       1.412825      -0.125673       0.170353       1.586331      -0.466347       2.567502           0.000306
            8              H      -0.032820      -1.465834       7.016589       0.087266       1.118146 0.80712473E+01  0.79998832E+02                                 1.813183                            1.686265      -1.196129       2.294948                    0.995901       3.817178      10.998400       0.467758       1.321119      -0.698160      -0.018415       0.039819       0.001016       0.043883      -0.011443       0.004961      -0.000426      -0.013999       0.005655      -0.015357       0.002154       0.013203              1.868928       1.587937      -0.507686      -0.029386       2.407307       0.035154       1.611539          -0.000033
            9              H      -0.383216       6.046516       7.875360       0.118304       1.117916 0.84005515E+01  0.83168354E+02                                 1.759878                            1.683024      -0.949105       2.433584                    0.998286       3.419617       9.495691       0.489274       1.264456      -0.713755       0.024564       0.025759       0.015052       0.038645       0.005401      -0.000757       0.009832       0.005033      -0.037388      -0.017458       0.004185       0.013274              1.775650       1.821959       0.290800       0.241281       1.853046       0.319184       1.651945           0.000012
           10              H       0.458562       4.224984       6.722106       0.121271       1.125210 0.85288225E+01  0.84539475E+02                                 1.746278                            1.678143      -1.062048       2.377542                    0.997269       3.429295       9.447975       0.499040       1.238227      -0.719366       0.035170       0.000870      -0.003374       0.035342       0.004921      -0.005127       0.008248       0.011807      -0.037151      -0.017984       0.003911       0.014073              1.757122       2.221464      -0.165608      -0.027992       1.553190       0.075616       1.496713           0.000017
           11              H       6.377118       2.916953       6.042657       0.128181       1.089592 0.81246727E+01  0.79371074E+02                                 1.700981                            1.633291      -0.848280       2.486121                    0.999336       3.276110       8.890526       0.509211       1.231267      -0.722113      -0.026608      -0.023695      -0.011285       0.037374       0.003525      -0.000337       0.009704       0.010365      -0.041746      -0.018658       0.005122       0.013537              1.702308       1.696764       0.259423       0.126597       1.823378       0.297125       1.586780          -0.000000
           12              H       5.532444       4.792573       7.105427       0.115684       1.075081 0.78035701E+01  0.75464804E+02                                 1.679930                            1.593942      -0.838941       2.480471                    0.999345       3.306315       8.925282       0.518767       1.220908      -0.723685      -0.037219       0.002568      -0.000329       0.037309       0.002864       0.001450       0.010150       0.015709      -0.034410      -0.017974       0.003382       0.014592              1.707698       2.264051      -0.158590      -0.166838       1.472724       0.068294       1.386318          -0.000000
           13              H       7.591523       1.981366       4.038857       0.091620       1.266133 0.96573194E+01  0.10073550E+03                                 2.004838                            1.869092      -1.530950       2.132838                    0.992476       4.211934      12.705523       0.432856       1.356551      -0.689251      -0.040280       0.006824      -0.024868       0.047827      -0.007721       0.007927       0.011076       0.012276      -0.004876      -0.019329       0.007525       0.011805              2.048384       2.325123      -0.285156       0.585988       1.647472      -0.094324       2.172557          -0.000069
           14              H       1.297436       0.138380       4.784113       0.111029       1.201642 0.86267507E+01  0.86411719E+02                                 1.875093                            1.725061      -1.056109       2.377402                    0.997172       3.596351      10.211817       0.472702       1.293579      -0.706133       0.031564      -0.027344       0.001042       0.041774      -0.007421       0.015052       0.006633       0.015318       0.008706      -0.019783       0.000038       0.019745              1.953378       2.119180      -0.652984      -0.183628       2.109416       0.153868       1.631538           0.000078
           15              H       0.982739       1.793611       6.565816       0.124804       1.091336 0.76739166E+01  0.74709471E+02                                 1.756524                            1.624812      -1.089135       2.368013                    0.996654       3.520591       9.880664       0.487671       1.290091      -0.706056       0.031864      -0.002769       0.032492       0.045592      -0.017141       0.014483       0.009229       0.016176      -0.015353      -0.027660       0.003830       0.023830              1.812253       1.719429       0.059990       0.533942       1.485155       0.190823       2.232177           0.000234
           16              H       3.716599      -2.607990      10.140740       0.091022       1.167617 0.83511611E+01  0.83479289E+02                                 1.873869                            1.722206      -1.133525       2.331529                    0.995672       3.772552      10.915042       0.460065       1.331848      -0.696770       0.012106      -0.043059       0.000868       0.044736      -0.005333       0.009162      -0.001581      -0.008925      -0.044219      -0.018650       0.003252       0.015398              1.942256       1.723173      -0.324516       0.017147       2.710152      -0.013464       1.393443           0.000072
           17              H       5.303641      -0.717359      10.474706       0.114862       1.227351 0.82433377E+01  0.81630543E+02                                 1.893757                            1.676650      -1.114592       2.343807                    0.996571       3.635776      10.261723       0.483664       1.278831      -0.708225       0.034305       0.001412       0.004331       0.034606      -0.001229       0.008508       0.000683      -0.001883      -0.051469      -0.019830       0.008879       0.010951              2.039653       3.145801      -0.217507       0.111167       1.545405      -0.055454       1.427754           0.000365
           18              H       3.984980       1.375503      10.305255       0.122411       1.179226 0.87937090E+01  0.88050124E+02                                 1.816330                            1.718614      -1.054798       2.377483                    0.997982       3.494916       9.755478       0.485660       1.259551      -0.714545       0.020024       0.033531       0.005730       0.039473       0.007330       0.005630       0.005035      -0.003618      -0.052069      -0.019013       0.001208       0.017805              1.832499       1.719742       0.237279       0.017264       2.365095       0.017070       1.412661           0.000292
           19              H      -1.172883       2.394839       9.222743       0.118261       1.046151 0.75569703E+01  0.74120900E+02                                 1.778245                            1.666534      -1.255629       2.283769                    0.994713       3.767501      11.011651       0.453107       1.378199      -0.686696      -0.006831       0.037719      -0.000467       0.038335      -0.005119       0.004885       0.001272      -0.012302      -0.052495      -0.018797       0.002039       0.016758              1.828321       1.488202      -0.002500       0.066078       2.539464      -0.058496       1.457297           0.000130
           20              H       6.560530       0.950394       8.597584       0.122629       1.138719 0.80219329E+01  0.78323674E+02                                 1.760593                            1.628239      -0.885943       2.458722                    0.999102       3.379929       9.248623       0.506178       1.239334      -0.719046      -0.032610       0.013049      -0.009609       0.036414      -0.002521       0.009654       0.000824      -0.001531      -0.047178      -0.019358       0.007390       0.011968              1.823102       2.454570      -0.267751       0.239216       1.531884      -0.157020       1.482851           0.000371
           21              H       7.306738      -1.413281       8.931550       0.088648       1.338576 0.98736821E+01  0.10165073E+03                                 1.968699                            1.811805      -1.005644       2.387748                    0.997354       3.666628      10.338830       0.477199       1.246738      -0.717204      -0.026610      -0.034934      -0.010873       0.045240       0.004487       0.012510       0.004635       0.000063      -0.042416      -0.020136       0.003437       0.016699              2.039507       2.121057       0.575154       0.034912       2.423327       0.029986       1.574137          -0.000078
           22              H       2.665348       2.633762       8.357391       0.116938       1.065772 0.78678203E+01  0.76287369E+02                                 1.673816                            1.604104      -0.856326       2.474397                    0.999154       3.316659       8.982371       0.515070       1.226427      -0.722442       0.018312      -0.018805      -0.029074       0.039170       0.004094      -0.014321       0.006247      -0.011122       0.015379      -0.019379       0.004226       0.015153              1.686706       1.527514      -0.125065      -0.185057       1.690706       0.277234       1.841898           0.000007
           23              H       3.074664       4.905395       8.589358       0.124737       1.030309 0.73618493E+01  0.70167803E+02                                 1.632703                            1.547010      -0.868420       2.471953                    0.999221       3.248555       8.707716       0.527138       1.219075      -0.723913       0.019733       0.013977      -0.027478       0.036603       0.002844      -0.011091       0.000209      -0.012901       0.016621      -0.015517       0.003861       0.011656              1.661318       1.675617       0.315597      -0.321890       1.658000      -0.207071       1.650337          -0.000011
           24              H       0.848571       4.971423      11.937250       0.129515       1.042794 0.77531636E+01  0.75673083E+02                                 1.718292                            1.645981      -0.881590       2.472325                    0.998987       3.404681       9.566677       0.478896       1.310395      -0.703323      -0.015849       0.013832       0.030123       0.036742       0.006203      -0.012737       0.003221      -0.007264       0.009874      -0.016961       0.004401       0.012559              1.731090       1.538401      -0.127496      -0.172797       1.762473       0.294190       1.892395           0.000010
           25              H       0.361061       2.723618      11.650993       0.118915       1.073597 0.80769726E+01  0.79429808E+02                                 1.732633                            1.665555      -0.962762       2.428852                    0.998285       3.429043       9.586765       0.483582       1.287955      -0.708272      -0.025397      -0.015598       0.025033       0.038922       0.002901      -0.014805       0.000451      -0.008742      -0.003804      -0.017623       0.004914       0.012709              1.747600       1.623051       0.261413      -0.274467       1.777829      -0.276091       1.841920           0.000010
           26              H       4.268809       6.627579       9.847902       0.095534       1.180331 0.86953113E+01  0.88147052E+02                                 1.900939                            1.764303      -1.456159       2.175407                    0.993052       4.009338      11.832636       0.450082       1.342432      -0.692666       0.042603      -0.019482      -0.013685       0.048804      -0.003803      -0.005878       0.001318      -0.006106      -0.032822      -0.013159       0.002111       0.011049              1.953269       2.476786      -0.284865      -0.379250       1.761676       0.195177       1.621345          -0.000146
           27              H       6.789310      -2.465030      11.127833       0.112012       1.131695 0.80169650E+01  0.79132127E+02                                 1.827839                            1.682958      -0.997271       2.408767                    0.997405       3.570172      10.183318       0.468377       1.324853      -0.699385      -0.015898       0.039523       0.012749       0.044467      -0.001233      -0.010787       0.007971       0.005288      -0.052528      -0.022889       0.006403       0.016485              1.896536       1.716947      -0.333754      -0.016201       2.467248       0.173125       1.505413           0.000013
           28              H       0.626548       7.453992      11.191994       0.130554       1.175484 0.83654184E+01  0.83464293E+02                                 1.869754                            1.715005      -1.224753       2.307594                    0.995623       3.612381      10.363219       0.465606       1.318482      -0.700146      -0.041385       0.007158       0.014118       0.044309      -0.007976      -0.010211       0.007867      -0.003743      -0.058689      -0.023701       0.001901       0.021800              1.937037       2.743572       0.077869      -0.244197       1.601655      -0.029991       1.465882           0.000271
           29              H       3.154802      10.480266       4.328405       0.092024       1.224083 0.87834111E+01  0.88424364E+02                                 1.902170                            1.743050      -1.002543       2.392657                    0.997615       3.666643      10.455635       0.469040       1.297143      -0.705275       0.010777       0.018860       0.041149       0.046531       0.008446       0.000015       0.004950      -0.005528       0.058199      -0.018811      -0.001565       0.020376              1.988994       1.614824       0.206563       0.364759       1.911320       0.513783       2.440839           0.000039
           30              H       1.931697       8.314408       4.353082       0.121484       1.107868 0.77129596E+01  0.73914786E+02                                 1.674342                            1.556748      -0.824225       2.486622                    0.999615       3.203773       8.437980       0.542437       1.178275      -0.734652      -0.011648      -0.018872       0.028829       0.036372       0.016938      -0.004352       0.000534      -0.020511       0.040081      -0.026890       0.011751       0.015139              1.718179       1.538394       0.222845      -0.252783       1.562875      -0.400756       2.053267           0.000398
           31              H       1.773375       7.551926       1.995574       0.117987       1.103667 0.79116519E+01  0.78201740E+02                                 1.819232                            1.687240      -1.235184       2.291026                    0.995613       3.728337      10.806597       0.459239       1.349330      -0.692925      -0.013507      -0.034406      -0.006593       0.037546       0.011568      -0.001529       0.001819      -0.027229       0.013087      -0.020220       0.004413       0.015807              1.882992       1.722206       0.503674       0.137229       2.278639       0.297951       1.648132           0.000190
           32              H       3.129694       4.713074      13.756792       0.116466       1.150068 0.85455416E+01  0.85798098E+02                                 1.844987                            1.736587      -1.221661       2.296434                    0.995958       3.717288      10.730890       0.460981       1.323381      -0.698834      -0.010305      -0.021848      -0.027359       0.036497       0.010106       0.000292       0.004617      -0.014140       0.031802      -0.017761       0.004275       0.013486              1.876289       1.571667       0.354370       0.297794       2.005122       0.377441       2.052076           0.000211
           33              H       4.174209       6.860658      13.111891       0.118746       1.006495 0.67794735E+01  0.64903756E+02                                 1.754223                            1.592333      -1.186892       2.317193                    0.994727       3.724703      10.858648       0.456173       1.402500      -0.681707       0.003732       0.010910      -0.034889       0.036745       0.012844       0.002751      -0.002361      -0.022455       0.035725      -0.023358       0.010519       0.012838              1.859950       1.415325       0.126114      -0.171064       1.589572      -0.468364       2.574954           0.000302
           34              H       0.032824      -3.987441      15.242368       0.087073       1.118684 0.80750183E+01  0.80027089E+02                                 1.811929                            1.685261      -1.190722       2.296912                    0.996002       3.815849      10.985662       0.468587       1.318932      -0.698610       0.018630       0.039890       0.000679       0.044031       0.011632      -0.004975      -0.000209      -0.014233       0.005885      -0.015650       0.002356       0.013295              1.867546       1.586888       0.506970       0.029376       2.405152       0.035145       1.610598          -0.000033
           35              H       0.383271       3.524909      16.101139       0.118747       1.117643 0.84008860E+01  0.83198709E+02                                 1.762230                            1.685179      -0.958927       2.430042                    0.998222       3.419350       9.506274       0.487884       1.267646      -0.713080      -0.024328       0.025479       0.014923       0.038259      -0.005305       0.000770       0.009886       0.005058      -0.037566      -0.017536       0.004315       0.013220              1.778038       1.824493      -0.291446      -0.241812       1.855542       0.319880       1.654078           0.000015
           36              H      -0.458521       1.703377      14.947885       0.119704       1.130851 0.85813373E+01  0.85187453E+02                                 1.751852                            1.683096      -1.069256       2.373832                    0.997151       3.437861       9.477507       0.498416       1.237924      -0.719437      -0.035688       0.000986      -0.003696       0.035892      -0.004721       0.004843       0.008496       0.011679      -0.036815      -0.017953       0.004158       0.013795              1.762831       2.230114       0.166571       0.028162       1.557493       0.076000       1.500887           0.000018
           37              H       3.276413       0.395346      14.268435       0.127921       1.087886 0.81095757E+01  0.79183717E+02                                 1.698903                            1.631548      -0.847178       2.486706                    0.999346       3.274754       8.883494       0.509607       1.230929      -0.722191       0.026908      -0.023933      -0.011336       0.037753      -0.003435       0.000421       0.009777       0.010479      -0.041902      -0.018767       0.005238       0.013529              1.700189       1.694680      -0.258497      -0.126102       1.820826       0.296314       1.585061          -0.000000
           38              H       4.121102       2.270966      15.331206       0.115240       1.076590 0.78147555E+01  0.75585226E+02                                 1.679924                            1.593807      -0.837773       2.480421                    0.999351       3.308155       8.925258       0.519514       1.218954      -0.724117       0.037149       0.002762      -0.000552       0.037256      -0.002857      -0.001364       0.010258       0.015519      -0.034721      -0.018103       0.003563       0.014540              1.707760       2.264497       0.158711       0.166919       1.472570       0.068303       1.386211           0.000003
           39              H       2.061998      -0.540241      12.264636       0.091602       1.266292 0.96596246E+01  0.10077646E+03                                 2.006021                            1.870097      -1.542843       2.128023                    0.992309       4.212869      12.713905       0.432422       1.357687      -0.689032       0.040318       0.006568      -0.024787       0.047782       0.007745      -0.007875       0.010983       0.012050      -0.004162      -0.019190       0.007552       0.011638              2.049655       2.326724       0.285366      -0.586608       1.648283      -0.094328       2.173958          -0.000073
           40              H       8.356075      -2.383227      13.009891       0.111266       1.201316 0.86235857E+01  0.86381960E+02                                 1.875823                            1.725547      -1.065965       2.373790                    0.997037       3.595548      10.213463       0.472252       1.294783      -0.705888      -0.031504      -0.027250       0.001318       0.041675       0.007381      -0.014925       0.006801       0.015031       0.008979      -0.019785       0.000245       0.019541              1.954260       2.120412       0.653684       0.183788       2.110396       0.153927       1.631973           0.000076
           41              H      -0.982714      -0.727996      14.791595       0.125708       1.086063 0.76285184E+01  0.74136639E+02                                 1.748706                            1.618374      -1.068783       2.376749                    0.996903       3.510667       9.835123       0.489514       1.287504      -0.706608      -0.031867      -0.002870       0.032124       0.045340       0.017066      -0.014433       0.009318       0.015999      -0.014182      -0.027632       0.004095       0.023537              1.803805       1.711682      -0.059448      -0.529635       1.479459       0.189368       2.220276           0.000236
           42              H       5.936904      -0.086383       1.914961       0.090832       1.164612 0.83244781E+01  0.83127539E+02                                 1.869023                            1.718231      -1.126221       2.334751                    0.995769       3.766475      10.883988       0.461191       1.329956      -0.697173      -0.012006      -0.043423       0.000838       0.045060       0.005315      -0.009254      -0.001577      -0.008363      -0.044048      -0.018629       0.003376       0.015253              1.937024       1.719041       0.322996      -0.017056       2.701336      -0.013444       1.390693           0.000077
           43              H       4.349875       1.804248       2.248928       0.114885       1.218360 0.81719337E+01  0.80695580E+02                                 1.879470                            1.665729      -1.083978       2.356898                    0.996917       3.619696      10.180473       0.487153       1.273255      -0.709456      -0.034408       0.001095       0.004900       0.034772       0.001197      -0.008420       0.000772      -0.001841      -0.051351      -0.019750       0.008892       0.010858              2.022957       3.114369       0.214720      -0.109644       1.535463      -0.054886       1.419041           0.000367
           44              H       5.668550       3.897110       2.079477       0.123452       1.178969 0.87933502E+01  0.88070522E+02                                 1.818443                            1.720428      -1.065029       2.373843                    0.997943       3.494161       9.763709       0.484485       1.262263      -0.713959      -0.020041       0.033152       0.005687       0.039154      -0.007126      -0.005713       0.005030      -0.003341      -0.051532      -0.018881       0.001351       0.017530              1.834682       1.721753      -0.237951      -0.017299       2.368300       0.017128       1.413992           0.000293
           45              H       1.172917       4.916446       0.996964       0.118364       1.046506 0.75610855E+01  0.74184192E+02                                 1.779898                            1.667934      -1.258930       2.282535                    0.994620       3.770267      11.027670       0.452454       1.379764      -0.686382       0.006824       0.037543      -0.000780       0.038166       0.005128      -0.004952       0.001302      -0.012397      -0.053440      -0.019121       0.002163       0.016958              1.830093       1.489370       0.002523      -0.066148       2.542498      -0.058570       1.458411           0.000132
           46              H       3.092993       3.472001       0.371805       0.122373       1.140450 0.80368838E+01  0.78512897E+02                                 1.763055                            1.630260      -0.884109       2.459288                    0.999125       3.382811       9.261645       0.505586       1.240102      -0.718874       0.032698       0.012906      -0.009306       0.036363       0.002745      -0.009801       0.000655      -0.001448      -0.047175      -0.019439       0.007153       0.012286              1.825771       2.458892       0.268474      -0.239930       1.533760      -0.157357       1.484660           0.000373
           47              H       2.346770       1.108326       0.705772       0.088992       1.336105 0.98524617E+01  0.10139432E+03                                 1.968019                            1.811225      -1.014299       2.384990                    0.997331       3.662556      10.330940       0.476657       1.248622      -0.716816       0.026929      -0.034667      -0.010741       0.045192      -0.004250      -0.012373       0.004667      -0.000230      -0.042270      -0.020044       0.003656       0.016388              2.038761       2.120045      -0.574930      -0.035019       2.422612       0.029991       1.573626          -0.000071
           48              H       6.988186       5.155369       0.131612       0.117459       1.063982 0.78520805E+01  0.76098788E+02                                 1.672252                            1.602780      -0.856816       2.474578                    0.999179       3.313194       8.971691       0.515132       1.226859      -0.722359      -0.018483      -0.018831      -0.029029       0.039229      -0.004213       0.014086       0.005987      -0.011108       0.015172      -0.019145       0.004362       0.014782              1.685066       1.526221       0.124823       0.184694       1.689123       0.276596       1.839854           0.000010
           49              H      -3.074615       7.427002       0.363579       0.124331       1.029772 0.73576758E+01  0.70126104E+02                                 1.633155                            1.547409      -0.868559       2.472349                    0.999248       3.247966       8.709271       0.526582       1.220397      -0.723634      -0.019701       0.014133      -0.027698       0.036810      -0.002824       0.011090       0.000119      -0.012813       0.017072      -0.015494       0.003716       0.011778              1.661799       1.676100      -0.315780       0.321968       1.658538      -0.207139       1.650759          -0.000007
           50              H      -0.848515       7.493030       3.711471       0.128951       1.044681 0.77691078E+01  0.75848941E+02                                 1.718381                            1.646066      -0.878900       2.472771                    0.999039       3.407171       9.567237       0.479704       1.307839      -0.703840       0.015753       0.013840       0.030409       0.036938      -0.006172       0.012764       0.003366      -0.007550       0.009715      -0.017085       0.004602       0.012484              1.731176       1.538644       0.127463       0.172794       1.762436       0.294091       1.892447           0.000012
           51              H      -0.361020       5.245225       3.425214       0.118475       1.072030 0.80568471E+01  0.79133249E+02                                 1.726057                            1.659575      -0.945616       2.435081                    0.998452       3.424167       9.547752       0.486466       1.281917      -0.709546       0.025629      -0.015966       0.025221       0.039343      -0.002893       0.014786       0.000546      -0.008780      -0.003275      -0.017598       0.004900       0.012698              1.740842       1.617165      -0.259796       0.272736       1.770817      -0.274429       1.834545           0.000012
           52              H       5.384754       9.149186       1.622124       0.096259       1.181296 0.87083636E+01  0.88371953E+02                                 1.907269                            1.769650      -1.477054       2.167372                    0.992741       4.018669      11.892517       0.447567       1.348558      -0.691412      -0.042103      -0.019325      -0.013752       0.048324       0.003807       0.005773       0.001163      -0.006049      -0.032187      -0.012917       0.002040       0.010876              1.959988       2.486496       0.286405       0.381366       1.767330       0.196195       1.626138          -0.000139
           53              H       2.864197       0.056577       2.902055       0.112423       1.131640 0.80161753E+01  0.79120336E+02                                 1.827567                            1.682724      -0.997178       2.409005                    0.997420       3.568927      10.178649       0.468485       1.324615      -0.699434       0.015855       0.039397       0.012472       0.044262       0.001334       0.010902       0.008002       0.005574      -0.052478      -0.022933       0.006225       0.016708              1.896229       1.716594       0.333518       0.016281       2.466822       0.173191       1.505272           0.000017
           54              H      -0.626477       9.975599       2.966216       0.132622       1.166926 0.82933648E+01  0.82566922E+02                                 1.860860                            1.707774      -1.155732       2.340154                    0.996370       3.598126      10.311303       0.466519       1.318747      -0.700108       0.040683       0.007290       0.013700       0.043543       0.008048       0.010130       0.007753      -0.003560      -0.058051      -0.023434       0.001736       0.021699              1.927393       2.727045      -0.077322       0.242142       1.595028      -0.029784       1.460105           0.000274
           55              C      -2.936559       7.466820      11.795602       0.032512      28.958781 0.37612325E+03  0.86053485E+04                                 8.378148                            6.580211       0.069309       2.007981                    0.999730      28.320115      82.715491       0.620136       0.431699      -1.045195      -0.009075      -0.008345      -0.043274       0.044996       0.014549      -0.011311       0.012770       0.017362       0.070970      -0.033658       0.004657       0.029000              9.419136       6.503222      -2.855220      -1.013509       9.327314       1.386187      12.426872          -0.007267
           56              C      -2.253095       6.235045      11.826202      -0.200309      33.326298 0.46288834E+03  0.11061038E+05                                 8.900353                            7.120180       0.234634       2.021406                    0.999785      30.939622      89.847937       0.624093       0.410712      -1.067243      -0.013260      -0.001370      -0.014748       0.019880      -0.043567       0.008776      -0.003863      -0.052875       0.097580      -0.067557       0.026065       0.041492              9.741297       7.356293      -3.263445       1.011490       9.258703      -1.232157      12.608896           0.002472
           57              C      -2.158493       5.820761      10.524719      -0.227690      36.597613 0.51301203E+03  0.12634429E+05                                 9.606361                            7.570344       0.013308       1.939307                    0.999862      32.574752      97.450409       0.593667       0.418924      -1.057227      -0.008658       0.004296       0.025710       0.027467      -0.027677      -0.002418       0.002076      -0.055119      -0.050462      -0.030796      -0.016797       0.047594             10.704379       8.036271      -4.364464       0.112439      11.783233       0.907102      12.293633          -0.003654
           58              C      -2.758552       6.828116       9.726654       0.114890      37.990081 0.41753874E+03  0.97640526E+04                                10.027649                            6.952044      -0.035704       1.985716                    0.999758      27.634969      80.476022       0.603411       0.434070      -1.048212      -0.015758       0.048031       0.046546       0.068715      -0.021363       0.001825       0.002160      -0.034926       0.087411      -0.042254       0.012940       0.029314             12.346178       7.061928      -2.853766       0.716825       9.859581       0.987170      20.117027           0.001587
           59              C      -2.900074       6.810405       8.329423      -0.032831      49.007649 0.48836896E+03  0.11775483E+05                                11.573837                            7.400704      -0.007336       1.985373                    0.999314      28.559892      82.125157       0.604013       0.420561      -1.065608       0.022114      -0.020655      -0.010350       0.031981       0.022088      -0.030593       0.038720       0.013965      -0.166242      -0.083166       0.032234       0.050932             14.977057       8.896796      -5.829624       0.621470      16.499762       0.391347      19.534614          -0.000788
           60              C      -3.497430       7.797260       7.537281       0.120112      39.595953 0.41868354E+03  0.97758799E+04                                10.264339                            6.930673      -0.035115       1.983754                    0.999684      27.503386      79.455519       0.609733       0.430226      -1.052872      -0.017375       0.070149       0.013515       0.073522      -0.022891       0.010760      -0.000496      -0.037738       0.038282      -0.037852       0.012319       0.025533             12.887085       7.849075      -5.556604       2.150423      15.488658      -4.655860      15.323521           0.002184
           61              C      -3.476194       7.875405       6.109450      -0.214487      37.029934 0.50028818E+03  0.12246515E+05                                 9.673447                            7.467810      -0.017518       1.933568                    0.999847      32.301225      96.405297       0.598572       0.418020      -1.057576      -0.009296       0.022644      -0.001648       0.024533      -0.013120      -0.005301       0.034532      -0.007971       0.086551      -0.035383      -0.015382       0.050765             10.932519       6.575321      -3.715139      -0.166004      11.714511      -0.876714      14.507725          -0.003227
           62              C      -4.055400       9.054130       5.748668      -0.189603      37.632054 0.49156574E+03  0.11965927E+05                                 9.863652                            7.440990       0.035854       1.967197                    0.999410      31.316296      92.842547       0.595704       0.422387      -1.056091      -0.000643      -0.010821       0.014690       0.018257      -0.029054      -0.000110       0.004016      -0.034535       0.114254      -0.052879       0.014230       0.038649             11.531463       6.398046      -2.990848       1.222289      10.608519      -3.315086      17.587824           0.003000
           63              C      -4.439606       9.682328       6.972005       0.051869      29.209794 0.37239452E+03  0.84776885E+04                                 8.369965                            6.514986       0.086033       2.018272                    0.999778      27.782211      80.286214       0.629473       0.427420      -1.050416       0.024002      -0.034708       0.022034       0.047605       0.008073       0.013441       0.004833       0.016155      -0.108884      -0.039262       0.006736       0.032526              9.455513       5.810717      -3.379667       0.121467      10.953678      -0.523695      11.602143          -0.007726
           64              C      -2.341817       5.622236       7.600455       0.098056      36.650338 0.43985164E+03  0.10368522E+05                                 9.830465                            7.153502      -0.479140       1.861099                    0.998049      27.003080      77.670263       0.595570       0.436277      -1.052140      -0.006485       0.017688       0.008896       0.020834      -0.018084       0.002746      -0.001563      -0.040809       0.050507      -0.035760       0.015261       0.020498             12.151355      11.418274      -4.248317      -1.998485      15.826492       6.046529       9.209300          -0.000407
           65              C      -0.966290       5.431648       7.491546      -0.123208      32.577784 0.43165480E+03  0.10167352E+05                                 8.947883                            6.990890       0.110958       2.012283                    0.999312      29.497223      85.904478       0.612456       0.424580      -1.055167       0.012417      -0.029359      -0.014194       0.034894       0.017491       0.001484      -0.001916      -0.013370      -0.004431      -0.018304      -0.001186       0.019490             10.295016      10.988005      -3.123370      -1.450257      12.021968       4.489128       7.875074           0.000093
           66              C      -0.460451       4.332361       6.814893      -0.183517      33.297309 0.45043392E+03  0.10712629E+05                                 9.025044                            7.107475       0.063051       1.986611                    0.999432      30.232563      88.186503       0.612365       0.420563      -1.058725      -0.008671       0.031586       0.026632       0.042215      -0.000354      -0.016596      -0.008219       0.032329      -0.038547      -0.023760      -0.005579       0.029339             10.321604       9.288303      -1.754716      -0.731252      13.125214       5.154544       8.551296          -0.000048
           67              C      -1.320871       3.396834       6.278408       0.176061      34.020439 0.39326999E+03  0.90116640E+04                                 9.342702                            6.779363      -0.026805       2.012970                    0.999654      25.804117      73.099829       0.609921       0.438246      -1.051301       0.015272      -0.035910      -0.011700       0.040738      -0.030659      -0.006098       0.040868      -0.018734      -0.035360      -0.046297      -0.011948       0.058245             11.608391      10.186170      -3.400821      -2.294149      14.726827       6.679197       9.912176           0.000456
           68              C       6.955268       3.555638       6.394885      -0.173045      33.194303 0.44400278E+03  0.10501314E+05                                 8.963232                            7.034170       0.160145       2.022128                    0.999540      29.767651      86.041093       0.619693       0.417899      -1.062475      -0.020794       0.026535       0.020857       0.039642       0.022043       0.009899       0.007225       0.002458      -0.011359      -0.020366      -0.008182       0.028548             10.243097      10.635978      -3.107136      -2.071761      12.215528       4.505525       7.877784          -0.000246
           69              C       6.453387       4.673672       7.042418      -0.124488      32.767000 0.42887113E+03  0.10059288E+05                                 8.912031                            6.925055       0.174031       2.029231                    0.999703      29.278434      84.368681       0.622751       0.419325      -1.061211       0.013890      -0.026944      -0.018854       0.035699       0.000776       0.005530      -0.009621       0.029793      -0.031737      -0.020243      -0.000935       0.021178             10.206154       9.737256      -2.105455      -1.366435      13.201429       4.847506       7.679777           0.000061
           70              C      -1.260641       1.728491       4.436327       0.085299      26.818503 0.33349650E+03  0.74032330E+04                                 7.974253                            6.198995       0.199963       2.075277                    0.999506      26.764841      76.974037       0.638548       0.432098      -1.045070       0.045477      -0.015585       0.016017       0.050671       0.013909       0.007757      -0.014398       0.014594       0.010315      -0.026379       0.012117       0.014262              9.146898       8.032770      -2.209592       1.897720       8.117488       3.014405      11.290437          -0.001029
           71              C       0.580183       0.725956       4.848274      -0.041841      30.219258 0.39065674E+03  0.89897783E+04                                 8.520965                            6.635662       0.192800       2.044318                    0.999597      28.606102      82.790196       0.629721       0.422673      -1.054611      -0.048013      -0.020519      -0.050100       0.072362      -0.022526       0.018531      -0.007912       0.022738       0.018524      -0.028648      -0.007024       0.035672              9.747980       9.033233      -3.986127       0.305395      10.255344       3.026329       9.955364           0.000477
           72              C       0.410285       1.633994       5.849516      -0.122605      31.522022 0.41836332E+03  0.97456520E+04                                 8.677720                            6.809103       0.394017       2.098385                    0.999802      29.140681      83.501593       0.632690       0.415583      -1.064302      -0.054341       0.025190       0.011804       0.061048      -0.057685       0.050127       0.008508       0.028827      -0.033554      -0.077955      -0.001723       0.079678              9.823912       8.435223      -2.378603       1.943961       8.993656       3.244884      12.042857           0.001430
           73              C       3.481346      -1.708097      10.114417       0.038143      29.022971 0.37379362E+03  0.85310453E+04                                 8.361929                            6.546845       0.135152       2.032333                    0.999734      28.076459      81.661125       0.624126       0.429995      -1.047177      -0.036081       0.028444      -0.018698       0.049603      -0.013738      -0.004267      -0.004438      -0.028951       0.043315      -0.027921       0.011162       0.016759              9.319869      11.247823      -1.143492       0.575949      12.297405       0.173199       4.414379          -0.006318
           74              C       4.391096      -0.645721      10.311342      -0.197087      37.261100 0.47158180E+03  0.11349141E+05                                 9.705168                            7.222424       0.097043       1.980442                    0.999796      31.241078      91.779291       0.613564       0.414801      -1.061993      -0.013469       0.014067      -0.021657       0.029126       0.007774       0.013368       0.004436       0.010826      -0.143213      -0.050132       0.014466       0.035666             11.353185      19.005102      -1.608350       1.061395      10.022556      -0.088399       5.031898           0.002777
           75              C       3.663805       0.508014      10.214936      -0.226055      36.054679 0.50081768E+03  0.12243685E+05                                 9.455605                            7.450787       0.029657       1.947139                    0.999883      32.237913      95.667692       0.602723       0.415677      -1.060710       0.017692      -0.019278      -0.006599       0.026985       0.034472       0.006623       0.018863      -0.014221      -0.081083      -0.034775      -0.018381       0.053156             10.486360      13.758007      -0.869566       0.819174      12.704622      -0.123506       4.996450          -0.002001
           76              C       2.314630       0.119514       9.949902       0.116158      37.473221 0.41640806E+03  0.97194689E+04                                 9.913056                            6.918425      -0.137820       1.950416                    0.999503      27.611996      80.023297       0.608774       0.431049      -1.051291       0.006786      -0.066440      -0.008024       0.067266      -0.009167       0.006452       0.004222       0.001481      -0.093841      -0.032768       0.007864       0.024903             12.219063      16.354388      -4.994006       1.755472      14.734976      -1.049805       5.567824           0.001614
           77              C       1.203901       0.972847       9.835563      -0.032201      47.024689 0.49602370E+03  0.12015352E+05                                11.299115                            7.473564      -0.070756       1.964517                    0.999235      28.700409      82.915880       0.598808       0.422264      -1.063760       0.006977       0.025796       0.000752       0.026733       0.020196      -0.023031       0.003754      -0.097814       0.139516      -0.080450       0.029632       0.050818             14.341831      17.658146      -0.506565       2.966375      18.772883       0.047256       6.594463          -0.000516
           78              C      -0.120850       0.588646       9.599484       0.122453      36.771099 0.41767199E+03  0.97682482E+04                                 9.834922                            6.965386      -0.070253       1.974464                    0.999698      27.590102      80.357877       0.601227       0.435598      -1.047259      -0.030110      -0.063911      -0.014308       0.072083       0.003221       0.011446       0.008375       0.011379      -0.095428      -0.035421       0.009851       0.025570             11.955192      17.459152       2.530567       3.823858      12.153381       0.127103       6.253043           0.000924
           79              C      -1.194317       1.466239       9.230969      -0.219427      36.035002 0.51881045E+03  0.12814238E+05                                 9.540293                            7.636569      -0.069178       1.918420                    0.999782      32.465551      97.290392       0.588306       0.421521      -1.055508      -0.018151      -0.013725      -0.007601       0.023991      -0.019696      -0.004544      -0.002330      -0.052380      -0.072581      -0.027785      -0.017090       0.044875             10.575127      11.779184      -0.014315       2.300740      13.993778      -0.881442       5.952419          -0.004753
           80              C       7.397295       0.672116       8.892725      -0.189483      33.412104 0.46289092E+03  0.11067439E+05                                 8.960810                            7.133589       0.225580       2.025069                    0.999835      30.733404      89.441472       0.621397       0.412258      -1.065632       0.014645      -0.000540       0.010138       0.017820      -0.009553       0.014158      -0.002723      -0.000423      -0.129444      -0.046126       0.013074       0.033052              9.940896      13.945348      -0.891264       2.354981      10.275574      -1.058514       5.601764           0.002918
           81              C       7.838939      -0.665438       9.085537       0.040076      28.404561 0.36611024E+03  0.83100319E+04                                 8.239455                            6.476157       0.113195       2.029772                    0.999545      27.841489      80.680559       0.628147       0.429590      -1.047724       0.040865       0.016169       0.010599       0.045208       0.020253      -0.004239       0.011423       0.001783       0.030745      -0.028656       0.009604       0.019052              9.207937      11.038756       1.166165       1.520205      11.594323      -0.435166       4.990732          -0.008137
           82              C       1.474204       2.440962       9.982640       0.094127      36.115021 0.44092757E+03  0.10408609E+05                                 9.739043                            7.166404      -0.441268       1.871387                    0.998466      27.162077      78.388725       0.594038       0.436784      -1.050989      -0.002311      -0.018633       0.001000       0.018802       0.000229       0.013860       0.003317       0.001053      -0.087502      -0.033354       0.014010       0.019344             11.865669       7.413109       2.489093      -1.707504      19.809616       1.263462       8.374281          -0.000163
           83              C       2.290795       3.102227       9.068756      -0.127969      33.482974 0.44421216E+03  0.10523562E+05                                 9.090446                            7.094716       0.095543       2.004987                    0.999418      29.576561      85.986936       0.608447       0.424924      -1.056442       0.015343       0.030847       0.009717       0.035796      -0.013850      -0.008247       0.007756       0.002354       0.033268      -0.019445      -0.001680       0.021125             10.364935       7.077061       2.730870      -1.682211      16.104690       0.106337       7.913054           0.000029
           84              C       2.548837       4.461034       9.214517      -0.183361      33.706697 0.44221336E+03  0.10423673E+05                                 8.973421                            6.963096       0.249298       2.045586                    0.999801      29.692653      85.017716       0.631994       0.411154      -1.069341      -0.000586      -0.039464      -0.009357       0.040563       0.011345      -0.011330      -0.021290       0.009485       0.036713      -0.024396      -0.007772       0.032168             10.218428       6.829854       2.398047      -1.543345      15.754764       1.869903       8.070665          -0.000056
           85              C       2.020987       5.148678      10.291601       0.172391      34.070191 0.38215275E+03  0.86691065E+04                                 9.262023                            6.625935       0.143627       2.067290                    0.999414      25.444582      71.040741       0.626729       0.430813      -1.058883       0.008834       0.036773       0.009293       0.038944       0.013060      -0.010587       0.014738      -0.071168      -0.100749      -0.042962      -0.013557       0.056519             11.463109       7.343123       4.068322      -1.459212      19.008403       1.589856       8.037802           0.000438
           86              C       1.203045       4.504029      11.215355      -0.164147      33.499258 0.44881751E+03  0.10645919E+05                                 9.043249                            7.084482       0.200216       2.040786                    0.999447      29.568493      85.643376       0.615765       0.419351      -1.061348      -0.014117      -0.036778       0.001764       0.039433      -0.006237      -0.007386       0.014436       0.014945       0.023877      -0.019345      -0.001486       0.020831             10.343273       7.091221       2.887048      -1.588690      15.865534       0.507871       8.073064           0.000020
           87              C       0.922220       3.155422      11.048043      -0.117816      32.541724 0.43470776E+03  0.10252691E+05                                 8.943720                            7.018087       0.152833       2.027937                    0.999486      29.341109      85.379888       0.611215       0.424885      -1.055454       0.002876       0.032755       0.002753       0.032996       0.002317      -0.007857      -0.007366       0.028899      -0.004058      -0.017248      -0.001787       0.019036             10.216904       6.236115       1.740586      -1.392800      16.082468       1.989513       8.332128           0.000107
           88              C       3.534759       7.100221      10.168214       0.089902      27.022434 0.32971705E+03  0.72783973E+04                                 7.969121                            6.136811       0.250235       2.094646                    0.999648      26.333170      74.842899       0.647793       0.428327      -1.050257      -0.027998       0.025982       0.016796       0.041726      -0.013726       0.004099      -0.009807       0.036772       0.039214      -0.030974       0.008556       0.022418              9.198611      11.464047       1.952543      -1.870143      11.100347       0.695227       5.031439          -0.005309
           89              C       7.089917      -3.306382      10.873328      -0.053100      31.392478 0.40451196E+03  0.93893492E+04                                 8.744092                            6.762810       0.170290       2.033930                    0.999637      28.912837      84.018818       0.622369       0.423989      -1.053873       0.066498       0.006932      -0.022810       0.070643      -0.015368      -0.019293       0.018015       0.019169      -0.090757      -0.040271      -0.002111       0.042381              9.950413      10.543069       0.797324      -1.019045      14.038451       1.123565       5.269720           0.000859
           90              C       1.509939       7.535074      10.912647      -0.120092      31.842817 0.41243649E+03  0.95802135E+04                                 8.733868                            6.755578       0.371508       2.093644                    0.999758      29.072602      83.381899       0.635461       0.414953      -1.063946       0.020667      -0.050661      -0.016414       0.057124      -0.032607      -0.036016       0.023614      -0.009372      -0.177795      -0.073811      -0.001671       0.075482              9.867754      12.816019       1.257128      -1.430019      11.755610       0.773773       5.031633           0.001638
           91              C       2.936631       9.988427       3.569823       0.031798      28.987404 0.37655243E+03  0.86175568E+04                                 8.382901                            6.582529       0.073910       2.009130                    0.999719      28.337740      82.776321       0.620235       0.431510      -1.045317       0.008260      -0.008297      -0.043232       0.044789      -0.014731       0.011242       0.012468       0.017572       0.070993      -0.033697       0.004831       0.028866              9.425415       6.506278       2.858017       1.014524       9.333751       1.388718      12.436217          -0.007271
           92              C       2.253159       8.756652       3.600423      -0.199858      33.272724 0.46179526E+03  0.11027456E+05                                 8.887210                            7.107907       0.237502       2.022733                    0.999770      30.909700      89.705649       0.625194       0.410266      -1.067624       0.013389      -0.001340      -0.015852       0.020793       0.043545      -0.008947      -0.003954      -0.051395       0.095675      -0.066852       0.025480       0.041372              9.727688       7.343942       3.258924      -1.012085       9.245226      -1.231491      12.593897           0.002486
           93              C       2.158552       8.342368       2.298941      -0.227509      36.579109 0.51262138E+03  0.12621679E+05                                 9.599588                            7.563087       0.019105       1.941112                    0.999881      32.567132      97.397258       0.594501       0.418440      -1.057594       0.008987       0.005463       0.024987       0.027110       0.027799       0.002686       0.001448      -0.056097      -0.050413      -0.031347      -0.016632       0.047979             10.697796       8.030636       4.363498      -0.110299      11.778140       0.909722      12.284611          -0.003655
           94              C       2.758616       9.349723       1.500876       0.113271      38.058589 0.41836899E+03  0.97880058E+04                                10.037227                            6.957434      -0.028080       1.987380                    0.999729      27.665254      80.574244       0.603395       0.433880      -1.048361       0.017029       0.048155       0.045662       0.068512       0.020743      -0.000727       0.002330      -0.034801       0.087678      -0.041726       0.012270       0.029456             12.359103       7.069253       2.858277      -0.717006       9.870307       0.987846      20.137749           0.001601
           95              C       2.900135       9.332012       0.103645      -0.031751      48.996325 0.48811833E+03  0.11768926E+05                                11.576044                            7.401882      -0.012676       1.983853                    0.999298      28.553544      82.127842       0.603537       0.420911      -1.065296      -0.022085      -0.020722      -0.011277       0.032316      -0.021546       0.030624       0.038793       0.014435      -0.165968      -0.083062       0.032586       0.050476             14.980213       8.898680       5.830414      -0.621981      16.500587       0.388846      19.541370          -0.000794
           96              C       3.497496       5.275653      15.763059       0.120052      39.564388 0.41829304E+03  0.97642089E+04                                10.257857                            6.926613      -0.032051       1.984902                    0.999682      27.490117      79.399502       0.610038       0.430123      -1.052965       0.016241       0.070203       0.013460       0.073303       0.022938      -0.010242      -0.000860      -0.037853       0.039836      -0.037937       0.012422       0.025514             12.878816       7.844121       5.552003      -2.149125      15.477149      -4.653615      15.315178           0.002194
           97              C       3.476257       5.353798      14.335229      -0.216369      37.136699 0.50214783E+03  0.12303953E+05                                 9.693071                            7.482365      -0.016041       1.933233                    0.999864      32.358170      96.635120       0.597882       0.418097      -1.057484       0.009674       0.022968      -0.000622       0.024930       0.012883       0.005804       0.034270      -0.008186       0.086172      -0.034782      -0.015810       0.050592             10.955794       6.587845       3.722987       0.163845      11.738369      -0.883946      14.541169          -0.003243
           98              C       4.055471       6.532523      13.974446      -0.188492      37.565158 0.49036045E+03  0.11929107E+05                                 9.850972                            7.430197       0.075048       1.977540                    0.999308      31.283353      92.711820       0.596344       0.422198      -1.056223       0.001347      -0.010729       0.013909       0.017618       0.029245       0.000205       0.004145      -0.034781       0.114251      -0.053106       0.014405       0.038700             11.517239       6.389326       2.985876      -1.221070      10.593907      -3.312487      17.568483           0.003004
           99              C       4.439683       7.160721      15.197784       0.051798      29.228775 0.37268017E+03  0.84861378E+04                                 8.375550                            6.519379       0.084209       2.017412                    0.999755      27.791868      80.333233       0.628963       0.427669      -1.050223      -0.024232      -0.034617       0.022832       0.048030      -0.007858      -0.012608       0.004935       0.014529      -0.107257      -0.038487       0.007180       0.031308              9.461906       5.813699       3.381020      -0.121035      10.959138      -0.523396      11.612882          -0.007726
          100              C       2.341868       3.100629      15.826233       0.095480      36.726773 0.44100077E+03  0.10399748E+05                                 9.831746                            7.154420      -0.463642       1.865255                    0.998322      27.034277      77.710859       0.596735       0.435252      -1.053027       0.006742       0.018103       0.008909       0.021273       0.017322      -0.001880      -0.001965      -0.040450       0.051966      -0.035312       0.015142       0.020170             12.152749      11.419681       4.248157       1.998478      15.827236       6.047396       9.211330          -0.000404
          101              C       0.966341       2.910041      15.717324      -0.122979      32.559680 0.43139201E+03  0.10159305E+05                                 8.943464                            6.987701       0.111247       2.012819                    0.999354      29.486403      85.856556       0.612754       0.424451      -1.055279      -0.011646      -0.029144      -0.013721       0.034253      -0.017891       0.000067      -0.002117      -0.011581      -0.002175      -0.018522      -0.000798       0.019320             10.289613      10.983127       3.120700       1.449146      12.014442       4.486591       7.871270           0.000096
          102              C       0.460493       1.810754      15.040671      -0.181163      33.217914 0.44907226E+03  0.10671381E+05                                 9.007259                            7.093639       0.069007       1.988796                    0.999460      30.189426      88.003053       0.613407       0.420197      -1.059033       0.007893       0.030672       0.026877       0.041539       0.000974       0.016703      -0.007742       0.036135      -0.041903      -0.024473      -0.006828       0.031301             10.300218       9.276514       1.749879       0.729277      13.092354       5.140523       8.531788          -0.000045
          103              C       1.320906       0.875227      14.504186       0.177102      33.988321 0.39281432E+03  0.89993914E+04                                 9.341174                            6.778403      -0.028496       2.012500                    0.999674      25.788191      73.067900       0.609511       0.438630      -1.050980      -0.013011      -0.036069      -0.011675       0.040082       0.030983       0.004688       0.040380      -0.017386      -0.036859      -0.047004      -0.010324       0.057328             11.606141      10.185386       3.398574       2.292897      14.722615       6.677334       9.910421           0.000456
          104              C       2.698268       1.034031      14.620663      -0.175409      33.306268 0.44585254E+03  0.10556721E+05                                 8.985143                            7.050570       0.160371       2.021452                    0.999578      29.829764      86.286740       0.618700       0.418108      -1.062273       0.022282       0.025406       0.021104       0.039841      -0.022360      -0.010943       0.007265       0.003142      -0.009903      -0.021093      -0.008148       0.029241             10.269522      10.662857       3.120534       2.080820      12.246892       4.518565       7.898816          -0.000243
          105              C       3.200157       2.152065      15.268197      -0.122139      32.694969 0.42761226E+03  0.10022633E+05                                 8.901317                            6.916532       0.171881       2.029333                    0.999734      29.235417      84.221382       0.622897       0.419525      -1.061059      -0.013902      -0.026921      -0.019029       0.035779      -0.001278      -0.004502      -0.010254       0.030813      -0.030909      -0.020939      -0.000264       0.021203             10.193893       9.727797       2.102988       1.364938      13.183238       4.840607       7.670645           0.000065
          106              C       1.260661      -0.793116      12.662105       0.085079      26.821845 0.33357706E+03  0.74050241E+04                                 7.972343                            6.197612       0.196772       2.074310                    0.999553      26.768047      76.968181       0.638987       0.431801      -1.045312      -0.044567      -0.015898       0.015496       0.049791      -0.013423      -0.007781      -0.014876       0.014362       0.011678      -0.026438       0.012367       0.014071              9.144588       8.031924       2.209201      -1.897708       8.114815       3.013116      11.287024          -0.001037
          107              C      -0.580168      -1.795651      13.074052      -0.040566      30.188796 0.39018379E+03  0.89760278E+04                                 8.514685                            6.630862       0.200472       2.046625                    0.999646      28.587611      82.719007       0.630071       0.422573      -1.054691       0.048713      -0.018491      -0.049570       0.071916       0.022207      -0.018995      -0.006955       0.022734       0.020166      -0.028877      -0.006538       0.035415              9.740554       9.029862       3.985789      -0.303867      10.248206       3.022010       9.943595           0.000466
          108              C      -0.410263      -0.887613      14.075294      -0.125774      31.584747 0.41955503E+03  0.97805803E+04                                 8.691161                            6.821542       0.384114       2.095020                    0.999811      29.176715      83.641511       0.631718       0.415918      -1.064065       0.054794       0.024874       0.012507       0.061461       0.056790      -0.050307       0.008362       0.027849      -0.035962      -0.077326      -0.001870       0.079197              9.838543       8.447145       2.386605      -1.940318       9.011860       3.250343      12.056626           0.001431
          109              C       6.172163       0.813510       1.888639       0.036882      29.074276 0.37468339E+03  0.85571358E+04                                 8.375404                            6.558328       0.127054       2.029574                    0.999713      28.106161      81.796981       0.623001       0.430480      -1.046796       0.035823       0.027642      -0.018537       0.048898       0.014003       0.004421      -0.004420      -0.028555       0.045003      -0.028269       0.011232       0.017037              9.334295      11.266283       1.146574      -0.576332      12.315299       0.173284       4.421304          -0.006338
          110              C       5.262421       1.875886       2.085564      -0.197517      37.310452 0.47265512E+03  0.11382428E+05                                 9.718786                            7.237183       0.118199       1.985080                    0.999725      31.265618      91.907574       0.612054       0.415553      -1.061420       0.013532       0.012581      -0.022349       0.028997      -0.008817      -0.012756       0.004647       0.012371      -0.144427      -0.050319       0.013345       0.036974             11.365284      19.012370       1.610657      -1.059574      10.043987      -0.088532       5.039496           0.002778
          111              C       5.989719       3.029621       1.989158      -0.226474      36.055398 0.50094016E+03  0.12247287E+05                                 9.452693                            7.449261       0.036789       1.949203                    0.999883      32.246428      95.691734       0.603087       0.415405      -1.060896      -0.018399      -0.021412      -0.005975       0.028856      -0.033022      -0.005621       0.018361      -0.013544      -0.082113      -0.034780      -0.016664       0.051444             10.481406      13.745525       0.864569      -0.817906      12.703707      -0.123000       4.994985          -0.002024
          112              C       7.338891       2.641121       1.724123       0.116917      37.465180 0.41634148E+03  0.97175186E+04                                 9.912519                            6.918758      -0.140218       1.949754                    0.999569      27.605339      80.002159       0.608643       0.431159      -1.051225      -0.005993      -0.066114      -0.008739       0.066958       0.009525      -0.005897       0.003997       0.001028      -0.095394      -0.033066       0.007586       0.025480             12.217117      16.349759       4.992938      -1.754740      14.734580      -1.049833       5.567013           0.001624
          113              C      -1.203875       3.494454       1.609785      -0.032736      47.036029 0.49616660E+03  0.12019909E+05                                11.301497                            7.475080      -0.071288       1.964170                    0.999234      28.705924      82.940790       0.598683       0.422314      -1.063708      -0.006603       0.026212       0.000437       0.027035      -0.020205       0.022987       0.003837      -0.097695       0.140361      -0.080517       0.029445       0.051072             14.344245      17.660099       0.502972      -2.966460      18.777313       0.046935       6.595324          -0.000583
          114              C       0.120873       3.110253       1.373705       0.121601      36.768903 0.41764992E+03  0.97673389E+04                                 9.833785                            6.964624      -0.072138       1.974000                    0.999690      27.588549      80.344633       0.601351       0.435526      -1.047331       0.029214      -0.063282      -0.013677       0.071029      -0.002384      -0.010899       0.008247       0.010432      -0.096384      -0.035530       0.010905       0.024625             11.953284      17.454252      -2.530747      -3.822687      12.153472       0.126855       6.252128           0.000940
          115              C       1.194345       3.987846       1.005190      -0.218630      36.016558 0.51846427E+03  0.12803502E+05                                 9.537296                            7.633789      -0.065316       1.919550                    0.999755      32.452967      97.243149       0.588442       0.421495      -1.055528       0.018509      -0.014944      -0.007361       0.024902       0.019915       0.004889      -0.001654      -0.053046      -0.074369      -0.028319      -0.017243       0.045562             10.571763      11.774370       0.014149      -2.299913      13.990630      -0.880950       5.950289          -0.004773
          116              C       2.256227       3.193723       0.666946      -0.190312      33.403903 0.46270914E+03  0.11060952E+05                                 8.955042                            7.128470       0.225883       2.025017                    0.999855      30.732289      89.401732       0.622165       0.411828      -1.066012      -0.013270      -0.000171       0.008647       0.015840       0.009319      -0.013724      -0.002586      -0.000079      -0.128775      -0.045736       0.013125       0.032611              9.934437      13.936874       0.891840      -2.354777      10.268140      -1.057692       5.598296           0.002920
          117              C       1.814575       1.856169       0.859758       0.040323      28.399764 0.36609108E+03  0.83088986E+04                                 8.236154                            6.473948       0.119077       2.031541                    0.999554      27.837196      80.646030       0.628595       0.429319      -1.047963      -0.041550       0.016701       0.011135       0.046144      -0.019657       0.004359       0.011947       0.000038       0.030217      -0.028228       0.008955       0.019273              9.203727      11.031554      -1.164727      -1.519958      11.590646      -0.435157       4.988982          -0.008154
          118              C      -1.474168       4.962569       1.756862       0.094909      36.107932 0.44079320E+03  0.10405531E+05                                 9.740892                            7.167489      -0.442498       1.871165                    0.998398      27.160838      78.407329       0.593672       0.437049      -1.050739       0.001184      -0.018177       0.000209       0.018217      -0.000117      -0.013545       0.002856       0.001096      -0.089418      -0.033704       0.014352       0.019353             11.868209       7.414337      -2.491125       1.706621      19.816758       1.262845       8.373531          -0.000161
          119              C      -2.290756       5.623834       0.842978      -0.130316      33.547049 0.44528123E+03  0.10554998E+05                                 9.099833                            7.101914       0.067703       1.995991                    0.999384      29.614491      86.115951       0.608324       0.424764      -1.056565      -0.015394       0.031534       0.008707       0.036155       0.013543       0.007514       0.007979       0.002158       0.030952      -0.018768      -0.001587       0.020355             10.375870       7.084443      -2.735717       1.683242      16.124439       0.103964       7.918730           0.000031
          120              C      -2.548790       6.982641       0.988739      -0.183189      33.718760 0.44237845E+03  0.10428759E+05                                 8.975740                            6.964645       0.250290       2.045761                    0.999790      29.697291      85.041755       0.631876       0.411183      -1.069299      -0.000576      -0.040373      -0.010059       0.041611      -0.011495       0.010590      -0.021326       0.008053       0.035616      -0.024049      -0.007653       0.031702             10.221161       6.831868      -2.399801       1.543611      15.759638       1.869453       8.071978          -0.000047
          121              C      -2.020933       7.670285       2.065822       0.175530      33.997730 0.38117394E+03  0.86416870E+04                                 9.251445                            6.619428       0.136800       2.065860                    0.999395      25.407722      70.925195       0.626732       0.431071      -1.058684      -0.008997       0.038408       0.008767       0.040410      -0.013479       0.010541       0.014789      -0.073406      -0.101650      -0.043418      -0.014427       0.057845             11.448592       7.335023      -4.062303       1.457705      18.981559       1.588075       8.029193           0.000437
          122              C      -1.202993       7.025636       2.989577      -0.164796      33.525507 0.44926937E+03  0.10659661E+05                                 9.049003                            7.089352       0.198880       2.040447                    0.999434      29.584455      85.710790       0.615364       0.419505      -1.061217       0.014815      -0.036360       0.002699       0.039355       0.006172       0.007522       0.015363       0.014427       0.022867      -0.019810      -0.001584       0.021394             10.349349       7.095722      -2.887780       1.589422      15.873844       0.509588       8.078482           0.000025
          123              C      -0.922178       5.677029       2.822265      -0.116427      32.512013 0.43423012E+03  0.10238898E+05                                 8.942220                            7.018075       0.144628       2.026077                    0.999471      29.317744      85.309176       0.610696       0.425351      -1.055135      -0.003094       0.033383       0.003195       0.033678      -0.001924       0.008373      -0.006700       0.028198      -0.005126      -0.016428      -0.002614       0.019042             10.214461       6.234030      -1.737903       1.390588      16.079568       1.992416       8.329786           0.000107
          124              C      -3.534692       9.621828       1.942435       0.089372      27.012518 0.32960121E+03  0.72748233E+04                                 7.963714                            6.132215       0.250405       2.094734                    0.999632      26.331376      74.819881       0.648627       0.427836      -1.050612       0.029162       0.024848       0.016737       0.041809       0.013487      -0.004925      -0.010674       0.038066       0.040422      -0.031777       0.008068       0.023709              9.191598      11.457491      -1.945108       1.870412      11.089188       0.696305       5.028114          -0.005297
          125              C       2.563584      -0.784775       2.647549      -0.052527      31.391375 0.40449597E+03  0.93894727E+04                                 8.745960                            6.764306       0.170727       2.034061                    0.999617      28.914703      84.043625       0.622036       0.424193      -1.053680      -0.066262       0.005614      -0.022677       0.070259       0.015133       0.018976       0.018756       0.019821      -0.092177      -0.040998      -0.001560       0.042557              9.952223      10.543105      -0.796056       1.019026      14.042417       1.125051       5.271146           0.000869
          126              C      -1.509869      10.056681       2.686868      -0.122366      31.924380 0.41394486E+03  0.96244896E+04                                 8.751335                            6.770701       0.367429       2.091875                    0.999766      29.120123      83.571350       0.634329       0.415294      -1.063677      -0.023296      -0.051289      -0.017105       0.058872       0.032515       0.035392       0.023716      -0.010066      -0.173025      -0.072173      -0.002458       0.074631              9.886973      12.832958      -1.260009       1.429595      11.786669       0.776503       5.041293           0.001647
          127              N      -3.233114       7.844998      10.556471      -0.289863      43.833822 0.62424615E+03  0.15919604E+05                                10.669415                            8.291494      -0.462628       1.851194                    0.997523      30.595185      88.922648       0.581552       0.412991      -1.076157       0.053093      -0.087500       0.018962       0.104089       0.009928      -0.006719       0.010761       0.003519       0.132695      -0.034214      -0.012082       0.046296             12.490423       8.674825      -3.785650       0.012707      13.889316       0.621525      14.907128           0.043920
          128              N      -4.129634       8.949727       8.042015      -0.280705      43.640991 0.60732671E+03  0.15309233E+05                                10.465844                            8.044050      -0.195322       1.931120                    0.999253      30.041282      85.471192       0.608158       0.399538      -1.090268       0.041453      -0.020957      -0.099687       0.109977      -0.027901       0.021250      -0.017153      -0.027649      -0.076141      -0.037738      -0.014752       0.052490             12.316318       7.247593      -3.573629      -0.230315      13.013233      -0.158150      16.688126           0.052097
          129              N      -0.782982       2.267604       5.583000       0.018654      33.660692 0.35015659E+03  0.76535530E+04                                 8.728370                            5.967480       0.084334       2.106367                    0.998825      23.533760      61.353083       0.734775       0.381374      -1.108474       0.026864      -0.003107       0.003808       0.027310      -0.042720       0.027917       0.055081       0.020957      -0.023449      -0.087028       0.032859       0.054168             11.275548       8.053242      -4.481137      -1.280893      13.491190       6.706516      12.282211           0.000728
          130              N      -0.457762       0.799783       3.945577      -0.240406      39.272093 0.57877717E+03  0.14407982E+05                                 9.831897                            7.905938      -0.177473       1.953614                    0.998669      29.046931      81.995670       0.607558       0.404974      -1.087120       0.042091       0.059135       0.100854       0.124259      -0.034964       0.009995      -0.038612       0.051866      -0.091739      -0.062521      -0.004171       0.066692             11.526975       9.013860      -2.606996       1.377266      10.975298       4.214115      14.591766           0.032920
          131              N       2.246568      -1.264623       9.887550      -0.272348      41.117679 0.59291968E+03  0.14905108E+05                                10.144408                            8.020489      -0.324351       1.896373                    0.998783      30.026565      86.224861       0.598866       0.406853      -1.081804       0.081416       0.060695       0.013925       0.102500      -0.039826      -0.015953      -0.011907      -0.024941      -0.022358      -0.047822       0.002362       0.045460             11.661065      14.329477      -0.277570       0.797009      14.481764       0.311302       6.171954           0.051449
          132              N      -0.557579      -0.731746       9.510481      -0.275376      42.413806 0.60278846E+03  0.15208006E+05                                10.361034                            8.083564      -0.318820       1.901791                    0.998194      29.982300      86.108014       0.597209       0.406511      -1.082590      -0.045222       0.088056      -0.028925       0.103129       0.035356      -0.002550       0.015284       0.037743      -0.046106      -0.040715      -0.007574       0.048288             12.063084      13.634298      -0.044650       2.661445      15.516716      -0.783116       7.038237           0.043051
          133              N       2.331159       6.538739      10.451839       0.023688      33.415184 0.33977286E+03  0.73537115E+04                                 8.624974                            5.840371       0.162648       2.135095                    0.998875      23.187252      59.695165       0.751735       0.376464      -1.114671      -0.017545       0.014339       0.013696       0.026477       0.011401      -0.039554       0.019919      -0.034069      -0.180452      -0.081492       0.030053       0.051438             11.099170       9.422699       4.118619      -0.551960      18.920009       1.538645       4.954803           0.000213
          134              N       3.533701       8.399645      10.402978      -0.236299      40.417024 0.56922486E+03  0.14118406E+05                                10.030736                            7.841673      -0.218290       1.939761                    0.998706      29.051351      81.991834       0.609592       0.405102      -1.086491      -0.104768      -0.051678       0.023311       0.119124      -0.054565      -0.005896       0.023336      -0.021631      -0.004717      -0.056896      -0.006873       0.063769             11.913119      14.117413       3.728582      -1.942320      15.083739       0.300735       6.538204           0.033112
          135              N       3.233186      10.366605       2.330692      -0.289361      43.811736 0.62383504E+03  0.15905180E+05                                10.662124                            8.285739      -0.462746       1.851158                    0.997634      30.583270      88.852917       0.582121       0.412690      -1.076443      -0.053544      -0.087205       0.018039       0.103909      -0.010014       0.007757       0.010847       0.003599       0.131174      -0.034304      -0.011704       0.046008             12.481871       8.667942       3.781463      -0.012201      13.876831       0.623155      14.900838           0.043887
          136              N       4.129708       6.428120      16.267793      -0.280246      43.613253 0.60686056E+03  0.15294877E+05                                10.462798                            8.041898      -0.188701       1.933286                    0.999139      30.028790      85.434389       0.608120       0.399631      -1.090181      -0.041249      -0.021262      -0.100459       0.110660       0.027496      -0.021576      -0.017345      -0.027379      -0.075222      -0.037805      -0.014405       0.052210             12.312540       7.245290       3.572161       0.230915      13.008546      -0.157922      16.683783           0.052080
          137              N       0.783008      -0.254003      13.808779       0.020040      33.645902 0.35000313E+03  0.76496733E+04                                 8.727203                            5.967050       0.084438       2.106451                    0.998804      23.528009      61.344181       0.734609       0.381486      -1.108347      -0.028164      -0.002377       0.003594       0.028491       0.043271      -0.028114       0.054743       0.021075      -0.023057      -0.087192       0.032965       0.054227             11.273814       8.051676       4.480160       1.281346      13.489088       6.705805      12.280677           0.000726
          138              N       0.457776      -1.721824      12.171355      -0.240465      39.233513 0.57813857E+03  0.14386927E+05                                 9.823209                            7.899981      -0.174166       1.954980                    0.998713      29.026879      81.902321       0.608021       0.404810      -1.087320      -0.042676       0.058846       0.101125       0.124541       0.034870      -0.010428      -0.039041       0.051035      -0.090384      -0.062509      -0.004104       0.066613             11.515742       9.007962       2.605663      -1.375710      10.964453       4.208299      14.574812           0.032949
          139              N       7.406943       1.256984       1.661772      -0.270808      40.968569 0.59041121E+03  0.14823513E+05                                10.113133                            7.998250      -0.323094       1.897408                    0.998737      29.960343      85.927699       0.600403       0.406319      -1.082365      -0.081831       0.060056       0.014571       0.102544       0.039608       0.015844      -0.011366      -0.022740      -0.026333      -0.046811       0.001210       0.045601             11.622824      14.279204       0.279095      -0.793748      14.434576       0.309476       6.154692           0.051589
          140              N       0.557593       1.789861       1.284702      -0.274729      42.407099 0.60269293E+03  0.15205291E+05                                10.361048                            8.083761      -0.311900       1.903816                    0.998279      29.979857      86.105642       0.597098       0.406595      -1.082513       0.045390       0.089004      -0.028873       0.103998      -0.035201       0.002637       0.015182       0.035554      -0.045827      -0.040156      -0.007457       0.047613             12.062651      13.630462       0.043678      -2.661045      15.518871      -0.783263       7.038619           0.043128
          141              N      -2.331095       9.060346       2.226060       0.020416      33.467688 0.34050927E+03  0.73723585E+04                                 8.625612                            5.841056       0.179153       2.139989                    0.998880      23.219956      59.756417       0.752911       0.375738      -1.115403       0.017864       0.014956       0.014377       0.027378      -0.011464       0.039183       0.019023      -0.031296      -0.178297      -0.080262       0.030585       0.049677             11.099340       9.424058      -4.120755       0.551805      18.919155       1.538110       4.954808           0.000215
          142              N      -3.533626      10.921252       2.177199      -0.235740      40.387779 0.56879785E+03  0.14104210E+05                                10.023023                            7.836652      -0.217556       1.940169                    0.998686      29.040670      81.933028       0.610072       0.404888      -1.086709       0.103956      -0.051877       0.023303       0.118496       0.054992       0.005654       0.022573      -0.021067      -0.004799      -0.057137      -0.006504       0.063640             11.902436      14.101846      -3.721931       1.939917      15.072273       0.302399       6.533190           0.033188

******************************************************
Auxiliary information for the entire system
The total spin magnetic moment of the unit cell is   4.001235
The total net atomic charge of the unit cell is   -0.000004
Accuracy of reproducing the electrostatic potential in the unit cell:
  The inner radius (bohr) =    5.0000
  The outer radius (bohr) =   12.0000
  Valid grid points have density less than (e/(bohr^3)) =    0.0001
  The number of valid grid points were=        26416
  The rms potential error without charges in kcal/mol is=      4.58892
  The rms potential error with partial charges in kcal/mol is=      0.66773
  The RRMSE value at monopole order=      0.14551
  The rms potential error with partial charges and cloud penetration in kcal/mol is=      0.66276
  The RRMSE value at monopole order with cloud penetration is=      0.14443
  The rms potential error with partial charges and atomic dipoles in kcal/mol is=      0.50192
  The RRMSE value at dipole order=      0.10938
  The rms potential error with partial charges, atomic dipoles and cloud penetration in kcal/mol is=      0.48661
  The RRMSE value at dipole order with cloud penetration=      0.10604

******************************************************
The electron densities and ab initio electrostatic potential were computed in VASP using the PBE functional and
projector augmented wave method. See the main text of the journal article for a description of computational details.
The atomic charges, dipoles, and quadrupoles were computed with the DDEC6 method as described in
(a) T. A. Manz and N. Gabaldon Limas, RSC Adv. 6 (2016) 47771-47801 DOI: 10.1039/c6ra04656h
(b) N. Gabaldon Limas and T. A. Manz, RSC Adv. 8 (2018) 2678-2707 DOI: 10.1039/c7ra11829e.
For each atom in the material, the electron cloud parameters were fit to the spherically averaged atom-in-material
electron density using radial positions for which this density was between 10^-4 and 10^-2 electrons per cubic bohr.
The polarizabilities, dispersion coefficients, and quantum Drude oscillator (QDO) parameters were fit using the MCLF method.
The magnetic structure of the system was optimized in VASP from the default ferromagnetic initial guess using spin polarization.
The atomic spin moments (ASMs) were computed on this optimized magnetic structure using the DDEC6 partition as inputs
to the method of T. A. Manz and D. S. Sholl, J. Chem. Theory Comput. 7 (2011) 4146-4164 DOI: 10.1021/ct200539n.
The RMSE and RRMSE were computed using a uniform grid with Ewald summation.
