# Supplementary material for: A collection of forcefield precursors for metal–organic frameworks
Source: RSC Adv. 2019 Nov 13;9(63):36492–507. doi: 10.1039/c9ra07327b (PMC9075174; doi:10.1039/c9ra07327b)
Supplement: RA-009-C9RA07327B-s4308 [file RA-009-C9RA07327B-s4308.xyz]

  326
jmolscript: load "" {1 1 1} spacegroup "x,y,z" unitcell [{     17.775600     0.000000     0.000000 }, {     -7.902546    15.922366     0.000000 }, {      0.000000     0.000000    24.837000 }]
Eu    11.052177     0.273228     0.000000     1.368692
Eu     6.050438    12.287449     0.000000     1.314780
Eu    -1.179123    15.649138     0.000000     1.368692
Eu     3.822616     3.634917     0.000000     1.314779
Eu    14.541808     5.900988    12.418500     1.368683
Eu     1.556520     5.040066    12.418500     1.314768
Eu    -4.668754    10.021378    12.418500     1.368681
Eu     8.316534    10.882300    12.418500     1.314772
Si     0.000000     0.000000    18.627750     0.665633
Si     0.000000     0.000000     6.209250     0.665633
Si     7.920071     6.111163     6.209250     0.676532
Si     1.952983     9.811203     6.209250     0.676531
Si     1.952983     9.811203    18.627750     0.676531
Si     7.920071     6.111163    18.627750     0.676531
H     14.201130     1.339071    21.610674     0.117273
H      8.504665    13.600885    19.879535     0.096417
H     11.674280     5.130186     9.107728     0.115663
H      6.952894    13.328613    21.546098     0.082173
H     10.159665     4.682768     7.441165     0.095390
H      8.908522     8.392679     7.595155     0.081070
H     15.743812     1.636819    19.934176     0.100571
H     10.356572     8.870350     9.291522     0.116661
H      8.790953    10.140955     3.479664     0.123729
H      9.235365     8.604447     5.101520     0.096019
H      5.504449     7.329065     4.900340     0.095230
H      5.108228     8.868758     3.251163     0.123220
H     -4.328076    14.583295    21.610674     0.117273
H      1.368389     2.321481    19.879535     0.096416
H     -1.801226    10.792180     9.107728     0.115662
H      2.920160     2.593753    21.546098     0.082172
H     -0.286611    11.239598     7.441165     0.095391
H      0.964532     7.529687     7.595155     0.081069
H     -5.870758    14.285547    19.934176     0.100571
H     -0.483518     7.052016     9.291522     0.116661
H      1.082101     5.781411     3.479664     0.123730
H      0.637689     7.317919     5.101520     0.096019
H      4.368605     8.593301     4.900340     0.095230
H      4.764826     7.053608     3.251163     0.123220
H     14.987025     2.606491    15.644826     0.117268
H      1.471101     2.257791    17.375965     0.096412
H     10.467792     3.184473     3.310772     0.115660
H      1.025113     3.768824    15.709402     0.082167
H     10.195208     4.740088     4.977335     0.095388
H      6.315858     4.211466     4.823345     0.081068
H     15.406154     1.092274    17.321324     0.100570
H      6.531751     2.702026     3.126978     0.116656
H      4.697584     3.539542     8.938836     0.123732
H      6.271474     3.824552     7.316980     0.096026
H      5.755225     7.733493     7.518160     0.095234
H      4.199907     7.403900     9.167337     0.123224
H     -5.113971    13.315875    15.644826     0.117267
H      8.401953    13.664575    17.375965     0.096412
H     -0.594738    12.737893     3.310772     0.115660
H      8.847941    12.153542    15.709402     0.082166
H     -0.322154    11.182278     4.977335     0.095388
H      3.557196    11.710900     4.823345     0.081068
H     -5.533100    14.830092    17.321324     0.100569
H      3.341303    13.220340     3.126978     0.116656
H      5.175470    12.382824     8.938836     0.123732
H      3.601580    12.097814     7.316980     0.096027
H      4.117829     8.188873     7.518160     0.095234
H      5.673147     8.518466     9.167337     0.123224
H     -4.328076    14.583295     3.226326     0.117274
H      1.368389     2.321481     4.957465     0.096417
H     -1.801226    10.792180    15.729272     0.115662
H      2.920160     2.593753     3.290903     0.082172
H     -0.286611    11.239598    17.395835     0.095390
H      0.964532     7.529687    17.241845     0.081069
H     -5.870758    14.285547     4.902824     0.100571
H     -0.483518     7.052016    15.545478     0.116661
H      1.082101     5.781411    21.357336     0.123729
H      0.637689     7.317919    19.735480     0.096020
H      4.368605     8.593301    19.936660     0.095230
H      4.764826     7.053608    21.585837     0.123220
H     14.201130     1.339071     3.226326     0.117274
H      8.504665    13.600885     4.957465     0.096416
H     11.674280     5.130186    15.729272     0.115662
H      6.952894    13.328613     3.290903     0.082173
H     10.159665     4.682768    17.395835     0.095391
H      8.908522     8.392679    17.241845     0.081069
H     15.743812     1.636819     4.902824     0.100571
H     10.356572     8.870350    15.545478     0.116661
H      8.790953    10.140955    21.357336     0.123730
H      9.235365     8.604447    19.735480     0.096020
H      5.504449     7.329065    19.936660     0.095230
H      5.108228     8.868758    21.585837     0.123220
H     -5.113971    13.315875     9.192174     0.117268
H      8.401953    13.664575     7.461035     0.096412
H     -0.594738    12.737893    21.526228     0.115660
H      8.847941    12.153542     9.127598     0.082166
H     -0.322154    11.182278    19.859665     0.095388
H      3.557196    11.710900    20.013655     0.081068
H     -5.533100    14.830092     7.515676     0.100570
H      3.341303    13.220340    21.710022     0.116656
H      5.175470    12.382824    15.898164     0.123732
H      3.601580    12.097814    17.520020     0.096026
H      4.117829     8.188873    17.318840     0.095234
H      5.673147     8.518466    15.669663     0.123224
H     14.987025     2.606491     9.192174     0.117267
H      1.471101     2.257791     7.461035     0.096412
H     10.467792     3.184473    21.526228     0.115660
H      1.025113     3.768824     9.127598     0.082167
H     10.195208     4.740088    19.859665     0.095388
H      6.315858     4.211466    20.013655     0.081068
H     15.406154     1.092274     7.515676     0.100569
H      6.531751     2.702026    21.710022     0.116656
H      4.697584     3.539542    15.898164     0.123732
H      6.271474     3.824552    17.520020     0.096027
H      5.755225     7.733493    17.318840     0.095234
H      4.199907     7.403900    15.669663     0.123224
C     12.123370     7.340529    10.524182     0.623538
C     11.187467     7.050105     9.380687    -0.019566
C      5.479656    15.099657    22.858981     0.643807
C      6.456005    15.272415    21.742558    -0.024251
C      8.419941    15.628598    19.738461    -0.203280
C      9.352611     6.490434     7.334366    -0.207935
C     14.645507     0.600592    21.262956    -0.098622
C      8.080689    14.348759    20.232717    -0.091007
C     11.108642     5.804976     8.812416    -0.103292
C      7.136473    14.182529    21.223962    -0.129424
C     10.194659     5.538436     7.804282    -0.081383
C      9.463060     7.713749     7.907107    -0.081587
C     15.592269     0.780674    20.264508    -0.083300
C     10.341368     8.015637     8.922692    -0.103176
C      7.551138     7.558984     5.061284    -0.198521
C      6.717083    10.622288     2.141198     0.305347
C      7.042238     9.521256     3.152809     0.089142
C      8.144998     9.512021     3.710648    -0.142861
C      8.409793     8.563048     4.676807    -0.046673
C      6.217378     7.819474     4.555106    -0.072004
C      5.962066     8.749340     3.596398    -0.135150
C     -2.250316     8.581837    10.524182     0.623537
C     -1.314413     8.872261     9.380687    -0.019568
C      4.393398     0.822709    22.858981     0.643807
C      3.417049     0.649951    21.742558    -0.024251
C      1.453113     0.293768    19.738461    -0.203280
C      0.520443     9.431932     7.334366    -0.207935
C     -4.772453    15.321774    21.262956    -0.098622
C      1.792365     1.573607    20.232717    -0.091007
C     -1.235588    10.117390     8.812416    -0.103293
C      2.736581     1.739837    21.223962    -0.129424
C     -0.321605    10.383930     7.804282    -0.081383
C      0.409994     8.208617     7.907107    -0.081587
C     -5.719215    15.141692    20.264508    -0.083300
C     -0.468314     7.906729     8.922692    -0.103177
C      2.321916     8.363382     5.061284    -0.198521
C      3.155971     5.300078     2.141198     0.305345
C      2.830816     6.401110     3.152809     0.089142
C      1.728056     6.410345     3.710648    -0.142861
C      1.463261     7.359318     4.676807    -0.046672
C      3.655676     8.102892     4.555106    -0.072004
C      3.910988     7.173026     3.596398    -0.135150
C      8.687547     1.799546     1.894318     0.623537
C      8.531615     2.766989     3.037813    -0.019581
C     -1.216249     4.301109    14.396519     0.643799
C     -0.936938     3.349747    15.512942    -0.024256
C     -0.382874     1.432217    17.517039    -0.203283
C      8.217210     4.659362     5.084134    -0.207940
C     15.846071     2.536751    15.992544    -0.098622
C      0.612711     2.305081    17.022783    -0.091003
C      9.611888     3.391146     3.606084    -0.103299
C      0.341837     3.224757    16.031538    -0.129418
C      9.444307     4.328336     4.614218    -0.081376
C      7.170537     4.016576     4.511393    -0.081591
C     16.105668     1.608637    16.990992    -0.083297
C      7.290594     3.095626     3.495808    -0.103168
C      6.459179     5.797970     7.357216    -0.198514
C      3.344448     5.183208    10.277302     0.305355
C      4.475244     5.381441     9.265691     0.089148
C      4.973773     4.397757     8.707852    -0.142862
C      5.941530     4.582457     7.741693    -0.046670
C      5.632893     6.876870     7.863394    -0.072005
C      4.686468     6.692170     8.822102    -0.135157
C      1.185507    14.122820     1.894318     0.623537
C      1.341439    13.155377     3.037813    -0.019581
C     11.089303    11.621257    14.396519     0.643799
C     10.809992    12.572619    15.512942    -0.024256
C     10.255928    14.490149    17.517039    -0.203283
C      1.655844    11.263004     5.084134    -0.207940
C     -5.973017    13.385615    15.992544    -0.098622
C      9.260343    13.617285    17.022783    -0.091003
C      0.261166    12.531220     3.606084    -0.103299
C      9.531217    12.697609    16.031538    -0.129419
C      0.428747    11.594030     4.614218    -0.081376
C      2.702517    11.905790     4.511393    -0.081591
C     -6.232614    14.313729    16.990992    -0.083297
C      2.582460    12.826740     3.495808    -0.103169
C      3.413875    10.124396     7.357216    -0.198513
C      6.528606    10.739158    10.277302     0.305345
C      5.397810    10.540925     9.265691     0.089150
C      4.899281    11.524609     8.707852    -0.142860
C      3.931524    11.339909     7.741693    -0.046670
C      4.240161     9.045496     7.863394    -0.072005
C      5.186586     9.230196     8.822102    -0.135157
C     -2.250316     8.581837    14.312818     0.623538
C     -1.314413     8.872261    15.456313    -0.019568
C      4.393398     0.822709     1.978019     0.643807
C      3.417049     0.649951     3.094442    -0.024251
C      1.453113     0.293768     5.098539    -0.203280
C      0.520443     9.431932    17.502634    -0.207935
C     -4.772453    15.321774     3.574044    -0.098622
C      1.792365     1.573607     4.604283    -0.091007
C     -1.235588    10.117390    16.024584    -0.103293
C      2.736581     1.739837     3.613038    -0.129424
C     -0.321605    10.383930    17.032718    -0.081382
C      0.409994     8.208617    16.929893    -0.081587
C     -5.719215    15.141692     4.572492    -0.083300
C     -0.468314     7.906729    15.914308    -0.103177
C      2.321916     8.363382    19.775716    -0.198521
C      3.155971     5.300078    22.695802     0.305346
C      2.830816     6.401110    21.684191     0.089142
C      1.728056     6.410345    21.126352    -0.142861
C      1.463261     7.359318    20.160193    -0.046673
C      3.655676     8.102892    20.281894    -0.072004
C      3.910988     7.173026    21.240602    -0.135150
C     12.123370     7.340529    14.312818     0.623538
C     11.187467     7.050105    15.456313    -0.019568
C      5.479656    15.099657     1.978019     0.643808
C      6.456005    15.272415     3.094442    -0.024251
C      8.419941    15.628598     5.098539    -0.203280
C      9.352611     6.490434    17.502634    -0.207935
C     14.645507     0.600592     3.574044    -0.098622
C      8.080689    14.348759     4.604283    -0.091007
C     11.108642     5.804976    16.024584    -0.103294
C      7.136473    14.182529     3.613038    -0.129424
C     10.194659     5.538436    17.032718    -0.081383
C      9.463060     7.713749    16.929893    -0.081587
C     15.592269     0.780674     4.572492    -0.083300
C     10.341368     8.015637    15.914308    -0.103178
C      7.551138     7.558984    19.775716    -0.198521
C      6.717083    10.622288    22.695802     0.305347
C      7.042238     9.521256    21.684191     0.089142
C      8.144998     9.512021    21.126352    -0.142862
C      8.409793     8.563048    20.160193    -0.046673
C      6.217378     7.819474    20.281894    -0.072004
C      5.962066     8.749340    21.240602    -0.135150
C      1.185507    14.122820    22.942682     0.623537
C      1.341439    13.155377    21.799187    -0.019581
C     11.089303    11.621257    10.440481     0.643799
C     10.809992    12.572619     9.324058    -0.024255
C     10.255928    14.490149     7.319961    -0.203283
C      1.655844    11.263004    19.752866    -0.207940
C     -5.973017    13.385615     8.844456    -0.098622
C      9.260343    13.617285     7.814217    -0.091003
C      0.261166    12.531220    21.230916    -0.103300
C      9.531217    12.697609     8.805462    -0.129419
C      0.428747    11.594030    20.222782    -0.081376
C      2.702517    11.905790    20.325607    -0.081591
C     -6.232614    14.313729     7.846008    -0.083297
C      2.582460    12.826740    21.341192    -0.103169
C      3.413875    10.124396    17.479784    -0.198513
C      6.528606    10.739158    14.559698     0.305348
C      5.397810    10.540925    15.571309     0.089149
C      4.899281    11.524609    16.129148    -0.142861
C      3.931524    11.339909    17.095307    -0.046670
C      4.240161     9.045496    16.973606    -0.072005
C      5.186586     9.230196    16.014898    -0.135156
C      8.687547     1.799546    22.942682     0.623537
C      8.531615     2.766989    21.799187    -0.019581
C     -1.216249     4.301109    10.440481     0.643799
C     -0.936938     3.349747     9.324058    -0.024256
C     -0.382874     1.432217     7.319961    -0.203283
C      8.217210     4.659362    19.752866    -0.207940
C     15.846071     2.536751     8.844456    -0.098622
C      0.612711     2.305081     7.814217    -0.091003
C      9.611888     3.391146    21.230916    -0.103300
C      0.341837     3.224757     8.805462    -0.129418
C      9.444307     4.328336    20.222782    -0.081376
C      7.170537     4.016576    20.325607    -0.081591
C     16.105668     1.608637     7.846008    -0.083297
C      7.290594     3.095626    21.341192    -0.103169
C      6.459179     5.797970    17.479784    -0.198514
C      3.344448     5.183208    14.559698     0.305359
C      4.475244     5.381441    15.571309     0.089147
C      4.973773     4.397757    16.129148    -0.142861
C      5.941530     4.582457    17.095307    -0.046670
C      5.632893     6.876870    16.973606    -0.072005
C      4.686468     6.692170    16.014898    -0.135157
O      5.382703    13.973787    23.386271    -0.678683
O     12.730332     0.139002    23.200242    -0.580243
O     12.827437     6.405090    10.910646    -0.559658
O     12.158445     8.458916    10.990372    -0.535367
O      5.426354    10.648878     1.589568    -0.330776
O      7.044190    10.236489     0.961192    -0.244945
O      4.490351     1.948579    23.386271    -0.678683
O     -2.857278    15.783364    23.200242    -0.580243
O     -2.954383     9.517276    10.910646    -0.559648
O     -2.285391     7.463450    10.990372    -0.535359
O      4.446700     5.273488     1.589568    -0.330775
O      2.828864     5.685877     0.961192    -0.244944
O     -0.250862     4.888485    13.869229    -0.678674
O     15.408101     4.457466    14.055258    -0.580207
O      9.838469     1.584753     1.507854    -0.559622
O      7.701354     1.270923     1.428127    -0.535347
O      2.746807     6.327548    10.828932    -0.330775
O      3.835447     5.061720    11.457308    -0.244941
O     10.123916    11.033881    13.869229    -0.678674
O     -5.535047    11.464900    14.055258    -0.580206
O      0.034585    14.337613     1.507854    -0.559622
O      2.171700    14.651443     1.428127    -0.535346
O      7.126247     9.594818    10.828932    -0.330772
O      6.037607    10.860646    11.457308    -0.244938
O      4.490351     1.948579     1.450729    -0.678683
O     -2.857278    15.783364     1.636758    -0.580244
O     -2.954383     9.517276    13.926354    -0.559651
O     -2.285391     7.463450    13.846628    -0.535362
O      4.446700     5.273488    23.247432    -0.330775
O      2.828864     5.685877    23.875808    -0.244944
O      5.382703    13.973787     1.450729    -0.678683
O     12.730332     0.139002     1.636758    -0.580244
O     12.827437     6.405090    13.926354    -0.559648
O     12.158445     8.458916    13.846628    -0.535359
O      5.426354    10.648878    23.247432    -0.330776
O      7.044190    10.236489    23.875808    -0.244945
O     10.123916    11.033881    10.967771    -0.678674
O     -5.535047    11.464900    10.781742    -0.580205
O      0.034585    14.337613    23.329146    -0.559624
O      2.171700    14.651443    23.408873    -0.535348
O      7.126247     9.594818    14.008068    -0.330773
O      6.037607    10.860646    13.379692    -0.244939
O     -0.250862     4.888485    10.967771    -0.678675
O     15.408101     4.457466    10.781742    -0.580205
O      9.838469     1.584753    23.329146    -0.559621
O      7.701354     1.270923    23.408873    -0.535346
O      2.746807     6.327548    14.008068    -0.330775
O      3.835447     5.061720    13.379692    -0.244941

The following XYZ coordinates are in angstroms. Other properties are in atomic units.
The sperically averaged electron density of each atom fit to a function of the form exp(a - br)
eigen_1, eigen_2 and eigen_3 are the three eigenvalues of traceless quadrupole moment tensor
  atom number  atomic symbol              X              Y              Z     net charge C6 coefficient C8 coefficient C10 coefficient fluctuating dipole atomic polarizability isotropic forcefield polarizability              a              b squared Pearson coefficient          <r^3>          <r^4>         wp_QDO          m_QDO          q_QDO       dipole_x       dipole_y       dipole_z         dipole            Qxy            Qxz            Qyz     Q(x^2-y^2)  Q(3z^2 - R^2)        eigen_1        eigen_2        eigen_3 static polarizability      alpha(xx)      alpha(xy)      alpha(xz)      alpha(yy)      alpha(yz)      alpha(zz) atomic spin moment
            1             Eu      11.052177       0.273228       0.000000       1.368692     244.735323 0.54777983E+04  0.21908596E+06                                27.180635                           21.135888       0.326511       1.812417                    0.998256      92.506097     248.510235       0.500762       0.305820      -1.273136       0.016194       0.012813       0.000001       0.020650       0.062705       0.000000       0.000000      -0.240935      -0.113015      -0.116974      -0.037672       0.154645             35.596791      40.771143     -10.724077       0.000002      26.850642       0.000003      39.168588          -0.001000
            2             Eu       6.050438      12.287449       0.000000       1.314780     231.982107 0.54561337E+04  0.21877384E+06                                26.478294                           21.228411       0.479667       1.831746                    0.999583      95.227397     259.114307       0.493190       0.309729      -1.264631      -0.090387       0.084224       0.000000       0.123545       0.183000      -0.000000       0.000000       0.636236      -0.855162      -0.285054      -0.224472       0.509526             32.870871      15.218959      -5.197866       0.000001      43.943782      -0.000002      39.449872          -0.012792
            3             Eu      -1.179123      15.649138       0.000000       1.368692     244.735332 0.54777977E+04  0.21908593E+06                                27.180636                           21.135887       0.326511       1.812417                    0.998256      92.506088     248.510207       0.500762       0.305820      -1.273136      -0.016194      -0.012814      -0.000000       0.020651       0.062705      -0.000000       0.000000      -0.240936      -0.113014      -0.116975      -0.037671       0.154646             35.596797      40.771153     -10.724086       0.000001      26.850648       0.000004      39.168591          -0.000997
            4             Eu       3.822616       3.634917       0.000000       1.314779     231.982750 0.54561494E+04  0.21877464E+06                                26.478348                           21.228447       0.479661       1.831744                    0.999583      95.227464     259.114648       0.493190       0.309729      -1.264631       0.090387      -0.084224       0.000000       0.123546       0.183000       0.000000       0.000000       0.636238      -0.855168      -0.285056      -0.224472       0.509528             32.870948      15.218987      -5.197880       0.000000      43.943895       0.000003      39.449962          -0.012787
            5             Eu      14.541808       5.900988      12.418500       1.368683     244.740728 0.54779229E+04  0.21909235E+06                                27.181096                           21.136181       0.326497       1.812411                    0.998256      92.506646     248.513075       0.500756       0.305822      -1.273133      -0.004291      -0.020187      -0.000000       0.020638       0.133879       0.000000       0.000000       0.045856      -0.113162      -0.116968      -0.037721       0.154688             35.597493      38.144002     -12.028741       0.000053      29.479185      -0.000020      39.169293          -0.001044
            6             Eu       1.556520       5.040066      12.418500       1.314768     231.983624 0.54561698E+04  0.21877565E+06                                26.478403                           21.228471       0.479721       1.831759                    0.999583      95.227696     259.115345       0.493190       0.309728      -1.264631      -0.115628       0.043528       0.000000       0.123550      -0.142705       0.000000      -0.000001      -0.676262      -0.855249      -0.285083      -0.224470       0.509553             32.871041      42.406544       8.295733      -0.000018      16.756527      -0.000002      39.450052          -0.012829
            7             Eu      -4.668754      10.021378      12.418500       1.368681     244.741028 0.54779340E+04  0.21909291E+06                                27.181119                           21.136206       0.326495       1.812410                    0.998256      92.506725     248.513398       0.500756       0.305822      -1.273133       0.004288       0.020185      -0.000001       0.020636       0.133879       0.000000      -0.000000       0.045856      -0.113161      -0.116968      -0.037720       0.154689             35.597512      38.144018     -12.028740       0.000010      29.479213       0.000016      39.169305          -0.001046
            8             Eu       8.316534      10.882300      12.418500       1.314772     231.984638 0.54561910E+04  0.21877673E+06                                26.478485                           21.228519       0.479710       1.831755                    0.999583      95.227794     259.115834       0.493189       0.309728      -1.264631       0.115628      -0.043529       0.000001       0.123550      -0.142705      -0.000000       0.000001      -0.676266      -0.855266      -0.285089      -0.224469       0.509558             32.871173      42.406722       8.295777       0.000011      16.756575       0.000006      39.450220          -0.012833
            9             Si       0.000000       0.000000      18.627750       0.665633     133.580887 0.23679545E+04  0.82849061E+05                                20.728125                           15.097650       0.204948       1.824978                    0.997232      54.748734     176.269208       0.484970       0.360975      -1.132161      -0.000000       0.000000       0.000005       0.000005       0.019243      -0.000000       0.000000      -0.019098      -0.035935      -0.015493      -0.011978       0.027471             27.640669      24.009014       1.107296       0.000006      25.108205       0.000009      33.804789          -0.000005
           10             Si       0.000000       0.000000       6.209250       0.665633     133.580895 0.23679546E+04  0.82849069E+05                                20.728127                           15.097651       0.204948       1.824978                    0.997232      54.748736     176.269218       0.484970       0.360975      -1.132161      -0.000000      -0.000000      -0.000005       0.000005       0.019243       0.000000       0.000000      -0.019098      -0.035935      -0.015493      -0.011978       0.027471             27.640670      24.009013       1.107299      -0.000008      25.108210      -0.000009      33.804787          -0.000006
           11             Si       7.920071       6.111163       6.209250       0.676532     131.581631 0.24376458E+04  0.85697045E+05                                20.359359                           15.204882       0.247659       1.840906                    0.996908      54.204571     173.535827       0.489874       0.355653      -1.139171      -0.010293       0.006380      -0.000005       0.012110      -0.010311      -0.004109      -0.006624       0.010238      -0.049338      -0.020067       0.000332       0.019735             26.812376      24.206390      -1.209918       3.421259      23.005353       5.517481      33.225386           0.000174
           12             Si       1.952983       9.811203       6.209250       0.676531     131.581649 0.24376460E+04  0.85697051E+05                                20.359362                           15.204883       0.247658       1.840906                    0.996908      54.204566     173.535810       0.489874       0.355653      -1.139171       0.010293      -0.006381      -0.000005       0.012110      -0.010311       0.004109       0.006624       0.010239      -0.049339      -0.020067       0.000332       0.019735             26.812379      24.206385      -1.209919      -3.421239      23.005364      -5.517488      33.225387           0.000173
           13             Si       1.952983       9.811203      18.627750       0.676531     131.581616 0.24376454E+04  0.85697025E+05                                20.359358                           15.204882       0.247658       1.840906                    0.996908      54.204560     173.535787       0.489874       0.355653      -1.139171       0.010293      -0.006381       0.000005       0.012110      -0.010311      -0.004109      -0.006624       0.010238      -0.049338      -0.020067       0.000332       0.019735             26.812375      24.206382      -1.209919       3.421239      23.005359       5.517479      33.225384           0.000175
           14             Si       7.920071       6.111163      18.627750       0.676531     131.581609 0.24376456E+04  0.85697032E+05                                20.359357                           15.204881       0.247658       1.840906                    0.996908      54.204562     173.535787       0.489874       0.355653      -1.139171      -0.010293       0.006381       0.000005       0.012110      -0.010311       0.004109       0.006624       0.010238      -0.049338      -0.020067       0.000332       0.019735             26.812368      24.206368      -1.209921      -3.421241      23.005362      -5.517491      33.225375           0.000175
           15              H      14.201130       1.339071      21.610674       0.117273       1.165505 0.84740318E+01  0.82683924E+02                                 1.694698                            1.600153      -1.022002       2.393744                    0.998159       3.251981       8.488030       0.554002       1.133089      -0.745974      -0.017129       0.032622       0.011736       0.038669      -0.005450      -0.004990      -0.000116      -0.028061      -0.024366      -0.014694      -0.004443       0.019137              1.721740       1.700238      -0.305914      -0.298200       1.902149       0.195442       1.562834           0.000107
           16              H       8.504665      13.600885      19.879535       0.096417       1.179381 0.87262393E+01  0.87055466E+02                                 1.800799                            1.694197      -1.002173       2.390808                    0.997708       3.564843       9.876408       0.497743       1.233479      -0.719537       0.014172      -0.031428      -0.014100       0.037248      -0.001770      -0.009865       0.000226      -0.018081      -0.023863      -0.016512       0.003236       0.013276              1.847493       1.706508      -0.257001      -0.347189       2.055374       0.306373       1.780598           0.000032
           17              H      11.674280       5.130186       9.107728       0.115663       1.172741 0.84142429E+01  0.82206244E+02                                 1.722951                            1.609993      -0.992540       2.407059                    0.998412       3.280331       8.653510       0.542690       1.155219      -0.740110       0.022870      -0.028799       0.010419       0.038223      -0.008881       0.006059       0.003333      -0.019504      -0.029551      -0.015971      -0.002176       0.018148              1.779850       1.934145      -0.442635       0.347152       1.838705      -0.144164       1.566701           0.000605
           18              H       6.952894      13.328613      21.546098       0.082173       1.296342 0.95343132E+01  0.97603831E+02                                 1.914474                            1.762173      -1.427062       2.159904                    0.995528       4.008805      11.386261       0.489880       1.221346      -0.718677      -0.008442      -0.026798       0.001507       0.028137      -0.002555      -0.006113       0.007829      -0.008215      -0.026349      -0.013562       0.000302       0.013259              2.013241       1.659625       0.319704      -0.274945       2.599003      -0.424507       1.781094           0.003810
           19              H      10.159665       4.682768       7.441165       0.095390       1.278826 0.93049335E+01  0.93308302E+02                                 1.831687                            1.697589      -0.983803       2.399818                    0.997995       3.433514       9.203538       0.525916       1.161403      -0.738455       0.000923      -0.034820      -0.013426       0.037330      -0.008674       0.009616       0.003944      -0.016934      -0.025105      -0.018548       0.002242       0.016306              1.894590       1.551713       0.051366       0.187736       2.297970       0.518601       1.834087           0.000040
           20              H       8.908522       8.392679       7.595155       0.081070       1.183753 0.87051603E+01  0.86980471E+02                                 1.818715                            1.701019      -0.924707       2.415800                    0.998487       3.647127      10.183887       0.491800       1.246444      -0.716109      -0.019413       0.028363      -0.009890       0.035765      -0.005614       0.008503       0.003392      -0.015920      -0.023788      -0.016055       0.002324       0.013731              1.890961       1.984573      -0.409777       0.405480       1.912364      -0.215207       1.775947           0.000226
           21              H      15.743812       1.636819      19.934176       0.100571       1.259259 0.92085584E+01  0.92140616E+02                                 1.814729                            1.690000      -0.985756       2.399745                    0.998206       3.425999       9.186006       0.526300       1.163090      -0.737876       0.001306       0.036455      -0.012728       0.038635      -0.006030      -0.008418      -0.001049      -0.021728      -0.031141      -0.017386      -0.000277       0.017663              1.895216       1.608784       0.259813      -0.241182       2.291486      -0.452658       1.785377           0.000004
           22              H      10.356572       8.870350       9.291522       0.116661       1.033195 0.73258893E+01  0.70805232E+02                                 1.719622                            1.604152      -1.107481       2.353543                    0.996726       3.611182      10.242415       0.481104       1.317231      -0.699347       0.001987       0.034736       0.013593       0.037353      -0.002443       0.006744       0.002156      -0.018826      -0.020236      -0.013546       0.000354       0.013192              1.774465       1.463940       0.036370       0.156723       2.235753       0.423416       1.623703           0.000754
           23              H       8.790953      10.140955       3.479664       0.123729       1.156018 0.81145057E+01  0.78283193E+02                                 1.697284                            1.575327      -0.775446       2.516033                    0.999730       3.111134       8.061295       0.553591       1.146861      -0.744097       0.024047       0.020406      -0.008709       0.032718       0.010414       0.005977      -0.008745       0.009004      -0.015661      -0.017714       0.003756       0.013959              1.745170       1.875173       0.495121      -0.099445       1.901485      -0.223822       1.458853           0.001313
           24              H       9.235365       8.604447       5.101520       0.096019       1.244646 0.89957974E+01  0.89279965E+02                                 1.784765                            1.657569      -0.953992       2.412553                    0.998235       3.381428       8.961431       0.538837       1.145341      -0.742438       0.033197       0.004664       0.017949       0.038026       0.009596       0.009093      -0.007042       0.009287      -0.024476      -0.018451       0.002862       0.015589              1.857157       2.255478      -0.003349       0.550720       1.479238      -0.114139       1.836754          -0.000168
           25              H       5.504449       7.329065       4.900340       0.095230       1.025410 0.74869389E+01  0.73070081E+02                                 1.728334                            1.631406      -1.316172       2.238057                    0.993502       3.882630      11.222774       0.470782       1.333064      -0.694267      -0.030210      -0.019130       0.015268       0.038880       0.002910      -0.005891      -0.004643      -0.006273      -0.000374      -0.007710      -0.001623       0.009333              1.792835       2.125062       0.187403      -0.051328       1.592924      -0.196892       1.660518           0.000262
           26              H       5.108228       8.868758       3.251163       0.123220       0.984175 0.71049211E+01  0.67880616E+02                                 1.631655                            1.552197      -1.290897       2.259013                    0.996060       3.582806       9.975536       0.504143       1.271644      -0.708288      -0.035267       0.003428      -0.016538       0.039103      -0.004223       0.005532       0.000212       0.009036       0.006581      -0.007893      -0.001130       0.009023              1.670247       1.998176       0.104916       0.097158       1.502603      -0.195600       1.509960           0.000647
           27              H      -4.328076      14.583295      21.610674       0.117273       1.165506 0.84740422E+01  0.82684060E+02                                 1.694700                            1.600154      -1.022003       2.393743                    0.998159       3.251982       8.488037       0.554001       1.133090      -0.745974       0.017129      -0.032622       0.011736       0.038669      -0.005450       0.004990       0.000116      -0.028061      -0.024366      -0.014694      -0.004443       0.019137              1.721742       1.700240      -0.305915       0.298200       1.902151      -0.195442       1.562836           0.000107
           28              H       1.368389       2.321481      19.879535       0.096416       1.179381 0.87262413E+01  0.87055500E+02                                 1.800800                            1.694198      -1.002173       2.390809                    0.997708       3.564844       9.876415       0.497742       1.233481      -0.719537      -0.014172       0.031428      -0.014100       0.037248      -0.001770       0.009865      -0.000226      -0.018081      -0.023863      -0.016512       0.003236       0.013276              1.847495       1.706509      -0.257001       0.347189       2.055376      -0.306374       1.780599           0.000032
           29              H      -1.801226      10.792180       9.107728       0.115662       1.172732 0.84141494E+01  0.82204966E+02                                 1.722929                            1.609973      -0.992549       2.407054                    0.998412       3.280320       8.653415       0.542700       1.155203      -0.740114      -0.022870       0.028800       0.010419       0.038223      -0.008881      -0.006059      -0.003333      -0.019505      -0.029552      -0.015971      -0.002177       0.018148              1.779826       1.934117      -0.442627      -0.347144       1.838681       0.144161       1.566681           0.000604
           30              H       2.920160       2.593753      21.546098       0.082172       1.296351 0.95343928E+01  0.97604845E+02                                 1.914481                            1.762179      -1.427073       2.159898                    0.995528       4.008822      11.386319       0.489880       1.221345      -0.718677       0.008442       0.026798       0.001507       0.028136      -0.002555       0.006113      -0.007829      -0.008214      -0.026349      -0.013562       0.000302       0.013259              2.013249       1.659632       0.319706       0.274947       2.599015       0.424510       1.781101           0.003810
           31              H      -0.286611      11.239598       7.441165       0.095391       1.278810 0.93047814E+01  0.93306277E+02                                 1.831661                            1.697566      -0.983799       2.399821                    0.997995       3.433493       9.203419       0.525924       1.161391      -0.738457      -0.000923       0.034820      -0.013426       0.037330      -0.008674      -0.009616      -0.003943      -0.016934      -0.025105      -0.018548       0.002242       0.016306              1.894562       1.551693       0.051364      -0.187731       2.297934      -0.518590       1.834059           0.000040
           32              H       0.964532       7.529687       7.595155       0.081069       1.183753 0.87051619E+01  0.86980490E+02                                 1.818715                            1.701019      -0.924707       2.415801                    0.998487       3.647126      10.183884       0.491800       1.246444      -0.716109       0.019413      -0.028363      -0.009890       0.035765      -0.005614      -0.008503      -0.003392      -0.015920      -0.023789      -0.016055       0.002324       0.013731              1.890962       1.984573      -0.409777      -0.405481       1.912364       0.215207       1.775948           0.000226
           33              H      -5.870758      14.285547      19.934176       0.100571       1.259259 0.92085503E+01  0.92140508E+02                                 1.814727                            1.689999      -0.985755       2.399745                    0.998206       3.425998       9.186000       0.526300       1.163089      -0.737876      -0.001306      -0.036455      -0.012728       0.038635      -0.006030       0.008418       0.001049      -0.021728      -0.031141      -0.017386      -0.000277       0.017663              1.895214       1.608783       0.259813       0.241182       2.291484       0.452657       1.785375           0.000004
           34              H      -0.483518       7.052016       9.291522       0.116661       1.033198 0.73259084E+01  0.70805452E+02                                 1.719623                            1.604153      -1.107486       2.353540                    0.996726       3.611186      10.242424       0.481104       1.317230      -0.699348      -0.001987      -0.034736       0.013593       0.037353      -0.002443      -0.006744      -0.002156      -0.018826      -0.020237      -0.013546       0.000354       0.013192              1.774466       1.463941       0.036370      -0.156723       2.235754      -0.423416       1.623704           0.000753
           35              H       1.082101       5.781411       3.479664       0.123730       1.156020 0.81145247E+01  0.78283432E+02                                 1.697287                            1.575330      -0.775446       2.516033                    0.999730       3.111137       8.061309       0.553590       1.146862      -0.744097      -0.024047      -0.020406      -0.008709       0.032718       0.010414      -0.005977       0.008745       0.009004      -0.015661      -0.017714       0.003756       0.013959              1.745173       1.875176       0.495123       0.099445       1.901488       0.223823       1.458855           0.001314
           36              H       0.637689       7.317919       5.101520       0.096019       1.244637 0.89957204E+01  0.89278949E+02                                 1.784751                            1.657557      -0.953988       2.412555                    0.998236       3.381418       8.961372       0.538841       1.145334      -0.742440      -0.033197      -0.004664       0.017949       0.038026       0.009596      -0.009093       0.007041       0.009287      -0.024476      -0.018451       0.002862       0.015589              1.857142       2.255458      -0.003349      -0.550714       1.479228       0.114138       1.836739          -0.000169
           37              H       4.368605       8.593301       4.900340       0.095230       1.025409 0.74869346E+01  0.73070032E+02                                 1.728334                            1.631406      -1.316171       2.238057                    0.993502       3.882629      11.222772       0.470782       1.333065      -0.694266       0.030210       0.019130       0.015268       0.038880       0.002910       0.005891       0.004643      -0.006273      -0.000374      -0.007710      -0.001623       0.009333              1.792834       2.125062       0.187403       0.051328       1.592924       0.196892       1.660518           0.000262
           38              H       4.764826       7.053608       3.251163       0.123220       0.984174 0.71049186E+01  0.67880592E+02                                 1.631656                            1.552197      -1.290897       2.259013                    0.996060       3.582806       9.975538       0.504143       1.271645      -0.708288       0.035267      -0.003428      -0.016538       0.039103      -0.004223      -0.005532      -0.000212       0.009036       0.006581      -0.007893      -0.001130       0.009023              1.670247       1.998176       0.104916      -0.097158       1.502604       0.195600       1.509960           0.000647
           39              H      14.987025       2.606491      15.644826       0.117268       1.165541 0.84743589E+01  0.82687895E+02                                 1.694728                            1.600179      -1.021988       2.393741                    0.998159       3.252049       8.488241       0.553999       1.133083      -0.745975      -0.036835       0.000841      -0.011737       0.038668       0.007881       0.002115      -0.004522       0.025646      -0.024363      -0.014693      -0.004442       0.019136              1.721772       2.105928      -0.104587       0.307646       1.496526      -0.180228       1.562861           0.000096
           40              H       1.471101       2.257791      17.375965       0.096412       1.179402 0.87264281E+01  0.87057713E+02                                 1.800809                            1.694206      -1.002202       2.390787                    0.997708       3.564878       9.876486       0.497746       1.233466      -0.719540       0.034451       0.001277       0.014101       0.037247       0.006130       0.004588      -0.008736       0.013752      -0.023861      -0.016511       0.003237       0.013275              1.847504       2.191121      -0.016486       0.428786       1.570782      -0.174789       1.780609           0.000030
           41              H      10.467792       3.184473       3.310772       0.115660       1.172684 0.84137153E+01  0.82199525E+02                                 1.722872                            1.609925      -0.992421       2.407107                    0.998414       3.280239       8.653090       0.542712       1.155194      -0.740116       0.035966      -0.007683      -0.010421       0.038226       0.002394       0.000289       0.006911       0.025945      -0.029555      -0.015974      -0.002175       0.018150              1.779765       2.209986      -0.305648      -0.283446       1.562677       0.246848       1.566632           0.000614
           42              H       1.025113       3.768824      15.709402       0.082167       1.296386 0.95347011E+01  0.97608702E+02                                 1.914506                            1.762200      -1.427154       2.159856                    0.995527       4.008880      11.386491       0.489881       1.221334      -0.718679       0.020250       0.019474      -0.001506       0.028135       0.001724       0.009731      -0.001993       0.009040      -0.026349      -0.013561       0.000300       0.013261              2.013277       2.158752       0.567426      -0.258024       2.099955      -0.435016       1.781124           0.003806
           43              H      10.195208       4.740088       4.977335       0.095388       1.278844 0.93050865E+01  0.93310288E+02                                 1.831711                            1.697609      -0.983831       2.399804                    0.997994       3.433527       9.203617       0.525909       1.161411      -0.738453       0.031600       0.014654       0.013427       0.037331       0.001498      -0.000742       0.010368       0.024054      -0.025103      -0.018548       0.002244       0.016304              1.894617       2.109599       0.328246       0.381081       1.740140       0.398728       1.834111           0.000044
           44              H       6.315858       4.211466       4.823345       0.081068       1.183719 0.87048462E+01  0.86976467E+02                                 1.818676                            1.700985      -0.924586       2.415851                    0.998489       3.647063      10.183627       0.491806       1.246440      -0.716111      -0.034037       0.004781       0.009890       0.035765       0.002945      -0.000743       0.009124       0.018568      -0.023788      -0.016054       0.002324       0.013730              1.890919       2.252946      -0.276542      -0.373021       1.643903       0.267521       1.775907           0.000227
           45              H      15.406154       1.092274      17.321324       0.100570       1.259257 0.92085392E+01  0.92140336E+02                                 1.814723                            1.689996      -0.985804       2.399723                    0.998206       3.425997       9.185984       0.526302       1.163086      -0.737877      -0.032073      -0.017378       0.012728       0.038635       0.005006       0.002803      -0.008007       0.022744      -0.031141      -0.017386      -0.000277       0.017663              1.895209       1.949619       0.428976      -0.298240       1.950638      -0.417274       1.785371           0.000001
           46              H       6.531751       2.702026       3.126978       0.116656       1.033209 0.73260025E+01  0.70806602E+02                                 1.719637                            1.604164      -1.107461       2.353549                    0.996727       3.611212      10.242521       0.481102       1.317231      -0.699347      -0.030232      -0.017223      -0.013594       0.037355       0.006019      -0.001067       0.007001       0.015274      -0.020234      -0.013547       0.000356       0.013191              1.774481       2.054262       0.329352       0.309602       1.645465       0.328627       1.623717           0.000756
           47              H       4.697584       3.539542       8.938836       0.123732       1.155905 0.81134968E+01  0.78270451E+02                                 1.697111                            1.575179      -0.775343       2.516083                    0.999731       3.111025       8.060664       0.553647       1.146788      -0.744114      -0.007587      -0.030612       0.008710       0.032719       0.002710      -0.010490       0.001464      -0.022036      -0.015660      -0.017714       0.003755       0.013959              1.744987       1.501803       0.309832      -0.156249       2.274442      -0.188552       1.458715           0.001300
           48              H       6.271474       3.824552       7.316980       0.096026       1.244547 0.89948878E+01  0.89268171E+02                                 1.784622                            1.657446      -0.953975       2.412568                    0.998235       3.381307       8.960804       0.538878       1.145287      -0.742451       0.010581      -0.031810      -0.017949       0.038027       0.002102      -0.010349       0.005014      -0.020905      -0.024479      -0.018451       0.002860       0.015591              1.857001       1.635198      -0.311101      -0.347026       2.099208       0.442503       1.836599          -0.000171
           49              H       5.755225       7.733493       7.518160       0.095234       1.025399 0.74868515E+01  0.73069067E+02                                 1.728326                            1.631401      -1.316169       2.238061                    0.993501       3.882617      11.222750       0.470780       1.333071      -0.694265       0.003704       0.035565      -0.015268       0.038881       0.004258      -0.001540      -0.007342      -0.000844      -0.000376      -0.007710      -0.001623       0.009333              1.792826       1.548837      -0.098582      -0.153546       2.169128      -0.133508       1.660513           0.000262
           50              H       4.199907       7.403900       9.167337       0.123224       0.984180 0.71050008E+01  0.67881780E+02                                 1.631682                            1.552221      -1.291014       2.258964                    0.996058       3.582853       9.975798       0.504130       1.271670      -0.708283      -0.018749       0.030067       0.016537       0.039102      -0.006152      -0.002270       0.005048       0.001261       0.006580      -0.007892      -0.001131       0.009023              1.670273       1.517015      -0.133905      -0.218407       1.983821       0.000069       1.509984           0.000645
           51              H      -5.113971      13.315875      15.644826       0.117267       1.165544 0.84743849E+01  0.82688230E+02                                 1.694733                            1.600183      -1.021989       2.393741                    0.998159       3.252052       8.488259       0.553998       1.133085      -0.745975       0.036835      -0.000841      -0.011737       0.038668       0.007881      -0.002115       0.004522       0.025646      -0.024363      -0.014693      -0.004442       0.019136              1.721777       2.105935      -0.104588      -0.307647       1.496530       0.180229       1.562865           0.000096
           52              H       8.401953      13.664575      17.375965       0.096412       1.179401 0.87264179E+01  0.87057600E+02                                 1.800809                            1.694206      -1.002201       2.390788                    0.997708       3.564877       9.876488       0.497746       1.233468      -0.719539      -0.034451      -0.001277       0.014101       0.037247       0.006130      -0.004588       0.008736       0.013752      -0.023861      -0.016511       0.003237       0.013275              1.847504       2.191121      -0.016486      -0.428786       1.570782       0.174789       1.780609           0.000030
           53              H      -0.594738      12.737893       3.310772       0.115660       1.172685 0.84137254E+01  0.82199671E+02                                 1.722876                            1.609928      -0.992419       2.407108                    0.998414       3.280239       8.653100       0.542711       1.155196      -0.740116      -0.035966       0.007683      -0.010421       0.038226       0.002394      -0.000289      -0.006911       0.025945      -0.029555      -0.015974      -0.002175       0.018149              1.779769       2.209992      -0.305649       0.283447       1.562680      -0.246849       1.566635           0.000615
           54              H       8.847941      12.153542      15.709402       0.082166       1.296409 0.95349063E+01  0.97611302E+02                                 1.914525                            1.762215      -1.427183       2.159839                    0.995526       4.008922      11.386630       0.489880       1.221329      -0.718680      -0.020250      -0.019474      -0.001506       0.028135       0.001724      -0.009732       0.001993       0.009039      -0.026348      -0.013561       0.000300       0.013261              2.013297       2.158774       0.567435       0.258028       2.099976       0.435023       1.781141           0.003806
           55              H      -0.322154      11.182278       4.977335       0.095388       1.278838 0.93050349E+01  0.93309588E+02                                 1.831701                            1.697600      -0.983829       2.399804                    0.997994       3.433520       9.203572       0.525913       1.161406      -0.738454      -0.031600      -0.014654       0.013427       0.037331       0.001498       0.000742      -0.010367       0.024054      -0.025103      -0.018548       0.002243       0.016304              1.894606       2.109587       0.328243      -0.381077       1.740131      -0.398724       1.834100           0.000044
           56              H       3.557196      11.710900       4.823345       0.081068       1.183720 0.87048534E+01  0.86976553E+02                                 1.818676                            1.700986      -0.924586       2.415851                    0.998489       3.647064      10.183629       0.491807       1.246439      -0.716111       0.034037      -0.004781       0.009890       0.035765       0.002945       0.000743      -0.009124       0.018568      -0.023788      -0.016054       0.002324       0.013730              1.890919       2.252947      -0.276542       0.373022       1.643903      -0.267521       1.775907           0.000227
           57              H      -5.533100      14.830092      17.321324       0.100569       1.259259 0.92085566E+01  0.92140556E+02                                 1.814725                            1.689998      -0.985805       2.399722                    0.998206       3.426000       9.185995       0.526302       1.163086      -0.737877       0.032073       0.017378       0.012728       0.038635       0.005006      -0.002803       0.008007       0.022744      -0.031141      -0.017386      -0.000277       0.017663              1.895212       1.949621       0.428977       0.298241       1.950641       0.417275       1.785374           0.000001
           58              H       3.341303      13.220340       3.126978       0.116656       1.033209 0.73260032E+01  0.70806608E+02                                 1.719637                            1.604164      -1.107461       2.353549                    0.996727       3.611212      10.242520       0.481102       1.317231      -0.699347       0.030232       0.017223      -0.013594       0.037355       0.006019       0.001067      -0.007001       0.015274      -0.020234      -0.013547       0.000356       0.013191              1.774481       2.054261       0.329352      -0.309601       1.645465      -0.328627       1.623716           0.000756
           59              H       5.175470      12.382824       8.938836       0.123732       1.155904 0.81134868E+01  0.78270302E+02                                 1.697107                            1.575176      -0.775346       2.516081                    0.999731       3.111027       8.060657       0.553649       1.146784      -0.744115       0.007587       0.030613       0.008710       0.032719       0.002710       0.010490      -0.001464      -0.022037      -0.015660      -0.017714       0.003754       0.013959              1.744982       1.501799       0.309830       0.156248       2.274435       0.188551       1.458712           0.001299
           60              H       3.601580      12.097814       7.316980       0.096027       1.244540 0.89948185E+01  0.89267262E+02                                 1.784610                            1.657436      -0.953971       2.412570                    0.998236       3.381298       8.960753       0.538882       1.145282      -0.742452      -0.010581       0.031810      -0.017949       0.038027       0.002102       0.010349      -0.005014      -0.020904      -0.024479      -0.018451       0.002860       0.015591              1.856989       1.635187      -0.311098       0.347023       2.099193      -0.442499       1.836587          -0.000171
           61              H       4.117829       8.188873       7.518160       0.095234       1.025399 0.74868491E+01  0.73069036E+02                                 1.728326                            1.631400      -1.316168       2.238061                    0.993501       3.882616      11.222746       0.470781       1.333071      -0.694265      -0.003704      -0.035565      -0.015268       0.038881       0.004258       0.001540       0.007342      -0.000844      -0.000376      -0.007710      -0.001623       0.009333              1.792826       1.548837      -0.098582       0.153546       2.169127       0.133508       1.660513           0.000262
           62              H       5.673147       8.518466       9.167337       0.123224       0.984180 0.71049995E+01  0.67881772E+02                                 1.631682                            1.552222      -1.291016       2.258963                    0.996058       3.582855       9.975807       0.504130       1.271671      -0.708282       0.018749      -0.030066       0.016537       0.039102      -0.006152       0.002270      -0.005048       0.001262       0.006579      -0.007892      -0.001131       0.009023              1.670274       1.517015      -0.133905       0.218407       1.983822      -0.000068       1.509984           0.000644
           63              H      -4.328076      14.583295       3.226326       0.117274       1.165502 0.84740043E+01  0.82683587E+02                                 1.694695                            1.600150      -1.021999       2.393746                    0.998159       3.251976       8.488013       0.554002       1.133089      -0.745974       0.017129      -0.032622      -0.011736       0.038669      -0.005450      -0.004990      -0.000116      -0.028061      -0.024366      -0.014694      -0.004443       0.019137              1.721737       1.700234      -0.305913      -0.298199       1.902145       0.195441       1.562831           0.000107
           64              H       1.368389       2.321481       4.957465       0.096417       1.179381 0.87262433E+01  0.87055520E+02                                 1.800800                            1.694198      -1.002172       2.390809                    0.997708       3.564844       9.876413       0.497743       1.233480      -0.719537      -0.014172       0.031428       0.014100       0.037248      -0.001770      -0.009865       0.000226      -0.018081      -0.023863      -0.016512       0.003236       0.013276              1.847494       1.706509      -0.257001      -0.347189       2.055375       0.306373       1.780599           0.000031
           65              H      -1.801226      10.792180      15.729272       0.115662       1.172738 0.84142073E+01  0.82205710E+02                                 1.722938                            1.609982      -0.992552       2.407052                    0.998412       3.280329       8.653461       0.542697       1.155207      -0.740113      -0.022870       0.028800      -0.010419       0.038223      -0.008881       0.006059       0.003333      -0.019505      -0.029552      -0.015971      -0.002177       0.018148              1.779836       1.934128      -0.442630       0.347147       1.838691      -0.144162       1.566689           0.000605
           66              H       2.920160       2.593753       3.290903       0.082172       1.296350 0.95343851E+01  0.97604749E+02                                 1.914481                            1.762179      -1.427072       2.159898                    0.995528       4.008821      11.386316       0.489880       1.221345      -0.718677       0.008442       0.026798      -0.001507       0.028136      -0.002555      -0.006113       0.007829      -0.008214      -0.026349      -0.013562       0.000302       0.013259              2.013249       1.659631       0.319706      -0.274946       2.599014      -0.424509       1.781100           0.003810
           67              H      -0.286611      11.239598      17.395835       0.095390       1.278820 0.93048707E+01  0.93307462E+02                                 1.831676                            1.697579      -0.983801       2.399820                    0.997995       3.433504       9.203484       0.525919       1.161398      -0.738456      -0.000923       0.034820       0.013426       0.037330      -0.008674       0.009616       0.003944      -0.016934      -0.025105      -0.018548       0.002242       0.016306              1.894579       1.551705       0.051365       0.187734       2.297956       0.518597       1.834075           0.000041
           68              H       0.964532       7.529687      17.241845       0.081069       1.183753 0.87051616E+01  0.86980488E+02                                 1.818716                            1.701019      -0.924707       2.415800                    0.998487       3.647126      10.183885       0.491800       1.246445      -0.716109       0.019413      -0.028363       0.009890       0.035765      -0.005614       0.008503       0.003392      -0.015920      -0.023788      -0.016055       0.002324       0.013731              1.890962       1.984574      -0.409777       0.405481       1.912365      -0.215207       1.775948           0.000227
           69              H      -5.870758      14.285547       4.902824       0.100571       1.259259 0.92085493E+01  0.92140490E+02                                 1.814727                            1.689999      -0.985755       2.399745                    0.998206       3.425998       9.185998       0.526301       1.163089      -0.737876      -0.001306      -0.036455       0.012728       0.038635      -0.006030      -0.008418      -0.001049      -0.021728      -0.031141      -0.017386      -0.000277       0.017663              1.895214       1.608783       0.259813      -0.241181       2.291484      -0.452657       1.785375           0.000003
           70              H      -0.483518       7.052016      15.545478       0.116661       1.033199 0.73259175E+01  0.70805562E+02                                 1.719624                            1.604154      -1.107489       2.353539                    0.996726       3.611188      10.242431       0.481104       1.317229      -0.699348      -0.001987      -0.034736      -0.013592       0.037353      -0.002443       0.006744       0.002156      -0.018826      -0.020237      -0.013546       0.000354       0.013192              1.774468       1.463942       0.036370       0.156723       2.235756       0.423416       1.623705           0.000754
           71              H       1.082101       5.781411      21.357336       0.123729       1.156022 0.81145485E+01  0.78283728E+02                                 1.697290                            1.575333      -0.775447       2.516033                    0.999730       3.111140       8.061323       0.553589       1.146863      -0.744097      -0.024047      -0.020406       0.008709       0.032719       0.010415       0.005977      -0.008745       0.009004      -0.015661      -0.017714       0.003756       0.013959              1.745177       1.875181       0.495124      -0.099446       1.901492      -0.223824       1.458858           0.001315
           72              H       0.637689       7.317919      19.735480       0.096020       1.244639 0.89957335E+01  0.89279128E+02                                 1.784754                            1.657559      -0.953988       2.412555                    0.998236       3.381420       8.961385       0.538840       1.145336      -0.742439      -0.033197      -0.004664      -0.017949       0.038026       0.009596       0.009093      -0.007041       0.009287      -0.024476      -0.018451       0.002862       0.015589              1.857145       2.255462      -0.003349       0.550715       1.479230      -0.114138       1.836742          -0.000168
           73              H       4.368605       8.593301      19.936660       0.095230       1.025409 0.74869346E+01  0.73070032E+02                                 1.728334                            1.631406      -1.316172       2.238057                    0.993502       3.882629      11.222772       0.470782       1.333065      -0.694266       0.030210       0.019130      -0.015268       0.038880       0.002910      -0.005891      -0.004643      -0.006273      -0.000374      -0.007710      -0.001623       0.009333              1.792834       2.125062       0.187403      -0.051328       1.592924      -0.196892       1.660518           0.000262
           74              H       4.764826       7.053608      21.585837       0.123220       0.984174 0.71049186E+01  0.67880592E+02                                 1.631656                            1.552197      -1.290897       2.259013                    0.996060       3.582806       9.975538       0.504143       1.271645      -0.708288       0.035267      -0.003428       0.016538       0.039103      -0.004223       0.005532       0.000212       0.009036       0.006581      -0.007893      -0.001130       0.009023              1.670247       1.998176       0.104916       0.097158       1.502604      -0.195600       1.509960           0.000648
           75              H      14.201130       1.339071       3.226326       0.117274       1.165502 0.84740067E+01  0.82683612E+02                                 1.694695                            1.600150      -1.022000       2.393745                    0.998159       3.251977       8.488014       0.554002       1.133088      -0.745974      -0.017129       0.032622      -0.011736       0.038669      -0.005450       0.004990       0.000116      -0.028061      -0.024366      -0.014694      -0.004443       0.019137              1.721737       1.700234      -0.305913       0.298199       1.902145      -0.195441       1.562831           0.000107
           76              H       8.504665      13.600885       4.957465       0.096416       1.179381 0.87262399E+01  0.87055478E+02                                 1.800800                            1.694198      -1.002173       2.390808                    0.997708       3.564843       9.876410       0.497743       1.233480      -0.719537       0.014172      -0.031428       0.014100       0.037248      -0.001770       0.009865      -0.000226      -0.018081      -0.023863      -0.016512       0.003236       0.013276              1.847494       1.706509      -0.257001       0.347189       2.055375      -0.306374       1.780599           0.000031
           77              H      11.674280       5.130186      15.729272       0.115662       1.172735 0.84141769E+01  0.82205307E+02                                 1.722932                            1.609976      -0.992552       2.407052                    0.998412       3.280324       8.653431       0.542699       1.155204      -0.740113       0.022870      -0.028800      -0.010419       0.038223      -0.008881      -0.006059      -0.003333      -0.019505      -0.029552      -0.015971      -0.002177       0.018148              1.779830       1.934121      -0.442628      -0.347145       1.838684       0.144161       1.566684           0.000605
           78              H       6.952894      13.328613       3.290903       0.082173       1.296343 0.95343186E+01  0.97603899E+02                                 1.914474                            1.762173      -1.427062       2.159904                    0.995528       4.008807      11.386267       0.489880       1.221346      -0.718677      -0.008442      -0.026798      -0.001507       0.028137      -0.002555       0.006113      -0.007829      -0.008215      -0.026349      -0.013562       0.000302       0.013259              2.013241       1.659626       0.319704       0.274945       2.599004       0.424506       1.781094           0.003810
           79              H      10.159665       4.682768      17.395835       0.095391       1.278809 0.93047696E+01  0.93306126E+02                                 1.831659                            1.697565      -0.983798       2.399821                    0.997995       3.433491       9.203411       0.525924       1.161391      -0.738458       0.000923      -0.034820       0.013426       0.037330      -0.008674      -0.009616      -0.003943      -0.016934      -0.025105      -0.018548       0.002242       0.016306              1.894560       1.551691       0.051364      -0.187731       2.297932      -0.518589       1.834058           0.000041
           80              H       8.908522       8.392679      17.241845       0.081069       1.183753 0.87051525E+01  0.86980370E+02                                 1.818714                            1.701018      -0.924707       2.415801                    0.998487       3.647124      10.183876       0.491800       1.246444      -0.716109      -0.019413       0.028363       0.009890       0.035765      -0.005614      -0.008503      -0.003392      -0.015920      -0.023788      -0.016055       0.002324       0.013731              1.890961       1.984572      -0.409777      -0.405480       1.912363       0.215207       1.775947           0.000227
           81              H      15.743812       1.636819       4.902824       0.100571       1.259259 0.92085567E+01  0.92140591E+02                                 1.814728                            1.690000      -0.985755       2.399745                    0.998206       3.425999       9.186005       0.526300       1.163089      -0.737876       0.001306       0.036455       0.012728       0.038635      -0.006030       0.008418       0.001049      -0.021728      -0.031141      -0.017386      -0.000277       0.017663              1.895215       1.608784       0.259813       0.241182       2.291486       0.452658       1.785376           0.000003
           82              H      10.356572       8.870350      15.545478       0.116661       1.033197 0.73259030E+01  0.70805383E+02                                 1.719622                            1.604152      -1.107487       2.353540                    0.996726       3.611184      10.242415       0.481105       1.317229      -0.699348       0.001987       0.034736      -0.013593       0.037353      -0.002443      -0.006744      -0.002156      -0.018826      -0.020237      -0.013546       0.000354       0.013192              1.774465       1.463940       0.036370      -0.156723       2.235753      -0.423415       1.623703           0.000754
           83              H       8.790953      10.140955      21.357336       0.123730       1.156020 0.81145269E+01  0.78283467E+02                                 1.697288                            1.575331      -0.775446       2.516034                    0.999730       3.111136       8.061310       0.553589       1.146863      -0.744097       0.024047       0.020406       0.008709       0.032718       0.010414      -0.005977       0.008745       0.009004      -0.015661      -0.017714       0.003756       0.013959              1.745175       1.875178       0.495123       0.099446       1.901490       0.223823       1.458856           0.001313
           84              H       9.235365       8.604447      19.735480       0.096020       1.244636 0.89957099E+01  0.89278816E+02                                 1.784749                            1.657556      -0.953988       2.412555                    0.998236       3.381417       8.961367       0.538842       1.145334      -0.742440       0.033197       0.004664      -0.017949       0.038026       0.009596      -0.009093       0.007041       0.009287      -0.024476      -0.018451       0.002862       0.015589              1.857140       2.255455      -0.003349      -0.550713       1.479227       0.114138       1.836737          -0.000168
           85              H       5.504449       7.329065      19.936660       0.095230       1.025410 0.74869388E+01  0.73070080E+02                                 1.728334                            1.631406      -1.316172       2.238057                    0.993502       3.882630      11.222774       0.470782       1.333064      -0.694267      -0.030210      -0.019130      -0.015268       0.038880       0.002910       0.005891       0.004643      -0.006273      -0.000374      -0.007710      -0.001623       0.009333              1.792834       2.125062       0.187403       0.051328       1.592924       0.196892       1.660518           0.000263
           86              H       5.108228       8.868758      21.585837       0.123220       0.984174 0.71049179E+01  0.67880580E+02                                 1.631655                            1.552197      -1.290897       2.259013                    0.996060       3.582805       9.975533       0.504143       1.271644      -0.708288      -0.035267       0.003428       0.016538       0.039103      -0.004223      -0.005532      -0.000212       0.009036       0.006581      -0.007893      -0.001130       0.009023              1.670246       1.998175       0.104916      -0.097158       1.502603       0.195600       1.509960           0.000648
           87              H      -5.113971      13.315875       9.192174       0.117268       1.165539 0.84743430E+01  0.82687689E+02                                 1.694725                            1.600177      -1.021988       2.393741                    0.998159       3.252047       8.488229       0.554000       1.133082      -0.745976       0.036835      -0.000841       0.011737       0.038668       0.007881       0.002115      -0.004521       0.025646      -0.024363      -0.014693      -0.004442       0.019136              1.721769       2.105925      -0.104587       0.307645       1.496524      -0.180227       1.562858           0.000096
           88              H       8.401953      13.664575       7.461035       0.096412       1.179402 0.87264294E+01  0.87057736E+02                                 1.800810                            1.694207      -1.002201       2.390788                    0.997708       3.564879       9.876492       0.497746       1.233467      -0.719540      -0.034451      -0.001277      -0.014101       0.037247       0.006130       0.004588      -0.008736       0.013752      -0.023861      -0.016511       0.003237       0.013275              1.847505       2.191122      -0.016486       0.428786       1.570783      -0.174789       1.780610           0.000029
           89              H      -0.594738      12.737893      21.526228       0.115660       1.172687 0.84137476E+01  0.82199950E+02                                 1.722879                            1.609931      -0.992423       2.407106                    0.998414       3.280243       8.653117       0.542710       1.155197      -0.740116      -0.035966       0.007683       0.010421       0.038226       0.002394       0.000289       0.006911       0.025945      -0.029555      -0.015974      -0.002175       0.018150              1.779772       2.209996      -0.305650      -0.283448       1.562683       0.246849       1.566637           0.000615
           90              H       8.847941      12.153542       9.127598       0.082166       1.296417 0.95349750E+01  0.97612170E+02                                 1.914530                            1.762220      -1.427192       2.159834                    0.995526       4.008936      11.386675       0.489880       1.221327      -0.718680      -0.020249      -0.019474       0.001505       0.028134       0.001724       0.009732      -0.001993       0.009038      -0.026348      -0.013561       0.000301       0.013261              2.013304       2.158781       0.567437      -0.258029       2.099983      -0.435026       1.781146           0.003805
           91              H      -0.322154      11.182278      19.859665       0.095388       1.278839 0.93050451E+01  0.93309730E+02                                 1.831704                            1.697602      -0.983829       2.399805                    0.997994       3.433522       9.203584       0.525912       1.161407      -0.738454      -0.031600      -0.014654      -0.013427       0.037331       0.001498      -0.000742       0.010368       0.024054      -0.025103      -0.018548       0.002244       0.016304              1.894608       2.109589       0.328244       0.381078       1.740133       0.398725       1.834102           0.000045
           92              H       3.557196      11.710900      20.013655       0.081068       1.183719 0.87048462E+01  0.86976467E+02                                 1.818676                            1.700985      -0.924586       2.415851                    0.998489       3.647063      10.183627       0.491806       1.246440      -0.716111       0.034037      -0.004781      -0.009890       0.035765       0.002945      -0.000743       0.009124       0.018568      -0.023788      -0.016054       0.002324       0.013730              1.890919       2.252946      -0.276542      -0.373021       1.643903       0.267521       1.775907           0.000228
           93              H      -5.533100      14.830092       7.515676       0.100570       1.259256 0.92085267E+01  0.92140168E+02                                 1.814721                            1.689994      -0.985804       2.399723                    0.998206       3.425995       9.185972       0.526303       1.163085      -0.737877       0.032073       0.017378      -0.012728       0.038635       0.005006       0.002803      -0.008007       0.022744      -0.031141      -0.017386      -0.000277       0.017663              1.895207       1.949616       0.428975      -0.298239       1.950636      -0.417273       1.785369          -0.000000
           94              H       3.341303      13.220340      21.710022       0.116656       1.033209 0.73260061E+01  0.70806647E+02                                 1.719637                            1.604165      -1.107461       2.353549                    0.996727       3.611213      10.242525       0.481102       1.317231      -0.699347       0.030232       0.017223       0.013594       0.037355       0.006019      -0.001067       0.007001       0.015274      -0.020234      -0.013547       0.000356       0.013191              1.774482       2.054262       0.329352       0.309602       1.645466       0.328627       1.623717           0.000756
           95              H       5.175470      12.382824      15.898164       0.123732       1.155912 0.81135603E+01  0.78271247E+02                                 1.697121                            1.575188      -0.775346       2.516082                    0.999731       3.111034       8.060707       0.553644       1.146792      -0.744114       0.007587       0.030613      -0.008710       0.032719       0.002710      -0.010490       0.001464      -0.022036      -0.015660      -0.017714       0.003755       0.013959              1.744997       1.501811       0.309835      -0.156250       2.274457      -0.188553       1.458723           0.001300
           96              H       3.601580      12.097814      17.520020       0.096026       1.244548 0.89948990E+01  0.89268328E+02                                 1.784625                            1.657449      -0.953973       2.412569                    0.998235       3.381308       8.960815       0.538877       1.145289      -0.742450      -0.010581       0.031810       0.017949       0.038027       0.002102      -0.010349       0.005014      -0.020904      -0.024479      -0.018451       0.002860       0.015591              1.857005       1.635200      -0.311102      -0.347028       2.099211       0.442504       1.836603          -0.000171
           97              H       4.117829       8.188873      17.318840       0.095234       1.025399 0.74868545E+01  0.73069098E+02                                 1.728326                            1.631401      -1.316169       2.238061                    0.993501       3.882617      11.222748       0.470781       1.333071      -0.694265      -0.003704      -0.035565       0.015268       0.038881       0.004258      -0.001540      -0.007342      -0.000844      -0.000376      -0.007710      -0.001623       0.009333              1.792826       1.548837      -0.098582      -0.153546       2.169128      -0.133508       1.660513           0.000262
           98              H       5.673147       8.518466      15.669663       0.123224       0.984180 0.71050004E+01  0.67881779E+02                                 1.631682                            1.552222      -1.291016       2.258963                    0.996058       3.582854       9.975803       0.504130       1.271671      -0.708283       0.018749      -0.030066      -0.016537       0.039102      -0.006152      -0.002270       0.005048       0.001262       0.006579      -0.007892      -0.001131       0.009023              1.670274       1.517015      -0.133905      -0.218407       1.983822       0.000068       1.509984           0.000645
           99              H      14.987025       2.606491       9.192174       0.117267       1.165545 0.84743936E+01  0.82688337E+02                                 1.694734                            1.600184      -1.021990       2.393741                    0.998159       3.252054       8.488266       0.553998       1.133085      -0.745975      -0.036835       0.000841       0.011737       0.038668       0.007880      -0.002114       0.004522       0.025645      -0.024363      -0.014693      -0.004442       0.019136              1.721778       2.105936      -0.104588      -0.307648       1.496531       0.180229       1.562866           0.000096
          100              H       1.471101       2.257791       7.461035       0.096412       1.179402 0.87264224E+01  0.87057645E+02                                 1.800809                            1.694206      -1.002202       2.390787                    0.997708       3.564877       9.876484       0.497746       1.233467      -0.719540       0.034451       0.001277      -0.014101       0.037247       0.006130      -0.004588       0.008736       0.013752      -0.023861      -0.016511       0.003237       0.013275              1.847504       2.191121      -0.016486      -0.428786       1.570782       0.174789       1.780609           0.000029
          101              H      10.467792       3.184473      21.526228       0.115660       1.172688 0.84137526E+01  0.82200023E+02                                 1.722881                            1.609932      -0.992421       2.407107                    0.998414       3.280243       8.653122       0.542709       1.155199      -0.740115       0.035966      -0.007683       0.010421       0.038226       0.002394      -0.000289      -0.006911       0.025945      -0.029556      -0.015974      -0.002175       0.018150              1.779774       2.209998      -0.305651       0.283448       1.562684      -0.246850       1.566639           0.000613
          102              H       1.025113       3.768824       9.127598       0.082167       1.296394 0.95347657E+01  0.97609520E+02                                 1.914512                            1.762205      -1.427163       2.159850                    0.995527       4.008893      11.386534       0.489880       1.221332      -0.718679       0.020250       0.019474       0.001506       0.028135       0.001724      -0.009731       0.001993       0.009040      -0.026349      -0.013561       0.000300       0.013261              2.013283       2.158759       0.567429       0.258025       2.099961       0.435018       1.781129           0.003805
          103              H      10.195208       4.740088      19.859665       0.095388       1.278840 0.93050471E+01  0.93309752E+02                                 1.831703                            1.697602      -0.983829       2.399805                    0.997994       3.433522       9.203583       0.525912       1.161407      -0.738454       0.031600       0.014654      -0.013427       0.037331       0.001498       0.000742      -0.010367       0.024054      -0.025103      -0.018548       0.002243       0.016304              1.894608       2.109589       0.328244      -0.381078       1.740133      -0.398725       1.834102           0.000044
          104              H       6.315858       4.211466      20.013655       0.081068       1.183719 0.87048465E+01  0.86976469E+02                                 1.818676                            1.700985      -0.924586       2.415851                    0.998489       3.647063      10.183626       0.491807       1.246439      -0.716111      -0.034037       0.004781      -0.009890       0.035765       0.002945       0.000743      -0.009124       0.018568      -0.023789      -0.016054       0.002324       0.013730              1.890918       2.252946      -0.276542       0.373021       1.643903      -0.267521       1.775906           0.000228
          105              H      15.406154       1.092274       7.515676       0.100569       1.259257 0.92085347E+01  0.92140264E+02                                 1.814721                            1.689994      -0.985805       2.399722                    0.998206       3.425997       9.185977       0.526303       1.163085      -0.737877      -0.032074      -0.017378      -0.012728       0.038635       0.005006      -0.002803       0.008007       0.022744      -0.031141      -0.017386      -0.000277       0.017663              1.895207       1.949616       0.428975       0.298239       1.950636       0.417273       1.785370          -0.000000
          106              H       6.531751       2.702026      21.710022       0.116656       1.033209 0.73260027E+01  0.70806600E+02                                 1.719636                            1.604164      -1.107461       2.353549                    0.996727       3.611212      10.242519       0.481103       1.317230      -0.699347      -0.030232      -0.017223       0.013594       0.037355       0.006019       0.001067      -0.007001       0.015274      -0.020234      -0.013547       0.000356       0.013191              1.774481       2.054261       0.329352      -0.309601       1.645465      -0.328627       1.623716           0.000756
          107              H       4.697584       3.539542      15.898164       0.123732       1.155903 0.81134813E+01  0.78270251E+02                                 1.697108                            1.575177      -0.775341       2.516084                    0.999731       3.111023       8.060652       0.553648       1.146787      -0.744115      -0.007588      -0.030612      -0.008710       0.032719       0.002710       0.010490      -0.001464      -0.022035      -0.015660      -0.017714       0.003755       0.013959              1.744984       1.501800       0.309831       0.156248       2.274438       0.188552       1.458713           0.001301
          108              H       6.271474       3.824552      17.520020       0.096027       1.244544 0.89948584E+01  0.89267789E+02                                 1.784617                            1.657442      -0.953973       2.412569                    0.998236       3.381303       8.960783       0.538880       1.145285      -0.742451       0.010581      -0.031811       0.017949       0.038027       0.002102       0.010349      -0.005014      -0.020905      -0.024479      -0.018451       0.002860       0.015591              1.856996       1.635193      -0.311100       0.347025       2.099202      -0.442501       1.836594          -0.000170
          109              H       5.755225       7.733493      17.318840       0.095234       1.025399 0.74868499E+01  0.73069044E+02                                 1.728326                            1.631400      -1.316169       2.238061                    0.993501       3.882616      11.222745       0.470781       1.333071      -0.694265       0.003704       0.035565       0.015268       0.038881       0.004258       0.001540       0.007342      -0.000844      -0.000376      -0.007710      -0.001623       0.009333              1.792825       1.548837      -0.098582       0.153546       2.169127       0.133508       1.660512           0.000262
          110              H       4.199907       7.403900      15.669663       0.123224       0.984180 0.71050008E+01  0.67881774E+02                                 1.631681                            1.552221      -1.291014       2.258964                    0.996058       3.582852       9.975792       0.504130       1.271669      -0.708283      -0.018749       0.030067      -0.016537       0.039102      -0.006152       0.002270      -0.005048       0.001261       0.006580      -0.007892      -0.001131       0.009023              1.670273       1.517015      -0.133905       0.218407       1.983821      -0.000069       1.509983           0.000645
          111              C      12.123370       7.340529      10.524182       0.623538      22.274980 0.22251595E+03  0.44814023E+04                                 7.369068                            5.320842      -0.031480       2.065240                    0.999485      21.431151      59.441946       0.637415       0.477124      -1.015613       0.043612       0.012583       0.048586       0.066490       0.023196      -0.081027      -0.027242       0.067865       0.030283      -0.063508      -0.046017       0.109525              9.255785       9.872562      -0.598972       5.164936       8.011113       1.415739       9.883681          -0.003703
          112              C      11.187467       7.050105       9.380687      -0.019566      36.990284 0.40988798E+03  0.94077825E+04                                 9.599136                            6.670480       0.081586       2.036262                    0.999381      26.558405      73.184224       0.655547       0.407080      -1.080245      -0.029753      -0.011738      -0.039763       0.051031       0.001661      -0.013033      -0.007950       0.009260      -0.014071      -0.015804      -0.001395       0.017199             12.727731      14.119458       0.120802       8.802615       9.806192       2.473855      14.257543           0.001846
          113              C       5.479656      15.099657      22.858981       0.643807      23.000728 0.22625331E+03  0.45856778E+04                                 7.569788                            5.394970      -0.171259       2.014184                    0.999280      21.716021      60.855552       0.626445       0.482408      -1.010613      -0.057067      -0.021086       0.049191       0.078237       0.039186       0.073141       0.025577       0.060756       0.050367      -0.061956      -0.045144       0.107100              9.485875       9.705291      -0.553904      -5.093194       8.701657      -1.371353      10.050677           0.000228
          114              C       6.456005      15.272415      21.742558      -0.024251      38.095021 0.42556034E+03  0.98741960E+04                                 9.810712                            6.822188       0.007564       2.008126                    0.999402      26.996306      75.159584       0.643647       0.410126      -1.076635       0.028688       0.005111      -0.048835       0.056868       0.001648       0.009084       0.007164       0.018975      -0.017075      -0.014441      -0.002498       0.016939             12.814990      13.289165       1.336154      -8.712262      10.990488      -2.164319      14.165317           0.002936
          115              C       8.419941      15.628598      19.738461      -0.203280      46.251955 0.63603351E+03  0.16411804E+05                                11.354137                            8.515202      -0.393105       1.842418                    0.997892      32.059777      95.916690       0.555250       0.427505      -1.059392      -0.056577      -0.011429       0.066361       0.087951       0.003928       0.011536      -0.001634       0.015081       0.026915      -0.014116      -0.003850       0.017965             14.277998      15.288197       2.376160      -8.228117      13.726828      -2.751551      13.818970          -0.000061
          116              C       9.352611       6.490434       7.334366      -0.207935      43.791265 0.57380713E+03  0.14448792E+05                                10.902240                            8.062012      -0.310436       1.870631                    0.998310      31.539910      93.614566       0.572649       0.424768      -1.059708       0.054360       0.011826       0.057546       0.080040       0.009193      -0.011467      -0.003372       0.020719       0.013450      -0.016146      -0.004347       0.020493             13.814626      15.432815      -0.048073       8.149145      12.168202       2.742821      13.842860          -0.000580
          117              C      14.645507       0.600592      21.262956      -0.098622      33.687887 0.40222635E+03  0.92849403E+04                                 9.104403                            6.711990       0.029685       1.984420                    0.999683      28.828179      82.430882       0.631734       0.420014      -1.060697       0.013583      -0.019764      -0.016739       0.029245      -0.021534       0.013109       0.015723      -0.019486      -0.040003      -0.035036       0.003718       0.031318             11.037124      11.402774       1.762426      -6.612961      10.359195      -2.553736      11.349403          -0.000209
          118              C       8.080689      14.348759      20.232717      -0.091007      35.219601 0.43003893E+03  0.10135609E+05                                 9.447101                            6.976474       0.034365       1.979656                    0.999699      29.770775      87.171569       0.612306       0.424420      -1.053621      -0.016255       0.037450       0.012237       0.042620      -0.016297       0.010793       0.023979      -0.034229      -0.080464      -0.042219      -0.000165       0.042384             11.570661      11.657830       2.072894      -6.892403      11.130150      -1.928087      11.924003           0.000267
          119              C      11.108642       5.804976       8.812416      -0.103292      33.749883 0.40520796E+03  0.93701091E+04                                 9.116530                            6.737149       0.027367       1.983330                    0.999661      28.883555      82.634121       0.630571       0.420054      -1.060778      -0.020056       0.018240      -0.014339       0.030668      -0.022507      -0.003712      -0.017644      -0.002438      -0.049315      -0.031180      -0.001922       0.033102             11.018910      11.820750       0.282174       6.499373       9.632619       2.678176      11.603362           0.002011
          120              C       7.136473      14.182529      21.223962      -0.129424      36.444538 0.44709378E+03  0.10641795E+05                                 9.676864                            7.130635      -0.095851       1.927429                    0.999651      30.465119      89.679437       0.603394       0.426471      -1.052227       0.000256       0.025365      -0.023056       0.034279       0.016738       0.015705       0.001211      -0.030141      -0.073860      -0.033635      -0.002196       0.035831             11.737985      11.913599       0.955856      -7.141602      11.078556      -1.341724      12.221801           0.002254
          121              C      10.194659       5.538436       7.804282      -0.081383      33.268184 0.39552165E+03  0.91223092E+04                                 9.054248                            6.670250       0.066981       1.996565                    0.999777      28.998526      83.791746       0.629544       0.421838      -1.056015       0.002683       0.037243       0.020220       0.042462      -0.005116      -0.022510       0.014879      -0.054119      -0.060733      -0.041896      -0.000901       0.042797             10.967413      12.001341      -0.406584       6.400433       9.556049       2.130397      11.344849           0.001115
          122              C       9.463060       7.713749       7.907107      -0.081587      33.633941 0.40571543E+03  0.94339710E+04                                 9.169485                            6.777975       0.057504       1.991562                    0.999775      29.305874      85.523008       0.620331       0.424629      -1.052394       0.026289      -0.032012       0.018447       0.045345      -0.026737      -0.013640      -0.027458      -0.017062      -0.074102      -0.049105       0.005144       0.043962             11.294939      11.749152       0.600466       6.766810       9.983611       2.585332      12.152053           0.001957
          123              C      15.592269       0.780674      20.264508      -0.083300      33.559510 0.41649864E+03  0.97226430E+04                                 9.112997                            6.851793       0.041480       1.986051                    0.999652      29.284872      84.891286       0.620739       0.422694      -1.056390      -0.009225      -0.035373       0.013620       0.039011      -0.004416       0.019669      -0.008680      -0.053463      -0.070324      -0.039550      -0.001088       0.040638             10.934319      11.420168       1.006905      -6.500246       9.927151      -2.008203      11.455639           0.000036
          124              C      10.341368       8.015637       8.922692      -0.103176      34.386443 0.41343039E+03  0.96339820E+04                                 9.321843                            6.857195       0.020803       1.987031                    0.999655      28.981483      83.960042       0.616284       0.426503      -1.053938      -0.004948      -0.023226      -0.013404       0.027269       0.015096      -0.017282       0.009762      -0.029448      -0.018864      -0.032709       0.008236       0.024473             11.512736      12.572271      -0.404673       7.058368       9.891767       1.876206      12.074170           0.003119
          125              C       7.551138       7.558984       5.061284      -0.198521      43.158812 0.61266621E+03  0.15583525E+05                                10.656191                            8.255072      -0.143228       1.927101                    0.998305      31.044861      90.722743       0.577318       0.417109      -1.071273      -0.019114       0.029272      -0.069469       0.077770      -0.009214      -0.001391       0.024031       0.009345       0.048650      -0.028543      -0.002232       0.030775             12.585240      13.255705      -0.885650       3.086569      13.233989      -5.685889      11.266026           0.003789
          126              C       6.717083      10.622288       2.141198       0.305347      31.365036 0.37050741E+03  0.83274607E+04                                 8.851195                            6.565103       0.356545       2.121239                    0.999856      25.186595      69.648147       0.624702       0.436232      -1.057189      -0.044146      -0.026909      -0.050128       0.072013       0.021613      -0.008111       0.022169       0.052862      -0.188119      -0.070889       0.005393       0.065496             11.207470       6.677584      -1.496859       2.169445       9.723936      -5.179262      17.220891           0.179306
          127              C       7.042238       9.521256       3.152809       0.089142      33.554081 0.35675302E+03  0.79459596E+04                                 9.067979                            6.301876       0.135092       2.065044                    0.999654      25.437357      70.113219       0.658755       0.417449      -1.068466      -0.010705      -0.041298      -0.019192       0.046781      -0.012777       0.000485      -0.005682      -0.015346       0.116904      -0.034466      -0.005186       0.039652             11.448882      10.763889       0.679917       2.369710      10.174385      -6.340331      13.408373           0.016578
          128              C       8.144998       9.512021       3.710648      -0.142861      30.091826 0.34748458E+03  0.77453103E+04                                 8.376967                            6.211281       0.179124       2.044634                    0.999865      27.982227      79.025711       0.660001       0.416350      -1.061364       0.019787      -0.039794       0.025968       0.051472       0.024148      -0.021538       0.021213      -0.018413       0.028192      -0.046511       0.018206       0.028306              9.743588       9.897871       0.287708       2.964370       9.339272      -4.418596       9.993623           0.004337
          129              C       8.409793       8.563048       4.676807      -0.046673      30.693576 0.37990806E+03  0.86517603E+04                                 8.523298                            6.511119       0.104621       2.016049                    0.999801      28.116455      80.042781       0.642712       0.418470      -1.060904      -0.042888       0.013043      -0.032007       0.055082      -0.001017       0.016771       0.022872       0.027145      -0.027718      -0.035101       0.006168       0.028933              9.870766       9.410134       0.354979       2.572506      10.056562      -4.777062      10.145602          -0.001658
          130              C       6.217378       7.819474       4.555106      -0.072004      34.175281 0.44259489E+03  0.10530612E+05                                 9.413580                            7.183897      -0.222955       1.909973                    0.998920      29.551093      87.581740       0.588727       0.437265      -1.043437       0.032554       0.014934      -0.014667       0.038703       0.012774      -0.023680       0.042965      -0.006021       0.000534      -0.054597       0.008768       0.045829             11.033751      14.268126      -0.415500       2.575253       8.849802      -4.183745       9.983327           0.000094
          131              C       5.962066       8.749340       3.596398      -0.135150      34.451373 0.43139374E+03  0.10165262E+05                                 9.389853                            7.047583      -0.071191       1.962435                    0.999245      29.212407      85.245205       0.602037       0.431755      -1.050177       0.025370      -0.017510      -0.002165       0.030902      -0.006325      -0.004080       0.037538       0.011444       0.053084      -0.039553      -0.003889       0.043441             11.055961      12.201766       3.003554      -0.820211      10.891898      -5.426351      10.074219           0.006156
          132              C      -2.250316       8.581837      10.524182       0.623537      22.275134 0.22251776E+03  0.44814473E+04                                 7.369098                            5.320863      -0.031478       2.065239                    0.999485      21.431234      59.442213       0.637414       0.477123      -1.015613      -0.043612      -0.012583       0.048586       0.066490       0.023197       0.081028       0.027242       0.067867       0.030284      -0.063510      -0.046018       0.109528              9.255825       9.872610      -0.598976      -5.164965       8.011142      -1.415741       9.883724          -0.003704
          133              C      -1.314413       8.872261       9.380687      -0.019568      36.990294 0.40988833E+03  0.94077912E+04                                 9.599130                            6.670479       0.081584       2.036261                    0.999381      26.558426      73.184249       0.655548       0.407080      -1.080246       0.029753       0.011738      -0.039764       0.051031       0.001661       0.013034       0.007950       0.009261      -0.014070      -0.015804      -0.001396       0.017200             12.727716      14.119447       0.120801      -8.802606       9.806175      -2.473848      14.257526           0.001846
          134              C       4.393398       0.822709      22.858981       0.643807      23.000726 0.22625327E+03  0.45856771E+04                                 7.569789                            5.394970      -0.171260       2.014183                    0.999280      21.716022      60.855568       0.626445       0.482408      -1.010613       0.057067       0.021086       0.049191       0.078237       0.039186      -0.073141      -0.025577       0.060756       0.050367      -0.061956      -0.045144       0.107100              9.485877       9.705293      -0.553904       5.093195       8.701659       1.371353      10.050679           0.000227
          135              C       3.417049       0.649951      21.742558      -0.024251      38.095035 0.42556048E+03  0.98742002E+04                                 9.810715                            6.822189       0.007564       2.008126                    0.999402      26.996311      75.159609       0.643647       0.410126      -1.076635      -0.028688      -0.005111      -0.048835       0.056868       0.001648      -0.009084      -0.007164       0.018975      -0.017075      -0.014441      -0.002498       0.016939             12.814995      13.289169       1.336154       8.712265      10.990495       2.164320      14.165321           0.002936
          136              C       1.453113       0.293768      19.738461      -0.203280      46.251958 0.63603340E+03  0.16411800E+05                                11.354138                            8.515202      -0.393105       1.842418                    0.997892      32.059774      95.916678       0.555250       0.427505      -1.059392       0.056577       0.011429       0.066361       0.087951       0.003928      -0.011536       0.001634       0.015081       0.026915      -0.014116      -0.003850       0.017965             14.278003      15.288202       2.376165       8.228121      13.726832       2.751557      13.818975          -0.000061
          137              C       0.520443       9.431932       7.334366      -0.207935      43.791207 0.57380649E+03  0.14448769E+05                                10.902226                            8.062005      -0.310438       1.870630                    0.998310      31.539884      93.614423       0.572649       0.424768      -1.059708      -0.054360      -0.011825       0.057546       0.080040       0.009193       0.011467       0.003373       0.020719       0.013450      -0.016146      -0.004347       0.020493             13.814603      15.432787      -0.048060      -8.149128      12.168181      -2.742823      13.842839          -0.000581
          138              C      -4.772453      15.321774      21.262956      -0.098622      33.687886 0.40222631E+03  0.92849392E+04                                 9.104403                            6.711990       0.029684       1.984420                    0.999683      28.828179      82.430887       0.631734       0.420014      -1.060697      -0.013583       0.019764      -0.016739       0.029245      -0.021534      -0.013109      -0.015723      -0.019486      -0.040003      -0.035036       0.003718       0.031318             11.037125      11.402774       1.762425       6.612961      10.359198       2.553736      11.349403          -0.000208
          139              C       1.792365       1.573607      20.232717      -0.091007      35.219613 0.43003898E+03  0.10135611E+05                                 9.447105                            6.976475       0.034365       1.979656                    0.999699      29.770778      87.171592       0.612306       0.424420      -1.053621       0.016255      -0.037450       0.012237       0.042620      -0.016297      -0.010793      -0.023979      -0.034229      -0.080464      -0.042220      -0.000165       0.042384             11.570668      11.657838       2.072898       6.892409      11.130155       1.928093      11.924011           0.000268
          140              C      -1.235588      10.117390       8.812416      -0.103293      33.749804 0.40520737E+03  0.93700862E+04                                 9.116496                            6.737133       0.027365       1.983329                    0.999661      28.883539      82.633871       0.630573       0.420053      -1.060780       0.020056      -0.018240      -0.014340       0.030668      -0.022507       0.003714       0.017645      -0.002440      -0.049317      -0.031181      -0.001920       0.033102             11.018858      11.820687       0.282174      -6.499328       9.632583      -2.678165      11.603303           0.002008
          141              C       2.736581       1.739837      21.223962      -0.129424      36.444585 0.44709426E+03  0.10641811E+05                                 9.676876                            7.130641      -0.095857       1.927427                    0.999651      30.465149      89.679583       0.603393       0.426471      -1.052227      -0.000256      -0.025365      -0.023056       0.034279       0.016738      -0.015705      -0.001212      -0.030141      -0.073860      -0.033635      -0.002196       0.035831             11.738002      11.913615       0.955862       7.141614      11.078574       1.341731      12.221818           0.002254
          142              C      -0.321605      10.383930       7.804282      -0.081383      33.268101 0.39552099E+03  0.91222844E+04                                 9.054215                            6.670235       0.066983       1.996566                    0.999777      28.998481      83.791404       0.629547       0.421836      -1.056016      -0.002683      -0.037243       0.020220       0.042462      -0.005115       0.022510      -0.014878      -0.054119      -0.060733      -0.041896      -0.000900       0.042796             10.967364      12.001290      -0.406586      -6.400397       9.556007      -2.130381      11.344795           0.001114
          143              C       0.409994       8.208617       7.907107      -0.081587      33.633881 0.40571456E+03  0.94339448E+04                                 9.169472                            6.777966       0.057504       1.991563                    0.999775      29.305839      85.522853       0.620332       0.424629      -1.052394      -0.026288       0.032012       0.018447       0.045344      -0.026736       0.013640       0.027458      -0.017062      -0.074102      -0.049106       0.005144       0.043961             11.294922      11.749139       0.600469      -6.766802       9.983592      -2.585328      12.152035           0.001956
          144              C      -5.719215      15.141692      20.264508      -0.083300      33.559511 0.41649865E+03  0.97226429E+04                                 9.112997                            6.851793       0.041480       1.986051                    0.999652      29.284871      84.891275       0.620739       0.422694      -1.056390       0.009225       0.035373       0.013620       0.039011      -0.004416      -0.019669       0.008680      -0.053463      -0.070324      -0.039550      -0.001088       0.040638             10.934320      11.420169       1.006906       6.500247       9.927150       2.008204      11.455639           0.000036
          145              C      -0.468314       7.906729       8.922692      -0.103177      34.386467 0.41343075E+03  0.96339924E+04                                 9.321847                            6.857198       0.020797       1.987029                    0.999655      28.981501      83.960099       0.616284       0.426503      -1.053938       0.004948       0.023226      -0.013404       0.027269       0.015096       0.017283      -0.009761      -0.029448      -0.018865      -0.032710       0.008237       0.024473             11.512741      12.572283      -0.404670      -7.058376       9.891763      -1.876205      12.074177           0.003118
          146              C       2.321916       8.363382       5.061284      -0.198521      43.158776 0.61266558E+03  0.15583504E+05                                10.656184                            8.255068      -0.143227       1.927102                    0.998305      31.044841      90.722659       0.577318       0.417109      -1.071273       0.019114      -0.029272      -0.069469       0.077770      -0.009214       0.001391      -0.024031       0.009345       0.048650      -0.028544      -0.002232       0.030775             12.585232      13.255692      -0.885652      -3.086564      13.233983       5.685889      11.266022           0.003789
          147              C       3.155971       5.300078       2.141198       0.305345      31.365190 0.37050949E+03  0.83275169E+04                                 8.851205                            6.565108       0.356560       2.121242                    0.999856      25.186703      69.648424       0.624704       0.436230      -1.057190       0.044149       0.026917      -0.050130       0.072019       0.021609       0.008112      -0.022166       0.052870      -0.188111      -0.070885       0.005390       0.065495             11.207486       6.677590      -1.496860      -2.169446       9.723947       5.179272      17.220921           0.179301
          148              C       2.830816       6.401110       3.152809       0.089142      33.554146 0.35675363E+03  0.79459773E+04                                 9.067991                            6.301882       0.135086       2.065041                    0.999654      25.437386      70.113335       0.658755       0.417449      -1.068466       0.010705       0.041298      -0.019192       0.046781      -0.012777      -0.000485       0.005682      -0.015345       0.116905      -0.034466      -0.005187       0.039652             11.448901      10.763901       0.679920      -2.369710      10.174401       6.340346      13.408400           0.016578
          149              C       1.728056       6.410345       3.710648      -0.142861      30.091855 0.34748494E+03  0.77453208E+04                                 8.376973                            6.211285       0.179121       2.044633                    0.999865      27.982246      79.025798       0.660001       0.416350      -1.061364      -0.019787       0.039794       0.025967       0.051473       0.024148       0.021538      -0.021213      -0.018413       0.028193      -0.046511       0.018206       0.028306              9.743596       9.897879       0.287713      -2.964369       9.339280       4.418598       9.993629           0.004338
          150              C       1.463261       7.359318       4.676807      -0.046672      30.693541 0.37990757E+03  0.86517448E+04                                 8.523289                            6.511114       0.104625       2.016051                    0.999801      28.116424      80.042628       0.642712       0.418470      -1.060904       0.042888      -0.013043      -0.032008       0.055081      -0.001017      -0.016770      -0.022872       0.027145      -0.027718      -0.035101       0.006168       0.028933              9.870755       9.410116       0.354981      -2.572496      10.056556       4.777060      10.145592          -0.001658
          151              C       3.655676       8.102892       4.555106      -0.072004      34.175279 0.44259487E+03  0.10530612E+05                                 9.413581                            7.183897      -0.222955       1.909973                    0.998920      29.551091      87.581737       0.588727       0.437265      -1.043437      -0.032554      -0.014934      -0.014667       0.038703       0.012774       0.023680      -0.042965      -0.006021       0.000534      -0.054597       0.008768       0.045829             11.033752      14.268120      -0.415499      -2.575247       8.849806       4.183749       9.983329           0.000094
          152              C       3.910988       7.173026       3.596398      -0.135150      34.451394 0.43139394E+03  0.10165269E+05                                 9.389857                            7.047585      -0.071191       1.962435                    0.999245      29.212416      85.245247       0.602037       0.431756      -1.050177      -0.025370       0.017510      -0.002165       0.030902      -0.006325       0.004080      -0.037538       0.011444       0.053085      -0.039552      -0.003889       0.043441             11.055968      12.201771       3.003559       0.820219      10.891906       5.426358      10.074228           0.006156
          153              C       8.687547       1.799546       1.894318       0.623537      22.275082 0.22251711E+03  0.44814289E+04                                 7.369090                            5.320858      -0.031582       2.065207                    0.999487      21.431105      59.441720       0.637414       0.477124      -1.015613       0.008118      -0.044655      -0.048580       0.066483      -0.013000       0.011625      -0.084697      -0.077988       0.030261      -0.063518      -0.046014       0.109532              9.255811       8.856102      -1.103479      -1.028052       9.027627       5.255866       9.883703          -0.003707
          154              C       8.531615       2.766989       3.037813      -0.019581      36.990452 0.40989160E+03  0.94078836E+04                                 9.599143                            6.670498       0.081567       2.036254                    0.999381      26.558556      73.184636       0.655548       0.407079      -1.080247      -0.002711       0.031861       0.039768       0.051029      -0.002686      -0.001329      -0.015204      -0.008255      -0.014105      -0.015805      -0.001393       0.017198             12.727712      10.562463      -1.644562      -1.697432      13.363154       8.984659      14.257519           0.001842
          155              C      -1.216249       4.301109      14.396519       0.643799      23.000690 0.22625300E+03  0.45856699E+04                                 7.569786                            5.394970      -0.171333       2.014161                    0.999280      21.715981      60.855431       0.626445       0.482408      -1.010613      -0.006483       0.060492      -0.049187       0.078235      -0.000498      -0.009607       0.076888      -0.099154       0.050374      -0.061956      -0.045146       0.107102              9.485873       9.341178      -0.734627       1.035916       9.065777      -5.171856      10.050664           0.000217
          156              C      -0.936938       3.349747      15.512942      -0.024256      38.094752 0.42555730E+03  0.98741026E+04                                 9.810649                            6.822151       0.007639       2.008151                    0.999402      26.996211      75.159105       0.643651       0.410125      -1.076637       0.008175      -0.027965       0.048837       0.056868      -0.006561       0.002376       0.011321      -0.014104      -0.017091      -0.014441      -0.002502       0.016943             12.814898      10.380589      -0.107386       1.934539      13.898917      -8.766060      14.165187           0.002910
          157              C      -0.382874       1.432217      17.517039      -0.203283      46.251976 0.63603386E+03  0.16411810E+05                                11.354122                            8.515190      -0.393029       1.842439                    0.997893      32.059798      95.916650       0.555252       0.427504      -1.059393      -0.014914       0.055760      -0.066363       0.087953      -0.003630      -0.006594       0.009606      -0.015375       0.026899      -0.014113      -0.003849       0.017962             14.277979      12.142928       0.815103       1.193321      16.872068      -8.593526      13.818941          -0.000071
          158              C       8.217210       4.659362       5.084134      -0.207940      43.791137 0.57380581E+03  0.14448741E+05                                10.902193                            8.061985      -0.310442       1.870628                    0.998311      31.539863      93.614165       0.572652       0.424767      -1.059710       0.013572      -0.053942      -0.057542       0.080032      -0.002693       0.002076      -0.011772      -0.027164       0.013471      -0.016145      -0.004346       0.020491             13.814550      12.851650      -1.329067      -1.165978      14.749218       8.518868      13.842783          -0.000574
          159              C      15.846071       2.536751      15.992544      -0.098622      33.688045 0.40222776E+03  0.92849848E+04                                 9.104439                            6.712007       0.029706       1.984426                    0.999683      28.828273      82.431320       0.631732       0.420014      -1.060696       0.023741      -0.003378       0.016741       0.029246      -0.005261       0.008256       0.018734       0.046082      -0.039998      -0.035036       0.003721       0.031315             11.037172       9.161828       0.650166       0.652474      12.600245      -7.058865      11.349444          -0.000229
          160              C       0.612711       2.305081      17.022783      -0.091003      35.219656 0.43003962E+03  0.10135632E+05                                 9.447122                            6.976488       0.034362       1.979655                    0.999699      29.770833      87.171863       0.612304       0.424421      -1.053620      -0.040772      -0.002089      -0.012235       0.042619       0.003774       0.016679       0.020330       0.046658      -0.080449      -0.042219      -0.000163       0.042381             11.570687       9.583508       1.043362       1.337107      13.204527      -7.031017      11.924026           0.000258
          161              C       9.611888       3.391146       3.606084      -0.103299      33.749938 0.40521036E+03  0.93701663E+04                                 9.116500                            6.737147       0.027379       1.983330                    0.999661      28.883634      82.634003       0.630575       0.420052      -1.060782      -0.025253       0.009861       0.014340       0.030669      -0.012643      -0.014155      -0.011162       0.037334      -0.049326      -0.031178      -0.001932       0.033109             11.018854       9.840278      -0.700670      -0.490424      11.612969       7.012371      11.603316           0.002027
          162              C       0.341837       3.224757      16.031538      -0.129418      36.444467 0.44709206E+03  0.10641747E+05                                 9.676861                            7.130628      -0.095819       1.927439                    0.999651      30.465089      89.679410       0.603393       0.426471      -1.052226      -0.022609      -0.011504       0.023058       0.034281       0.022122      -0.005898       0.014610      -0.008439      -0.073858      -0.033637      -0.002192       0.035829             11.737984      10.482317       0.245500       1.973106      12.509853      -6.993531      12.221782           0.002242
          163              C       9.444307       4.328336       4.614218      -0.081376      33.267919 0.39551859E+03  0.91222179E+04                                 9.054179                            6.670210       0.066977       1.996564                    0.999776      28.998441      83.791312       0.629548       0.421836      -1.056016      -0.032167      -0.018960      -0.020225       0.042464       0.018457       0.023335      -0.013546       0.040874      -0.060724      -0.041893      -0.000902       0.042795             10.967308      10.363093      -1.219567      -0.937103      11.194101       6.680171      11.344730           0.001120
          164              C       7.170537       4.016576       4.511393      -0.081591      33.633891 0.40571529E+03  0.94339583E+04                                 9.169451                            6.777957       0.057513       1.991565                    0.999774      29.305820      85.522547       0.620335       0.424627      -1.052396       0.040361      -0.009313      -0.018452       0.045346      -0.009378      -0.018531      -0.024424       0.052903      -0.074101      -0.049105       0.005145       0.043960             11.294888       9.854257      -0.339923      -0.692491      11.878410       7.210663      12.151998           0.001965
          165              C      16.105668       1.608637      16.990992      -0.083297      33.559593 0.41649933E+03  0.97226670E+04                                 9.113030                            6.851813       0.041500       1.986057                    0.999652      29.284890      84.891493       0.620736       0.422696      -1.056389       0.027584       0.023988      -0.013620       0.039010       0.018622      -0.016518       0.013761       0.039360      -0.070319      -0.039550      -0.001087       0.040637             10.934365       9.420320       0.014308       1.091023      11.927085      -6.715380      11.455690           0.000026
          166              C       7.290594       3.095626       3.495808      -0.103168      34.386442 0.41343098E+03  0.96340034E+04                                 9.321852                            6.857209       0.020805       1.987029                    0.999656      28.981536      83.960350       0.616282       0.426504      -1.053937       0.018604       0.014763       0.013405       0.027272       0.020855       0.016427      -0.011139      -0.006238      -0.018872      -0.032708       0.008234       0.024474             11.512731      10.743859      -1.312100      -1.457311      11.720179       7.156577      12.074154           0.003127
          167              C       6.459179       5.797970       7.357216      -0.198514      43.158563 0.61266273E+03  0.15583413E+05                                10.656149                            8.255047      -0.143256       1.927094                    0.998305      31.044749      90.722310       0.577319       0.417108      -1.071273      -0.034723       0.004108       0.069471       0.077774      -0.009294       0.022146       0.009439       0.009031       0.048649      -0.028546      -0.002232       0.030777             12.585190      13.943664      -0.544227      -6.465306      12.545898       0.237003      11.266007           0.003776
          168              C       3.344448       5.183208      10.277302       0.305355      31.365410 0.37051204E+03  0.83275972E+04                                 8.851282                            6.565157       0.356464       2.121212                    0.999856      25.186754      69.648898       0.624697       0.436234      -1.057187       0.004474       0.051500       0.050130       0.072009      -0.007979       0.023463       0.002592      -0.066412      -0.188136      -0.070894       0.005387       0.065507             11.207591      10.314133       0.307996      -5.603847       6.087575      -0.359334      17.221064           0.179234
          169              C       4.475244       5.381441       9.265691       0.089148      33.554218 0.35675464E+03  0.79460107E+04                                 9.068024                            6.301906       0.135105       2.065048                    0.999654      25.437424      70.113647       0.658751       0.417451      -1.068464       0.032234       0.027950       0.019188       0.046780      -0.001614      -0.005308      -0.002091       0.029633       0.116901      -0.034465      -0.005186       0.039651             11.448946       9.749484       0.176450      -6.732898      11.188869      -0.696146      13.408486           0.016573
          170              C       4.973773       4.397757       8.707852      -0.142862      30.091560 0.34748311E+03  0.77452554E+04                                 8.376893                            6.211265       0.179138       2.044640                    0.999865      27.982014      79.024544       0.660004       0.416349      -1.061366       0.044443      -0.000034      -0.025969       0.051474       0.021933       0.028579      -0.009865      -0.027339       0.028196      -0.046516       0.018210       0.028306              9.743477       9.220461      -0.048507      -5.275736      10.016443       0.690959       9.993528           0.004311
          171              C       5.941530       4.582457       7.741693      -0.046670      30.693352 0.37990670E+03  0.86517137E+04                                 8.523265                            6.511129       0.104677       2.016070                    0.999801      28.116222      80.041810       0.642708       0.418473      -1.060903      -0.030751       0.032618       0.032006       0.055081      -0.011426       0.013034       0.025188      -0.014797      -0.027716      -0.035102       0.006170       0.028932              9.870704       9.646043       0.472103      -5.422632       9.820536       0.180528      10.145533          -0.001663
          172              C       5.632893       6.876870       7.863394      -0.072005      34.175332 0.44259607E+03  0.10530652E+05                                 9.413611                            7.183922      -0.222982       1.909966                    0.998919      29.551129      87.582045       0.588724       0.437267      -1.043436       0.001095      -0.035802       0.014664       0.038704       0.010121       0.049014      -0.002109      -0.016705       0.000530      -0.054598       0.008768       0.045830             11.033789      10.251711      -2.408951      -4.892506      12.866264       0.446794       9.983393           0.000091
          173              C       4.686468       6.692170       8.822102      -0.135157      34.451663 0.43139836E+03  0.10165406E+05                                 9.389915                            7.047628      -0.071245       1.962417                    0.999245      29.212601      85.246127       0.602034       0.431756      -1.050176       0.026963      -0.014942       0.002166       0.030903      -0.008383       0.035435       0.013032       0.003150       0.053087      -0.039550      -0.003887       0.043438             11.056038       8.758715       1.294700      -4.496037      14.335090      -3.147137      10.074308           0.006148
          174              C       1.185507      14.122820       1.894318       0.623537      22.275068 0.22251698E+03  0.44814252E+04                                 7.369086                            5.320856      -0.031582       2.065207                    0.999487      21.431096      59.441680       0.637415       0.477124      -1.015613      -0.008118       0.044654      -0.048580       0.066483      -0.013000      -0.011625       0.084697      -0.077988       0.030261      -0.063518      -0.046014       0.109532              9.255804       8.856097      -1.103478       1.028052       9.027620      -5.255860       9.883694          -0.003706
          175              C       1.341439      13.155377       3.037813      -0.019581      36.990454 0.40989169E+03  0.94078861E+04                                 9.599143                            6.670499       0.081568       2.036254                    0.999381      26.558559      73.184647       0.655548       0.407079      -1.080247       0.002711      -0.031862       0.039767       0.051029      -0.002686       0.001329       0.015204      -0.008255      -0.014106      -0.015805      -0.001393       0.017198             12.727710      10.562466      -1.644565       1.697435      13.363151      -8.984655      14.257514           0.001843
          176              C      11.089303      11.621257      14.396519       0.643799      23.000692 0.22625305E+03  0.45856711E+04                                 7.569785                            5.394969      -0.171331       2.014162                    0.999280      21.715983      60.855429       0.626445       0.482408      -1.010613       0.006483      -0.060492      -0.049187       0.078235      -0.000498       0.009607      -0.076889      -0.099154       0.050374      -0.061956      -0.045146       0.107102              9.485871       9.341179      -0.734627      -1.035915       9.065773       5.171853      10.050661           0.000217
          177              C      10.809992      12.572619      15.512942      -0.024256      38.094743 0.42555723E+03  0.98741008E+04                                 9.810646                            6.822150       0.007641       2.008151                    0.999402      26.996210      75.159101       0.643651       0.410125      -1.076637      -0.008175       0.027965       0.048838       0.056868      -0.006561      -0.002376      -0.011321      -0.014104      -0.017091      -0.014441      -0.002502       0.016943             12.814892      10.380595      -0.107379      -1.934534      13.898906       8.766050      14.165174           0.002911
          178              C      10.255928      14.490149      17.517039      -0.203283      46.251986 0.63603381E+03  0.16411808E+05                                11.354123                            8.515190      -0.393029       1.842439                    0.997893      32.059796      95.916639       0.555252       0.427504      -1.059393       0.014914      -0.055760      -0.066363       0.087953      -0.003630       0.006594      -0.009606      -0.015375       0.026899      -0.014113      -0.003849       0.017963             14.277985      12.142929       0.815109      -1.193315      16.872078       8.593534      13.818948          -0.000071
          179              C       1.655844      11.263004       5.084134      -0.207940      43.791122 0.57380558E+03  0.14448733E+05                                10.902189                            8.061982      -0.310441       1.870629                    0.998311      31.539857      93.614125       0.572652       0.424766      -1.059710      -0.013572       0.053942      -0.057542       0.080032      -0.002693      -0.002077       0.011772      -0.027164       0.013471      -0.016146      -0.004346       0.020491             13.814545      12.851642      -1.329072       1.165984      14.749216      -8.518865      13.842776          -0.000574
          180              C      -5.973017      13.385615      15.992544      -0.098622      33.688048 0.40222772E+03  0.92849843E+04                                 9.104440                            6.712007       0.029705       1.984426                    0.999683      28.828275      82.431339       0.631732       0.420014      -1.060696      -0.023741       0.003378       0.016741       0.029246      -0.005261      -0.008256      -0.018734       0.046082      -0.039998      -0.035036       0.003721       0.031315             11.037173       9.161835       0.650170      -0.652472      12.600241       7.058863      11.349442          -0.000228
          181              C       9.260343      13.617285      17.022783      -0.091003      35.219662 0.43003952E+03  0.10135630E+05                                 9.447124                            6.976487       0.034363       1.979656                    0.999699      29.770829      87.171857       0.612304       0.424421      -1.053620       0.040772       0.002089      -0.012235       0.042619       0.003774      -0.016679      -0.020330       0.046658      -0.080449      -0.042219      -0.000163       0.042381             11.570693       9.583506       1.043367      -1.337100      13.204538       7.031028      11.924034           0.000258
          182              C       0.261166      12.531220       3.606084      -0.103299      33.749924 0.40521023E+03  0.93701627E+04                                 9.116498                            6.737146       0.027380       1.983331                    0.999661      28.883630      82.634000       0.630575       0.420052      -1.060782       0.025254      -0.009861       0.014340       0.030670      -0.012643       0.014155       0.011162       0.037334      -0.049325      -0.031178      -0.001932       0.033109             11.018849       9.840282      -0.700675       0.490429      11.612961      -7.012363      11.603305           0.002029
          183              C       9.531217      12.697609      16.031538      -0.129419      36.444557 0.44709295E+03  0.10641777E+05                                 9.676885                            7.130641      -0.095835       1.927433                    0.999651      30.465151      89.679719       0.603392       0.426472      -1.052225       0.022610       0.011504       0.023058       0.034281       0.022121       0.005897      -0.014611      -0.008441      -0.073857      -0.033637      -0.002192       0.035829             11.738017      10.482346       0.245513      -1.973099      12.509892       6.993555      12.221813           0.002242
          184              C       0.428747      11.594030       4.614218      -0.081376      33.267920 0.39551869E+03  0.91222195E+04                                 9.054176                            6.670210       0.066979       1.996565                    0.999776      28.998438      83.791263       0.629549       0.421836      -1.056017       0.032167       0.018959      -0.020225       0.042464       0.018457      -0.023335       0.013547       0.040874      -0.060725      -0.041894      -0.000902       0.042796             10.967303      10.363090      -1.219576       0.937112      11.194098      -6.680166      11.344722           0.001120
          185              C       2.702517      11.905790       4.511393      -0.081591      33.633891 0.40571530E+03  0.94339585E+04                                 9.169450                            6.777956       0.057513       1.991565                    0.999774      29.305822      85.522551       0.620335       0.424627      -1.052396      -0.040361       0.009313      -0.018453       0.045346      -0.009378       0.018531       0.024424       0.052903      -0.074101      -0.049105       0.005145       0.043960             11.294887       9.854255      -0.339927       0.692495      11.878411      -7.210662      12.151995           0.001965
          186              C      -6.232614      14.313729      16.990992      -0.083297      33.559581 0.41649911E+03  0.97226609E+04                                 9.113029                            6.851812       0.041501       1.986057                    0.999652      29.284884      84.891476       0.620736       0.422696      -1.056389      -0.027584      -0.023988      -0.013620       0.039010       0.018622       0.016518      -0.013761       0.039360      -0.070319      -0.039550      -0.001087       0.040637             10.934363       9.420319       0.014312      -1.091020      11.927082       6.715378      11.455687           0.000026
          187              C       2.582460      12.826740       3.495808      -0.103169      34.386448 0.41343107E+03  0.96340061E+04                                 9.321854                            6.857210       0.020804       1.987029                    0.999656      28.981540      83.960366       0.616282       0.426504      -1.053937      -0.018604      -0.014763       0.013405       0.027272       0.020855      -0.016427       0.011138      -0.006238      -0.018872      -0.032707       0.008233       0.024474             11.512732      10.743861      -1.312104       1.457314      11.720181      -7.156577      12.074155           0.003126
          188              C       3.413875      10.124396       7.357216      -0.198513      43.158553 0.61266246E+03  0.15583403E+05                                10.656144                            8.255043      -0.143255       1.927094                    0.998305      31.044741      90.722255       0.577320       0.417108      -1.071274       0.034723      -0.004107       0.069471       0.077774      -0.009294      -0.022146      -0.009439       0.009031       0.048649      -0.028545      -0.002232       0.030777             12.585188      13.943664      -0.544227       6.465313      12.545883      -0.237001      11.266016           0.003777
          189              C       6.528606      10.739158      10.277302       0.305345      31.365935 0.37051912E+03  0.83277900E+04                                 8.851329                            6.565181       0.356499       2.121217                    0.999855      25.187105      69.649842       0.624702       0.436229      -1.057191      -0.004489      -0.051517       0.050135       0.072025      -0.007995      -0.023458      -0.002585      -0.066409      -0.188112      -0.070884       0.005379       0.065506             11.207662      10.314190       0.308001       5.603892       6.087604       0.359340      17.221191           0.179245
          190              C       5.397810      10.540925       9.265691       0.089150      33.554388 0.35675613E+03  0.79460538E+04                                 9.068056                            6.301921       0.135080       2.065039                    0.999654      25.437495      70.113930       0.658750       0.417451      -1.068463      -0.032234      -0.027950       0.019187       0.046780      -0.001616       0.005307       0.002092       0.029632       0.116903      -0.034466      -0.005186       0.039652             11.448999       9.749528       0.176456       6.732943      11.188898       0.696157      13.408572           0.016573
          191              C       4.899281      11.524609       8.707852      -0.142860      30.091590 0.34748338E+03  0.77452626E+04                                 8.376895                            6.211267       0.179130       2.044637                    0.999865      27.982030      79.024581       0.660004       0.416349      -1.061366      -0.044443       0.000034      -0.025968       0.051474       0.021933      -0.028580       0.009865      -0.027340       0.028198      -0.046516       0.018210       0.028306              9.743482       9.220465      -0.048510       5.275742      10.016441      -0.690963       9.993541           0.004310
          192              C       3.931524      11.339909       7.741693      -0.046670      30.693339 0.37990645E+03  0.86517047E+04                                 8.523257                            6.511124       0.104681       2.016071                    0.999801      28.116206      80.041690       0.642709       0.418472      -1.060903       0.030751      -0.032618       0.032006       0.055081      -0.011427      -0.013035      -0.025188      -0.014797      -0.027715      -0.035103       0.006171       0.028932              9.870697       9.646037       0.472103       5.422632       9.820521      -0.180525      10.145533          -0.001663
          193              C       4.240161       9.045496       7.863394      -0.072005      34.175340 0.44259606E+03  0.10530652E+05                                 9.413614                            7.183923      -0.222982       1.909966                    0.998919      29.551129      87.582051       0.588723       0.437267      -1.043436      -0.001095       0.035802       0.014664       0.038704       0.010121      -0.049014       0.002109      -0.016705       0.000530      -0.054598       0.008768       0.045830             11.033795      10.251719      -2.408946       4.892514      12.866261      -0.446786       9.983405           0.000091
          194              C       5.186586       9.230196       8.822102      -0.135157      34.451710 0.43139879E+03  0.10165420E+05                                 9.389926                            7.047632      -0.071245       1.962416                    0.999245      29.212621      85.246223       0.602034       0.431756      -1.050176      -0.026962       0.014942       0.002166       0.030902      -0.008382      -0.035435      -0.013032       0.003151       0.053086      -0.039550      -0.003888       0.043437             11.056056       8.758728       1.294708       4.496051      14.335104       3.147157      10.074336           0.006148
          195              C      -2.250316       8.581837      14.312818       0.623538      22.275161 0.22251800E+03  0.44814542E+04                                 7.369107                            5.320867      -0.031480       2.065237                    0.999485      21.431257      59.442316       0.637414       0.477124      -1.015612      -0.043612      -0.012583      -0.048586       0.066490       0.023197      -0.081029      -0.027243       0.067868       0.030285      -0.063510      -0.046019       0.109529              9.255838       9.872623      -0.598975       5.164974       8.011152       1.415746       9.883739          -0.003702
          196              C      -1.314413       8.872261      15.456313      -0.019568      36.990311 0.40988841E+03  0.94077935E+04                                 9.599132                            6.670478       0.081582       2.036261                    0.999381      26.558431      73.184261       0.655548       0.407080      -1.080246       0.029754       0.011738       0.039763       0.051031       0.001662      -0.013034      -0.007950       0.009261      -0.014070      -0.015804      -0.001396       0.017200             12.727722      14.119450       0.120803       8.802609       9.806182       2.473852      14.257534           0.001846
          197              C       4.393398       0.822709       1.978019       0.643807      23.000728 0.22625330E+03  0.45856777E+04                                 7.569788                            5.394969      -0.171259       2.014184                    0.999280      21.716022      60.855557       0.626445       0.482408      -1.010613       0.057067       0.021086      -0.049191       0.078237       0.039186       0.073141       0.025577       0.060756       0.050367      -0.061956      -0.045144       0.107100              9.485875       9.705292      -0.553905      -5.093195       8.701657      -1.371352      10.050677           0.000227
          198              C       3.417049       0.649951       3.094442      -0.024251      38.095031 0.42556043E+03  0.98741987E+04                                 9.810714                            6.822189       0.007564       2.008126                    0.999402      26.996309      75.159600       0.643647       0.410126      -1.076635      -0.028688      -0.005111       0.048835       0.056868       0.001648       0.009084       0.007164       0.018975      -0.017075      -0.014441      -0.002498       0.016939             12.814994      13.289169       1.336153      -8.712265      10.990492      -2.164319      14.165321           0.002936
          199              C       1.453113       0.293768       5.098539      -0.203280      46.251960 0.63603347E+03  0.16411803E+05                                11.354138                            8.515202      -0.393105       1.842418                    0.997892      32.059776      95.916686       0.555250       0.427505      -1.059392       0.056577       0.011429      -0.066361       0.087951       0.003928       0.011536      -0.001634       0.015081       0.026915      -0.014116      -0.003850       0.017965             14.278003      15.288203       2.376167      -8.228122      13.726832      -2.751558      13.818974          -0.000061
          200              C       0.520443       9.431932      17.502634      -0.207935      43.791209 0.57380647E+03  0.14448769E+05                                10.902227                            8.062005      -0.310437       1.870631                    0.998310      31.539882      93.614416       0.572649       0.424768      -1.059708      -0.054360      -0.011826      -0.057546       0.080040       0.009193      -0.011468      -0.003373       0.020719       0.013450      -0.016146      -0.004347       0.020493             13.814604      15.432787      -0.048066       8.149128      12.168186       2.742821      13.842839          -0.000581
          201              C      -4.772453      15.321774       3.574044      -0.098622      33.687876 0.40222624E+03  0.92849366E+04                                 9.104400                            6.711988       0.029686       1.984421                    0.999683      28.828171      82.430842       0.631734       0.420014      -1.060697      -0.013583       0.019764       0.016739       0.029245      -0.021534       0.013109       0.015724      -0.019486      -0.040003      -0.035036       0.003718       0.031318             11.037121      11.402770       1.762427      -6.612958      10.359193      -2.553737      11.349399          -0.000209
          202              C       1.792365       1.573607       4.604283      -0.091007      35.219615 0.43003903E+03  0.10135612E+05                                 9.447105                            6.976475       0.034366       1.979657                    0.999699      29.770780      87.171598       0.612306       0.424420      -1.053621       0.016255      -0.037450      -0.012237       0.042620      -0.016297       0.010792       0.023979      -0.034229      -0.080464      -0.042220      -0.000165       0.042384             11.570668      11.657840       2.072900      -6.892410      11.130155      -1.928094      11.924011           0.000267
          203              C      -1.235588      10.117390      16.024584      -0.103293      33.749826 0.40520747E+03  0.93700904E+04                                 9.116503                            6.737135       0.027365       1.983329                    0.999661      28.883548      82.633940       0.630573       0.420053      -1.060780       0.020056      -0.018239       0.014340       0.030668      -0.022507      -0.003714      -0.017645      -0.002440      -0.049317      -0.031182      -0.001920       0.033102             11.018871      11.820701       0.282176       6.499340       9.632593       2.678170      11.603319           0.002009
          204              C       2.736581       1.739837       3.613038      -0.129424      36.444571 0.44709411E+03  0.10641807E+05                                 9.676874                            7.130640      -0.095857       1.927427                    0.999651      30.465147      89.679580       0.603393       0.426471      -1.052227      -0.000256      -0.025365       0.023056       0.034279       0.016739       0.015705       0.001212      -0.030140      -0.073860      -0.033635      -0.002196       0.035831             11.737999      11.913613       0.955861      -7.141611      11.078573      -1.341728      12.221813           0.002253
          205              C      -0.321605      10.383930      17.032718      -0.081382      33.268080 0.39552047E+03  0.91222711E+04                                 9.054215                            6.670232       0.066984       1.996566                    0.999777      28.998472      83.791420       0.629547       0.421836      -1.056016      -0.002683      -0.037242      -0.020220       0.042462      -0.005116      -0.022510       0.014878      -0.054118      -0.060732      -0.041896      -0.000900       0.042796             10.967367      12.001287      -0.406583       6.400398       9.556015       2.130387      11.344798           0.001115
          206              C       0.409994       8.208617      16.929893      -0.081587      33.633887 0.40571459E+03  0.94339455E+04                                 9.169472                            6.777966       0.057504       1.991563                    0.999775      29.305840      85.522852       0.620332       0.424629      -1.052394      -0.026288       0.032012      -0.018447       0.045344      -0.026736      -0.013640      -0.027458      -0.017062      -0.074102      -0.049106       0.005144       0.043961             11.294923      11.749139       0.600468       6.766803       9.983594       2.585328      12.152037           0.001956
          207              C      -5.719215      15.141692       4.572492      -0.083300      33.559499 0.41649852E+03  0.97226387E+04                                 9.112993                            6.851791       0.041480       1.986051                    0.999652      29.284866      84.891248       0.620739       0.422694      -1.056390       0.009225       0.035373      -0.013620       0.039011      -0.004415       0.019669      -0.008680      -0.053463      -0.070324      -0.039550      -0.001089       0.040638             10.934315      11.420163       1.006906      -6.500243       9.927148      -2.008204      11.455633           0.000035
          208              C      -0.468314       7.906729      15.914308      -0.103177      34.386471 0.41343073E+03  0.96339916E+04                                 9.321846                            6.857196       0.020797       1.987028                    0.999655      28.981504      83.960099       0.616284       0.426503      -1.053938       0.004948       0.023226       0.013404       0.027269       0.015096      -0.017284       0.009761      -0.029448      -0.018865      -0.032710       0.008237       0.024473             11.512741      12.572280      -0.404671       7.058375       9.891765       1.876206      12.074177           0.003118
          209              C       2.321916       8.363382      19.775716      -0.198521      43.158780 0.61266558E+03  0.15583504E+05                                10.656186                            8.255068      -0.143227       1.927102                    0.998305      31.044842      90.722668       0.577318       0.417109      -1.071273       0.019114      -0.029272       0.069469       0.077770      -0.009214      -0.001391       0.024031       0.009345       0.048650      -0.028544      -0.002232       0.030775             12.585235      13.255692      -0.885651       3.086564      13.233988      -5.685891      11.266024           0.003789
          210              C       3.155971       5.300078      22.695802       0.305346      31.365189 0.37050949E+03  0.83275168E+04                                 8.851204                            6.565107       0.356560       2.121242                    0.999856      25.186704      69.648422       0.624704       0.436230      -1.057190       0.044149       0.026917       0.050130       0.072019       0.021609      -0.008112       0.022166       0.052870      -0.188111      -0.070885       0.005390       0.065495             11.207485       6.677590      -1.496861       2.169448       9.723947      -5.179271      17.220918           0.179301
          211              C       2.830816       6.401110      21.684191       0.089142      33.554147 0.35675364E+03  0.79459774E+04                                 9.067992                            6.301882       0.135086       2.065041                    0.999654      25.437386      70.113336       0.658755       0.417449      -1.068466       0.010705       0.041298       0.019192       0.046781      -0.012777       0.000485      -0.005682      -0.015345       0.116905      -0.034466      -0.005187       0.039652             11.448902      10.763903       0.679920       2.369712      10.174402      -6.340346      13.408401           0.016579
          212              C       1.728056       6.410345      21.126352      -0.142861      30.091858 0.34748491E+03  0.77453203E+04                                 8.376975                            6.211286       0.179120       2.044632                    0.999865      27.982248      79.025821       0.660001       0.416350      -1.061364      -0.019787       0.039794      -0.025968       0.051473       0.024149      -0.021537       0.021213      -0.018413       0.028193      -0.046511       0.018206       0.028306              9.743599       9.897881       0.287714       2.964369       9.339284      -4.418601       9.993632           0.004339
          213              C       1.463261       7.359318      20.160193      -0.046673      30.693568 0.37990791E+03  0.86517555E+04                                 8.523297                            6.511119       0.104624       2.016050                    0.999801      28.116438      80.042706       0.642711       0.418470      -1.060904       0.042888      -0.013043       0.032008       0.055081      -0.001017       0.016770       0.022872       0.027145      -0.027718      -0.035101       0.006168       0.028933              9.870766       9.410125       0.354981       2.572499      10.056569      -4.777068      10.145604          -0.001657
          214              C       3.655676       8.102892      20.281894      -0.072004      34.175283 0.44259493E+03  0.10530613E+05                                 9.413581                            7.183897      -0.222955       1.909973                    0.998920      29.551093      87.581743       0.588727       0.437265      -1.043437      -0.032554      -0.014934       0.014667       0.038703       0.012774      -0.023680       0.042965      -0.006021       0.000534      -0.054597       0.008768       0.045829             11.033752      14.268121      -0.415499       2.575248       8.849807      -4.183749       9.983329           0.000095
          215              C       3.910988       7.173026      21.240602      -0.135150      34.451391 0.43139389E+03  0.10165267E+05                                 9.389857                            7.047585      -0.071191       1.962435                    0.999245      29.212414      85.245241       0.602037       0.431756      -1.050177      -0.025370       0.017510       0.002165       0.030902      -0.006325      -0.004080       0.037538       0.011444       0.053084      -0.039552      -0.003889       0.043441             11.055968      12.201771       3.003558      -0.820217      10.891906      -5.426358      10.074227           0.006157
          216              C      12.123370       7.340529      14.312818       0.623538      22.275156 0.22251801E+03  0.44814539E+04                                 7.369104                            5.320866      -0.031477       2.065239                    0.999485      21.431250      59.442276       0.637414       0.477123      -1.015613       0.043612       0.012583      -0.048586       0.066490       0.023197       0.081029       0.027243       0.067867       0.030286      -0.063510      -0.046019       0.109529              9.255832       9.872615      -0.598977      -5.164969       8.011148      -1.415743       9.883732          -0.003703
          217              C      11.187467       7.050105      15.456313      -0.019568      36.990297 0.40988840E+03  0.94077926E+04                                 9.599127                            6.670477       0.081584       2.036261                    0.999381      26.558431      73.184248       0.655548       0.407080      -1.080246      -0.029754      -0.011738       0.039764       0.051031       0.001661       0.013034       0.007950       0.009261      -0.014070      -0.015804      -0.001396       0.017200             12.727712      14.119438       0.120800      -8.802600       9.806174      -2.473847      14.257522           0.001846
          218              C       5.479656      15.099657       1.978019       0.643808      23.000725 0.22625326E+03  0.45856766E+04                                 7.569788                            5.394969      -0.171260       2.014184                    0.999280      21.716019      60.855550       0.626445       0.482408      -1.010613      -0.057067      -0.021086      -0.049191       0.078237       0.039186      -0.073141      -0.025577       0.060756       0.050367      -0.061956      -0.045144       0.107100              9.485875       9.705291      -0.553904       5.093194       8.701657       1.371353      10.050677           0.000227
          219              C       6.456005      15.272415       3.094442      -0.024251      38.095033 0.42556045E+03  0.98741993E+04                                 9.810714                            6.822189       0.007563       2.008126                    0.999402      26.996310      75.159601       0.643647       0.410126      -1.076635       0.028688       0.005111       0.048835       0.056868       0.001648      -0.009084      -0.007164       0.018975      -0.017075      -0.014441      -0.002498       0.016939             12.814994      13.289169       1.336153       8.712266      10.990489       2.164319      14.165322           0.002936
          220              C       8.419941      15.628598       5.098539      -0.203280      46.251957 0.63603357E+03  0.16411805E+05                                11.354136                            8.515202      -0.393105       1.842418                    0.997892      32.059779      95.916691       0.555250       0.427505      -1.059392      -0.056577      -0.011429      -0.066361       0.087951       0.003928      -0.011536       0.001634       0.015081       0.026915      -0.014115      -0.003850       0.017965             14.277997      15.288194       2.376161       8.228115      13.726829       2.751551      13.818967          -0.000061
          221              C       9.352611       6.490434      17.502634      -0.207935      43.791209 0.57380655E+03  0.14448771E+05                                10.902225                            8.062005      -0.310438       1.870630                    0.998310      31.539883      93.614409       0.572649       0.424768      -1.059708       0.054360       0.011825      -0.057546       0.080040       0.009193       0.011468       0.003373       0.020719       0.013450      -0.016146      -0.004347       0.020493             13.814601      15.432782      -0.048061      -8.149128      12.168180      -2.742824      13.842842          -0.000581
          222              C      14.645507       0.600592       3.574044      -0.098622      33.687890 0.40222643E+03  0.92849423E+04                                 9.104403                            6.711990       0.029685       1.984420                    0.999683      28.828179      82.430873       0.631734       0.420014      -1.060697       0.013583      -0.019764       0.016739       0.029245      -0.021534      -0.013109      -0.015723      -0.019486      -0.040003      -0.035036       0.003718       0.031318             11.037124      11.402773       1.762427       6.612960      10.359194       2.553737      11.349403          -0.000209
          223              C       8.080689      14.348759       4.604283      -0.091007      35.219602 0.43003896E+03  0.10135610E+05                                 9.447101                            6.976474       0.034365       1.979657                    0.999699      29.770777      87.171577       0.612306       0.424420      -1.053621      -0.016255       0.037450      -0.012237       0.042620      -0.016297      -0.010792      -0.023978      -0.034229      -0.080464      -0.042219      -0.000165       0.042385             11.570661      11.657830       2.072894       6.892403      11.130151       1.928087      11.924002           0.000266
          224              C      11.108642       5.804976      16.024584      -0.103294      33.749810 0.40520742E+03  0.93700878E+04                                 9.116496                            6.737133       0.027364       1.983328                    0.999661      28.883547      82.633893       0.630574       0.420053      -1.060780      -0.020056       0.018240       0.014340       0.030668      -0.022507       0.003714       0.017645      -0.002440      -0.049317      -0.031182      -0.001920       0.033102             11.018858      11.820685       0.282172      -6.499328       9.632584      -2.678164      11.603304           0.002009
          225              C       7.136473      14.182529       3.613038      -0.129424      36.444542 0.44709386E+03  0.10641798E+05                                 9.676865                            7.130636      -0.095852       1.927428                    0.999651      30.465129      89.679479       0.603394       0.426471      -1.052227       0.000256       0.025365       0.023056       0.034279       0.016738      -0.015705      -0.001211      -0.030141      -0.073860      -0.033635      -0.002196       0.035831             11.737986      11.913600       0.955855       7.141602      11.078559       1.341721      12.221800           0.002253
          226              C      10.194659       5.538436      17.032718      -0.081383      33.268079 0.39552069E+03  0.91222750E+04                                 9.054209                            6.670231       0.066984       1.996566                    0.999777      28.998468      83.791335       0.629547       0.421836      -1.056016       0.002683       0.037243      -0.020220       0.042462      -0.005116       0.022511      -0.014878      -0.054118      -0.060733      -0.041897      -0.000900       0.042796             10.967356      12.001280      -0.406586      -6.400393       9.555999      -2.130379      11.344790           0.001115
          227              C       9.463060       7.713749      16.929893      -0.081587      33.633850 0.40571417E+03  0.94339326E+04                                 9.169463                            6.777961       0.057505       1.991563                    0.999775      29.305821      85.522761       0.620332       0.424629      -1.052394       0.026288      -0.032012      -0.018447       0.045344      -0.026736       0.013640       0.027458      -0.017062      -0.074102      -0.049106       0.005144       0.043961             11.294910      11.749122       0.600466      -6.766792       9.983584      -2.585326      12.152024           0.001956
          228              C      15.592269       0.780674       4.572492      -0.083300      33.559506 0.41649861E+03  0.97226419E+04                                 9.112996                            6.851793       0.041480       1.986051                    0.999652      29.284871      84.891278       0.620739       0.422694      -1.056390      -0.009225      -0.035373      -0.013620       0.039011      -0.004416      -0.019669       0.008680      -0.053463      -0.070324      -0.039550      -0.001089       0.040638             10.934317      11.420165       1.006905       6.500244       9.927151       2.008203      11.455636           0.000035
          229              C      10.341368       8.015637      15.914308      -0.103178      34.386446 0.41343050E+03  0.96339841E+04                                 9.321839                            6.857193       0.020799       1.987029                    0.999655      28.981493      83.960039       0.616284       0.426502      -1.053938      -0.004948      -0.023226       0.013404       0.027269       0.015096       0.017284      -0.009761      -0.029448      -0.018865      -0.032710       0.008237       0.024472             11.512731      12.572268      -0.404673      -7.058366       9.891757      -1.876203      12.074166           0.003118
          230              C       7.551138       7.558984      19.775716      -0.198521      43.158785 0.61266580E+03  0.15583512E+05                                10.656186                            8.255070      -0.143227       1.927101                    0.998305      31.044849      90.722694       0.577318       0.417109      -1.071273      -0.019114       0.029272       0.069469       0.077770      -0.009214       0.001391      -0.024031       0.009345       0.048650      -0.028544      -0.002232       0.030775             12.585232      13.255693      -0.885651      -3.086565      13.233985       5.685887      11.266020           0.003789
          231              C       6.717083      10.622288      22.695802       0.305347      31.365022 0.37050725E+03  0.83274561E+04                                 8.851192                            6.565102       0.356546       2.121240                    0.999856      25.186589      69.648127       0.624702       0.436232      -1.057189      -0.044146      -0.026909       0.050128       0.072013       0.021613       0.008111      -0.022169       0.052861      -0.188119      -0.070889       0.005393       0.065496             11.207466       6.677582      -1.496858      -2.169442       9.723931       5.179258      17.220884           0.179305
          232              C       7.042238       9.521256      21.684191       0.089142      33.554081 0.35675306E+03  0.79459609E+04                                 9.067980                            6.301876       0.135093       2.065044                    0.999654      25.437359      70.113232       0.658755       0.417449      -1.068466      -0.010705      -0.041298       0.019192       0.046781      -0.012777      -0.000485       0.005682      -0.015346       0.116905      -0.034466      -0.005187       0.039652             11.448881      10.763890       0.679921      -2.369707      10.174384       6.340329      13.408369           0.016579
          233              C       8.144998       9.512021      21.126352      -0.142862      30.091836 0.34748475E+03  0.77453155E+04                                 8.376970                            6.211284       0.179123       2.044633                    0.999865      27.982237      79.025768       0.660001       0.416350      -1.061364       0.019787      -0.039794      -0.025968       0.051472       0.024149       0.021537      -0.021212      -0.018414       0.028192      -0.046511       0.018206       0.028306              9.743591       9.897875       0.287716      -2.964364       9.339277       4.418594       9.993620           0.004337
          234              C       8.409793       8.563048      20.160193      -0.046673      30.693567 0.37990805E+03  0.86517593E+04                                 8.523296                            6.511120       0.104623       2.016050                    0.999801      28.116440      80.042707       0.642711       0.418470      -1.060904      -0.042888       0.013043       0.032007       0.055082      -0.001017      -0.016771      -0.022872       0.027145      -0.027718      -0.035101       0.006168       0.028933              9.870762       9.410121       0.354983      -2.572496      10.056567       4.777064      10.145598          -0.001658
          235              C       6.217378       7.819474      20.281894      -0.072004      34.175280 0.44259496E+03  0.10530614E+05                                 9.413580                            7.183897      -0.222954       1.909974                    0.998920      29.551095      87.581745       0.588727       0.437265      -1.043437       0.032554       0.014934       0.014667       0.038703       0.012774       0.023680      -0.042965      -0.006021       0.000534      -0.054597       0.008768       0.045829             11.033749      14.268120      -0.415499      -2.575249       8.849802       4.183744       9.983324           0.000095
          236              C       5.962066       8.749340      21.240602      -0.135150      34.451377 0.43139380E+03  0.10165264E+05                                 9.389854                            7.047584      -0.071191       1.962435                    0.999245      29.212409      85.245217       0.602037       0.431756      -1.050177       0.025370      -0.017510       0.002165       0.030902      -0.006325       0.004080      -0.037538       0.011444       0.053085      -0.039553      -0.003889       0.043441             11.055962      12.201768       3.003557       0.820214      10.891900       5.426351      10.074219           0.006156
          237              C       1.185507      14.122820      22.942682       0.623537      22.275074 0.22251702E+03  0.44814264E+04                                 7.369088                            5.320856      -0.031580       2.065207                    0.999487      21.431102      59.441704       0.637415       0.477124      -1.015613      -0.008119       0.044655       0.048580       0.066483      -0.013000       0.011625      -0.084698      -0.077988       0.030262      -0.063518      -0.046014       0.109533              9.255807       8.856099      -1.103478      -1.028052       9.027624       5.255863       9.883698          -0.003705
          238              C       1.341439      13.155377      21.799187      -0.019581      36.990457 0.40989167E+03  0.94078855E+04                                 9.599144                            6.670499       0.081568       2.036255                    0.999381      26.558559      73.184648       0.655548       0.407079      -1.080247       0.002711      -0.031861      -0.039768       0.051029      -0.002686      -0.001329      -0.015204      -0.008255      -0.014105      -0.015805      -0.001393       0.017198             12.727712      10.562466      -1.644564      -1.697434      13.363152       8.984657      14.257517           0.001844
          239              C      11.089303      11.621257      10.440481       0.643799      23.000678 0.22625290E+03  0.45856673E+04                                 7.569782                            5.394968      -0.171329       2.014162                    0.999280      21.715971      60.855389       0.626445       0.482408      -1.010613       0.006483      -0.060492       0.049186       0.078235      -0.000499      -0.009607       0.076888      -0.099154       0.050374      -0.061956      -0.045146       0.107102              9.485868       9.341176      -0.734628       1.035916       9.065770      -5.171851      10.050656           0.000217
          240              C      10.809992      12.572619       9.324058      -0.024255      38.094724 0.42555707E+03  0.98740960E+04                                 9.810644                            6.822149       0.007642       2.008152                    0.999402      26.996203      75.159082       0.643651       0.410125      -1.076637      -0.008175       0.027965      -0.048837       0.056868      -0.006561       0.002376       0.011321      -0.014104      -0.017091      -0.014441      -0.002502       0.016943             12.814887      10.380592      -0.107379       1.934534      13.898902      -8.766046      14.165168           0.002910
          241              C      10.255928      14.490149       7.319961      -0.203283      46.251975 0.63603361E+03  0.16411802E+05                                11.354122                            8.515189      -0.393029       1.842439                    0.997893      32.059790      95.916620       0.555252       0.427504      -1.059393       0.014914      -0.055761       0.066363       0.087953      -0.003630      -0.006594       0.009606      -0.015375       0.026899      -0.014114      -0.003849       0.017963             14.277983      12.142924       0.815111       1.193312      16.872080      -8.593535      13.818946          -0.000072
          242              C       1.655844      11.263004      19.752866      -0.207940      43.791120 0.57380553E+03  0.14448732E+05                                10.902191                            8.061983      -0.310440       1.870629                    0.998311      31.539855      93.614133       0.572652       0.424767      -1.059710      -0.013572       0.053942       0.057542       0.080032      -0.002693       0.002076      -0.011772      -0.027164       0.013471      -0.016146      -0.004346       0.020492             13.814548      12.851646      -1.329072      -1.165985      14.749217       8.518866      13.842780          -0.000574
          243              C      -5.973017      13.385615       8.844456      -0.098622      33.688051 0.40222787E+03  0.92849878E+04                                 9.104439                            6.712008       0.029705       1.984426                    0.999683      28.828275      82.431319       0.631732       0.420014      -1.060696      -0.023741       0.003378      -0.016741       0.029246      -0.005261       0.008256       0.018734       0.046082      -0.039997      -0.035037       0.003722       0.031315             11.037171       9.161831       0.650172       0.652469      12.600242      -7.058861      11.349439          -0.000229
          244              C       9.260343      13.617285       7.814217      -0.091003      35.219659 0.43003943E+03  0.10135627E+05                                 9.447123                            6.976486       0.034364       1.979656                    0.999699      29.770828      87.171852       0.612304       0.424421      -1.053620       0.040772       0.002089       0.012234       0.042619       0.003774       0.016679       0.020331       0.046658      -0.080448      -0.042219      -0.000162       0.042381             11.570693       9.583503       1.043368       1.337098      13.204542      -7.031030      11.924034           0.000257
          245              C       0.261166      12.531220      21.230916      -0.103300      33.749960 0.40521064E+03  0.93701756E+04                                 9.116507                            6.737151       0.027377       1.983330                    0.999661      28.883647      82.634088       0.630574       0.420052      -1.060781       0.025253      -0.009861      -0.014340       0.030670      -0.012643      -0.014155      -0.011162       0.037334      -0.049326      -0.031178      -0.001932       0.033109             11.018863       9.840292      -0.700677      -0.490431      11.612976       7.012374      11.603321           0.002030
          246              C       9.531217      12.697609       8.805462      -0.129419      36.444577 0.44709313E+03  0.10641783E+05                                 9.676891                            7.130644      -0.095840       1.927432                    0.999651      30.465167      89.679802       0.603391       0.426472      -1.052225       0.022610       0.011504      -0.023058       0.034282       0.022121      -0.005897       0.014612      -0.008442      -0.073856      -0.033637      -0.002192       0.035829             11.738025      10.482351       0.245517       1.973097      12.509904      -6.993562      12.221820           0.002242
          247              C       0.428747      11.594030      20.222782      -0.081376      33.267930 0.39551875E+03  0.91222220E+04                                 9.054182                            6.670213       0.066979       1.996565                    0.999776      28.998440      83.791304       0.629548       0.421836      -1.056016       0.032167       0.018960       0.020225       0.042464       0.018457       0.023335      -0.013547       0.040874      -0.060725      -0.041893      -0.000902       0.042795             10.967312      10.363096      -1.219576      -0.937112      11.194107       6.680174      11.344733           0.001122
          248              C       2.702517      11.905790      20.325607      -0.081591      33.633893 0.40571533E+03  0.94339596E+04                                 9.169452                            6.777958       0.057513       1.991565                    0.999774      29.305821      85.522559       0.620335       0.424627      -1.052396      -0.040361       0.009313       0.018452       0.045346      -0.009378      -0.018531      -0.024425       0.052903      -0.074101      -0.049105       0.005145       0.043960             11.294890       9.854258      -0.339927      -0.692496      11.878412       7.210664      12.152000           0.001966
          249              C      -6.232614      14.313729       7.846008      -0.083297      33.559584 0.41649925E+03  0.97226646E+04                                 9.113028                            6.851813       0.041500       1.986057                    0.999652      29.284885      84.891468       0.620736       0.422696      -1.056389      -0.027584      -0.023989       0.013620       0.039010       0.018622      -0.016518       0.013761       0.039360      -0.070319      -0.039550      -0.001087       0.040637             10.934360       9.420317       0.014313       1.091018      11.927081      -6.715376      11.455683           0.000025
          250              C       2.582460      12.826740      21.341192      -0.103169      34.386455 0.41343114E+03  0.96340084E+04                                 9.321856                            6.857211       0.020804       1.987029                    0.999656      28.981542      83.960383       0.616281       0.426504      -1.053936      -0.018604      -0.014763      -0.013405       0.027272       0.020855       0.016427      -0.011139      -0.006238      -0.018872      -0.032708       0.008233       0.024474             11.512736      10.743864      -1.312103      -1.457314      11.720184       7.156580      12.074159           0.003127
          251              C       3.413875      10.124396      17.479784      -0.198513      43.158565 0.61266262E+03  0.15583408E+05                                10.656147                            8.255045      -0.143255       1.927094                    0.998305      31.044746      90.722281       0.577320       0.417108      -1.071274       0.034723      -0.004107      -0.069471       0.077774      -0.009294       0.022146       0.009439       0.009031       0.048649      -0.028545      -0.002232       0.030777             12.585191      13.943664      -0.544224      -6.465311      12.545894       0.236998      11.266014           0.003777
          252              C       6.528606      10.739158      14.559698       0.305348      31.365781 0.37051695E+03  0.83277308E+04                                 8.851315                            6.565173       0.356489       2.121216                    0.999856      25.187001      69.649563       0.624701       0.436230      -1.057189      -0.004485      -0.051512      -0.050134       0.072021      -0.007991       0.023460       0.002587      -0.066410      -0.188118      -0.070887       0.005381       0.065506             11.207644      10.314173       0.307997      -5.603881       6.087595      -0.359336      17.221164           0.179241
          253              C       5.397810      10.540925      15.571309       0.089149      33.554343 0.35675565E+03  0.79460400E+04                                 9.068048                            6.301916       0.135088       2.065042                    0.999654      25.437472      70.113840       0.658750       0.417451      -1.068463      -0.032234      -0.027950      -0.019188       0.046780      -0.001615      -0.005307      -0.002092       0.029632       0.116903      -0.034466      -0.005186       0.039652             11.448988       9.749515       0.176451      -6.732932      11.188895      -0.696151      13.408554           0.016573
          254              C       4.899281      11.524609      16.129148      -0.142861      30.091587 0.34748318E+03  0.77452586E+04                                 8.376899                            6.211267       0.179133       2.044638                    0.999865      27.982029      79.024627       0.660003       0.416349      -1.061366      -0.044443       0.000034       0.025969       0.051474       0.021933       0.028580      -0.009865      -0.027339       0.028198      -0.046516       0.018210       0.028306              9.743489       9.220470      -0.048506      -5.275747      10.016452       0.690959       9.993546           0.004312
          255              C       3.931524      11.339909      17.095307      -0.046670      30.693351 0.37990647E+03  0.86517071E+04                                 8.523264                            6.511126       0.104680       2.016071                    0.999801      28.116216      80.041782       0.642709       0.418472      -1.060903       0.030751      -0.032618      -0.032006       0.055081      -0.011426       0.013034       0.025188      -0.014797      -0.027715      -0.035102       0.006170       0.028932              9.870707       9.646045       0.472102      -5.422639       9.820533       0.180527      10.145543          -0.001662
          256              C       4.240161       9.045496      16.973606      -0.072005      34.175341 0.44259608E+03  0.10530653E+05                                 9.413613                            7.183922      -0.222982       1.909966                    0.998919      29.551130      87.582048       0.588724       0.437267      -1.043436      -0.001095       0.035802      -0.014664       0.038704       0.010121       0.049014      -0.002109      -0.016705       0.000530      -0.054598       0.008768       0.045830             11.033794      10.251716      -2.408947      -4.892511      12.866264       0.446786       9.983401           0.000092
          257              C       5.186586       9.230196      16.014898      -0.135156      34.451689 0.43139850E+03  0.10165410E+05                                 9.389920                            7.047629      -0.071245       1.962417                    0.999245      29.212609      85.246164       0.602034       0.431756      -1.050176      -0.026963       0.014942      -0.002166       0.030902      -0.008382       0.035435       0.013032       0.003151       0.053087      -0.039550      -0.003888       0.043438             11.056049       8.758721       1.294704      -4.496046      14.335098      -3.147152      10.074327           0.006148
          258              C       8.687547       1.799546      22.942682       0.623537      22.275089 0.22251721E+03  0.44814312E+04                                 7.369092                            5.320859      -0.031581       2.065207                    0.999487      21.431109      59.441733       0.637414       0.477124      -1.015613       0.008119      -0.044655       0.048580       0.066483      -0.013000      -0.011625       0.084697      -0.077988       0.030261      -0.063518      -0.046014       0.109533              9.255811       8.856103      -1.103479       1.028052       9.027628      -5.255866       9.883703          -0.003705
          259              C       8.531615       2.766989      21.799187      -0.019581      36.990457 0.40989173E+03  0.94078872E+04                                 9.599143                            6.670499       0.081568       2.036255                    0.999381      26.558562      73.184655       0.655548       0.407079      -1.080247      -0.002711       0.031862      -0.039768       0.051029      -0.002686       0.001329       0.015204      -0.008255      -0.014106      -0.015805      -0.001393       0.017198             12.727708      10.562465      -1.644562       1.697432      13.363149      -8.984654      14.257511           0.001843
          260              C      -1.216249       4.301109      10.440481       0.643799      23.000691 0.22625305E+03  0.45856711E+04                                 7.569784                            5.394969      -0.171330       2.014162                    0.999280      21.715981      60.855419       0.626445       0.482408      -1.010613      -0.006483       0.060492       0.049186       0.078235      -0.000498       0.009607      -0.076888      -0.099154       0.050374      -0.061956      -0.045146       0.107102              9.485869       9.341177      -0.734627      -1.035915       9.065772       5.171852      10.050658           0.000217
          261              C      -0.936938       3.349747       9.324058      -0.024256      38.094748 0.42555732E+03  0.98741033E+04                                 9.810648                            6.822151       0.007640       2.008151                    0.999402      26.996212      75.159112       0.643651       0.410125      -1.076637       0.008175      -0.027965      -0.048838       0.056868      -0.006561      -0.002376      -0.011321      -0.014103      -0.017091      -0.014441      -0.002502       0.016943             12.814893      10.380593      -0.107382      -1.934537      13.898910       8.766052      14.165177           0.002910
          262              C      -0.382874       1.432217       7.319961      -0.203283      46.251984 0.63603394E+03  0.16411812E+05                                11.354122                            8.515190      -0.393029       1.842439                    0.997893      32.059800      95.916653       0.555252       0.427504      -1.059393      -0.014914       0.055760       0.066363       0.087953      -0.003630       0.006594      -0.009606      -0.015375       0.026899      -0.014113      -0.003849       0.017962             14.277980      12.142928       0.815104      -1.193320      16.872071       8.593528      13.818942          -0.000072
          263              C       8.217210       4.659362      19.752866      -0.207940      43.791116 0.57380546E+03  0.14448729E+05                                10.902190                            8.061983      -0.310440       1.870629                    0.998311      31.539853      93.614122       0.572652       0.424767      -1.059710       0.013572      -0.053942       0.057542       0.080032      -0.002693      -0.002076       0.011772      -0.027164       0.013471      -0.016146      -0.004346       0.020492             13.814545      12.851643      -1.329073       1.165984      14.749218      -8.518866      13.842776          -0.000574
          264              C      15.846071       2.536751       8.844456      -0.098622      33.688052 0.40222783E+03  0.92849878E+04                                 9.104441                            6.712009       0.029704       1.984426                    0.999683      28.828280      82.431366       0.631732       0.420014      -1.060696       0.023741      -0.003378      -0.016741       0.029246      -0.005261      -0.008256      -0.018734       0.046082      -0.039998      -0.035036       0.003721       0.031315             11.037174       9.161836       0.650165      -0.652477      12.600243       7.058862      11.349442          -0.000229
          265              C       0.612711       2.305081       7.814217      -0.091003      35.219657 0.43003961E+03  0.10135632E+05                                 9.447121                            6.976487       0.034363       1.979656                    0.999699      29.770833      87.171860       0.612304       0.424421      -1.053620      -0.040772      -0.002089       0.012235       0.042619       0.003774      -0.016679      -0.020330       0.046658      -0.080449      -0.042219      -0.000163       0.042381             11.570687       9.583507       1.043363      -1.337105      13.204528       7.031018      11.924025           0.000257
          266              C       9.611888       3.391146      21.230916      -0.103300      33.749955 0.40521058E+03  0.93701740E+04                                 9.116507                            6.737151       0.027379       1.983331                    0.999661      28.883645      82.634087       0.630574       0.420052      -1.060781      -0.025254       0.009861      -0.014340       0.030670      -0.012643       0.014155       0.011162       0.037334      -0.049326      -0.031178      -0.001932       0.033109             11.018861       9.840293      -0.700677       0.490430      11.612973      -7.012371      11.603317           0.002027
          267              C       0.341837       3.224757       8.805462      -0.129418      36.444495 0.44709237E+03  0.10641757E+05                                 9.676868                            7.130632      -0.095824       1.927437                    0.999651      30.465110      89.679510       0.603393       0.426472      -1.052226      -0.022610      -0.011504      -0.023058       0.034281       0.022121       0.005897      -0.014611      -0.008440      -0.073857      -0.033637      -0.002192       0.035829             11.737992      10.482327       0.245504      -1.973104      12.509863       6.993535      12.221787           0.002242
          268              C       9.444307       4.328336      20.222782      -0.081376      33.267924 0.39551868E+03  0.91222200E+04                                 9.054181                            6.670213       0.066979       1.996565                    0.999776      28.998437      83.791296       0.629548       0.421836      -1.056016      -0.032167      -0.018959       0.020225       0.042465       0.018457      -0.023336       0.013547       0.040874      -0.060724      -0.041894      -0.000902       0.042795             10.967310      10.363095      -1.219577       0.937112      11.194106      -6.680172      11.344730           0.001120
          269              C       7.170537       4.016576      20.325607      -0.081591      33.633887 0.40571527E+03  0.94339578E+04                                 9.169450                            6.777957       0.057513       1.991565                    0.999774      29.305819      85.522547       0.620335       0.424627      -1.052396       0.040361      -0.009313       0.018452       0.045346      -0.009378       0.018531       0.024425       0.052903      -0.074101      -0.049106       0.005145       0.043960             11.294886       9.854256      -0.339926       0.692494      11.878410      -7.210660      12.151994           0.001966
          270              C      16.105668       1.608637       7.846008      -0.083297      33.559587 0.41649924E+03  0.97226643E+04                                 9.113029                            6.851813       0.041500       1.986057                    0.999652      29.284886      84.891473       0.620736       0.422696      -1.056389       0.027584       0.023989       0.013620       0.039010       0.018622       0.016518      -0.013761       0.039360      -0.070320      -0.039550      -0.001087       0.040637             10.934362       9.420319       0.014306      -1.091025      11.927082       6.715377      11.455687           0.000025
          271              C       7.290594       3.095626      21.341192      -0.103169      34.386455 0.41343118E+03  0.96340095E+04                                 9.321856                            6.857212       0.020804       1.987029                    0.999656      28.981543      83.960385       0.616281       0.426504      -1.053936       0.018604       0.014763      -0.013405       0.027272       0.020855      -0.016427       0.011139      -0.006238      -0.018872      -0.032708       0.008233       0.024474             11.512734      10.743865      -1.312103       1.457313      11.720182      -7.156577      12.074156           0.003127
          272              C       6.459179       5.797970      17.479784      -0.198514      43.158563 0.61266278E+03  0.15583413E+05                                10.656146                            8.255046      -0.143256       1.927094                    0.998305      31.044752      90.722304       0.577319       0.417108      -1.071274      -0.034723       0.004108      -0.069471       0.077774      -0.009294      -0.022146      -0.009439       0.009031       0.048649      -0.028545      -0.002232       0.030777             12.585186      13.943654      -0.544230       6.465303      12.545897      -0.237005      11.266006           0.003777
          273              C       3.344448       5.183208      14.559698       0.305359      31.365243 0.37050973E+03  0.83275344E+04                                 8.851268                            6.565149       0.356453       2.121210                    0.999856      25.186641      69.648596       0.624696       0.436235      -1.057185       0.004469       0.051495      -0.050128       0.072003      -0.007974      -0.023464      -0.002594      -0.066413      -0.188143      -0.070897       0.005389       0.065508             11.207569      10.314109       0.307995       5.603829       6.087566       0.359333      17.221032           0.179229
          274              C       4.475244       5.381441      15.571309       0.089147      33.554164 0.35675419E+03  0.79459971E+04                                 9.068011                            6.301900       0.135112       2.065050                    0.999654      25.437402      70.113536       0.658752       0.417451      -1.068464       0.032234       0.027950      -0.019188       0.046780      -0.001614       0.005308       0.002091       0.029633       0.116900      -0.034465      -0.005186       0.039651             11.448926       9.749463       0.176449       6.732880      11.188856       0.696145      13.408459           0.016573
          275              C       4.973773       4.397757      16.129148      -0.142861      30.091498 0.34748239E+03  0.77452338E+04                                 8.376875                            6.211254       0.179143       2.044641                    0.999865      27.981983      79.024372       0.660005       0.416349      -1.061367       0.044443      -0.000034       0.025969       0.051474       0.021933      -0.028579       0.009865      -0.027338       0.028195      -0.046515       0.018210       0.028306              9.743453       9.220435      -0.048506       5.275718      10.016424      -0.690956       9.993501           0.004313
          276              C       5.941530       4.582457      17.095307      -0.046670      30.693346 0.37990678E+03  0.86517148E+04                                 8.523259                            6.511127       0.104678       2.016070                    0.999801      28.116224      80.041773       0.642709       0.418472      -1.060903      -0.030751       0.032618      -0.032006       0.055082      -0.011427      -0.013034      -0.025188      -0.014797      -0.027715      -0.035102       0.006170       0.028932              9.870695       9.646031       0.472103       5.422623       9.820532      -0.180526      10.145524          -0.001662
          277              C       5.632893       6.876870      16.973606      -0.072005      34.175337 0.44259616E+03  0.10530655E+05                                 9.413612                            7.183923      -0.222983       1.909966                    0.998919      29.551132      87.582055       0.588724       0.437267      -1.043436       0.001095      -0.035802      -0.014664       0.038704       0.010121      -0.049014       0.002109      -0.016705       0.000530      -0.054598       0.008768       0.045829             11.033790      10.251711      -2.408953       4.892506      12.866266      -0.446796       9.983395           0.000092
          278              C       4.686468       6.692170      16.014898      -0.135157      34.451667 0.43139847E+03  0.10165409E+05                                 9.389916                            7.047629      -0.071246       1.962416                    0.999245      29.212604      85.246133       0.602034       0.431756      -1.050176       0.026963      -0.014942      -0.002166       0.030903      -0.008383      -0.035435      -0.013032       0.003150       0.053088      -0.039551      -0.003887       0.043438             11.056038       8.758714       1.294698       4.496037      14.335090       3.147136      10.074309           0.006149
          279              O       5.382703      13.973787      23.386271      -0.678683      44.442711 0.66695175E+03  0.16884611E+05                                 9.876627                            7.953277       0.405171       2.147043                    0.997410      29.512484      79.053332       0.680269       0.355655      -1.144111      -0.052939       0.075852      -0.027068       0.096378       0.038797       0.052602      -0.021875      -0.024908       0.024756      -0.080175       0.028434       0.051741             11.538619       7.526191       0.335682      -1.177005      14.781076      -5.532538      12.308589          -0.003517
          280              O      12.730332       0.139002      23.200242      -0.580243      34.912925 0.47510196E+03  0.11076449E+05                                 8.480176                            6.706815       0.423349       2.192210                    0.997208      27.139853      70.313801       0.739972       0.355040      -1.141858       0.010531      -0.039796      -0.019168       0.045410      -0.017990       0.036973       0.040537       0.038019      -0.030435      -0.068957       0.020121       0.048836             10.133089      12.408273      -4.047714      -4.357300       9.238641       1.973503       8.752353           0.020334
          281              O      12.827437       6.405090      10.910646      -0.559658      36.105077 0.50574291E+03  0.11968128E+05                                 8.705439                            6.945298       0.450585       2.196853                    0.997908      27.271192      71.021301       0.723647       0.357671      -1.140548      -0.025709       0.038283      -0.031924       0.056087      -0.024154      -0.025074      -0.022898       0.000454      -0.036882      -0.049202       0.018748       0.030454             10.676910      13.839485      -4.318634       4.957338       8.702069      -2.088290       9.489176           0.130661
          282              O      12.158445       8.458916      10.990372      -0.535367      36.062755 0.54470408E+03  0.13150664E+05                                 8.728580                            7.302528       0.216776       2.130615                    0.996303      27.189977      71.863125       0.691038       0.367128      -1.131481      -0.006600      -0.041255      -0.031427       0.052280       0.005140      -0.040419      -0.002862      -0.027812      -0.025845      -0.049569       0.016151       0.033418              9.800688       7.471630       0.653467       1.936574      11.948518       4.089676       9.981916           0.118809
          283              O       5.426354      10.648878       1.589568      -0.330776      22.532540 0.36832716E+03  0.80165896E+04                                 6.205781                            5.847186       0.879641       2.381747                    0.999041      24.304420      59.832809       0.808461       0.348090      -1.153395       0.031069      -0.071762       0.020239       0.080775      -0.064754       0.001719       0.051828       0.123731       0.012262      -0.112027       0.019828       0.092199              6.466661       6.682742      -0.949209       0.584389       5.869196      -1.449077       6.848046           0.612671
          284              O       7.044190      10.236489       0.961192      -0.244945      28.086830 0.35483879E+03  0.76817594E+04                                 7.381339                            5.784216       0.479177       2.242431                    0.999069      23.865166      59.359200       0.800179       0.353581      -1.144338      -0.065373      -0.063954       0.021187       0.093876       0.044646      -0.006687       0.028428       0.076785       0.033425      -0.074097       0.019861       0.054236              9.152262       4.966159      -0.409814      -1.018834       5.358948      -0.972386      17.131679           0.483161
          285              O       4.490351       1.948579      23.386271      -0.678683      44.442746 0.66695232E+03  0.16884629E+05                                 9.876634                            7.953281       0.405169       2.147043                    0.997410      29.512490      79.053370       0.680268       0.355655      -1.144110       0.052939      -0.075852      -0.027068       0.096378       0.038797      -0.052602       0.021875      -0.024908       0.024756      -0.080175       0.028434       0.051741             11.538628       7.526197       0.335681       1.177007      14.781089       5.532545      12.308600          -0.003516
          286              O      -2.857278      15.783364      23.200242      -0.580243      34.912957 0.47510241E+03  0.11076462E+05                                 8.480183                            6.706820       0.423348       2.192209                    0.997208      27.139856      70.313830       0.739971       0.355040      -1.141858      -0.010531       0.039796      -0.019168       0.045410      -0.017991      -0.036973      -0.040537       0.038019      -0.030435      -0.068957       0.020121       0.048836             10.133099      12.408287      -4.047719       4.357305       9.238649      -1.973505       8.752361           0.020336
          287              O      -2.954383       9.517276      10.910646      -0.559648      36.104748 0.50573789E+03  0.11967970E+05                                 8.705346                            6.945231       0.450608       2.196861                    0.997908      27.271195      71.021008       0.723656       0.357667      -1.140551       0.025708      -0.038285      -0.031922       0.056087      -0.024158       0.025078       0.022907       0.000463      -0.036884      -0.049212       0.018754       0.030458             10.676782      13.839306      -4.318582      -4.957258       8.701981       2.088267       9.489058           0.130690
          288              O      -2.285391       7.463450      10.990372      -0.535359      36.062591 0.54470116E+03  0.13150570E+05                                 8.728536                            7.302494       0.216785       2.130619                    0.996303      27.189943      71.862886       0.691042       0.367126      -1.131482       0.006599       0.041255      -0.031425       0.052279       0.005144       0.040424       0.002860      -0.027811      -0.025843      -0.049574       0.016150       0.033423              9.800633       7.471593       0.653469      -1.936561      11.948447      -4.089647       9.981860           0.118827
          289              O       4.446700       5.273488       1.589568      -0.330775      22.532586 0.36832811E+03  0.80166161E+04                                 6.205791                            5.847195       0.879631       2.381743                    0.999041      24.304442      59.832898       0.808460       0.348090      -1.153395      -0.031069       0.071762       0.020240       0.080775      -0.064755      -0.001719      -0.051827       0.123732       0.012263      -0.112028       0.019828       0.092200              6.466672       6.682752      -0.949211      -0.584389       5.869206       1.449081       6.848058           0.612670
          290              O       2.828864       5.685877       0.961192      -0.244944      28.086973 0.35484061E+03  0.76818096E+04                                 7.381368                            5.784234       0.479171       2.242428                    0.999069      23.865211      59.359380       0.800177       0.353582      -1.144337       0.065373       0.063954       0.021189       0.093876       0.044645       0.006687      -0.028427       0.076786       0.033425      -0.074097       0.019862       0.054235              9.152304       4.966176      -0.409816       1.018838       5.358968       0.972395      17.131769           0.483162
          291              O      -0.250862       4.888485      13.869229      -0.678674      44.442628 0.66695026E+03  0.16884573E+05                                 9.876644                            7.953291       0.405160       2.147043                    0.997410      29.512382      79.053199       0.680265       0.355657      -1.144108      -0.091485       0.013699       0.027068       0.096383       0.033374      -0.042976       0.037388      -0.046753       0.024778      -0.080169       0.028426       0.051742             11.538640      13.079870       3.092046      -4.432468       9.227450      -3.513915      12.308600          -0.003590
          292              O      15.408101       4.457466      14.055258      -0.580207      34.912615 0.47509660E+03  0.11076296E+05                                 8.480148                            6.706793       0.423297       2.192194                    0.997207      27.139601      70.313127       0.739970       0.355042      -1.141856       0.040339       0.008255       0.019171       0.045419      -0.026010       0.019872       0.051134       0.005656      -0.030386      -0.068943       0.020111       0.048832             10.133061      13.088859      -3.709914       3.704871       8.558011      -3.025642       8.752311           0.020298
          293              O       9.838469       1.584753       1.507854      -0.559622      36.102975 0.50570845E+03  0.11967088E+05                                 8.705046                            6.945014       0.450651       2.196888                    0.997907      27.270544      71.018560       0.723670       0.357666      -1.140554      -0.045721       0.006011       0.031926       0.056088      -0.014783      -0.009361      -0.032632       0.038192      -0.036926      -0.049193       0.018738       0.030455             10.676377      13.156404      -4.657082      -4.074229       9.384051       3.511850       9.488677           0.130782
          294              O       7.701354       1.270923       1.428127      -0.535347      36.061939 0.54468873E+03  0.13150191E+05                                 8.728432                            7.302411       0.216765       2.130619                    0.996303      27.189649      71.861821       0.691046       0.367126      -1.131483       0.034010       0.024252       0.031432       0.052276       0.014188       0.015405      -0.037493       0.008602      -0.025860      -0.049582       0.016141       0.033441              9.800516      10.543037       2.177928       2.802311       8.876760       3.552758       9.981752           0.118841
          295              O       2.746807       6.327548      10.828932      -0.330775      22.532877 0.36833431E+03  0.80167884E+04                                 6.205859                            5.847257       0.879546       2.381717                    0.999040      24.304528      59.833340       0.808452       0.348091      -1.153393       0.078090       0.004079      -0.020241       0.080774      -0.088445       0.045660       0.024577       0.028313       0.012293      -0.112041       0.019833       0.092208              6.466746       6.786080      -0.897971      -1.557839       5.766015      -0.120768       6.848142           0.612673
          296              O       3.835447       5.061720      11.457308      -0.244941      28.086755 0.35483779E+03  0.76817333E+04                                 7.381326                            5.784208       0.479129       2.242418                    0.999068      23.865143      59.359147       0.800180       0.353581      -1.144337       0.028217       0.086987      -0.021186       0.093871      -0.003577       0.028434       0.006648      -0.117571       0.033425      -0.074106       0.019859       0.054246              9.152237       5.607701      -0.091401      -0.418059       4.717396      -1.344918      17.131615           0.483128
          297              O      10.123916      11.033881      13.869229      -0.678674      44.442680 0.66695108E+03  0.16884600E+05                                 9.876654                            7.953298       0.405158       2.147042                    0.997410      29.512391      79.053253       0.680264       0.355657      -1.144108       0.091484      -0.013699       0.027068       0.096383       0.033374       0.042976      -0.037388      -0.046754       0.024778      -0.080169       0.028426       0.051743             11.538654      13.079888       3.092049       4.432475       9.227458       3.513922      12.308616          -0.003591
          298              O      -5.535047      11.464900      14.055258      -0.580206      34.912569 0.47509589E+03  0.11076274E+05                                 8.480136                            6.706785       0.423300       2.192195                    0.997207      27.139594      70.313072       0.739971       0.355041      -1.141856      -0.040338      -0.008255       0.019171       0.045419      -0.026010      -0.019873      -0.051135       0.005657      -0.030387      -0.068944       0.020112       0.048832             10.133044      13.088843      -3.709906      -3.704862       8.557996       3.025634       8.752294           0.020301
          299              O       0.034585      14.337613       1.507854      -0.559622      36.102972 0.50570835E+03  0.11967086E+05                                 8.705050                            6.945017       0.450652       2.196888                    0.997907      27.270527      71.018535       0.723669       0.357666      -1.140553       0.045721      -0.006012       0.031926       0.056088      -0.014782       0.009360       0.032631       0.038192      -0.036926      -0.049192       0.018737       0.030455             10.676383      13.156411      -4.657085       4.074231       9.384056      -3.511852       9.488681           0.130782
          300              O       2.171700      14.651443       1.428127      -0.535346      36.061905 0.54468814E+03  0.13150174E+05                                 8.728428                            7.302408       0.216766       2.130620                    0.996303      27.189631      71.861771       0.691046       0.367126      -1.131482      -0.034010      -0.024252       0.031431       0.052276       0.014188      -0.015404       0.037493       0.008603      -0.025860      -0.049581       0.016141       0.033440              9.800511      10.543032       2.177926      -2.802308       8.876755      -3.552754       9.981746           0.118842
          301              O       7.126247       9.594818      10.828932      -0.330772      22.533082 0.36833855E+03  0.80169059E+04                                 6.205903                            5.847296       0.879515       2.381705                    0.999040      24.304621      59.833716       0.808448       0.348092      -1.153392      -0.078090      -0.004077      -0.020243       0.080774      -0.088450      -0.045658      -0.024577       0.028315       0.012301      -0.112044       0.019833       0.092211              6.466794       6.786132      -0.897978       1.557853       5.766053       0.120774       6.848199           0.612673
          302              O       6.037607      10.860646      11.457308      -0.244938      28.087105 0.35484219E+03  0.76818542E+04                                 7.381390                            5.784246       0.479108       2.242408                    0.999068      23.865278      59.359626       0.800176       0.353581      -1.144337      -0.028217      -0.086985      -0.021190       0.093870      -0.003583      -0.028432      -0.006646      -0.117569       0.033427      -0.074104       0.019860       0.054245              9.152335       5.607746      -0.091401       0.418072       4.717432       1.344935      17.131827           0.483129
          303              O       4.490351       1.948579       1.450729      -0.678683      44.442731 0.66695206E+03  0.16884621E+05                                 9.876631                            7.953280       0.405170       2.147043                    0.997410      29.512485      79.053351       0.680268       0.355655      -1.144110       0.052939      -0.075852       0.027068       0.096378       0.038797       0.052602      -0.021875      -0.024908       0.024756      -0.080175       0.028434       0.051742             11.538625       7.526195       0.335682      -1.177006      14.781084      -5.532542      12.308596          -0.003517
          304              O      -2.857278      15.783364       1.636758      -0.580244      34.912939 0.47510213E+03  0.11076454E+05                                 8.480179                            6.706817       0.423350       2.192210                    0.997208      27.139855      70.313814       0.739972       0.355040      -1.141858      -0.010531       0.039796       0.019168       0.045410      -0.017991       0.036973       0.040537       0.038019      -0.030436      -0.068957       0.020121       0.048836             10.133094      12.408279      -4.047717      -4.357302       9.238645       1.973504       8.752356           0.020335
          305              O      -2.954383       9.517276      13.926354      -0.559651      36.104883 0.50574009E+03  0.11968034E+05                                 8.705363                            6.945243       0.450608       2.196860                    0.997908      27.271261      71.021208       0.723656       0.357667      -1.140552       0.025708      -0.038286       0.031921       0.056086      -0.024159      -0.025079      -0.022909       0.000467      -0.036883      -0.049216       0.018756       0.030459             10.676805      13.839340      -4.318592       4.957273       8.701997      -2.088271       9.489079           0.130684
          306              O      -2.285391       7.463450      13.846628      -0.535362      36.062719 0.54470342E+03  0.13150637E+05                                 8.728549                            7.302503       0.216789       2.130619                    0.996303      27.190014      71.863082       0.691042       0.367126      -1.131483       0.006599       0.041256       0.031425       0.052279       0.005146      -0.040426      -0.002859      -0.027813      -0.025841      -0.049576       0.016151       0.033425              9.800650       7.471602       0.653469       1.936566      11.948469       4.089659       9.981879           0.118824
          307              O       4.446700       5.273488      23.247432      -0.330775      22.532592 0.36832822E+03  0.80166191E+04                                 6.205792                            5.847196       0.879631       2.381743                    0.999041      24.304445      59.832908       0.808460       0.348090      -1.153395      -0.031069       0.071762      -0.020240       0.080776      -0.064755       0.001719       0.051827       0.123732       0.012263      -0.112028       0.019828       0.092200              6.466673       6.682753      -0.949212       0.584389       5.869207      -1.449081       6.848059           0.612670
          308              O       2.828864       5.685877      23.875808      -0.244944      28.086972 0.35484060E+03  0.76818095E+04                                 7.381367                            5.784233       0.479171       2.242428                    0.999069      23.865213      59.359382       0.800177       0.353582      -1.144337       0.065373       0.063954      -0.021189       0.093876       0.044645      -0.006687       0.028427       0.076787       0.033425      -0.074097       0.019861       0.054235              9.152303       4.966175      -0.409816      -1.018837       5.358968      -0.972395      17.131767           0.483162
          309              O       5.382703      13.973787       1.450729      -0.678683      44.442715 0.66695183E+03  0.16884613E+05                                 9.876627                            7.953277       0.405171       2.147044                    0.997410      29.512485      79.053337       0.680269       0.355655      -1.144111      -0.052939       0.075852       0.027068       0.096378       0.038797      -0.052602       0.021875      -0.024908       0.024756      -0.080175       0.028434       0.051741             11.538620       7.526191       0.335682       1.177005      14.781077       5.532539      12.308590          -0.003518
          310              O      12.730332       0.139002       1.636758      -0.580244      34.912945 0.47510226E+03  0.11076457E+05                                 8.480180                            6.706817       0.423347       2.192209                    0.997208      27.139860      70.313829       0.739972       0.355040      -1.141858       0.010531      -0.039796       0.019168       0.045410      -0.017990      -0.036973      -0.040537       0.038019      -0.030436      -0.068957       0.020121       0.048836             10.133094      12.408280      -4.047717       4.357303       9.238645      -1.973504       8.752357           0.020333
          311              O      12.827437       6.405090      13.926354      -0.559648      36.104785 0.50573853E+03  0.11967988E+05                                 8.705348                            6.945233       0.450611       2.196862                    0.997908      27.271218      71.021064       0.723656       0.357667      -1.140552      -0.025708       0.038286       0.031921       0.056086      -0.024159       0.025079       0.022909       0.000466      -0.036881      -0.049215       0.018756       0.030459             10.676784      13.839306      -4.318583      -4.957258       8.701983       2.088268       9.489062           0.130690
          312              O      12.158445       8.458916      13.846628      -0.535359      36.062616 0.54470163E+03  0.13150583E+05                                 8.728532                            7.302492       0.216789       2.130620                    0.996303      27.189969      71.862928       0.691043       0.367126      -1.131483      -0.006599      -0.041255       0.031424       0.052278       0.005146       0.040426       0.002859      -0.027813      -0.025840      -0.049576       0.016151       0.033425              9.800629       7.471587       0.653465      -1.936557      11.948443      -4.089646       9.981856           0.118827
          313              O       5.426354      10.648878      23.247432      -0.330776      22.532536 0.36832709E+03  0.80165876E+04                                 6.205781                            5.847186       0.879641       2.381747                    0.999041      24.304417      59.832800       0.808461       0.348090      -1.153395       0.031068      -0.071762      -0.020239       0.080775      -0.064754      -0.001719      -0.051828       0.123731       0.012261      -0.112027       0.019828       0.092199              6.466660       6.682741      -0.949209      -0.584389       5.869195       1.449077       6.848045           0.612671
          314              O       7.044190      10.236489      23.875808      -0.244945      28.086837 0.35483889E+03  0.76817624E+04                                 7.381341                            5.784218       0.479177       2.242431                    0.999069      23.865165      59.359204       0.800179       0.353581      -1.144337      -0.065373      -0.063954      -0.021187       0.093876       0.044646       0.006687      -0.028428       0.076785       0.033424      -0.074097       0.019861       0.054236              9.152265       4.966160      -0.409815       1.018835       5.358950       0.972386      17.131684           0.483161
          315              O      10.123916      11.033881      10.967771      -0.678674      44.442652 0.66695071E+03  0.16884588E+05                                 9.876650                            7.953296       0.405160       2.147043                    0.997410      29.512382      79.053220       0.680264       0.355657      -1.144108       0.091485      -0.013699      -0.027068       0.096384       0.033374      -0.042976       0.037388      -0.046754       0.024778      -0.080169       0.028426       0.051743             11.538648      13.079880       3.092046      -4.432470       9.227456      -3.513919      12.308609          -0.003591
          316              O      -5.535047      11.464900      10.781742      -0.580205      34.912502 0.47509485E+03  0.11076243E+05                                 8.480124                            6.706776       0.423303       2.192196                    0.997207      27.139572      70.312985       0.739972       0.355041      -1.141857      -0.040339      -0.008256      -0.019171       0.045419      -0.026010       0.019873       0.051135       0.005655      -0.030387      -0.068944       0.020111       0.048832             10.133028      13.088823      -3.709898       3.704855       8.557982      -3.025626       8.752280           0.020300
          317              O       0.034585      14.337613      23.329146      -0.559624      36.103032 0.50570940E+03  0.11967116E+05                                 8.705053                            6.945019       0.450654       2.196889                    0.997907      27.270572      71.018641       0.723670       0.357666      -1.140554       0.045721      -0.006011      -0.031925       0.056087      -0.014785      -0.009362      -0.032634       0.038193      -0.036926      -0.049196       0.018740       0.030457             10.676387      13.156416      -4.657088      -4.074233       9.384061       3.511855       9.488686           0.130778
          318              O       2.171700      14.651443      23.408873      -0.535348      36.061964 0.54468920E+03  0.13150205E+05                                 8.728434                            7.302412       0.216767       2.130619                    0.996303      27.189664      71.861860       0.691046       0.367126      -1.131483      -0.034010      -0.024252      -0.031431       0.052276       0.014189       0.015405      -0.037494       0.008601      -0.025859      -0.049582       0.016140       0.033442              9.800518      10.543039       2.177929       2.802311       8.876762       3.552759       9.981754           0.118840
          319              O       7.126247       9.594818      14.008068      -0.330773      22.533035 0.36833758E+03  0.80168791E+04                                 6.205893                            5.847287       0.879522       2.381707                    0.999040      24.304602      59.833635       0.808449       0.348092      -1.153392      -0.078090      -0.004078       0.020243       0.080774      -0.088449       0.045658       0.024577       0.028314       0.012299      -0.112043       0.019833       0.092210              6.466783       6.786119      -0.897977      -1.557850       5.766044      -0.120772       6.848187           0.612673
          320              O       6.037607      10.860646      13.379692      -0.244939      28.087072 0.35484171E+03  0.76818408E+04                                 7.381385                            5.784242       0.479113       2.242410                    0.999068      23.865254      59.359552       0.800177       0.353582      -1.144337      -0.028217      -0.086985       0.021189       0.093870      -0.003581       0.028433       0.006646      -0.117569       0.033425      -0.074104       0.019859       0.054245              9.152328       5.607742      -0.091401      -0.418073       4.717428      -1.344931      17.131815           0.483127
          321              O      -0.250862       4.888485      10.967771      -0.678675      44.442648 0.66695070E+03  0.16884587E+05                                 9.876648                            7.953295       0.405160       2.147043                    0.997410      29.512390      79.053234       0.680264       0.355657      -1.144108      -0.091485       0.013699      -0.027068       0.096383       0.033374       0.042976      -0.037388      -0.046753       0.024779      -0.080169       0.028426       0.051743             11.538644      13.079875       3.092046       4.432468       9.227453       3.513917      12.308604          -0.003591
          322              O      15.408101       4.457466      10.781742      -0.580205      34.912526 0.47509520E+03  0.11076254E+05                                 8.480131                            6.706781       0.423305       2.192197                    0.997207      27.139568      70.312994       0.739971       0.355041      -1.141856       0.040338       0.008256      -0.019171       0.045419      -0.026010      -0.019872      -0.051134       0.005657      -0.030387      -0.068943       0.020111       0.048832             10.133038      13.088835      -3.709904      -3.704859       8.557991       3.025631       8.752288           0.020301
          323              O       9.838469       1.584753      23.329146      -0.559621      36.102963 0.50570829E+03  0.11967083E+05                                 8.705041                            6.945011       0.450654       2.196889                    0.997907      27.270547      71.018548       0.723670       0.357665      -1.140554      -0.045722       0.006011      -0.031926       0.056088      -0.014784       0.009361       0.032633       0.038192      -0.036926      -0.049195       0.018739       0.030456             10.676370      13.156395      -4.657078       4.074225       9.384045      -3.511846       9.488670           0.130789
          324              O       7.701354       1.270923      23.408873      -0.535346      36.061916 0.54468833E+03  0.13150179E+05                                 8.728426                            7.302406       0.216766       2.130620                    0.996303      27.189643      71.861786       0.691047       0.367126      -1.131483       0.034010       0.024252      -0.031431       0.052276       0.014189      -0.015405       0.037494       0.008601      -0.025859      -0.049582       0.016140       0.033442              9.800509      10.543029       2.177926      -2.802308       8.876753      -3.552753       9.981743           0.118846
          325              O       2.746807       6.327548      14.008068      -0.330775      22.532840 0.36833356E+03  0.80167676E+04                                 6.205851                            5.847250       0.879553       2.381720                    0.999040      24.304507      59.833263       0.808453       0.348091      -1.153393       0.078090       0.004080       0.020240       0.080774      -0.088444      -0.045660      -0.024578       0.028312       0.012290      -0.112040       0.019832       0.092207              6.466737       6.786069      -0.897969       1.557835       5.766008       0.120768       6.848134           0.612672
          326              O       3.835447       5.061720      13.379692      -0.244941      28.086663 0.35483644E+03  0.76816958E+04                                 7.381308                            5.784195       0.479136       2.242421                    0.999068      23.865106      59.359003       0.800181       0.353581      -1.144338       0.028217       0.086987       0.021185       0.093871      -0.003576      -0.028435      -0.006648      -0.117572       0.033423      -0.074106       0.019859       0.054247              9.152213       5.607686      -0.091401       0.418053       4.717385       1.344913      17.131567           0.483126

******************************************************
Auxiliary information for the entire system
The total spin magnetic moment of the unit cell is   12.661254
The total net atomic charge of the unit cell is   -0.000002
Accuracy of reproducing the electrostatic potential in the unit cell:
  The inner radius (bohr) =    5.0000
  The outer radius (bohr) =   12.0000
  Valid grid points have density less than (e/(bohr^3)) =    0.0001
  The number of valid grid points were=       630564
  The rms potential error without charges in kcal/mol is=      6.01727
  The rms potential error with partial charges in kcal/mol is=      2.39509
  The RRMSE value at monopole order=      0.39804
  The rms potential error with partial charges and cloud penetration in kcal/mol is=      2.39154
  The RRMSE value at monopole order with cloud penetration is=      0.39745
  The rms potential error with partial charges and atomic dipoles in kcal/mol is=      0.56065
  The RRMSE value at dipole order=      0.09317
  The rms potential error with partial charges, atomic dipoles and cloud penetration in kcal/mol is=      0.53889
  The RRMSE value at dipole order with cloud penetration=      0.08956

******************************************************
The electron densities and ab initio electrostatic potential were computed in VASP using the PBE functional and
projector augmented wave method. See the main text of the journal article for a description of computational details.
The atomic charges, dipoles, and quadrupoles were computed with the DDEC6 method as described in
(a) T. A. Manz and N. Gabaldon Limas, RSC Adv. 6 (2016) 47771-47801 DOI: 10.1039/c6ra04656h
(b) N. Gabaldon Limas and T. A. Manz, RSC Adv. 8 (2018) 2678-2707 DOI: 10.1039/c7ra11829e.
For each atom in the material, the electron cloud parameters were fit to the spherically averaged atom-in-material
electron density using radial positions for which this density was between 10^-4 and 10^-2 electrons per cubic bohr.
The polarizabilities, dispersion coefficients, and quantum Drude oscillator (QDO) parameters were fit using the MCLF method.
The magnetic structure of the system was optimized in VASP from the default ferromagnetic initial guess using spin polarization.
The atomic spin moments (ASMs) were computed on this optimized magnetic structure using the DDEC6 partition as inputs
to the method of T. A. Manz and D. S. Sholl, J. Chem. Theory Comput. 7 (2011) 4146-4164 DOI: 10.1021/ct200539n.
The RMSE and RRMSE were computed using a uniform grid with Ewald summation.
