# Supplementary material for: A collection of forcefield precursors for metal–organic frameworks
Source: RSC Adv. 2019 Nov 13;9(63):36492–507. doi: 10.1039/c9ra07327b (PMC9075174; doi:10.1039/c9ra07327b)
Supplement: RA-009-C9RA07327B-s4309 [file RA-009-C9RA07327B-s4309.xyz]

  380
jmolscript: load "" {1 1 1} spacegroup "x,y,z" unitcell [{     16.034600     0.000000     0.000000 }, {      1.573532    15.957205     0.000000 }, {      2.623714     2.377717    26.233117 }]
Zn    13.373118     6.278300    12.941059     0.840510
Zn    16.170634     6.011034    12.384917     0.844061
Zn     8.872204    13.881316    26.057617     0.840444
Zn     8.880758    16.691557    25.501475     0.844009
Zn    11.359642     4.453606     0.175500     0.840444
Zn    11.351088     1.643365     0.731642     0.844009
Zn     6.858728    12.056622    13.292058     0.840510
Zn     4.061212    12.323888    13.848200     0.844061
H     12.774593     9.806955    10.330601     0.108426
H     12.825399    11.695554     9.037309     0.124571
H     16.759275    11.348792     8.662175     0.132753
H     16.718038     9.457239     9.958091     0.114092
H     13.255511    13.756428     7.848949     0.093220
H     13.356526    12.508195     6.894063     0.089634
H     12.442107    15.117594     5.842115     0.093957
H     13.307764    15.160996     4.525213     0.093785
H     11.145662    11.495648     4.226155     0.125954
H      9.278002    11.311438     2.880396     0.112748
H      9.260314    15.227553     2.389837     0.102121
H     11.124992    15.455561     3.743466     0.130294
H     15.854022    15.158057     7.274443     0.088443
H     15.433898    16.029913     6.030994     0.089347
H     11.414766     1.646145     8.971726     0.128763
H     12.082556     3.355695    10.333225     0.105292
H     15.794189     2.967370     9.024192     0.107744
H     15.115827     1.152334     7.678433     0.125135
H     16.083410    13.142663     5.689963     0.085921
H     14.880128    12.653792     4.803284     0.080783
H     16.926918    11.948278     3.955954     0.126920
H      2.774854    11.524033     2.673155     0.111755
H      2.787473    15.235114     1.364122     0.111252
H     16.913519    15.690999     2.573469     0.136381
H      2.426066     7.493772    13.541535     0.098680
H      4.697437     7.445155    13.586131     0.126283
H      4.577333     4.258603    11.175308     0.123395
H      2.264690     4.351192    11.246137     0.098412
H      6.732340     5.034530    11.954431     0.109649
H      6.737782     7.256924    13.481199     0.114838
H      8.732520     4.652962    12.269229     0.130993
H     11.048734     4.499672    12.303332     0.111632
H     11.275882     8.236606    13.761893     0.105531
H      8.961114     8.388300    13.727790     0.129177
H     12.325092    12.939401    23.447160     0.108436
H     14.209562    12.804627    22.153867     0.124577
H     14.250518    16.753544    21.778734     0.132754
H     12.364048    16.898130    23.074650     0.114099
H     16.302696    13.030422    20.965507     0.093231
H     15.070401    13.253443    20.010622     0.089635
H     17.577471    12.087368    18.958674     0.093947
H     17.705613    12.944587    17.641771     0.093776
H     13.845781    11.152615    17.342714     0.125952
H     13.479181     9.312047    15.996955     0.112743
H     17.374658     8.910142    15.506395     0.102122
H     17.784552    10.743445    16.860024     0.130295
H     17.952561    15.478844    20.391002     0.088449
H     18.778981    14.975189    19.147552     0.089363
H      4.070228    12.386987    22.088285     0.128771
H      5.837059    12.883789    23.449783     0.105303
H      5.814844    16.615614    22.140751     0.107744
H      3.941998    16.118643    20.794992     0.125137
H     15.969406    15.904902    18.806522     0.085919
H     15.364812    14.755402    17.919842     0.080767
H     14.863562    16.861548    17.072513     0.126913
H     13.052573     2.819425    15.789713     0.111748
H     16.746980     2.467801    14.480681     0.111245
H     18.586903    16.480927    15.690027     0.136378
H      6.383823     0.490108     0.424976     0.098671
H      6.558338     2.755286     0.469573     0.126274
H      5.999094     5.326187    24.291866     0.123389
H      5.864288     3.015620    24.362696     0.098405
H      6.982754     7.394647    25.070990     0.109646
H      6.571241     4.804255     0.364640     0.114827
H      6.799313     9.422617    25.385787     0.130981
H      6.874062    11.742695    25.419890     0.111617
H      7.991535     9.224310     0.645335     0.105525
H      7.915340     6.905829     0.611232     0.129164
H      7.906754     5.395521     2.785957     0.108436
H      6.022284     5.530295     4.079250     0.124577
H      5.981328     1.581378     4.454383     0.132754
H      7.867798     1.436792     3.158467     0.114099
H      3.929150     5.304500     5.267610     0.093231
H      5.161445     5.081479     6.222495     0.089635
H      2.654375     6.247554     7.274443     0.093947
H      2.526233     5.390335     8.591346     0.093776
H      6.386065     7.182307     8.890403     0.125952
H      6.752665     9.022875    10.236162     0.112743
H      2.857188     9.424780    10.726722     0.102122
H      2.447294     7.591477     9.373093     0.130295
H      2.279285     2.856078     5.842115     0.088449
H      1.452865     3.359733     7.085565     0.089363
H     16.161618     5.947935     4.144832     0.128771
H     14.394787     5.451133     2.783334     0.105303
H     14.417002     1.719308     4.092366     0.107744
H     16.289848     2.216279     5.438125     0.125137
H      4.262440     2.430020     7.426595     0.085919
H      4.867034     3.579520     8.313275     0.080767
H      5.368284     1.473374     9.160604     0.126913
H      7.179273    15.515497    10.443404     0.111748
H      3.484866    15.867121    11.752436     0.111245
H      1.644943     1.853995    10.543090     0.136378
H     13.848023    17.844814    25.808141     0.098671
H     13.673508    15.579636    25.763544     0.126274
H     14.232752    13.008735     1.941251     0.123389
H     14.367558    15.319302     1.870421     0.098405
H     13.249092    10.940275     1.162127     0.109646
H     13.660605    13.530667    25.868477     0.114827
H     13.432533     8.912305     0.847330     0.130981
H     13.357784     6.592227     0.813227     0.111617
H     12.240311     9.110612    25.587782     0.105525
H     12.316506    11.429093    25.621885     0.129164
H      7.457253     8.527967    15.902516     0.108426
H      7.406447     6.639368    17.195808     0.124571
H      3.472571     6.986130    17.570942     0.132753
H      3.513808     8.877683    16.275026     0.114092
H      6.976335     4.578494    18.384168     0.093220
H      6.875320     5.826727    19.339054     0.089634
H      7.789739     3.217328    20.391002     0.093957
H      6.924082     3.173926    21.707904     0.093785
H      9.086184     6.839274    22.006962     0.125953
H     10.953844     7.023484    23.352721     0.112748
H     10.971532     3.107369    23.843280     0.102122
H      9.106854     2.879361    22.489651     0.130294
H      4.377824     3.176865    18.958674     0.088443
H      4.797948     2.305009    20.202123     0.089347
H      8.817080    16.688777    17.261391     0.128763
H      8.149290    14.979227    15.899892     0.105292
H      4.437657    15.367552    17.208925     0.107744
H      5.116019    17.182588    18.554684     0.125135
H      4.148436     5.192259    20.543154     0.085922
H      5.351718     5.681130    21.429833     0.080783
H      3.304928     6.386644    22.277163     0.126920
H     17.456992     6.810889    23.559962     0.111755
H     17.444373     3.099808    24.868995     0.111252
H      3.318327     2.643923    23.659648     0.136381
H     17.805780    10.841150    12.691582     0.098680
H     15.534409    10.889767    12.646986     0.126283
H     15.654513    14.076319    15.057809     0.123395
H     17.967156    13.983730    14.986980     0.098412
H     13.499506    13.300392    14.278686     0.109649
H     13.494064    11.077998    12.751918     0.114838
H     11.499326    13.681960    13.963888     0.130993
H      9.183112    13.835250    13.929785     0.111632
H      8.955964    10.098316    12.471224     0.105531
H     11.270732     9.946622    12.505327     0.129177
C     14.712263     8.191711    11.083492     0.600564
C     14.744070     9.397563    10.215176    -0.055746
C     13.581230    10.104932     9.973831    -0.086704
C     13.614114    11.236198     9.215694    -0.240059
C     14.814109    11.707559     8.712018     0.276342
C     15.948756    11.035671     8.992713    -0.220812
C     15.923050     9.893473     9.753473    -0.087096
C     13.844087    13.266822     7.253457    -0.077161
C     14.325448    14.182581     6.107070     0.062305
C     13.051972    14.612406     5.285973    -0.066892
C     11.357414    13.498134     4.066133     0.271341
C     10.779412    12.256484     3.835282    -0.231391
C      9.661935    12.144716     3.024678    -0.092421
C      9.129697    13.231750     2.447550    -0.050943
C      9.661688    14.466579     2.743984    -0.075660
C     10.780867    14.611858     3.554587    -0.247204
C      7.978217    13.071730     1.474301     0.604849
C     15.103047    15.453990     6.736664    -0.074481
C     13.172318     1.248135     8.242445     0.281274
C     12.309963     1.896504     8.987466    -0.215690
C     12.704596     2.934198     9.784953    -0.083979
C     14.025197     3.366638     9.784953    -0.039080
C     14.900754     2.704076     9.024192    -0.081614
C     14.502088     1.607510     8.210966    -0.245840
C     14.436545     4.448541    10.700488     0.606672
C     15.312295    13.437782     5.178417    -0.073138
C     16.794059    13.870963     3.426045     0.279877
C     17.312468    12.623178     3.444408    -0.263924
C      2.404996    12.377506     2.670531    -0.080684
C      2.990481    13.349844     1.901901    -0.046349
C      2.409963    14.564595     1.888784    -0.068529
C     17.312990    14.852738     2.620688    -0.233329
C      4.229168    13.109366     1.114907     0.611260
C      2.870508     6.827046    13.069339     0.103324
C      4.230663     6.807084    13.095572    -0.173081
C      4.908210     5.845922    12.403018     0.168376
C      4.152314     4.916774    11.676360    -0.192209
C      2.762041     4.982098    11.710463     0.095332
C      6.347008     5.746104    12.410888    -0.120339
C      7.137544     6.567145    13.001133    -0.130409
C      8.617230     6.536350    12.995886     0.175814
C      9.242653     5.371015    12.568286    -0.194790
C     10.628875     5.278770    12.589273     0.095306
C     10.767194     7.516957    13.462836     0.087654
C      9.378979     7.610303    13.443423    -0.194737
C     10.907794    15.026228    24.200050     0.600532
C     12.110948    14.939547    23.331734    -0.055717
C     12.700789    13.712903    23.090390    -0.086694
C     13.829822    13.634613    22.332253    -0.240046
C     14.416668    14.782560    21.828577     0.276339
C     13.859369    15.977664    22.109271    -0.220801
C     12.720162    16.064171    22.870031    -0.087095
C     15.873213    13.664203    20.370015    -0.077152
C     16.831789    14.053375    19.223628     0.062307
C     17.134569    12.743864    18.402532    -0.066888
C     15.859383    11.166833    17.182692     0.271346
C     14.567004    10.713469    16.951840    -0.231397
C     14.346113     9.612354    16.141237    -0.092424
C     15.375670     8.976010    15.564108    -0.050955
C     16.656745     9.384256    15.860543    -0.075652
C     16.911152    10.483776    16.671146    -0.247207
C     15.103423     7.845792    14.590860     0.604863
C     18.173370    14.702452    19.853223    -0.074483
C      3.846613    14.175113    21.359004     0.281262
C      4.407227    13.253294    22.104024    -0.215687
C      5.478639    13.544190    22.901511    -0.083976
C      6.038587    14.815979    22.901511    -0.039075
C      5.465145    15.752330    22.140751    -0.081613
C      4.334749    15.463198    21.327524    -0.245833
C      7.155635    15.119171    23.817047     0.606650
C     16.187428    15.108548    18.294976    -0.073139
C     16.763928    16.540650    16.542604     0.279874
C     15.573040    17.179007    16.560967    -0.263937
C     13.865631     2.367598    15.787090    -0.080685
C     14.890732     2.854837    15.018459    -0.046373
C     16.042650     2.157914    15.005343    -0.068523
C     17.791890    16.960731    15.737247    -0.233340
C     14.772971     4.111145    14.231466     0.611295
C      8.387644     3.375550    26.185897     0.103273
C      5.877540     2.353381    -0.020986    -0.173095
C      7.611221     5.499697    25.519576     0.168354
C      6.612380     4.838630    24.792919    -0.192226
C      6.540956     3.448657    24.827022     0.095275
C      7.653081     6.941346    25.527446    -0.120400
C      8.547736     7.647494    26.117691    -0.130443
C      8.662297     9.123060    26.112445     0.175755
C      7.563961     9.859823    25.684845    -0.194822
C      7.608196    11.248407    25.705831     0.095235
C      7.225441     8.788700     0.346277     0.087595
C      7.182105     7.398025     0.326865    -0.194733
C      9.324052     3.308694     2.033067     0.600532
C      8.120898     3.395375     2.901383    -0.055717
C      7.531057     4.622019     3.142727    -0.086694
C      6.402024     4.700309     3.900864    -0.240045
C      5.815178     3.552362     4.404540     0.276339
C      6.372477     2.357258     4.123846    -0.220801
C      7.511684     2.270751     3.363086    -0.087095
C      4.358633     4.670719     5.863102    -0.077152
C      3.400057     4.281547     7.009489     0.062307
C      3.097277     5.591058     7.830585    -0.066888
C      4.372463     7.168089     9.050425     0.271346
C      5.664842     7.621453     9.281277    -0.231397
C      5.885733     8.722568    10.091880    -0.092424
C      4.856176     9.358912    10.669009    -0.050955
C      3.575101     8.950666    10.372574    -0.075652
C      3.320694     7.851146     9.561971    -0.247207
C      5.128423    10.489130    11.642257     0.604863
C      2.058476     3.632470     6.379894    -0.074483
C     16.385233     4.159809     4.874113     0.281262
C     15.824619     5.081628     4.129093    -0.215687
C     14.753207     4.790732     3.331606    -0.083976
C     14.193259     3.518943     3.331606    -0.039075
C     14.766701     2.582592     4.092366    -0.081613
C     15.897097     2.871724     4.905593    -0.245833
C     13.076211     3.215751     2.416070     0.606650
C      4.044418     3.226374     7.938141    -0.073139
C      3.467918     1.794272     9.690513     0.279874
C      4.658806     1.155915     9.672150    -0.263937
C      6.366215    15.967324    10.446027    -0.080685
C      5.341114    15.480085    11.214658    -0.046373
C      4.189196    16.177008    11.227774    -0.068523
C      2.439956     1.374191    10.495870    -0.233340
C      5.458875    14.223777    12.001651     0.611295
C     11.844202    14.959372     0.047220     0.103273
C     11.730592    13.603824     0.020986    -0.173095
C     12.620625    12.835225     0.713541     0.168354
C     13.619466    13.496292     1.440198    -0.192226
C     13.690890    14.886265     1.406095     0.095275
C     12.578765    11.393576     0.705671    -0.120400
C     11.684110    10.687428     0.115426    -0.130442
C     11.569549     9.211862     0.120672     0.175755
C     12.667885     8.475099     0.548272    -0.194822
C     12.623650     7.086515     0.527286     0.095235
C     13.006405     9.546222    25.886840     0.087595
C     13.049741    10.936897    25.906252    -0.194733
C      5.519583    10.143211    15.149625     0.600564
C      5.487776     8.937359    16.017941    -0.055746
C      6.650616     8.229990    16.259286    -0.086704
C      6.617732     7.098724    17.017423    -0.240059
C      5.417737     6.627363    17.521099     0.276342
C      4.283090     7.299251    17.240404    -0.220812
C      4.308796     8.441449    16.479644    -0.087096
C      6.387759     5.068100    18.979660    -0.077161
C      5.906398     4.152341    20.126047     0.062305
C      7.179874     3.722516    20.947144    -0.066892
C      8.874432     4.836788    22.166984     0.271341
C      9.452434     6.078438    22.397835    -0.231391
C     10.569911     6.190206    23.208439    -0.092422
C     11.102149     5.103172    23.785567    -0.050943
C     10.570158     3.868343    23.489133    -0.075660
C      9.450979     3.723064    22.678530    -0.247204
C     12.253629     5.263192    24.758816     0.604849
C      5.128799     2.880932    19.496453    -0.074481
C      7.059528    17.086787    17.990672     0.281274
C      7.921883    16.438418    17.245651    -0.215690
C      7.527250    15.400724    16.448164    -0.083979
C      6.206649    14.968284    16.448164    -0.039080
C      5.331092    15.630846    17.208925    -0.081614
C      5.729758    16.727412    18.022151    -0.245840
C      5.795301    13.886381    15.532629     0.606672
C      4.919551     4.897140    21.054700    -0.073138
C      3.437787     4.463959    22.807072     0.279877
C      2.919378     5.711744    22.788709    -0.263924
C     17.826850     5.957416    23.562586    -0.080685
C     17.241365     4.985078    24.331216    -0.046349
C     17.821883     3.770327    24.344333    -0.068529
C      2.918856     3.482184    23.612429    -0.233329
C     16.002678     5.225556    25.118210     0.611260
C     17.361338    11.507876    13.163778     0.103324
C     16.001183    11.527838    13.137545    -0.173081
C     15.323636    12.489000    13.830099     0.168376
C     16.079532    13.418148    14.556757    -0.192209
C     17.469805    13.352824    14.522654     0.095332
C     13.884838    12.588818    13.822229    -0.120339
C     13.094302    11.767777    13.231984    -0.130409
C     11.614616    11.798572    13.237231     0.175814
C     10.989193    12.963907    13.664831    -0.194790
C      9.602971    13.056152    13.643844     0.095306
C      9.464652    10.817965    12.770281     0.087654
C     10.852867    10.724619    12.789694    -0.194737
N     11.390846     6.352922    13.035498    -0.199078
N      2.142733     5.925126    12.387803    -0.191833
N      8.751939    11.901289    26.152057    -0.199144
N      7.418658     2.739796    25.504361    -0.191889
N     11.479907     6.433633     0.081060    -0.199144
N     12.813188    15.595126     0.728756    -0.191889
N      8.841000    11.982000    13.197619    -0.199078
N     18.089113    12.409796    13.845314    -0.191833
O     13.644421     7.848830    11.624419    -0.569956
O     15.799137     7.581153    11.232758    -0.560995
O     14.967177    12.831491     7.943388    -0.194780
O     12.466573    13.442522     4.860997    -0.197982
O      7.530158    11.925170     1.306672    -0.560039
O      7.555897    14.085745     0.908453    -0.570619
O     14.210219    16.115431     7.502671    -0.206294
O     15.664102     4.747256    10.827194    -0.567650
O     13.525863     5.038584    11.331920    -0.576623
O     15.717686    14.267256     4.171590    -0.199103
O      4.674417    11.943499     1.026502    -0.565477
O      4.716022    14.094912     0.513120    -0.567641
O     10.461778    13.997188    24.740977    -0.569796
O     10.406843    16.167772    24.349317    -0.560908
O     15.550196    14.824593    21.059946    -0.194773
O     15.912884    12.276097    17.977555    -0.197989
O     13.918428     7.512411    14.423230    -0.560063
O     16.071101     7.326001    14.025011    -0.570629
O     18.744002    13.749025    20.619230    -0.206289
O      7.573372    16.311489    23.943753    -0.567621
O      7.653462    14.154982    24.448478    -0.576609
O     17.052680    15.430583    17.288149    -0.199124
O     13.656425     4.668656    14.143060    -0.565602
O     15.801537     4.498934    13.629678    -0.567745
O      9.770068     4.337734     1.492140    -0.569796
O      9.825003     2.167150     1.883800    -0.560908
O      4.681650     3.510329     5.173171    -0.194773
O      4.318962     6.058825     8.255562    -0.197989
O      6.313418    10.822511    11.809887    -0.560063
O      4.160745    11.008921    12.208106    -0.570629
O      1.487844     4.585897     5.613887    -0.206289
O     12.658474     2.023433     2.289364    -0.567621
O     12.578384     4.179940     1.784639    -0.576609
O      3.179166     2.904339     8.944968    -0.199124
O      6.575421    13.666266    12.090057    -0.565602
O      4.430309    13.835988    12.603439    -0.567745
O      6.587425    10.486092    14.608698    -0.569956
O      4.432709    10.753769    15.000359    -0.560995
O      5.264669     5.503431    18.289729    -0.194780
O      7.765273     4.892400    21.372120    -0.197982
O     12.701688     6.409752    24.926445    -0.560039
O     12.675949     4.249177    25.324664    -0.570619
O      6.021627     2.219491    18.730446    -0.206294
O      4.567744    13.587666    15.405923    -0.567650
O      6.705983    13.296338    14.901197    -0.576623
O      4.514160     4.067666    22.061527    -0.199103
O     15.557429     6.391423    25.206615    -0.565477
O     15.515824     4.240010    25.719997    -0.567641

The following XYZ coordinates are in angstroms. Other properties are in atomic units.
The sperically averaged electron density of each atom fit to a function of the form exp(a - br)
eigen_1, eigen_2 and eigen_3 are the three eigenvalues of traceless quadrupole moment tensor
  atom number  atomic symbol              X              Y              Z     net charge C6 coefficient C8 coefficient C10 coefficient fluctuating dipole atomic polarizability isotropic forcefield polarizability              a              b squared Pearson coefficient          <r^3>          <r^4>         wp_QDO          m_QDO          q_QDO       dipole_x       dipole_y       dipole_z         dipole            Qxy            Qxz            Qyz     Q(x^2-y^2)  Q(3z^2 - R^2)        eigen_1        eigen_2        eigen_3 static polarizability      alpha(xx)      alpha(xy)      alpha(xz)      alpha(yy)      alpha(yz)      alpha(zz) atomic spin moment
            1             Zn      13.373118       6.278300      12.941059       0.840510     107.862283 0.19972125E+04  0.64684352E+05                                18.718219                           14.807511       0.195595       1.917560                    0.996386      47.465007     131.292332       0.459367       0.411691      -1.134192      -0.009747       0.001373      -0.002445       0.010143       0.007760       0.019409       0.010810      -0.147272       0.134083      -0.098873       0.037505       0.061368             23.909790      26.706546      -0.529039       0.975715      25.664509       0.404422      19.358316           0.000003
            2             Zn      16.170634       6.011034      12.384917       0.844061     101.491290 0.19184792E+04  0.61525648E+05                                18.253260                           14.761644       0.280633       1.944786                    0.996188      47.187234     129.971885       0.448398       0.425935      -1.124353       0.010337      -0.007696      -0.007763       0.015044       0.009390       0.013725       0.007325      -0.170776       0.148163      -0.111698       0.046186       0.065512             22.728624      23.746658       1.026918       0.746003      25.349756      -1.154945      19.089460           0.000002
            3             Zn       8.872204      13.881316      26.057617       0.840444     107.868267 0.19973461E+04  0.64689620E+05                                18.718667                           14.807822       0.195823       1.917605                    0.996387      47.466710     131.297035       0.459372       0.411680      -1.134202       0.000405      -0.009820      -0.002437       0.010126      -0.006770       0.012679       0.018223       0.147575       0.134075      -0.098916       0.037502       0.061415             23.910537      25.571038      -0.416931       0.498589      26.802164       0.931189      19.358410           0.000003
            4             Zn       8.880758      16.691557      25.501475       0.844009     101.496896 0.19186129E+04  0.61530902E+05                                18.253725                           14.762007       0.280853       1.944828                    0.996188      47.188987     129.977015       0.448400       0.425927      -1.124360      -0.006653       0.011022      -0.007756       0.015030      -0.007490       0.008658       0.012946       0.171237       0.148136      -0.111737       0.046174       0.065563             22.729260      25.534960       0.850697      -1.075864      23.563168       0.855732      19.089652           0.000002
            5             Zn      11.359642       4.453606       0.175500       0.840444     107.868263 0.19973460E+04  0.64689616E+05                                18.718667                           14.807822       0.195823       1.917605                    0.996387      47.466709     131.297035       0.459372       0.411681      -1.134202      -0.000405       0.009820       0.002437       0.010126      -0.006770       0.012679       0.018223       0.147575       0.134075      -0.098916       0.037502       0.061415             23.910538      25.571039      -0.416931       0.498589      26.802165       0.931189      19.358411           0.000003
            6             Zn      11.351088       1.643365       0.731642       0.844009     101.496896 0.19186128E+04  0.61530901E+05                                18.253725                           14.762007       0.280853       1.944828                    0.996188      47.188987     129.977016       0.448400       0.425927      -1.124360       0.006653      -0.011022       0.007756       0.015030      -0.007490       0.008658       0.012946       0.171237       0.148136      -0.111737       0.046174       0.065563             22.729260      25.534961       0.850697      -1.075864      23.563168       0.855732      19.089652           0.000002
            7             Zn       6.858728      12.056622      13.292058       0.840510     107.862287 0.19972125E+04  0.64684355E+05                                18.718219                           14.807510       0.195595       1.917560                    0.996386      47.465008     131.292333       0.459367       0.411691      -1.134192       0.009747      -0.001373       0.002445       0.010143       0.007760       0.019409       0.010810      -0.147272       0.134083      -0.098873       0.037505       0.061368             23.909790      26.706545      -0.529039       0.975715      25.664510       0.404422      19.358316           0.000003
            8             Zn       4.061212      12.323888      13.848200       0.844061     101.491290 0.19184792E+04  0.61525647E+05                                18.253260                           14.761644       0.280633       1.944786                    0.996188      47.187234     129.971885       0.448398       0.425935      -1.124353      -0.010337       0.007696       0.007763       0.015044       0.009390       0.013725       0.007325      -0.170776       0.148163      -0.111698       0.046186       0.065512             22.728624      23.746658       1.026918       0.746003      25.349755      -1.154944      19.089460           0.000002
            9              H      12.774593       9.806955      10.330601       0.108426       1.203296 0.87932767E+01  0.87496955E+02                                 1.797565                            1.680113      -1.024167       2.387960                    0.997630       3.458424       9.429289       0.511336       1.203809      -0.727201      -0.034567      -0.011814       0.011801       0.038389       0.000025      -0.002312      -0.004800       0.019909      -0.033546      -0.013803      -0.001951       0.015754              1.853283       2.178505       0.246124      -0.402311       1.652064      -0.237495       1.729281           0.000004
           10              H      12.825399      11.695554       9.037309       0.124571       1.088238 0.79112689E+01  0.76068164E+02                                 1.635291                            1.558366      -0.904423       2.449428                    0.999030       3.205837       8.374583       0.553382       1.151129      -0.741177      -0.032564       0.012349      -0.002658       0.034928      -0.002898      -0.001979      -0.011587       0.018033      -0.042702      -0.021464       0.004875       0.016589              1.663881       1.813449      -0.317377       0.122363       1.637591      -0.304727       1.540604           0.000001
           11              H      16.759275      11.348792       8.662175       0.132753       1.117298 0.82194114E+01  0.79866457E+02                                 1.680124                            1.603892      -0.874187       2.474392                    0.999197       3.164350       8.335967       0.537083       1.173656      -0.736885       0.031459       0.009590      -0.008969       0.034089      -0.000267      -0.004005      -0.009540       0.015438      -0.029990      -0.016973       0.003426       0.013547              1.685395       1.961762       0.163842      -0.201784       1.551280      -0.237389       1.543143          -0.000002
           12              H      16.718038       9.457239       9.958091       0.114092       0.965329 0.65371687E+01  0.61511553E+02                                 1.656185                            1.523467      -1.037760       2.388451                    0.996991       3.545220       9.976096       0.488913       1.331397      -0.696309       0.033558      -0.017784       0.007510       0.038715      -0.004171       0.000554      -0.004765       0.015893      -0.023081      -0.011159      -0.001807       0.012966              1.744915       2.131423      -0.476026       0.201309       1.687868      -0.203731       1.415454           0.000001
           13              H      13.255511      13.756428       7.848949       0.093220       1.347348 0.11090969E+02  0.11632589E+03                                 1.918221                            1.868271      -0.952876       2.408939                    0.997281       3.588766       9.870398       0.494832       1.180162      -0.734765      -0.017275       0.017098       0.023474       0.033791      -0.006392       0.002092       0.002014       0.020901       0.028760      -0.017278       0.006760       0.010518              1.940405       1.766838      -0.245694      -0.253616       1.998591       0.139989       2.055785          -0.000002
           14              H      13.356526      12.508195       6.894063       0.089634       1.333040 0.10962911E+02  0.11519922E+03                                 1.920750                            1.866591      -1.213814       2.278328                    0.995631       3.778841      10.566791       0.489079       1.191801      -0.729466      -0.014042      -0.027411      -0.013051       0.033450      -0.002115      -0.001082       0.006482      -0.002160      -0.038062      -0.014605       0.004210       0.010396              1.959810       1.758151       0.255734       0.286354       2.043768      -0.016972       2.077510           0.000000
           15              H      12.442107      15.117594       5.842115       0.093957       1.317086 0.10753640E+02  0.11205340E+03                                 1.896812                            1.846554      -0.949449       2.412096                    0.997340       3.566373       9.814848       0.494353       1.189049      -0.732517      -0.023374       0.014598       0.019844       0.033959       0.002313      -0.009721      -0.001706       0.002475      -0.023336      -0.013005       0.001724       0.011280              1.923332       1.922829      -0.212968      -0.111240       1.766825       0.322266       2.080342          -0.000001
           16              H      13.307764      15.160996       4.525213       0.093785       1.137549 0.89103545E+01  0.90306282E+02                                 1.837238                            1.769854      -1.076085       2.356326                    0.995004       3.776493      10.915859       0.458429       1.318290      -0.700239       0.009778       0.020387      -0.028440       0.036333       0.005768       0.002913      -0.000399      -0.019611       0.008021      -0.013248       0.003187       0.010060              1.894452       1.753368       0.136707      -0.063380       1.694966      -0.340811       2.235023          -0.000000
           17              H      11.145662      11.495648       4.226155       0.125954       1.146382 0.84155688E+01  0.82028557E+02                                 1.689017                            1.606778      -0.924428       2.445257                    0.998823       3.187066       8.333215       0.546217       1.150428      -0.742630       0.009410      -0.030636       0.014566       0.035204       0.002024       0.010799      -0.004603      -0.016892      -0.030947      -0.018903       0.004444       0.014459              1.707668       1.556827      -0.198477       0.240129       1.952314      -0.288702       1.613863           0.000005
           18              H       9.278002      11.311438       2.880396       0.112748       1.157623 0.83471678E+01  0.81598692E+02                                 1.724527                            1.616739      -0.960588       2.419190                    0.998746       3.310280       8.809183       0.533568       1.174281      -0.735184      -0.016492      -0.034122      -0.002531       0.037983       0.002467       0.003660      -0.005464      -0.023334      -0.029364      -0.013410      -0.004360       0.017770              1.779220       1.676269       0.395274       0.182387       2.179717       0.161744       1.481673           0.000004
           19              H       9.260314      15.227553       2.389837       0.102121       1.028615 0.72719086E+01  0.70132923E+02                                 1.714994                            1.598648      -0.999492       2.397857                    0.997479       3.616660      10.237060       0.481885       1.317919      -0.699463      -0.017858       0.032745      -0.014297       0.039945      -0.003743       0.005343      -0.004839      -0.013618      -0.023675      -0.011505      -0.001979       0.013484              1.786185       1.672567      -0.365639       0.266687       2.137527      -0.220774       1.548460           0.000001
           20              H      11.124992      15.455561       3.743466       0.130294       1.042799 0.77026935E+01  0.75247248E+02                                 1.725863                            1.644100      -1.059877       2.382702                    0.996964       3.525942       9.993742       0.476445       1.315967      -0.700809       0.010285       0.034235       0.003717       0.035939       0.004033       0.010910       0.001892      -0.015607      -0.029788      -0.017880       0.003113       0.014767              1.764619       1.680040       0.194992       0.224243       2.104292       0.131425       1.509525           0.000000
           21              H      15.854022      15.158057       7.274443       0.088443       1.363111 0.11356316E+02  0.12025235E+03                                 1.950184                            1.902276      -1.144500       2.316030                    0.995443       3.735495      10.446736       0.484071       1.194926      -0.729821       0.023999      -0.008683       0.022534       0.034046      -0.006775      -0.002636       0.004557       0.019575       0.019661      -0.015766       0.003984       0.011782              1.983855       1.926833      -0.094282       0.388993       2.029062      -0.051393       1.995670          -0.000003
           22              H      15.433898      16.029913       6.030994       0.089347       1.060738 0.80496368E+01  0.79518745E+02                                 1.748516                            1.677509      -0.958789       2.406957                    0.996968       3.718091      10.602236       0.472964       1.310945      -0.701379       0.006646       0.024963      -0.023443       0.034884      -0.005685      -0.002812      -0.008920      -0.000329      -0.020934      -0.013721       0.002967       0.010753              1.798898       1.449623       0.217761      -0.195865       1.827089      -0.252675       2.119982          -0.000001
           23              H      11.414766       1.646145       8.971726       0.128763       1.143704 0.82080955E+01  0.79375855E+02                                 1.673437                            1.575159      -0.901375       2.459257                    0.998845       3.161081       8.187855       0.558757       1.133542      -0.746627      -0.031831      -0.005652      -0.000476       0.032333       0.001613      -0.004252       0.010074       0.019561      -0.021881      -0.017379       0.003105       0.014274              1.696054       2.188908       0.220349       0.002394       1.491456       0.129809       1.407800          -0.000003
           24              H      12.082556       3.355695      10.333225       0.105292       1.111741 0.77167309E+01  0.74303069E+02                                 1.697656                            1.564550      -0.972246       2.406740                    0.998303       3.400064       9.112996       0.534757       1.189533      -0.729523      -0.025945       0.015910       0.021216       0.037100      -0.000148      -0.008828       0.006171       0.022919      -0.012248      -0.014402      -0.003011       0.017414              1.775999       1.802640      -0.295255      -0.390092       1.718082       0.478758       1.807276          -0.000001
           25              H      15.794189       2.967370       9.024192       0.107744       1.040765 0.73820701E+01  0.71386967E+02                                 1.716016                            1.600656      -1.169326       2.320120                    0.995507       3.645868      10.297518       0.486650       1.301514      -0.702409       0.034979       0.010998       0.000856       0.036677       0.001643      -0.004813       0.003992       0.011528      -0.023230      -0.010999       0.000090       0.010909              1.769522       2.305900       0.276212       0.005653       1.500648       0.105246       1.502019          -0.000001
           26              H      15.115827       1.152334       7.678433       0.125135       1.102318 0.81500869E+01  0.79789426E+02                                 1.713401                            1.631311      -1.030432       2.389759                    0.998100       3.394712       9.263066       0.510952       1.224454      -0.722138       0.028077      -0.013946      -0.018516       0.036410      -0.001309      -0.008810       0.014108       0.021398      -0.021832      -0.022097       0.002902       0.019194              1.745058       1.697177      -0.075152      -0.240268       1.731006       0.367824       1.806991          -0.000003
           27              H      16.083410      13.142663       5.689963       0.085921       1.373046 0.11285105E+02  0.11939495E+03                                 1.960779                            1.896488      -1.158241       2.303443                    0.995911       3.776278      10.580645       0.484395       1.195160      -0.729269       0.029580      -0.004835       0.017475       0.034695       0.005903       0.005802      -0.004193       0.004233      -0.028360      -0.013505       0.002192       0.011313              2.003436       2.097395      -0.204937       0.228441       1.643034      -0.183791       2.269877          -0.000003
           28              H      14.880128      12.653792       4.803284       0.080783       1.451881 0.12271767E+02  0.13264769E+03                                 2.051326                            1.992268      -1.160092       2.312010                    0.995544       3.807711      10.800908       0.467190       1.212885      -0.726236      -0.014794      -0.024271      -0.014558       0.031936       0.006424      -0.000572      -0.001626      -0.019742       0.027046      -0.016285       0.006213       0.010073              2.088927       2.141281       0.350423       0.124484       2.100331       0.259004       2.025171          -0.000001
           29              H      16.926918      11.948278       3.955954       0.126920       1.103101 0.79527727E+01  0.76530567E+02                                 1.644340                            1.557446      -0.969327       2.418980                    0.998603       3.223656       8.411415       0.556482       1.143771      -0.742723      -0.008934      -0.030138       0.016950       0.035714      -0.003982      -0.012161      -0.010387      -0.020241      -0.031598      -0.023136       0.004096       0.019040              1.680972       1.627234       0.164154      -0.364286       1.716557      -0.290266       1.699126          -0.000003
           30              H       2.774854      11.524033       2.673155       0.111755       1.213806 0.88900305E+01  0.87947628E+02                                 1.755332                            1.650356      -0.997157       2.403816                    0.998113       3.316625       8.768385       0.538892       1.148903      -0.742049       0.015076      -0.035486       0.002321       0.038626      -0.002984      -0.006182      -0.008860      -0.019429      -0.026904      -0.016205      -0.001028       0.017233              1.787145       1.720880      -0.400906      -0.166419       2.174290       0.015052       1.466264          -0.000004
           31              H       2.787473      15.235114       1.364122       0.111252       1.100020 0.79380827E+01  0.76775993E+02                                 1.676284                            1.583170      -0.894037       2.449739                    0.998975       3.304275       8.800632       0.534842       1.184052      -0.732276       0.015703       0.030024      -0.022010       0.040404      -0.000621      -0.004634      -0.008538      -0.019631      -0.016605      -0.012636      -0.003393       0.016030              1.717785       1.702174       0.210345      -0.375261       1.747341      -0.332127       1.703841          -0.000002
           32              H      16.913519      15.690999       2.573469       0.136381       1.006712 0.70794518E+01  0.67654286E+02                                 1.683972                            1.574104      -1.003609       2.419563                    0.997724       3.392624       9.482732       0.488328       1.312497      -0.701904      -0.012722       0.032684      -0.006095       0.035599      -0.003995      -0.008425      -0.009656      -0.011576      -0.017149      -0.016824       0.003321       0.013502              1.731936       1.670668      -0.367011      -0.071119       2.099128       0.003380       1.426013          -0.000001
           33              H       2.426066       7.493772      13.541535       0.098680       1.016144 0.69971762E+01  0.66723971E+02                                 1.694055                            1.562335      -0.915707       2.439251                    0.998787       3.517887       9.846859       0.491010       1.308148      -0.701949      -0.018416       0.036657       0.023990       0.047522       0.000457       0.003176       0.012968      -0.012790      -0.015103      -0.013443      -0.003418       0.016862              1.775639       1.831058      -0.393761      -0.286129       1.854018       0.414230       1.641840           0.000002
           34              H       4.697437       7.445155      13.586131       0.126283       0.889036 0.62681514E+01  0.58862757E+02                                 1.620573                            1.535786      -1.078495       2.378358                    0.996463       3.590936      10.379280       0.462223       1.411085      -0.680446       0.016046       0.023896       0.014295       0.032138       0.000183       0.000482       0.007606      -0.000174      -0.032702      -0.013888       0.005333       0.008554              1.674001       1.746190       0.260827       0.253785       1.655535       0.343179       1.620276           0.000001
           35              H       4.577333       4.258603      11.175308       0.123395       1.056060 0.77799484E+01  0.76265755E+02                                 1.747498                            1.658628      -1.045257       2.391893                    0.996830       3.544459      10.095587       0.471195       1.326028      -0.698798       0.015993      -0.023204      -0.020837       0.035048      -0.003324      -0.003552       0.010630       0.011142      -0.010252      -0.014273       0.002271       0.012002              1.785851       1.618650      -0.171900      -0.102673       1.988584       0.465037       1.750317          -0.000001
           36              H       2.264690       4.351192      11.246137       0.098412       1.076217 0.74914982E+01  0.73339941E+02                                 1.817346                            1.658993      -1.263580       2.280371                    0.994304       3.792225      11.083746       0.454132       1.377691      -0.686563      -0.024776      -0.030918      -0.021074       0.044876       0.004521       0.001040       0.009291       0.000194      -0.023438      -0.013061       0.001464       0.011598              1.927976       1.899208       0.427488       0.269424       2.109928       0.484559       1.774792          -0.000000
           37              H       6.732340       5.034530      11.954431       0.109649       1.063068 0.79336985E+01  0.76805768E+02                                 1.646743                            1.588516      -0.845945       2.475310                    0.999181       3.314654       8.863592       0.530455       1.192721      -0.730154       0.015486      -0.023489      -0.014171       0.031502      -0.002064      -0.001302       0.008442      -0.000172      -0.016571      -0.010761       0.001737       0.009023              1.662647       1.833378      -0.174424      -0.031861       1.705197       0.277481       1.449365          -0.000001
           38              H       6.737782       7.256924      13.481199       0.114838       0.905797 0.66329643E+01  0.63158266E+02                                 1.639214                            1.575571      -1.176698       2.326296                    0.994903       3.685457      10.716861       0.458336       1.403459      -0.681558      -0.018376       0.023632       0.014101       0.033090      -0.001244      -0.000867       0.006095       0.002379      -0.026601      -0.011409       0.004221       0.007189              1.685199       1.840932      -0.178313      -0.128328       1.656173       0.305250       1.558491           0.000001
           39              H       8.732520       4.652962      12.269229       0.130993       1.022295 0.71879958E+01  0.67277253E+02                                 1.549550                            1.471033      -0.836751       2.491813                    0.999560       3.067179       7.829058       0.579665       1.128934      -0.747004      -0.018603      -0.028247      -0.011205       0.035630       0.000908      -0.000009       0.009584      -0.007405      -0.036644      -0.015807       0.002346       0.013461              1.576752       1.831063       0.249908       0.131162       1.633633       0.171891       1.265560          -0.000002
           40              H      11.048734       4.499672      12.303332       0.111632       1.205920 0.82908578E+01  0.81170792E+02                                 1.799910                            1.628297      -0.954935       2.433575                    0.998338       3.321666       8.939212       0.521683       1.199220      -0.728993       0.019231      -0.043995      -0.014918       0.050278      -0.000231       0.004313       0.010874      -0.014922      -0.045727      -0.019622       0.000977       0.018645              1.913358       2.046948      -0.573272      -0.260432       2.159523       0.340234       1.533602          -0.000002
           41              H      11.275882       8.236606      13.761893       0.105531       1.166184 0.81958959E+01  0.80786407E+02                                 1.811734                            1.657688      -1.081852       2.368629                    0.996606       3.543916       9.876237       0.494224       1.257304      -0.713502       0.025167       0.036683       0.018670       0.048246       0.004774      -0.000616       0.011426      -0.001352      -0.020847      -0.014654       0.001909       0.012745              1.911951       2.107830       0.492301       0.192894       2.183675       0.180279       1.444348           0.000002
           42              H       8.961114       8.388300      13.727790       0.129177       1.009845 0.71099206E+01  0.68071052E+02                                 1.681382                            1.572527      -1.101996       2.365751                    0.996335       3.499115       9.814172       0.490507       1.304256      -0.702467      -0.018487       0.027741       0.011742       0.035344      -0.002815       0.002998       0.007643       0.005654      -0.020196      -0.012437       0.005077       0.007360              1.737686       1.781593      -0.263807      -0.169540       2.051211       0.165802       1.380255           0.000002
           43              H      12.325092      12.939401      23.447160       0.108436       1.203285 0.87932140E+01  0.87496807E+02                                 1.797616                            1.680156      -1.024105       2.388001                    0.997630       3.458406       9.429488       0.511303       1.203879      -0.727185      -0.015148      -0.033243       0.011806       0.038392       0.001969      -0.005006      -0.001832      -0.019510      -0.033538      -0.013802      -0.001948       0.015750              1.853339       1.705251       0.292812      -0.275841       2.125435      -0.377086       1.729332           0.000004
           44              H      14.209562      12.804627      22.153867       0.124577       1.088176 0.79107120E+01  0.76061523E+02                                 1.635238                            1.558319      -0.904333       2.449478                    0.999030       3.205729       8.374249       0.553386       1.151141      -0.741175       0.009097      -0.033620      -0.002656       0.034930      -0.001084      -0.011724      -0.000832      -0.018815      -0.042702      -0.021463       0.004875       0.016588              1.663825       1.577241      -0.294074      -0.291231       1.873679       0.151667       1.540555           0.000001
           45              H      14.250518      16.753544      21.778734       0.132754       1.117257 0.82190224E+01  0.79861611E+02                                 1.680071                            1.603845      -0.874135       2.474417                    0.999198       3.164295       8.335725       0.537097       1.173642      -0.736888       0.012634       0.030367      -0.008968       0.034091       0.001248      -0.009888      -0.003049      -0.015239      -0.029993      -0.016972       0.003427       0.013545              1.685341       1.587185       0.200765      -0.256032       1.925742      -0.177506       1.543097          -0.000002
           46              H      12.364048      16.898130      23.074650       0.114099       0.965304 0.65369597E+01  0.61509167E+02                                 1.656166                            1.523450      -1.037746       2.388464                    0.996991       3.545167       9.975951       0.488911       1.331411      -0.696306      -0.014405       0.035142       0.007512       0.038716      -0.002540      -0.004688       0.001021      -0.017212      -0.023082      -0.011160      -0.001805       0.012965              1.744895       1.599143      -0.423532      -0.182989       2.220102       0.220326       1.415439           0.000001
           47              H      16.302696      13.030422      20.965507       0.093231       1.347134 0.11088634E+02  0.11629451E+03                                 1.917965                            1.868032      -0.952716       2.409020                    0.997284       3.588456       9.869041       0.494883       1.180109      -0.734778       0.015317      -0.018872       0.023477       0.033792      -0.004227       0.002209       0.001880      -0.023004       0.028771      -0.017283       0.006765       0.010518              1.940141       1.948101      -0.263539       0.114411       1.816820      -0.266082       2.055502          -0.000002
           48              H      15.070401      13.253443      20.010622       0.089635       1.333046 0.10963014E+02  0.11520085E+03                                 1.920776                            1.866616      -1.213729       2.278368                    0.995633       3.778859      10.566948       0.489068       1.191822      -0.729461      -0.028656      -0.011284      -0.013052       0.033449      -0.002285       0.006344      -0.001713       0.001290      -0.038061      -0.014605       0.004210       0.010394              1.959836       2.090992       0.222922       0.011198       1.710978       0.286641       2.077537           0.000000
           49              H      17.577471      12.087368      18.958674       0.093947       1.317118 0.10753935E+02  0.11205693E+03                                 1.896819                            1.846559      -0.949477       2.412076                    0.997339       3.566411       9.814882       0.494361       1.189023      -0.732523       0.012235      -0.024692       0.019843       0.033958       0.002511      -0.002651      -0.009506      -0.001520      -0.023336      -0.013004       0.001725       0.011279              1.923339       1.726735      -0.193635       0.309798       1.962931      -0.142336       2.080350          -0.000001
           50              H      17.705613      12.944587      17.641771       0.093776       1.137576 0.89106267E+01  0.90309763E+02                                 1.837269                            1.769883      -1.076116       2.356310                    0.995003       3.776551      10.916083       0.458424       1.318293      -0.700238       0.021248       0.007735      -0.028442       0.036335       0.003745      -0.000111       0.002935       0.021483       0.008033      -0.013247       0.003190       0.010057              1.894484       1.722259       0.139782      -0.345395       1.726134      -0.029633       2.235059          -0.000000
           51              H      13.845781      11.152615      17.342714       0.125952       1.146404 0.84157447E+01  0.82030509E+02                                 1.689017                            1.606777      -0.924491       2.445224                    0.998822       3.187109       8.333276       0.546227       1.150402      -0.742636      -0.029565       0.012366       0.014569       0.035203       0.000339      -0.003522       0.011198       0.017370      -0.030941      -0.018903       0.004440       0.014464              1.707668       1.909742      -0.233278      -0.263746       1.599401       0.267301       1.613862           0.000005
           52              H      13.479181       9.312047      15.996955       0.112743       1.157566 0.83465868E+01  0.81590769E+02                                 1.724389                            1.616619      -0.960594       2.419176                    0.998747       3.310190       8.808532       0.533625       1.174189      -0.735206      -0.035574      -0.013064      -0.002528       0.037982       0.000139      -0.005082       0.004178       0.023852      -0.029362      -0.013410      -0.004363       0.017773              1.779072       2.251865       0.338450       0.178837       1.603788       0.165611       1.481564           0.000004
           53              H      17.374658       8.910142      15.506395       0.102122       1.028617 0.72719281E+01  0.70133109E+02                                 1.714991                            1.598646      -0.999502       2.397855                    0.997478       3.616654      10.237019       0.481888       1.317912      -0.699464       0.030835      -0.020987      -0.014293       0.039944      -0.005001      -0.004291       0.005792       0.011892      -0.023673      -0.011503      -0.001980       0.013483              1.786180       2.061625      -0.404003      -0.193537       1.748459       0.287065       1.548457           0.000001
           54              H      17.784552      10.743445      16.860024       0.130295       1.042830 0.77029657E+01  0.75250427E+02                                 1.725878                            1.644113      -1.060023       2.382627                    0.996963       3.525994       9.993861       0.476451       1.315942      -0.700814       0.035078       0.006872       0.003721       0.035938       0.002428       0.002958       0.010671       0.016878      -0.029789      -0.017879       0.003113       0.014766              1.764634       2.138311       0.149806       0.152797       1.646054       0.210266       1.509535           0.000000
           55              H      17.952561      15.478844      20.391002       0.088449       1.363072 0.11355864E+02  0.12024600E+03                                 1.950119                            1.902215      -1.144500       2.316029                    0.995444       3.735429      10.446377       0.484089       1.194897      -0.729828      -0.006281       0.024738       0.022529       0.034044      -0.004731       0.004281      -0.003071      -0.021855       0.019634      -0.015767       0.003982       0.011785              1.983787       2.009591      -0.102442      -0.012969       1.946166       0.392138       1.995603          -0.000003
           56              H      18.778981      14.975189      19.147552       0.089363       1.060677 0.80490650E+01  0.79511792E+02                                 1.748461                            1.677460      -0.958759       2.406982                    0.996969       3.717965      10.601837       0.472966       1.310963      -0.701376       0.025497       0.004166      -0.023444       0.034886      -0.005607      -0.009154      -0.001923      -0.001895      -0.020935      -0.013721       0.002968       0.010753              1.798839       1.865927       0.176696      -0.270660       1.410688      -0.170114       2.119904          -0.000001
           57              H       4.070228      12.386987      22.088285       0.128771       1.143527 0.82064515E+01  0.79355244E+02                                 1.673196                            1.574947      -0.901339       2.459284                    0.998845       3.160825       8.186700       0.558828       1.133464      -0.746646      -0.008752      -0.031125      -0.000474       0.032336       0.003496       0.009606      -0.005221      -0.018549      -0.021885      -0.017378       0.003104       0.014273              1.695804       1.540995       0.284153       0.129384       2.138802      -0.010355       1.407616          -0.000003
           58              H       5.837059      12.883789      23.449783       0.105303       1.111684 0.77162372E+01  0.74297219E+02                                 1.697611                            1.564509      -0.972212       2.406769                    0.998303       3.399968       9.112709       0.534758       1.189547      -0.729520       0.013288      -0.027382       0.021219       0.037103       0.002094       0.005276      -0.009393      -0.022533      -0.012244      -0.014403      -0.003010       0.017413              1.775952       1.661181      -0.281304       0.438147       1.859449      -0.435180       1.807226          -0.000001
           59              H       5.814844      16.615614      22.140751       0.107744       1.040758 0.73820109E+01  0.71386313E+02                                 1.716014                            1.600655      -1.169301       2.320134                    0.995507       3.645862      10.297524       0.486647       1.301523      -0.702407       0.014377       0.033731       0.000856       0.036678       0.002737       0.003501      -0.005180      -0.010664      -0.023231      -0.010999       0.000090       0.010909              1.769521       1.562351       0.349531       0.105293       2.244193      -0.004705       1.502020          -0.000001
           60              H       3.941998      16.118643      20.794992       0.125137       1.102287 0.81497913E+01  0.79785772E+02                                 1.713368                            1.631281      -1.030373       2.389793                    0.998100       3.394649       9.262836       0.510957       1.224454      -0.722138      -0.011126       0.029311      -0.018516       0.036411       0.000803       0.013176      -0.010151      -0.021496      -0.021836      -0.022097       0.002902       0.019195              1.745023       1.715969      -0.077006       0.342459       1.712146      -0.275196       1.806955          -0.000003
           61              H      15.969406      15.904902      18.806522       0.085919       1.373056 0.11285205E+02  0.11939638E+03                                 1.960797                            1.896503      -1.158314       2.303411                    0.995909       3.776302      10.580757       0.484391       1.195167      -0.729267      -0.001910       0.029913       0.017475       0.034695       0.006203      -0.003604       0.006186      -0.001845      -0.028358      -0.013505       0.002192       0.011313              2.003456       1.607389      -0.156614      -0.160483       2.133073       0.245384       2.269904          -0.000003
           62              H      15.364812      14.755402      17.919842       0.080767       1.452137 0.12274612E+02  0.13268705E+03                                 2.051619                            1.992540      -1.160294       2.311902                    0.995542       3.808112      10.802636       0.467141       1.212935      -0.726223      -0.025600      -0.012344      -0.014557       0.031931       0.004373      -0.001677      -0.000409       0.021852       0.027059      -0.016279       0.006204       0.010075              2.089234       2.169486       0.347749       0.270021       2.072752       0.098477       2.025462          -0.000001
           63              H      14.863562      16.861548      17.072513       0.126913       1.103236 0.79540537E+01  0.76546625E+02                                 1.644533                            1.557618      -0.969462       2.418907                    0.998602       3.223893       8.412471       0.556422       1.143838      -0.742706      -0.030868      -0.005930       0.016951       0.035712      -0.005886      -0.011530      -0.011083       0.018296      -0.031594      -0.023137       0.004097       0.019040              1.681176       1.747970       0.152296      -0.324673       1.596224      -0.334111       1.699334          -0.000003
           64              H      13.052573       2.819425      15.789713       0.111748       1.213895 0.88908604E+01  0.87958114E+02                                 1.755433                            1.650445      -0.997254       2.403764                    0.998112       3.316772       8.768960       0.538870       1.148920      -0.742044      -0.033832       0.018486       0.002322       0.038623      -0.004823      -0.009425      -0.005282       0.017893      -0.026898      -0.016205      -0.001030       0.017234              1.787249       2.091745      -0.437500      -0.001352       1.803662      -0.167113       1.466342          -0.000004
           65              H      16.746980       2.467801      14.480681       0.111245       1.100067 0.79385023E+01  0.76781026E+02                                 1.676325                            1.583206      -0.894154       2.449676                    0.998974       3.304359       8.800897       0.534839       1.184043      -0.732278       0.031418       0.012679      -0.022010       0.040402      -0.002529      -0.008952      -0.003773       0.019017      -0.016602      -0.012637      -0.003396       0.016033              1.717828       1.788036       0.201889      -0.367363       1.661564      -0.340870       1.703883          -0.000002
           66              H      18.586903      16.480927      15.690027       0.136378       1.006735 0.70796479E+01  0.67656619E+02                                 1.683995                            1.574123      -1.003704       2.419514                    0.997724       3.392677       9.482908       0.488327       1.312492      -0.701905       0.031278      -0.015867      -0.006094       0.035597      -0.005048      -0.010437      -0.007437       0.009793      -0.017145      -0.016824       0.003321       0.013502              1.731960       2.023349      -0.401795      -0.003616       1.746502      -0.071109       1.426029          -0.000001
           67              H       6.383823       0.490108       0.424976       0.098671       1.016191 0.69975927E+01  0.66729102E+02                                 1.694121                            1.562391      -0.915787       2.439208                    0.998786       3.518035       9.847439       0.490995       1.308164      -0.701945       0.034673      -0.021926       0.023988       0.047523      -0.000801       0.013220       0.001889       0.012720      -0.015118      -0.013449      -0.003415       0.016864              1.775712       1.776955      -0.388441       0.384170       1.908279      -0.325417       1.641902           0.000001
           68              H       6.558338       2.755286       0.469573       0.126274       0.889073 0.62684883E+01  0.58866718E+02                                 1.620616                            1.535825      -1.078520       2.378338                    0.996463       3.591044      10.379666       0.462218       1.411081      -0.680447       0.025354       0.013625       0.014292       0.032136       0.000161       0.007618      -0.000267       0.000240      -0.032698      -0.013888       0.005334       0.008554              1.674047       1.707395       0.264667       0.366438       1.694429       0.218891       1.620318           0.000001
           69              H       5.999094       5.326187      24.291866       0.123389       1.056079 0.77801416E+01  0.76268152E+02                                 1.747522                            1.658651      -1.045249       2.391895                    0.996829       3.544513      10.095787       0.471191       1.326031      -0.698797      -0.021521       0.018195      -0.020836       0.035048      -0.002171       0.010231      -0.004579      -0.012226      -0.010258      -0.014274       0.002271       0.012003              1.785875       1.951472      -0.204713       0.452721       1.655814      -0.147810       1.750341          -0.000001
           70              H       5.864288       3.015620      24.362696       0.098405       1.076230 0.74916124E+01  0.73341296E+02                                 1.817355                            1.659002      -1.263574       2.280370                    0.994303       3.792263      11.083854       0.454133       1.377684      -0.686565      -0.033199      -0.021624      -0.021073       0.044876       0.004453       0.009352       0.000120       0.001572      -0.023452      -0.013069       0.001469       0.011600              1.927989       2.191405       0.398676       0.508659       1.817758       0.220572       1.774803          -0.000000
           71              H       6.982754       7.394647      25.070990       0.109646       1.063097 0.79339718E+01  0.76808970E+02                                 1.646756                            1.588530      -0.846130       2.475218                    0.999179       3.314740       8.863814       0.530461       1.192700      -0.730158      -0.021853       0.017719      -0.014168       0.031500      -0.002040       0.008275      -0.002119      -0.000637      -0.016566      -0.010760       0.001739       0.009021              1.662663       1.672370      -0.158538       0.273011       1.866245      -0.058930       1.449373          -0.000001
           72              H       6.571241       4.804255       0.364640       0.114827       0.905834 0.66333244E+01  0.63162605E+02                                 1.639262                            1.575615      -1.176753       2.326263                    0.994902       3.685586      10.717343       0.458328       1.403461      -0.681557       0.021712      -0.020607       0.014100       0.033089      -0.000985       0.005982      -0.001460      -0.002817      -0.026601      -0.011410       0.004225       0.007185              1.685253       1.623167      -0.156835       0.291192       1.874058      -0.157668       1.558535           0.000001
           73              H       6.799313       9.422617      25.385787       0.130981       1.022417 0.71891314E+01  0.67290906E+02                                 1.549704                            1.471173      -0.836892       2.491735                    0.999559       3.067427       7.830006       0.579620       1.128970      -0.746993      -0.029936      -0.015743      -0.011201       0.035629       0.000167       0.009538      -0.000954       0.007616      -0.036659      -0.015812       0.002349       0.013463              1.576914       1.684509       0.264406       0.183953       1.780559       0.113674       1.265672          -0.000002
           74              H       6.874062      11.742695      25.419890       0.111617       1.206040 0.82919101E+01  0.81184048E+02                                 1.800055                            1.628420      -0.955076       2.433497                    0.998335       3.321917       8.940186       0.521652       1.199249      -0.728985      -0.041893       0.023458      -0.014920       0.050279      -0.001683       0.011252       0.003224       0.014539      -0.045748      -0.019631       0.000982       0.018650              1.913522       2.046630      -0.573284       0.313065       2.160216      -0.292596       1.533718          -0.000002
           75              H       7.991535       9.224310       0.645335       0.105525       1.166235 0.81963908E+01  0.80793133E+02                                 1.811841                            1.657779      -1.081878       2.368612                    0.996604       3.544109       9.877139       0.494188       1.257366      -0.713488       0.038976       0.021448       0.018668       0.048246       0.004549       0.011312      -0.001731       0.003188      -0.020868      -0.014657       0.001910       0.012747              1.912071       2.279248       0.475447       0.198351       2.012539       0.174285       1.444424           0.000002
           76              H       7.915340       6.905829       0.611232       0.129164       1.009897 0.71104315E+01  0.68077707E+02                                 1.681493                            1.572625      -1.102020       2.365732                    0.996334       3.499329       9.815154       0.490469       1.304324      -0.702452       0.025792      -0.021123       0.011740       0.035344      -0.002210       0.007898       0.002229      -0.006651      -0.020202      -0.012436       0.005072       0.007364              1.737805       1.997231      -0.285074       0.148375       1.835847      -0.185008       1.380338           0.000002
           77              H       7.906754       5.395521       2.785957       0.108436       1.203285 0.87932139E+01  0.87496803E+02                                 1.797616                            1.680156      -1.024105       2.388001                    0.997630       3.458406       9.429487       0.511304       1.203879      -0.727185       0.015148       0.033243      -0.011806       0.038392       0.001969      -0.005006      -0.001832      -0.019510      -0.033538      -0.013802      -0.001948       0.015750              1.853339       1.705251       0.292811      -0.275841       2.125434      -0.377086       1.729331           0.000004
           78              H       6.022284       5.530295       4.079250       0.124577       1.088176 0.79107136E+01  0.76061545E+02                                 1.635238                            1.558319      -0.904334       2.449478                    0.999030       3.205729       8.374250       0.553386       1.151141      -0.741175      -0.009097       0.033620       0.002656       0.034930      -0.001084      -0.011724      -0.000832      -0.018815      -0.042702      -0.021463       0.004875       0.016588              1.663826       1.577241      -0.294074      -0.291231       1.873680       0.151667       1.540556           0.000001
           79              H       5.981328       1.581378       4.454383       0.132754       1.117257 0.82190243E+01  0.79861636E+02                                 1.680071                            1.603845      -0.874135       2.474417                    0.999198       3.164295       8.335726       0.537096       1.173643      -0.736888      -0.012634      -0.030367       0.008968       0.034091       0.001248      -0.009888      -0.003049      -0.015239      -0.029993      -0.016972       0.003427       0.013545              1.685342       1.587185       0.200765      -0.256032       1.925742      -0.177506       1.543098          -0.000002
           80              H       7.867798       1.436792       3.158467       0.114099       0.965303 0.65369589E+01  0.61509160E+02                                 1.656166                            1.523451      -1.037746       2.388464                    0.996991       3.545167       9.975952       0.488911       1.331411      -0.696306       0.014405      -0.035142      -0.007512       0.038716      -0.002540      -0.004688       0.001021      -0.017212      -0.023082      -0.011160      -0.001805       0.012965              1.744895       1.599143      -0.423532      -0.182989       2.220102       0.220326       1.415439           0.000001
           81              H       3.929150       5.304500       5.267610       0.093231       1.347134 0.11088634E+02  0.11629451E+03                                 1.917965                            1.868032      -0.952716       2.409020                    0.997284       3.588456       9.869041       0.494883       1.180109      -0.734778      -0.015317       0.018872      -0.023477       0.033792      -0.004227       0.002209       0.001880      -0.023004       0.028771      -0.017283       0.006765       0.010518              1.940141       1.948101      -0.263539       0.114411       1.816820      -0.266082       2.055502          -0.000002
           82              H       5.161445       5.081479       6.222495       0.089635       1.333046 0.10963010E+02  0.11520080E+03                                 1.920776                            1.866616      -1.213729       2.278368                    0.995633       3.778858      10.566947       0.489068       1.191823      -0.729461       0.028656       0.011284       0.013052       0.033449      -0.002285       0.006344      -0.001713       0.001290      -0.038061      -0.014605       0.004211       0.010394              1.959836       2.090992       0.222922       0.011198       1.710979       0.286641       2.077538           0.000000
           83              H       2.654375       6.247554       7.274443       0.093947       1.317119 0.10753938E+02  0.11205695E+03                                 1.896818                            1.846559      -0.949477       2.412076                    0.997339       3.566412       9.814882       0.494362       1.189022      -0.732523      -0.012235       0.024692      -0.019843       0.033958       0.002511      -0.002651      -0.009506      -0.001520      -0.023336      -0.013004       0.001725       0.011279              1.923338       1.726735      -0.193634       0.309798       1.962930      -0.142336       2.080349          -0.000001
           84              H       2.526233       5.390335       8.591346       0.093776       1.137576 0.89106275E+01  0.90309775E+02                                 1.837269                            1.769883      -1.076116       2.356310                    0.995003       3.776551      10.916084       0.458424       1.318293      -0.700238      -0.021248      -0.007735       0.028442       0.036335       0.003745      -0.000111       0.002935       0.021483       0.008033      -0.013247       0.003190       0.010057              1.894484       1.722259       0.139782      -0.345395       1.726134      -0.029633       2.235059          -0.000000
           85              H       6.386065       7.182307       8.890403       0.125952       1.146404 0.84157434E+01  0.82030500E+02                                 1.689017                            1.606777      -0.924491       2.445225                    0.998822       3.187108       8.333276       0.546227       1.150403      -0.742636       0.029565      -0.012366      -0.014569       0.035203       0.000339      -0.003522       0.011198       0.017370      -0.030941      -0.018903       0.004440       0.014464              1.707669       1.909743      -0.233278      -0.263746       1.599401       0.267301       1.613863           0.000005
           86              H       6.752665       9.022875      10.236162       0.112743       1.157566 0.83465875E+01  0.81590783E+02                                 1.724390                            1.616620      -0.960594       2.419176                    0.998747       3.310190       8.808534       0.533625       1.174189      -0.735206       0.035574       0.013065       0.002528       0.037982       0.000139      -0.005082       0.004178       0.023852      -0.029362      -0.013410      -0.004363       0.017773              1.779073       2.251865       0.338451       0.178838       1.603788       0.165611       1.481564           0.000004
           87              H       2.857188       9.424780      10.726722       0.102122       1.028618 0.72719333E+01  0.70133164E+02                                 1.714991                            1.598646      -0.999502       2.397855                    0.997478       3.616655      10.237019       0.481888       1.317911      -0.699464      -0.030835       0.020987       0.014293       0.039944      -0.005001      -0.004291       0.005792       0.011892      -0.023673      -0.011503      -0.001980       0.013483              1.786180       2.061625      -0.404003      -0.193537       1.748459       0.287065       1.548457           0.000001
           88              H       2.447294       7.591477       9.373093       0.130295       1.042830 0.77029657E+01  0.75250427E+02                                 1.725878                            1.644113      -1.060023       2.382627                    0.996963       3.525994       9.993861       0.476451       1.315942      -0.700814      -0.035078      -0.006872      -0.003721       0.035938       0.002428       0.002958       0.010671       0.016878      -0.029789      -0.017879       0.003113       0.014766              1.764634       2.138311       0.149806       0.152797       1.646054       0.210266       1.509535           0.000000
           89              H       2.279285       2.856078       5.842115       0.088449       1.363072 0.11355864E+02  0.12024600E+03                                 1.950119                            1.902215      -1.144500       2.316029                    0.995444       3.735429      10.446377       0.484089       1.194897      -0.729828       0.006281      -0.024738      -0.022529       0.034044      -0.004731       0.004281      -0.003071      -0.021855       0.019634      -0.015767       0.003982       0.011785              1.983787       2.009591      -0.102442      -0.012969       1.946166       0.392138       1.995603          -0.000003
           90              H       1.452865       3.359733       7.085565       0.089363       1.060676 0.80490595E+01  0.79511732E+02                                 1.748461                            1.677461      -0.958759       2.406983                    0.996969       3.717964      10.601837       0.472965       1.310964      -0.701376      -0.025497      -0.004166       0.023444       0.034886      -0.005607      -0.009154      -0.001923      -0.001895      -0.020935      -0.013721       0.002968       0.010753              1.798840       1.865927       0.176696      -0.270660       1.410688      -0.170114       2.119904          -0.000001
           91              H      16.161618       5.947935       4.144832       0.128771       1.143526 0.82064444E+01  0.79355157E+02                                 1.673195                            1.574946      -0.901339       2.459284                    0.998845       3.160824       8.186696       0.558828       1.133464      -0.746646       0.008752       0.031125       0.000474       0.032336       0.003496       0.009606      -0.005221      -0.018549      -0.021885      -0.017378       0.003104       0.014273              1.695803       1.540995       0.284153       0.129384       2.138800      -0.010355       1.407615          -0.000003
           92              H      14.394787       5.451133       2.783334       0.105303       1.111684 0.77162370E+01  0.74297220E+02                                 1.697611                            1.564509      -0.972212       2.406769                    0.998303       3.399968       9.112710       0.534758       1.189548      -0.729520      -0.013288       0.027382      -0.021219       0.037103       0.002094       0.005276      -0.009393      -0.022533      -0.012244      -0.014403      -0.003010       0.017413              1.775952       1.661181      -0.281304       0.438147       1.859450      -0.435180       1.807227          -0.000001
           93              H      14.417002       1.719308       4.092366       0.107744       1.040758 0.73820109E+01  0.71386313E+02                                 1.716014                            1.600655      -1.169301       2.320134                    0.995507       3.645862      10.297524       0.486647       1.301523      -0.702407      -0.014377      -0.033731      -0.000856       0.036678       0.002737       0.003501      -0.005180      -0.010664      -0.023231      -0.010999       0.000090       0.010909              1.769521       1.562351       0.349531       0.105293       2.244193      -0.004705       1.502020          -0.000001
           94              H      16.289848       2.216279       5.438125       0.125137       1.102287 0.81497913E+01  0.79785770E+02                                 1.713368                            1.631281      -1.030372       2.389793                    0.998100       3.394649       9.262835       0.510958       1.224453      -0.722138       0.011126      -0.029311       0.018516       0.036411       0.000803       0.013176      -0.010151      -0.021496      -0.021836      -0.022097       0.002902       0.019195              1.745023       1.715969      -0.077006       0.342459       1.712146      -0.275196       1.806954          -0.000003
           95              H       4.262440       2.430020       7.426595       0.085919       1.373056 0.11285205E+02  0.11939638E+03                                 1.960797                            1.896503      -1.158314       2.303411                    0.995909       3.776302      10.580757       0.484391       1.195167      -0.729267       0.001910      -0.029913      -0.017475       0.034695       0.006203      -0.003604       0.006186      -0.001845      -0.028358      -0.013505       0.002192       0.011313              2.003456       1.607389      -0.156614      -0.160483       2.133073       0.245384       2.269904          -0.000003
           96              H       4.867034       3.579520       8.313275       0.080767       1.452137 0.12274612E+02  0.13268704E+03                                 2.051619                            1.992539      -1.160294       2.311902                    0.995542       3.808112      10.802635       0.467141       1.212935      -0.726223       0.025600       0.012344       0.014557       0.031931       0.004373      -0.001677      -0.000409       0.021852       0.027059      -0.016279       0.006204       0.010075              2.089233       2.169486       0.347749       0.270021       2.072752       0.098477       2.025461          -0.000001
           97              H       5.368284       1.473374       9.160604       0.126913       1.103235 0.79540503E+01  0.76546586E+02                                 1.644533                            1.557618      -0.969462       2.418908                    0.998602       3.223892       8.412469       0.556421       1.143839      -0.742706       0.030868       0.005930      -0.016951       0.035712      -0.005886      -0.011530      -0.011083       0.018296      -0.031594      -0.023137       0.004097       0.019040              1.681176       1.747969       0.152296      -0.324673       1.596224      -0.334111       1.699334          -0.000003
           98              H       7.179273      15.515497      10.443404       0.111748       1.213895 0.88908604E+01  0.87958114E+02                                 1.755433                            1.650445      -0.997254       2.403764                    0.998112       3.316772       8.768960       0.538870       1.148920      -0.742044       0.033832      -0.018486      -0.002322       0.038623      -0.004823      -0.009425      -0.005282       0.017893      -0.026898      -0.016205      -0.001030       0.017234              1.787249       2.091745      -0.437500      -0.001352       1.803662      -0.167113       1.466342          -0.000004
           99              H       3.484866      15.867121      11.752436       0.111245       1.100067 0.79385021E+01  0.76781022E+02                                 1.676324                            1.583206      -0.894154       2.449676                    0.998974       3.304359       8.800896       0.534839       1.184043      -0.732278      -0.031418      -0.012679       0.022010       0.040402      -0.002529      -0.008952      -0.003773       0.019017      -0.016602      -0.012637      -0.003396       0.016033              1.717827       1.788036       0.201889      -0.367363       1.661564      -0.340870       1.703883          -0.000002
          100              H       1.644943       1.853995      10.543090       0.136378       1.006736 0.70796521E+01  0.67656663E+02                                 1.683995                            1.574123      -1.003704       2.419514                    0.997724       3.392678       9.482908       0.488327       1.312491      -0.701905      -0.031278       0.015867       0.006094       0.035597      -0.005048      -0.010437      -0.007437       0.009793      -0.017145      -0.016824       0.003321       0.013502              1.731960       2.023348      -0.401795      -0.003616       1.746502      -0.071109       1.426029          -0.000001
          101              H      13.848023      17.844814      25.808141       0.098671       1.016191 0.69975927E+01  0.66729102E+02                                 1.694121                            1.562391      -0.915786       2.439208                    0.998786       3.518035       9.847439       0.490995       1.308164      -0.701945      -0.034673       0.021926      -0.023988       0.047523      -0.000801       0.013220       0.001889       0.012720      -0.015118      -0.013449      -0.003415       0.016864              1.775712       1.776955      -0.388441       0.384170       1.908279      -0.325417       1.641902           0.000001
          102              H      13.673508      15.579636      25.763544       0.126274       0.889073 0.62684883E+01  0.58866718E+02                                 1.620616                            1.535825      -1.078520       2.378338                    0.996463       3.591044      10.379666       0.462218       1.411081      -0.680447      -0.025354      -0.013625      -0.014292       0.032136       0.000161       0.007618      -0.000267       0.000240      -0.032698      -0.013888       0.005334       0.008554              1.674047       1.707395       0.264667       0.366438       1.694429       0.218891       1.620318           0.000001
          103              H      14.232752      13.008735       1.941251       0.123389       1.056079 0.77801403E+01  0.76268136E+02                                 1.747521                            1.658650      -1.045249       2.391896                    0.996829       3.544513      10.095787       0.471191       1.326031      -0.698797       0.021521      -0.018195       0.020836       0.035048      -0.002171       0.010231      -0.004579      -0.012226      -0.010258      -0.014274       0.002271       0.012003              1.785875       1.951472      -0.204713       0.452721       1.655814      -0.147810       1.750341          -0.000001
          104              H      14.367558      15.319302       1.870421       0.098405       1.076230 0.74916124E+01  0.73341296E+02                                 1.817355                            1.659002      -1.263574       2.280370                    0.994303       3.792263      11.083854       0.454133       1.377684      -0.686565       0.033199       0.021624       0.021073       0.044876       0.004453       0.009352       0.000120       0.001572      -0.023452      -0.013069       0.001469       0.011600              1.927989       2.191405       0.398676       0.508659       1.817758       0.220572       1.774803          -0.000000
          105              H      13.249092      10.940275       1.162127       0.109646       1.063097 0.79339718E+01  0.76808970E+02                                 1.646756                            1.588530      -0.846130       2.475218                    0.999179       3.314740       8.863814       0.530461       1.192700      -0.730158       0.021853      -0.017719       0.014168       0.031500      -0.002040       0.008275      -0.002119      -0.000637      -0.016566      -0.010760       0.001739       0.009021              1.662663       1.672370      -0.158538       0.273011       1.866245      -0.058930       1.449373          -0.000001
          106              H      13.660605      13.530667      25.868477       0.114827       0.905834 0.66333244E+01  0.63162606E+02                                 1.639262                            1.575615      -1.176753       2.326263                    0.994902       3.685586      10.717343       0.458328       1.403461      -0.681557      -0.021712       0.020607      -0.014100       0.033089      -0.000985       0.005982      -0.001460      -0.002817      -0.026601      -0.011410       0.004225       0.007185              1.685254       1.623167      -0.156835       0.291192       1.874058      -0.157668       1.558535           0.000001
          107              H      13.432533       8.912305       0.847330       0.130981       1.022417 0.71891282E+01  0.67290865E+02                                 1.549703                            1.471173      -0.836891       2.491735                    0.999559       3.067427       7.830004       0.579621       1.128970      -0.746994       0.029936       0.015743       0.011201       0.035629       0.000167       0.009538      -0.000954       0.007616      -0.036659      -0.015812       0.002349       0.013463              1.576913       1.684508       0.264406       0.183953       1.780558       0.113674       1.265672          -0.000002
          108              H      13.357784       6.592227       0.813227       0.111617       1.206040 0.82919101E+01  0.81184048E+02                                 1.800055                            1.628420      -0.955076       2.433497                    0.998335       3.321917       8.940186       0.521652       1.199249      -0.728985       0.041893      -0.023458       0.014920       0.050279      -0.001683       0.011252       0.003224       0.014539      -0.045748      -0.019631       0.000982       0.018650              1.913522       2.046631      -0.573284       0.313065       2.160216      -0.292596       1.533718          -0.000002
          109              H      12.240311       9.110612      25.587782       0.105525       1.166235 0.81963911E+01  0.80793135E+02                                 1.811840                            1.657779      -1.081877       2.368612                    0.996604       3.544109       9.877138       0.494188       1.257366      -0.713488      -0.038976      -0.021448      -0.018668       0.048246       0.004549       0.011312      -0.001731       0.003188      -0.020868      -0.014657       0.001910       0.012747              1.912070       2.279248       0.475447       0.198351       2.012539       0.174285       1.444424           0.000002
          110              H      12.316506      11.429093      25.621885       0.129164       1.009897 0.71104309E+01  0.68077702E+02                                 1.681493                            1.572625      -1.102020       2.365731                    0.996334       3.499329       9.815155       0.490469       1.304324      -0.702452      -0.025792       0.021123      -0.011740       0.035344      -0.002210       0.007898       0.002229      -0.006651      -0.020202      -0.012436       0.005072       0.007364              1.737805       1.997232      -0.285074       0.148375       1.835847      -0.185008       1.380338           0.000002
          111              H       7.457253       8.527967      15.902516       0.108426       1.203297 0.87932808E+01  0.87497002E+02                                 1.797566                            1.680113      -1.024167       2.387960                    0.997630       3.458425       9.429291       0.511336       1.203808      -0.727201       0.034567       0.011814      -0.011801       0.038389       0.000025      -0.002312      -0.004800       0.019909      -0.033546      -0.013803      -0.001951       0.015754              1.853284       2.178505       0.246124      -0.402311       1.652064      -0.237495       1.729281           0.000004
          112              H       7.406447       6.639368      17.195808       0.124571       1.088238 0.79112723E+01  0.76068203E+02                                 1.635291                            1.558366      -0.904423       2.449428                    0.999030       3.205838       8.374585       0.553382       1.151129      -0.741177       0.032564      -0.012349       0.002658       0.034928      -0.002898      -0.001979      -0.011587       0.018033      -0.042702      -0.021464       0.004875       0.016589              1.663881       1.813449      -0.317377       0.122363       1.637591      -0.304727       1.540604           0.000001
          113              H       3.472571       6.986130      17.570942       0.132753       1.117298 0.82194114E+01  0.79866457E+02                                 1.680124                            1.603892      -0.874187       2.474392                    0.999197       3.164350       8.335967       0.537083       1.173656      -0.736885      -0.031459      -0.009590       0.008969       0.034089      -0.000267      -0.004005      -0.009540       0.015438      -0.029990      -0.016973       0.003426       0.013547              1.685395       1.961762       0.163842      -0.201784       1.551280      -0.237389       1.543143          -0.000002
          114              H       3.513808       8.877683      16.275026       0.114092       0.965329 0.65371687E+01  0.61511553E+02                                 1.656185                            1.523467      -1.037760       2.388451                    0.996991       3.545220       9.976096       0.488913       1.331397      -0.696309      -0.033558       0.017784      -0.007510       0.038715      -0.004171       0.000554      -0.004765       0.015893      -0.023081      -0.011159      -0.001807       0.012966              1.744915       2.131423      -0.476026       0.201309       1.687868      -0.203731       1.415454           0.000001
          115              H       6.976335       4.578494      18.384168       0.093220       1.347348 0.11090972E+02  0.11632592E+03                                 1.918221                            1.868271      -0.952876       2.408938                    0.997281       3.588767       9.870399       0.494832       1.180161      -0.734765       0.017275      -0.017098      -0.023474       0.033791      -0.006392       0.002092       0.002014       0.020901       0.028760      -0.017278       0.006760       0.010518              1.940404       1.766837      -0.245694      -0.253616       1.998590       0.139989       2.055785          -0.000002
          116              H       6.875320       5.826727      19.339054       0.089634       1.333040 0.10962910E+02  0.11519920E+03                                 1.920750                            1.866591      -1.213814       2.278328                    0.995631       3.778841      10.566790       0.489079       1.191801      -0.729466       0.014042       0.027411       0.013051       0.033450      -0.002115      -0.001082       0.006482      -0.002160      -0.038062      -0.014605       0.004210       0.010396              1.959809       1.758151       0.255734       0.286354       2.043768      -0.016972       2.077510           0.000000
          117              H       7.789739       3.217328      20.391002       0.093957       1.317086 0.10753640E+02  0.11205340E+03                                 1.896812                            1.846554      -0.949449       2.412096                    0.997340       3.566373       9.814848       0.494353       1.189049      -0.732517       0.023374      -0.014598      -0.019844       0.033959       0.002313      -0.009721      -0.001706       0.002475      -0.023336      -0.013005       0.001724       0.011280              1.923332       1.922829      -0.212968      -0.111240       1.766825       0.322266       2.080342          -0.000001
          118              H       6.924082       3.173926      21.707904       0.093785       1.137549 0.89103539E+01  0.90306277E+02                                 1.837238                            1.769854      -1.076085       2.356326                    0.995004       3.776493      10.915860       0.458429       1.318290      -0.700239      -0.009778      -0.020387       0.028440       0.036333       0.005768       0.002913      -0.000399      -0.019611       0.008021      -0.013248       0.003187       0.010060              1.894453       1.753368       0.136707      -0.063380       1.694966      -0.340811       2.235023          -0.000000
          119              H       9.086184       6.839274      22.006962       0.125953       1.146383 0.84155724E+01  0.82028598E+02                                 1.689017                            1.606778      -0.924428       2.445257                    0.998823       3.187067       8.333217       0.546217       1.150428      -0.742630      -0.009410       0.030636      -0.014566       0.035204       0.002024       0.010799      -0.004603      -0.016892      -0.030947      -0.018903       0.004444       0.014459              1.707668       1.556827      -0.198477       0.240129       1.952314      -0.288702       1.613863           0.000005
          120              H      10.953844       7.023484      23.352721       0.112748       1.157624 0.83471734E+01  0.81598762E+02                                 1.724527                            1.616740      -0.960588       2.419189                    0.998746       3.310281       8.809187       0.533568       1.174281      -0.735184       0.016492       0.034122       0.002531       0.037983       0.002467       0.003660      -0.005464      -0.023334      -0.029364      -0.013410      -0.004360       0.017770              1.779220       1.676269       0.395274       0.182387       2.179718       0.161744       1.481674           0.000004
          121              H      10.971532       3.107369      23.843280       0.102122       1.028615 0.72719098E+01  0.70132933E+02                                 1.714994                            1.598648      -0.999491       2.397857                    0.997479       3.616660      10.237058       0.481886       1.317918      -0.699463       0.017858      -0.032745       0.014297       0.039945      -0.003743       0.005343      -0.004839      -0.013618      -0.023675      -0.011505      -0.001979       0.013484              1.786184       1.672567      -0.365639       0.266687       2.137526      -0.220774       1.548459           0.000001
          122              H       9.106854       2.879361      22.489651       0.130294       1.042799 0.77026935E+01  0.75247248E+02                                 1.725863                            1.644100      -1.059877       2.382702                    0.996964       3.525942       9.993742       0.476445       1.315967      -0.700809      -0.010285      -0.034235      -0.003717       0.035939       0.004033       0.010910       0.001892      -0.015607      -0.029788      -0.017880       0.003113       0.014767              1.764619       1.680040       0.194992       0.224243       2.104292       0.131425       1.509525           0.000000
          123              H       4.377824       3.176865      18.958674       0.088443       1.363111 0.11356316E+02  0.12025235E+03                                 1.950184                            1.902276      -1.144500       2.316030                    0.995443       3.735495      10.446736       0.484071       1.194926      -0.729821      -0.023999       0.008683      -0.022534       0.034046      -0.006775      -0.002636       0.004557       0.019575       0.019661      -0.015766       0.003984       0.011782              1.983855       1.926833      -0.094282       0.388993       2.029062      -0.051393       1.995670          -0.000003
          124              H       4.797948       2.305009      20.202123       0.089347       1.060738 0.80496361E+01  0.79518738E+02                                 1.748516                            1.677509      -0.958789       2.406957                    0.996968       3.718091      10.602237       0.472964       1.310945      -0.701379      -0.006646      -0.024963       0.023443       0.034884      -0.005685      -0.002812      -0.008920      -0.000329      -0.020934      -0.013721       0.002967       0.010753              1.798898       1.449623       0.217761      -0.195865       1.827089      -0.252675       2.119982          -0.000001
          125              H       8.817080      16.688777      17.261391       0.128763       1.143704 0.82080914E+01  0.79375807E+02                                 1.673437                            1.575159      -0.901375       2.459258                    0.998845       3.161080       8.187853       0.558756       1.133542      -0.746627       0.031831       0.005652       0.000476       0.032333       0.001613      -0.004252       0.010074       0.019561      -0.021881      -0.017379       0.003105       0.014274              1.696054       2.188908       0.220349       0.002394       1.491456       0.129809       1.407800          -0.000003
          126              H       8.149290      14.979227      15.899892       0.105292       1.111741 0.77167308E+01  0.74303069E+02                                 1.697656                            1.564550      -0.972246       2.406740                    0.998303       3.400064       9.112997       0.534756       1.189533      -0.729523       0.025945      -0.015910      -0.021216       0.037100      -0.000148      -0.008828       0.006171       0.022919      -0.012248      -0.014403      -0.003011       0.017414              1.776000       1.802640      -0.295255      -0.390092       1.718083       0.478758       1.807276          -0.000001
          127              H       4.437657      15.367552      17.208925       0.107744       1.040765 0.73820693E+01  0.71386960E+02                                 1.716016                            1.600656      -1.169327       2.320120                    0.995507       3.645868      10.297519       0.486650       1.301514      -0.702409      -0.034979      -0.010998      -0.000856       0.036677       0.001643      -0.004813       0.003992       0.011528      -0.023230      -0.010999       0.000090       0.010909              1.769522       2.305900       0.276212       0.005653       1.500648       0.105246       1.502019          -0.000001
          128              H       5.116019      17.182588      18.554684       0.125135       1.102318 0.81500869E+01  0.79789426E+02                                 1.713401                            1.631311      -1.030432       2.389759                    0.998100       3.394712       9.263066       0.510952       1.224454      -0.722138      -0.028077       0.013946       0.018516       0.036410      -0.001309      -0.008810       0.014108       0.021398      -0.021832      -0.022097       0.002902       0.019194              1.745058       1.697177      -0.075152      -0.240268       1.731006       0.367824       1.806991          -0.000003
          129              H       4.148436       5.192259      20.543154       0.085922       1.373046 0.11285104E+02  0.11939495E+03                                 1.960779                            1.896488      -1.158241       2.303443                    0.995911       3.776278      10.580645       0.484395       1.195160      -0.729269      -0.029580       0.004835      -0.017475       0.034695       0.005903       0.005802      -0.004193       0.004233      -0.028360      -0.013505       0.002192       0.011313              2.003435       2.097395      -0.204937       0.228441       1.643034      -0.183791       2.269877          -0.000003
          130              H       5.351718       5.681130      21.429833       0.080783       1.451881 0.12271767E+02  0.13264769E+03                                 2.051326                            1.992268      -1.160092       2.312010                    0.995544       3.807711      10.800908       0.467190       1.212885      -0.726236       0.014794       0.024271       0.014558       0.031936       0.006424      -0.000572      -0.001626      -0.019742       0.027046      -0.016285       0.006213       0.010073              2.088927       2.141281       0.350423       0.124484       2.100331       0.259004       2.025171          -0.000001
          131              H       3.304928       6.386644      22.277163       0.126920       1.103100 0.79527698E+01  0.76530537E+02                                 1.644341                            1.557447      -0.969327       2.418980                    0.998603       3.223655       8.411414       0.556481       1.143771      -0.742723       0.008934       0.030138      -0.016950       0.035714      -0.003982      -0.012161      -0.010387      -0.020241      -0.031598      -0.023136       0.004096       0.019040              1.680973       1.627234       0.164154      -0.364286       1.716557      -0.290266       1.699126          -0.000003
          132              H      17.456992       6.810889      23.559962       0.111755       1.213806 0.88900267E+01  0.87947586E+02                                 1.755332                            1.650357      -0.997157       2.403817                    0.998113       3.316624       8.768384       0.538892       1.148904      -0.742048      -0.015076       0.035486      -0.002321       0.038626      -0.002983      -0.006182      -0.008860      -0.019429      -0.026904      -0.016205      -0.001028       0.017233              1.787145       1.720881      -0.400906      -0.166419       2.174290       0.015052       1.466264          -0.000004
          133              H      17.444373       3.099808      24.868995       0.111252       1.100020 0.79380826E+01  0.76775989E+02                                 1.676284                            1.583170      -0.894037       2.449739                    0.998975       3.304275       8.800631       0.534842       1.184051      -0.732276      -0.015703      -0.030024       0.022010       0.040404      -0.000621      -0.004634      -0.008538      -0.019631      -0.016605      -0.012636      -0.003393       0.016030              1.717785       1.702174       0.210345      -0.375261       1.747341      -0.332127       1.703841          -0.000002
          134              H       3.318327       2.643923      23.659648       0.136381       1.006712 0.70794518E+01  0.67654286E+02                                 1.683973                            1.574104      -1.003609       2.419563                    0.997724       3.392624       9.482732       0.488328       1.312497      -0.701904       0.012722      -0.032684       0.006095       0.035599      -0.003995      -0.008425      -0.009656      -0.011576      -0.017149      -0.016824       0.003321       0.013502              1.731936       1.670668      -0.367011      -0.071119       2.099128       0.003380       1.426013          -0.000002
          135              H      17.805780      10.841150      12.691582       0.098680       1.016143 0.69971719E+01  0.66723924E+02                                 1.694055                            1.562335      -0.915707       2.439251                    0.998787       3.517886       9.846858       0.491009       1.308149      -0.701949       0.018416      -0.036657      -0.023990       0.047522       0.000457       0.003176       0.012968      -0.012790      -0.015103      -0.013443      -0.003418       0.016862              1.775639       1.831058      -0.393761      -0.286129       1.854018       0.414230       1.641840           0.000001
          136              H      15.534409      10.889767      12.646986       0.126283       0.889036 0.62681514E+01  0.58862757E+02                                 1.620573                            1.535786      -1.078495       2.378358                    0.996463       3.590936      10.379280       0.462223       1.411085      -0.680446      -0.016046      -0.023896      -0.014295       0.032138       0.000183       0.000482       0.007606      -0.000174      -0.032702      -0.013888       0.005333       0.008554              1.674001       1.746190       0.260827       0.253785       1.655535       0.343179       1.620276           0.000001
          137              H      15.654513      14.076319      15.057809       0.123395       1.056060 0.77799485E+01  0.76265755E+02                                 1.747498                            1.658628      -1.045257       2.391893                    0.996830       3.544459      10.095587       0.471195       1.326028      -0.698798      -0.015993       0.023204       0.020837       0.035048      -0.003324      -0.003552       0.010630       0.011142      -0.010252      -0.014273       0.002271       0.012002              1.785851       1.618650      -0.171900      -0.102673       1.988584       0.465037       1.750317          -0.000001
          138              H      17.967156      13.983730      14.986980       0.098412       1.076216 0.74914934E+01  0.73339887E+02                                 1.817346                            1.658993      -1.263580       2.280371                    0.994304       3.792224      11.083745       0.454132       1.377691      -0.686563       0.024776       0.030918       0.021074       0.044876       0.004521       0.001040       0.009291       0.000194      -0.023438      -0.013061       0.001464       0.011598              1.927976       1.899208       0.427488       0.269424       2.109928       0.484559       1.774792          -0.000000
          139              H      13.499506      13.300392      14.278686       0.109649       1.063069 0.79337011E+01  0.76805795E+02                                 1.646743                            1.588516      -0.845946       2.475310                    0.999181       3.314655       8.863593       0.530456       1.192721      -0.730154      -0.015486       0.023489       0.014171       0.031502      -0.002064      -0.001302       0.008442      -0.000172      -0.016571      -0.010761       0.001737       0.009023              1.662646       1.833377      -0.174424      -0.031861       1.705197       0.277481       1.449365          -0.000001
          140              H      13.494064      11.077998      12.751918       0.114838       0.905797 0.66329643E+01  0.63158266E+02                                 1.639214                            1.575571      -1.176698       2.326296                    0.994903       3.685457      10.716861       0.458336       1.403459      -0.681558       0.018376      -0.023632      -0.014101       0.033090      -0.001244      -0.000867       0.006095       0.002379      -0.026601      -0.011409       0.004221       0.007189              1.685199       1.840932      -0.178313      -0.128328       1.656173       0.305250       1.558491           0.000001
          141              H      11.499326      13.681960      13.963888       0.130993       1.022295 0.71879942E+01  0.67277233E+02                                 1.549550                            1.471033      -0.836750       2.491813                    0.999560       3.067179       7.829057       0.579665       1.128934      -0.747004       0.018603       0.028247       0.011205       0.035630       0.000908      -0.000009       0.009584      -0.007405      -0.036644      -0.015807       0.002346       0.013461              1.576752       1.831063       0.249908       0.131162       1.633633       0.171891       1.265560          -0.000002
          142              H       9.183112      13.835250      13.929785       0.111632       1.205920 0.82908562E+01  0.81170767E+02                                 1.799909                            1.628296      -0.954935       2.433575                    0.998338       3.321666       8.939210       0.521683       1.199220      -0.728993      -0.019231       0.043995       0.014918       0.050278      -0.000231       0.004313       0.010874      -0.014922      -0.045727      -0.019622       0.000977       0.018645              1.913357       2.046947      -0.573272      -0.260431       2.159523       0.340234       1.533602          -0.000002
          143              H       8.955964      10.098316      12.471224       0.105531       1.166184 0.81958955E+01  0.80786405E+02                                 1.811734                            1.657688      -1.081852       2.368629                    0.996606       3.543916       9.876238       0.494224       1.257305      -0.713502      -0.025167      -0.036683      -0.018670       0.048246       0.004774      -0.000616       0.011426      -0.001352      -0.020847      -0.014654       0.001909       0.012745              1.911951       2.107830       0.492301       0.192894       2.183675       0.180279       1.444348           0.000002
          144              H      11.270732       9.946622      12.505327       0.129177       1.009845 0.71099200E+01  0.68071047E+02                                 1.681382                            1.572527      -1.101996       2.365751                    0.996335       3.499115       9.814173       0.490507       1.304256      -0.702467       0.018487      -0.027741      -0.011742       0.035344      -0.002815       0.002998       0.007643       0.005654      -0.020196      -0.012437       0.005077       0.007360              1.737687       1.781593      -0.263808      -0.169540       2.051211       0.165802       1.380255           0.000002
          145              C      14.712263       8.191711      11.083492       0.600564      23.574015 0.24492444E+03  0.50489810E+04                                 7.623046                            5.560511      -0.006760       2.056391                    0.999673      22.221180      62.215371       0.627633       0.473400      -1.018304      -0.001412      -0.062211       0.027649       0.068093       0.021705       0.031117       0.082069      -0.019065       0.121759      -0.071105      -0.040006       0.111111              9.449971       8.388952      -0.653926      -0.731195      12.227023      -4.887671       7.733937           0.000003
          146              C      14.744070       9.397563      10.215176      -0.055746      37.441657 0.43020417E+03  0.10021473E+05                                 9.679758                            6.858989       0.010424       2.005166                    0.999444      27.417304      76.792766       0.641169       0.410088      -1.075328       0.000108       0.030586      -0.040619       0.050847      -0.003960       0.003194      -0.000220      -0.000079      -0.028779      -0.010298       0.001222       0.009076             12.394980      10.146039      -0.986852      -0.263492      16.478392      -7.696911      10.560510           0.000003
          147              C      13.581230      10.104932       9.973831      -0.086704      33.576094 0.41405027E+03  0.96632723E+04                                 9.155697                            6.874365      -0.035970       1.959449                    0.999739      29.386463      85.522997       0.613185       0.428000      -1.051791       0.013618       0.015849      -0.025794       0.033196       0.012242      -0.007887       0.010759       0.034185      -0.044113      -0.027022      -0.001802       0.028824             10.965293       9.753232      -1.310599      -0.293965      13.104927      -6.169317      10.037720           0.000008
          148              C      13.614114      11.236198       9.215694      -0.240059      35.315279 0.45221257E+03  0.10732857E+05                                 9.300972                            7.060520       0.171963       2.011796                    0.999766      30.537309      88.104793       0.624268       0.413392      -1.066524      -0.007554      -0.032221       0.022857       0.040221      -0.027294       0.004592      -0.010762       0.028749      -0.091778      -0.034221      -0.013091       0.047311             11.167062       8.861562      -0.015608      -0.909993      13.203037      -7.301862      11.436587           0.000003
          149              C      14.814109      11.707559       8.712018       0.276342      33.027296 0.33528307E+03  0.73693659E+04                                 9.131445                            6.208302       0.022800       2.031754                    0.999484      24.459190      67.466345       0.646431       0.431087      -1.057527      -0.000806       0.047162      -0.024382       0.053098      -0.006532       0.011554      -0.029614      -0.046328       0.005812      -0.029256      -0.016204       0.045460             12.497047       9.022669      -2.088684       1.172713      15.374376      -9.394910      13.094094           0.000000
          150              C      15.948756      11.035671       8.992713      -0.220812      35.196711 0.42378068E+03  0.99017338E+04                                 9.263390                            6.814501       0.110543       1.998971                    0.999749      29.924484      85.822952       0.637937       0.410921      -1.067515       0.016329      -0.031816       0.025239       0.043771       0.025697      -0.017224      -0.001364       0.027076      -0.030815      -0.028161      -0.010950       0.039110             11.421458       9.863331      -2.541214       1.418948      13.905657      -7.060181      10.495387          -0.000002
          151              C      15.923050       9.893473       9.753473      -0.087096      34.176195 0.42254485E+03  0.99109972E+04                                 9.311679                            6.975054       0.034521       1.986690                    0.999734      29.241754      85.294828       0.604795       0.431771      -1.049563      -0.015584       0.021683      -0.017649       0.032008      -0.009898       0.011394       0.012806       0.017137      -0.008686      -0.024471       0.007507       0.016964             11.255356      10.368567      -0.931728      -0.129299      13.507559      -6.287230       9.889942           0.000002
          152              C      13.844087      13.266822       7.253457      -0.077161      27.498766 0.36641098E+03  0.83312925E+04                                 8.175027                            6.435713      -0.410631       1.869088                    0.997010      28.618709      83.420302       0.635486       0.423893      -1.049621       0.083909      -0.000118       0.018648       0.085957      -0.020788       0.023909      -0.016326       0.035159       0.017232      -0.031114      -0.014075       0.045189             10.517873       6.952260      -0.963595       1.528901      10.749205      -5.381943      13.852152          -0.000002
          153              C      14.325448      14.182581       6.107070       0.062305      36.997987 0.47546527E+03  0.11411418E+05                                10.266118                            7.679560      -0.646515       1.827824                    0.995345      26.980619      77.928816       0.548656       0.465142      -1.036957      -0.003364      -0.002442      -0.001716       0.004497      -0.002566      -0.001047      -0.002626      -0.000385      -0.015779      -0.006397       0.001037       0.005360             13.729769      11.635405       0.841626       1.483046      11.519715      -0.083849      18.034188          -0.000000
          154              C      13.051972      14.612406       5.285973      -0.066892      26.442120 0.36404620E+03  0.82674292E+04                                 7.975576                            6.442109      -0.331118       1.904390                    0.995963      28.277232      82.481958       0.630901       0.427495      -1.046986      -0.008985      -0.081427      -0.007402       0.082255       0.028933       0.016879       0.005400      -0.028747      -0.069669      -0.034866      -0.011731       0.046597              9.869858      11.461683       1.019028       4.511825       6.969881       0.829187      11.178010          -0.000001
          155              C      11.357414      13.498134       4.066133       0.271341      31.915046 0.34603419E+03  0.76908234E+04                                 8.961582                            6.350628      -0.077990       1.995499                    0.999635      24.991504      70.057710       0.630531       0.437065      -1.050480       0.038250       0.005988       0.031154       0.049694       0.019858       0.037073       0.013154       0.032070       0.003700      -0.030406      -0.023612       0.054018             11.632906      14.867606       1.702883       7.678422       9.312348       0.672691      10.718763           0.000001
          156              C      10.779412      12.256484       3.835282      -0.231391      35.321905 0.46034389E+03  0.10978317E+05                                 9.292814                            7.124726       0.027423       1.963127                    0.999627      30.747789      89.022345       0.621109       0.413509      -1.066091      -0.032153      -0.013878      -0.016493       0.038710      -0.024139       0.013489      -0.024856      -0.029602      -0.048041      -0.028388      -0.020294       0.048683             10.899497      12.660050       2.380846       5.785207      10.389801       0.813730       9.648641           0.000006
          157              C       9.661935      12.144716       3.024678      -0.092421      31.784941 0.40967875E+03  0.95375410E+04                                 8.818990                            6.839640      -0.048799       1.953323                    0.999683      29.423432      85.572138       0.614411       0.428208      -1.051484       0.012947       0.015624       0.021510       0.029570       0.015469      -0.017640       0.002918      -0.023932      -0.016440      -0.029361       0.005844       0.023518             10.228135      11.878067       0.730775       5.427604       9.685340      -0.264919       9.120999           0.000005
          158              C       9.129697      13.231750       2.447550      -0.050943      36.691687 0.43040828E+03  0.10033590E+05                                 9.573256                            6.876757      -0.024375       1.995486                    0.999419      27.439401      77.037586       0.637694       0.412020      -1.073404       0.029570       0.004571       0.031588       0.043509       0.000637      -0.003696      -0.001460      -0.001466      -0.015576      -0.006892       0.002293       0.004599             12.074865      14.499110       1.522093       7.568298      10.633610       0.650370      11.091874           0.000002
          159              C       9.661688      14.466579       2.743984      -0.075660      33.774422 0.43700339E+03  0.10347366E+05                                 9.255312                            7.103802      -0.091128       1.942000                    0.999677      29.642934      87.167055       0.597356       0.433040      -1.047713       0.024980      -0.011393       0.025491       0.037465      -0.019104      -0.005168      -0.018546      -0.015998      -0.025525      -0.028746      -0.000931       0.029676             10.949155      12.671552       1.222624       5.539449      11.114393       0.884566       9.061520           0.000001
          160              C      10.780867      14.611858       3.554587      -0.247204      34.836347 0.47475282E+03  0.11464200E+05                                 9.347601                            7.333030      -0.076373       1.937793                    0.998229      31.257336      92.497818       0.597172       0.424747      -1.053917      -0.034814       0.013024      -0.033109       0.049779       0.024904       0.007300       0.006144      -0.021543      -0.041864      -0.021407      -0.014389       0.035796             10.989662      13.154833      -0.295929       6.076757      10.027978      -0.476415       9.786174          -0.000000
          161              C       7.978217      13.071730       1.474301       0.604849      23.139758 0.24156029E+03  0.49607717E+04                                 7.522689                            5.518108       0.004420       2.062339                    0.999646      22.105791      61.707062       0.630952       0.472701      -1.019024      -0.054854      -0.007977      -0.034512       0.065297      -0.019256      -0.092109       0.009818       0.049063       0.074878      -0.075341      -0.038244       0.113586              9.225543      10.576731       1.037244       5.002511       8.770339       0.144251       8.329560           0.000002
          162              C      15.103047      15.453990       6.736664      -0.074481      26.888226 0.37229589E+03  0.84911734E+04                                 8.050464                            6.500659      -0.278518       1.914869                    0.996949      28.444387      82.793809       0.630912       0.425655      -1.049485      -0.072892       0.011687       0.036215       0.082227      -0.017162      -0.013542       0.019734      -0.000263      -0.010862      -0.020870      -0.013029       0.033899              9.822565       6.426654       1.187236       0.513837      12.259268       4.142489      10.781772          -0.000003
          163              C      13.172318       1.248135       8.242445       0.281274      31.429414 0.33332644E+03  0.73238593E+04                                 8.858002                            6.208575      -0.002072       2.023216                    0.999551      24.465679      67.720426       0.642822       0.433656      -1.054773      -0.018009      -0.038989      -0.030318       0.052571       0.006335       0.011582       0.033987      -0.056228       0.021854      -0.035181      -0.017500       0.052681             11.457939       8.830234       1.425064      -0.084189      14.146062       7.885433      11.397521          -0.000002
          164              C      12.309963       1.896504       8.987466      -0.215690      34.924293 0.40450778E+03  0.93511450E+04                                 9.211027                            6.665639      -0.000777       1.965753                    0.999699      29.723819      85.063209       0.643251       0.411896      -1.065848      -0.001880       0.030521       0.018413       0.035695       0.016971       0.010763      -0.012810       0.045821      -0.043543      -0.034004      -0.002586       0.036590             11.134235       9.470996       0.734209      -0.455151      12.795560       7.063294      11.136148          -0.000005
          165              C      12.704596       2.934198       9.784953      -0.083979      34.700607 0.41726995E+03  0.97311296E+04                                 9.329188                            6.878343       0.003169       1.970366                    0.999617      29.141881      84.039209       0.617701       0.425189      -1.056358       0.014943      -0.018111      -0.022493       0.032515      -0.016886      -0.012845      -0.000809       0.019616       0.015347      -0.024007       0.000411       0.023596             11.224941      10.359378       2.165057       0.555977      12.665702       6.685291      10.649742          -0.000002
          166              C      14.025197       3.366638       9.784953      -0.039080      37.653068 0.40652083E+03  0.93282037E+04                                 9.699551                            6.642942      -0.005600       2.007509                    0.999244      26.819933      74.335468       0.655725       0.407070      -1.078292      -0.019442      -0.028288      -0.025124       0.042538      -0.002863       0.002070      -0.010487       0.001417      -0.007647      -0.011601       0.000614       0.010987             12.714679      10.349675       2.219954       0.723449      14.709008       8.838583      13.085352          -0.000000
          167              C      14.900754       2.704076       9.024192      -0.081614      35.033505 0.42914644E+03  0.10101198E+05                                 9.449265                            7.009197      -0.060815       1.952549                    0.999696      29.426226      85.879903       0.606145       0.429301      -1.051457      -0.028739      -0.025254      -0.014497       0.040913       0.010798       0.007769      -0.017155       0.018648      -0.022113      -0.027877       0.009924       0.017953             11.396628      10.305521       1.464723      -0.088167      12.274990       6.757624      11.609373          -0.000003
          168              C      14.502088       1.607510       8.210966      -0.245840      36.406083 0.48761948E+03  0.11798629E+05                                 9.535005                            7.356468       0.049948       1.972949                    0.999734      31.144527      90.859512       0.608228       0.416187      -1.064255       0.024992       0.036302       0.023369       0.049885      -0.014485      -0.018507       0.032375       0.014010      -0.015343      -0.037386      -0.006225       0.043611             11.280202      10.256432       3.084248       1.002839      12.664383       6.290131      10.919792          -0.000005
          169              C      14.436545       4.448541      10.700488       0.606672      24.885809 0.24780076E+03  0.51164306E+04                                 7.893588                            5.576665      -0.045071       2.043614                    0.999626      22.148300      61.793071       0.630324       0.470628      -1.021151       0.014970       0.049443       0.037625       0.063909      -0.010547       0.001602      -0.088912      -0.058995       0.076787      -0.069471      -0.041165       0.110636             10.040305       9.116262       1.394688       0.771356      11.129519       6.100858       9.875134           0.000000
          170              C      15.312295      13.437782       5.178417      -0.073138      25.961890 0.35377925E+03  0.79938107E+04                                 7.830058                            6.313332      -0.393461       1.874084                    0.997330      28.678082      84.015619       0.641606       0.422490      -1.047866       0.000040       0.075840      -0.042137       0.086760       0.018151      -0.018016      -0.021304      -0.011920       0.027943      -0.024092      -0.015761       0.039853              9.477656       9.443662       0.092933      -3.673129       6.358394      -0.244141      12.630913          -0.000002
          171              C      16.794059      13.870963       3.426045       0.279877      30.947809 0.33399870E+03  0.73575864E+04                                 8.782934                            6.233891       0.051510       2.039369                    0.999642      24.673872      68.850163       0.637251       0.436320      -1.050976      -0.033578       0.010900       0.030003       0.046330      -0.005428      -0.035924      -0.000470       0.058301       0.019130      -0.033599      -0.019994       0.053593             11.244264      13.757970      -1.243805      -7.404432       8.485188      -0.558160      11.489635          -0.000001
          172              C      17.312468      12.623178       3.444408      -0.263924      36.740390 0.46115954E+03  0.11002305E+05                                 9.543244                            7.126677       0.102939       1.984374                    0.999741      30.987395      89.725744       0.621612       0.413004      -1.066449       0.041590      -0.026539      -0.014262       0.051356       0.010349      -0.030972      -0.027897      -0.032848      -0.039318      -0.045492      -0.003542       0.049034             11.446947      14.600830      -2.492465      -6.724764       9.476267       0.210938      10.263744          -0.000008
          173              C       2.404996      12.377506       2.670531      -0.080684      34.731770 0.41170801E+03  0.95755390E+04                                 9.323500                            6.817819      -0.074574       1.944510                    0.999642      29.259273      84.444586       0.622013       0.423382      -1.056789      -0.025589       0.026527       0.019059       0.041494      -0.012565       0.009892      -0.005391      -0.035948      -0.036642      -0.022570      -0.007091       0.029661             11.328179      14.575432      -1.268696      -7.048703       9.069255      -0.581234      10.339849          -0.000009
          174              C       2.990481      13.349844       1.901901      -0.046349      39.606910 0.41465447E+03  0.95632629E+04                                10.079583                            6.724727      -0.025670       1.999159                    0.999378      27.009219      75.080621       0.649370       0.408973      -1.076903      -0.031116       0.006241       0.022651       0.038990       0.001564       0.001143      -0.001387      -0.013332       0.007979      -0.008331       0.002332       0.005999             13.804504      19.545265      -2.686733      -9.615538       9.838388       0.219692      12.029859          -0.000002
          175              C       2.409963      14.564595       1.888784      -0.068529      33.044725 0.39168837E+03  0.89921722E+04                                 9.007003                            6.630809      -0.016766       1.968994                    0.999587      28.602936      81.868546       0.633809       0.420943      -1.058897      -0.017243      -0.008561       0.019021       0.027063       0.015524       0.008497      -0.015532      -0.017060       0.019188      -0.028037       0.005754       0.022284             11.079852      14.788779      -2.872930      -6.346263       9.228579       0.362796       9.222197          -0.000004
          176              C      17.312990      14.852738       2.620688      -0.233329      37.992105 0.45888013E+03  0.10935219E+05                                 9.778109                            7.116491       0.149944       2.010084                    0.999695      30.371969      87.915003       0.621032       0.413870      -1.065808       0.026363       0.008617      -0.026517       0.038372      -0.021015       0.000383      -0.003848      -0.032885      -0.048500      -0.019236      -0.015788       0.035024             12.083945      15.369236      -1.476367      -6.943414       9.915205      -0.918972      10.967394          -0.000004
          177              C       4.229168      13.109366       1.114907       0.611260      24.727848 0.24380574E+03  0.50178030E+04                                 7.920732                            5.555144      -0.015935       2.057268                    0.999659      22.039714      61.562506       0.626987       0.474655      -1.018111       0.054185      -0.004101      -0.031399       0.062759       0.013847       0.087645       0.013472       0.023932       0.138593      -0.074969      -0.037239       0.112208             10.354191      13.827579      -1.892881      -6.254397       8.539021       0.429708       8.695971          -0.000000
          178              C       2.870508       6.827046      13.069339       0.103324      26.704518 0.32812391E+03  0.72187761E+04                                 7.921717                            6.151607       0.212393       2.094295                    0.999700      25.670505      72.321586       0.643739       0.432485      -1.050000      -0.019348      -0.039014      -0.029530       0.052617       0.000828      -0.005566      -0.014792      -0.060115       0.040133      -0.037368       0.003165       0.034204              9.210131      13.555537       0.267336       0.337633       7.724546       2.574515       6.350312           0.000003
          179              C       4.230663       6.807084      13.095572      -0.173081      31.826981 0.44206566E+03  0.10481671E+05                                 8.899347                            7.143281      -0.038373       1.975635                    0.998148      29.462127      86.271157       0.596791       0.432852      -1.049400       0.000869       0.006833      -0.002398       0.007294       0.011167       0.006879      -0.014613      -0.016290      -0.003296      -0.022137       0.001836       0.020302             10.258465      15.689282      -0.332737       0.269135       7.966116       2.531879       7.119998           0.000002
          180              C       4.908210       5.845922      12.403018       0.168376      32.333577 0.36930995E+03  0.83222457E+04                                 9.037341                            6.512638      -0.200343       1.964510                    0.999292      25.272692      70.763657       0.631106       0.430679      -1.056959       0.017210       0.008255      -0.003429       0.019392      -0.000773      -0.000312      -0.002528       0.012327      -0.023304      -0.008772      -0.001325       0.010097             11.643395      19.782219       1.389723       1.998128       8.132352       2.634223       7.015613           0.000001
          181              C       4.152314       4.916774      11.676360      -0.192209      33.623698 0.46194566E+03  0.11051049E+05                                 9.158589                            7.234912       0.047582       1.990819                    0.998543      30.055816      87.801384       0.602541       0.424920      -1.056469      -0.006986       0.002498      -0.008251       0.011096      -0.019424      -0.014543      -0.003845      -0.001345       0.028546      -0.028839       0.007479       0.021360             10.651125      14.623419       2.062142       1.739285       9.534783       3.467627       7.795172          -0.000002
          182              C       2.762041       4.982098      11.710463       0.095332      26.759043 0.33799864E+03  0.75163841E+04                                 8.005360                            6.292906       0.030335       2.034395                    0.998207      26.240370      75.139956       0.626893       0.439358      -1.042385      -0.006887       0.034293       0.031680       0.047192       0.010074       0.001462      -0.023462      -0.023907       0.074065      -0.030144      -0.008858       0.039002              9.167874      12.130007       0.252605      -0.098955       8.663790       3.061722       6.709825          -0.000000
          183              C       6.347008       5.746104      12.410888      -0.120339      36.196351 0.39274018E+03  0.90241161E+04                                 9.652435                            6.652884       0.098217       2.015492                    0.999616      28.613220      81.985317       0.630755       0.422616      -1.057642      -0.028386       0.000300      -0.002870       0.028532      -0.015562      -0.015432      -0.010239      -0.036701       0.029947      -0.036139       0.013936       0.022203             13.007622      24.511224       2.957470       3.515739       7.749028       1.940865       6.762615          -0.000000
          184              C       7.137544       6.567145      13.001133      -0.130409      40.988053 0.43099310E+03  0.10145525E+05                                10.580664                            7.028626       0.007841       1.989381                    0.998628      29.158798      84.828650       0.605341       0.429835      -1.052171       0.024598       0.003191      -0.004151       0.025149      -0.015871      -0.010903      -0.018739      -0.028498      -0.007989      -0.031809       0.002812       0.028997             15.114523      29.471462       3.247666       3.165841       8.387280       2.123842       7.484829           0.000002
          185              C       8.617230       6.536350      12.995886       0.175814      35.903972 0.37384138E+03  0.84166566E+04                                 9.625311                            6.500162      -0.054365       2.008013                    0.998983      25.075638      69.277030       0.641891       0.423831      -1.065417      -0.011903       0.002167       0.001067       0.012146      -0.007624       0.000816       0.006061       0.018952      -0.023607      -0.014064      -0.002101       0.016165             13.379851      24.941465       1.091668       0.831169       9.540378       1.748350       5.657709           0.000002
          186              C       9.242653       5.371015      12.568286      -0.194790      35.319068 0.42586270E+03  0.99187526E+04                                 9.293250                            6.826959       0.195858       2.034785                    0.999696      29.197750      82.410084       0.640770       0.410408      -1.072566      -0.002481      -0.006145      -0.003725       0.007602       0.019082       0.008575       0.005085      -0.011706      -0.010792      -0.019263      -0.005507       0.024770             11.669714      20.687167      -2.215124      -0.550090       8.966572       1.523222       5.355403          -0.000001
          187              C      10.628875       5.278770      12.589273       0.095306      29.742322 0.33708768E+03  0.74269950E+04                                 8.396695                            6.143922       0.236425       2.089846                    0.999757      25.858001      71.663448       0.661997       0.419933      -1.063332       0.024424       0.041573       0.017247       0.051208       0.005345       0.001891      -0.001964      -0.043990       0.039449      -0.029315       0.012436       0.016879             10.397839      17.215491      -1.371506      -0.515474       8.879727       1.721821       5.098300          -0.000001
          188              C      10.767194       7.516957      13.462836       0.087654      30.443784 0.34603728E+03  0.76913924E+04                                 8.577635                            6.261780       0.173736       2.070482                    0.999461      26.161113      73.353864       0.648515       0.424917      -1.057842       0.014473      -0.046144      -0.011763       0.049771       0.004035       0.002485      -0.005329      -0.023141       0.086093      -0.026807      -0.002827       0.029634             10.721128      17.266236      -0.469976      -0.239001       9.904295       1.613605       4.992854           0.000004
          189              C       9.378979       7.610303      13.443423      -0.194737      37.459191 0.44809775E+03  0.10601521E+05                                 9.736036                            7.060945       0.205926       2.043298                    0.999340      29.491801      84.708001       0.620478       0.417238      -1.065001       0.003125      -0.000257       0.003374       0.004606      -0.019565      -0.005521      -0.004141      -0.004710       0.037196      -0.027104       0.012993       0.014111             12.348003      20.631201       1.526523       0.337584      10.759685       1.795533       5.653124           0.000005
          190              C      10.907794      15.026228      24.200050       0.600532      23.574290 0.24492896E+03  0.50490843E+04                                 7.623055                            5.560538      -0.006644       2.056428                    0.999673      22.221119      62.214728       0.627638       0.473396      -1.018309      -0.062047       0.004703       0.027655       0.068093       0.019424       0.084726       0.022911       0.027186       0.121748      -0.071101      -0.040008       0.111109              9.449951      12.062228      -1.016136      -4.935759       8.553742      -0.248057       7.733883           0.000003
          191              C      12.110948      14.939547      23.331734      -0.055717      37.440040 0.43018866E+03  0.10021002E+05                                 9.679418                            6.858829       0.010563       2.005215                    0.999445      27.416732      76.790246       0.641182       0.410083      -1.075332       0.030444      -0.002891      -0.040596       0.050825      -0.003895       0.000076       0.003200      -0.001455      -0.028804      -0.010304       0.001220       0.009084             12.394417      16.223758      -1.586145      -7.685096      10.399505       0.493021      10.559988           0.000003
          192              C      12.700789      13.712903      23.090390      -0.086694      33.575398 0.41404306E+03  0.96630671E+04                                 9.155596                            6.874321      -0.035993       1.959450                    0.999739      29.386075      85.521851       0.613185       0.428002      -1.051789       0.017124       0.011995      -0.025780       0.033192       0.015344       0.009936      -0.008912      -0.028743      -0.044099      -0.027027      -0.001796       0.028822             10.965122      12.816351      -1.612558      -6.168206      10.041454       0.312749      10.037561           0.000008
          193              C      13.829822      13.634613      22.332253      -0.240046      35.314429 0.45220262E+03  0.10732557E+05                                 9.300844                            7.060461       0.172007       2.011818                    0.999767      30.536760      88.102832       0.624269       0.413394      -1.066523      -0.032795      -0.004359       0.022875       0.040221      -0.023963      -0.010259       0.005622      -0.038850      -0.091767      -0.034217      -0.013092       0.047309             11.166866      13.157875      -0.439199      -7.355747       8.906296      -0.189131      11.436428           0.000003
          194              C      14.416668      14.782560      21.828577       0.276339      33.026713 0.33527889E+03  0.73692415E+04                                 9.131305                            6.208244       0.022851       2.031773                    0.999484      24.458967      67.465291       0.646438       0.431085      -1.057530       0.046863      -0.005427      -0.024371       0.053100      -0.010930      -0.028335       0.014403       0.042880       0.005805      -0.029253      -0.016203       0.045456             12.496792      14.904864      -2.668631      -9.234249       9.491634       2.088899      13.093877           0.000000
          195              C      13.859369      15.977664      22.109271      -0.220801      35.196418 0.42377890E+03  0.99016857E+04                                 9.263378                            6.814526       0.110575       1.998987                    0.999748      29.924270      85.822418       0.637930       0.410926      -1.067511      -0.030048       0.019376       0.025249       0.043770       0.027847      -0.003049      -0.017008      -0.016502      -0.030823      -0.028161      -0.010950       0.039111             11.421401      13.370264      -2.887016      -6.886792      10.398574       2.104919      10.495364          -0.000002
          196              C      12.720162      16.064171      22.870031      -0.087095      34.175868 0.42254229E+03  0.99109193E+04                                 9.311623                            6.975039       0.034450       1.986672                    0.999734      29.241565      85.294122       0.604795       0.431772      -1.049563       0.020059      -0.017634      -0.017639       0.032007      -0.008038       0.013864       0.010084      -0.020672      -0.008683      -0.024476       0.007511       0.016965             11.255252      13.295144      -1.220311      -6.269455      10.580758       0.488288       9.889854           0.000002
          197              C      15.873213      13.664203      20.370015      -0.077152      27.498505 0.36640806E+03  0.83311881E+04                                 8.174954                            6.435682      -0.410634       1.869095                    0.997009      28.618166      83.417821       0.635490       0.423892      -1.049624       0.008118       0.083515       0.018654       0.085957      -0.016949      -0.013898       0.025395      -0.042612       0.017267      -0.031120      -0.014067       0.045187             10.517757      10.524289      -1.315759      -5.205887       7.176936       2.049656      13.852044          -0.000002
          198              C      16.831789      14.053375      19.223628       0.062307      36.998061 0.47546747E+03  0.11411489E+05                                10.266132                            7.679575      -0.646514       1.827825                    0.995344      26.980628      77.929030       0.548655       0.465141      -1.036957      -0.002758      -0.003111      -0.001715       0.004497      -0.002554      -0.002716      -0.000785      -0.000621      -0.015786      -0.006399       0.001038       0.005361             13.729764      11.685222       0.836667       0.062194      11.469941       1.484050      18.034130          -0.000000
          199              C      17.134569      12.743864      18.402532      -0.066888      26.441938 0.36404389E+03  0.82673654E+04                                 7.975526                            6.442080      -0.331100       1.904394                    0.995964      28.277252      82.482021       0.630903       0.427494      -1.046986      -0.081913      -0.000953      -0.007398       0.082252       0.025578       0.007028       0.016268       0.039502      -0.069676      -0.034870      -0.011736       0.046606              9.869753       7.212130       1.438030       1.267907      11.219309       4.408546      11.177822          -0.000001
          200              C      15.859383      11.166833      17.182692       0.271346      31.915188 0.34603464E+03  0.76908411E+04                                 8.961624                            6.350641      -0.078008       1.995491                    0.999635      24.991569      70.058078       0.630529       0.437066      -1.050479       0.009714       0.037470       0.031166       0.049696       0.022613       0.016723       0.035596      -0.023702       0.003702      -0.030403      -0.023612       0.054015             11.632965       9.698462       2.212593       1.422922      14.481648       7.575406      10.718785           0.000001
          201              C      14.567004      10.713469      16.951840      -0.231397      35.322089 0.46034554E+03  0.10978356E+05                                 9.292806                            7.124712       0.027405       1.963117                    0.999627      30.747909      89.022442       0.621113       0.413506      -1.066094      -0.016964      -0.030655      -0.016474       0.038716      -0.026556      -0.023416       0.015858       0.019621      -0.048031      -0.028387      -0.020291       0.048678             10.899489      10.876669       2.556674       1.377480      12.173182       5.677431       9.648616           0.000006
          202              C      14.346113       9.612354      16.141237      -0.092424      31.784833 0.40967699E+03  0.95374669E+04                                 8.818912                            6.839594      -0.048730       1.953341                    0.999683      29.423323      85.570997       0.614419       0.428204      -1.051489       0.016819       0.011337       0.021529       0.029579       0.012833       0.001168      -0.017840       0.029525      -0.016420      -0.029362       0.005842       0.023519             10.228041       9.848977       0.930781       0.268941      11.714189       5.427403       9.120957           0.000005
          203              C      15.375670       8.976010      15.564108      -0.050955      36.692172 0.43041338E+03  0.10033738E+05                                 9.573340                            6.876795      -0.024376       1.995481                    0.999420      27.439570      77.038153       0.637693       0.412019      -1.073404       0.007452       0.028970       0.031602       0.043514       0.000478      -0.001814      -0.003534       0.001695      -0.015556      -0.006887       0.002292       0.004594             12.075012      10.968124       1.870372       1.389998      14.164867       7.468125      11.092046           0.000002
          204              C      16.656745       9.384256      15.860543      -0.075652      33.774215 0.43699898E+03  0.10347233E+05                                 9.255271                            7.103763      -0.091080       1.942016                    0.999677      29.642766      87.166366       0.597358       0.433040      -1.047714      -0.008884       0.025963       0.025513       0.037469      -0.020298      -0.018960      -0.003328       0.008223      -0.025520      -0.028745      -0.000926       0.029671             10.949112      11.368076       1.351174       1.423906      12.417763       5.425929       9.061498           0.000001
          205              C      16.911152      10.483776      16.671146      -0.247207      34.836415 0.47475181E+03  0.11464167E+05                                 9.347598                            7.333009      -0.076366       1.937793                    0.998229      31.257396      92.497892       0.597174       0.424746      -1.053918       0.009546      -0.035936      -0.033095       0.049778       0.022312       0.006836       0.006658       0.030839      -0.041876      -0.021392      -0.014395       0.035787             10.989671      10.000266       0.015133       0.122201      13.182582       6.094214       9.786166          -0.000000
          206              C      15.103423       7.845792      14.590860       0.604863      23.139438 0.24155653E+03  0.49606834E+04                                 7.522679                            5.518103       0.004267       2.062297                    0.999646      22.105635      61.706886       0.630945       0.472707      -1.019019      -0.013324      -0.053807      -0.034512       0.065298      -0.014096       0.000734      -0.092629      -0.055646       0.074896      -0.075340      -0.038251       0.113591              9.225532       8.990222       1.193712       0.634494      10.356796       4.964246       8.329578           0.000002
          207              C      18.173370      14.702452      19.853223      -0.074483      26.888345 0.37229746E+03  0.84912100E+04                                 8.050501                            6.500686      -0.278570       1.914858                    0.996949      28.444200      82.793000       0.630909       0.425657      -1.049485       0.004474      -0.073686       0.036216       0.082227      -0.016848       0.018311      -0.015420      -0.006454      -0.010873      -0.020872      -0.013025       0.033898              9.822624      12.435080       0.594754       4.173038       6.250937       0.104833      10.781855          -0.000003
          208              C       3.846613      14.175113      21.359004       0.281262      31.429488 0.33332882E+03  0.73239136E+04                                 8.857965                            6.208566      -0.002069       2.023215                    0.999551      24.465755      67.720307       0.642828       0.433652      -1.054778      -0.040571      -0.014109      -0.030312       0.052573       0.000724       0.034970       0.008194       0.057634       0.021861      -0.035190      -0.017506       0.052696             11.457883      14.373173       0.878484       7.839084       8.602982      -0.857573      11.397492          -0.000002
          209              C       4.407227      13.253294      22.104024      -0.215687      34.923291 0.40449789E+03  0.93508232E+04                                 9.210774                            6.665517      -0.000688       1.965785                    0.999699      29.723227      85.060015       0.643265       0.411891      -1.065855       0.030182      -0.004868       0.018420       0.035693       0.021132      -0.011694       0.011960      -0.038301      -0.043552      -0.034006      -0.002588       0.036595             11.133894      12.906573       0.395258       6.984323       9.359226      -1.146135      11.135883          -0.000005
          210              C       5.478639      13.544190      22.901511      -0.083976      34.699948 0.41726321E+03  0.97309211E+04                                 9.329041                            6.878273       0.003185       1.970376                    0.999617      29.141532      84.037644       0.617707       0.425187      -1.056360      -0.016558       0.016648      -0.022490       0.032513      -0.014642      -0.002065      -0.012709      -0.025829       0.015346      -0.024004       0.000406       0.023597             11.224726      13.066072       1.897960       6.707402       9.958552      -0.102875      10.649555          -0.000002
          211              C       6.038587      14.815979      22.901511      -0.039075      37.652798 0.40651858E+03  0.93281326E+04                                 9.699475                            6.642908      -0.005563       2.007521                    0.999244      26.819868      74.335035       0.655729       0.407068      -1.078294      -0.030061      -0.016573      -0.025120       0.042536      -0.002668      -0.010226       0.003085      -0.002515      -0.007649      -0.011595       0.000617       0.010978             12.714556      15.100451       1.751341       8.866809       9.957968      -0.147504      13.085250          -0.000000
          212              C       5.465145      15.752330      22.140751      -0.081613      35.033464 0.42914607E+03  0.10101184E+05                                 9.449245                            7.009183      -0.060867       1.952532                    0.999695      29.426206      85.879724       0.606147       0.429300      -1.051459      -0.027952      -0.026123      -0.014495       0.040913       0.012412      -0.016311       0.009419      -0.014077      -0.022120      -0.027881       0.009926       0.017955             11.396614      12.542092       1.244127       6.716345      10.038369      -0.750938      11.609379          -0.000003
          213              C       4.334749      15.463198      21.327524      -0.245833      36.406004 0.48761948E+03  0.11798626E+05                                 9.534996                            7.356475       0.049914       1.972940                    0.999734      31.144463      90.859256       0.608227       0.416188      -1.064255       0.038578       0.021305       0.023359       0.049878      -0.012842       0.030416      -0.021590      -0.019410      -0.015322      -0.037397      -0.006222       0.043619             11.280192      13.243619       2.789662       6.358184       9.677148       0.380718      10.919808          -0.000005
          214              C       7.155635      15.119171      23.817047       0.606650      24.886294 0.24780600E+03  0.51165579E+04                                 7.893622                            5.576680      -0.045004       2.043627                    0.999626      22.148561      61.793602       0.630332       0.470620      -1.021157       0.050677       0.010044       0.037624       0.063911      -0.016104      -0.088321       0.010319       0.053729       0.076770      -0.069470      -0.041157       0.110627             10.040353      11.382544       1.171156       6.147105       8.863359       0.168868       9.875157           0.000000
          215              C      16.187428      15.108548      18.294976      -0.073139      25.961903 0.35377867E+03  0.79938194E+04                                 7.830075                            6.313325      -0.393465       1.874078                    0.997331      28.678581      84.018062       0.641605       0.422490      -1.047863       0.075482      -0.007398      -0.042133       0.086761       0.016641      -0.022972      -0.015843       0.018765       0.027930      -0.024088      -0.015768       0.039856              9.477686       6.406332       0.392485      -0.603360       9.395863      -3.631445      12.630861          -0.000002
          216              C      16.763928      16.540650      16.542604       0.279874      30.948295 0.33400284E+03  0.73577064E+04                                 8.783030                            6.233929       0.051447       2.039343                    0.999643      24.674133      68.851202       0.637249       0.436320      -1.050975       0.007555      -0.034478       0.030013       0.046332       0.000372      -0.003990      -0.035708      -0.059302       0.019136      -0.033600      -0.019998       0.053598             11.244430       8.293149      -0.704921      -1.282127      13.950364      -7.314061      11.489776          -0.000001
          217              C      15.573040      17.179007      16.560967      -0.263937      36.741841 0.46117561E+03  0.11002821E+05                                 9.543562                            7.126831       0.102903       1.984355                    0.999741      30.988209      89.729621       0.621599       0.413007      -1.066443      -0.022322       0.044001      -0.014255       0.051357       0.006937      -0.030805      -0.028084       0.036259      -0.039306      -0.045493      -0.003541       0.049034             11.447419       9.039079      -1.943993      -0.450089      15.038971      -6.713414      10.264206          -0.000008
          218              C      13.865631       2.367598      15.787090      -0.080685      34.732677 0.41171522E+03  0.95757701E+04                                 9.323717                            6.817900      -0.074662       1.944479                    0.999642      29.259700      84.446720       0.622005       0.423385      -1.056785       0.023890      -0.028062       0.019062       0.041492      -0.015834      -0.004399       0.010373       0.030336      -0.036614      -0.022564      -0.007092       0.029656             11.328532       8.874654      -0.706517      -1.270193      14.770738      -6.957980      10.340204          -0.000009
          219              C      14.890732       2.854837      15.018459      -0.046373      39.608625 0.41466771E+03  0.95636678E+04                                10.079957                            6.724879      -0.025749       1.999131                    0.999378      27.009695      75.082939       0.649354       0.408978      -1.076897       0.003160      -0.031590       0.022659       0.039004       0.000237      -0.001264       0.001292       0.013699       0.008011      -0.008347       0.002348       0.006000             13.805174       9.407408      -1.687048      -0.725018      19.977628      -9.591309      12.030485          -0.000002
          220              C      16.042650       2.157914      15.005343      -0.068523      33.044980 0.39168947E+03  0.89922150E+04                                 9.007081                            6.630836      -0.016809       1.968980                    0.999587      28.603066      81.869336       0.633804       0.420946      -1.058894      -0.010214      -0.016318       0.019020       0.027062       0.013554      -0.014618       0.009983       0.022794       0.019204      -0.028034       0.005756       0.022278             11.079975       8.721060      -2.274613      -0.261743      15.296551      -6.351343       9.222313          -0.000004
          221              C      17.791890      16.960731      15.737247      -0.233340      37.992703 0.45888641E+03  0.10935405E+05                                 9.778190                            7.116518       0.149918       2.010070                    0.999695      30.372275      87.916006       0.621034       0.413867      -1.065810       0.011166       0.025399      -0.026511       0.038375      -0.023825      -0.003792       0.000761       0.024050      -0.048472      -0.019241      -0.015783       0.035024             12.084073       9.679477      -0.915323      -1.595941      15.605234      -6.819819      10.967508          -0.000004
          222              C      14.772971       4.111145      14.231466       0.611295      24.727480 0.24380006E+03  0.50176805E+04                                 7.920768                            5.555146      -0.016033       2.057242                    0.999659      22.039771      61.563577       0.626972       0.474666      -1.018100       0.001231       0.054324      -0.031401       0.062758       0.015918       0.022005       0.085904      -0.018064       0.138604      -0.074972      -0.037240       0.112212             10.354277       8.220175      -1.339910      -0.186140      14.146564      -6.266500       8.696093          -0.000000
          223              C       8.387644       3.375550      26.185897       0.103273      26.706381 0.32814931E+03  0.72194823E+04                                 7.922045                            6.151808       0.212350       2.094254                    0.999700      25.671854      72.326382       0.643734       0.432479      -1.050002      -0.040742      -0.015442      -0.029546       0.052643      -0.005066      -0.015241      -0.004105       0.059289       0.040085      -0.037369       0.003188       0.034181              9.210594       7.833219       0.831673       2.595329      13.448000       0.083351       6.350561           0.000003
          224              C       5.877540       2.353381      -0.020986      -0.173095      31.828190 0.44208154E+03  0.10482156E+05                                 8.899580                            7.143405      -0.038401       1.975615                    0.998148      29.462932      86.274349       0.596786       0.432852      -1.049399       0.006876       0.000220      -0.002412       0.007290       0.009371      -0.013851       0.008285       0.020345      -0.003315      -0.022141       0.001848       0.020293             10.258854       7.975660       0.427956       2.546107      15.680748       0.019385       7.120153           0.000002
          225              C       7.611221       5.499697      25.519576       0.168354      32.335265 0.36932452E+03  0.83226673E+04                                 9.037657                            6.512755      -0.200393       1.964482                    0.999292      25.273417      70.766390       0.631101       0.430678      -1.056958       0.009907       0.016275      -0.003430       0.019359       0.000451      -0.002527      -0.000060      -0.012374      -0.023313      -0.008760      -0.001330       0.010090             11.644037       8.516259       2.500955       2.817669      19.400016       1.730152       7.015836           0.000001
          226              C       6.612380       4.838630      24.792919      -0.192226      33.625662 0.46197327E+03  0.11051897E+05                                 9.158973                            7.235142       0.047504       1.990778                    0.998543      30.056950      87.806015       0.602528       0.424921      -1.056466       0.001818      -0.007174      -0.008244       0.011079      -0.019192      -0.005225      -0.014110      -0.006266       0.028515      -0.028838       0.007451       0.021388             10.651693       9.986981       2.519634       3.621724      14.172615       1.390753       7.795484          -0.000002
          227              C       6.540956       3.448657      24.827022       0.095275      26.761125 0.33802871E+03  0.75172311E+04                                 8.005757                            6.293171       0.030338       2.034369                    0.998207      26.241889      75.145562       0.626881       0.439356      -1.042385       0.033468      -0.010242       0.031688       0.047214       0.007565      -0.023168       0.003753       0.027374       0.074021      -0.030140      -0.008818       0.038958              9.168402       8.746937       0.586316       3.037383      12.048124      -0.398944       6.710144          -0.000000
          228              C       7.653081       6.941346      25.527446      -0.120400      36.199919 0.39277480E+03  0.90251184E+04                                 9.653050                            6.653154       0.098149       2.015447                    0.999616      28.614833      81.991114       0.630745       0.422613      -1.057643      -0.002461      -0.028228      -0.002861       0.028479      -0.018863      -0.011678      -0.014347       0.029905       0.029938      -0.036136       0.013954       0.022182             13.008798       8.488595       4.538060       2.276613      23.774788       3.308686       6.763011          -0.000000
          229              C       8.547736       7.647494      26.117691      -0.130443      40.991576 0.43102302E+03  0.10146416E+05                                10.581224                            7.028826       0.007856       1.989361                    0.998629      29.160245      84.833927       0.605337       0.429830      -1.052173       0.005561       0.024120      -0.004163       0.025100      -0.018362      -0.019694      -0.009018       0.021772      -0.008007      -0.031811       0.002819       0.028992             15.115722       9.225106       5.244681       2.424344      28.636879       2.942391       7.485181           0.000002
          230              C       8.662297       9.123060      26.112445       0.175755      35.907502 0.37387298E+03  0.84175716E+04                                 9.625946                            6.500426      -0.054371       2.007991                    0.998983      25.077039      69.282427       0.641878       0.423829      -1.065415       0.000984      -0.012014       0.001064       0.012101      -0.005615       0.006137       0.000216      -0.021553      -0.023687      -0.014089      -0.002080       0.016169             13.381063       9.902594       2.575049       1.821606      24.582532       0.655680       5.658063           0.000002
          231              C       7.563961       9.859823      25.684845      -0.194822      35.324241 0.42592572E+03  0.99206646E+04                                 9.294338                            6.827585       0.195552       2.034662                    0.999696      29.200175      82.420871       0.640719       0.410423      -1.072548      -0.006331      -0.001891      -0.003729       0.007587       0.017596       0.005930       0.008023       0.018949      -0.010918      -0.019257      -0.005561       0.024818             11.671332       8.647731      -1.027915       1.462042      21.010306      -0.697005       5.355960          -0.000001
          232              C       7.608196      11.248407      25.705831       0.095235      29.746998 0.33714363E+03  0.74285908E+04                                 8.397697                            6.144514       0.236261       2.089757                    0.999758      25.860548      71.673987       0.661947       0.419944      -1.063317       0.043796       0.020244       0.017254       0.051241       0.000927      -0.001721       0.002073       0.045236       0.039316      -0.029294       0.012439       0.016855             10.399264       8.693113      -0.531082       1.663119      17.405833      -0.682075       5.098847          -0.000001
          233              C       7.225441       8.788700       0.346277       0.087595      30.447078 0.34607782E+03  0.76925614E+04                                 8.578343                            6.262203       0.173679       2.070440                    0.999461      26.162947      73.361613       0.648481       0.424925      -1.057832      -0.044520       0.018952      -0.011781       0.049800       0.001707      -0.005046       0.003012       0.024294       0.085915      -0.026792      -0.002782       0.029574             10.722130       9.884307       0.258115       1.582519      17.288858      -0.396225       4.993225           0.000004
          234              C       7.182105       7.398025       0.326865      -0.194733      37.462382 0.44813523E+03  0.10602700E+05                                 9.736757                            7.061352       0.205682       2.043204                    0.999340      29.493288      84.715271       0.620441       0.417251      -1.064986       0.000040       0.003116       0.003348       0.004574      -0.019666      -0.004659      -0.005105      -0.002999       0.037119      -0.027111       0.012986       0.014126             12.349082      11.153864       2.461486       1.820164      20.239877       0.159781       5.653506           0.000005
          235              C       9.324052       3.308694       2.033067       0.600532      23.574288 0.24492894E+03  0.50490839E+04                                 7.623055                            5.560538      -0.006644       2.056428                    0.999673      22.221118      62.214726       0.627638       0.473396      -1.018309       0.062047      -0.004703      -0.027655       0.068093       0.019424       0.084726       0.022911       0.027186       0.121748      -0.071101      -0.040008       0.111109              9.449951      12.062228      -1.016136      -4.935759       8.553742      -0.248057       7.733883           0.000003
          236              C       8.120898       3.395375       2.901383      -0.055717      37.440039 0.43018864E+03  0.10021001E+05                                 9.679418                            6.858829       0.010563       2.005215                    0.999445      27.416731      76.790245       0.641182       0.410084      -1.075332      -0.030444       0.002891       0.040596       0.050825      -0.003895       0.000076       0.003200      -0.001455      -0.028804      -0.010304       0.001220       0.009084             12.394417      16.223759      -1.586144      -7.685096      10.399505       0.493021      10.559988           0.000003
          237              C       7.531057       4.622019       3.142727      -0.086694      33.575397 0.41404306E+03  0.96630668E+04                                 9.155595                            6.874321      -0.035993       1.959450                    0.999739      29.386075      85.521847       0.613185       0.428002      -1.051790      -0.017124      -0.011995       0.025780       0.033192       0.015344       0.009936      -0.008912      -0.028743      -0.044099      -0.027027      -0.001796       0.028822             10.965121      12.816350      -1.612558      -6.168205      10.041454       0.312749      10.037560           0.000007
          238              C       6.402024       4.700309       3.900864      -0.240045      35.314426 0.45220258E+03  0.10732556E+05                                 9.300843                            7.060460       0.172007       2.011818                    0.999767      30.536759      88.102827       0.624269       0.413394      -1.066523       0.032795       0.004359      -0.022875       0.040221      -0.023963      -0.010259       0.005622      -0.038850      -0.091767      -0.034217      -0.013092       0.047309             11.166865      13.157873      -0.439199      -7.355746       8.906295      -0.189131      11.436426           0.000003
          239              C       5.815178       3.552362       4.404540       0.276339      33.026713 0.33527889E+03  0.73692416E+04                                 9.131305                            6.208244       0.022851       2.031773                    0.999484      24.458967      67.465291       0.646438       0.431085      -1.057530      -0.046863       0.005427       0.024371       0.053100      -0.010930      -0.028335       0.014404       0.042880       0.005805      -0.029253      -0.016203       0.045456             12.496792      14.904863      -2.668631      -9.234249       9.491634       2.088899      13.093877           0.000000
          240              C       6.372477       2.357258       4.123846      -0.220801      35.196417 0.42377889E+03  0.99016852E+04                                 9.263377                            6.814525       0.110575       1.998987                    0.999748      29.924270      85.822417       0.637930       0.410926      -1.067511       0.030048      -0.019376      -0.025249       0.043770       0.027847      -0.003049      -0.017008      -0.016502      -0.030823      -0.028161      -0.010950       0.039111             11.421400      13.370264      -2.887015      -6.886791      10.398573       2.104919      10.495363          -0.000002
          241              C       7.511684       2.270751       3.363086      -0.087095      34.175868 0.42254230E+03  0.99109196E+04                                 9.311623                            6.975039       0.034450       1.986672                    0.999734      29.241565      85.294124       0.604795       0.431772      -1.049563      -0.020059       0.017634       0.017639       0.032007      -0.008038       0.013864       0.010084      -0.020672      -0.008683      -0.024476       0.007511       0.016965             11.255253      13.295145      -1.220311      -6.269455      10.580758       0.488288       9.889855           0.000002
          242              C       4.358633       4.670719       5.863102      -0.077152      27.498506 0.36640808E+03  0.83311885E+04                                 8.174953                            6.435682      -0.410634       1.869095                    0.997009      28.618166      83.417819       0.635490       0.423892      -1.049624      -0.008118      -0.083515      -0.018654       0.085957      -0.016949      -0.013898       0.025395      -0.042612       0.017267      -0.031120      -0.014067       0.045187             10.517756      10.524289      -1.315758      -5.205886       7.176936       2.049656      13.852043          -0.000002
          243              C       3.400057       4.281547       7.009489       0.062307      36.998061 0.47546747E+03  0.11411489E+05                                10.266132                            7.679575      -0.646514       1.827825                    0.995344      26.980628      77.929030       0.548655       0.465141      -1.036957       0.002758       0.003111       0.001715       0.004497      -0.002554      -0.002716      -0.000785      -0.000621      -0.015786      -0.006399       0.001038       0.005361             13.729764      11.685222       0.836667       0.062195      11.469941       1.484050      18.034130          -0.000000
          244              C       3.097277       5.591058       7.830585      -0.066888      26.441936 0.36404385E+03  0.82673644E+04                                 7.975526                            6.442080      -0.331100       1.904394                    0.995964      28.277251      82.482019       0.630903       0.427494      -1.046986       0.081913       0.000953       0.007398       0.082252       0.025578       0.007028       0.016268       0.039502      -0.069676      -0.034870      -0.011736       0.046606              9.869754       7.212130       1.438031       1.267907      11.219309       4.408546      11.177822          -0.000001
          245              C       4.372463       7.168089       9.050425       0.271346      31.915188 0.34603464E+03  0.76908411E+04                                 8.961624                            6.350641      -0.078008       1.995491                    0.999635      24.991569      70.058078       0.630529       0.437066      -1.050479      -0.009714      -0.037470      -0.031166       0.049696       0.022613       0.016723       0.035596      -0.023702       0.003702      -0.030403      -0.023612       0.054015             11.632965       9.698463       2.212593       1.422922      14.481648       7.575406      10.718785           0.000000
          246              C       5.664842       7.621453       9.281277      -0.231397      35.322091 0.46034556E+03  0.10978357E+05                                 9.292806                            7.124712       0.027405       1.963117                    0.999627      30.747910      89.022447       0.621113       0.413506      -1.066094       0.016964       0.030655       0.016474       0.038716      -0.026556      -0.023416       0.015858       0.019621      -0.048031      -0.028387      -0.020291       0.048678             10.899489      10.876669       2.556674       1.377480      12.173182       5.677431       9.648616           0.000006
          247              C       5.885733       8.722568      10.091880      -0.092424      31.784839 0.40967707E+03  0.95374695E+04                                 8.818913                            6.839595      -0.048730       1.953341                    0.999683      29.423326      85.571015       0.614418       0.428204      -1.051489      -0.016819      -0.011337      -0.021529       0.029579       0.012833       0.001168      -0.017840       0.029525      -0.016420      -0.029362       0.005842       0.023519             10.228043       9.848979       0.930782       0.268942      11.714192       5.427405       9.120959           0.000005
          248              C       4.856176       9.358912      10.669009      -0.050955      36.692173 0.43041338E+03  0.10033738E+05                                 9.573340                            6.876795      -0.024376       1.995481                    0.999420      27.439570      77.038154       0.637693       0.412019      -1.073404      -0.007452      -0.028970      -0.031602       0.043514       0.000478      -0.001814      -0.003534       0.001695      -0.015556      -0.006887       0.002292       0.004594             12.075013      10.968124       1.870372       1.389998      14.164867       7.468125      11.092046           0.000002
          249              C       3.575101       8.950666      10.372574      -0.075652      33.774213 0.43699893E+03  0.10347232E+05                                 9.255271                            7.103763      -0.091080       1.942016                    0.999677      29.642765      87.166364       0.597358       0.433040      -1.047714       0.008884      -0.025963      -0.025513       0.037469      -0.020298      -0.018960      -0.003328       0.008223      -0.025520      -0.028745      -0.000926       0.029671             10.949112      11.368077       1.351174       1.423906      12.417763       5.425929       9.061498           0.000001
          250              C       3.320694       7.851146       9.561971      -0.247207      34.836415 0.47475182E+03  0.11464167E+05                                 9.347598                            7.333009      -0.076366       1.937793                    0.998229      31.257396      92.497893       0.597174       0.424746      -1.053918      -0.009546       0.035936       0.033095       0.049778       0.022312       0.006836       0.006658       0.030839      -0.041876      -0.021392      -0.014395       0.035787             10.989671      10.000267       0.015133       0.122201      13.182582       6.094214       9.786166          -0.000000
          251              C       5.128423      10.489130      11.642257       0.604863      23.139439 0.24155655E+03  0.49606837E+04                                 7.522679                            5.518103       0.004267       2.062297                    0.999646      22.105636      61.706888       0.630945       0.472707      -1.019019       0.013324       0.053807       0.034512       0.065298      -0.014096       0.000734      -0.092629      -0.055646       0.074896      -0.075340      -0.038251       0.113590              9.225532       8.990222       1.193712       0.634494      10.356796       4.964246       8.329578           0.000002
          252              C       2.058476       3.632470       6.379894      -0.074483      26.888346 0.37229748E+03  0.84912104E+04                                 8.050501                            6.500686      -0.278570       1.914858                    0.996949      28.444200      82.793001       0.630909       0.425657      -1.049485      -0.004474       0.073686      -0.036216       0.082227      -0.016848       0.018311      -0.015420      -0.006454      -0.010873      -0.020872      -0.013025       0.033898              9.822624      12.435080       0.594754       4.173038       6.250937       0.104833      10.781856          -0.000003
          253              C      16.385233       4.159809       4.874113       0.281262      31.429488 0.33332882E+03  0.73239135E+04                                 8.857965                            6.208566      -0.002069       2.023215                    0.999551      24.465755      67.720308       0.642828       0.433652      -1.054778       0.040571       0.014109       0.030312       0.052573       0.000724       0.034970       0.008194       0.057634       0.021861      -0.035190      -0.017506       0.052696             11.457883      14.373174       0.878484       7.839084       8.602982      -0.857572      11.397493          -0.000002
          254              C      15.824619       5.081628       4.129093      -0.215687      34.923299 0.40449801E+03  0.93508266E+04                                 9.210776                            6.665518      -0.000688       1.965785                    0.999699      29.723230      85.060030       0.643265       0.411891      -1.065855      -0.030182       0.004868      -0.018420       0.035693       0.021132      -0.011694       0.011960      -0.038301      -0.043552      -0.034006      -0.002588       0.036595             11.133897      12.906577       0.395257       6.984325       9.359227      -1.146135      11.135886          -0.000005
          255              C      14.753207       4.790732       3.331606      -0.083976      34.699951 0.41726326E+03  0.97309226E+04                                 9.329042                            6.878274       0.003184       1.970376                    0.999617      29.141534      84.037654       0.617706       0.425187      -1.056360       0.016558      -0.016648       0.022490       0.032513      -0.014642      -0.002065      -0.012709      -0.025829       0.015346      -0.024004       0.000406       0.023597             11.224728      13.066073       1.897960       6.707403       9.958553      -0.102875      10.649557          -0.000002
          256              C      14.193259       3.518943       3.331606      -0.039075      37.652803 0.40651864E+03  0.93281344E+04                                 9.699477                            6.642909      -0.005563       2.007521                    0.999244      26.819870      74.335047       0.655729       0.407068      -1.078294       0.030061       0.016573       0.025120       0.042536      -0.002668      -0.010226       0.003085      -0.002515      -0.007650      -0.011595       0.000617       0.010978             12.714559      15.100455       1.751341       8.866811       9.957969      -0.147504      13.085253          -0.000000
          257              C      14.766701       2.582592       4.092366      -0.081613      35.033463 0.42914607E+03  0.10101184E+05                                 9.449245                            7.009183      -0.060867       1.952532                    0.999695      29.426206      85.879724       0.606147       0.429300      -1.051459       0.027952       0.026123       0.014495       0.040913       0.012412      -0.016311       0.009419      -0.014077      -0.022120      -0.027881       0.009926       0.017956             11.396613      12.542092       1.244127       6.716345      10.038369      -0.750938      11.609379          -0.000003
          258              C      15.897097       2.871724       4.905593      -0.245833      36.406004 0.48761948E+03  0.11798626E+05                                 9.534996                            7.356475       0.049914       1.972940                    0.999734      31.144463      90.859256       0.608227       0.416188      -1.064255      -0.038578      -0.021305      -0.023359       0.049878      -0.012842       0.030416      -0.021590      -0.019410      -0.015322      -0.037397      -0.006222       0.043619             11.280192      13.243620       2.789662       6.358184       9.677148       0.380718      10.919809          -0.000005
          259              C      13.076211       3.215751       2.416070       0.606650      24.886293 0.24780598E+03  0.51165573E+04                                 7.893622                            5.576680      -0.045004       2.043627                    0.999626      22.148560      61.793602       0.630332       0.470621      -1.021157      -0.050677      -0.010044      -0.037624       0.063911      -0.016104      -0.088321       0.010319       0.053729       0.076770      -0.069470      -0.041157       0.110627             10.040354      11.382545       1.171156       6.147105       8.863359       0.168868       9.875158           0.000000
          260              C       4.044418       3.226374       7.938141      -0.073139      25.961905 0.35377869E+03  0.79938201E+04                                 7.830075                            6.313325      -0.393465       1.874078                    0.997331      28.678582      84.018065       0.641605       0.422490      -1.047863      -0.075482       0.007398       0.042133       0.086761       0.016641      -0.022972      -0.015843       0.018765       0.027930      -0.024088      -0.015768       0.039856              9.477686       6.406332       0.392485      -0.603360       9.395864      -3.631445      12.630862          -0.000002
          261              C       3.467918       1.794272       9.690513       0.279874      30.948293 0.33400282E+03  0.73577058E+04                                 8.783030                            6.233929       0.051447       2.039343                    0.999643      24.674132      68.851201       0.637249       0.436320      -1.050975      -0.007555       0.034478      -0.030013       0.046332       0.000372      -0.003990      -0.035708      -0.059302       0.019136      -0.033600      -0.019998       0.053598             11.244430       8.293149      -0.704921      -1.282127      13.950365      -7.314062      11.489776          -0.000001
          262              C       4.658806       1.155915       9.672150      -0.263937      36.741841 0.46117562E+03  0.11002822E+05                                 9.543562                            7.126831       0.102903       1.984355                    0.999741      30.988209      89.729620       0.621599       0.413007      -1.066443       0.022322      -0.044001       0.014255       0.051357       0.006937      -0.030805      -0.028084       0.036259      -0.039306      -0.045493      -0.003541       0.049034             11.447419       9.039079      -1.943993      -0.450089      15.038971      -6.713414      10.264206          -0.000008
          263              C       6.366215      15.967324      10.446027      -0.080685      34.732677 0.41171522E+03  0.95757701E+04                                 9.323717                            6.817900      -0.074662       1.944479                    0.999642      29.259700      84.446720       0.622005       0.423385      -1.056785      -0.023890       0.028062      -0.019062       0.041492      -0.015834      -0.004399       0.010373       0.030336      -0.036615      -0.022564      -0.007091       0.029656             11.328532       8.874654      -0.706517      -1.270193      14.770738      -6.957980      10.340204          -0.000009
          264              C       5.341114      15.480085      11.214658      -0.046373      39.608624 0.41466770E+03  0.95636675E+04                                10.079956                            6.724879      -0.025749       1.999131                    0.999378      27.009695      75.082936       0.649355       0.408978      -1.076897      -0.003160       0.031590      -0.022659       0.039004       0.000237      -0.001264       0.001292       0.013699       0.008011      -0.008347       0.002348       0.006000             13.805173       9.407408      -1.687048      -0.725018      19.977627      -9.591309      12.030484          -0.000001
          265              C       4.189196      16.177008      11.227774      -0.068523      33.044981 0.39168947E+03  0.89922151E+04                                 9.007081                            6.630836      -0.016809       1.968980                    0.999587      28.603066      81.869335       0.633804       0.420946      -1.058894       0.010214       0.016318      -0.019020       0.027062       0.013554      -0.014618       0.009983       0.022794       0.019204      -0.028034       0.005756       0.022278             11.079975       8.721060      -2.274613      -0.261742      15.296551      -6.351343       9.222313          -0.000004
          266              C       2.439956       1.374191      10.495870      -0.233340      37.992700 0.45888637E+03  0.10935404E+05                                 9.778190                            7.116518       0.149918       2.010070                    0.999695      30.372274      87.916002       0.621034       0.413867      -1.065810      -0.011166      -0.025399       0.026511       0.038375      -0.023825      -0.003792       0.000760       0.024050      -0.048472      -0.019241      -0.015783       0.035024             12.084073       9.679477      -0.915323      -1.595941      15.605233      -6.819818      10.967508          -0.000004
          267              C       5.458875      14.223777      12.001651       0.611295      24.727480 0.24380006E+03  0.50176805E+04                                 7.920768                            5.555146      -0.016033       2.057242                    0.999659      22.039771      61.563577       0.626972       0.474666      -1.018100      -0.001231      -0.054324       0.031401       0.062758       0.015918       0.022005       0.085904      -0.018064       0.138604      -0.074972      -0.037240       0.112212             10.354277       8.220175      -1.339910      -0.186140      14.146564      -6.266500       8.696093          -0.000000
          268              C      11.844202      14.959372       0.047220       0.103273      26.706381 0.32814931E+03  0.72194824E+04                                 7.922046                            6.151809       0.212350       2.094254                    0.999700      25.671854      72.326384       0.643733       0.432479      -1.050002       0.040742       0.015442       0.029546       0.052643      -0.005066      -0.015241      -0.004105       0.059289       0.040085      -0.037369       0.003188       0.034181              9.210594       7.833219       0.831673       2.595329      13.448001       0.083351       6.350562           0.000003
          269              C      11.730592      13.603824       0.020986      -0.173095      31.828192 0.44208156E+03  0.10482156E+05                                 8.899580                            7.143405      -0.038401       1.975615                    0.998148      29.462933      86.274351       0.596786       0.432852      -1.049399      -0.006876      -0.000220       0.002412       0.007290       0.009371      -0.013851       0.008285       0.020345      -0.003315      -0.022141       0.001848       0.020293             10.258854       7.975660       0.427956       2.546107      15.680748       0.019385       7.120153           0.000002
          270              C      12.620625      12.835225       0.713541       0.168354      32.335264 0.36932449E+03  0.83226665E+04                                 9.037657                            6.512755      -0.200393       1.964482                    0.999292      25.273416      70.766389       0.631101       0.430678      -1.056958      -0.009907      -0.016275       0.003430       0.019359       0.000451      -0.002527      -0.000060      -0.012374      -0.023313      -0.008760      -0.001330       0.010090             11.644037       8.516259       2.500955       2.817669      19.400016       1.730153       7.015836           0.000001
          271              C      13.619466      13.496292       1.440198      -0.192226      33.625665 0.46197331E+03  0.11051898E+05                                 9.158974                            7.235142       0.047503       1.990778                    0.998543      30.056951      87.806021       0.602528       0.424921      -1.056466      -0.001818       0.007174       0.008244       0.011079      -0.019192      -0.005225      -0.014110      -0.006266       0.028515      -0.028838       0.007451       0.021388             10.651694       9.986981       2.519635       3.621724      14.172617       1.390754       7.795485          -0.000002
          272              C      13.690890      14.886265       1.406095       0.095275      26.761125 0.33802871E+03  0.75172311E+04                                 8.005758                            6.293171       0.030338       2.034369                    0.998207      26.241889      75.145564       0.626881       0.439356      -1.042385      -0.033468       0.010242      -0.031688       0.047214       0.007565      -0.023168       0.003753       0.027374       0.074021      -0.030140      -0.008818       0.038958              9.168402       8.746937       0.586316       3.037383      12.048125      -0.398944       6.710144          -0.000000
          273              C      12.578765      11.393576       0.705671      -0.120400      36.199920 0.39277480E+03  0.90251186E+04                                 9.653051                            6.653154       0.098149       2.015447                    0.999616      28.614833      81.991115       0.630745       0.422613      -1.057643       0.002461       0.028228       0.002861       0.028479      -0.018863      -0.011678      -0.014347       0.029905       0.029938      -0.036136       0.013954       0.022182             13.008799       8.488595       4.538060       2.276614      23.774789       3.308687       6.763012          -0.000000
          274              C      11.684110      10.687428       0.115426      -0.130442      40.991572 0.43102297E+03  0.10146415E+05                                10.581224                            7.028825       0.007856       1.989361                    0.998629      29.160243      84.833922       0.605337       0.429830      -1.052173      -0.005561      -0.024120       0.004163       0.025100      -0.018362      -0.019694      -0.009018       0.021772      -0.008007      -0.031811       0.002819       0.028992             15.115722       9.225106       5.244681       2.424344      28.636879       2.942391       7.485181           0.000002
          275              C      11.569549       9.211862       0.120672       0.175755      35.907502 0.37387298E+03  0.84175716E+04                                 9.625946                            6.500426      -0.054371       2.007991                    0.998983      25.077039      69.282428       0.641878       0.423829      -1.065415      -0.000984       0.012014      -0.001064       0.012101      -0.005615       0.006137       0.000216      -0.021553      -0.023686      -0.014089      -0.002080       0.016169             13.381063       9.902594       2.575049       1.821606      24.582533       0.655680       5.658063           0.000002
          276              C      12.667885       8.475099       0.548272      -0.194822      35.324245 0.42592577E+03  0.99206662E+04                                 9.294339                            6.827586       0.195552       2.034662                    0.999696      29.200176      82.420876       0.640719       0.410423      -1.072548       0.006331       0.001891       0.003729       0.007587       0.017596       0.005930       0.008023       0.018949      -0.010918      -0.019257      -0.005561       0.024818             11.671333       8.647731      -1.027915       1.462042      21.010309      -0.697005       5.355960          -0.000001
          277              C      12.623650       7.086515       0.527286       0.095235      29.746998 0.33714363E+03  0.74285907E+04                                 8.397697                            6.144514       0.236261       2.089757                    0.999758      25.860548      71.673987       0.661947       0.419944      -1.063317      -0.043796      -0.020244      -0.017254       0.051241       0.000927      -0.001721       0.002073       0.045236       0.039316      -0.029294       0.012439       0.016855             10.399264       8.693113      -0.531083       1.663119      17.405833      -0.682075       5.098847          -0.000001
          278              C      13.006405       9.546222      25.886840       0.087595      30.447080 0.34607784E+03  0.76925621E+04                                 8.578343                            6.262204       0.173679       2.070440                    0.999461      26.162948      73.361617       0.648481       0.424925      -1.057832       0.044520      -0.018952       0.011781       0.049800       0.001707      -0.005046       0.003012       0.024294       0.085914      -0.026792      -0.002782       0.029574             10.722130       9.884307       0.258114       1.582519      17.288859      -0.396225       4.993225           0.000004
          279              C      13.049741      10.936897      25.906252      -0.194733      37.462383 0.44813524E+03  0.10602700E+05                                 9.736758                            7.061352       0.205682       2.043204                    0.999340      29.493288      84.715274       0.620441       0.417252      -1.064985      -0.000040      -0.003116      -0.003348       0.004574      -0.019666      -0.004659      -0.005105      -0.002999       0.037119      -0.027111       0.012986       0.014126             12.349083      11.153864       2.461486       1.820164      20.239879       0.159780       5.653506           0.000005
          280              C       5.519583      10.143211      15.149625       0.600564      23.574015 0.24492444E+03  0.50489810E+04                                 7.623046                            5.560511      -0.006760       2.056391                    0.999673      22.221180      62.215369       0.627633       0.473400      -1.018304       0.001412       0.062211      -0.027649       0.068093       0.021705       0.031117       0.082069      -0.019065       0.121759      -0.071105      -0.040006       0.111111              9.449970       8.388951      -0.653926      -0.731195      12.227022      -4.887670       7.733937           0.000002
          281              C       5.487776       8.937359      16.017941      -0.055746      37.441656 0.43020417E+03  0.10021473E+05                                 9.679757                            6.858989       0.010424       2.005166                    0.999444      27.417304      76.792763       0.641169       0.410088      -1.075328      -0.000108      -0.030586       0.040619       0.050847      -0.003960       0.003194      -0.000220      -0.000079      -0.028779      -0.010298       0.001222       0.009076             12.394979      10.146039      -0.986852      -0.263492      16.478391      -7.696910      10.560509           0.000003
          282              C       6.650616       8.229990      16.259286      -0.086704      33.576094 0.41405026E+03  0.96632719E+04                                 9.155697                            6.874365      -0.035970       1.959449                    0.999739      29.386463      85.522996       0.613185       0.428000      -1.051791      -0.013618      -0.015849       0.025794       0.033196       0.012242      -0.007887       0.010759       0.034185      -0.044113      -0.027022      -0.001802       0.028824             10.965293       9.753232      -1.310599      -0.293965      13.104927      -6.169317      10.037719           0.000007
          283              C       6.617732       7.098724      17.017423      -0.240059      35.315274 0.45221249E+03  0.10732854E+05                                 9.300971                            7.060520       0.171963       2.011796                    0.999766      30.537306      88.104784       0.624268       0.413392      -1.066524       0.007554       0.032221      -0.022857       0.040221      -0.027294       0.004592      -0.010762       0.028749      -0.091778      -0.034221      -0.013091       0.047311             11.167061       8.861562      -0.015608      -0.909993      13.203036      -7.301862      11.436586           0.000003
          284              C       5.417737       6.627363      17.521099       0.276342      33.027298 0.33528309E+03  0.73693665E+04                                 9.131445                            6.208302       0.022800       2.031754                    0.999484      24.459191      67.466346       0.646431       0.431087      -1.057527       0.000806      -0.047162       0.024382       0.053098      -0.006532       0.011554      -0.029614      -0.046328       0.005812      -0.029256      -0.016204       0.045460             12.497046       9.022669      -2.088684       1.172713      15.374376      -9.394909      13.094094           0.000000
          285              C       4.283090       7.299251      17.240404      -0.220812      35.196708 0.42378063E+03  0.99017324E+04                                 9.263389                            6.814500       0.110543       1.998971                    0.999749      29.924482      85.822946       0.637937       0.410921      -1.067515      -0.016329       0.031816      -0.025239       0.043771       0.025697      -0.017224      -0.001364       0.027076      -0.030815      -0.028161      -0.010950       0.039110             11.421458       9.863331      -2.541214       1.418948      13.905656      -7.060181      10.495387          -0.000002
          286              C       4.308796       8.441449      16.479644      -0.087096      34.176195 0.42254485E+03  0.99109971E+04                                 9.311678                            6.975054       0.034521       1.986690                    0.999734      29.241754      85.294826       0.604795       0.431771      -1.049563       0.015584      -0.021683       0.017649       0.032008      -0.009898       0.011394       0.012806       0.017137      -0.008686      -0.024471       0.007507       0.016964             11.255355      10.368566      -0.931728      -0.129299      13.507558      -6.287230       9.889941           0.000002
          287              C       6.387759       5.068100      18.979660      -0.077161      27.498767 0.36641098E+03  0.83312926E+04                                 8.175028                            6.435713      -0.410631       1.869088                    0.997010      28.618709      83.420301       0.635486       0.423893      -1.049621      -0.083909       0.000118      -0.018648       0.085957      -0.020788       0.023909      -0.016326       0.035159       0.017232      -0.031114      -0.014075       0.045189             10.517873       6.952260      -0.963595       1.528901      10.749206      -5.381944      13.852153          -0.000002
          288              C       5.906398       4.152341      20.126047       0.062305      36.997987 0.47546527E+03  0.11411418E+05                                10.266118                            7.679560      -0.646515       1.827824                    0.995345      26.980619      77.928816       0.548656       0.465142      -1.036957       0.003364       0.002442       0.001716       0.004497      -0.002566      -0.001047      -0.002626      -0.000385      -0.015779      -0.006397       0.001037       0.005360             13.729769      11.635405       0.841626       1.483046      11.519715      -0.083849      18.034188          -0.000000
          289              C       7.179874       3.722516      20.947144      -0.066892      26.442120 0.36404621E+03  0.82674293E+04                                 7.975576                            6.442109      -0.331118       1.904390                    0.995963      28.277232      82.481956       0.630901       0.427495      -1.046986       0.008985       0.081427       0.007402       0.082255       0.028933       0.016879       0.005400      -0.028747      -0.069669      -0.034866      -0.011731       0.046597              9.869858      11.461683       1.019028       4.511825       6.969881       0.829187      11.178010          -0.000001
          290              C       8.874432       4.836788      22.166984       0.271341      31.915048 0.34603421E+03  0.76908240E+04                                 8.961583                            6.350628      -0.077990       1.995499                    0.999635      24.991505      70.057714       0.630531       0.437065      -1.050480      -0.038250      -0.005988      -0.031153       0.049694       0.019858       0.037073       0.013154       0.032070       0.003700      -0.030406      -0.023612       0.054018             11.632906      14.867606       1.702883       7.678423       9.312348       0.672691      10.718764           0.000000
          291              C       9.452434       6.078438      22.397835      -0.231391      35.321909 0.46034393E+03  0.10978318E+05                                 9.292815                            7.124726       0.027423       1.963127                    0.999627      30.747791      89.022356       0.621109       0.413509      -1.066091       0.032153       0.013878       0.016493       0.038710      -0.024139       0.013489      -0.024856      -0.029602      -0.048041      -0.028388      -0.020294       0.048683             10.899499      12.660052       2.380847       5.785208      10.389802       0.813730       9.648642           0.000006
          292              C      10.569911       6.190206      23.208439      -0.092422      31.784946 0.40967880E+03  0.95375429E+04                                 8.818992                            6.839641      -0.048799       1.953323                    0.999683      29.423435      85.572155       0.614411       0.428208      -1.051484      -0.012947      -0.015624      -0.021510       0.029570       0.015469      -0.017639       0.002918      -0.023932      -0.016440      -0.029361       0.005844       0.023518             10.228137      11.878070       0.730775       5.427605       9.685342      -0.264919       9.121000           0.000005
          293              C      11.102149       5.103172      23.785567      -0.050943      36.691685 0.43040825E+03  0.10033590E+05                                 9.573256                            6.876757      -0.024375       1.995486                    0.999419      27.439400      77.037585       0.637694       0.412020      -1.073404      -0.029570      -0.004571      -0.031588       0.043509       0.000637      -0.003696      -0.001460      -0.001466      -0.015576      -0.006892       0.002293       0.004599             12.074865      14.499110       1.522093       7.568298      10.633610       0.650370      11.091875           0.000002
          294              C      10.570158       3.868343      23.489133      -0.075660      33.774422 0.43700340E+03  0.10347367E+05                                 9.255313                            7.103802      -0.091128       1.942000                    0.999677      29.642934      87.167057       0.597356       0.433040      -1.047713      -0.024980       0.011393      -0.025491       0.037465      -0.019104      -0.005168      -0.018546      -0.015998      -0.025525      -0.028746      -0.000931       0.029676             10.949155      12.671553       1.222625       5.539450      11.114393       0.884566       9.061521           0.000001
          295              C       9.450979       3.723064      22.678530      -0.247204      34.836347 0.47475282E+03  0.11464200E+05                                 9.347601                            7.333030      -0.076373       1.937793                    0.998229      31.257336      92.497819       0.597172       0.424747      -1.053917       0.034814      -0.013024       0.033109       0.049779       0.024904       0.007300       0.006144      -0.021543      -0.041864      -0.021407      -0.014389       0.035796             10.989662      13.154833      -0.295929       6.076757      10.027978      -0.476415       9.786174          -0.000000
          296              C      12.253629       5.263192      24.758816       0.604849      23.139757 0.24156029E+03  0.49607717E+04                                 7.522689                            5.518108       0.004420       2.062339                    0.999646      22.105791      61.707061       0.630952       0.472701      -1.019024       0.054854       0.007977       0.034512       0.065297      -0.019256      -0.092109       0.009818       0.049063       0.074878      -0.075341      -0.038244       0.113585              9.225543      10.576731       1.037244       5.002511       8.770338       0.144251       8.329560           0.000002
          297              C       5.128799       2.880932      19.496453      -0.074481      26.888227 0.37229590E+03  0.84911737E+04                                 8.050464                            6.500659      -0.278518       1.914869                    0.996949      28.444387      82.793807       0.630912       0.425655      -1.049485       0.072892      -0.011687      -0.036215       0.082227      -0.017162      -0.013542       0.019734      -0.000263      -0.010862      -0.020870      -0.013029       0.033899              9.822564       6.426654       1.187235       0.513837      12.259267       4.142489      10.781771          -0.000003
          298              C       7.059528      17.086787      17.990672       0.281274      31.429412 0.33332641E+03  0.73238587E+04                                 8.858002                            6.208575      -0.002072       2.023216                    0.999551      24.465678      67.720424       0.642822       0.433656      -1.054773       0.018009       0.038989       0.030318       0.052571       0.006335       0.011582       0.033987      -0.056228       0.021854      -0.035181      -0.017500       0.052681             11.457939       8.830234       1.425064      -0.084189      14.146062       7.885433      11.397521          -0.000002
          299              C       7.921883      16.438418      17.245651      -0.215690      34.924300 0.40450788E+03  0.93511479E+04                                 9.211028                            6.665640      -0.000778       1.965753                    0.999699      29.723822      85.063223       0.643251       0.411896      -1.065848       0.001880      -0.030521      -0.018413       0.035695       0.016971       0.010763      -0.012811       0.045821      -0.043543      -0.034004      -0.002586       0.036590             11.134237       9.470997       0.734209      -0.455151      12.795563       7.063295      11.136150          -0.000005
          300              C       7.527250      15.400724      16.448164      -0.083979      34.700606 0.41726993E+03  0.97311290E+04                                 9.329188                            6.878343       0.003169       1.970366                    0.999617      29.141880      84.039208       0.617701       0.425189      -1.056358      -0.014943       0.018111       0.022493       0.032515      -0.016886      -0.012845      -0.000809       0.019616       0.015347      -0.024007       0.000411       0.023596             11.224941      10.359378       2.165057       0.555977      12.665702       6.685291      10.649742          -0.000002
          301              C       6.206649      14.968284      16.448164      -0.039080      37.653070 0.40652085E+03  0.93282045E+04                                 9.699551                            6.642942      -0.005601       2.007509                    0.999244      26.819934      74.335472       0.655725       0.407070      -1.078292       0.019442       0.028288       0.025124       0.042538      -0.002863       0.002070      -0.010487       0.001417      -0.007647      -0.011601       0.000614       0.010987             12.714679      10.349676       2.219954       0.723449      14.709009       8.838584      13.085353          -0.000000
          302              C       5.331092      15.630846      17.208925      -0.081614      35.033504 0.42914644E+03  0.10101198E+05                                 9.449265                            7.009196      -0.060815       1.952549                    0.999696      29.426226      85.879900       0.606145       0.429301      -1.051458       0.028739       0.025254       0.014497       0.040913       0.010798       0.007769      -0.017155       0.018648      -0.022113      -0.027877       0.009924       0.017953             11.396627      10.305521       1.464723      -0.088167      12.274989       6.757623      11.609371          -0.000003
          303              C       5.729758      16.727412      18.022151      -0.245840      36.406083 0.48761948E+03  0.11798629E+05                                 9.535005                            7.356468       0.049948       1.972949                    0.999734      31.144527      90.859512       0.608228       0.416187      -1.064255      -0.024992      -0.036302      -0.023369       0.049885      -0.014485      -0.018507       0.032375       0.014010      -0.015343      -0.037386      -0.006225       0.043611             11.280202      10.256432       3.084248       1.002839      12.664382       6.290131      10.919792          -0.000005
          304              C       5.795301      13.886381      15.532629       0.606672      24.885809 0.24780076E+03  0.51164305E+04                                 7.893588                            5.576665      -0.045071       2.043614                    0.999626      22.148300      61.793071       0.630324       0.470628      -1.021151      -0.014970      -0.049443      -0.037625       0.063909      -0.010547       0.001602      -0.088912      -0.058995       0.076787      -0.069471      -0.041165       0.110636             10.040305       9.116262       1.394688       0.771356      11.129519       6.100858       9.875134           0.000000
          305              C       4.919551       4.897140      21.054700      -0.073138      25.961891 0.35377927E+03  0.79938113E+04                                 7.830058                            6.313333      -0.393461       1.874084                    0.997330      28.678083      84.015624       0.641606       0.422490      -1.047866      -0.000040      -0.075840       0.042137       0.086760       0.018151      -0.018016      -0.021304      -0.011920       0.027943      -0.024092      -0.015761       0.039853              9.477657       9.443663       0.092933      -3.673129       6.358394      -0.244141      12.630914          -0.000003
          306              C       3.437787       4.463959      22.807072       0.279877      30.947808 0.33399868E+03  0.73575859E+04                                 8.782934                            6.233891       0.051510       2.039369                    0.999642      24.673871      68.850162       0.637251       0.436320      -1.050976       0.033578      -0.010900      -0.030003       0.046330      -0.005428      -0.035924      -0.000470       0.058301       0.019130      -0.033599      -0.019994       0.053593             11.244265      13.757971      -1.243806      -7.404432       8.485188      -0.558160      11.489635          -0.000001
          307              C       2.919378       5.711744      22.788709      -0.263924      36.740390 0.46115954E+03  0.11002306E+05                                 9.543244                            7.126677       0.102939       1.984374                    0.999741      30.987395      89.725744       0.621612       0.413004      -1.066449      -0.041590       0.026539       0.014262       0.051356       0.010349      -0.030972      -0.027897      -0.032848      -0.039318      -0.045492      -0.003542       0.049034             11.446947      14.600830      -2.492464      -6.724764       9.476267       0.210938      10.263744          -0.000008
          308              C      17.826850       5.957416      23.562586      -0.080685      34.731775 0.41170808E+03  0.95755412E+04                                 9.323502                            6.817820      -0.074574       1.944510                    0.999642      29.259275      84.444597       0.622013       0.423382      -1.056789       0.025589      -0.026527      -0.019059       0.041494      -0.012565       0.009892      -0.005391      -0.035948      -0.036642      -0.022570      -0.007091       0.029661             11.328181      14.575435      -1.268697      -7.048705       9.069256      -0.581234      10.339850          -0.000009
          309              C      17.241365       4.985078      24.331216      -0.046349      39.606908 0.41465445E+03  0.95632620E+04                                10.079583                            6.724726      -0.025670       1.999159                    0.999378      27.009218      75.080617       0.649370       0.408973      -1.076903       0.031116      -0.006241      -0.022651       0.038990       0.001564       0.001143      -0.001387      -0.013332       0.007979      -0.008331       0.002332       0.005999             13.804503      19.545264      -2.686732      -9.615538       9.838387       0.219692      12.029859          -0.000002
          310              C      17.821883       3.770327      24.344333      -0.068529      33.044724 0.39168836E+03  0.89921720E+04                                 9.007004                            6.630809      -0.016766       1.968994                    0.999587      28.602935      81.868545       0.633809       0.420943      -1.058897       0.017242       0.008561      -0.019021       0.027063       0.015524       0.008497      -0.015532      -0.017060       0.019188      -0.028037       0.005754       0.022284             11.079852      14.788780      -2.872930      -6.346263       9.228580       0.362797       9.222197          -0.000004
          311              C       2.918856       3.482184      23.612429      -0.233329      37.992107 0.45888015E+03  0.10935220E+05                                 9.778109                            7.116491       0.149944       2.010084                    0.999695      30.371970      87.915005       0.621032       0.413870      -1.065808      -0.026363      -0.008617       0.026517       0.038372      -0.021015       0.000383      -0.003848      -0.032885      -0.048500      -0.019236      -0.015788       0.035024             12.083945      15.369236      -1.476367      -6.943414       9.915205      -0.918972      10.967393          -0.000004
          312              C      16.002678       5.225556      25.118210       0.611260      24.727847 0.24380574E+03  0.50178030E+04                                 7.920732                            5.555145      -0.015935       2.057268                    0.999659      22.039714      61.562507       0.626987       0.474655      -1.018111      -0.054185       0.004101       0.031399       0.062759       0.013847       0.087645       0.013472       0.023932       0.138593      -0.074969      -0.037239       0.112208             10.354191      13.827580      -1.892881      -6.254397       8.539021       0.429708       8.695972          -0.000000
          313              C      17.361338      11.507876      13.163778       0.103324      26.704520 0.32812395E+03  0.72187772E+04                                 7.921718                            6.151608       0.212393       2.094295                    0.999700      25.670506      72.321592       0.643739       0.432485      -1.050000       0.019348       0.039014       0.029530       0.052617       0.000828      -0.005566      -0.014792      -0.060115       0.040133      -0.037368       0.003165       0.034204              9.210132      13.555538       0.267336       0.337633       7.724546       2.574516       6.350313           0.000003
          314              C      16.001183      11.527838      13.137545      -0.173081      31.826981 0.44206566E+03  0.10481671E+05                                 8.899347                            7.143281      -0.038374       1.975635                    0.998148      29.462127      86.271159       0.596791       0.432853      -1.049400      -0.000869      -0.006833       0.002398       0.007294       0.011167       0.006879      -0.014613      -0.016290      -0.003296      -0.022137       0.001836       0.020302             10.258466      15.689283      -0.332737       0.269135       7.966116       2.531879       7.119998           0.000002
          315              C      15.323636      12.489000      13.830099       0.168376      32.333577 0.36930994E+03  0.83222457E+04                                 9.037341                            6.512638      -0.200343       1.964510                    0.999292      25.272692      70.763659       0.631106       0.430679      -1.056959      -0.017210      -0.008255       0.003429       0.019392      -0.000773      -0.000312      -0.002528       0.012327      -0.023304      -0.008772      -0.001325       0.010097             11.643395      19.782220       1.389723       1.998128       8.132353       2.634223       7.015614           0.000001
          316              C      16.079532      13.418148      14.556757      -0.192209      33.623699 0.46194569E+03  0.11051050E+05                                 9.158589                            7.234912       0.047582       1.990819                    0.998543      30.055817      87.801388       0.602541       0.424920      -1.056469       0.006986      -0.002498       0.008251       0.011096      -0.019424      -0.014543      -0.003845      -0.001345       0.028546      -0.028839       0.007479       0.021360             10.651126      14.623420       2.062142       1.739285       9.534784       3.467627       7.795173          -0.000002
          317              C      17.469805      13.352824      14.522654       0.095332      26.759045 0.33799868E+03  0.75163851E+04                                 8.005360                            6.292906       0.030335       2.034395                    0.998207      26.240371      75.139957       0.626893       0.439358      -1.042385       0.006887      -0.034293      -0.031680       0.047192       0.010074       0.001462      -0.023462      -0.023907       0.074065      -0.030144      -0.008858       0.039002              9.167874      12.130007       0.252605      -0.098955       8.663790       3.061722       6.709825          -0.000000
          318              C      13.884838      12.588818      13.822229      -0.120339      36.196352 0.39274018E+03  0.90241162E+04                                 9.652436                            6.652885       0.098217       2.015492                    0.999616      28.613220      81.985320       0.630755       0.422616      -1.057642       0.028386      -0.000300       0.002870       0.028532      -0.015562      -0.015432      -0.010239      -0.036701       0.029947      -0.036139       0.013936       0.022203             13.007624      24.511227       2.957471       3.515739       7.749028       1.940865       6.762615          -0.000000
          319              C      13.094302      11.767777      13.231984      -0.130409      40.988055 0.43099312E+03  0.10145526E+05                                10.580664                            7.028626       0.007841       1.989381                    0.998628      29.158799      84.828652       0.605341       0.429835      -1.052171      -0.024598      -0.003191       0.004151       0.025149      -0.015871      -0.010903      -0.018739      -0.028498      -0.007989      -0.031809       0.002812       0.028997             15.114524      29.471462       3.247666       3.165841       8.387280       2.123842       7.484829           0.000002
          320              C      11.614616      11.798572      13.237231       0.175814      35.903972 0.37384138E+03  0.84166566E+04                                 9.625311                            6.500162      -0.054365       2.008013                    0.998983      25.075638      69.277031       0.641891       0.423831      -1.065417       0.011903      -0.002167      -0.001067       0.012146      -0.007624       0.000816       0.006061       0.018952      -0.023607      -0.014064      -0.002101       0.016165             13.379851      24.941466       1.091668       0.831169       9.540378       1.748350       5.657709           0.000002
          321              C      10.989193      12.963907      13.664831      -0.194790      35.319068 0.42586271E+03  0.99187528E+04                                 9.293250                            6.826959       0.195858       2.034785                    0.999696      29.197750      82.410084       0.640770       0.410408      -1.072566       0.002481       0.006145       0.003726       0.007602       0.019082       0.008575       0.005085      -0.011706      -0.010792      -0.019263      -0.005507       0.024770             11.669714      20.687168      -2.215124      -0.550090       8.966572       1.523222       5.355403          -0.000001
          322              C       9.602971      13.056152      13.643844       0.095306      29.742324 0.33708770E+03  0.74269954E+04                                 8.396695                            6.143923       0.236425       2.089846                    0.999757      25.858001      71.663450       0.661997       0.419933      -1.063332      -0.024424      -0.041573      -0.017247       0.051208       0.005345       0.001891      -0.001964      -0.043990       0.039449      -0.029315       0.012436       0.016879             10.397840      17.215493      -1.371505      -0.515474       8.879728       1.721821       5.098300          -0.000001
          323              C       9.464652      10.817965      12.770281       0.087654      30.443782 0.34603726E+03  0.76913918E+04                                 8.577635                            6.261780       0.173736       2.070482                    0.999461      26.161112      73.353860       0.648515       0.424917      -1.057842      -0.014473       0.046144       0.011763       0.049771       0.004035       0.002485      -0.005329      -0.023141       0.086093      -0.026807      -0.002827       0.029634             10.721128      17.266235      -0.469976      -0.239000       9.904295       1.613605       4.992854           0.000004
          324              C      10.852867      10.724619      12.789694      -0.194737      37.459191 0.44809775E+03  0.10601521E+05                                 9.736035                            7.060945       0.205926       2.043298                    0.999340      29.491801      84.708000       0.620478       0.417238      -1.065001      -0.003125       0.000257      -0.003374       0.004606      -0.019565      -0.005521      -0.004141      -0.004710       0.037196      -0.027104       0.012993       0.014111             12.348003      20.631200       1.526523       0.337584      10.759684       1.795533       5.653124           0.000005
          325              N      11.390846       6.352922      13.035498      -0.199078      38.935748 0.49608095E+03  0.11788662E+05                                 9.589834                            7.167442       0.016738       2.057354                    0.996661      26.658380      71.646912       0.663723       0.388335      -1.107319      -0.139490       0.006247      -0.001777       0.139641       0.005197      -0.001070       0.024052      -0.123519       0.034086      -0.067717       0.001018       0.066699             12.063516      18.850712      -1.171929      -0.486616      11.425848       2.146330       5.913987           0.000002
          326              N       2.142733       5.925126      12.387803      -0.191833      35.045818 0.46161700E+03  0.10823377E+05                                 8.975733                            6.960618       0.019279       2.063669                    0.996881      26.413844      71.576329       0.663713       0.393591      -1.098567       0.138537      -0.007385       0.006310       0.138877       0.006342       0.003432       0.021040      -0.119312       0.086591      -0.074478       0.014476       0.060002             10.601195      14.424990       0.254421      -0.165605       9.817974       3.455871       7.560620           0.000001
          327              N       8.751939      11.901289      26.152057      -0.199144      38.939822 0.49613237E+03  0.11790246E+05                                 9.590594                            7.167864       0.016936       2.057398                    0.996663      26.659935      71.653324       0.663693       0.388341      -1.107310      -0.007492      -0.139490      -0.001725       0.139702      -0.006982       0.023841      -0.003383       0.123197       0.034048      -0.067723       0.001002       0.066721             12.064703      11.269345      -0.424218       2.088397      19.010361      -0.694963       5.914403           0.000002
          328              N       7.418658       2.739796      25.504361      -0.191889      35.048422 0.46165404E+03  0.10824482E+05                                 8.976165                            6.960884       0.019484       2.063711                    0.996883      26.415190      71.581189       0.663701       0.393589      -1.098566       0.006250       0.138652       0.006304       0.138936      -0.005429       0.021290       0.001353       0.119520       0.086584      -0.074491       0.014466       0.060025             10.601813       9.912458       0.699507       3.423084      14.332039      -0.503962       7.560941           0.000001
          329              N      11.479907       6.433633       0.081060      -0.199144      38.939823 0.49613237E+03  0.11790246E+05                                 9.590595                            7.167864       0.016936       2.057398                    0.996663      26.659935      71.653325       0.663693       0.388341      -1.107310       0.007492       0.139490       0.001725       0.139702      -0.006982       0.023841      -0.003383       0.123197       0.034048      -0.067723       0.001002       0.066721             12.064704      11.269346      -0.424218       2.088397      19.010362      -0.694963       5.914404           0.000002
          330              N      12.813188      15.595126       0.728756      -0.191889      35.048422 0.46165404E+03  0.10824482E+05                                 8.976165                            6.960884       0.019484       2.063711                    0.996883      26.415190      71.581188       0.663701       0.393589      -1.098566      -0.006250      -0.138652      -0.006304       0.138936      -0.005429       0.021290       0.001353       0.119520       0.086584      -0.074491       0.014466       0.060025             10.601813       9.912458       0.699507       3.423084      14.332039      -0.503962       7.560941           0.000001
          331              N       8.841000      11.982000      13.197619      -0.199078      38.935747 0.49608093E+03  0.11788661E+05                                 9.589834                            7.167441       0.016738       2.057354                    0.996661      26.658380      71.646909       0.663723       0.388335      -1.107319       0.139490      -0.006247       0.001777       0.139641       0.005197      -0.001070       0.024052      -0.123519       0.034086      -0.067717       0.001018       0.066699             12.063515      18.850711      -1.171929      -0.486616      11.425847       2.146329       5.913987           0.000002
          332              N      18.089113      12.409796      13.845314      -0.191833      35.045818 0.46161700E+03  0.10823377E+05                                 8.975733                            6.960618       0.019279       2.063669                    0.996881      26.413844      71.576329       0.663713       0.393591      -1.098567      -0.138537       0.007385      -0.006310       0.138878       0.006342       0.003432       0.021040      -0.119312       0.086591      -0.074478       0.014476       0.060002             10.601194      14.424990       0.254421      -0.165605       9.817974       3.455871       7.560620           0.000001
          333              O      13.644421       7.848830      11.624419      -0.569956      36.537917 0.54680415E+03  0.13221893E+05                                 8.773971                            7.253778       0.296744       2.136699                    0.998141      27.993376      74.187286       0.701966       0.360851      -1.135697       0.034289      -0.021737      -0.014296       0.043041       0.058576      -0.027557       0.031029       0.003547       0.117675      -0.091379       0.038770       0.052609             10.114926      10.769687       2.858838      -3.309931      10.835717      -3.620565       8.739374           0.000005
          334              O      15.799137       7.581153      11.232758      -0.560995      36.966280 0.54589075E+03  0.13172659E+05                                 8.807473                            7.209427       0.420941       2.183513                    0.998586      27.594347      72.664035       0.710905       0.357048      -1.140579      -0.032584      -0.002929       0.001178       0.032736      -0.038504       0.046981       0.034882      -0.009101      -0.009469      -0.080975       0.036378       0.044597             10.423926      10.725342      -4.499415       1.544388      13.117857      -3.362565       7.428580           0.000003
          335              O      14.967177      12.831491       7.943388      -0.194780      30.626125 0.31784203E+03  0.66863046E+04                                 7.956125                            5.450102       0.436194       2.269251                    0.999239      22.262474      54.379712       0.830811       0.350453      -1.148204      -0.178218      -0.051367      -0.015870       0.186151      -0.067714       0.073240      -0.114630      -0.040803      -0.010262      -0.107891      -0.067644       0.175535             11.316591       6.252760      -2.327062       2.779739      13.910536      -9.079692      13.786476          -0.000002
          336              O      12.466573      13.442522       4.860997      -0.197982      32.400208 0.34938730E+03  0.75339677E+04                                 8.245884                            5.746448       0.286146       2.214804                    0.999066      22.607614      56.107042       0.801431       0.354424      -1.143741      -0.036634       0.182648      -0.019892       0.187344       0.083854       0.103359       0.058631       0.035404      -0.108492      -0.109641      -0.061070       0.170711             11.243582      15.503503       3.081663       8.487106       6.611425       2.217521      11.615817          -0.000001
          337              O       7.530158      11.925170       1.306672      -0.560039      35.176138 0.51039304E+03  0.12136568E+05                                 8.565016                            6.992242       0.274128       2.137842                    0.997858      27.544665      72.504644       0.717060       0.359219      -1.136432      -0.015774       0.036808       0.001202       0.040064       0.037685      -0.034524       0.046717      -0.001596      -0.017416      -0.079721       0.032518       0.047203             10.065071      10.385511       4.144866       3.260753      11.958300       2.633662       7.851402           0.000002
          338              O       7.555897      14.085745       0.908453      -0.570619      37.244365 0.55415688E+03  0.13444546E+05                                 8.906668                            7.327468       0.217319       2.116968                    0.996963      27.895671      74.052750       0.694842       0.363334      -1.133748      -0.012937      -0.021228       0.011944       0.027580      -0.047028      -0.042540      -0.041336       0.006756       0.067685      -0.089709       0.035506       0.054203             10.241907      10.258780      -2.868962       4.206723      10.750366      -3.146773       9.716575           0.000002
          339              O      14.210219      16.115431       7.502671      -0.206294      29.088524 0.33064555E+03  0.70201415E+04                                 7.635523                            5.550374       0.482036       2.278303                    0.999466      22.491798      55.078090       0.825676       0.349392      -1.149814       0.193435       0.004002      -0.047744       0.199280      -0.026618      -0.036845       0.138535      -0.108630       0.025341      -0.113158      -0.064492       0.177650             10.044983       5.530179       0.855618       0.340352      13.823392       7.541706      10.781378          -0.000002
          340              O      15.664102       4.747256      10.827194      -0.567650      35.858811 0.53883359E+03  0.12944596E+05                                 8.619985                            7.149095       0.458704       2.195533                    0.998235      27.604698      72.245914       0.716793       0.355696      -1.143032      -0.030788       0.016574       0.012987       0.037300       0.042007       0.050222      -0.041962       0.037799      -0.039940      -0.091265       0.028582       0.062683              9.973246      12.745629       3.374738       2.370638       8.949610       2.951798       8.224500          -0.000000
          341              O      13.525863       5.038584      11.331920      -0.576623      40.506271 0.57236356E+03  0.14015451E+05                                 9.493709                            7.462282       0.125462       2.081756                    0.996516      28.302533      75.772659       0.685596       0.364840      -1.131242       0.028531       0.002778      -0.014261       0.032018      -0.046711      -0.046849      -0.032904      -0.063139       0.074200      -0.095637       0.040401       0.055235             11.503092       9.936267      -3.210456      -3.286785      12.549148       6.307346      12.023860           0.000001
          342              O      15.717686      14.267256       4.171590      -0.199103      32.850520 0.36676028E+03  0.80165128E+04                                 8.368448                            5.942103       0.334449       2.237580                    0.998435      22.695786      56.972989       0.776200       0.361018      -1.136864       0.052638      -0.166060       0.069955       0.187724       0.021585      -0.120609      -0.055477       0.071467       0.160652      -0.103757      -0.064069       0.167826             11.109482      12.684351      -0.013932      -7.903024       5.880670      -0.865531      14.763425          -0.000002
          343              O       4.674417      11.943499       1.026502      -0.565477      35.937837 0.52415317E+03  0.12540824E+05                                 8.694791                            7.076940       0.255090       2.123485                    0.998256      27.836905      73.383134       0.714454       0.358314      -1.137703       0.011608       0.033025      -0.006754       0.035651      -0.045675       0.041465       0.046111      -0.004808       0.019538      -0.089057       0.039949       0.049108             10.349948      11.715659      -4.912340      -3.467803      11.798977       2.295591       7.535207          -0.000002
          344              O       4.716022      14.094912       0.513120      -0.567641      37.432901 0.54508988E+03  0.13157660E+05                                 8.915595                            7.208366       0.245916       2.121169                    0.998370      27.829477      73.462046       0.709837       0.357468      -1.139451      -0.003343      -0.026033       0.009550       0.027930       0.052448       0.027844      -0.029411       0.026663       0.108091      -0.085514       0.035140       0.050374             10.638945      13.026380       2.997347      -5.598705       8.841522      -2.702510      10.048932          -0.000000
          345              O      10.461778      13.997188      24.740977      -0.569796      36.532803 0.54671123E+03  0.13219078E+05                                 8.773212                            7.253209       0.296753       2.136746                    0.998140      27.990916      74.179041       0.701987       0.360856      -1.135694      -0.018279       0.036249      -0.014274       0.043034       0.057755       0.028148      -0.030462       0.019402       0.117585      -0.091319       0.038749       0.052570             10.113997      11.392231       2.797108      -3.927357      10.211231      -2.938444       8.738530           0.000005
          346              O      10.406843      16.167772      24.349317      -0.560908      36.963318 0.54583887E+03  0.13171086E+05                                 8.807012                            7.209095       0.420980       2.183545                    0.998587      27.593109      72.659754       0.710920       0.357049      -1.140578      -0.006111      -0.032126       0.001201       0.032724      -0.038643       0.039302       0.043322      -0.006135      -0.009399      -0.080949       0.036351       0.044598             10.423327      12.215138      -4.646111      -3.194465      11.626702       1.866780       7.428142           0.000003
          347              O      15.550196      14.824593      21.059946      -0.194773      30.624792 0.31782936E+03  0.66859606E+04                                 7.955847                            5.449959       0.436138       2.269234                    0.999239      22.262229      54.378509       0.830831       0.350448      -1.148209      -0.068602      -0.172320      -0.015860       0.186150      -0.070408      -0.106888       0.084132       0.013550      -0.010250      -0.107885      -0.067654       0.175539             11.316123      13.381629      -3.029885      -8.762656       6.780746       3.657149      13.785995          -0.000002
          348              O      15.912884      12.276097      17.977555      -0.197989      32.401456 0.34940108E+03  0.75343537E+04                                 8.246150                            5.746606       0.286083       2.214781                    0.999065      22.607897      56.108428       0.801409       0.354430      -1.143734       0.178174      -0.054387      -0.019880       0.187348       0.085694       0.068490       0.097112      -0.001979      -0.108485      -0.109642      -0.061070       0.170712             11.243968       7.299165       3.890835       3.039753      14.816588       8.228843      11.616149          -0.000001
          349              O      13.918428       7.512411      14.423230      -0.560063      35.177294 0.51041569E+03  0.12137250E+05                                 8.565208                            6.992403       0.274150       2.137841                    0.997859      27.545218      72.506690       0.717050       0.359220      -1.136431       0.035102      -0.019315       0.001210       0.040083       0.036802       0.043103      -0.038959       0.016253      -0.017431      -0.079731       0.032543       0.047188             10.065280      12.752817       3.911529       2.940982       9.591406       2.986699       7.851619           0.000002
          350              O      16.071101       7.326001      14.025011      -0.570629      37.244374 0.55416042E+03  0.13444650E+05                                 8.906658                            7.327485       0.217374       2.116985                    0.996963      27.895707      74.052835       0.694843       0.363334      -1.133749      -0.022409      -0.010795       0.011948       0.027595      -0.045463      -0.045310      -0.038295      -0.025024       0.067671      -0.089718       0.035506       0.054212             10.241867      10.185093      -2.861638      -2.718691      10.823926       4.495245       9.716584           0.000002
          351              O      18.744002      13.749025      20.619230      -0.206289      29.087373 0.33063176E+03  0.70197661E+04                                 7.635279                            5.550225       0.481990       2.278292                    0.999465      22.491557      55.076933       0.825696       0.349388      -1.149819       0.022961       0.192107      -0.047737       0.199277      -0.036718       0.134249      -0.050269       0.096138       0.025330      -0.113159      -0.064492       0.177651             10.044618      13.910075       0.029229       7.538377       5.442771      -0.401370      10.781007          -0.000002
          352              O       7.573372      16.311489      23.943753      -0.567621      35.858135 0.53881862E+03  0.12944150E+05                                 8.619896                            7.149010       0.458649       2.195522                    0.998235      27.604341      72.244796       0.716794       0.355697      -1.143031       0.013474      -0.032256       0.012994       0.037294       0.044885      -0.036808       0.054095      -0.020681      -0.039931      -0.091245       0.028554       0.062691              9.973157       9.645165       3.680431       3.170111      12.049935       2.069497       8.224371          -0.000000
          353              O       7.653462      14.154982      24.448478      -0.576609      40.506541 0.57236346E+03  0.14015459E+05                                 9.493790                            7.462309       0.125378       2.081732                    0.996516      28.302483      75.772740       0.685591       0.364843      -1.131239       0.005555       0.028097      -0.014254       0.031992      -0.051972      -0.037333      -0.043397       0.043629       0.074237      -0.095627       0.040404       0.055224             11.503243      11.896950      -3.403948       5.954376      10.588859      -3.890082      12.023921           0.000001
          354              O      17.052680      15.430583      17.288149      -0.199124      32.851771 0.36677483E+03  0.80169179E+04                                 8.368667                            5.942229       0.334452       2.237571                    0.998435      22.696220      56.974567       0.776189       0.361019      -1.136862      -0.160089       0.068693       0.069964       0.187729       0.028141      -0.067047      -0.114588      -0.061666       0.160653      -0.103766      -0.064064       0.167829             11.109815       5.943650       0.650829      -1.636984      12.622008      -7.780253      14.763785          -0.000002
          355              O      13.656425       4.668656      14.143060      -0.565602      35.943469 0.52425161E+03  0.12543792E+05                                 8.695703                            7.077608       0.254910       2.123387                    0.998256      27.839280      73.391646       0.714418       0.358315      -1.137701       0.034029       0.008297      -0.006731       0.035667      -0.045264       0.049985       0.036773      -0.013168       0.019528      -0.089098       0.039978       0.049120             10.351117      10.839653      -4.826397       1.944427      12.677611      -3.676972       7.536086          -0.000002
          356              O      15.801537       4.498934      13.629678      -0.567745      37.437496 0.54516914E+03  0.13160066E+05                                 8.916314                            7.208876       0.245780       2.121090                    0.998369      27.831392      73.468758       0.709813       0.357466      -1.139451      -0.026248      -0.000795       0.009568       0.027949       0.054058      -0.026541       0.030626      -0.005700       0.108134      -0.085548       0.035139       0.050409             10.639898       9.467913       3.348619      -3.239173      12.401911      -5.307139      10.049871          -0.000000
          357              O       9.770068       4.337734       1.492140      -0.569796      36.532801 0.54671118E+03  0.13219076E+05                                 8.773211                            7.253209       0.296753       2.136746                    0.998140      27.990915      74.179037       0.701987       0.360856      -1.135694       0.018279      -0.036249       0.014274       0.043034       0.057755       0.028148      -0.030462       0.019402       0.117585      -0.091319       0.038749       0.052570             10.113997      11.392230       2.797108      -3.927356      10.211231      -2.938444       8.738529           0.000005
          358              O       9.825003       2.167150       1.883800      -0.560908      36.963319 0.54583888E+03  0.13171087E+05                                 8.807012                            7.209095       0.420980       2.183545                    0.998587      27.593109      72.659755       0.710920       0.357049      -1.140578       0.006111       0.032126      -0.001201       0.032724      -0.038643       0.039302       0.043322      -0.006135      -0.009399      -0.080949       0.036351       0.044598             10.423327      12.215138      -4.646111      -3.194465      11.626702       1.866780       7.428142           0.000003
          359              O       4.681650       3.510329       5.173171      -0.194773      30.624792 0.31782937E+03  0.66859607E+04                                 7.955846                            5.449958       0.436138       2.269234                    0.999239      22.262230      54.378510       0.830831       0.350448      -1.148209       0.068602       0.172320       0.015860       0.186150      -0.070408      -0.106888       0.084132       0.013550      -0.010250      -0.107885      -0.067654       0.175539             11.316122      13.381628      -3.029884      -8.762655       6.780745       3.657149      13.785994          -0.000002
          360              O       4.318962       6.058825       8.255562      -0.197989      32.401456 0.34940109E+03  0.75343539E+04                                 8.246151                            5.746607       0.286083       2.214781                    0.999065      22.607897      56.108429       0.801409       0.354430      -1.143734      -0.178174       0.054387       0.019880       0.187348       0.085694       0.068489       0.097112      -0.001979      -0.108485      -0.109642      -0.061070       0.170712             11.243968       7.299165       3.890836       3.039753      14.816589       8.228844      11.616150          -0.000001
          361              O       6.313418      10.822511      11.809887      -0.560063      35.177298 0.51041576E+03  0.12137252E+05                                 8.565209                            6.992404       0.274150       2.137841                    0.997859      27.545219      72.506695       0.717050       0.359220      -1.136431      -0.035102       0.019315      -0.001210       0.040083       0.036802       0.043103      -0.038958       0.016253      -0.017431      -0.079731       0.032543       0.047188             10.065281      12.752818       3.911529       2.940982       9.591407       2.986700       7.851620           0.000002
          362              O       4.160745      11.008921      12.208106      -0.570629      37.244376 0.55416045E+03  0.13444652E+05                                 8.906659                            7.327486       0.217374       2.116984                    0.996963      27.895707      74.052838       0.694843       0.363334      -1.133748       0.022409       0.010795      -0.011948       0.027595      -0.045463      -0.045310      -0.038295      -0.025024       0.067671      -0.089718       0.035506       0.054212             10.241868      10.185094      -2.861638      -2.718692      10.823927       4.495246       9.716585           0.000002
          363              O       1.487844       4.585897       5.613887      -0.206289      29.087372 0.33063176E+03  0.70197658E+04                                 7.635279                            5.550225       0.481990       2.278292                    0.999465      22.491557      55.076932       0.825696       0.349388      -1.149819      -0.022961      -0.192107       0.047737       0.199277      -0.036718       0.134249      -0.050269       0.096138       0.025330      -0.113159      -0.064492       0.177651             10.044618      13.910075       0.029229       7.538377       5.442771      -0.401370      10.781007          -0.000002
          364              O      12.658474       2.023433       2.289364      -0.567621      35.858135 0.53881862E+03  0.12944150E+05                                 8.619896                            7.149010       0.458649       2.195522                    0.998235      27.604340      72.244795       0.716794       0.355697      -1.143031      -0.013474       0.032256      -0.012994       0.037294       0.044885      -0.036808       0.054095      -0.020681      -0.039931      -0.091245       0.028554       0.062691              9.973157       9.645165       3.680432       3.170111      12.049936       2.069497       8.224371          -0.000000
          365              O      12.578384       4.179940       1.784639      -0.576609      40.506543 0.57236349E+03  0.14015459E+05                                 9.493791                            7.462310       0.125378       2.081732                    0.996516      28.302483      75.772741       0.685591       0.364843      -1.131239      -0.005555      -0.028097       0.014254       0.031992      -0.051972      -0.037333      -0.043397       0.043629       0.074237      -0.095627       0.040404       0.055224             11.503244      11.896951      -3.403948       5.954377      10.588859      -3.890083      12.023922           0.000001
          366              O       3.179166       2.904339       8.944968      -0.199124      32.851771 0.36677483E+03  0.80169179E+04                                 8.368667                            5.942229       0.334452       2.237571                    0.998435      22.696220      56.974567       0.776189       0.361019      -1.136862       0.160089      -0.068693      -0.069964       0.187729       0.028141      -0.067047      -0.114588      -0.061666       0.160653      -0.103766      -0.064064       0.167829             11.109814       5.943650       0.650829      -1.636984      12.622008      -7.780253      14.763785          -0.000002
          367              O       6.575421      13.666266      12.090057      -0.565602      35.943472 0.52425165E+03  0.12543794E+05                                 8.695703                            7.077608       0.254910       2.123387                    0.998256      27.839281      73.391650       0.714418       0.358315      -1.137701      -0.034029      -0.008297       0.006731       0.035667      -0.045264       0.049985       0.036773      -0.013168       0.019528      -0.089098       0.039978       0.049120             10.351117      10.839653      -4.826397       1.944427      12.677612      -3.676972       7.536087          -0.000002
          368              O       4.430309      13.835988      12.603439      -0.567745      37.437495 0.54516913E+03  0.13160066E+05                                 8.916314                            7.208875       0.245780       2.121090                    0.998369      27.831392      73.468757       0.709813       0.357466      -1.139451       0.026248       0.000795      -0.009568       0.027949       0.054058      -0.026541       0.030626      -0.005700       0.108134      -0.085548       0.035139       0.050409             10.639898       9.467913       3.348619      -3.239173      12.401910      -5.307139      10.049870          -0.000000
          369              O       6.587425      10.486092      14.608698      -0.569956      36.537917 0.54680415E+03  0.13221893E+05                                 8.773971                            7.253778       0.296744       2.136699                    0.998141      27.993375      74.187285       0.701966       0.360851      -1.135697      -0.034288       0.021737       0.014296       0.043041       0.058576      -0.027557       0.031029       0.003547       0.117675      -0.091379       0.038770       0.052609             10.114926      10.769687       2.858838      -3.309931      10.835718      -3.620565       8.739374           0.000005
          370              O       4.432709      10.753769      15.000359      -0.560995      36.966280 0.54589074E+03  0.13172659E+05                                 8.807472                            7.209427       0.420941       2.183513                    0.998586      27.594347      72.664035       0.710905       0.357048      -1.140579       0.032584       0.002929      -0.001178       0.032736      -0.038504       0.046981       0.034882      -0.009101      -0.009468      -0.080975       0.036378       0.044597             10.423926      10.725342      -4.499415       1.544387      13.117857      -3.362565       7.428580           0.000003
          371              O       5.264669       5.503431      18.289729      -0.194780      30.626124 0.31784202E+03  0.66863043E+04                                 7.956125                            5.450102       0.436194       2.269251                    0.999239      22.262474      54.379711       0.830811       0.350453      -1.148204       0.178218       0.051367       0.015870       0.186151      -0.067714       0.073240      -0.114630      -0.040803      -0.010262      -0.107891      -0.067644       0.175535             11.316590       6.252760      -2.327061       2.779739      13.910535      -9.079691      13.786476          -0.000002
          372              O       7.765273       4.892400      21.372120      -0.197982      32.400209 0.34938730E+03  0.75339678E+04                                 8.245885                            5.746448       0.286146       2.214804                    0.999066      22.607614      56.107042       0.801431       0.354424      -1.143741       0.036634      -0.182648       0.019892       0.187344       0.083854       0.103359       0.058631       0.035404      -0.108492      -0.109641      -0.061070       0.170711             11.243582      15.503503       3.081664       8.487106       6.611425       2.217521      11.615817          -0.000001
          373              O      12.701688       6.409752      24.926445      -0.560039      35.176139 0.51039305E+03  0.12136569E+05                                 8.565016                            6.992242       0.274128       2.137842                    0.997858      27.544664      72.504643       0.717060       0.359219      -1.136432       0.015774      -0.036808      -0.001202       0.040064       0.037685      -0.034524       0.046717      -0.001596      -0.017416      -0.079721       0.032518       0.047203             10.065071      10.385511       4.144867       3.260753      11.958300       2.633662       7.851403           0.000002
          374              O      12.675949       4.249177      25.324664      -0.570619      37.244365 0.55415687E+03  0.13444546E+05                                 8.906669                            7.327468       0.217320       2.116968                    0.996963      27.895670      74.052749       0.694842       0.363334      -1.133748       0.012937       0.021228      -0.011944       0.027580      -0.047028      -0.042540      -0.041336       0.006756       0.067685      -0.089709       0.035506       0.054203             10.241908      10.258781      -2.868962       4.206723      10.750367      -3.146773       9.716575           0.000002
          375              O       6.021627       2.219491      18.730446      -0.206294      29.088522 0.33064553E+03  0.70201409E+04                                 7.635523                            5.550374       0.482036       2.278303                    0.999466      22.491798      55.078088       0.825676       0.349392      -1.149814      -0.193435      -0.004002       0.047744       0.199280      -0.026618      -0.036845       0.138535      -0.108630       0.025341      -0.113158      -0.064492       0.177650             10.044982       5.530179       0.855618       0.340352      13.823391       7.541705      10.781377          -0.000002
          376              O       4.567744      13.587666      15.405923      -0.567650      35.858811 0.53883359E+03  0.12944596E+05                                 8.619985                            7.149095       0.458704       2.195533                    0.998235      27.604698      72.245914       0.716793       0.355696      -1.143032       0.030788      -0.016574      -0.012987       0.037300       0.042007       0.050222      -0.041962       0.037799      -0.039940      -0.091265       0.028582       0.062683              9.973246      12.745629       3.374738       2.370638       8.949610       2.951798       8.224500          -0.000000
          377              O       6.705983      13.296338      14.901197      -0.576623      40.506272 0.57236358E+03  0.14015452E+05                                 9.493709                            7.462282       0.125462       2.081756                    0.996516      28.302533      75.772660       0.685596       0.364840      -1.131242      -0.028531      -0.002778       0.014261       0.032018      -0.046711      -0.046849      -0.032904      -0.063139       0.074200      -0.095637       0.040401       0.055235             11.503092       9.936267      -3.210456      -3.286785      12.549148       6.307347      12.023860           0.000001
          378              O       4.514160       4.067666      22.061527      -0.199103      32.850520 0.36676028E+03  0.80165128E+04                                 8.368448                            5.942103       0.334449       2.237580                    0.998435      22.695786      56.972989       0.776200       0.361018      -1.136864      -0.052638       0.166060      -0.069955       0.187724       0.021585      -0.120609      -0.055477       0.071467       0.160652      -0.103757      -0.064069       0.167826             11.109482      12.684351      -0.013932      -7.903024       5.880670      -0.865531      14.763425          -0.000002
          379              O      15.557429       6.391423      25.206615      -0.565477      35.937840 0.52415322E+03  0.12540826E+05                                 8.694792                            7.076940       0.255090       2.123485                    0.998256      27.836906      73.383138       0.714454       0.358314      -1.137703      -0.011608      -0.033025       0.006754       0.035651      -0.045675       0.041465       0.046111      -0.004808       0.019538      -0.089057       0.039949       0.049108             10.349948      11.715660      -4.912340      -3.467804      11.798977       2.295592       7.535208          -0.000002
          380              O      15.515824       4.240010      25.719997      -0.567641      37.432903 0.54508992E+03  0.13157661E+05                                 8.915595                            7.208366       0.245916       2.121169                    0.998370      27.829477      73.462049       0.709837       0.357468      -1.139451       0.003343       0.026033      -0.009550       0.027930       0.052448       0.027844      -0.029411       0.026663       0.108091      -0.085514       0.035140       0.050374             10.638946      13.026381       2.997347      -5.598706       8.841523      -2.702510      10.048933          -0.000000

******************************************************
Auxiliary information for the entire system
The total spin magnetic moment of the unit cell is   -0.000044
The total net atomic charge of the unit cell is   0.000001
Accuracy of reproducing the electrostatic potential in the unit cell:
  The inner radius (bohr) =    5.0000
  The outer radius (bohr) =   12.0000
  Valid grid points have density less than (e/(bohr^3)) =    0.0001
  The number of valid grid points were=       432230
  The rms potential error without charges in kcal/mol is=      6.23079
  The rms potential error with partial charges in kcal/mol is=      0.73351
  The RRMSE value at monopole order=      0.11772
  The rms potential error with partial charges and cloud penetration in kcal/mol is=      0.74054
  The RRMSE value at monopole order with cloud penetration is=      0.11885
  The rms potential error with partial charges and atomic dipoles in kcal/mol is=      0.48814
  The RRMSE value at dipole order=      0.07834
  The rms potential error with partial charges, atomic dipoles and cloud penetration in kcal/mol is=      0.47722
  The RRMSE value at dipole order with cloud penetration=      0.07659

******************************************************
The electron densities and ab initio electrostatic potential were computed in VASP using the PBE functional and
projector augmented wave method. See the main text of the journal article for a description of computational details.
The atomic charges, dipoles, and quadrupoles were computed with the DDEC6 method as described in
(a) T. A. Manz and N. Gabaldon Limas, RSC Adv. 6 (2016) 47771-47801 DOI: 10.1039/c6ra04656h
(b) N. Gabaldon Limas and T. A. Manz, RSC Adv. 8 (2018) 2678-2707 DOI: 10.1039/c7ra11829e.
For each atom in the material, the electron cloud parameters were fit to the spherically averaged atom-in-material
electron density using radial positions for which this density was between 10^-4 and 10^-2 electrons per cubic bohr.
The polarizabilities, dispersion coefficients, and quantum Drude oscillator (QDO) parameters were fit using the MCLF method.
The magnetic structure of the system was optimized in VASP from the default ferromagnetic initial guess using spin polarization.
The atomic spin moments (ASMs) were computed on this optimized magnetic structure using the DDEC6 partition as inputs
to the method of T. A. Manz and D. S. Sholl, J. Chem. Theory Comput. 7 (2011) 4146-4164 DOI: 10.1021/ct200539n.
The RMSE and RRMSE were computed using a uniform grid with Ewald summation.
