# Supplementary material for: A collection of forcefield precursors for metal–organic frameworks
Source: RSC Adv. 2019 Nov 13;9(63):36492–507. doi: 10.1039/c9ra07327b (PMC9075174; doi:10.1039/c9ra07327b)
Supplement: RA-009-C9RA07327B-s4310 [file RA-009-C9RA07327B-s4310.xyz]

  288
jmolscript: load "" {1 1 1} spacegroup "x,y,z" unitcell [{     16.284500     0.000000     0.000000 }, {      5.098825    15.465669     0.000000 }, {      2.137944     1.546286    27.512770 }]
Cd    10.552282    14.385710     5.201014     0.920522
Cd     5.485926    10.721426     8.555371     0.920533
Cd    12.968987     2.626245    22.311756     0.920522
Cd    18.035343     6.290529    18.957399     0.920533
H      8.439936    10.989728     2.170758     0.108237
H      7.951140    10.014329     0.143066     0.126625
H     12.793050    14.025086    25.936288     0.134293
H     11.053268    13.438115     0.495230     0.119474
H      9.351115    11.488566    25.548358     0.093325
H     10.494857    10.421901    25.364023     0.099673
H     10.995073    11.038089    21.853393     0.087524
H     11.782584    11.812598    22.975914     0.094596
H     13.299552    10.961694    21.347158     0.124621
H     14.997901     9.964015    20.216383     0.110964
H     14.655559     6.696560    22.508197     0.128319
H     12.881086     7.669803    23.589449     0.139594
H      9.901980    13.314465    23.336332     0.096180
H      9.131460    12.578157    22.178044     0.085895
H      8.197947    14.743815    22.103759     0.130389
H     22.733611    16.237339    21.682814     0.113200
H     20.388434    14.461081    24.282771     0.118910
H      5.867738    12.947760    24.764244     0.135564
H      9.361180     9.253334    23.504159     0.102221
H      8.144010    10.189158    23.864577     0.100115
H      7.446639    10.546921    19.745915     0.124038
H      5.624032     9.438351    18.815983     0.127948
H      5.310157     7.178473    22.194552     0.131802
H      7.240062     8.305757    23.044696     0.129317
H     17.258121     8.835643    19.924748     0.433327
H     18.732930    15.732372    22.989671     0.427710
H      9.372543    11.664244    11.585627     0.108237
H     10.451943    11.823056    13.613319     0.126626
H      7.264755    10.026701    15.332867     0.134295
H      6.229010     9.948929    13.261155     0.119475
H     10.751434    12.501358    15.720797     0.093320
H     11.406348    11.081144    15.905132     0.099671
H     10.664521    10.799014    19.415762     0.087522
H      9.682380    10.293608    18.293241     0.094599
H     10.015522     8.586491    19.921997     0.124620
H     10.431266     6.661158    21.052772     0.110965
H     13.641615     5.963216    18.760958     0.128319
H     13.272912     7.953194    17.679706     0.139594
H      8.844865    12.549898    17.932823     0.096175
H      9.785406    13.051128    19.091111     0.085892
H      8.020935    14.615789    19.165396     0.130382
H      2.051261     1.278656    19.586341     0.113200
H      4.472500     2.949748    16.986384     0.118908
H     10.456289    16.266467    16.504911     0.135564
H     12.871120    11.791927    17.764996     0.102219
H     12.363459    13.240909    17.404578     0.100111
H     12.242039    14.015233    21.523240     0.124046
H     13.865541    15.399092    22.453172     0.127949
H     16.110063    14.989596    19.074603     0.131805
H     14.435192    13.509694    18.224459     0.129318
H     10.795205     4.161284    21.344407     0.433329
H      3.783487     4.920061    18.279484     0.427710
H     15.081333     6.022227    25.342012     0.108237
H     15.570129     6.997626    27.369704     0.126625
H     10.728219     2.986869     1.576482     0.134293
H     12.468001     3.573840    27.017540     0.119474
H     14.170154     5.523389     1.964412     0.093325
H     13.026412     6.590054     2.148747     0.099673
H     12.526196     5.973866     5.659377     0.087524
H     11.738685     5.199357     4.536856     0.094596
H     10.221717     6.050261     6.165612     0.124621
H      8.523368     7.047940     7.296387     0.110963
H      8.865710    10.315395     5.004573     0.128319
H     10.640183     9.342152     3.923321     0.139593
H     13.619289     3.697490     4.176438     0.096180
H     14.389809     4.433798     5.334726     0.085895
H     15.323322     2.268140     5.409011     0.130389
H      0.787658     0.774616     5.829956     0.113200
H      3.132835     2.550874     3.229999     0.118910
H     17.653531     4.064195     2.748526     0.135564
H     14.160089     7.758621     4.008611     0.102221
H     15.377259     6.822797     3.648193     0.100115
H     16.074630     6.465034     7.766855     0.124038
H     17.897237     7.573604     8.696787     0.127948
H     18.211112     9.833482     5.318218     0.131802
H     16.281207     8.706198     4.468074     0.129317
H      6.263148     8.176312     7.588022     0.433327
H      4.788339     1.279583     4.523099     0.427710
H     14.148726     5.347711    15.927143     0.108236
H     13.069326     5.188899    13.899451     0.126626
H     16.256514     6.985254    12.179903     0.134295
H     17.292259     7.063026    14.251615     0.119475
H     12.769835     4.510597    11.791973     0.093320
H     12.114921     5.930811    11.607638     0.099671
H     12.856748     6.212941     8.097008     0.087522
H     13.838889     6.718347     9.219529     0.094599
H     13.505747     8.425464     7.590773     0.124620
H     13.090003    10.350797     6.459998     0.110965
H      9.879654    11.048739     8.751812     0.128319
H     10.248357     9.058761     9.833064     0.139594
H     14.676404     4.462057     9.579947     0.096175
H     13.735863     3.960827     8.421659     0.085892
H     15.500334     2.396166     8.347374     0.130382
H     21.470008    15.733299     7.926429     0.113200
H     19.048769    14.062207    10.526386     0.118908
H     13.064980     0.745488    11.007859     0.135564
H     10.650149     5.220028     9.747774     0.102219
H     11.157810     3.771046    10.108192     0.100111
H     11.279230     2.996722     5.989530     0.124046
H      9.655728     1.612863     5.059598     0.127949
H      7.411206     2.022359     8.438167     0.131805
H      9.086077     3.502261     9.288311     0.129318
H     12.726064    12.850671     6.168363     0.433329
H     19.737782    12.091894     9.233286     0.427710
C     10.015578    12.949066     2.855826     0.565378
C      9.752674    12.316070     1.554472    -0.041182
C      8.870294    11.305699     1.408654    -0.074136
C      8.566923    10.707035     0.195341    -0.260685
C     11.355742    12.726428    26.577336     0.267293
C     12.322161    13.736335    26.687387    -0.234957
C     10.425592    12.753296     0.418194    -0.081905
C     10.165310    11.281254    25.062758    -0.079437
C      9.899885    11.254173    23.579269     0.088205
C     11.181273    11.071469    22.805060    -0.075573
C     12.879712     9.376605    22.560471     0.289593
C     13.558395    10.093603    21.559007    -0.221336
C     14.583699     9.511328    20.912456    -0.086739
C     15.039756     8.232313    21.270122    -0.104933
C     14.379611     7.552277    22.268836    -0.044762
C     13.313562     8.130996    22.907132    -0.213730
C     16.149448     7.572092    20.475003     0.571212
C      9.294571    12.585416    23.132737    -0.074121
C      7.195222    13.714716    23.468393     0.294812
C      7.390741    14.668802    22.557720    -0.237774
C     22.607339    15.559473    22.307354    -0.065111
C     21.412971    15.475333    22.929143    -0.077838
C     21.205345    14.528979    23.839815    -0.089284
C      5.991214    13.614182    24.128699    -0.214369
C     20.371815    16.456015    22.546715     0.627301
C      8.938235    10.104025    23.312946    -0.084408
C      7.476100     9.468172    21.492976     0.270313
C      7.020028     9.861478    20.208130    -0.223850
C      5.938744     9.208987    19.660625    -0.085958
C      5.323005     8.207732    20.392465    -0.053247
C      5.750061     7.831129    21.699322    -0.092561
C      6.901253     8.524759    22.208308    -0.254627
C      4.036274     7.496162    19.866971     0.545500
C      7.018378    10.781316    10.900559     0.565375
C      7.701863    10.832803    12.201913    -0.041178
C      8.937711    11.354459    12.347731    -0.074133
C      9.601260    11.455128    13.561044    -0.260682
C      8.948148    10.985115    14.691819     0.267293
C      7.686427    10.383501    14.581768    -0.234958
C      7.075925    10.330621    13.338191    -0.081912
C     10.693390    11.663191    16.206397    -0.079433
C     10.802216    11.906792    17.689886     0.088207
C     10.574518    10.632629    18.464095    -0.075575
C     11.652364     8.488915    18.708684     0.289592
C     10.758916     8.068857    19.710148    -0.221339
C     10.990881     6.912792    20.356699    -0.086733
C     12.062788     6.079196    19.999033    -0.104938
C     12.915327     6.493222    19.000319    -0.044765
C     12.699497     7.686869    18.362023    -0.213729
C     12.342356     4.818581    20.794152     0.571215
C      9.727441    12.898492    18.136418    -0.074122
C      9.312251    15.245875    17.800762     0.294815
C      8.344919    15.358920    18.711435    -0.237775
C      2.734579     1.186333    18.961801    -0.065111
C      3.188456     2.294299    18.340012    -0.077838
C      4.152234     2.195174    17.429340    -0.089287
C      9.784715    16.357863    17.140456    -0.214368
C      2.583081     3.590164    18.722440     0.627300
C     12.195632    12.459965    17.956209    -0.084407
C     13.257320    13.649488    19.776179     0.270312
C     13.026592    14.205775    21.061025    -0.223852
C     13.984834    15.028389    21.608530    -0.085957
C     15.128536    15.299664    20.876690    -0.053251
C     15.352487    14.776164    19.569833    -0.092563
C     14.333286    13.900039    19.060847    -0.254626
C     16.207213    16.298895    21.402184     0.545502
C     13.505691     4.062889    24.656944     0.565378
C     13.768595     4.695885    25.958298    -0.041182
C     14.650975     5.706256    26.104116    -0.074136
C     14.954346     6.304920    27.317429    -0.260685
C     12.165527     4.285527     0.935434     0.267293
C     11.199108     3.275620     0.825383    -0.234957
C     13.095677     4.258659    27.094576    -0.081905
C     13.355959     5.730701     2.450012    -0.079437
C     13.621384     5.757782     3.933501     0.088205
C     12.339996     5.940486     4.707710    -0.075574
C     10.641557     7.635350     4.952299     0.289593
C      9.962874     6.918352     5.953763    -0.221336
C      8.937570     7.500627     6.600314    -0.086739
C      8.481513     8.779642     6.242648    -0.104933
C      9.141658     9.459678     5.243934    -0.044762
C     10.207707     8.880959     4.605638    -0.213730
C      7.371821     9.439863     7.037767     0.571212
C     14.226698     4.426539     4.380033    -0.074121
C     16.326047     3.297239     4.044377     0.294812
C     16.130528     2.343153     4.955050    -0.237774
C      0.913930     1.452482     5.205416    -0.065111
C      2.108298     1.536622     4.583627    -0.077838
C      2.315924     2.482976     3.672955    -0.089284
C     17.530055     3.397773     3.384071    -0.214369
C      3.149454     0.555940     4.966055     0.627301
C     14.583034     6.907930     4.199824    -0.084408
C     16.045169     7.543783     6.019794     0.270313
C     16.501241     7.150477     7.304640    -0.223850
C     17.582525     7.802968     7.852145    -0.085958
C     18.198264     8.804223     7.120305    -0.053247
C     17.771208     9.180826     5.813448    -0.092561
C     16.620016     8.487196     5.304462    -0.254627
C     19.484995     9.515793     7.645799     0.545500
C     16.502891     6.230639    16.612211     0.565375
C     15.819406     6.179152    15.310857    -0.041178
C     14.583558     5.657496    15.165039    -0.074133
C     13.920009     5.556827    13.951726    -0.260682
C     14.573121     6.026840    12.820951     0.267293
C     15.834842     6.628454    12.931002    -0.234958
C     16.445344     6.681334    14.174579    -0.081912
C     12.827879     5.348764    11.306373    -0.079433
C     12.719053     5.105163     9.822884     0.088207
C     12.946751     6.379326     9.048675    -0.075575
C     11.868905     8.523040     8.804086     0.289592
C     12.762353     8.943098     7.802622    -0.221339
C     12.530388    10.099163     7.156071    -0.086733
C     11.458481    10.932759     7.513737    -0.104938
C     10.605942    10.518733     8.512451    -0.044765
C     10.821772     9.325086     9.150747    -0.213729
C     11.178913    12.193374     6.718618     0.571215
C     13.793828     4.113463     9.376352    -0.074122
C     14.209018     1.766080     9.712008     0.294815
C     15.176350     1.653035     8.801335    -0.237774
C     20.786690    15.825622     8.550969    -0.065111
C     20.332813    14.717656     9.172758    -0.077838
C     19.369035    14.816781    10.083430    -0.089288
C     13.736554     0.654092    10.372314    -0.214368
C     20.938188    13.421791     8.790330     0.627300
C     11.325637     4.551990     9.556561    -0.084407
C     10.263949     3.362467     7.736591     0.270312
C     10.494677     2.806180     6.451745    -0.223852
C      9.536435     1.983566     5.904240    -0.085957
C      8.392733     1.712291     6.636080    -0.053251
C      8.168782     2.235791     7.942937    -0.092563
C      9.187983     3.111916     8.451923    -0.254626
C      7.314056     0.713060     6.110586     0.545502
O     10.985510    13.754223     2.966152    -0.580859
O      9.237528    12.706694     3.815746    -0.589298
O     11.147094    12.297562    25.283961    -0.207249
O     11.771872     9.852074    23.230132    -0.194302
O     16.445062     6.391394    20.732798    -0.412521
O     16.712531     8.229980    19.544522    -0.480320
O      8.087283    12.743978    23.835138    -0.191674
O     19.288986    16.344191    23.278555    -0.530566
O     15.345246     1.812880    21.722432    -0.406996
O      8.591612    10.201953    21.890811    -0.231351
O      3.462328     6.704157    20.607065    -0.585397
O      3.659536     7.793733    18.719689    -0.580933
O      5.950012    10.112257    10.790233    -0.580854
O      7.492177    11.444354     9.940639    -0.589302
O      9.420778    11.048990    15.985194    -0.207254
O     11.547677     9.689924    18.039023    -0.194300
O     13.371126     4.168144    20.536357    -0.412520
O     11.541242     4.489802    21.724633    -0.480320
O      9.954864    14.094722    17.434017    -0.191668
O      3.028325     4.583531    17.990600    -0.530564
O     18.063781     3.779084    19.546723    -0.406999
O     12.211160    12.819821    19.378344    -0.231357
O     12.040277     1.130329    20.662090    -0.585404
O     10.943740     1.284194    22.549466    -0.580922
O     12.535759     3.257732    24.546618    -0.580859
O     14.283741     4.305261    23.697024    -0.589298
O     12.374175     4.714393     2.228809    -0.207249
O     11.749397     7.159881     4.282638    -0.194302
O      7.076207    10.620561     6.779972    -0.412520
O      6.808738     8.781975     7.968248    -0.480320
O     15.433986     4.267977     3.677632    -0.191674
O      4.232283     0.667764     4.234215    -0.530566
O      8.176023    15.199075     5.790338    -0.406996
O     14.929657     6.810002     5.621959    -0.231351
O      3.774441    10.307798     6.905705    -0.585397
O      3.577233     9.218222     8.793081    -0.580933
O     17.571257     6.899698    16.722537    -0.580854
O     16.029092     5.567601    17.572131    -0.589302
O     14.100491     5.962965    11.527576    -0.207254
O     11.973592     7.322031     9.473747    -0.194300
O     10.150143    12.843811     6.976413    -0.412520
O     11.980027    12.522153     5.788137    -0.480320
O     13.566405     2.917233    10.078753    -0.191668
O     20.492944    12.428424     9.522170    -0.530564
O      5.457488    13.232871     7.966047    -0.406999
O     11.310109     4.192134     8.134426    -0.231357
O      6.382167     0.415957     6.850680    -0.585404
O      7.478704     0.262092     4.963304    -0.580922

The following XYZ coordinates are in angstroms. Other properties are in atomic units.
The sperically averaged electron density of each atom fit to a function of the form exp(a - br)
eigen_1, eigen_2 and eigen_3 are the three eigenvalues of traceless quadrupole moment tensor
  atom number  atomic symbol              X              Y              Z     net charge C6 coefficient C8 coefficient C10 coefficient fluctuating dipole atomic polarizability isotropic forcefield polarizability              a              b squared Pearson coefficient          <r^3>          <r^4>         wp_QDO          m_QDO          q_QDO       dipole_x       dipole_y       dipole_z         dipole            Qxy            Qxz            Qyz     Q(x^2-y^2)  Q(3z^2 - R^2)        eigen_1        eigen_2        eigen_3 static polarizability      alpha(xx)      alpha(xy)      alpha(xz)      alpha(yy)      alpha(yz)      alpha(zz) atomic spin moment
            1             Cd      10.552282      14.385710       5.201014       0.920522     193.940377 0.49472194E+04  0.19324636E+06                                25.263663                           21.576893       0.928946       1.996745                    0.999118      77.892363     208.047319       0.444332       0.352897      -1.226102      -0.015162      -0.014899      -0.014465       0.025712      -0.004550      -0.010144      -0.007934       0.030101      -0.002351      -0.020338       0.000005       0.020332             32.159530      27.632546      -0.834224       9.571007      42.364854       2.391288      26.481190           0.000004
            2             Cd       5.485926      10.721426       8.555371       0.920533     193.938968 0.49471783E+04  0.19324434E+06                                25.263548                           21.576810       0.928916       1.996739                    0.999118      77.892040     208.046168       0.444333       0.352897      -1.226101       0.018899       0.009730       0.014463       0.025710       0.005297      -0.010714      -0.007148      -0.029610      -0.002338      -0.020342       0.000009       0.020333             32.159356      40.424212      -5.051494       5.267758      29.572853       8.340953      26.481002           0.000004
            3             Cd      12.968987       2.626245      22.311756       0.920522     193.940346 0.49472183E+04  0.19324631E+06                                25.263660                           21.576890       0.928946       1.996745                    0.999118      77.892355     208.047290       0.444332       0.352897      -1.226102       0.015162       0.014899       0.014465       0.025712      -0.004550      -0.010144      -0.007933       0.030101      -0.002351      -0.020338       0.000005       0.020333             32.159527      27.632545      -0.834225       9.571007      42.364851       2.391286      26.481186           0.000004
            4             Cd      18.035343       6.290529      18.957399       0.920533     193.938971 0.49471783E+04  0.19324434E+06                                25.263549                           21.576811       0.928916       1.996739                    0.999118      77.892038     208.046166       0.444333       0.352897      -1.226101      -0.018899      -0.009730      -0.014463       0.025711       0.005297      -0.010714      -0.007149      -0.029610      -0.002338      -0.020342       0.000009       0.020333             32.159357      40.424213      -5.051494       5.267758      29.572855       8.340954      26.481004           0.000004
            5              H       8.439936      10.989728       2.170758       0.108237       1.192397 0.86110777E+01  0.85103488E+02                                 1.782249                            1.657895      -0.949465       2.425949                    0.998355       3.389822       9.163964       0.517760       1.196983      -0.729375      -0.019484      -0.013302       0.031870       0.039652       0.014942      -0.005031      -0.004795       0.002202       0.011047      -0.016824       0.000006       0.016818              1.864631       1.527872       0.143816      -0.250133       1.573250      -0.246862       2.492771           0.000000
            6              H       7.951140      10.014329       0.143066       0.126625       1.103604 0.80604207E+01  0.77769603E+02                                 1.642793                            1.567093      -0.940927       2.433816                    0.998799       3.208316       8.361942       0.555636       1.142518      -0.743481      -0.024220      -0.025904       0.006099       0.035984       0.019188      -0.007492      -0.000084      -0.004245       0.022694      -0.024073       0.005943       0.018130              1.661805       1.590312       0.369842       0.143558       1.703309       0.153129       1.691793          -0.000001
            7              H      12.793050      14.025086      25.936288       0.134293       1.074782 0.75481092E+01  0.71855805E+02                                 1.637425                            1.534316      -0.896417       2.465594                    0.998998       3.136253       8.199320       0.550123       1.169561      -0.736934       0.021668       0.014401      -0.025879       0.036696       0.016454      -0.006500       0.001229       0.001533       0.018969      -0.020721       0.005556       0.015164              1.689474       1.531263       0.186476      -0.316891       1.422227      -0.138842       2.114931          -0.000001
            8              H      11.053268      13.438115       0.495230       0.119474       1.220995 0.89386135E+01  0.88785139E+02                                 1.787495                            1.674706      -1.001587       2.409781                    0.998092       3.298374       8.814116       0.524080       1.176626      -0.735675       0.028368       0.030129       0.002551       0.041461       0.014796      -0.009140      -0.003131      -0.000633      -0.000183      -0.016147      -0.002736       0.018883              1.835569       1.822751       0.518320       0.085358       1.980197       0.159242       1.703760           0.000000
            9              H       9.351115      11.488566      25.548358       0.093325       1.354248 0.10985328E+02  0.11514077E+03                                 1.924418                            1.856257      -1.180781       2.299960                    0.995465       3.690560      10.204242       0.496816       1.176236      -0.734111      -0.028600       0.009596       0.017372       0.034812       0.008310      -0.009993       0.005342      -0.002136      -0.013799      -0.016511       0.005093       0.011419              1.975681       2.160765      -0.202186      -0.136528       1.624096       0.203741       2.142181          -0.000001
           10              H      10.494857      10.421901      25.364023       0.099673       1.326350 0.10691078E+02  0.11102342E+03                                 1.895931                            1.833835      -0.930788       2.427443                    0.997497       3.502524       9.561946       0.500015       1.179588      -0.735407       0.014712      -0.030645       0.011158       0.035778       0.003060       0.009722      -0.006516      -0.002601      -0.028848      -0.017019       0.008131       0.008888              1.935989       1.686073      -0.325720       0.162718       2.235152      -0.080370       1.886742          -0.000000
           11              H      10.995073      11.038089      21.853393       0.087524       1.065624 0.81596587E+01  0.81773839E+02                                 1.819838                            1.738005      -1.351734       2.221303                    0.991630       4.056675      12.077316       0.440253       1.388230      -0.683846      -0.008310      -0.003015      -0.031064       0.032298      -0.008379       0.002017       0.001301      -0.016161       0.017727      -0.014864       0.006114       0.008750              1.906244       1.742715      -0.060309       0.091497       1.542910       0.127413       2.433108          -0.000002
           12              H      11.782584      11.812598      22.975914       0.094596       1.258272 0.10163280E+02  0.10623904E+03                                 1.950204                            1.878164      -1.202213       2.295335                    0.993876       3.882567      11.324028       0.450185       1.301561      -0.703867       0.023746       0.025376       0.009540       0.036039       0.001196       0.008404      -0.003994       0.005410      -0.047677      -0.019045       0.005957       0.013089              2.022217       2.041918       0.294269      -0.004074       2.183482       0.238302       1.841252          -0.000001
           13              H      13.299552      10.961694      21.347158       0.124621       1.040805 0.74603743E+01  0.72731928E+02                                 1.754345                            1.638047      -1.305603       2.261998                    0.994373       3.703741      10.693062       0.465820       1.348726      -0.692378      -0.002374       0.030515      -0.010096       0.032230      -0.003366      -0.013035      -0.004469      -0.009158      -0.001767      -0.016975       0.005974       0.011001              1.836610       1.642091      -0.387826      -0.035746       2.386263      -0.196978       1.481477          -0.000001
           14              H      14.997901       9.964015      20.216383       0.110964       1.068869 0.79583901E+01  0.77255628E+02                                 1.666287                            1.604879      -0.837857       2.480677                    0.999364       3.313951       8.930699       0.519889       1.213641      -0.725566       0.008179       0.022293      -0.029980       0.038245      -0.002149      -0.008224      -0.010886      -0.011609       0.008015      -0.015023      -0.000268       0.015292              1.678431       1.664396       0.064488      -0.321185       1.628483      -0.251196       1.742415          -0.000000
           15              H      14.655559       6.696560      22.508197       0.128319       1.048500 0.74106784E+01  0.71830977E+02                                 1.740366                            1.616874      -1.165738       2.337745                    0.996131       3.558617      10.107801       0.477668       1.322896      -0.698598       0.012216      -0.038131       0.009501       0.041152      -0.005300      -0.001617      -0.003784      -0.005658      -0.012664      -0.007595      -0.001011       0.008606              1.828972       1.551619      -0.320766       0.018913       2.315889      -0.328331       1.619407           0.000000
           16              H      12.881086       7.669803      23.589449       0.139594       1.074431 0.78600772E+01  0.76317138E+02                                 1.705022                            1.620115      -0.839259       2.498333                    0.999562       3.229877       8.799827       0.503749       1.252265      -0.717523      -0.013805      -0.020663       0.025960       0.035937      -0.000870      -0.010359      -0.007462      -0.006981      -0.004254      -0.014358       0.002404       0.011955              1.743271       1.536252       0.046025      -0.242697       1.734850      -0.383821       1.958711          -0.000001
           17              H       9.901980      13.314465      23.336332       0.096180       1.273361 0.10290938E+02  0.10670349E+03                                 1.898102                            1.840423      -0.930304       2.422768                    0.997793       3.598046      10.074858       0.478598       1.234275      -0.721332       0.020487       0.027943       0.012415       0.036806       0.004982      -0.008990       0.010016      -0.007956      -0.022492      -0.018302       0.005581       0.012720              1.945299       2.103707       0.254946       0.209654       2.022614       0.140007       1.709575          -0.000001
           18              H       9.131460      12.578157      22.178044       0.085895       1.143079 0.90007830E+01  0.91411084E+02                                 1.831302                            1.768444      -1.118314       2.322565                    0.996496       3.871791      11.185959       0.462865       1.302967      -0.702613      -0.006360      -0.002387      -0.032710       0.033408      -0.003938      -0.001513      -0.002195       0.025001       0.026604      -0.017757       0.007703       0.010054              1.892147       1.664931      -0.130281       0.127729       1.691546       0.066657       2.319963          -0.000002
           19              H       8.197947      14.743815      22.103759       0.130389       1.122903 0.81439280E+01  0.79629998E+02                                 1.731047                            1.628067      -1.009708       2.406088                    0.998188       3.344292       9.088433       0.513241       1.220512      -0.723483       0.028135       0.007636      -0.014672       0.032637      -0.002397      -0.007552      -0.011488       0.010843      -0.017793      -0.017865       0.005594       0.012271              1.783357       2.184713      -0.147357      -0.386032       1.524662      -0.106392       1.640696          -0.000002
           20              H      22.733611      16.237339      21.682814       0.113200       1.095306 0.77222427E+01  0.74713502E+02                                 1.711314                            1.589741      -1.002605       2.403967                    0.997677       3.432135       9.361123       0.515834       1.227271      -0.720516       0.006848       0.031068      -0.023924       0.039805       0.003110      -0.005777      -0.007956      -0.002027      -0.001376      -0.008509      -0.003041       0.011550              1.766771       1.543412      -0.023975      -0.179485       1.898096      -0.515996       1.858806          -0.000000
           21              H      20.388434      14.461081      24.282771       0.118910       1.100369 0.77272644E+01  0.73423835E+02                                 1.611687                            1.512748      -0.833961       2.484198                    0.999517       3.111467       7.924151       0.580438       1.110551      -0.752331      -0.032174      -0.003245       0.024698       0.040690       0.002272      -0.012896      -0.010277       0.011869      -0.001213      -0.015954      -0.003047       0.019002              1.659859       2.100122      -0.082500      -0.340778       1.390535      -0.076483       1.488920          -0.000000
           22              H       5.867738      12.947760      24.764244       0.135564       1.137516 0.82591410E+01  0.80115773E+02                                 1.683974                            1.594562      -0.910423       2.460864                    0.999027       3.123425       8.143351       0.546945       1.154461      -0.742086      -0.007386      -0.024561       0.026911       0.037176      -0.001748      -0.009414      -0.015302       0.004119      -0.005168      -0.019665       0.003331       0.016334              1.704963       1.530919      -0.020729      -0.106698       1.817809      -0.424252       1.766163          -0.000001
           23              H       9.361180       9.253334      23.504159       0.102221       1.268628 0.10136826E+02  0.10398566E+03                                 1.842397                            1.787104      -0.953714       2.415816                    0.997743       3.483683       9.485056       0.505365       1.181487      -0.734336       0.016189      -0.031697       0.005651       0.036038      -0.005866       0.001242       0.000273      -0.026594       0.023555      -0.018521       0.007913       0.010608              1.881748       1.923189      -0.318727       0.127163       2.156856      -0.011643       1.565198          -0.000000
           24              H       8.144010      10.189158      23.864577       0.100115       1.341107 0.10965533E+02  0.11481921E+03                                 1.913332                            1.858408      -1.149822       2.319976                    0.995906       3.619623       9.985436       0.495265       1.181092      -0.733753      -0.027543       0.004524       0.021968       0.035520      -0.001361      -0.002559      -0.004420       0.020942       0.037759      -0.017553       0.003744       0.013809              1.947751       2.250381       0.000642      -0.249870       1.723827       0.196282       1.869046          -0.000001
           25              H       7.446639      10.546921      19.745915       0.124038       1.047734 0.73365639E+01  0.70315970E+02                                 1.691974                            1.573431      -0.869357       2.471349                    0.999000       3.355934       9.211408       0.505023       1.265418      -0.712610       0.011786       0.025839      -0.020743       0.035168       0.010666       0.005966      -0.010769      -0.001959       0.016679      -0.019132       0.005703       0.013429              1.767853       1.794293       0.437738      -0.215985       1.876743      -0.316632       1.632522          -0.000001
           26              H       5.624032       9.438351      18.815983       0.127948       1.147429 0.83492294E+01  0.81677534E+02                                 1.726674                            1.628686      -0.911392       2.459023                    0.998828       3.230478       8.618385       0.525522       1.191405      -0.732047      -0.012737       0.010419      -0.036941       0.040440       0.005912       0.003465      -0.012368      -0.005560       0.028264      -0.015627      -0.001730       0.017357              1.757653       1.692545       0.075369       0.320711       1.469079      -0.161902       2.111336          -0.000000
           27              H       5.310157       7.178473      22.194552       0.131802       1.172666 0.84482274E+01  0.82647138E+02                                 1.733917                            1.624569      -0.933552       2.450069                    0.998853       3.194736       8.441823       0.534443       1.171500      -0.737296      -0.021311      -0.030332       0.025373       0.044922       0.008853       0.001593      -0.013794      -0.003693       0.027575      -0.017945      -0.000849       0.018794              1.785520       1.828343       0.459509      -0.148251       1.900029      -0.288708       1.628189           0.000000
           28              H       7.240062       8.305757      23.044696       0.129317       1.045724 0.75265331E+01  0.71251210E+02                                 1.569676                            1.501549      -0.911373       2.447846                    0.999033       3.143807       8.066754       0.575962       1.123350      -0.748033       0.007591      -0.013862       0.030417       0.034277       0.010080       0.005505      -0.013987       0.001527       0.026610      -0.021291       0.003777       0.017514              1.589608       1.543754       0.098446       0.313626       1.392168      -0.082751       1.832903          -0.000002
           29              H      17.258121       8.835643      19.924748       0.433327       0.545937 0.34843273E+01  0.28209767E+02                                 1.210941                            1.182272      -1.153404       2.543379                    0.999847       2.031931       5.426060       0.502896       1.504344      -0.670673       0.026436       0.026798       0.010431       0.039061       0.018689       0.005981       0.002928      -0.005870       0.003381      -0.019831      -0.000488       0.020319              1.224739       1.382161       0.222781       0.028573       1.262984       0.079096       1.029073          -0.000002
           30              H      18.732930      15.732372      22.989671       0.427710       0.529978 0.33536603E+01  0.27010602E+02                                 1.194250                            1.162976      -1.176655       2.519924                    0.999878       2.132444       5.760718       0.502848       1.512356      -0.666883      -0.026247      -0.024692      -0.004230       0.036284       0.014885      -0.004250       0.009109      -0.001329      -0.015684      -0.018886       0.000724       0.018162              1.215632       1.431654       0.185396       0.100974       1.208954       0.037487       1.006288          -0.000001
           31              H       9.372543      11.664244      11.585627       0.108237       1.192399 0.86110946E+01  0.85103721E+02                                 1.782253                            1.657899      -0.949467       2.425948                    0.998355       3.389825       9.163984       0.517758       1.196985      -0.729374       0.018734       0.014338      -0.031870       0.039652       0.012667      -0.006129      -0.003277       0.016003       0.011048      -0.016824       0.000006       0.016818              1.864636       1.654337       0.102124      -0.312770       1.446792      -0.160262       2.492778           0.000000
           32              H      10.451943      11.823056      13.613319       0.126626       1.103591 0.80602979E+01  0.77768013E+02                                 1.642769                            1.567072      -0.940949       2.433808                    0.998798       3.208301       8.361843       0.555646       1.142505      -0.743484       0.032186       0.014892      -0.006098       0.035985       0.014163      -0.002426      -0.007089       0.026238       0.022694      -0.024073       0.005943       0.018130              1.661780       1.912157       0.263718       0.190373       1.381416       0.088391       1.691766          -0.000001
           33              H       7.264755      10.026701      15.332867       0.134295       1.074795 0.75482393E+01  0.71857532E+02                                 1.637458                            1.534345      -0.896431       2.465589                    0.998998       3.136267       8.199451       0.550108       1.169585      -0.736928      -0.020461      -0.016069       0.025879       0.036696       0.013684      -0.000867      -0.006558       0.018338       0.018969      -0.020721       0.005557       0.015164              1.689509       1.543850       0.182343      -0.231091       1.409696      -0.257492       2.114982          -0.000001
           34              H       6.229010       9.948929      13.261155       0.119475       1.221004 0.89387023E+01  0.88786297E+02                                 1.787509                            1.674720      -1.001639       2.409759                    0.998091       3.298378       8.814158       0.524075       1.176633      -0.735674      -0.037496      -0.017508      -0.002551       0.041461       0.011708      -0.005836      -0.007700       0.018109      -0.000182      -0.016148      -0.002736       0.018883              1.835585       2.273042       0.369876       0.177964       1.529938       0.031206       1.703775           0.000000
           35              H      10.751434      12.501358      15.720797       0.093320       1.354262 0.10985470E+02  0.11514256E+03                                 1.924426                            1.856265      -1.180750       2.299969                    0.995466       3.690582      10.204299       0.496817       1.176232      -0.734112      -0.000159       0.030166      -0.017373       0.034812       0.006045       0.001944      -0.011164       0.011603      -0.013798      -0.016512       0.005093       0.011418              1.975689       1.556470      -0.002956       0.150749       2.228407      -0.193457       2.142190          -0.000000
           36              H      11.406348      11.081144      15.905132       0.099671       1.326359 0.10691153E+02  0.11102426E+03                                 1.895928                            1.833832      -0.930785       2.427443                    0.997496       3.502540       9.561955       0.500020       1.179575      -0.735410       0.024497      -0.023567      -0.011158       0.035778       0.001687      -0.003145       0.011273       0.005731      -0.028847      -0.017019       0.008132       0.008888              1.935985       1.987603      -0.425131      -0.025381       1.933615       0.179701       1.886737          -0.000000
           37              H      10.664521      10.799014      19.415762       0.087522       1.065631 0.81597304E+01  0.81774771E+02                                 1.819848                            1.738015      -1.351742       2.221298                    0.991630       4.056700      12.077422       0.440251       1.388233      -0.683846       0.005466       0.006950       0.031064       0.032298      -0.011542       0.001868       0.001510       0.003029       0.017725      -0.014864       0.006114       0.008750              1.906256       1.526639       0.010931       0.149656       1.759004       0.047002       2.433124          -0.000002
           38              H       9.682380      10.293608      18.293241       0.094599       1.258245 0.10163018E+02  0.10623581E+03                                 1.950194                            1.878154      -1.202203       2.295345                    0.993876       3.882536      11.323982       0.450181       1.301581      -0.703863      -0.031539      -0.014607      -0.009539       0.036042       0.002571      -0.001162       0.009232      -0.002924      -0.047679      -0.019046       0.005958       0.013088              2.022207       2.344603       0.194472       0.225042       1.880775      -0.078483       1.841241          -0.000001
           39              H      10.015522       8.586491      19.921997       0.124620       1.040805 0.74603557E+01  0.72731553E+02                                 1.754328                            1.638033      -1.305573       2.262009                    0.994375       3.703728      10.692939       0.465828       1.348705      -0.692382      -0.028238       0.011808       0.010096       0.032230      -0.005429      -0.008326      -0.010981       0.003361      -0.001767      -0.016976       0.005975       0.011001              1.836592       2.082633      -0.533066      -0.198263       1.945679       0.027727       1.481464          -0.000001
           40              H      10.431266       6.661158      21.052772       0.110965       1.068852 0.79582106E+01  0.77253293E+02                                 1.666255                            1.604849      -0.837783       2.480714                    0.999364       3.313911       8.930498       0.519901       1.213624      -0.725570      -0.023733      -0.000787       0.029980       0.038245      -0.005179      -0.012914      -0.004401       0.006777       0.008019      -0.015023      -0.000269       0.015293              1.678398       1.670323       0.062521      -0.339121       1.622490      -0.226376       1.742381          -0.000000
           41              H      13.641615       5.963216      18.760958       0.128319       1.048505 0.74107246E+01  0.71831547E+02                                 1.740372                            1.616880      -1.165797       2.337717                    0.996130       3.558629      10.107849       0.477667       1.322897      -0.698598       0.032389      -0.023541      -0.009501       0.041152      -0.005943      -0.004100      -0.000351      -0.001755      -0.012663      -0.007595      -0.001011       0.008606              1.828979       2.050200      -0.485141      -0.305901       1.817323       0.120766       1.619413           0.000000
           42              H      13.272912       7.953194      17.679706       0.139594       1.074450 0.78602605E+01  0.76319461E+02                                 1.705051                            1.620141      -0.839273       2.498327                    0.999561       3.229912       8.799991       0.503742       1.252276      -0.717520       0.023946       0.006640      -0.025960       0.035936      -0.002776      -0.010330      -0.007501       0.004579      -0.004252      -0.014358       0.002404       0.011955              1.743302       1.742783      -0.022057      -0.440524       1.528375      -0.110318       1.958748          -0.000001
           43              H       8.844865      12.549898      17.932823       0.096175       1.273495 0.10292344E+02  0.10672198E+03                                 1.898248                            1.840558      -0.930476       2.422681                    0.997791       3.598278      10.075774       0.478576       1.234286      -0.721329      -0.032950      -0.010707      -0.012417       0.036804       0.001638       0.006704      -0.011675       0.012314      -0.022491      -0.018302       0.005580       0.012722              1.945453       2.182368       0.229097       0.198633       1.944290       0.155294       1.709699          -0.000001
           44              H       9.785406      13.051128      19.091111       0.085892       1.143105 0.90010518E+01  0.91414614E+02                                 1.831337                            1.768476      -1.118369       2.322541                    0.996494       3.871863      11.186263       0.462858       1.302976      -0.702611       0.004259       0.005293       0.032711       0.033409       0.004269      -0.002557      -0.000749      -0.024791       0.026612      -0.017762       0.007707       0.010055              1.892185       1.611486      -0.112654       0.103305       1.745057       0.100440       2.320011          -0.000001
           45              H       8.020935      14.615789      19.165396       0.130382       1.123022 0.81450038E+01  0.79643241E+02                                 1.731169                            1.628174      -1.009863       2.406006                    0.998186       3.344506       9.089205       0.513224       1.220511      -0.723483      -0.016060      -0.024325       0.014671       0.032632       0.001291      -0.013274      -0.003573      -0.011557      -0.017781      -0.017861       0.005598       0.012263              1.783488       1.501831       0.077820      -0.221937       2.207824      -0.333347       1.640807          -0.000002
           46              H       2.051261       1.278656      19.586341       0.113200       1.095305 0.77222245E+01  0.74713252E+02                                 1.711309                            1.589737      -1.002585       2.403975                    0.997677       3.432130       9.361093       0.515836       1.227267      -0.720516      -0.031649       0.003224       0.023924       0.039805       0.001897      -0.009365      -0.002996       0.005327      -0.001376      -0.008509      -0.003041       0.011550              1.766766       1.849061      -0.124746      -0.546247       1.592439      -0.008896       1.858800          -0.000000
           47              H       4.472500       2.949748      16.986384       0.118908       1.100393 0.77274741E+01  0.73426418E+02                                 1.611720                            1.512776      -0.834010       2.484172                    0.999517       3.111496       7.924289       0.580428       1.110563      -0.752328       0.013156       0.029540      -0.024698       0.040690       0.005356      -0.013799      -0.009030      -0.006839      -0.001213      -0.015954      -0.003047       0.019001              1.659894       1.411063       0.144687      -0.179343       2.079670      -0.299705       1.488949          -0.000000
           48              H      10.456289      16.266467      16.504911       0.135564       1.137517 0.82591460E+01  0.80115793E+02                                 1.683971                            1.594560      -0.910409       2.460869                    0.999027       3.123425       8.143336       0.546947       1.154457      -0.742087       0.025639      -0.000675      -0.026911       0.037175      -0.000180      -0.017480      -0.004150      -0.005391      -0.005169      -0.019665       0.003331       0.016333              1.704961       1.777353      -0.101975      -0.436327       1.571370       0.031504       1.766160          -0.000001
           49              H      12.871120      11.791927      17.764996       0.102219       1.268683 0.10137388E+02  0.10399296E+03                                 1.842456                            1.787158      -0.953764       2.415789                    0.997743       3.483764       9.485374       0.505356       1.181493      -0.734335       0.025033      -0.025300      -0.005650       0.036037      -0.012624       0.000649       0.001094       0.014398       0.023558      -0.018520       0.007914       0.010606              1.881810       1.944457      -0.325734       0.028761       2.135730       0.124420       1.565242          -0.000000
           50              H      12.363459      13.240909      17.404578       0.100111       1.341138 0.10965860E+02  0.11482359E+03                                 1.913368                            1.858441      -1.149824       2.319972                    0.995907       3.619671       9.985636       0.495258       1.181099      -0.733752       0.004328       0.027575      -0.021968       0.035520       0.005134      -0.005000      -0.001046      -0.018454       0.037760      -0.017553       0.003744       0.013809              1.947789       1.775863       0.157100       0.108180       2.198424      -0.298773       1.869080          -0.000001
           51              H      12.242039      14.015233      21.523240       0.124046       1.047626 0.73356013E+01  0.70304081E+02                                 1.691828                            1.573306      -0.869228       2.471421                    0.999000       3.355689       9.210408       0.505056       1.265383      -0.712618      -0.028236      -0.003100       0.020742       0.035172       0.007986      -0.008361       0.009039       0.014275       0.016666      -0.019132       0.005699       0.013433              1.767694       2.128786       0.327343      -0.368287       1.541913      -0.105970       1.632383          -0.000002
           52              H      13.865541      15.399092      22.453172       0.127949       1.147402 0.83489665E+01  0.81674181E+02                                 1.726633                            1.628650      -0.911391       2.459026                    0.998828       3.230435       8.618181       0.525533       1.191390      -0.732050      -0.005907       0.015360       0.036942       0.040442       0.003099      -0.010662       0.007166       0.011502       0.028266      -0.015629      -0.001730       0.017358              1.757611       1.535776       0.127035      -0.053345       1.625775       0.355263       2.111283          -0.000000
           53              H      16.110063      14.989596      19.074603       0.131805       1.172678 0.84483545E+01  0.82648916E+02                                 1.733953                            1.624601      -0.933526       2.450087                    0.998853       3.194738       8.441930       0.534427       1.171527      -0.737290       0.035479       0.010742      -0.025372       0.044921       0.006019      -0.012601       0.005832       0.013498       0.027576      -0.017944      -0.000848       0.018793              1.785558       2.166335       0.348107      -0.320619       1.562118      -0.050401       1.628221          -0.000000
           54              H      14.435192      13.509694      18.224459       0.129318       1.045741 0.75267004E+01  0.71253289E+02                                 1.569703                            1.501573      -0.911383       2.447843                    0.999033       3.143834       8.066888       0.575952       1.123362      -0.748030       0.010788      -0.011548      -0.030417       0.034277       0.008557      -0.011561       0.009606       0.010765       0.026611      -0.021290       0.003776       0.017514              1.589636       1.465603       0.124225       0.019611       1.470369       0.323776       1.832934          -0.000002
           55              H      10.795205       4.161284      21.344407       0.433329       0.545951 0.34844604E+01  0.28211214E+02                                 1.210983                            1.182311      -1.153402       2.543384                    0.999847       2.031957       5.426228       0.502876       1.504385      -0.670666      -0.033728      -0.016715      -0.010430       0.039061       0.013278       0.004653       0.004763       0.026949       0.003380      -0.019830      -0.000488       0.020318              1.224782       1.407216       0.214552       0.084070       1.238027       0.002370       1.029105          -0.000001
           56              H       3.783487       4.920061      18.279484       0.427710       0.529982 0.33536947E+01  0.27010951E+02                                 1.194258                            1.162983      -1.176638       2.519933                    0.999878       2.132449       5.760741       0.502846       1.512358      -0.666882       0.031669       0.017195       0.004230       0.036284       0.011571       0.007321      -0.006888       0.018774      -0.015684      -0.018886       0.000724       0.018162              1.215640       1.341058       0.215270       0.067219       1.299570       0.084161       1.006293          -0.000001
           57              H      15.081333       6.022227      25.342012       0.108237       1.192397 0.86110775E+01  0.85103483E+02                                 1.782249                            1.657895      -0.949465       2.425949                    0.998355       3.389822       9.163963       0.517760       1.196983      -0.729375       0.019484       0.013302      -0.031870       0.039652       0.014942      -0.005031      -0.004795       0.002202       0.011047      -0.016824       0.000006       0.016818              1.864631       1.527872       0.143816      -0.250133       1.573249      -0.246862       2.492770           0.000000
           58              H      15.570129       6.997626      27.369704       0.126625       1.103603 0.80604121E+01  0.77769490E+02                                 1.642791                            1.567092      -0.940927       2.433817                    0.998799       3.208315       8.361935       0.555637       1.142517      -0.743481       0.024220       0.025904      -0.006099       0.035984       0.019188      -0.007492      -0.000084      -0.004245       0.022694      -0.024073       0.005943       0.018130              1.661803       1.590310       0.369841       0.143558       1.703307       0.153129       1.691791          -0.000001
           59              H      10.728219       2.986869       1.576482       0.134293       1.074783 0.75481173E+01  0.71855903E+02                                 1.637426                            1.534317      -0.896418       2.465594                    0.998998       3.136255       8.199327       0.550122       1.169561      -0.736934      -0.021668      -0.014401       0.025879       0.036696       0.016454      -0.006500       0.001229       0.001533       0.018969      -0.020721       0.005556       0.015164              1.689475       1.531264       0.186476      -0.316891       1.422228      -0.138843       2.114932          -0.000001
           60              H      12.468001       3.573840      27.017540       0.119474       1.220995 0.89386122E+01  0.88785124E+02                                 1.787494                            1.674706      -1.001586       2.409781                    0.998092       3.298374       8.814116       0.524080       1.176626      -0.735675      -0.028368      -0.030129      -0.002551       0.041461       0.014796      -0.009140      -0.003131      -0.000633      -0.000183      -0.016147      -0.002736       0.018883              1.835569       1.822751       0.518320       0.085358       1.980197       0.159242       1.703760           0.000000
           61              H      14.170154       5.523389       1.964412       0.093325       1.354248 0.10985327E+02  0.11514075E+03                                 1.924417                            1.856257      -1.180781       2.299960                    0.995465       3.690560      10.204240       0.496816       1.176236      -0.734111       0.028600      -0.009596      -0.017372       0.034812       0.008310      -0.009993       0.005342      -0.002136      -0.013799      -0.016511       0.005093       0.011419              1.975680       2.160764      -0.202186      -0.136528       1.624096       0.203741       2.142180          -0.000001
           62              H      13.026412       6.590054       2.148747       0.099673       1.326350 0.10691072E+02  0.11102334E+03                                 1.895931                            1.833835      -0.930788       2.427443                    0.997497       3.502523       9.561943       0.500015       1.179588      -0.735407      -0.014712       0.030645      -0.011158       0.035778       0.003060       0.009722      -0.006516      -0.002601      -0.028848      -0.017019       0.008131       0.008888              1.935988       1.686072      -0.325720       0.162718       2.235151      -0.080370       1.886741          -0.000000
           63              H      12.526196       5.973866       5.659377       0.087524       1.065624 0.81596575E+01  0.81773824E+02                                 1.819837                            1.738005      -1.351734       2.221303                    0.991630       4.056675      12.077316       0.440253       1.388230      -0.683846       0.008310       0.003015       0.031064       0.032298      -0.008379       0.002017       0.001301      -0.016161       0.017727      -0.014864       0.006114       0.008750              1.906244       1.742715      -0.060309       0.091497       1.542910       0.127413       2.433108          -0.000002
           64              H      11.738685       5.199357       4.536856       0.094596       1.258273 0.10163284E+02  0.10623908E+03                                 1.950204                            1.878164      -1.202214       2.295334                    0.993876       3.882568      11.324030       0.450186       1.301560      -0.703867      -0.023746      -0.025376      -0.009540       0.036039       0.001196       0.008404      -0.003994       0.005410      -0.047677      -0.019045       0.005957       0.013089              2.022217       2.041918       0.294269      -0.004074       2.183482       0.238302       1.841252          -0.000001
           65              H      10.221717       6.050261       6.165612       0.124621       1.040806 0.74603782E+01  0.72731972E+02                                 1.754345                            1.638048      -1.305604       2.261998                    0.994373       3.703742      10.693064       0.465820       1.348725      -0.692378       0.002374      -0.030515       0.010096       0.032230      -0.003366      -0.013035      -0.004469      -0.009158      -0.001767      -0.016975       0.005974       0.011001              1.836610       1.642091      -0.387826      -0.035746       2.386263      -0.196978       1.481477          -0.000001
           66              H       8.523368       7.047940       7.296387       0.110963       1.068869 0.79583953E+01  0.77255689E+02                                 1.666287                            1.604879      -0.837858       2.480677                    0.999364       3.313952       8.930702       0.519889       1.213642      -0.725566      -0.008179      -0.022293       0.029979       0.038244      -0.002149      -0.008224      -0.010886      -0.011608       0.008015      -0.015023      -0.000268       0.015292              1.678432       1.664396       0.064488      -0.321185       1.628483      -0.251196       1.742416          -0.000000
           67              H       8.865710      10.315395       5.004573       0.128319       1.048500 0.74106778E+01  0.71830971E+02                                 1.740366                            1.616874      -1.165737       2.337745                    0.996131       3.558617      10.107802       0.477668       1.322896      -0.698598      -0.012216       0.038131      -0.009501       0.041152      -0.005300      -0.001617      -0.003784      -0.005658      -0.012664      -0.007595      -0.001011       0.008606              1.828972       1.551620      -0.320766       0.018913       2.315889      -0.328331       1.619408           0.000000
           68              H      10.640183       9.342152       3.923321       0.139593       1.074431 0.78600794E+01  0.76317158E+02                                 1.705021                            1.620115      -0.839259       2.498333                    0.999562       3.229878       8.799827       0.503750       1.252264      -0.717523       0.013805       0.020663      -0.025960       0.035937      -0.000870      -0.010359      -0.007462      -0.006981      -0.004254      -0.014358       0.002404       0.011955              1.743271       1.536252       0.046025      -0.242697       1.734850      -0.383821       1.958711          -0.000001
           69              H      13.619289       3.697490       4.176438       0.096180       1.273361 0.10290941E+02  0.10670352E+03                                 1.898102                            1.840423      -0.930305       2.422768                    0.997793       3.598047      10.074860       0.478598       1.234274      -0.721332      -0.020487      -0.027943      -0.012415       0.036806       0.004982      -0.008990       0.010016      -0.007956      -0.022492      -0.018302       0.005581       0.012720              1.945299       2.103707       0.254946       0.209654       2.022614       0.140007       1.709575          -0.000001
           70              H      14.389809       4.433798       5.334726       0.085895       1.143079 0.90007830E+01  0.91411088E+02                                 1.831302                            1.768444      -1.118315       2.322565                    0.996496       3.871791      11.185961       0.462865       1.302967      -0.702613       0.006360       0.002387       0.032710       0.033407      -0.003938      -0.001513      -0.002195       0.025001       0.026604      -0.017757       0.007703       0.010054              1.892147       1.664931      -0.130281       0.127729       1.691546       0.066657       2.319964          -0.000001
           71              H      15.323322       2.268140       5.409011       0.130389       1.122903 0.81439281E+01  0.79630001E+02                                 1.731047                            1.628068      -1.009708       2.406088                    0.998188       3.344292       9.088434       0.513241       1.220512      -0.723483      -0.028135      -0.007636       0.014672       0.032637      -0.002397      -0.007552      -0.011488       0.010843      -0.017793      -0.017865       0.005594       0.012271              1.783357       2.184714      -0.147357      -0.386032       1.524662      -0.106392       1.640696          -0.000002
           72              H       0.787658       0.774616       5.829956       0.113200       1.095306 0.77222386E+01  0.74713452E+02                                 1.711314                            1.589740      -1.002604       2.403967                    0.997677       3.432134       9.361120       0.515834       1.227271      -0.720516      -0.006848      -0.031068       0.023924       0.039805       0.003110      -0.005777      -0.007956      -0.002027      -0.001376      -0.008509      -0.003041       0.011550              1.766771       1.543412      -0.023975      -0.179485       1.898096      -0.515996       1.858806          -0.000000
           73              H       3.132835       2.550874       3.229999       0.118910       1.100369 0.77272672E+01  0.73423872E+02                                 1.611688                            1.512749      -0.833961       2.484198                    0.999517       3.111467       7.924153       0.580438       1.110552      -0.752331       0.032174       0.003245      -0.024698       0.040690       0.002272      -0.012896      -0.010277       0.011869      -0.001213      -0.015954      -0.003047       0.019001              1.659860       2.100123      -0.082500      -0.340778       1.390535      -0.076483       1.488920          -0.000000
           74              H      17.653531       4.064195       2.748526       0.135564       1.137517 0.82591491E+01  0.80115875E+02                                 1.683975                            1.594563      -0.910423       2.460864                    0.999027       3.123426       8.143356       0.546945       1.154462      -0.742085       0.007386       0.024561      -0.026911       0.037176      -0.001748      -0.009414      -0.015302       0.004119      -0.005168      -0.019665       0.003331       0.016333              1.704965       1.530920      -0.020729      -0.106698       1.817810      -0.424252       1.766164          -0.000001
           75              H      14.160089       7.758621       4.008611       0.102221       1.268628 0.10136828E+02  0.10398569E+03                                 1.842397                            1.787105      -0.953714       2.415816                    0.997743       3.483683       9.485057       0.505365       1.181488      -0.734336      -0.016189       0.031697      -0.005651       0.036038      -0.005866       0.001242       0.000273      -0.026594       0.023555      -0.018521       0.007913       0.010608              1.881748       1.923189      -0.318727       0.127163       2.156857      -0.011643       1.565198          -0.000000
           76              H      15.377259       6.822797       3.648193       0.100115       1.341107 0.10965533E+02  0.11481921E+03                                 1.913332                            1.858408      -1.149822       2.319976                    0.995906       3.619623       9.985436       0.495265       1.181092      -0.733753       0.027543      -0.004524      -0.021968       0.035520      -0.001361      -0.002559      -0.004420       0.020942       0.037759      -0.017553       0.003744       0.013809              1.947751       2.250381       0.000642      -0.249870       1.723827       0.196282       1.869046          -0.000001
           77              H      16.074630       6.465034       7.766855       0.124038       1.047734 0.73365685E+01  0.70316020E+02                                 1.691974                            1.573431      -0.869358       2.471349                    0.999000       3.355935       9.211409       0.505023       1.265417      -0.712610      -0.011786      -0.025839       0.020743       0.035168       0.010666       0.005966      -0.010769      -0.001959       0.016679      -0.019132       0.005703       0.013429              1.767853       1.794293       0.437738      -0.215985       1.876743      -0.316632       1.632522          -0.000002
           78              H      17.897237       7.573604       8.696787       0.127948       1.147429 0.83492307E+01  0.81677550E+02                                 1.726674                            1.628686      -0.911392       2.459023                    0.998828       3.230478       8.618385       0.525522       1.191405      -0.732047       0.012737      -0.010419       0.036941       0.040440       0.005912       0.003465      -0.012368      -0.005560       0.028264      -0.015627      -0.001730       0.017357              1.757653       1.692545       0.075369       0.320711       1.469079      -0.161902       2.111336          -0.000000
           79              H      18.211112       9.833482       5.318218       0.131802       1.172665 0.84482208E+01  0.82647054E+02                                 1.733916                            1.624568      -0.933552       2.450069                    0.998853       3.194735       8.441818       0.534444       1.171499      -0.737296       0.021311       0.030332      -0.025373       0.044922       0.008853       0.001593      -0.013794      -0.003693       0.027575      -0.017945      -0.000849       0.018794              1.785519       1.828342       0.459508      -0.148251       1.900027      -0.288708       1.628188           0.000000
           80              H      16.281207       8.706198       4.468074       0.129317       1.045724 0.75265321E+01  0.71251198E+02                                 1.569676                            1.501549      -0.911373       2.447846                    0.999033       3.143807       8.066754       0.575962       1.123350      -0.748033      -0.007591       0.013862      -0.030417       0.034277       0.010080       0.005505      -0.013987       0.001527       0.026610      -0.021291       0.003777       0.017514              1.589608       1.543754       0.098446       0.313626       1.392168      -0.082751       1.832903          -0.000002
           81              H       6.263148       8.176312       7.588022       0.433327       0.545936 0.34843248E+01  0.28209740E+02                                 1.210941                            1.182271      -1.153404       2.543380                    0.999847       2.031930       5.426056       0.502897       1.504343      -0.670673      -0.026436      -0.026798      -0.010431       0.039061       0.018689       0.005981       0.002928      -0.005870       0.003381      -0.019831      -0.000488       0.020319              1.224739       1.382160       0.222781       0.028573       1.262983       0.079096       1.029073          -0.000002
           82              H       4.788339       1.279583       4.523099       0.427710       0.529977 0.33536593E+01  0.27010591E+02                                 1.194250                            1.162976      -1.176655       2.519924                    0.999878       2.132444       5.760717       0.502848       1.512355      -0.666883       0.026247       0.024692       0.004230       0.036284       0.014885      -0.004250       0.009110      -0.001329      -0.015684      -0.018886       0.000724       0.018162              1.215632       1.431654       0.185395       0.100974       1.208954       0.037487       1.006288          -0.000001
           83              H      14.148726       5.347711      15.927143       0.108236       1.192399 0.86110944E+01  0.85103716E+02                                 1.782253                            1.657899      -0.949467       2.425948                    0.998355       3.389825       9.163983       0.517758       1.196986      -0.729374      -0.018734      -0.014338       0.031870       0.039652       0.012667      -0.006129      -0.003277       0.016003       0.011048      -0.016824       0.000006       0.016818              1.864636       1.654337       0.102124      -0.312770       1.446792      -0.160262       2.492778          -0.000000
           84              H      13.069326       5.188899      13.899451       0.126626       1.103591 0.80603006E+01  0.77768041E+02                                 1.642769                            1.567072      -0.940949       2.433808                    0.998798       3.208302       8.361844       0.555646       1.142504      -0.743484      -0.032186      -0.014892       0.006098       0.035985       0.014163      -0.002426      -0.007089       0.026238       0.022694      -0.024073       0.005943       0.018130              1.661779       1.912157       0.263718       0.190373       1.381416       0.088391       1.691766          -0.000001
           85              H      16.256514       6.985254      12.179903       0.134295       1.074795 0.75482339E+01  0.71857466E+02                                 1.637458                            1.534345      -0.896430       2.465590                    0.998998       3.136266       8.199447       0.550108       1.169585      -0.736928       0.020461       0.016069      -0.025879       0.036696       0.013684      -0.000867      -0.006558       0.018338       0.018969      -0.020721       0.005557       0.015164              1.689509       1.543849       0.182342      -0.231090       1.409695      -0.257492       2.114981          -0.000001
           86              H      17.292259       7.063026      14.251615       0.119475       1.221005 0.89387109E+01  0.88786409E+02                                 1.787511                            1.674721      -1.001639       2.409758                    0.998091       3.298379       8.814164       0.524075       1.176634      -0.735673       0.037496       0.017508       0.002551       0.041461       0.011708      -0.005836      -0.007700       0.018109      -0.000182      -0.016148      -0.002736       0.018883              1.835587       2.273044       0.369876       0.177964       1.529939       0.031206       1.703776           0.000000
           87              H      12.769835       4.510597      11.791973       0.093320       1.354262 0.10985472E+02  0.11514260E+03                                 1.924426                            1.856265      -1.180751       2.299969                    0.995466       3.690583      10.204301       0.496817       1.176231      -0.734112       0.000159      -0.030166       0.017373       0.034812       0.006045       0.001944      -0.011164       0.011603      -0.013798      -0.016512       0.005093       0.011418              1.975689       1.556470      -0.002956       0.150749       2.228407      -0.193457       2.142190          -0.000001
           88              H      12.114921       5.930811      11.607638       0.099671       1.326360 0.10691165E+02  0.11102442E+03                                 1.895930                            1.833833      -0.930785       2.427443                    0.997496       3.502541       9.561962       0.500019       1.179576      -0.735410      -0.024497       0.023567       0.011158       0.035778       0.001687      -0.003145       0.011273       0.005731      -0.028847      -0.017019       0.008131       0.008888              1.935987       1.987605      -0.425132      -0.025381       1.933617       0.179701       1.886739          -0.000000
           89              H      12.856748       6.212941       8.097008       0.087522       1.065631 0.81597295E+01  0.81774761E+02                                 1.819848                            1.738015      -1.351742       2.221298                    0.991630       4.056700      12.077423       0.440251       1.388234      -0.683846      -0.005466      -0.006950      -0.031064       0.032298      -0.011542       0.001868       0.001510       0.003029       0.017725      -0.014864       0.006114       0.008750              1.906256       1.526639       0.010931       0.149656       1.759004       0.047002       2.433124          -0.000002
           90              H      13.838889       6.718347       9.219529       0.094599       1.258245 0.10163018E+02  0.10623582E+03                                 1.950195                            1.878155      -1.202203       2.295345                    0.993876       3.882536      11.323985       0.450180       1.301582      -0.703862       0.031539       0.014607       0.009539       0.036042       0.002571      -0.001162       0.009232      -0.002924      -0.047679      -0.019046       0.005958       0.013088              2.022207       2.344604       0.194473       0.225042       1.880775      -0.078483       1.841242          -0.000001
           91              H      13.505747       8.425464       7.590773       0.124620       1.040805 0.74603608E+01  0.72731612E+02                                 1.754328                            1.638033      -1.305573       2.262009                    0.994375       3.703729      10.692941       0.465828       1.348704      -0.692382       0.028238      -0.011808      -0.010096       0.032230      -0.005429      -0.008326      -0.010981       0.003361      -0.001767      -0.016976       0.005975       0.011001              1.836592       2.082633      -0.533066      -0.198263       1.945679       0.027727       1.481464          -0.000001
           92              H      13.090003      10.350797       6.459998       0.110965       1.068852 0.79582120E+01  0.77253314E+02                                 1.666255                            1.604849      -0.837783       2.480714                    0.999364       3.313911       8.930500       0.519900       1.213625      -0.725570       0.023733       0.000787      -0.029980       0.038245      -0.005179      -0.012914      -0.004401       0.006777       0.008019      -0.015023      -0.000269       0.015293              1.678399       1.670324       0.062521      -0.339122       1.622491      -0.226376       1.742382          -0.000000
           93              H       9.879654      11.048739       8.751812       0.128319       1.048506 0.74107282E+01  0.71831593E+02                                 1.740373                            1.616880      -1.165797       2.337716                    0.996130       3.558630      10.107853       0.477667       1.322897      -0.698598      -0.032389       0.023541       0.009501       0.041152      -0.005943      -0.004100      -0.000351      -0.001755      -0.012663      -0.007595      -0.001011       0.008606              1.828979       2.050201      -0.485142      -0.305901       1.817323       0.120766       1.619413           0.000000
           94              H      10.248357       9.058761       9.833064       0.139594       1.074450 0.78602607E+01  0.76319468E+02                                 1.705051                            1.620141      -0.839273       2.498327                    0.999561       3.229912       8.799993       0.503741       1.252276      -0.717520      -0.023946      -0.006640       0.025960       0.035936      -0.002776      -0.010330      -0.007501       0.004579      -0.004252      -0.014358       0.002404       0.011955              1.743302       1.742784      -0.022057      -0.440525       1.528375      -0.110318       1.958748          -0.000001
           95              H      14.676404       4.462057       9.579947       0.096175       1.273496 0.10292346E+02  0.10672200E+03                                 1.898248                            1.840558      -0.930477       2.422681                    0.997791       3.598278      10.075774       0.478576       1.234286      -0.721329       0.032950       0.010707       0.012417       0.036804       0.001638       0.006704      -0.011675       0.012314      -0.022491      -0.018302       0.005580       0.012722              1.945453       2.182368       0.229097       0.198633       1.944291       0.155294       1.709699          -0.000001
           96              H      13.735863       3.960827       8.421659       0.085892       1.143105 0.90010525E+01  0.91414625E+02                                 1.831338                            1.768476      -1.118370       2.322541                    0.996494       3.871863      11.186264       0.462857       1.302976      -0.702611      -0.004259      -0.005293      -0.032711       0.033409       0.004269      -0.002557      -0.000749      -0.024791       0.026612      -0.017762       0.007707       0.010055              1.892185       1.611486      -0.112654       0.103305       1.745058       0.100440       2.320012          -0.000001
           97              H      15.500334       2.396166       8.347374       0.130382       1.123022 0.81450024E+01  0.79643217E+02                                 1.731168                            1.628173      -1.009863       2.406006                    0.998186       3.344506       9.089202       0.513224       1.220510      -0.723483       0.016060       0.024325      -0.014671       0.032632       0.001291      -0.013274      -0.003573      -0.011557      -0.017781      -0.017861       0.005598       0.012263              1.783487       1.501831       0.077820      -0.221937       2.207823      -0.333347       1.640807          -0.000002
           98              H      21.470008      15.733299       7.926429       0.113200       1.095304 0.77222200E+01  0.74713201E+02                                 1.711309                            1.589736      -1.002585       2.403975                    0.997677       3.432129       9.361091       0.515836       1.227268      -0.720516       0.031649      -0.003224      -0.023924       0.039805       0.001897      -0.009365      -0.002996       0.005327      -0.001376      -0.008509      -0.003041       0.011550              1.766766       1.849061      -0.124746      -0.546247       1.592438      -0.008896       1.858800          -0.000000
           99              H      19.048769      14.062207      10.526386       0.118908       1.100393 0.77274741E+01  0.73426418E+02                                 1.611720                            1.512776      -0.834010       2.484172                    0.999517       3.111496       7.924289       0.580428       1.110563      -0.752328      -0.013156      -0.029540       0.024698       0.040690       0.005355      -0.013799      -0.009030      -0.006839      -0.001213      -0.015954      -0.003047       0.019001              1.659894       1.411063       0.144687      -0.179343       2.079670      -0.299705       1.488949          -0.000000
          100              H      13.064980       0.745488      11.007859       0.135564       1.137516 0.82591386E+01  0.80115696E+02                                 1.683969                            1.594558      -0.910409       2.460869                    0.999027       3.123425       8.143332       0.546948       1.154455      -0.742087      -0.025639       0.000675       0.026911       0.037175      -0.000180      -0.017480      -0.004150      -0.005391      -0.005169      -0.019665       0.003331       0.016333              1.704959       1.777351      -0.101975      -0.436326       1.571368       0.031504       1.766158          -0.000002
          101              H      10.650149       5.220028       9.747774       0.102219       1.268684 0.10137400E+02  0.10399312E+03                                 1.842457                            1.787159      -0.953765       2.415788                    0.997743       3.483766       9.485381       0.505356       1.181493      -0.734335      -0.025033       0.025300       0.005650       0.036037      -0.012624       0.000649       0.001094       0.014398       0.023558      -0.018520       0.007914       0.010606              1.881811       1.944458      -0.325734       0.028761       2.135731       0.124420       1.565243          -0.000000
          102              H      11.157810       3.771046      10.108192       0.100111       1.341138 0.10965860E+02  0.11482359E+03                                 1.913368                            1.858441      -1.149825       2.319972                    0.995907       3.619671       9.985636       0.495258       1.181099      -0.733752      -0.004328      -0.027575       0.021968       0.035520       0.005134      -0.005000      -0.001046      -0.018454       0.037760      -0.017553       0.003744       0.013809              1.947789       1.775863       0.157100       0.108180       2.198424      -0.298773       1.869080          -0.000001
          103              H      11.279230       2.996722       5.989530       0.124046       1.047625 0.73355964E+01  0.70304029E+02                                 1.691829                            1.573306      -0.869228       2.471421                    0.999000       3.355688       9.210408       0.505055       1.265384      -0.712618       0.028236       0.003100      -0.020742       0.035172       0.007986      -0.008361       0.009039       0.014275       0.016666      -0.019132       0.005699       0.013433              1.767694       2.128786       0.327343      -0.368287       1.541913      -0.105970       1.632383          -0.000001
          104              H       9.655728       1.612863       5.059598       0.127949       1.147402 0.83489682E+01  0.81674196E+02                                 1.726633                            1.628650      -0.911391       2.459026                    0.998828       3.230436       8.618182       0.525533       1.191389      -0.732050       0.005907      -0.015360      -0.036942       0.040442       0.003099      -0.010662       0.007166       0.011502       0.028266      -0.015629      -0.001730       0.017358              1.757611       1.535776       0.127035      -0.053345       1.625774       0.355263       2.111282          -0.000000
          105              H       7.411206       2.022359       8.438167       0.131805       1.172678 0.84483511E+01  0.82648867E+02                                 1.733952                            1.624600      -0.933526       2.450087                    0.998853       3.194738       8.441927       0.534428       1.171527      -0.737290      -0.035479      -0.010742       0.025372       0.044921       0.006019      -0.012601       0.005832       0.013498       0.027576      -0.017944      -0.000848       0.018793              1.785557       2.166333       0.348106      -0.320618       1.562117      -0.050401       1.628220          -0.000000
          106              H       9.086077       3.502261       9.288311       0.129318       1.045741 0.75267059E+01  0.71253356E+02                                 1.569704                            1.501574      -0.911384       2.447843                    0.999033       3.143835       8.066892       0.575952       1.123362      -0.748030      -0.010788       0.011548       0.030417       0.034277       0.008557      -0.011561       0.009606       0.010765       0.026611      -0.021290       0.003776       0.017514              1.589636       1.465604       0.124225       0.019611       1.470370       0.323776       1.832935          -0.000002
          107              H      12.726064      12.850671       6.168363       0.433329       0.545951 0.34844604E+01  0.28211214E+02                                 1.210983                            1.182311      -1.153402       2.543384                    0.999847       2.031957       5.426228       0.502876       1.504385      -0.670666       0.033728       0.016715       0.010430       0.039061       0.013278       0.004653       0.004763       0.026949       0.003380      -0.019830      -0.000488       0.020318              1.224782       1.407216       0.214552       0.084070       1.238027       0.002370       1.029105          -0.000002
          108              H      19.737782      12.091894       9.233286       0.427710       0.529982 0.33536957E+01  0.27010962E+02                                 1.194258                            1.162983      -1.176638       2.519933                    0.999878       2.132449       5.760742       0.502846       1.512358      -0.666882      -0.031669      -0.017195      -0.004230       0.036284       0.011571       0.007321      -0.006888       0.018774      -0.015684      -0.018886       0.000724       0.018162              1.215641       1.341058       0.215270       0.067219       1.299570       0.084161       1.006293          -0.000001
          109              C      10.015578      12.949066       2.855826       0.565378      25.450111 0.26611547E+03  0.55856039E+04                                 7.994353                            5.751372      -0.000675       2.041866                    0.999625      22.858768      64.008783       0.626040       0.466127      -1.025038       0.007574       0.028357       0.041526       0.050852      -0.058663       0.019213      -0.044802      -0.037789      -0.142486      -0.066485      -0.034221       0.100706             10.312171       6.661318       2.370259       1.150183       8.240096       4.369923      16.035099          -0.000016
          110              C       9.752674      12.316070       1.554472      -0.041182      39.244861 0.42518985E+03  0.98877258E+04                                10.038816                            6.847817      -0.078792       1.980434                    0.999290      27.328168      76.782799       0.636854       0.413573      -1.071747      -0.007861      -0.005176      -0.034079       0.035355       0.004041      -0.008343      -0.002884       0.010039       0.000384      -0.006513      -0.006105       0.012619             13.550337       7.586761       3.317632       1.736360      10.417672       5.609784      22.646579           0.000002
          111              C       8.870294      11.305699       1.408654      -0.074136      34.949650 0.40936138E+03  0.95325865E+04                                 9.444327                            6.847727      -0.067479       1.949758                    0.999640      29.294480      85.333074       0.612329       0.429554      -1.050187      -0.004434       0.001431      -0.040899       0.041164       0.002758      -0.023216      -0.018535       0.011127       0.019887      -0.026896      -0.006837       0.033733             11.868361       7.307246       3.152927       2.191130       9.431985       3.908697      18.865852           0.000004
          112              C       8.566923      10.707035       0.195341      -0.260685      38.445167 0.47253286E+03  0.11338660E+05                                 9.855902                            7.213137       0.087008       1.978848                    0.999830      31.222222      90.565147       0.618200       0.412903      -1.066878      -0.003608       0.010568       0.050918       0.052129       0.054696      -0.008644       0.006429      -0.014397       0.006169      -0.058112       0.003958       0.054154             12.587689       7.260846       2.560363       2.034091       8.563333       3.948780      21.938888          -0.000004
          113              C      11.355742      12.726428      26.577336       0.267293      35.233206 0.36122263E+03  0.80910638E+04                                 9.549733                            6.454083      -0.006233       2.012758                    0.999581      25.156756      70.113585       0.632339       0.432440      -1.056404      -0.009660      -0.016516      -0.047836       0.051521       0.017335       0.016885       0.040909      -0.015171       0.085873      -0.036715      -0.025462       0.062178             13.404877       8.264193       3.762209       3.813955       9.516285       5.821186      22.434152           0.000000
          114              C      12.322161      13.736335      26.687387      -0.234957      38.321967 0.46675901E+03  0.11154724E+05                                 9.794168                            7.151217       0.011711       1.955165                    0.999558      30.846366      89.005925       0.623794       0.410864      -1.069254       0.017478       0.020024       0.021965       0.034480       0.027163      -0.031406      -0.012804       0.014665       0.083542      -0.043567      -0.011382       0.054949             12.205902       8.494548       3.766855       1.858804       9.793222       4.498979      18.329936          -0.000003
          115              C      10.425592      12.753296       0.418194      -0.081905      35.360828 0.42286091E+03  0.99146007E+04                                 9.497445                            6.956830      -0.064198       1.949802                    0.999656      29.448090      85.720121       0.608656       0.429197      -1.051734      -0.016513      -0.016100      -0.011024       0.025562       0.018141      -0.009655      -0.004179       0.004267      -0.061891      -0.023264      -0.007279       0.030542             11.831646       7.334031       2.751461       0.481696       8.728318       3.408345      19.432589           0.000002
          116              C      10.165310      11.281254      25.062758      -0.079437      27.442498 0.36734452E+03  0.83581302E+04                                 8.191716                            6.452278      -0.457568       1.856772                    0.996726      28.593948      83.385763       0.633413       0.424995      -1.048903       0.057488       0.062077      -0.016246       0.086153       0.045745       0.016352       0.014624      -0.008263      -0.043297      -0.038966      -0.020621       0.059587             10.523477       8.253419       0.742127       3.448482       8.124850       3.414246      15.192161          -0.000011
          117              C       9.899885      11.254173      23.579269       0.088205      33.109799 0.39557318E+03  0.91495938E+04                                 9.888701                            7.256331      -0.648070       1.822950                    0.995210      26.737726      78.086454       0.530509       0.499159      -1.009649       0.002475      -0.000914       0.000273       0.002653       0.005730      -0.005411      -0.009490      -0.008413       0.003823      -0.008017      -0.007076       0.015093             13.615821      14.772113      -1.793509       1.902053      12.097714       3.280143      13.977637           0.000039
          118              C      11.181273      11.071469      22.805060      -0.075573      28.567156 0.38721269E+03  0.89599542E+04                                 8.504478                            6.705719      -0.474940       1.852270                    0.996330      29.060025      86.497949       0.607823       0.435484      -1.038691       0.006882      -0.075781       0.052920       0.092686      -0.038797       0.010079      -0.020328      -0.026954      -0.082833      -0.034878      -0.025702       0.060579             10.826185      13.410671      -4.083354      -2.460393      10.011199       2.112269       9.056686          -0.000012
          119              C      12.879712       9.376605      22.560471       0.289593      30.951819 0.34478022E+03  0.76370299E+04                                 8.761353                            6.328958       0.038285       2.039044                    0.999633      24.518475      68.061493       0.634703       0.435666      -1.053934      -0.038539       0.020889       0.026518       0.051233      -0.025186      -0.018465       0.017160       0.009439      -0.017350      -0.023125      -0.018703       0.041829             11.162231      12.917006      -6.114471      -3.704354      12.688994       0.401016       7.880692           0.000012
          120              C      13.558395      10.093603      21.559007      -0.221336      33.438833 0.45954607E+03  0.11001942E+05                                 9.114540                            7.225472       0.046556       1.986205                    0.998497      30.558505      89.905491       0.600525       0.426025      -1.053614       0.029291      -0.008938      -0.020554       0.036882      -0.006156       0.005386      -0.003033      -0.041679       0.008690      -0.024077       0.002990       0.021087             10.574718      11.712104      -3.917653      -4.003732      11.471393       0.007105       8.540656          -0.000017
          121              C      14.583699       9.511328      20.912456      -0.086739      31.429936 0.41694257E+03  0.97452938E+04                                 8.744295                            6.887445       0.018904       1.973716                    0.999737      29.473773      85.771217       0.614209       0.426650      -1.052885      -0.044416      -0.006385       0.020780       0.049451       0.021208       0.002479      -0.023319      -0.047852       0.067467      -0.045058       0.001822       0.043236             10.166975      11.319334      -4.606782      -3.237087      11.633111       0.254112       7.548480           0.000019
          122              C      15.039756       8.232313      21.270122      -0.104933      38.555930 0.47802608E+03  0.11416282E+05                                 9.815950                            7.204115       0.054239       2.003711                    0.999416      28.570445      80.643428       0.629930       0.407137      -1.078830      -0.062257       0.007068       0.029197       0.069126      -0.024184      -0.012296      -0.009661      -0.035705      -0.001701      -0.036367       0.005677       0.030691             12.437666      14.828502      -5.228771      -5.838993      12.148665       0.674721      10.335830          -0.000016
          123              C      14.379611       7.552277      22.268836      -0.044762      30.961391 0.41212801E+03  0.96365956E+04                                 8.825788                            6.970864      -0.256948       1.908110                    0.998732      28.876902      84.962321       0.592437       0.442153      -1.040092      -0.022656       0.023740      -0.002981       0.032951       0.003771       0.026073       0.003703      -0.014368       0.010840      -0.029526       0.004025       0.025502             10.224163      10.683696      -2.925532      -3.814249      10.522659      -0.968001       9.466134           0.000016
          124              C      13.313562       8.130996      22.907132      -0.213730      33.921658 0.43633505E+03  0.10291724E+05                                 9.127387                            6.983997       0.032012       1.983884                    0.999070      29.965790      86.952759       0.619468       0.419198      -1.059938       0.026560      -0.031507      -0.006991       0.041797       0.023029      -0.014693      -0.005227       0.006076       0.048817      -0.032118       0.001649       0.030470             10.891772      10.938844      -5.172545      -2.602457      13.165435      -0.744693       8.571036          -0.000014
          125              C      16.149448       7.572092      20.475003       0.571212      23.542596 0.26454206E+03  0.55227879E+04                                 7.573794                            5.737334       0.116024       2.095795                    0.999828      22.095504      60.924757       0.628761       0.466613      -1.028772       0.037460      -0.021146      -0.099966       0.108828       0.055067       0.065690      -0.010873       0.035648       0.156586      -0.100499       0.002797       0.097702              9.356823      11.518443      -3.182245      -4.566421       8.869159       0.806223       7.682867           0.000011
          126              C       9.294571      12.585416      23.132737      -0.074121      27.209143 0.37747192E+03  0.86528502E+04                                 8.129581                            6.559119      -0.390325       1.875401                    0.997566      28.685359      84.145794       0.625164       0.427403      -1.046732      -0.063801      -0.021558       0.061883       0.091459      -0.023120      -0.037714       0.007962       0.053713      -0.036890      -0.035900      -0.025505       0.061405             10.113083      12.405794      -4.464784       0.478971      10.618919       0.127007       7.314535          -0.000012
          127              C       7.195222      13.714716      23.468393       0.294812      31.063517 0.32170562E+03  0.70107436E+04                                 8.780263                            6.108311       0.082633       2.054964                    0.999588      24.202514      66.862275       0.646228       0.434926      -1.053304       0.040992      -0.030077       0.015171       0.053058      -0.027115       0.007341       0.008077       0.025465      -0.060372      -0.030789      -0.009289       0.040078             11.520498      15.469061      -6.872009      -0.463783      12.190862      -2.517917       6.901573           0.000009
          128              C       7.390741      14.668802      22.557720      -0.237774      35.092831 0.43945161E+03  0.10365123E+05                                 9.274691                            6.971770       0.195984       2.028759                    0.999572      30.184550      87.076470       0.626089       0.414769      -1.064660      -0.017505       0.043527      -0.010844       0.048152      -0.007421      -0.010304      -0.003116       0.040847      -0.061609      -0.024055      -0.009661       0.033716             11.218466      13.511110      -5.515756      -0.285718      12.314585      -3.385098       7.829704          -0.000012
          129              C      22.607339      15.559473      22.307354      -0.065111      34.599786 0.40775663E+03  0.94619254E+04                                 9.346701                            6.822723       0.007474       1.980502                    0.999700      28.731698      82.859164       0.616569       0.428100      -1.053740       0.018546      -0.027947       0.034698       0.048259       0.018530       0.001683      -0.002721      -0.043547       0.052735      -0.037496       0.016513       0.020982             11.532303      15.836672      -5.490818      -1.424151      11.145190      -2.464040       7.615047           0.000014
          130              C      21.412971      15.475333      22.929143      -0.077838      36.690947 0.40124402E+03  0.91681069E+04                                 9.449325                            6.564768       0.089683       2.033670                    0.999496      26.977849      74.376123       0.665539       0.402774      -1.082216       0.050400      -0.026618       0.026018       0.062655      -0.008540      -0.010037       0.009294       0.004253      -0.002722      -0.010743      -0.007993       0.018737             12.392297      16.704854      -6.963392      -0.256005      12.837629      -3.269824       7.634409          -0.000005
          131              C      21.205345      14.528979      23.839815      -0.089284      32.638945 0.40398194E+03  0.93165236E+04                                 8.845346                            6.702338       0.085716       1.996301                    0.999673      28.818616      81.814817       0.636931       0.416987      -1.064796       0.041734      -0.001741       0.008031       0.042535       0.011093      -0.029187       0.000730       0.014276       0.015560      -0.028305      -0.006960       0.035265             10.498242      12.952975      -4.697263      -0.320947      11.157904      -3.094724       7.383847           0.000015
          132              C       5.991214      13.614182      24.128699      -0.214369      36.627828 0.45446339E+03  0.10778126E+05                                 9.513597                            7.067168       0.048773       1.975105                    0.999541      30.192650      86.511217       0.626670       0.412119      -1.069480      -0.028506       0.024794       0.004509       0.038048      -0.004093      -0.007822      -0.039458      -0.036381       0.013294      -0.034818      -0.015322       0.050140             11.569196      16.105972      -5.586641      -1.288929      10.972713      -2.144961       7.628903          -0.000018
          133              C      20.371815      16.456015      22.546715       0.627301      22.588216 0.22836461E+03  0.45996955E+04                                 7.418589                            5.366917       0.062418       2.100864                    0.999762      20.812243      56.538450       0.642915       0.472990      -1.024335      -0.071643       0.056933       0.050081       0.104318       0.049797      -0.006989       0.083147      -0.008738       0.121413      -0.102034      -0.002663       0.104696              9.469086      12.204056      -4.979254       0.179358      10.141915      -2.595848       6.061288           0.000000
          134              C       8.938235      10.104025      23.312946      -0.084408      26.468046 0.38113203E+03  0.87442166E+04                                 7.951859                            6.570684      -0.430647       1.860310                    0.997151      28.817479      84.140079       0.628469       0.424793      -1.049971       0.001857       0.026487      -0.080896       0.085142       0.013700       0.028790       0.000915       0.001393       0.203631      -0.051185      -0.024491       0.075676              9.577450      10.552747       2.146220       3.022592       8.969038       2.657076       9.210565          -0.000010
          135              C       7.476100       9.468172      21.492976       0.270313      30.853936 0.34740232E+03  0.77287625E+04                                 8.770511                            6.365267       0.043292       2.033265                    0.999599      25.017242      70.161415       0.629502       0.437353      -1.050319       0.037776       0.026986       0.016282       0.049197       0.023889       0.036045       0.021132       0.038563      -0.006789      -0.032847      -0.026970       0.059817             11.156569      13.826969       5.714017       4.313886       9.390902       0.906283      10.251836           0.000018
          136              C       7.020028       9.861478      20.208130      -0.223850      37.817287 0.47586072E+03  0.11438689E+05                                 9.754576                            7.246772       0.126808       1.994710                    0.999742      30.777112      89.356031       0.615700       0.413848      -1.066257      -0.023260      -0.006887      -0.017334       0.029814       0.022915      -0.010112      -0.032119      -0.019838       0.005957      -0.031663      -0.015924       0.047587             11.990548      15.112848       5.565047       3.991585       9.712030       0.111850      11.146768          -0.000027
          137              C       5.938744       9.208987      19.660625      -0.085958      34.299914 0.41650683E+03  0.97322935E+04                                 9.294052                            6.892806      -0.094397       1.940189                    0.999558      29.456791      85.701592       0.612790       0.427761      -1.052229       0.008168      -0.001797       0.017780       0.019649      -0.007192       0.005150      -0.012236      -0.004383       0.059145      -0.017747      -0.008099       0.025846             11.462805      15.064342       6.469079       2.769061      10.148150      -0.116759       9.175925           0.000023
          138              C       5.323005       8.207732      20.392465      -0.053247      42.369539 0.49337443E+03  0.11884996E+05                                10.598725                            7.384602      -0.121513       1.950020                    0.998950      28.564756      81.170086       0.613444       0.414485      -1.073230       0.035170       0.029447       0.007349       0.046455       0.017623       0.013709      -0.008989       0.015389       0.048122      -0.032045       0.008194       0.023851             14.489505      20.655977       9.095209       4.662716      12.247221       0.685533      10.565317          -0.000023
          139              C       5.750061       7.831129      21.699322      -0.092561      35.195043 0.45202052E+03  0.10740743E+05                                 9.409496                            7.147831      -0.063595       1.943641                    0.999493      29.808158      86.407388       0.608146       0.423859      -1.058537       0.023271       0.021844       0.013966       0.034839       0.023408      -0.001472      -0.027972      -0.000874       0.010655      -0.035975      -0.001288       0.037263             11.323608      14.767100       5.757847       3.660447       9.586882       0.245291       9.616843           0.000034
          140              C       6.901253       8.524759      22.208308      -0.254627      36.020391 0.45638821E+03  0.10861094E+05                                 9.445242                            7.105881       0.115731       1.990661                    0.999733      30.814241      89.136162       0.620346       0.414890      -1.065147      -0.046501      -0.040890      -0.002595       0.061976       0.007417       0.029034      -0.020898       0.022685       0.082805      -0.041344      -0.006765       0.048109             11.501631      14.945724       6.588716       3.204902      10.539909       0.376990       9.019259          -0.000021
          141              C       4.036274       7.496162      19.866971       0.545500      25.257352 0.27299504E+03  0.57634096E+04                                 7.939899                            5.799726      -0.019515       2.025849                    0.999622      23.380425      65.538497       0.627899       0.462053      -1.027873      -0.042813      -0.020074      -0.012470       0.048902      -0.072438      -0.039245       0.031861      -0.058131      -0.039415      -0.075940      -0.028751       0.104691             10.362395      14.650233       5.713719       3.259831       8.402246       0.615503       8.034705          -0.000013
          142              C       7.018378      10.781316      10.900559       0.565375      25.450144 0.26611594E+03  0.55856159E+04                                 7.994360                            5.751378      -0.000684       2.041863                    0.999626      22.858777      64.008805       0.626040       0.466127      -1.025038      -0.029301       0.001686      -0.041526       0.050851      -0.058398      -0.036533       0.032274      -0.039396      -0.142490      -0.066485      -0.034221       0.100706             10.312177       9.494979       1.436036       4.510317       5.406435      -0.275920      16.035118          -0.000016
          143              C       7.701863      10.832803      12.201913      -0.041178      39.244699 0.42518809E+03  0.98876752E+04                                10.038794                            6.847806      -0.078770       1.980442                    0.999290      27.328097      76.782580       0.636854       0.413574      -1.071747       0.007377       0.005845       0.034078       0.035354       0.006234      -0.005351      -0.007020      -0.003261       0.000383      -0.006512      -0.006105       0.012617             13.550298      12.113179       1.825305       5.871324       5.891188      -0.107439      22.646526          -0.000001
          144              C       8.937711      11.354459      12.347731      -0.074133      34.949545 0.40936007E+03  0.95325505E+04                                 9.444320                            6.847726      -0.067473       1.949761                    0.999640      29.294409      85.332906       0.612328       0.429555      -1.050186       0.000030       0.004658       0.040899       0.041164       0.005524      -0.024873      -0.016243      -0.005667       0.019884      -0.026897      -0.006834       0.033731             11.868348      11.098794       1.902889       4.398187       5.640405       0.857096      18.865845           0.000008
          145              C       9.601260      11.455128      13.561044      -0.260682      38.445038 0.47253110E+03  0.11338602E+05                                 9.855869                            7.213117       0.086987       1.978842                    0.999830      31.222131      90.564673       0.618202       0.412902      -1.066879      -0.008906       0.006736      -0.050918       0.052128       0.039691       0.003401      -0.010221       0.076633       0.006171      -0.058113       0.003959       0.054154             12.587644       9.958306       1.671011       4.387083       5.865792       0.695403      21.938834          -0.000008
          146              C       8.948148      10.985115      14.691819       0.267293      35.233200 0.36122227E+03  0.80910532E+04                                 9.549732                            6.454080      -0.006239       2.012756                    0.999581      25.156747      70.113540       0.632339       0.432440      -1.056404       0.018711       0.004004       0.047838       0.051523       0.009426       0.044138       0.003228       0.032813       0.085874      -0.036715      -0.025462       0.062177             13.404877      11.631025       2.652209       6.722663       6.149446       1.799521      22.434159           0.000004
          147              C       7.686427      10.383501      14.581768      -0.234958      38.321945 0.46675836E+03  0.11154705E+05                                 9.794152                            7.151198       0.011711       1.955165                    0.999558      30.846386      89.005964       0.623797       0.410863      -1.069255      -0.024490      -0.010329      -0.021964       0.034480       0.026198      -0.021993      -0.025817       0.020517       0.083543      -0.043566      -0.011381       0.054948             12.205888      11.906137       2.642087       4.854746       6.381593       0.356661      18.329933          -0.000007
          148              C       7.075925      10.330621      13.338191      -0.081912      35.361045 0.42286367E+03  0.99146831E+04                                 9.497485                            6.956852      -0.064210       1.949797                    0.999656      29.448214      85.720607       0.608655       0.429197      -1.051734       0.020460       0.010642       0.011024       0.025561       0.015856      -0.006990      -0.007861       0.018152      -0.061884      -0.023262      -0.007283       0.030545             11.831703      10.228038       1.797365       3.387800       5.834369      -0.609714      19.432702           0.000006
          149              C      10.693390      11.663191      16.206397      -0.079433      27.442382 0.36734316E+03  0.83580911E+04                                 8.191690                            6.452266      -0.457550       1.856778                    0.996727      28.593904      83.385584       0.633413       0.424995      -1.048903      -0.076955      -0.035161       0.016244       0.086153       0.034319       0.019008       0.010950       0.061056      -0.043292      -0.038968      -0.020619       0.059587             10.523429       8.578794       0.634839       4.322283       7.799427       2.206040      15.192066          -0.000013
          150              C      10.802216      11.906792      17.689886       0.088207      33.109705 0.39557229E+03  0.91495743E+04                                 9.888697                            7.256332      -0.648062       1.822954                    0.995210      26.737701      78.086558       0.530507       0.499160      -1.009648       0.000092      -0.002636      -0.000273       0.002652       0.002105      -0.010708      -0.002168       0.013576       0.003821      -0.008016      -0.007078       0.015094             13.615812      11.293328      -0.646609       3.710736      15.576535       0.779372      13.977573           0.000042
          151              C      10.574518      10.632629      18.464095      -0.075575      28.566998 0.38721038E+03  0.89598836E+04                                 8.504428                            6.705684      -0.474884       1.852289                    0.996331      29.059900      86.497379       0.607827       0.435482      -1.038693       0.069815      -0.030262      -0.052919       0.092684      -0.039203      -0.016153       0.015942      -0.024475      -0.082837      -0.034880      -0.025700       0.060581             10.826121       7.915955      -2.271832       1.235679      15.505778      -2.998016       9.056628          -0.000012
          152              C      11.652364       8.488915      18.708684       0.289592      30.951930 0.34478131E+03  0.76370617E+04                                 8.761379                            6.328972       0.038283       2.039044                    0.999633      24.518524      68.061716       0.634702       0.435666      -1.053933      -0.007773       0.043142      -0.026518       0.051233      -0.017441       0.010516      -0.022908      -0.037548      -0.017346      -0.023127      -0.018701       0.041828             11.162275       9.074930      -4.847821      -0.779013      16.531194      -3.643652       7.880702           0.000012
          153              C      10.758916       8.068857      19.710148      -0.221339      33.438912 0.45954775E+03  0.11001989E+05                                 9.114541                            7.225479       0.046545       1.986200                    0.998497      30.558577      89.905620       0.600526       0.426024      -1.053615      -0.000683      -0.030616       0.020553       0.036881      -0.017342      -0.001192       0.006063       0.026189       0.008689      -0.024078       0.002990       0.021087             10.574716       9.165053      -3.077928      -1.246856      14.018449      -3.804627       8.540648          -0.000017
          154              C      10.990881       6.912792      20.356699      -0.086733      31.429715 0.41693923E+03  0.97451908E+04                                 8.744243                            6.887411       0.018870       1.973707                    0.999737      29.473622      85.770511       0.614212       0.426649      -1.052886       0.019971       0.040184      -0.020780       0.049451       0.002822      -0.021371       0.009658       0.063696       0.067475      -0.045061       0.001824       0.043237             10.166910       8.862498      -3.796794      -0.772215      14.089804      -3.153856       7.548427           0.000020
          155              C      12.062788       6.079196      19.999033      -0.104938      38.556304 0.47803102E+03  0.11416435E+05                                 9.816027                            7.204163       0.054238       2.003709                    0.999416      28.570602      80.644118       0.629926       0.407139      -1.078828       0.012781       0.061341      -0.029198       0.069127      -0.030065      -0.013028      -0.008656      -0.000061      -0.001701      -0.036374       0.005678       0.030696             12.437777       9.301729      -3.406667      -1.187449      17.675680      -5.756739      10.335922          -0.000017
          156              C      12.915327       6.493222      19.000319      -0.044765      30.961524 0.41212973E+03  0.96366472E+04                                 8.825814                            6.970877      -0.256958       1.908105                    0.998732      28.876981      84.962643       0.592437       0.442153      -1.040092      -0.015453       0.028950       0.002980       0.032951      -0.001243       0.011679       0.023601       0.016036       0.010845      -0.029524       0.004026       0.025499             10.224202       8.798559      -2.304031      -2.113600      12.407883      -3.319401       9.466165           0.000017
          157              C      12.699497       7.686869      18.362023      -0.213729      33.921720 0.43633502E+03  0.10291728E+05                                 9.127409                            6.984001       0.032023       1.983887                    0.999070      29.965841      86.953086       0.619467       0.419199      -1.059937       0.021605      -0.035092       0.006990       0.041798       0.020319      -0.009564      -0.012315       0.022511       0.048818      -0.032118       0.001650       0.030467             10.891811       9.870906      -4.820471      -1.522111      14.233461      -2.238443       8.571065          -0.000014
          158              C      12.342356       4.818581      20.794152       0.571215      23.542683 0.26454295E+03  0.55228118E+04                                 7.573817                            5.737345       0.116082       2.095812                    0.999828      22.095544      60.924928       0.628760       0.466613      -1.028772       0.008354      -0.042196       0.099965       0.108827       0.054870       0.010240       0.065791       0.036843       0.156584      -0.100499       0.002799       0.097700              9.356860       7.236335      -1.770470      -0.664114      13.151351      -4.589276       7.682894           0.000011
          159              C       9.727441      12.898492      18.136418      -0.074122      27.209224 0.37747278E+03  0.86529012E+04                                 8.129659                            6.559167      -0.390423       1.875370                    0.997566      28.685735      84.147885       0.625154       0.427408      -1.046726       0.040455       0.053843      -0.061885       0.091462      -0.002616      -0.004238      -0.038309      -0.070701      -0.036880      -0.035894      -0.025517       0.061411             10.113188       8.138899      -3.058014       0.270602      14.886074       0.415138       7.314589          -0.000013
          160              C       9.312251      15.245875      17.800762       0.294815      31.063410 0.32170437E+03  0.70107093E+04                                 8.780249                            6.108302       0.082616       2.054959                    0.999588      24.202448      66.862053       0.646228       0.434926      -1.053304       0.015728      -0.048348      -0.015170       0.053057      -0.014225       0.009972       0.004444      -0.052726      -0.060368      -0.030791      -0.009287       0.040077             11.520477       8.425229      -4.549710      -2.536524      19.234635       0.347886       6.901565           0.000009
          161              C       8.344919      15.358920      18.711435      -0.237775      35.092962 0.43945204E+03  0.10365145E+05                                 9.274718                            6.971771       0.195933       2.028741                    0.999572      30.184721      87.077255       0.626089       0.414769      -1.064660      -0.035855       0.030253       0.010842       0.048150       0.006174      -0.006181      -0.008807      -0.041652      -0.061594      -0.024047      -0.009657       0.033705             11.218507       9.151486      -4.078410      -3.304340      16.674325       0.788486       7.829709          -0.000012
          162              C       2.734579       1.186333      18.961801      -0.065111      34.599658 0.40775407E+03  0.94618451E+04                                 9.346656                            6.822682       0.007478       1.980503                    0.999700      28.731634      82.858722       0.616574       0.428098      -1.053743       0.020732      -0.026364      -0.034699       0.048258       0.001948      -0.002055       0.002450       0.057052       0.052733      -0.037497       0.016515       0.020982             11.532255       8.339515      -3.019095      -2.786029      18.642254      -0.581046       7.614996           0.000014
          163              C       3.188456       2.294299      18.340012      -0.077838      36.690919 0.40124386E+03  0.91681011E+04                                 9.449315                            6.564764       0.089654       2.033660                    0.999497      26.977852      74.376092       0.665540       0.402774      -1.082216       0.009499      -0.056201      -0.026021       0.062657      -0.005600       0.005683      -0.012443      -0.013578      -0.002723      -0.010744      -0.007993       0.018737             12.392277       9.075402      -4.448026      -3.185559      20.467026       0.780645       7.634402          -0.000004
          164              C       4.152234       2.195174      17.429340      -0.089287      32.639187 0.40398530E+03  0.93166282E+04                                 8.845414                            6.702384       0.085710       1.996299                    0.999673      28.818759      81.815559       0.636925       0.416989      -1.064794      -0.011415      -0.040179      -0.008029       0.042534       0.013164      -0.008449      -0.027948       0.001714       0.015556      -0.028303      -0.006964       0.035267             10.498325       8.540333      -3.242456      -3.039620      15.570746       0.664149       7.383897           0.000014
          165              C       9.784715      16.357863      17.140456      -0.214368      36.627650 0.45446028E+03  0.10778025E+05                                 9.513534                            7.067116       0.048759       1.975100                    0.999541      30.192595      86.510736       0.626676       0.412116      -1.069483      -0.014621       0.034834      -0.004509       0.038046      -0.014108      -0.039924       0.004925       0.024381       0.013291      -0.034818      -0.015322       0.050141             11.569124       8.153356      -2.964746      -2.440661      18.925166      -0.552533       7.628850          -0.000017
          166              C       2.583081       3.590164      18.722440       0.627300      22.588126 0.22836388E+03  0.45996723E+04                                 7.418540                            5.366888       0.062293       2.100824                    0.999763      20.812195      56.538072       0.642921       0.472987      -1.024338      -0.031641       0.085867      -0.050081       0.104319       0.037437       0.076779      -0.032673       0.066259       0.121411      -0.102036      -0.002661       0.104697              9.469016       7.382725      -3.389703      -2.409149      14.963074       0.983109       6.061250           0.000000
          167              C      12.195632      12.459965      17.956209      -0.084407      26.467973 0.38113052E+03  0.87441751E+04                                 7.951824                            6.570652      -0.430660       1.860305                    0.997152      28.817546      84.140304       0.628473       0.424790      -1.049973      -0.025738       0.006530       0.080894       0.085141       0.011429       0.009883       0.027056       0.015170       0.203638      -0.051185      -0.024494       0.075679              9.577403      10.400701       2.196303       3.469831       9.121029       2.038612       9.210479          -0.000012
          168              C      13.257320      13.649488      19.776179       0.270312      30.853987 0.34740279E+03  0.77287732E+04                                 8.770512                            6.365265       0.043290       2.033264                    0.999599      25.017257      70.161384       0.629503       0.437352      -1.050320      -0.037460      -0.027426      -0.016284       0.049199       0.030672       0.031356       0.027617      -0.002584      -0.006788      -0.032846      -0.026971       0.059817             11.156590      13.224154       5.912826       2.211480       9.993810       3.813216      10.251805           0.000019
          169              C      13.026592      14.205775      21.061025      -0.223852      37.816665 0.47585375E+03  0.11438452E+05                                 9.754412                            7.246685       0.126957       1.994758                    0.999742      30.776741      89.353972       0.615709       0.413844      -1.066262       0.013821       0.019934       0.017335       0.029814       0.012516      -0.033672       0.000456       0.043235       0.005935      -0.031665      -0.015931       0.047596             11.990327      13.550892       6.079758       1.356068      11.273495       3.755827      11.146595          -0.000029
          170              C      13.984834      15.028389      21.608530      -0.085957      34.299916 0.41650831E+03  0.97323327E+04                                 9.294043                            6.892819      -0.094414       1.940182                    0.999558      29.456801      85.701530       0.612790       0.427761      -1.052230      -0.000851      -0.008323      -0.017780       0.019650      -0.007082      -0.010011       0.008730      -0.005027       0.059149      -0.017744      -0.008108       0.025852             11.462773      14.477404       6.662509       0.756118      10.734987       2.666378       9.175928           0.000026
          171              C      15.128536      15.299664      20.876690      -0.053251      42.370003 0.49338000E+03  0.11885173E+05                                10.598822                            7.384660      -0.121512       1.950020                    0.998949      28.564933      81.170938       0.613439       0.414487      -1.073228      -0.038980      -0.024178      -0.007347       0.046454       0.018748      -0.004247       0.015837       0.008586       0.048121      -0.032051       0.008197       0.023855             14.489655      18.480940       9.812454       2.111075      14.422585       4.213705      10.565439          -0.000026
          172              C      15.352487      14.776164      19.569833      -0.092563      35.195095 0.45202042E+03  0.10740746E+05                                 9.409515                            7.147831      -0.063571       1.943649                    0.999493      29.808186      86.407635       0.608146       0.423859      -1.058537      -0.028030      -0.015263      -0.013968       0.034839       0.018560      -0.027026       0.007362       0.028543       0.010652      -0.035977      -0.001285       0.037262             11.323652      13.519152       6.169341       1.379107      10.834932       3.399618       9.616872           0.000036
          173              C      14.333286      13.900039      19.060847      -0.254626      36.020531 0.45638968E+03  0.10861143E+05                                 9.445280                            7.105898       0.115708       1.990654                    0.999733      30.814301      89.136514       0.620345       0.414890      -1.065146       0.053395       0.031361       0.002596       0.061978       0.012708      -0.010757       0.034115      -0.009407       0.082808      -0.041343      -0.006764       0.048107             11.501704      14.890444       6.607050       1.361578      10.595372       2.925759       9.019294          -0.000021
          174              C      16.207213      16.298895      21.402184       0.545502      25.257444 0.27299579E+03  0.57634331E+04                                 7.939936                            5.799746      -0.019445       2.025871                    0.999621      23.380470      65.538805       0.627896       0.462055      -1.027871       0.032468       0.034374       0.012468       0.048900      -0.075519       0.017970      -0.047245      -0.039425      -0.039416      -0.075938      -0.028750       0.104687             10.362455      12.412960       6.451384       1.605273      10.639653       2.903240       8.034753          -0.000012
          175              C      13.505691       4.062889      24.656944       0.565378      25.450108 0.26611542E+03  0.55856027E+04                                 7.994353                            5.751371      -0.000674       2.041866                    0.999625      22.858765      64.008771       0.626040       0.466127      -1.025038      -0.007574      -0.028357      -0.041526       0.050852      -0.058663       0.019213      -0.044802      -0.037789      -0.142486      -0.066485      -0.034221       0.100706             10.312170       6.661317       2.370259       1.150183       8.240095       4.369922      16.035098          -0.000015
          176              C      13.768595       4.695885      25.958298      -0.041182      39.244863 0.42518988E+03  0.98877266E+04                                10.038817                            6.847817      -0.078792       1.980434                    0.999290      27.328169      76.782803       0.636854       0.413573      -1.071747       0.007861       0.005176       0.034079       0.035355       0.004041      -0.008343      -0.002884       0.010039       0.000384      -0.006513      -0.006105       0.012619             13.550338       7.586761       3.317632       1.736360      10.417672       5.609785      22.646581          -0.000003
          177              C      14.650975       5.706256      26.104116      -0.074136      34.949652 0.40936142E+03  0.95325875E+04                                 9.444326                            6.847727      -0.067479       1.949758                    0.999640      29.294482      85.333077       0.612329       0.429553      -1.050187       0.004434      -0.001431       0.040899       0.041164       0.002758      -0.023216      -0.018535       0.011127       0.019887      -0.026896      -0.006837       0.033733             11.868360       7.307246       3.152927       2.191130       9.431984       3.908696      18.865851           0.000009
          178              C      14.954346       6.304920      27.317429      -0.260685      38.445167 0.47253287E+03  0.11338661E+05                                 9.855902                            7.213137       0.087008       1.978848                    0.999830      31.222221      90.565140       0.618200       0.412903      -1.066878       0.003608      -0.010568      -0.050919       0.052129       0.054696      -0.008644       0.006429      -0.014397       0.006169      -0.058113       0.003958       0.054154             12.587689       7.260846       2.560362       2.034091       8.563333       3.948779      21.938889          -0.000008
          179              C      12.165527       4.285527       0.935434       0.267293      35.233209 0.36122266E+03  0.80910645E+04                                 9.549734                            6.454084      -0.006234       2.012758                    0.999581      25.156757      70.113593       0.632339       0.432440      -1.056404       0.009660       0.016516       0.047836       0.051521       0.017335       0.016885       0.040909      -0.015170       0.085873      -0.036715      -0.025462       0.062178             13.404879       8.264194       3.762209       3.813956       9.516287       5.821187      22.434156           0.000004
          180              C      11.199108       3.275620       0.825383      -0.234957      38.321978 0.46675914E+03  0.11154729E+05                                 9.794171                            7.151218       0.011710       1.955165                    0.999558      30.846371      89.005953       0.623794       0.410864      -1.069253      -0.017478      -0.020024      -0.021965       0.034480       0.027163      -0.031406      -0.012804       0.014665       0.083542      -0.043567      -0.011382       0.054949             12.205906       8.494550       3.766856       1.858804       9.793225       4.498980      18.329943          -0.000008
          181              C      13.095677       4.258659      27.094576      -0.081905      35.360827 0.42286089E+03  0.99146002E+04                                 9.497445                            6.956830      -0.064198       1.949802                    0.999656      29.448089      85.720120       0.608656       0.429197      -1.051734       0.016513       0.016100       0.011024       0.025562       0.018141      -0.009655      -0.004179       0.004267      -0.061891      -0.023264      -0.007279       0.030542             11.831647       7.334031       2.751461       0.481696       8.728318       3.408346      19.432591           0.000008
          182              C      13.355959       5.730701       2.450012      -0.079437      27.442501 0.36734457E+03  0.83581315E+04                                 8.191717                            6.452278      -0.457568       1.856772                    0.996726      28.593949      83.385763       0.633413       0.424995      -1.048903      -0.057488      -0.062077       0.016246       0.086153       0.045745       0.016352       0.014624      -0.008263      -0.043297      -0.038966      -0.020621       0.059587             10.523477       8.253420       0.742127       3.448482       8.124850       3.414247      15.192162          -0.000012
          183              C      13.621384       5.757782       3.933501       0.088205      33.109795 0.39557312E+03  0.91495920E+04                                 9.888701                            7.256330      -0.648070       1.822950                    0.995210      26.737725      78.086454       0.530509       0.499159      -1.009649      -0.002475       0.000914      -0.000273       0.002653       0.005730      -0.005411      -0.009490      -0.008413       0.003823      -0.008017      -0.007076       0.015093             13.615821      14.772113      -1.793509       1.902053      12.097714       3.280143      13.977637           0.000041
          184              C      12.339996       5.940486       4.707710      -0.075574      28.567156 0.38721267E+03  0.89599539E+04                                 8.504479                            6.705720      -0.474940       1.852270                    0.996330      29.060026      86.497956       0.607823       0.435484      -1.038691      -0.006882       0.075781      -0.052920       0.092686      -0.038797       0.010079      -0.020328      -0.026954      -0.082833      -0.034878      -0.025702       0.060580             10.826186      13.410672      -4.083354      -2.460393      10.011200       2.112269       9.056687          -0.000012
          185              C      10.641557       7.635350       4.952299       0.289593      30.951819 0.34478022E+03  0.76370297E+04                                 8.761352                            6.328958       0.038285       2.039044                    0.999633      24.518475      68.061491       0.634703       0.435666      -1.053934       0.038539      -0.020889      -0.026518       0.051233      -0.025186      -0.018465       0.017160       0.009439      -0.017350      -0.023126      -0.018703       0.041829             11.162230      12.917005      -6.114471      -3.704354      12.688993       0.401016       7.880691           0.000014
          186              C       9.962874       6.918352       5.953763      -0.221336      33.438833 0.45954606E+03  0.11001942E+05                                 9.114540                            7.225472       0.046556       1.986205                    0.998497      30.558505      89.905493       0.600525       0.426025      -1.053614      -0.029291       0.008938       0.020554       0.036882      -0.006156       0.005386      -0.003033      -0.041679       0.008690      -0.024077       0.002990       0.021087             10.574718      11.712105      -3.917654      -4.003732      11.471393       0.007105       8.540657          -0.000020
          187              C       8.937570       7.500627       6.600314      -0.086739      31.429932 0.41694249E+03  0.97452917E+04                                 8.744295                            6.887444       0.018904       1.973716                    0.999737      29.473771      85.771211       0.614209       0.426650      -1.052885       0.044416       0.006385      -0.020780       0.049451       0.021208       0.002479      -0.023319      -0.047852       0.067467      -0.045058       0.001822       0.043236             10.166974      11.319333      -4.606781      -3.237087      11.633110       0.254112       7.548479           0.000023
          188              C       8.481513       8.779642       6.242648      -0.104933      38.555928 0.47802606E+03  0.11416282E+05                                 9.815950                            7.204115       0.054239       2.003711                    0.999416      28.570444      80.643424       0.629930       0.407137      -1.078830       0.062257      -0.007068      -0.029197       0.069126      -0.024184      -0.012296      -0.009661      -0.035705      -0.001701      -0.036367       0.005677       0.030691             12.437665      14.828500      -5.228771      -5.838992      12.148665       0.674720      10.335830          -0.000021
          189              C       9.141658       9.459678       5.243934      -0.044762      30.961387 0.41212797E+03  0.96365941E+04                                 8.825787                            6.970863      -0.256948       1.908110                    0.998732      28.876900      84.962310       0.592437       0.442153      -1.040092       0.022656      -0.023740       0.002981       0.032951       0.003771       0.026074       0.003703      -0.014368       0.010840      -0.029526       0.004025       0.025502             10.224162      10.683694      -2.925532      -3.814248      10.522658      -0.968001       9.466133           0.000019
          190              C      10.207707       8.880959       4.605638      -0.213730      33.921651 0.43633494E+03  0.10291720E+05                                 9.127386                            6.983996       0.032012       1.983884                    0.999070      29.965786      86.952743       0.619468       0.419198      -1.059938      -0.026560       0.031507       0.006991       0.041797       0.023029      -0.014693      -0.005227       0.006076       0.048817      -0.032118       0.001649       0.030470             10.891770      10.938843      -5.172544      -2.602457      13.165434      -0.744693       8.571035          -0.000016
          191              C       7.371821       9.439863       7.037767       0.571212      23.542596 0.26454207E+03  0.55227881E+04                                 7.573794                            5.737334       0.116024       2.095795                    0.999828      22.095504      60.924755       0.628761       0.466613      -1.028772      -0.037460       0.021146       0.099966       0.108828       0.055067       0.065690      -0.010873       0.035648       0.156586      -0.100499       0.002797       0.097702              9.356823      11.518443      -3.182245      -4.566421       8.869159       0.806223       7.682867           0.000014
          192              C      14.226698       4.426539       4.380033      -0.074121      27.209145 0.37747194E+03  0.86528509E+04                                 8.129581                            6.559120      -0.390326       1.875401                    0.997566      28.685361      84.145806       0.625164       0.427403      -1.046732       0.063801       0.021558      -0.061883       0.091459      -0.023120      -0.037714       0.007962       0.053713      -0.036891      -0.035900      -0.025505       0.061405             10.113084      12.405795      -4.464785       0.478971      10.618920       0.127007       7.314536          -0.000013
          193              C      16.326047       3.297239       4.044377       0.294812      31.063515 0.32170560E+03  0.70107430E+04                                 8.780263                            6.108311       0.082633       2.054964                    0.999588      24.202513      66.862271       0.646228       0.434926      -1.053304      -0.040992       0.030077      -0.015171       0.053058      -0.027115       0.007341       0.008077       0.025465      -0.060372      -0.030789      -0.009289       0.040078             11.520498      15.469060      -6.872008      -0.463784      12.190860      -2.517917       6.901573           0.000010
          194              C      16.130528       2.343153       4.955050      -0.237774      35.092824 0.43945152E+03  0.10365120E+05                                 9.274689                            6.971769       0.195985       2.028759                    0.999572      30.184547      87.076454       0.626090       0.414769      -1.064660       0.017505      -0.043527       0.010844       0.048152      -0.007421      -0.010304      -0.003116       0.040847      -0.061610      -0.024055      -0.009661       0.033716             11.218464      13.511107      -5.515754      -0.285719      12.314582      -3.385097       7.829703          -0.000012
          195              C       0.913930       1.452482       5.205416      -0.065111      34.599779 0.40775656E+03  0.94619231E+04                                 9.346699                            6.822721       0.007475       1.980502                    0.999700      28.731695      82.859145       0.616570       0.428100      -1.053740      -0.018546       0.027947      -0.034698       0.048259       0.018530       0.001683      -0.002721      -0.043547       0.052735      -0.037496       0.016513       0.020982             11.532300      15.836668      -5.490816      -1.424151      11.145187      -2.464039       7.615045           0.000014
          196              C       2.108298       1.536622       4.583627      -0.077838      36.690935 0.40124389E+03  0.91681030E+04                                 9.449323                            6.564767       0.089684       2.033670                    0.999496      26.977844      74.376100       0.665539       0.402774      -1.082216      -0.050400       0.026618      -0.026018       0.062655      -0.008540      -0.010037       0.009294       0.004253      -0.002722      -0.010743      -0.007993       0.018737             12.392293      16.704847      -6.963389      -0.256005      12.837625      -3.269823       7.634407          -0.000005
          197              C       2.315924       2.482976       3.672955      -0.089284      32.638936 0.40398180E+03  0.93165196E+04                                 8.845345                            6.702337       0.085717       1.996302                    0.999673      28.818611      81.814798       0.636931       0.416987      -1.064796      -0.041734       0.001741      -0.008031       0.042535       0.011093      -0.029187       0.000730       0.014276       0.015560      -0.028305      -0.006960       0.035265             10.498240      12.952973      -4.697261      -0.320948      11.157901      -3.094723       7.383845           0.000014
          198              C      17.530055       3.397773       3.384071      -0.214369      36.627824 0.45446333E+03  0.10778124E+05                                 9.513596                            7.067167       0.048773       1.975105                    0.999541      30.192649      86.511214       0.626670       0.412119      -1.069481       0.028506      -0.024794      -0.004509       0.038048      -0.004093      -0.007822      -0.039458      -0.036381       0.013294      -0.034818      -0.015322       0.050140             11.569195      16.105971      -5.586640      -1.288930      10.972712      -2.144961       7.628903          -0.000018
          199              C       3.149454       0.555940       4.966055       0.627301      22.588214 0.22836461E+03  0.45996952E+04                                 7.418588                            5.366917       0.062419       2.100864                    0.999762      20.812242      56.538442       0.642915       0.472990      -1.024335       0.071643      -0.056933      -0.050081       0.104318       0.049797      -0.006989       0.083147      -0.008738       0.121413      -0.102034      -0.002663       0.104696              9.469084      12.204053      -4.979253       0.179358      10.141914      -2.595848       6.061287           0.000000
          200              C      14.583034       6.907930       4.199824      -0.084408      26.468050 0.38113209E+03  0.87442183E+04                                 7.951859                            6.570685      -0.430647       1.860310                    0.997151      28.817482      84.140091       0.628469       0.424793      -1.049971      -0.001857      -0.026487       0.080896       0.085142       0.013700       0.028790       0.000915       0.001393       0.203631      -0.051185      -0.024491       0.075676              9.577451      10.552748       2.146220       3.022593       8.969039       2.657076       9.210566          -0.000011
          201              C      16.045169       7.543783       6.019794       0.270313      30.853936 0.34740232E+03  0.77287626E+04                                 8.770511                            6.365267       0.043291       2.033265                    0.999599      25.017242      70.161416       0.629502       0.437353      -1.050319      -0.037776      -0.026986      -0.016282       0.049197       0.023889       0.036045       0.021132       0.038563      -0.006789      -0.032847      -0.026970       0.059817             11.156569      13.826970       5.714017       4.313886       9.390902       0.906283      10.251836           0.000019
          202              C      16.501241       7.150477       7.304640      -0.223850      37.817287 0.47586071E+03  0.11438689E+05                                 9.754575                            7.246771       0.126808       1.994710                    0.999742      30.777113      89.356030       0.615700       0.413848      -1.066257       0.023260       0.006887       0.017334       0.029814       0.022915      -0.010112      -0.032119      -0.019838       0.005957      -0.031663      -0.015924       0.047587             11.990548      15.112847       5.565046       3.991585       9.712029       0.111850      11.146768          -0.000028
          203              C      17.582525       7.802968       7.852145      -0.085958      34.299909 0.41650677E+03  0.97322914E+04                                 9.294051                            6.892805      -0.094397       1.940189                    0.999558      29.456789      85.701582       0.612790       0.427761      -1.052229      -0.008168       0.001797      -0.017780       0.019649      -0.007192       0.005150      -0.012236      -0.004383       0.059145      -0.017747      -0.008099       0.025846             11.462804      15.064340       6.469077       2.769061      10.148148      -0.116759       9.175924           0.000025
          204              C      18.198264       8.804223       7.120305      -0.053247      42.369541 0.49337447E+03  0.11884997E+05                                10.598725                            7.384602      -0.121513       1.950020                    0.998950      28.564757      81.170089       0.613444       0.414485      -1.073230      -0.035170      -0.029447      -0.007349       0.046455       0.017623       0.013709      -0.008989       0.015389       0.048122      -0.032045       0.008194       0.023851             14.489505      20.655978       9.095209       4.662716      12.247221       0.685533      10.565317          -0.000027
          205              C      17.771208       9.180826       5.813448      -0.092561      35.195039 0.45202047E+03  0.10740741E+05                                 9.409495                            7.147831      -0.063594       1.943641                    0.999493      29.808156      86.407374       0.608147       0.423859      -1.058537      -0.023271      -0.021844      -0.013966       0.034839       0.023408      -0.001472      -0.027972      -0.000874       0.010656      -0.035975      -0.001288       0.037263             11.323606      14.767097       5.757845       3.660447       9.586880       0.245291       9.616841           0.000037
          206              C      16.620016       8.487196       5.304462      -0.254627      36.020390 0.45638820E+03  0.10861094E+05                                 9.445241                            7.105881       0.115730       1.990661                    0.999733      30.814240      89.136159       0.620346       0.414890      -1.065147       0.046501       0.040890       0.002595       0.061976       0.007417       0.029034      -0.020898       0.022685       0.082805      -0.041344      -0.006765       0.048109             11.501630      14.945724       6.588716       3.204902      10.539908       0.376990       9.019259          -0.000022
          207              C      19.484995       9.515793       7.645799       0.545500      25.257352 0.27299503E+03  0.57634093E+04                                 7.939899                            5.799726      -0.019515       2.025849                    0.999622      23.380424      65.538493       0.627899       0.462053      -1.027873       0.042813       0.020074       0.012470       0.048902      -0.072438      -0.039245       0.031861      -0.058131      -0.039415      -0.075940      -0.028751       0.104691             10.362394      14.650232       5.713719       3.259831       8.402245       0.615503       8.034705          -0.000012
          208              C      16.502891       6.230639      16.612211       0.565375      25.450149 0.26611599E+03  0.55856175E+04                                 7.994362                            5.751379      -0.000685       2.041862                    0.999626      22.858781      64.008824       0.626039       0.466127      -1.025037       0.029301      -0.001686       0.041526       0.050851      -0.058398      -0.036533       0.032274      -0.039396      -0.142490      -0.066485      -0.034221       0.100706             10.312180       9.494981       1.436036       4.510318       5.406436      -0.275920      16.035122          -0.000017
          209              C      15.819406       6.179152      15.310857      -0.041178      39.244707 0.42518817E+03  0.98876776E+04                                10.038796                            6.847807      -0.078770       1.980442                    0.999290      27.328100      76.782593       0.636854       0.413574      -1.071747      -0.007377      -0.005845      -0.034078       0.035354       0.006234      -0.005351      -0.007020      -0.003261       0.000383      -0.006512      -0.006105       0.012617             13.550301      12.113182       1.825306       5.871326       5.891189      -0.107439      22.646531           0.000002
          210              C      14.583558       5.657496      15.165039      -0.074133      34.949544 0.40936006E+03  0.95325499E+04                                 9.444320                            6.847725      -0.067473       1.949761                    0.999640      29.294409      85.332902       0.612328       0.429555      -1.050186      -0.000030      -0.004659      -0.040899       0.041164       0.005524      -0.024873      -0.016243      -0.005667       0.019884      -0.026897      -0.006834       0.033731             11.868347      11.098793       1.902889       4.398187       5.640405       0.857096      18.865844           0.000004
          211              C      13.920009       5.556827      13.951726      -0.260682      38.445034 0.47253103E+03  0.11338600E+05                                 9.855869                            7.213116       0.086987       1.978842                    0.999830      31.222129      90.564664       0.618202       0.412902      -1.066879       0.008906      -0.006736       0.050918       0.052128       0.039691       0.003401      -0.010221       0.076633       0.006171      -0.058113       0.003959       0.054154             12.587644       9.958306       1.671011       4.387083       5.865792       0.695403      21.938834          -0.000003
          212              C      14.573121       6.026840      12.820951       0.267293      35.233201 0.36122227E+03  0.80910533E+04                                 9.549732                            6.454079      -0.006239       2.012756                    0.999581      25.156747      70.113539       0.632339       0.432440      -1.056404      -0.018711      -0.004004      -0.047838       0.051523       0.009426       0.044138       0.003228       0.032813       0.085874      -0.036715      -0.025462       0.062177             13.404878      11.631026       2.652209       6.722664       6.149446       1.799521      22.434161          -0.000001
          213              C      15.834842       6.628454      12.931002      -0.234958      38.321936 0.46675821E+03  0.11154700E+05                                 9.794151                            7.151197       0.011711       1.955165                    0.999558      30.846380      89.005939       0.623797       0.410863      -1.069255       0.024490       0.010329       0.021964       0.034480       0.026198      -0.021993      -0.025817       0.020517       0.083543      -0.043566      -0.011381       0.054948             12.205886      11.906136       2.642087       4.854747       6.381592       0.356662      18.329931          -0.000003
          214              C      16.445344       6.681334      14.174579      -0.081912      35.361043 0.42286363E+03  0.99146820E+04                                 9.497485                            6.956852      -0.064210       1.949797                    0.999656      29.448214      85.720608       0.608655       0.429197      -1.051734      -0.020460      -0.010641      -0.011024       0.025561       0.015856      -0.006990      -0.007861       0.018152      -0.061884      -0.023262      -0.007283       0.030545             11.831703      10.228039       1.797365       3.387801       5.834368      -0.609713      19.432700           0.000003
          215              C      12.827879       5.348764      11.306373      -0.079433      27.442381 0.36734314E+03  0.83580907E+04                                 8.191690                            6.452266      -0.457550       1.856778                    0.996727      28.593906      83.385599       0.633413       0.424995      -1.048903       0.076955       0.035161      -0.016244       0.086153       0.034319       0.019008       0.010950       0.061056      -0.043292      -0.038968      -0.020619       0.059587             10.523430       8.578795       0.634839       4.322283       7.799428       2.206040      15.192067          -0.000013
          216              C      12.719053       5.105163       9.822884       0.088207      33.109706 0.39557230E+03  0.91495746E+04                                 9.888697                            7.256332      -0.648062       1.822954                    0.995210      26.737702      78.086562       0.530507       0.499160      -1.009648      -0.000092       0.002636       0.000273       0.002652       0.002105      -0.010708      -0.002168       0.013576       0.003821      -0.008016      -0.007078       0.015094             13.615813      11.293329      -0.646609       3.710736      15.576536       0.779373      13.977573           0.000041
          217              C      12.946751       6.379326       9.048675      -0.075575      28.566999 0.38721040E+03  0.89598844E+04                                 8.504428                            6.705684      -0.474884       1.852289                    0.996331      29.059902      86.497389       0.607827       0.435482      -1.038693      -0.069815       0.030262       0.052919       0.092684      -0.039204      -0.016153       0.015942      -0.024475      -0.082837      -0.034880      -0.025701       0.060581             10.826121       7.915956      -2.271832       1.235679      15.505778      -2.998016       9.056629          -0.000013
          218              C      11.868905       8.523040       8.804086       0.289592      30.951930 0.34478130E+03  0.76370614E+04                                 8.761379                            6.328971       0.038283       2.039044                    0.999633      24.518524      68.061715       0.634702       0.435666      -1.053933       0.007773      -0.043141       0.026518       0.051233      -0.017441       0.010516      -0.022908      -0.037548      -0.017346      -0.023127      -0.018701       0.041828             11.162275       9.074930      -4.847821      -0.779013      16.531194      -3.643652       7.880702           0.000010
          219              C      12.762353       8.943098       7.802622      -0.221339      33.438916 0.45954781E+03  0.11001990E+05                                 9.114542                            7.225479       0.046545       1.986200                    0.998497      30.558580      89.905632       0.600526       0.426024      -1.053615       0.000683       0.030616      -0.020552       0.036881      -0.017342      -0.001192       0.006063       0.026189       0.008689      -0.024078       0.002990       0.021087             10.574718       9.165053      -3.077928      -1.246856      14.018450      -3.804627       8.540649          -0.000016
          220              C      12.530388      10.099163       7.156071      -0.086733      31.429714 0.41693921E+03  0.97451903E+04                                 8.744242                            6.887410       0.018871       1.973707                    0.999737      29.473622      85.770510       0.614212       0.426649      -1.052886      -0.019971      -0.040184       0.020780       0.049451       0.002822      -0.021370       0.009658       0.063697       0.067475      -0.045061       0.001824       0.043237             10.166909       8.862498      -3.796794      -0.772216      14.089803      -3.153856       7.548427           0.000019
          221              C      11.458481      10.932759       7.513737      -0.104938      38.556304 0.47803102E+03  0.11416435E+05                                 9.816026                            7.204163       0.054238       2.003709                    0.999416      28.570602      80.644116       0.629926       0.407139      -1.078828      -0.012781      -0.061341       0.029198       0.069127      -0.030065      -0.013028      -0.008656      -0.000061      -0.001701      -0.036374       0.005678       0.030696             12.437777       9.301729      -3.406667      -1.187449      17.675679      -5.756738      10.335922          -0.000016
          222              C      10.605942      10.518733       8.512451      -0.044765      30.961523 0.41212971E+03  0.96366466E+04                                 8.825814                            6.970877      -0.256958       1.908105                    0.998732      28.876981      84.962643       0.592437       0.442153      -1.040092       0.015452      -0.028950      -0.002980       0.032951      -0.001243       0.011678       0.023601       0.016036       0.010845      -0.029524       0.004026       0.025499             10.224202       8.798559      -2.304032      -2.113600      12.407883      -3.319401       9.466165           0.000015
          223              C      10.821772       9.325086       9.150747      -0.213729      33.921723 0.43633506E+03  0.10291730E+05                                 9.127409                            6.984002       0.032023       1.983887                    0.999070      29.965843      86.953093       0.619467       0.419199      -1.059937      -0.021605       0.035092      -0.006990       0.041798       0.020319      -0.009564      -0.012315       0.022511       0.048818      -0.032118       0.001650       0.030467             10.891811       9.870907      -4.820471      -1.522111      14.233462      -2.238443       8.571065          -0.000013
          224              C      11.178913      12.193374       6.718618       0.571215      23.542680 0.26454291E+03  0.55228108E+04                                 7.573816                            5.737345       0.116082       2.095812                    0.999828      22.095542      60.924921       0.628760       0.466613      -1.028772      -0.008354       0.042196      -0.099965       0.108827       0.054871       0.010240       0.065791       0.036843       0.156584      -0.100499       0.002799       0.097700              9.356859       7.236334      -1.770470      -0.664114      13.151349      -4.589276       7.682893           0.000013
          225              C      13.793828       4.113463       9.376352      -0.074122      27.209221 0.37747272E+03  0.86528995E+04                                 8.129658                            6.559167      -0.390423       1.875370                    0.997566      28.685733      84.147881       0.625154       0.427408      -1.046726      -0.040455      -0.053843       0.061885       0.091462      -0.002616      -0.004238      -0.038309      -0.070701      -0.036880      -0.035894      -0.025517       0.061411             10.113187       8.138899      -3.058013       0.270602      14.886073       0.415139       7.314589          -0.000013
          226              C      14.209018       1.766080       9.712008       0.294815      31.063408 0.32170435E+03  0.70107087E+04                                 8.780249                            6.108302       0.082616       2.054959                    0.999588      24.202447      66.862049       0.646228       0.434926      -1.053304      -0.015728       0.048348       0.015170       0.053057      -0.014225       0.009972       0.004444      -0.052726      -0.060368      -0.030790      -0.009287       0.040077             11.520476       8.425229      -4.549711      -2.536524      19.234635       0.347886       6.901565           0.000012
          227              C      15.176350       1.653035       8.801335      -0.237774      35.092957 0.43945198E+03  0.10365143E+05                                 9.274717                            6.971771       0.195934       2.028742                    0.999572      30.184718      87.077243       0.626089       0.414769      -1.064660       0.035855      -0.030253      -0.010842       0.048150       0.006174      -0.006181      -0.008807      -0.041652      -0.061594      -0.024047      -0.009657       0.033705             11.218506       9.151485      -4.078409      -3.304340      16.674324       0.788486       7.829708          -0.000015
          228              C      20.786690      15.825622       8.550969      -0.065111      34.599654 0.40775403E+03  0.94618441E+04                                 9.346654                            6.822681       0.007479       1.980503                    0.999700      28.731633      82.858712       0.616574       0.428098      -1.053743      -0.020732       0.026364       0.034699       0.048258       0.001948      -0.002055       0.002450       0.057052       0.052733      -0.037497       0.016515       0.020982             11.532253       8.339514      -3.019094      -2.786028      18.642250      -0.581046       7.614995           0.000019
          229              C      20.332813      14.717656       9.172758      -0.077838      36.690922 0.40124389E+03  0.91681021E+04                                 9.449316                            6.564765       0.089653       2.033660                    0.999497      26.977853      74.376099       0.665540       0.402774      -1.082216      -0.009499       0.056201       0.026021       0.062657      -0.005600       0.005683      -0.012443      -0.013578      -0.002723      -0.010744      -0.007993       0.018737             12.392278       9.075403      -4.448027      -3.185560      20.467028       0.780646       7.634403          -0.000008
          230              C      19.369035      14.816781      10.083430      -0.089288      32.639190 0.40398535E+03  0.93166296E+04                                 8.845415                            6.702385       0.085710       1.996299                    0.999673      28.818760      81.815568       0.636925       0.416989      -1.064793       0.011415       0.040179       0.008029       0.042534       0.013164      -0.008449      -0.027948       0.001714       0.015556      -0.028303      -0.006964       0.035267             10.498327       8.540334      -3.242456      -3.039621      15.570749       0.664149       7.383898           0.000018
          231              C      13.736554       0.654092      10.372314      -0.214368      36.627651 0.45446030E+03  0.10778026E+05                                 9.513535                            7.067116       0.048759       1.975100                    0.999541      30.192594      86.510732       0.626676       0.412116      -1.069483       0.014621      -0.034834       0.004509       0.038046      -0.014108      -0.039924       0.004925       0.024381       0.013291      -0.034818      -0.015322       0.050141             11.569125       8.153356      -2.964747      -2.440660      18.925169      -0.552533       7.628850          -0.000021
          232              C      20.938188      13.421791       8.790330       0.627300      22.588125 0.22836387E+03  0.45996719E+04                                 7.418539                            5.366888       0.062293       2.100824                    0.999763      20.812194      56.538066       0.642921       0.472987      -1.024338       0.031641      -0.085867       0.050081       0.104319       0.037437       0.076779      -0.032673       0.066259       0.121411      -0.102036      -0.002661       0.104697              9.469015       7.382724      -3.389702      -2.409149      14.963072       0.983109       6.061249           0.000001
          233              C      11.325637       4.551990       9.556561      -0.084407      26.467973 0.38113051E+03  0.87441751E+04                                 7.951824                            6.570652      -0.430660       1.860305                    0.997152      28.817548      84.140315       0.628473       0.424790      -1.049973       0.025738      -0.006530      -0.080894       0.085141       0.011429       0.009883       0.027056       0.015169       0.203638      -0.051185      -0.024494       0.075679              9.577404      10.400701       2.196303       3.469831       9.121030       2.038613       9.210480          -0.000011
          234              C      10.263949       3.362467       7.736591       0.270312      30.853987 0.34740278E+03  0.77287731E+04                                 8.770513                            6.365266       0.043290       2.033264                    0.999599      25.017257      70.161390       0.629503       0.437352      -1.050320       0.037460       0.027426       0.016284       0.049199       0.030672       0.031356       0.027617      -0.002584      -0.006788      -0.032846      -0.026971       0.059817             11.156591      13.224155       5.912827       2.211481       9.993811       3.813216      10.251807           0.000016
          235              C      10.494677       2.806180       6.451745      -0.223852      37.816671 0.47585386E+03  0.11438455E+05                                 9.754413                            7.246685       0.126956       1.994758                    0.999742      30.776744      89.353984       0.615709       0.413844      -1.066262      -0.013822      -0.019934      -0.017335       0.029815       0.012516      -0.033672       0.000456       0.043235       0.005935      -0.031665      -0.015931       0.047596             11.990328      13.550892       6.079759       1.356068      11.273496       3.755827      11.146596          -0.000024
          236              C       9.536435       1.983566       5.904240      -0.085957      34.299920 0.41650837E+03  0.97323344E+04                                 9.294044                            6.892820      -0.094415       1.940182                    0.999558      29.456803      85.701540       0.612790       0.427761      -1.052230       0.000851       0.008324       0.017780       0.019650      -0.007082      -0.010011       0.008730      -0.005027       0.059149      -0.017744      -0.008108       0.025852             11.462775      14.477406       6.662510       0.756119      10.734989       2.666378       9.175929           0.000021
          237              C       8.392733       1.712291       6.636080      -0.053251      42.369997 0.49337993E+03  0.11885171E+05                                10.598821                            7.384659      -0.121512       1.950020                    0.998949      28.564931      81.170929       0.613439       0.414487      -1.073228       0.038980       0.024178       0.007347       0.046454       0.018748      -0.004247       0.015837       0.008586       0.048121      -0.032051       0.008197       0.023855             14.489653      18.480938       9.812453       2.111075      14.422584       4.213704      10.565438          -0.000021
          238              C       8.168782       2.235791       7.942937      -0.092563      35.195092 0.45202039E+03  0.10740744E+05                                 9.409514                            7.147831      -0.063571       1.943649                    0.999493      29.808184      86.407625       0.608146       0.423859      -1.058537       0.028030       0.015263       0.013968       0.034839       0.018560      -0.027026       0.007362       0.028543       0.010652      -0.035977      -0.001285       0.037262             11.323651      13.519150       6.169341       1.379108      10.834932       3.399618       9.616871           0.000031
          239              C       9.187983       3.111916       8.451923      -0.254626      36.020533 0.45638972E+03  0.10861144E+05                                 9.445281                            7.105899       0.115708       1.990654                    0.999733      30.814303      89.136526       0.620344       0.414890      -1.065146      -0.053395      -0.031361      -0.002596       0.061978       0.012708      -0.010757       0.034115      -0.009407       0.082808      -0.041343      -0.006764       0.048107             11.501705      14.890445       6.607050       1.361578      10.595373       2.925760       9.019296          -0.000019
          240              C       7.314056       0.713060       6.110586       0.545502      25.257444 0.27299579E+03  0.57634331E+04                                 7.939936                            5.799745      -0.019445       2.025871                    0.999621      23.380469      65.538799       0.627896       0.462054      -1.027871      -0.032468      -0.034374      -0.012468       0.048900      -0.075519       0.017970      -0.047245      -0.039425      -0.039416      -0.075938      -0.028750       0.104687             10.362455      12.412959       6.451384       1.605273      10.639653       2.903240       8.034753          -0.000013
          241              O      10.985510      13.754223       2.966152      -0.580859      31.421382 0.48179607E+03  0.11269468E+05                                 7.835599                            6.703416       0.514475       2.195253                    0.998574      27.995599      72.599469       0.748696       0.349752      -1.146394      -0.018041      -0.007966      -0.005381       0.020442       0.029654       0.047830       0.009776      -0.013314      -0.144640      -0.073673       0.005538       0.068135              8.934531       8.109110       3.307044       1.977572       9.369424       3.063069       9.325059           0.000005
          242              O       9.237528      12.706694       3.815746      -0.589298      31.063767 0.48801800E+03  0.11437673E+05                                 7.762268                            6.753792       0.899191       2.326420                    0.998183      27.852701      72.012154       0.745613       0.350502      -1.147183       0.007757      -0.001417      -0.023120       0.024428      -0.037639      -0.050955      -0.039991      -0.016698       0.059567      -0.087545       0.028615       0.058929              8.766228       6.317885       0.481095      -1.752134       7.264862       0.264724      12.715935           0.000006
          243              O      11.147094      12.297562      25.283961      -0.207249      33.325565 0.34898420E+03  0.75100608E+04                                 8.456967                            5.731850       0.360031       2.240551                    0.999045      22.599524      55.713543       0.806220       0.353033      -1.146854      -0.107859      -0.093693       0.108802       0.179582       0.112893       0.067316       0.090495      -0.024492       0.040965      -0.121717      -0.060156       0.181872             12.288214       8.040126       3.418923       5.681143       9.044792       7.201035      19.779724           0.000004
          244              O      11.771872       9.852074      23.230132      -0.194302      29.939573 0.33658743E+03  0.71776699E+04                                 7.791881                            5.620503       0.437587       2.272487                    0.999083      22.343637      54.822296       0.816088       0.351952      -1.147800       0.035100       0.126234      -0.122820       0.179588      -0.134228      -0.024572      -0.004933      -0.022307      -0.249520      -0.110357      -0.066575       0.176932             10.337246      13.517948      -7.438437      -3.070108      11.122121       2.158630       6.371669           0.000008
          245              O      16.445062       6.391394      20.732798      -0.412521      25.394468 0.37583448E+03  0.82501874E+04                                 6.817467                            5.956238       0.773734       2.351983                    0.997620      24.776581      61.960941       0.788243       0.353980      -1.144552      -0.016519      -0.040024       0.019210       0.047369      -0.002151       0.079344       0.009584      -0.033184      -0.021923      -0.090128       0.020263       0.069865              7.724857       7.763449      -2.927451      -1.264697       9.781306       0.185796       5.629817          -0.000012
          246              O      16.712531       8.229980      19.544522      -0.480320      21.944995 0.33006704E+03  0.70737277E+04                                 6.182060                            5.545795       0.329549       2.219215                    0.995771      24.460614      62.136431       0.817906       0.349427      -1.138580      -0.060631      -0.047324      -0.029353       0.082325       0.095164      -0.007577      -0.018400       0.000623      -0.020125      -0.092513      -0.009125       0.101637              6.689633       7.766926       0.723465      -2.047957       5.796003       0.011140       6.505971           0.000003
          247              O       8.087283      12.743978      23.835138      -0.191674      31.642430 0.33681836E+03  0.71884336E+04                                 8.137854                            5.641170       0.398803       2.262691                    0.999036      22.259858      54.753488       0.810016       0.354302      -1.145158       0.077270       0.083987      -0.139092       0.179919      -0.101267      -0.046481      -0.000177       0.147092      -0.237798      -0.106803      -0.064843       0.171646             11.171151      16.684425      -8.608274      -0.133324      11.353919      -0.326499       5.475107           0.000006
          248              O      19.288986      16.344191      23.278555      -0.530566      24.058711 0.35737881E+03  0.78095898E+04                                 6.626933                            5.777501       0.089952       2.136040                    0.995576      25.057009      64.187722       0.800247       0.350253      -1.138375       0.065391       0.049852       0.027434       0.086682       0.063149      -0.036753       0.026116       0.068615      -0.126807      -0.088782      -0.006853       0.095635              7.468488      10.835402      -1.185996      -1.007698       6.482766       0.201488       5.087298           0.000003
          249              O      15.345246       1.812880      21.722432      -0.406996      23.794661 0.32750407E+03  0.69483807E+04                                 6.472632                            5.529234       0.919624       2.406392                    0.998901      24.126807      59.381201       0.824697       0.350062      -1.147359       0.007934       0.032931      -0.009354       0.035141       0.037573       0.054488       0.039289      -0.106933       0.137661      -0.100994      -0.001583       0.102577              7.273265       6.287382      -1.755068       0.185605       8.982204      -2.974168       6.550211          -0.000004
          250              O       8.591612      10.201953      21.890811      -0.231351      33.494545 0.40596563E+03  0.90716817E+04                                 8.454789                            6.231940       0.364881       2.238194                    0.998655      23.172226      58.185344       0.764045       0.358747      -1.142418      -0.072875      -0.084983       0.139462       0.178836       0.066133       0.119239       0.023432       0.077372       0.274133      -0.132909      -0.050382       0.183292             11.187568      13.412100       5.052831       6.044341       8.530117       3.962633      11.620488           0.000005
          251              O       3.462328       6.704157      20.607065      -0.585397      30.393726 0.46755093E+03  0.10869952E+05                                 7.666293                            6.606226       0.567714       2.207011                    0.998982      28.102229      72.992701       0.752659       0.350033      -1.144536       0.016771       0.021964       0.008332       0.028864       0.011129      -0.045953      -0.017417      -0.027490      -0.064338      -0.059616       0.009629       0.049987              8.823752      11.233266       4.151905      -0.171814       8.713284      -0.821536       6.524706           0.000004
          252              O       3.659536       7.793733      18.719689      -0.580933      29.614857 0.45909490E+03  0.10610774E+05                                 7.490765                            6.524848       0.676671       2.247363                    0.999017      27.845036      71.802476       0.762065       0.347752      -1.147921       0.007921       0.007273       0.000797       0.010783      -0.037985       0.038372       0.012912       0.001742       0.145129      -0.073227       0.008042       0.065185              8.382219       9.815090       1.702733       3.304743       6.023776       0.260356       9.307791           0.000004
          253              O       5.950012      10.112257      10.790233      -0.580854      31.420727 0.48178398E+03  0.11269108E+05                                 7.835467                            6.703312       0.514488       2.195260                    0.998574      27.995400      72.598561       0.748706       0.349750      -1.146396       0.013214       0.014638       0.005381       0.020441       0.019876       0.024264       0.042361       0.045977      -0.144647      -0.073673       0.005539       0.068133              8.934366      11.212464       2.283804       3.528149       6.265773       0.919039       9.324860           0.000005
          254              O       7.492177      11.444354       9.940639      -0.589302      31.064040 0.48802325E+03  0.11437830E+05                                 7.762322                            6.753837       0.899176       2.326415                    0.998182      27.852800      72.012580       0.745609       0.350503      -1.147182      -0.001082      -0.007813       0.023120       0.024429      -0.035228      -0.053933      -0.035873      -0.031337       0.059571      -0.087546       0.028616       0.058930              8.766294       7.458199       0.105163      -0.297191       6.124640      -1.746930      12.716044           0.000006
          255              O       9.420778      11.048990      15.985194      -0.207254      33.325867 0.34898749E+03  0.75101508E+04                                 8.457023                            5.731881       0.360037       2.240552                    0.999044      22.599601      55.713839       0.806216       0.353033      -1.146854       0.122752       0.073101      -0.108801       0.179582       0.083476       0.107024       0.035595       0.153979       0.040973      -0.121722      -0.060153       0.181875             12.288306      10.979704       2.449829       8.617833       6.105326       3.140811      19.779887           0.000005
          256              O      11.547677       9.689924      18.039023      -0.194300      29.939754 0.33658935E+03  0.71777230E+04                                 7.791925                            5.620527       0.437589       2.272487                    0.999083      22.343658      54.822441       0.816084       0.351953      -1.147799      -0.130878       0.006189       0.122819       0.179588      -0.114542      -0.012380      -0.021793      -0.141719      -0.249525      -0.110358      -0.066573       0.176931             10.337319       6.933190      -5.267569       1.088820      17.707071      -3.591644       6.371696           0.000007
          257              O      13.371126       4.168144      20.536357      -0.412520      25.394511 0.37583521E+03  0.82502069E+04                                 6.817474                            5.956243       0.773727       2.351980                    0.997619      24.776586      61.960956       0.788243       0.353980      -1.144552       0.043182       0.003155      -0.019214       0.047369      -0.011599       0.033944       0.072357       0.024121      -0.021915      -0.090131       0.020264       0.069866              7.724868       7.842446      -2.953497      -0.219531       9.702336      -1.259288       5.629823          -0.000012
          258              O      11.541242       4.489802      21.724633      -0.480320      21.944942 0.33006583E+03  0.70736950E+04                                 6.182033                            5.545767       0.329503       2.219199                    0.995769      24.460609      62.136375       0.817912       0.349425      -1.138582       0.063928       0.042764       0.029353       0.082324       0.076688      -0.019849      -0.001436       0.112701      -0.020130      -0.092513      -0.009127       0.101640              6.689605       6.419487       1.167710      -0.630642       7.143391      -1.948445       6.505936           0.000002
          259              O       9.954864      14.094722      17.434017      -0.191668      31.642352 0.33681761E+03  0.71884151E+04                                 8.137847                            5.641169       0.398836       2.262705                    0.999036      22.259795      54.753357       0.810015       0.354303      -1.145157      -0.103957      -0.047088       0.139090       0.179918      -0.037668      -0.014718      -0.044087      -0.238697      -0.237807      -0.106798      -0.064845       0.171643             11.171140       6.756889      -5.335267      -0.351831      21.281434      -0.024401       5.475097           0.000006
          260              O       3.028325       4.583531      17.990600      -0.530564      24.058560 0.35737587E+03  0.78095067E+04                                 6.626892                            5.777466       0.089941       2.136037                    0.995575      25.056962      64.187452       0.800252       0.350252      -1.138377      -0.067818      -0.046496      -0.027435       0.086682       0.071170       0.013296      -0.043082       0.019957      -0.126809      -0.088782      -0.006852       0.095634              7.468440       6.204112       0.340875      -0.124160      11.113944      -1.020107       5.087265           0.000003
          261              O      18.063781       3.779084      19.546723      -0.406999      23.794580 0.32750280E+03  0.69483447E+04                                 6.472606                            5.529214       0.919611       2.406387                    0.998900      24.126830      59.381155       0.824701       0.350061      -1.147361      -0.033758       0.002773       0.009353       0.035139      -0.001591       0.054374       0.039447       0.130660       0.137672      -0.100997      -0.001582       0.102579              7.273234       7.674191      -2.212277      -2.766490       7.595329       1.107502       6.550182          -0.000004
          262              O      12.211160      12.819821      19.378344      -0.231357      33.494559 0.40596567E+03  0.90716801E+04                                 8.454777                            6.231930       0.364872       2.238190                    0.998655      23.172274      58.185402       0.764048       0.358746      -1.142419       0.103525       0.042605      -0.139464       0.178837       0.076175       0.059590       0.105903       0.016464       0.274127      -0.132908      -0.050382       0.183290             11.187557      12.013830       5.513838       5.655908       9.928397       4.499657      11.620446           0.000006
          263              O      12.040277       1.130329      20.662090      -0.585404      30.394108 0.46755819E+03  0.10870166E+05                                 7.666371                            6.606289       0.567730       2.207015                    0.998983      28.102323      72.993170       0.752653       0.350034      -1.144535      -0.026106      -0.009052      -0.008334       0.028861       0.000777      -0.030931      -0.038192       0.035349      -0.064333      -0.059619       0.009624       0.049994              8.823852      11.429730       4.087244      -0.834009       8.517061       0.094073       6.524765           0.000004
          264              O      10.943740       1.284194      22.549466      -0.580922      29.614663 0.45909096E+03  0.10610660E+05                                 7.490737                            6.524822       0.676618       2.247348                    0.999016      27.844900      71.802052       0.762066       0.347752      -1.147921      -0.009388      -0.005244      -0.000797       0.010783      -0.030020       0.024274       0.032397      -0.046569       0.145114      -0.073221       0.008044       0.065177              8.382188       7.408088       2.496254       1.282006       8.430703       3.057052       9.307773           0.000004
          265              O      12.535759       3.257732      24.546618      -0.580859      31.421372 0.48179589E+03  0.11269463E+05                                 7.835598                            6.703414       0.514475       2.195254                    0.998574      27.995595      72.599453       0.748696       0.349752      -1.146394       0.018041       0.007966       0.005381       0.020442       0.029654       0.047830       0.009776      -0.013314      -0.144640      -0.073673       0.005538       0.068135              8.934529       8.109108       3.307043       1.977572       9.369422       3.063068       9.325056           0.000004
          266              O      14.283741       4.305261      23.697024      -0.589298      31.063759 0.48801785E+03  0.11437669E+05                                 7.762266                            6.753791       0.899190       2.326420                    0.998183      27.852697      72.012140       0.745613       0.350502      -1.147183      -0.007757       0.001417       0.023120       0.024428      -0.037639      -0.050955      -0.039991      -0.016698       0.059567      -0.087545       0.028615       0.058929              8.766226       6.317884       0.481095      -1.752134       7.264861       0.264724      12.715933           0.000006
          267              O      12.374175       4.714393       2.228809      -0.207249      33.325572 0.34898427E+03  0.75100626E+04                                 8.456968                            5.731850       0.360031       2.240551                    0.999045      22.599526      55.713549       0.806219       0.353033      -1.146854       0.107859       0.093693      -0.108802       0.179582       0.112893       0.067316       0.090495      -0.024492       0.040965      -0.121717      -0.060155       0.181872             12.288216       8.040127       3.418923       5.681144       9.044793       7.201037      19.779728           0.000005
          268              O      11.749397       7.159881       4.282638      -0.194302      29.939581 0.33658752E+03  0.71776725E+04                                 7.791883                            5.620504       0.437586       2.272487                    0.999083      22.343638      54.822305       0.816087       0.351952      -1.147800      -0.035100      -0.126234       0.122820       0.179588      -0.134228      -0.024572      -0.004933      -0.022308      -0.249520      -0.110357      -0.066575       0.176932             10.337249      13.517953      -7.438440      -3.070110      11.122124       2.158631       6.371670           0.000008
          269              O       7.076207      10.620561       6.779972      -0.412520      25.394466 0.37583445E+03  0.82501863E+04                                 6.817466                            5.956237       0.773735       2.351983                    0.997620      24.776582      61.960941       0.788243       0.353980      -1.144552       0.016519       0.040024      -0.019210       0.047369      -0.002151       0.079344       0.009584      -0.033184      -0.021923      -0.090128       0.020263       0.069865              7.724856       7.763448      -2.927451      -1.264696       9.781305       0.185796       5.629817          -0.000013
          270              O       6.808738       8.781975       7.968248      -0.480320      21.944989 0.33006694E+03  0.70737250E+04                                 6.182058                            5.545794       0.329550       2.219215                    0.995771      24.460612      62.136420       0.817906       0.349427      -1.138580       0.060631       0.047324       0.029353       0.082325       0.095164      -0.007577      -0.018400       0.000623      -0.020125      -0.092513      -0.009125       0.101637              6.689632       7.766924       0.723465      -2.047956       5.796002       0.011140       6.505969           0.000002
          271              O      15.433986       4.267977       3.677632      -0.191674      31.642431 0.33681837E+03  0.71884341E+04                                 8.137854                            5.641170       0.398803       2.262691                    0.999036      22.259858      54.753490       0.810016       0.354302      -1.145157      -0.077270      -0.083987       0.139092       0.179919      -0.101267      -0.046481      -0.000177       0.147092      -0.237798      -0.106803      -0.064843       0.171646             11.171151      16.684426      -8.608275      -0.133324      11.353919      -0.326499       5.475108           0.000006
          272              O       4.232283       0.667764       4.234215      -0.530566      24.058704 0.35737868E+03  0.78095861E+04                                 6.626932                            5.777499       0.089952       2.136040                    0.995576      25.057006      64.187708       0.800247       0.350253      -1.138375      -0.065391      -0.049852      -0.027434       0.086682       0.063149      -0.036753       0.026116       0.068615      -0.126807      -0.088782      -0.006853       0.095635              7.468486      10.835398      -1.185995      -1.007698       6.482764       0.201488       5.087297           0.000002
          273              O       8.176023      15.199075       5.790338      -0.406996      23.794657 0.32750401E+03  0.69483789E+04                                 6.472631                            5.529233       0.919625       2.406393                    0.998901      24.126808      59.381199       0.824698       0.350062      -1.147359      -0.007934      -0.032931       0.009354       0.035141       0.037573       0.054488       0.039289      -0.106933       0.137661      -0.100994      -0.001583       0.102577              7.273264       6.287380      -1.755067       0.185605       8.982201      -2.974167       6.550210          -0.000002
          274              O      14.929657       6.810002       5.621959      -0.231351      33.494548 0.40596568E+03  0.90716831E+04                                 8.454790                            6.231940       0.364880       2.238194                    0.998655      23.172227      58.185348       0.764045       0.358747      -1.142418       0.072875       0.084983      -0.139462       0.178836       0.066133       0.119239       0.023432       0.077372       0.274133      -0.132909      -0.050382       0.183292             11.187569      13.412101       5.052832       6.044342       8.530118       3.962633      11.620489           0.000006
          275              O       3.774441      10.307798       6.905705      -0.585397      30.393728 0.46755096E+03  0.10869953E+05                                 7.666293                            6.606226       0.567714       2.207010                    0.998982      28.102229      72.992703       0.752659       0.350033      -1.144536      -0.016771      -0.021964      -0.008332       0.028864       0.011129      -0.045953      -0.017417      -0.027490      -0.064338      -0.059616       0.009629       0.049987              8.823753      11.233266       4.151905      -0.171814       8.713285      -0.821537       6.524706           0.000004
          276              O       3.577233       9.218222       8.793081      -0.580933      29.614844 0.45909465E+03  0.10610767E+05                                 7.490763                            6.524846       0.676672       2.247363                    0.999017      27.845031      71.802456       0.762065       0.347752      -1.147921      -0.007921      -0.007273      -0.000797       0.010783      -0.037985       0.038372       0.012912       0.001742       0.145129      -0.073227       0.008042       0.065185              8.382216       9.815085       1.702732       3.304741       6.023774       0.260355       9.307788           0.000004
          277              O      17.571257       6.899698      16.722537      -0.580854      31.420752 0.48178444E+03  0.11269122E+05                                 7.835472                            6.703316       0.514487       2.195260                    0.998574      27.995409      72.598598       0.748705       0.349750      -1.146396      -0.013215      -0.014638      -0.005381       0.020442       0.019876       0.024264       0.042361       0.045976      -0.144647      -0.073673       0.005539       0.068133              8.934371      11.212471       2.283805       3.528153       6.265776       0.919040       9.324867           0.000006
          278              O      16.029092       5.567601      17.572131      -0.589302      31.064037 0.48802320E+03  0.11437829E+05                                 7.762321                            6.753836       0.899176       2.326415                    0.998182      27.852801      72.012579       0.745609       0.350503      -1.147182       0.001082       0.007813      -0.023120       0.024429      -0.035228      -0.053933      -0.035873      -0.031337       0.059571      -0.087546       0.028616       0.058930              8.766293       7.458198       0.105163      -0.297191       6.124639      -1.746930      12.716042           0.000006
          279              O      14.100491       5.962965      11.527576      -0.207254      33.325870 0.34898752E+03  0.75101517E+04                                 8.457024                            5.731882       0.360037       2.240552                    0.999044      22.599602      55.713843       0.806216       0.353033      -1.146854      -0.122752      -0.073101       0.108801       0.179582       0.083476       0.107024       0.035595       0.153979       0.040973      -0.121722      -0.060153       0.181875             12.288307      10.979706       2.449829       8.617834       6.105327       3.140811      19.779890           0.000005
          280              O      11.973592       7.322031       9.473747      -0.194300      29.939763 0.33658946E+03  0.71777259E+04                                 7.791927                            5.620528       0.437588       2.272487                    0.999083      22.343660      54.822450       0.816084       0.351953      -1.147799       0.130878      -0.006189      -0.122819       0.179587      -0.114542      -0.012380      -0.021793      -0.141719      -0.249525      -0.110358      -0.066573       0.176931             10.337322       6.933192      -5.267570       1.088821      17.707076      -3.591645       6.371698           0.000008
          281              O      10.150143      12.843811       6.976413      -0.412520      25.394511 0.37583520E+03  0.82502067E+04                                 6.817474                            5.956243       0.773727       2.351980                    0.997619      24.776585      61.960954       0.788243       0.353980      -1.144552      -0.043182      -0.003155       0.019214       0.047369      -0.011599       0.033944       0.072357       0.024121      -0.021915      -0.090130       0.020264       0.069866              7.724868       7.842446      -2.953497      -0.219531       9.702336      -1.259288       5.629823          -0.000013
          282              O      11.980027      12.522153       5.788137      -0.480320      21.944940 0.33006580E+03  0.70736940E+04                                 6.182033                            5.545766       0.329503       2.219199                    0.995769      24.460608      62.136371       0.817912       0.349425      -1.138582      -0.063928      -0.042764      -0.029353       0.082324       0.076688      -0.019849      -0.001436       0.112701      -0.020130      -0.092513      -0.009127       0.101640              6.689604       6.419487       1.167710      -0.630642       7.143390      -1.948445       6.505936           0.000002
          283              O      13.566405       2.917233      10.078753      -0.191668      31.642350 0.33681759E+03  0.71884143E+04                                 8.137847                            5.641169       0.398836       2.262705                    0.999036      22.259795      54.753354       0.810015       0.354303      -1.145157       0.103957       0.047088      -0.139090       0.179918      -0.037668      -0.014718      -0.044087      -0.238697      -0.237807      -0.106798      -0.064845       0.171643             11.171139       6.756888      -5.335266      -0.351831      21.281432      -0.024401       5.475096           0.000006
          284              O      20.492944      12.428424       9.522170      -0.530564      24.058553 0.35737574E+03  0.78095031E+04                                 6.626891                            5.777464       0.089942       2.136037                    0.995575      25.056959      64.187440       0.800252       0.350252      -1.138377       0.067818       0.046496       0.027435       0.086682       0.071170       0.013296      -0.043082       0.019957      -0.126809      -0.088782      -0.006852       0.095634              7.468438       6.204111       0.340876      -0.124160      11.113940      -1.020106       5.087264           0.000002
          285              O       5.457488      13.232871       7.966047      -0.406999      23.794579 0.32750278E+03  0.69483440E+04                                 6.472606                            5.529214       0.919612       2.406387                    0.998900      24.126829      59.381152       0.824701       0.350061      -1.147361       0.033758      -0.002773      -0.009353       0.035139      -0.001591       0.054374       0.039447       0.130660       0.137672      -0.100997      -0.001582       0.102579              7.273234       7.674191      -2.212277      -2.766490       7.595329       1.107502       6.550182          -0.000003
          286              O      11.310109       4.192134       8.134426      -0.231357      33.494564 0.40596573E+03  0.90716819E+04                                 8.454779                            6.231931       0.364872       2.238190                    0.998655      23.172275      58.185408       0.764048       0.358746      -1.142419      -0.103525      -0.042605       0.139464       0.178837       0.076175       0.059590       0.105903       0.016464       0.274127      -0.132908      -0.050382       0.183290             11.187559      12.013832       5.513839       5.655909       9.928398       4.499658      11.620448           0.000005
          287              O       6.382167       0.415957       6.850680      -0.585404      30.394096 0.46755796E+03  0.10870159E+05                                 7.666369                            6.606287       0.567730       2.207015                    0.998983      28.102318      72.993151       0.752653       0.350034      -1.144535       0.026106       0.009052       0.008334       0.028861       0.000777      -0.030931      -0.038192       0.035349      -0.064333      -0.059619       0.009625       0.049994              8.823849      11.429726       4.087242      -0.834009       8.517058       0.094073       6.524763           0.000004
          288              O       7.478704       0.262092       4.963304      -0.580922      29.614654 0.45909079E+03  0.10610655E+05                                 7.490734                            6.524820       0.676619       2.247348                    0.999016      27.844900      71.802044       0.762066       0.347752      -1.147921       0.009388       0.005244       0.000798       0.010783      -0.030020       0.024274       0.032397      -0.046569       0.145114      -0.073221       0.008044       0.065177              8.382185       7.408086       2.496253       1.282005       8.430700       3.057050       9.307771           0.000004

******************************************************
Auxiliary information for the entire system
The total spin magnetic moment of the unit cell is   0.000003
The total net atomic charge of the unit cell is   -0.000003
Accuracy of reproducing the electrostatic potential in the unit cell:
  The inner radius (bohr) =    5.0000
  The outer radius (bohr) =   12.0000
  Valid grid points have density less than (e/(bohr^3)) =    0.0001
  The number of valid grid points were=       715382
  The rms potential error without charges in kcal/mol is=      6.81828
  The rms potential error with partial charges in kcal/mol is=      1.28069
  The RRMSE value at monopole order=      0.18783
  The rms potential error with partial charges and cloud penetration in kcal/mol is=      1.28730
  The RRMSE value at monopole order with cloud penetration is=      0.18880
  The rms potential error with partial charges and atomic dipoles in kcal/mol is=      0.38092
  The RRMSE value at dipole order=      0.05587
  The rms potential error with partial charges, atomic dipoles and cloud penetration in kcal/mol is=      0.38411
  The RRMSE value at dipole order with cloud penetration=      0.05634

******************************************************
The electron densities and ab initio electrostatic potential were computed in VASP using the PBE functional and
projector augmented wave method. See the main text of the journal article for a description of computational details.
The atomic charges, dipoles, and quadrupoles were computed with the DDEC6 method as described in
(a) T. A. Manz and N. Gabaldon Limas, RSC Adv. 6 (2016) 47771-47801 DOI: 10.1039/c6ra04656h
(b) N. Gabaldon Limas and T. A. Manz, RSC Adv. 8 (2018) 2678-2707 DOI: 10.1039/c7ra11829e.
For each atom in the material, the electron cloud parameters were fit to the spherically averaged atom-in-material
electron density using radial positions for which this density was between 10^-4 and 10^-2 electrons per cubic bohr.
The polarizabilities, dispersion coefficients, and quantum Drude oscillator (QDO) parameters were fit using the MCLF method.
The magnetic structure of the system was optimized in VASP from the default ferromagnetic initial guess using spin polarization.
The atomic spin moments (ASMs) were computed on this optimized magnetic structure using the DDEC6 partition as inputs
to the method of T. A. Manz and D. S. Sholl, J. Chem. Theory Comput. 7 (2011) 4146-4164 DOI: 10.1021/ct200539n.
The RMSE and RRMSE were computed using a uniform grid with Ewald summation.
