# Supplementary material for: A collection of forcefield precursors for metal–organic frameworks
Source: RSC Adv. 2019 Nov 13;9(63):36492–507. doi: 10.1039/c9ra07327b (PMC9075174; doi:10.1039/c9ra07327b)
Supplement: RA-009-C9RA07327B-s4311 [file RA-009-C9RA07327B-s4311.xyz]

  124
jmolscript: load "" {1 1 1} spacegroup "x,y,z" unitcell [{     11.218400     0.000000     0.000000 }, {      0.000000    17.921800     0.000000 }, {      0.000000     0.000000    17.921800 }]
In     2.804600     3.297432    14.624368     1.357746
In     8.413800    14.624368     3.297432     1.357747
In     5.609200    12.258332    12.258332     1.357746
In     0.000000     5.663468     5.663468     1.357747
H      1.055651     4.442814    10.229763     0.139134
H      8.752596     6.356862     9.663435     0.132314
H      9.794785     5.127427    13.380416     0.136239
H      6.664851    13.478986     7.692037     0.139134
H      3.143396    11.564938     8.258365     0.132314
H      4.185585    12.794373     4.541384     0.136239
H      3.860251    16.652937    13.403714     0.139134
H      0.338796    17.219265    15.317762     0.132314
H      1.380985    13.502284    14.088327     0.136239
H      9.469451     1.268863     4.518086     0.139134
H      5.947996     0.702535     2.604038     0.132314
H      6.990185     4.419516     3.833473     0.136239
H      1.748949     4.518086     1.268863     0.139134
H      5.270404     2.604038     0.702535     0.132314
H      4.228215     3.833473     4.419516     0.136239
H      7.358149    13.403714    16.652937     0.139134
H     10.879604    15.317762    17.219265     0.132314
H      9.837415    14.088327    13.502284     0.136239
H     10.162749    10.229763     4.442814     0.139134
H      2.465804     9.663435     6.356862     0.132314
H      1.423615    13.380416     5.127427     0.136239
H      4.553549     7.692037    13.478986     0.139134
H      8.075004     8.258365    11.564938     0.132314
H      7.032815     4.541384    12.794373     0.136239
C     10.810050     5.483712     8.261950     0.542941
C      9.055156     5.797523    11.602573     0.095316
C      0.981610     4.118071    12.894556     0.541260
C     10.546418     5.388368     9.732075    -0.002189
C     11.176892     4.680457    11.949719     0.004076
C      0.240186     4.786017    10.575833    -0.085453
C      9.359511     5.914373    10.244280    -0.127997
C      9.980450     5.192304    12.450633    -0.138331
C      5.200850    12.438088     9.659850     0.542941
C      3.445956    12.124277     6.319227     0.095317
C      6.590810    13.803729     5.027244     0.541259
C      4.937218    12.533432     8.189725    -0.002189
C      5.567692    13.241343     5.972081     0.004076
C      5.849386    13.135783     7.345967    -0.085452
C      3.750311    12.007427     7.677520    -0.127997
C      4.371250    12.729496     5.471167    -0.138331
C      2.396250     0.698950    14.444612     0.542941
C      0.641356    15.280127    14.758423     0.095316
C      3.786210    13.988144    13.078971     0.541258
C      2.132618    17.150625    14.349268    -0.002189
C      2.763092    14.932981    13.641357     0.004076
C      3.044786    16.306867    13.746917    -0.085452
C      0.945711    16.638420    14.875273    -0.127997
C      1.566650    14.432067    14.153204    -0.138331
C      8.005450    17.222850     3.477188     0.542941
C      6.250556     2.641673     3.163377     0.095316
C      9.395410     3.933656     4.842829     0.541259
C      7.741818     0.771175     3.572532    -0.002189
C      8.372292     2.988819     4.280443     0.004077
C      8.653986     1.614933     4.174883    -0.085453
C      6.554911     1.283380     3.046527    -0.127997
C      7.175850     3.489733     3.768596    -0.138332
C      3.212950     3.477188    17.222850     0.542941
C      4.967844     3.163377     2.641673     0.095316
C      1.822990     4.842829     3.933656     0.541260
C      3.476582     3.572532     0.771175    -0.002189
C      2.846108     4.280443     2.988819     0.004076
C      2.564414     4.174883     1.614933    -0.085453
C      4.663489     3.046527     1.283380    -0.127997
C      4.042550     3.768596     3.489733    -0.138331
C      8.822150    14.444612     0.698950     0.542940
C     10.577044    14.758423    15.280127     0.095316
C      7.432190    13.078971    13.988144     0.541258
C      9.085782    14.349268    17.150625    -0.002189
C      8.455308    13.641357    14.932981     0.004076
C      8.173614    13.746917    16.306867    -0.085452
C     10.272689    14.875273    16.638420    -0.127997
C      9.651750    14.153204    14.432067    -0.138331
C      0.408350     8.261950     5.483712     0.542942
C      2.163244    11.602573     5.797523     0.095317
C     10.236790    12.894556     4.118071     0.541258
C      0.671982     9.732075     5.388368    -0.002189
C      0.041508    11.949719     4.680457     0.004076
C     10.978214    10.575833     4.786017    -0.085452
C      1.858889    10.244280     5.914373    -0.127997
C      1.237950    12.450633     5.192304    -0.138331
C      6.017550     9.659850    12.438088     0.542941
C      7.772444     6.319227    12.124277     0.095316
C      4.627590     5.027244    13.803729     0.541260
C      6.281182     8.189725    12.533432    -0.002188
C      5.650708     5.972081    13.241343     0.004076
C      5.369014     7.345967    13.135783    -0.085453
C      7.468089     7.677520    12.007427    -0.127997
C      6.847150     5.471167    12.729496    -0.138331
O      9.984039     6.067784     7.519629    -0.499518
O      0.809632     4.255352    14.138329    -0.462774
O      0.651901     4.969177     7.771072    -0.466704
O      2.025594     3.548158    12.458160    -0.487189
O      4.374839    11.854016    10.402171    -0.499518
O      6.418832    13.666448     3.783471    -0.462773
O      6.261101    12.952623    10.150728    -0.466705
O      7.634794    14.373642     5.463640    -0.487188
O      1.570239     1.441271    15.028684    -0.499517
O      3.614232    12.744371    13.216252    -0.462772
O      3.456501     1.189828    13.930077    -0.466703
O      4.830194    14.424540    12.509058    -0.487187
O      7.179439    16.480529     2.893116    -0.499518
O      9.223432     5.177429     4.705548    -0.462773
O      9.065701    16.731972     3.991723    -0.466704
O     10.439394     3.497260     5.412742    -0.487188
O      4.038961     2.893116    16.480529    -0.499518
O      1.994968     4.705548     5.177429    -0.462773
O      2.152699     3.991723    16.731972    -0.466704
O      0.779006     5.412742     3.497260    -0.487188
O      9.648161    15.028684     1.441271    -0.499518
O      7.604168    13.216252    12.744371    -0.462772
O      7.761899    13.930077     1.189828    -0.466704
O      6.388206    12.509058    14.424540    -0.487187
O      1.234361     7.519629     6.067784    -0.499519
O     10.408768    14.138329     4.255352    -0.462773
O     10.566499     7.771072     4.969177    -0.466706
O      9.192806    12.458160     3.548158    -0.487188
O      6.843561    10.402171    11.854016    -0.499518
O      4.799568     3.783471    13.666448    -0.462774
O      4.957299    10.150728    12.952623    -0.466704
O      3.583606     5.463640    14.373642    -0.487189

The following XYZ coordinates are in angstroms. Other properties are in atomic units.
The sperically averaged electron density of each atom fit to a function of the form exp(a - br)
eigen_1, eigen_2 and eigen_3 are the three eigenvalues of traceless quadrupole moment tensor
  atom number  atomic symbol              X              Y              Z     net charge C6 coefficient C8 coefficient C10 coefficient fluctuating dipole atomic polarizability isotropic forcefield polarizability              a              b squared Pearson coefficient          <r^3>          <r^4>         wp_QDO          m_QDO          q_QDO       dipole_x       dipole_y       dipole_z         dipole            Qxy            Qxz            Qyz     Q(x^2-y^2)  Q(3z^2 - R^2)        eigen_1        eigen_2        eigen_3 static polarizability      alpha(xx)      alpha(xy)      alpha(xz)      alpha(yy)      alpha(yz)      alpha(zz) atomic spin moment
            1             In       2.804600       3.297432      14.624368       1.357746     171.084705 0.40691015E+04  0.15121818E+06                                20.440448                           16.882319       1.316426       2.114393                    0.999196      74.241737     192.793197       0.627485       0.262662      -1.321351      -0.000000      -0.001831       0.001830       0.002589      -0.010177      -0.010176       0.010171       0.008111      -0.008112      -0.012875      -0.007991       0.020865             26.435624      21.447517       6.017953       6.017953      28.929675      -5.770934      28.929680           0.014350
            2             In       8.413800      14.624368       3.297432       1.357747     171.084472 0.40690961E+04  0.15121793E+06                                20.440432                           16.882311       1.316411       2.114389                    0.999196      74.241669     192.792991       0.627485       0.262662      -1.321351       0.000000       0.001830      -0.001833       0.002590       0.010176       0.010176       0.010171       0.008111      -0.008111      -0.012875      -0.007991       0.020866             26.435593      21.447496      -6.017944      -6.017944      28.929642      -5.770926      28.929643           0.014350
            3             In       5.609200      12.258332      12.258332       1.357746     171.084585 0.40690993E+04  0.15121808E+06                                20.440438                           16.882316       1.316414       2.114390                    0.999196      74.241712     192.793113       0.627485       0.262662      -1.321351       0.000000      -0.001832      -0.001830       0.002589       0.010176      -0.010176      -0.010170       0.008112      -0.008113      -0.012874      -0.007990       0.020864             26.435603      21.447503      -6.017948       6.017946      28.929658       5.770929      28.929648           0.014350
            4             In       0.000000       5.663468       5.663468       1.357747     171.084564 0.40690982E+04  0.15121803E+06                                20.440437                           16.882313       1.316419       2.114391                    0.999196      74.241703     192.793078       0.627486       0.262662      -1.321351       0.000000       0.001833       0.001831       0.002591      -0.010176       0.010176      -0.010170       0.008113      -0.008110      -0.012874      -0.007991       0.020865             26.435604      21.447504       6.017946      -6.017949      28.929652       5.770930      28.929656           0.014349
            5              H       1.055651       4.442814      10.229763       0.139134       1.181490 0.88310874E+01  0.87682914E+02                                 1.761261                            1.673880      -1.140081       2.355955                    0.996659       3.309069       8.917416       0.518489       1.189777      -0.731703       0.039112      -0.016332      -0.017131       0.045716      -0.006536      -0.007139       0.004426       0.014289      -0.021689      -0.010605      -0.005614       0.016219              1.788732       2.084039      -0.303865      -0.187850       1.504693       0.031922       1.777463           0.000739
            6              H       8.752596       6.356862       9.663435       0.132314       1.188502 0.89604509E+01  0.89077256E+02                                 1.752308                            1.674032      -1.096791       2.369487                    0.997116       3.306063       8.845173       0.525340       1.172813      -0.736100      -0.026330       0.020464      -0.026722       0.042733      -0.008961       0.007921      -0.005638       0.009384      -0.006230      -0.009277      -0.007003       0.016280              1.776680       1.824973      -0.306365       0.180187       1.567079      -0.190960       1.937986           0.000240
            7              H       9.794785       5.127427      13.380416       0.136239       1.189077 0.89549178E+01  0.88982139E+02                                 1.754602                            1.675470      -1.081092       2.380494                    0.997326       3.272172       8.744061       0.524351       1.175555      -0.735888      -0.006153      -0.001862       0.041688       0.042181      -0.001401      -0.008199      -0.000061       0.001161       0.039857      -0.009772      -0.006529       0.016300              1.778299       1.698778      -0.105341      -0.089738       1.414115      -0.119867       2.222004           0.000295
            8              H       6.664851      13.478986       7.692037       0.139134       1.181485 0.88310437E+01  0.87682367E+02                                 1.761256                            1.673876      -1.140071       2.355959                    0.996659       3.309061       8.917387       0.518490       1.189777      -0.731703       0.039113       0.016332       0.017131       0.045716       0.006536       0.007139       0.004426       0.014289      -0.021689      -0.010605      -0.005613       0.016219              1.788727       2.084033       0.303864       0.187849       1.504689       0.031922       1.777458           0.000738
            9              H       3.143396      11.564938       8.258365       0.132314       1.188502 0.89604487E+01  0.89077238E+02                                 1.752309                            1.674032      -1.096788       2.369488                    0.997116       3.306062       8.845173       0.525339       1.172814      -0.736099      -0.026330      -0.020464       0.026722       0.042733       0.008961      -0.007921      -0.005638       0.009384      -0.006231      -0.009277      -0.007003       0.016280              1.776680       1.824974       0.306365      -0.180187       1.567080      -0.190960       1.937987           0.000239
           10              H       4.185585      12.794373       4.541384       0.136239       1.189077 0.89549146E+01  0.88982118E+02                                 1.754604                            1.675471      -1.081086       2.380497                    0.997326       3.272170       8.744062       0.524350       1.175557      -0.735887      -0.006153       0.001862      -0.041688       0.042181       0.001401       0.008199      -0.000061       0.001162       0.039857      -0.009771      -0.006529       0.016300              1.778301       1.698779       0.105341       0.089738       1.414116      -0.119867       2.222007           0.000295
           11              H       3.860251      16.652937      13.403714       0.139134       1.181487 0.88310652E+01  0.87682645E+02                                 1.761259                            1.673878      -1.140074       2.355958                    0.996659       3.309065       8.917405       0.518489       1.189778      -0.731702       0.039113       0.017131      -0.016332       0.045716       0.007139      -0.006536      -0.004426       0.017989      -0.010588      -0.010605      -0.005613       0.016219              1.788730       2.084037       0.187849      -0.303865       1.777461      -0.031922       1.504692           0.000738
           12              H       0.338796      17.219265      15.317762       0.132314       1.188502 0.89604509E+01  0.89077262E+02                                 1.752309                            1.674032      -1.096790       2.369487                    0.997116       3.306063       8.845175       0.525340       1.172814      -0.736099      -0.026330       0.026722       0.020464       0.042733      -0.007921      -0.008961       0.005638       0.007808      -0.010961      -0.009277      -0.007003       0.016280              1.776680       1.824974      -0.180187      -0.306365       1.937987       0.190960       1.567080           0.000239
           13              H       1.380985      13.502284      14.088327       0.136239       1.189077 0.89549187E+01  0.88982172E+02                                 1.754604                            1.675472      -1.081086       2.380498                    0.997326       3.272170       8.744064       0.524349       1.175558      -0.735887      -0.006153      -0.041688      -0.001862       0.042181       0.008199      -0.001401       0.000061      -0.019348      -0.021671      -0.009771      -0.006529       0.016300              1.778302       1.698780       0.089738      -0.105341       2.222008       0.119867       1.414117           0.000295
           14              H       9.469451       1.268863       4.518086       0.139134       1.181486 0.88310534E+01  0.87682487E+02                                 1.761257                            1.673877      -1.140075       2.355958                    0.996659       3.309063       8.917394       0.518490       1.189777      -0.731703       0.039113      -0.017131       0.016332       0.045716      -0.007139       0.006536      -0.004426       0.017989      -0.010589      -0.010605      -0.005614       0.016219              1.788728       2.084034      -0.187849       0.303864       1.777459      -0.031922       1.504690           0.000738
           15              H       5.947996       0.702535       2.604038       0.132314       1.188502 0.89604546E+01  0.89077312E+02                                 1.752310                            1.674033      -1.096790       2.369487                    0.997116       3.306063       8.845177       0.525339       1.172814      -0.736099      -0.026330      -0.026722      -0.020464       0.042733       0.007921       0.008961       0.005638       0.007807      -0.010961      -0.009277      -0.007003       0.016280              1.776681       1.824974       0.180187       0.306365       1.937988       0.190960       1.567080           0.000240
           16              H       6.990185       4.419516       3.833473       0.136239       1.189075 0.89548945E+01  0.88981851E+02                                 1.754600                            1.675468      -1.081087       2.380497                    0.997326       3.272168       8.744048       0.524351       1.175555      -0.735888      -0.006153       0.041688       0.001862       0.042181      -0.008199       0.001401       0.000061      -0.019348      -0.021671      -0.009771      -0.006529       0.016300              1.778297       1.698776      -0.089738       0.105340       2.222001       0.119867       1.414114           0.000295
           17              H       1.748949       4.518086       1.268863       0.139134       1.181491 0.88310986E+01  0.87683061E+02                                 1.761262                            1.673881      -1.140081       2.355955                    0.996659       3.309071       8.917426       0.518489       1.189778      -0.731702      -0.039112       0.016332      -0.017131       0.045716      -0.006536       0.007139      -0.004426       0.014289      -0.021689      -0.010605      -0.005613       0.016219              1.788733       2.084041      -0.303865       0.187850       1.504694      -0.031922       1.777465           0.000739
           18              H       5.270404       2.604038       0.702535       0.132314       1.188502 0.89604542E+01  0.89077300E+02                                 1.752309                            1.674032      -1.096792       2.369487                    0.997116       3.306064       8.845177       0.525340       1.172813      -0.736100       0.026330      -0.020464      -0.026722       0.042733      -0.008961      -0.007921       0.005638       0.009384      -0.006231      -0.009277      -0.007003       0.016280              1.776680       1.824974      -0.306365      -0.180187       1.567080       0.190960       1.937987           0.000240
           19              H       4.228215       3.833473       4.419516       0.136239       1.189080 0.89549426E+01  0.88982476E+02                                 1.754607                            1.675475      -1.081091       2.380495                    0.997326       3.272174       8.744080       0.524349       1.175558      -0.735887       0.006153       0.001862       0.041688       0.042181      -0.001401       0.008199       0.000061       0.001162       0.039857      -0.009772      -0.006529       0.016300              1.778305       1.698783      -0.105341       0.089738       1.414119       0.119867       2.222012           0.000296
           20              H       7.358149      13.403714      16.652937       0.139134       1.181485 0.88310477E+01  0.87682415E+02                                 1.761256                            1.673876      -1.140073       2.355959                    0.996659       3.309062       8.917390       0.518490       1.189777      -0.731703      -0.039113      -0.016332       0.017131       0.045716       0.006536      -0.007139      -0.004426       0.014289      -0.021689      -0.010605      -0.005613       0.016219              1.788727       2.084034       0.303864      -0.187849       1.504690      -0.031922       1.777458           0.000738
           21              H      10.879604      15.317762      17.219265       0.132314       1.188502 0.89604503E+01  0.89077252E+02                                 1.752308                            1.674032      -1.096789       2.369488                    0.997116       3.306063       8.845174       0.525340       1.172813      -0.736100       0.026330       0.020464       0.026722       0.042733       0.008961       0.007921       0.005638       0.009384      -0.006231      -0.009277      -0.007003       0.016280              1.776680       1.824973       0.306365       0.180187       1.567079       0.190960       1.937987           0.000240
           22              H       9.837415      14.088327      13.502284       0.136239       1.189077 0.89549106E+01  0.88982069E+02                                 1.754603                            1.675471      -1.081087       2.380497                    0.997326       3.272169       8.744059       0.524350       1.175557      -0.735887       0.006153      -0.001862      -0.041688       0.042181       0.001401      -0.008199       0.000061       0.001162       0.039857      -0.009771      -0.006529       0.016300              1.778300       1.698779       0.105341      -0.089738       1.414116       0.119867       2.222006           0.000295
           23              H      10.162749      10.229763       4.442814       0.139134       1.181487 0.88310630E+01  0.87682597E+02                                 1.761257                            1.673877      -1.140076       2.355957                    0.996659       3.309065       8.917397       0.518490       1.189776      -0.731703      -0.039113      -0.017131      -0.016332       0.045716       0.007139       0.006536       0.004426       0.017989      -0.010588      -0.010605      -0.005613       0.016219              1.788728       2.084035       0.187849       0.303864       1.777459       0.031922       1.504690           0.000738
           24              H       2.465804       9.663435       6.356862       0.132314       1.188503 0.89604563E+01  0.89077323E+02                                 1.752309                            1.674032      -1.096791       2.369487                    0.997116       3.306064       8.845176       0.525340       1.172813      -0.736100       0.026330      -0.026722       0.020464       0.042733      -0.007921       0.008961      -0.005638       0.007808      -0.010961      -0.009277      -0.007003       0.016280              1.776680       1.824974      -0.180187       0.306365       1.937987      -0.190960       1.567080           0.000240
           25              H       1.423615      13.380416       5.127427       0.136239       1.189076 0.89549087E+01  0.88982042E+02                                 1.754603                            1.675471      -1.081085       2.380498                    0.997326       3.272169       8.744058       0.524350       1.175557      -0.735887       0.006153       0.041688      -0.001862       0.042181       0.008199       0.001401      -0.000061      -0.019348      -0.021671      -0.009771      -0.006529       0.016300              1.778300       1.698778       0.089738       0.105341       2.222006      -0.119867       1.414116           0.000295
           26              H       4.553549       7.692037      13.478986       0.139134       1.181491 0.88310968E+01  0.87683036E+02                                 1.761262                            1.673881      -1.140082       2.355954                    0.996659       3.309070       8.917422       0.518489       1.189778      -0.731702      -0.039112       0.017131       0.016332       0.045716      -0.007139      -0.006536       0.004426       0.017989      -0.010588      -0.010605      -0.005613       0.016219              1.788733       2.084041      -0.187850      -0.303865       1.777464       0.031922       1.504694           0.000738
           27              H       8.075004       8.258365      11.564938       0.132314       1.188503 0.89604580E+01  0.89077351E+02                                 1.752310                            1.674033      -1.096791       2.369487                    0.997116       3.306064       8.845179       0.525339       1.172814      -0.736099       0.026330       0.026722      -0.020464       0.042733       0.007921      -0.008961      -0.005638       0.007807      -0.010961      -0.009277      -0.007003       0.016280              1.776681       1.824975       0.180187      -0.306365       1.937988      -0.190960       1.567080           0.000240
           28              H       7.032815       4.541384      12.794373       0.136239       1.189078 0.89549232E+01  0.88982215E+02                                 1.754604                            1.675471      -1.081092       2.380494                    0.997326       3.272172       8.744065       0.524350       1.175556      -0.735888       0.006153      -0.041688       0.001862       0.042181      -0.008199      -0.001401      -0.000061      -0.019348      -0.021671      -0.009772      -0.006529       0.016300              1.778301       1.698779      -0.089738      -0.105341       2.222007      -0.119867       1.414116           0.000295
           29              C      10.810050       5.483712       8.261950       0.542941      25.800014 0.27243341E+03  0.57273877E+04                                 8.029868                            5.792012       0.020496       2.055710                    0.999613      22.589329      62.429631       0.630928       0.461774      -1.031834       0.002420       0.004056      -0.040799       0.041072       0.054694       0.018040       0.019746      -0.065628      -0.243340      -0.085272      -0.022667       0.107940             10.299318       7.273054      -1.193304      -2.278005       5.277422      -0.837771      18.347477          -0.003615
           30              C       9.055156       5.797523      11.602573       0.095316      40.473434 0.39697394E+03  0.90452471E+04                                10.239007                            6.619484      -0.087838       1.990115                    0.999071      25.742269      70.843512       0.649427       0.413921      -1.074981       0.000115      -0.001239       0.001643       0.002061       0.009336      -0.004689       0.003759      -0.020650      -0.052811      -0.019900      -0.002906       0.022806             14.190676      20.737583      -6.589257      -4.316535       8.420465       0.391698      13.413980           0.024164
           31              C       0.981610       4.118071      12.894556       0.541260      25.854022 0.27373305E+03  0.57615410E+04                                 8.044704                            5.806371       0.009046       2.051398                    0.999582      22.631320      62.582076       0.630059       0.461864      -1.031787       0.030280      -0.015169       0.024024       0.041523       0.070161      -0.031642       0.006726      -0.089142      -0.142970      -0.085173      -0.022360       0.107533             10.369897      12.371942      -4.206527       4.885668       6.822552      -2.737799      11.915197          -0.004172
           32              C      10.546418       5.388368       9.732075      -0.002189      39.771430 0.41197090E+03  0.94569566E+04                                10.014561                            6.677726       0.040311       2.024841                    0.999246      26.464259      72.663109       0.657354       0.405903      -1.082242      -0.008700      -0.004119       0.033339       0.034701      -0.001364       0.003998      -0.000329       0.000601      -0.046211      -0.016068       0.006498       0.009570             13.448348      11.320433      -2.766315      -2.234067       6.645031      -1.419056      22.379581           0.001549
           33              C      11.176892       4.680457      11.949719       0.004076      40.280678 0.41894550E+03  0.96526376E+04                                10.111015                            6.739224       0.051566       2.028048                    0.999147      26.491761      72.753026       0.653919       0.406531      -1.082370      -0.024524       0.016910      -0.021736       0.036876       0.001047      -0.011280       0.009139      -0.010771       0.009798      -0.016157       0.000792       0.015364             13.683080      16.594477      -5.692162       4.375610       8.189296      -3.577128      16.265466           0.009028
           34              C       0.240186       4.786017      10.575833      -0.085453      34.274717 0.41814191E+03  0.97466555E+04                                 9.256239                            6.895317      -0.067723       1.960909                    0.999393      28.783097      82.709359       0.616252       0.426399      -1.056679      -0.012423       0.003759       0.006446       0.014492       0.028407      -0.007965       0.028128      -0.038872      -0.136848      -0.058222      -0.003410       0.061632             11.146700       9.964030      -2.724481       1.930493       6.493208      -2.787485      16.982862           0.034719
           35              C       9.359511       5.914373      10.244280      -0.127997      35.308116 0.42826447E+03  0.10025294E+05                                 9.388253                            6.922256       0.074569       1.999689                    0.999555      29.160388      83.503938       0.623601       0.419580      -1.062766       0.015311      -0.009825      -0.005635       0.019045       0.021685       0.030394      -0.003056      -0.040356      -0.078225      -0.051342       0.007138       0.044204             11.527736      12.564618      -3.131166      -4.955865       6.354590       0.556481      15.664002           0.020800
           36              C       9.980450       5.192304      12.450633      -0.138331      35.840148 0.43072997E+03  0.10098476E+05                                 9.474628                            6.938456       0.068487       1.996368                    0.999585      29.297865      83.988746       0.623309       0.419133      -1.062945       0.015962       0.001894      -0.006127       0.017202       0.037377      -0.006124       0.008864      -0.050193       0.019291      -0.049871       0.007369       0.042502             11.730008      17.226380      -5.840280       1.118236       7.811968      -1.513984      10.151675           0.008881
           37              C       5.200850      12.438088       9.659850       0.542941      25.799998 0.27243327E+03  0.57273841E+04                                 8.029865                            5.792011       0.020498       2.055711                    0.999613      22.589322      62.429606       0.630928       0.461774      -1.031834       0.002420      -0.004056       0.040799       0.041072      -0.054694      -0.018040       0.019746      -0.065628      -0.243341      -0.085273      -0.022667       0.107940             10.299312       7.273052       1.193304       2.278004       5.277421      -0.837771      18.347464          -0.003615
           38              C       3.445956      12.124277       6.319227       0.095317      40.473355 0.39697319E+03  0.90452263E+04                                10.238998                            6.619481      -0.087840       1.990115                    0.999071      25.742237      70.843423       0.649426       0.413921      -1.074981       0.000116       0.001240      -0.001643       0.002061      -0.009337       0.004688       0.003760      -0.020651      -0.052812      -0.019900      -0.002907       0.022808             14.190660      20.737552       6.589248       4.316526       8.420458       0.391696      13.413970           0.024165
           39              C       6.590810      13.803729       5.027244       0.541259      25.853963 0.27373244E+03  0.57615246E+04                                 8.044691                            5.806364       0.009046       2.051399                    0.999582      22.631288      62.581955       0.630059       0.461863      -1.031788       0.030280       0.015169      -0.024024       0.041523      -0.070160       0.031643       0.006726      -0.089141      -0.142968      -0.085173      -0.022359       0.107532             10.369877      12.371917       4.206517      -4.885653       6.822540      -2.737790      11.915173          -0.004172
           40              C       4.937218      12.533432       8.189725      -0.002189      39.771379 0.41197047E+03  0.94569437E+04                                10.014552                            6.677722       0.040313       2.024842                    0.999246      26.464242      72.663036       0.657354       0.405903      -1.082243      -0.008700       0.004119      -0.033339       0.034701       0.001364      -0.003998      -0.000329       0.000601      -0.046212      -0.016068       0.006498       0.009570             13.448332      11.320420       2.766311       2.234064       6.645025      -1.419054      22.379551           0.001548
           41              C       5.567692      13.241343       5.972081       0.004076      40.280597 0.41894476E+03  0.96526159E+04                                10.111003                            6.739219       0.051569       2.028050                    0.999147      26.491731      72.752918       0.653919       0.406531      -1.082370      -0.024524      -0.016910       0.021736       0.036876      -0.001047       0.011280       0.009140      -0.010771       0.009798      -0.016157       0.000792       0.015365             13.683059      16.594450       5.692151      -4.375599       8.189285      -3.577121      16.265441           0.009028
           42              C       5.849386      13.135783       7.345967      -0.085452      34.274636 0.41814082E+03  0.97466239E+04                                 9.256230                            6.895312      -0.067725       1.960909                    0.999393      28.783040      82.709177       0.616251       0.426399      -1.056679      -0.012423      -0.003759      -0.006446       0.014492      -0.028408       0.007965       0.028129      -0.038874      -0.136851      -0.058223      -0.003411       0.061634             11.146687       9.964018       2.724477      -1.930491       6.493202      -2.787482      16.982841           0.034720
           43              C       3.750311      12.007427       7.677520      -0.127997      35.308067 0.42826382E+03  0.10025275E+05                                 9.388248                            6.922253       0.074568       1.999689                    0.999555      29.160356      83.503845       0.623600       0.419580      -1.062766       0.015311       0.009825       0.005635       0.019045      -0.021686      -0.030394      -0.003056      -0.040357      -0.078227      -0.051343       0.007137       0.044205             11.527729      12.564607       3.131163       4.955859       6.354587       0.556479      15.663992           0.020800
           44              C       4.371250      12.729496       5.471167      -0.138331      35.840094 0.43072931E+03  0.10098457E+05                                 9.474621                            6.938453       0.068489       1.996369                    0.999585      29.297833      83.988649       0.623309       0.419133      -1.062945       0.015962      -0.001895       0.006127       0.017202      -0.037377       0.006123       0.008864      -0.050193       0.019290      -0.049871       0.007369       0.042502             11.729997      17.226358       5.840272      -1.118235       7.811962      -1.513984      10.151670           0.008880
           45              C       2.396250       0.698950      14.444612       0.542941      25.800034 0.27243363E+03  0.57273941E+04                                 8.029875                            5.792016       0.020496       2.055710                    0.999613      22.589342      62.429693       0.630928       0.461775      -1.031833       0.002420       0.040799       0.004056       0.041072      -0.018040       0.054695      -0.019746       0.088856       0.220113      -0.085272      -0.022668       0.107940             10.299327       7.273059       2.278008      -1.193305      18.347496       0.837772       5.277426          -0.003615
           46              C       0.641356      15.280127      14.758423       0.095316      40.473353 0.39697315E+03  0.90452251E+04                                10.238998                            6.619481      -0.087839       1.990115                    0.999071      25.742236      70.843419       0.649426       0.413921      -1.074981       0.000116      -0.001643      -0.001240       0.002061       0.004688       0.009337      -0.003760       0.016080       0.057383      -0.019900      -0.002907       0.022808             14.190660      20.737552       4.316529      -6.589247      13.413973      -0.391697       8.420456           0.024163
           47              C       3.786210      13.988144      13.078971       0.541258      25.853974 0.27373256E+03  0.57615278E+04                                 8.044693                            5.806365       0.009046       2.051399                    0.999582      22.631293      62.581967       0.630059       0.461863      -1.031788       0.030280      -0.024024      -0.015169       0.041522       0.031643       0.070160      -0.006726       0.026913       0.205195      -0.085173      -0.022359       0.107532             10.369879      12.371918      -4.885655      -4.206518      11.915179       2.737792       6.822541          -0.004173
           48              C       2.132618      17.150625      14.349268      -0.002189      39.771417 0.41197074E+03  0.94569524E+04                                10.014561                            6.677726       0.040312       2.024841                    0.999246      26.464251      72.663092       0.657354       0.405903      -1.082242      -0.008700      -0.033339      -0.004119       0.034701      -0.003998      -0.001364       0.000329       0.023407       0.022205      -0.016068       0.006499       0.009570             13.448348      11.320431       2.234068      -2.766314      22.379582       1.419056       6.645030           0.001549
           49              C       2.763092      14.932981      13.641357       0.004076      40.280593 0.41894467E+03  0.96526133E+04                                10.111003                            6.739219       0.051569       2.028050                    0.999147      26.491728      72.752912       0.653919       0.406531      -1.082370      -0.024524       0.021736       0.016910       0.036876       0.011280       0.001047      -0.009140      -0.010285       0.011257      -0.016157       0.000792       0.015365             13.683059      16.594447      -4.375599      -5.692149      16.265447       3.577121       8.189284           0.009027
           50              C       3.044786      16.306867      13.746917      -0.085452      34.274687 0.41814145E+03  0.97466434E+04                                 9.256243                            6.895320      -0.067726       1.960909                    0.999393      28.783062      82.709292       0.616251       0.426400      -1.056679      -0.012423      -0.006446       0.003759       0.014492       0.007964       0.028408      -0.028129       0.048989       0.126736      -0.058223      -0.003411       0.061634             11.146705       9.964032      -1.930495      -2.724481      16.982872       2.787488       6.493211           0.034717
           51              C       0.945711      16.638420      14.875273      -0.127997      35.308092 0.42826411E+03  0.10025284E+05                                 9.388255                            6.922257       0.074567       1.999689                    0.999555      29.160365      83.503894       0.623600       0.419580      -1.062765       0.015311       0.005635      -0.009825       0.019045      -0.030394       0.021686       0.003055       0.018935       0.099650      -0.051343       0.007137       0.044206             11.527739      12.564619       4.955867      -3.131166      15.664006      -0.556481       6.354591           0.020800
           52              C       1.566650      14.432067      14.153204      -0.138331      35.840084 0.43072917E+03  0.10098453E+05                                 9.474620                            6.938451       0.068490       1.996369                    0.999585      29.297828      83.988632       0.623309       0.419133      -1.062945       0.015963       0.006126       0.001895       0.017202       0.006123       0.037377      -0.008864      -0.034742       0.065645      -0.049871       0.007369       0.042502             11.729994      17.226351      -1.118233      -5.840269      10.151671       1.513983       7.811959           0.008880
           53              C       8.005450      17.222850       3.477188       0.542941      25.800008 0.27243336E+03  0.57273865E+04                                 8.029868                            5.792012       0.020495       2.055710                    0.999613      22.589326      62.429623       0.630928       0.461774      -1.031834       0.002420      -0.040799      -0.004056       0.041072       0.018040      -0.054694      -0.019746       0.088856       0.220113      -0.085273      -0.022667       0.107940             10.299316       7.273054      -2.278005       1.193304      18.347472       0.837771       5.277422          -0.003615
           54              C       6.250556       2.641673       3.163377       0.095316      40.473423 0.39697388E+03  0.90452452E+04                                10.239005                            6.619484      -0.087837       1.990115                    0.999071      25.742266      70.843502       0.649427       0.413921      -1.074981       0.000116       0.001643       0.001240       0.002061      -0.004689      -0.009336      -0.003759       0.016080       0.057381      -0.019900      -0.002906       0.022806             14.190673      20.737577      -4.316535       6.589256      13.413978      -0.391699       8.420464           0.024163
           55              C       9.395410       3.933656       4.842829       0.541259      25.853985 0.27373265E+03  0.57615304E+04                                 8.044697                            5.806367       0.009043       2.051398                    0.999582      22.631296      62.581991       0.630059       0.461864      -1.031787       0.030280       0.024024       0.015169       0.041523      -0.031643      -0.070160      -0.006726       0.026913       0.205195      -0.085173      -0.022359       0.107532             10.369886      12.371929       4.885660       4.206522      11.915183       2.737794       6.822546          -0.004173
           56              C       7.741818       0.771175       3.572532      -0.002189      39.771408 0.41197071E+03  0.94569512E+04                                10.014557                            6.677725       0.040312       2.024841                    0.999246      26.464252      72.663081       0.657354       0.405903      -1.082242      -0.008700       0.033339       0.004119       0.034701       0.003998       0.001364       0.000329       0.023406       0.022204      -0.016068       0.006498       0.009570             13.448341      11.320428      -2.234067       2.766314      22.379567       1.419055       6.645028           0.001549
           57              C       8.372292       2.988819       4.280443       0.004077      40.280628 0.41894503E+03  0.96526239E+04                                10.111008                            6.739221       0.051568       2.028049                    0.999147      26.491742      72.752963       0.653919       0.406531      -1.082370      -0.024524      -0.021736      -0.016910       0.036876      -0.011280      -0.001047      -0.009140      -0.010285       0.011256      -0.016157       0.000792       0.015365             13.683068      16.594464       4.375605       5.692157      16.265450       3.577124       8.189290           0.009027
           58              C       8.653986       1.614933       4.174883      -0.085453      34.274695 0.41814167E+03  0.97466484E+04                                 9.256237                            6.895316      -0.067722       1.960910                    0.999393      28.783080      82.709301       0.616252       0.426399      -1.056679      -0.012423       0.006446      -0.003759       0.014492      -0.007965      -0.028407      -0.028128       0.048989       0.126732      -0.058222      -0.003410       0.061632             11.146696       9.964026       1.930493       2.724479      16.982854       2.787485       6.493207           0.034718
           59              C       6.554911       1.283380       3.046527      -0.127997      35.308095 0.42826420E+03  0.10025286E+05                                 9.388251                            6.922254       0.074569       1.999689                    0.999555      29.160376      83.503905       0.623601       0.419580      -1.062766       0.015311      -0.005635       0.009825       0.019045       0.030394      -0.021686       0.003056       0.018935       0.099648      -0.051342       0.007137       0.044205             11.527733      12.564614      -4.955863       3.131165      15.663996      -0.556481       6.354588           0.020801
           60              C       7.175850       3.489733       3.768596      -0.138332      35.840134 0.43072984E+03  0.10098472E+05                                 9.474626                            6.938456       0.068489       1.996368                    0.999585      29.297855      83.988710       0.623309       0.419133      -1.062945       0.015963      -0.006126      -0.001894       0.017202      -0.006123      -0.037376      -0.008864      -0.034742       0.065643      -0.049871       0.007369       0.042502             11.730005      17.226375       1.118236       5.840279      10.151672       1.513984       7.811967           0.008880
           61              C       3.212950       3.477188      17.222850       0.542941      25.800030 0.27243354E+03  0.57273920E+04                                 8.029875                            5.792016       0.020496       2.055710                    0.999613      22.589339      62.429688       0.630928       0.461775      -1.031833      -0.002420      -0.004056      -0.040799       0.041072       0.054695      -0.018040      -0.019746      -0.065629      -0.243341      -0.085273      -0.022668       0.107941             10.299328       7.273059      -1.193305       2.278008       5.277426       0.837772      18.347498          -0.003615
           62              C       4.967844       3.163377       2.641673       0.095316      40.473416 0.39697377E+03  0.90452423E+04                                10.239004                            6.619483      -0.087837       1.990116                    0.999071      25.742263      70.843491       0.649427       0.413921      -1.074981      -0.000116       0.001239       0.001643       0.002061       0.009336       0.004689      -0.003759      -0.020650      -0.052811      -0.019900      -0.002907       0.022807             14.190671      20.737570      -6.589254       4.316533       8.420462      -0.391697      13.413980           0.024163
           63              C       1.822990       4.842829       3.933656       0.541260      25.854006 0.27373288E+03  0.57615367E+04                                 8.044701                            5.806370       0.009044       2.051398                    0.999582      22.631309      62.582040       0.630059       0.461864      -1.031787      -0.030280       0.015169       0.024024       0.041523       0.070160       0.031643      -0.006726      -0.089142      -0.142970      -0.085173      -0.022360       0.107533             10.369893      12.371936      -4.206525      -4.885665       6.822550       2.737797      11.915194          -0.004172
           64              C       3.476582       3.572532       0.771175      -0.002189      39.771434 0.41197085E+03  0.94569557E+04                                10.014564                            6.677727       0.040310       2.024841                    0.999246      26.464256      72.663114       0.657354       0.405903      -1.082242       0.008700       0.004119       0.033339       0.034701      -0.001364      -0.003998       0.000329       0.000601      -0.046212      -0.016068       0.006499       0.009570             13.448353      11.320435      -2.766315       2.234069       6.645032       1.419057      22.379592           0.001550
           65              C       2.846108       4.280443       2.988819       0.004076      40.280643 0.41894515E+03  0.96526272E+04                                10.111010                            6.739222       0.051568       2.028049                    0.999147      26.491748      72.752980       0.653919       0.406531      -1.082370       0.024524      -0.016910      -0.021736       0.036876       0.001047       0.011280      -0.009140      -0.010771       0.009798      -0.016157       0.000792       0.015365             13.683071      16.594462      -5.692155      -4.375603       8.189290       3.577124      16.265460           0.009028
           66              C       2.564414       4.174883       1.614933      -0.085453      34.274739 0.41814217E+03  0.97466639E+04                                 9.256247                            6.895322      -0.067724       1.960909                    0.999393      28.783102      82.709409       0.616251       0.426399      -1.056679       0.012423      -0.003759       0.006446       0.014492       0.028407       0.007965      -0.028128      -0.038872      -0.136850      -0.058223      -0.003410       0.061633             11.146711       9.964038      -2.724483      -1.930495       6.493213       2.787488      16.982881           0.034718
           67              C       4.663489       3.046527       1.283380      -0.127997      35.308130 0.42826462E+03  0.10025299E+05                                 9.388258                            6.922259       0.074568       1.999689                    0.999555      29.160390      83.503965       0.623600       0.419580      -1.062766      -0.015311       0.009825      -0.005635       0.019045       0.021686      -0.030394       0.003055      -0.040357      -0.078227      -0.051342       0.007137       0.044205             11.527744      12.564625      -3.131168       4.955870       6.354593      -0.556482      15.664013           0.020800
           68              C       4.042550       3.768596       3.489733      -0.138331      35.840136 0.43072980E+03  0.10098472E+05                                 9.474628                            6.938456       0.068488       1.996368                    0.999585      29.297858      83.988745       0.623309       0.419133      -1.062945      -0.015963      -0.001894      -0.006126       0.017202       0.037377       0.006123      -0.008864      -0.050193       0.019290      -0.049871       0.007369       0.042502             11.730006      17.226372      -5.840277      -1.118234       7.811966       1.513985      10.151681           0.008881
           69              C       8.822150      14.444612       0.698950       0.542940      25.800010 0.27243341E+03  0.57273876E+04                                 8.029867                            5.792012       0.020496       2.055710                    0.999613      22.589330      62.429627       0.630928       0.461774      -1.031834      -0.002420       0.004056       0.040799       0.041072      -0.054694       0.018040      -0.019746      -0.065628      -0.243339      -0.085272      -0.022668       0.107940             10.299314       7.273053       1.193304      -2.278004       5.277421       0.837771      18.347467          -0.003615
           70              C      10.577044      14.758423      15.280127       0.095316      40.473359 0.39697323E+03  0.90452273E+04                                10.238999                            6.619481      -0.087839       1.990115                    0.999071      25.742239      70.843426       0.649426       0.413921      -1.074981      -0.000116      -0.001240      -0.001643       0.002061      -0.009336      -0.004688      -0.003760      -0.020651      -0.052812      -0.019900      -0.002907       0.022808             14.190661      20.737555       6.589249      -4.316527       8.420459      -0.391696      13.413970           0.024163
           71              C       7.432190      13.078971      13.988144       0.541258      25.853987 0.27373272E+03  0.57615319E+04                                 8.044695                            5.806367       0.009045       2.051399                    0.999582      22.631300      62.581991       0.630059       0.461863      -1.031788      -0.030280      -0.015169      -0.024024       0.041523      -0.070160      -0.031643      -0.006726      -0.089141      -0.142968      -0.085173      -0.022359       0.107532             10.369883      12.371924       4.206520       4.885657       6.822544       2.737793      11.915180          -0.004173
           72              C       9.085782      14.349268      17.150625      -0.002189      39.771389 0.41197054E+03  0.94569460E+04                                10.014554                            6.677723       0.040313       2.024842                    0.999246      26.464245      72.663051       0.657354       0.405903      -1.082243       0.008700      -0.004119      -0.033339       0.034701       0.001364       0.003998       0.000329       0.000601      -0.046212      -0.016068       0.006499       0.009570             13.448335      11.320422       2.766312      -2.234065       6.645026       1.419055      22.379557           0.001549
           73              C       8.455308      13.641357      14.932981       0.004076      40.280605 0.41894480E+03  0.96526174E+04                                10.111005                            6.739220       0.051568       2.028050                    0.999147      26.491733      72.752931       0.653919       0.406531      -1.082370       0.024524       0.016910       0.021736       0.036876      -0.001047      -0.011280      -0.009140      -0.010771       0.009798      -0.016157       0.000792       0.015365             13.683062      16.594454       5.692153       4.375601       8.189287       3.577122      16.265445           0.009027
           74              C       8.173614      13.746917      16.306867      -0.085452      34.274662 0.41814118E+03  0.97466344E+04                                 9.256235                            6.895315      -0.067725       1.960909                    0.999393      28.783054      82.709232       0.616251       0.426399      -1.056679       0.012423       0.003759      -0.006446       0.014492      -0.028408      -0.007965      -0.028129      -0.038874      -0.136851      -0.058223      -0.003411       0.061634             11.146693       9.964023       2.724478       1.930492       6.493206       2.787484      16.982852           0.034717
           75              C      10.272689      14.875273      16.638420      -0.127997      35.308068 0.42826383E+03  0.10025275E+05                                 9.388248                            6.922253       0.074569       1.999689                    0.999555      29.160357      83.503847       0.623600       0.419580      -1.062766      -0.015311      -0.009825       0.005635       0.019045      -0.021686       0.030394       0.003056      -0.040357      -0.078227      -0.051342       0.007137       0.044205             11.527729      12.564608       3.131164      -4.955860       6.354587      -0.556480      15.663992           0.020800
           76              C       9.651750      14.153204      14.432067      -0.138331      35.840100 0.43072939E+03  0.10098460E+05                                 9.474621                            6.938453       0.068489       1.996369                    0.999585      29.297837      83.988657       0.623309       0.419133      -1.062945      -0.015962       0.001895       0.006127       0.017202      -0.037377      -0.006123      -0.008864      -0.050193       0.019291      -0.049871       0.007369       0.042502             11.729997      17.226358       5.840273       1.118235       7.811962       1.513983      10.151670           0.008880
           77              C       0.408350       8.261950       5.483712       0.542942      25.800032 0.27243365E+03  0.57273941E+04                                 8.029872                            5.792015       0.020498       2.055710                    0.999613      22.589341      62.429671       0.630928       0.461774      -1.031834      -0.002420      -0.040800       0.004056       0.041072      -0.018040      -0.054695       0.019746       0.088856       0.220114      -0.085273      -0.022668       0.107941             10.299322       7.273057       2.278006       1.193305      18.347485      -0.837772       5.277425          -0.003615
           78              C       2.163244      11.602573       5.797523       0.095317      40.473355 0.39697318E+03  0.90452262E+04                                10.238999                            6.619481      -0.087840       1.990115                    0.999071      25.742237      70.843426       0.649426       0.413922      -1.074981      -0.000116       0.001643      -0.001240       0.002061       0.004688      -0.009337       0.003760       0.016080       0.057383      -0.019900      -0.002907       0.022808             14.190661      20.737553       4.316528       6.589247      13.413972       0.391696       8.420457           0.024165
           79              C      10.236790      12.894556       4.118071       0.541258      25.853961 0.27373241E+03  0.57615237E+04                                 8.044690                            5.806364       0.009045       2.051399                    0.999582      22.631286      62.581943       0.630059       0.461863      -1.031788      -0.030280       0.024024      -0.015169       0.041522       0.031643      -0.070159       0.006726       0.026913       0.205193      -0.085172      -0.022359       0.107531             10.369875      12.371914      -4.885652       4.206516      11.915173      -2.737790       6.822539          -0.004173
           80              C       0.671982       9.732075       5.388368      -0.002189      39.771418 0.41197084E+03  0.94569548E+04                                10.014558                            6.677725       0.040312       2.024841                    0.999246      26.464256      72.663094       0.657354       0.405903      -1.082243       0.008700       0.033339      -0.004119       0.034701      -0.003998       0.001364      -0.000329       0.023406       0.022205      -0.016068       0.006499       0.009570             13.448342      11.320427       2.234066       2.766313      22.379571      -1.419056       6.645029           0.001549
           81              C       0.041508      11.949719       4.680457       0.004076      40.280590 0.41894464E+03  0.96526128E+04                                10.111003                            6.739219       0.051569       2.028050                    0.999147      26.491726      72.752909       0.653919       0.406531      -1.082370       0.024524      -0.021736       0.016910       0.036876       0.011280      -0.001047       0.009140      -0.010285       0.011258      -0.016157       0.000792       0.015365             13.683059      16.594449      -4.375600       5.692151      16.265444      -3.577122       8.189284           0.009027
           82              C      10.978214      10.575833       4.786017      -0.085452      34.274655 0.41814104E+03  0.97466306E+04                                 9.256235                            6.895315      -0.067727       1.960908                    0.999393      28.783050      82.709224       0.616251       0.426399      -1.056679       0.012423       0.006446       0.003759       0.014492       0.007964      -0.028408       0.028129       0.048989       0.126737      -0.058223      -0.003411       0.061634             11.146693       9.964023      -1.930493       2.724478      16.982852      -2.787484       6.493205           0.034721
           83              C       1.858889      10.244280       5.914373      -0.127997      35.308086 0.42826406E+03  0.10025282E+05                                 9.388252                            6.922256       0.074567       1.999689                    0.999555      29.160366      83.503887       0.623600       0.419580      -1.062766      -0.015311      -0.005635      -0.009825       0.019045      -0.030394      -0.021686      -0.003055       0.018935       0.099650      -0.051343       0.007137       0.044206             11.527734      12.564613       4.955863       3.131165      15.664001       0.556480       6.354589           0.020801
           84              C       1.237950      12.450633       5.192304      -0.138331      35.840093 0.43072930E+03  0.10098457E+05                                 9.474622                            6.938453       0.068490       1.996369                    0.999585      29.297831      83.988644       0.623309       0.419133      -1.062945      -0.015962      -0.006126       0.001895       0.017202       0.006123      -0.037377       0.008864      -0.034742       0.065644      -0.049871       0.007369       0.042502             11.729996      17.226357      -1.118235       5.840271      10.151671      -1.513984       7.811961           0.008880
           85              C       6.017550       9.659850      12.438088       0.542941      25.800010 0.27243337E+03  0.57273867E+04                                 8.029867                            5.792012       0.020498       2.055711                    0.999613      22.589328      62.429625       0.630928       0.461774      -1.031834      -0.002420       0.040799      -0.004056       0.041072       0.018040       0.054694       0.019746       0.088856       0.220113      -0.085273      -0.022667       0.107940             10.299316       7.273053      -2.278004      -1.193304      18.347473      -0.837771       5.277422          -0.003615
           86              C       7.772444       6.319227      12.124277       0.095316      40.473432 0.39697393E+03  0.90452467E+04                                10.239006                            6.619484      -0.087838       1.990115                    0.999071      25.742269      70.843507       0.649427       0.413921      -1.074981      -0.000115      -0.001643       0.001239       0.002061      -0.004689       0.009335       0.003759       0.016080       0.057381      -0.019900      -0.002906       0.022806             14.190675      20.737580      -4.316534      -6.589257      13.413979       0.391698       8.420465           0.024164
           87              C       4.627590       5.027244      13.803729       0.541260      25.854034 0.27373319E+03  0.57615449E+04                                 8.044707                            5.806373       0.009046       2.051398                    0.999582      22.631327      62.582102       0.630059       0.461864      -1.031787      -0.030280      -0.024024       0.015169       0.041523      -0.031642       0.070161       0.006726       0.026914       0.205198      -0.085173      -0.022360       0.107534             10.369901      12.371947       4.885670      -4.206529      11.915201      -2.737800       6.822555          -0.004172
           88              C       6.281182       8.189725      12.533432      -0.002188      39.771423 0.41197082E+03  0.94569543E+04                                10.014560                            6.677726       0.040311       2.024841                    0.999246      26.464256      72.663098       0.657354       0.405903      -1.082242       0.008700      -0.033339       0.004119       0.034701       0.003998      -0.001364      -0.000329       0.023406       0.022204      -0.016068       0.006498       0.009570             13.448346      11.320432      -2.234065      -2.766315      22.379575      -1.419057       6.645030           0.001549
           89              C       5.650708       5.972081      13.241343       0.004076      40.280681 0.41894553E+03  0.96526383E+04                                10.111016                            6.739225       0.051566       2.028048                    0.999147      26.491762      72.753029       0.653919       0.406531      -1.082370       0.024524       0.021736      -0.016910       0.036876      -0.011280       0.001047       0.009139      -0.010284       0.011257      -0.016157       0.000793       0.015364             13.683080      16.594478       4.375610      -5.692162      16.265466      -3.577128       8.189296           0.009028
           90              C       5.369014       7.345967      13.135783      -0.085453      34.274718 0.41814192E+03  0.97466558E+04                                 9.256239                            6.895317      -0.067723       1.960909                    0.999393      28.783099      82.709366       0.616252       0.426399      -1.056680       0.012423      -0.006446      -0.003759       0.014492      -0.007965       0.028407       0.028128       0.048988       0.126732      -0.058222      -0.003410       0.061632             11.146700       9.964031       1.930493      -2.724481      16.982860      -2.787485       6.493208           0.034719
           91              C       7.468089       7.677520      12.007427      -0.127997      35.308115 0.42826445E+03  0.10025293E+05                                 9.388253                            6.922255       0.074569       1.999689                    0.999555      29.160388      83.503940       0.623601       0.419580      -1.062766      -0.015311       0.005635       0.009825       0.019045       0.030394       0.021685      -0.003055       0.018935       0.099647      -0.051342       0.007138       0.044204             11.527736      12.564617      -4.955864      -3.131166      15.664001       0.556480       6.354590           0.020800
           92              C       6.847150       5.471167      12.729496      -0.138331      35.840145 0.43072991E+03  0.10098475E+05                                 9.474627                            6.938455       0.068487       1.996368                    0.999585      29.297864      83.988743       0.623309       0.419133      -1.062945      -0.015962       0.006127      -0.001894       0.017202      -0.006124       0.037377       0.008864      -0.034742       0.065645      -0.049871       0.007369       0.042502             11.730007      17.226377       1.118236      -5.840279      10.151675      -1.513984       7.811968           0.008881
           93              O       9.984039       6.067784       7.519629      -0.499518      27.237614 0.41871746E+03  0.94526307E+04                                 7.141978                            6.270936       0.441997       2.204511                    0.997992      26.336709      67.009407       0.770370       0.352188      -1.144862      -0.011063       0.002228       0.026709       0.028996       0.002685       0.042010      -0.022808      -0.020598       0.004398      -0.052112       0.006999       0.045114              7.927901       6.297398      -0.841683       0.735928       5.752194      -1.413464      11.734112           0.057869
           94              O       0.809632       4.255352      14.138329      -0.462774      26.674992 0.39903258E+03  0.88937118E+04                                 7.044424                            6.116584       0.485194       2.229646                    0.998212      25.733549      64.896556       0.781611       0.351593      -1.146213      -0.019194       0.014188      -0.004729       0.024333       0.019490       0.004289       0.004705      -0.031497       0.151430      -0.050330      -0.000903       0.051233              7.961767       7.120192      -1.097731       2.301684       5.282926      -1.219702      11.482182           0.094384
           95              O       0.651901       4.969177       7.771072      -0.466704      26.364325 0.39456838E+03  0.87634754E+04                                 6.967315                            6.063588       0.616823       2.270441                    0.998544      25.765463      64.717642       0.789194       0.349437      -1.148769       0.009306      -0.008448       0.023565       0.026707      -0.010805      -0.043478       0.026191       0.029413      -0.050516      -0.051323      -0.008198       0.059521              7.839508       7.720246      -1.262392      -2.820239       5.278099       0.824082      10.520180           0.099653
           96              O       2.025594       3.548158      12.458160      -0.487189      26.404925 0.40977756E+03  0.91991256E+04                                 6.986142                            6.198652       0.500943       2.224452                    0.998172      26.215041      66.468236       0.775944       0.351623      -1.145559      -0.012046       0.007493      -0.027957       0.031350      -0.018568      -0.018420       0.008687       0.028288      -0.134623      -0.049241      -0.000901       0.050142              7.702067       9.996625      -2.583915       1.134324       6.471289      -0.655217       6.638288           0.088218
           97              O       4.374839      11.854016      10.402171      -0.499518      27.237638 0.41871795E+03  0.94526444E+04                                 7.141982                            6.270939       0.441995       2.204511                    0.997992      26.336723      67.009452       0.770370       0.352188      -1.144862      -0.011063      -0.002228      -0.026709       0.028996      -0.002686      -0.042011      -0.022809      -0.020598       0.004398      -0.052114       0.007000       0.045114              7.927905       6.297401       0.841683      -0.735927       5.752196      -1.413464      11.734118           0.057867
           98              O       6.418832      13.666448       3.783471      -0.462773      26.674939 0.39903163E+03  0.88936866E+04                                 7.044424                            6.116584       0.485191       2.229645                    0.998212      25.733484      64.896410       0.781609       0.351594      -1.146213      -0.019197      -0.014189       0.004730       0.024336      -0.019485      -0.004287       0.004706      -0.031492       0.151422      -0.050323      -0.000907       0.051230              7.961765       7.120190       1.097731      -2.301682       5.282926      -1.219701      11.482178           0.094386
           99              O       6.261101      12.952623      10.150728      -0.466705      26.364309 0.39456815E+03  0.87634684E+04                                 6.967309                            6.063583       0.616826       2.270442                    0.998544      25.765472      64.717645       0.789195       0.349436      -1.148769       0.009306       0.008448      -0.023565       0.026708       0.010804       0.043479       0.026192       0.029412      -0.050519      -0.051325      -0.008197       0.059521              7.839500       7.720240       1.262391       2.820235       5.278095       0.824081      10.520165           0.099650
          100              O       7.634794      14.373642       5.463640      -0.487188      26.404881 0.40977673E+03  0.91991036E+04                                 6.986142                            6.198652       0.500939       2.224451                    0.998172      26.214984      66.468108       0.775942       0.351624      -1.145558      -0.012047      -0.007493       0.027959       0.031353       0.018568       0.018420       0.008689       0.028288      -0.134603      -0.049235      -0.000904       0.050140              7.702066       9.996623       2.583914      -1.134322       6.471288      -0.655217       6.638287           0.088218
          101              O       1.570239       1.441271      15.028684      -0.499517      27.237642 0.41871800E+03  0.94526459E+04                                 7.141982                            6.270939       0.441997       2.204511                    0.997992      26.336726      67.009458       0.770370       0.352188      -1.144862      -0.011063      -0.026709       0.002228       0.028995      -0.042011       0.002686       0.022809      -0.012499       0.028698      -0.052114       0.007000       0.045114              7.927906       6.297401      -0.735928      -0.841683      11.734120       1.413465       5.752196           0.057870
          102              O       3.614232      12.744371      13.216252      -0.462772      26.674932 0.39903148E+03  0.88936828E+04                                 7.044425                            6.116585       0.485190       2.229645                    0.998212      25.733469      64.896380       0.781609       0.351595      -1.146212      -0.019197       0.004730       0.014189       0.024336      -0.004287       0.019484      -0.004707      -0.091456      -0.028473      -0.050321      -0.000908       0.051229              7.961767       7.120192      -2.301683      -1.097731      11.482183       1.219702       5.282927           0.094388
          103              O       3.456501       1.189828      13.930077      -0.466703      26.364366 0.39456916E+03  0.87634971E+04                                 6.967321                            6.063593       0.616824       2.270441                    0.998544      25.765488      64.717719       0.789194       0.349436      -1.148769       0.009305      -0.023564      -0.008447       0.026706       0.043479      -0.010804      -0.026193       0.039965      -0.018859      -0.051325      -0.008197       0.059522              7.839516       7.720253       2.820242      -1.262393      10.520191      -0.824082       5.278103           0.099655
          104              O       4.830194      14.424540      12.509058      -0.487187      26.404851 0.40977615E+03  0.91990872E+04                                 6.986137                            6.198648       0.500938       2.224451                    0.998172      26.214965      66.468048       0.775942       0.351624      -1.145558      -0.012047       0.027959       0.007493       0.031353       0.018420      -0.018568      -0.008688       0.081443       0.024867      -0.049233      -0.000906       0.050139              7.702061       9.996615      -1.134322      -2.583911       6.638283       0.655216       6.471284           0.088219
          105              O       7.179439      16.480529       2.893116      -0.499518      27.237622 0.41871764E+03  0.94526357E+04                                 7.141979                            6.270937       0.441997       2.204511                    0.997992      26.336715      67.009424       0.770370       0.352188      -1.144862      -0.011063       0.026710      -0.002228       0.028996       0.042011      -0.002685       0.022808      -0.012498       0.028698      -0.052113       0.006999       0.045114              7.927902       6.297399       0.735927       0.841683      11.734113       1.413463       5.752194           0.057869
          106              O       9.223432       5.177429       4.705548      -0.462773      26.674909 0.39903108E+03  0.88936710E+04                                 7.044418                            6.116579       0.485192       2.229645                    0.998212      25.733475      64.896370       0.781610       0.351594      -1.146213      -0.019197      -0.004730      -0.014189       0.024336       0.004287      -0.019485      -0.004707      -0.091457      -0.028472      -0.050323      -0.000907       0.051230              7.961757       7.120183       2.301679       1.097729      11.482168       1.219700       5.282921           0.094388
          107              O       9.065701      16.731972       3.991723      -0.466704      26.364312 0.39456817E+03  0.87634695E+04                                 6.967311                            6.063585       0.616823       2.270441                    0.998544      25.765465      64.717635       0.789194       0.349436      -1.148769       0.009306       0.023565       0.008448       0.026707      -0.043478       0.010805      -0.026192       0.039965      -0.018861      -0.051323      -0.008198       0.059521              7.839503       7.720242      -2.820237       1.262392      10.520171      -0.824081       5.278096           0.099652
          108              O      10.439394       3.497260       5.412742      -0.487188      26.404871 0.40977651E+03  0.91990975E+04                                 6.986141                            6.198651       0.500940       2.224452                    0.998172      26.214976      66.468084       0.775942       0.351624      -1.145558      -0.012048      -0.027960      -0.007493       0.031353      -0.018420       0.018568      -0.008688       0.081444       0.024868      -0.049234      -0.000905       0.050139              7.702065       9.996623       1.134323       2.583914       6.638285       0.655217       6.471288           0.088219
          109              O       4.038961       2.893116      16.480529      -0.499518      27.237657 0.41871828E+03  0.94526537E+04                                 7.141985                            6.270941       0.441998       2.204511                    0.997992      26.336734      67.009484       0.770370       0.352188      -1.144862       0.011062      -0.002228       0.026709       0.028995       0.002686      -0.042011       0.022809      -0.020599       0.004400      -0.052114       0.007000       0.045114              7.927909       6.297403      -0.841683      -0.735928       5.752198       1.413465      11.734126           0.057868
          110              O       1.994968       4.705548       5.177429      -0.462773      26.674974 0.39903225E+03  0.88937033E+04                                 7.044426                            6.116585       0.485193       2.229645                    0.998212      25.733520      64.896495       0.781610       0.351594      -1.146213       0.019196      -0.014188      -0.004730       0.024334       0.019488      -0.004288      -0.004706      -0.031495       0.151427      -0.050327      -0.000904       0.051231              7.961768       7.120193      -1.097732      -2.301685       5.282927       1.219703      11.482184           0.094386
          111              O       2.152699       3.991723      16.731972      -0.466704      26.364385 0.39456950E+03  0.87635063E+04                                 6.967323                            6.063594       0.616826       2.270442                    0.998544      25.765506      64.717763       0.789194       0.349436      -1.148769      -0.009305       0.008447       0.023564       0.026706      -0.010804       0.043480      -0.026193       0.029412      -0.050520      -0.051327      -0.008196       0.059523              7.839517       7.720254      -1.262393       2.820243       5.278104      -0.824083      10.520195           0.099651
          112              O       0.779006       5.412742       3.497260      -0.487188      26.404880 0.40977671E+03  0.91991017E+04                                 6.986135                            6.198646       0.500942       2.224452                    0.998172      26.215015      66.468153       0.775944       0.351623      -1.145559       0.012047      -0.007493      -0.027957       0.031351      -0.018568       0.018420      -0.008688       0.028288      -0.134615      -0.049239      -0.000903       0.050141              7.702058       9.996613      -2.583911      -1.134321       6.471282       0.655216       6.638280           0.088218
          113              O       9.648161      15.028684       1.441271      -0.499518      27.237637 0.41871792E+03  0.94526438E+04                                 7.141982                            6.270940       0.441994       2.204510                    0.997992      26.336720      67.009447       0.770370       0.352188      -1.144862       0.011063       0.002228      -0.026709       0.028995      -0.002685       0.042011       0.022808      -0.020598       0.004399      -0.052113       0.006999       0.045114              7.927906       6.297402       0.841683       0.735928       5.752197       1.413464      11.734118           0.057868
          114              O       7.604168      13.216252      12.744371      -0.462772      26.674924 0.39903135E+03  0.88936789E+04                                 7.044422                            6.116582       0.485190       2.229645                    0.998212      25.733476      64.896386       0.781609       0.351594      -1.146213       0.019197       0.014189       0.004730       0.024336      -0.019484       0.004288      -0.004706      -0.031492       0.151421      -0.050322      -0.000907       0.051229              7.961762       7.120188       1.097730       2.301681       5.282924       1.219701      11.482174           0.094387
          115              O       7.761899      13.930077       1.189828      -0.466704      26.364315 0.39456823E+03  0.87634713E+04                                 6.967313                            6.063586       0.616819       2.270440                    0.998544      25.765461      64.717633       0.789194       0.349437      -1.148769      -0.009305      -0.008447      -0.023564       0.026706       0.010805      -0.043478      -0.026191       0.029413      -0.050515      -0.051323      -0.008198       0.059521              7.839505       7.720244       1.262392      -2.820237       5.278098      -0.824081      10.520173           0.099652
          116              O       6.388206      12.509058      14.424540      -0.487187      26.404853 0.40977618E+03  0.91990879E+04                                 6.986137                            6.198648       0.500939       2.224451                    0.998172      26.214971      66.468060       0.775943       0.351624      -1.145559       0.012047       0.007493       0.027959       0.031353       0.018568      -0.018420      -0.008688       0.028288      -0.134600      -0.049234      -0.000906       0.050139              7.702060       9.996615       2.583912       1.134321       6.471284       0.655216       6.638281           0.088220
          117              O       1.234361       7.519629       6.067784      -0.499519      27.237657 0.41871831E+03  0.94526540E+04                                 7.141981                            6.270938       0.441997       2.204511                    0.997992      26.336753      67.009516       0.770371       0.352188      -1.144863       0.011062       0.026708       0.002228       0.028994      -0.042013      -0.002687      -0.022809      -0.012500       0.028702      -0.052117       0.007002       0.045115              7.927904       6.297400      -0.735928       0.841683      11.734118      -1.413464       5.752196           0.057866
          118              O      10.408768      14.138329       4.255352      -0.462773      26.674938 0.39903158E+03  0.88936858E+04                                 7.044427                            6.116586       0.485190       2.229645                    0.998212      25.733469      64.896386       0.781609       0.351595      -1.146212       0.019198      -0.004730       0.014189       0.024336      -0.004287      -0.019484       0.004707      -0.091455      -0.028474      -0.050321      -0.000908       0.051229              7.961769       7.120194      -2.301684       1.097732      11.482185      -1.219702       5.282928           0.094387
          119              O      10.566499       7.771072       4.969177      -0.466706      26.364334 0.39456862E+03  0.87634805E+04                                 6.967307                            6.063581       0.616825       2.270441                    0.998544      25.765519      64.717742       0.789196       0.349436      -1.148770      -0.009305       0.023562      -0.008447       0.026704       0.043482       0.010803       0.026195       0.039968      -0.018854      -0.051330      -0.008194       0.059524              7.839497       7.720237       2.820234       1.262391      10.520161       0.824081       5.278093           0.099649
          120              O       9.192806      12.458160       3.548158      -0.487188      26.404848 0.40977610E+03  0.91990861E+04                                 6.986139                            6.198649       0.500939       2.224451                    0.998172      26.214957      66.468034       0.775942       0.351624      -1.145558       0.012047      -0.027960       0.007493       0.031354       0.018420       0.018568       0.008689       0.081442       0.024866      -0.049233      -0.000906       0.050139              7.702062       9.996617      -1.134321       2.583912       6.638284      -0.655216       6.471285           0.088219
          121              O       6.843561      10.402171      11.854016      -0.499518      27.237637 0.41871791E+03  0.94526433E+04                                 7.141982                            6.270939       0.441995       2.204511                    0.997992      26.336722      67.009449       0.770370       0.352188      -1.144862       0.011063      -0.026709      -0.002228       0.028995       0.042011       0.002686      -0.022809      -0.012498       0.028698      -0.052114       0.007000       0.045114              7.927906       6.297401       0.735928      -0.841683      11.734120      -1.413464       5.752196           0.057867
          122              O       4.799568       3.783471      13.666448      -0.462774      26.674995 0.39903264E+03  0.88937134E+04                                 7.044425                            6.116584       0.485196       2.229646                    0.998212      25.733552      64.896564       0.781611       0.351593      -1.146213       0.019194       0.004729      -0.014188       0.024333       0.004289       0.019491       0.004705      -0.091464      -0.028469      -0.050330      -0.000902       0.051233              7.961767       7.120192       2.301684      -1.097731      11.482182      -1.219702       5.282926           0.094385
          123              O       4.957299      10.150728      12.952623      -0.466704      26.364322 0.39456836E+03  0.87634745E+04                                 6.967312                            6.063586       0.616825       2.270442                    0.998544      25.765473      64.717656       0.789194       0.349436      -1.148769      -0.009306      -0.023565       0.008448       0.026707      -0.043479      -0.010804       0.026192       0.039965      -0.018859      -0.051325      -0.008197       0.059521              7.839505       7.720243      -2.820237      -1.262392      10.520174       0.824081       5.278097           0.099651
          124              O       3.583606       5.463640      14.373642      -0.487189      26.404928 0.40977762E+03  0.91991271E+04                                 6.986142                            6.198652       0.500945       2.224453                    0.998172      26.215047      66.468248       0.775944       0.351623      -1.145559       0.012046       0.027956      -0.007493       0.031350      -0.018421      -0.018568       0.008687       0.081456       0.024881      -0.049242      -0.000901       0.050143              7.702067       9.996624       1.134324      -2.583915       6.638287      -0.655218       6.471289           0.088218

******************************************************
Auxiliary information for the entire system
The total spin magnetic moment of the unit cell is   3.519401
The total net atomic charge of the unit cell is   -0.000001
Accuracy of reproducing the electrostatic potential in the unit cell:
  The inner radius (bohr) =    5.0000
  The outer radius (bohr) =   12.0000
  Valid grid points have density less than (e/(bohr^3)) =    0.0001
  The number of valid grid points were=       433616
  The rms potential error without charges in kcal/mol is=      4.17784
  The rms potential error with partial charges in kcal/mol is=      0.20311
  The RRMSE value at monopole order=      0.04862
  The rms potential error with partial charges and cloud penetration in kcal/mol is=      0.21256
  The RRMSE value at monopole order with cloud penetration is=      0.05088
  The rms potential error with partial charges and atomic dipoles in kcal/mol is=      0.20858
  The RRMSE value at dipole order=      0.04992
  The rms potential error with partial charges, atomic dipoles and cloud penetration in kcal/mol is=      0.19017
  The RRMSE value at dipole order with cloud penetration=      0.04552

******************************************************
The electron densities and ab initio electrostatic potential were computed in VASP using the PBE functional and
projector augmented wave method. See the main text of the journal article for a description of computational details.
The atomic charges, dipoles, and quadrupoles were computed with the DDEC6 method as described in
(a) T. A. Manz and N. Gabaldon Limas, RSC Adv. 6 (2016) 47771-47801 DOI: 10.1039/c6ra04656h
(b) N. Gabaldon Limas and T. A. Manz, RSC Adv. 8 (2018) 2678-2707 DOI: 10.1039/c7ra11829e.
For each atom in the material, the electron cloud parameters were fit to the spherically averaged atom-in-material
electron density using radial positions for which this density was between 10^-4 and 10^-2 electrons per cubic bohr.
The polarizabilities, dispersion coefficients, and quantum Drude oscillator (QDO) parameters were fit using the MCLF method.
The magnetic structure of the system was optimized in VASP from the default ferromagnetic initial guess using spin polarization.
The atomic spin moments (ASMs) were computed on this optimized magnetic structure using the DDEC6 partition as inputs
to the method of T. A. Manz and D. S. Sholl, J. Chem. Theory Comput. 7 (2011) 4146-4164 DOI: 10.1021/ct200539n.
The RMSE and RRMSE were computed using a uniform grid with Ewald summation.
