# Supplementary material for: A collection of forcefield precursors for metal–organic frameworks
Source: RSC Adv. 2019 Nov 13;9(63):36492–507. doi: 10.1039/c9ra07327b (PMC9075174; doi:10.1039/c9ra07327b)
Supplement: RA-009-C9RA07327B-s4312 [file RA-009-C9RA07327B-s4312.xyz]

  156
jmolscript: load "" {1 1 1} spacegroup "x,y,z" unitcell [{     10.947000     0.000000     0.000000 }, {      4.999774    17.195893     0.000000 }, {      4.923349     7.557427    17.071754 }]
Mn    10.513711    14.671865     4.302765     0.884438
Mn    12.163420     6.500233     7.180038     0.948710
Mn     4.540650     5.835332     1.041206     0.917297
Mn    10.356412    10.081455    12.768989     0.887514
Mn     8.706703    18.253087     9.891716     0.945064
Mn    16.329473    18.917988    16.030548     0.923065
Mn     0.000000     0.000000     0.000000     0.923949
Mn     4.961562    12.376660     8.535877     0.895318
Nb     2.474013     2.090598     4.560548     0.859873
Nb    13.886158    10.361958     3.786686     0.867176
Nb    18.396110    22.662722    12.511206     0.860549
Nb     6.983965    14.391362    13.285068     0.866651
H     14.206131    14.609510     0.636776     0.117877
H     12.435753    13.856450     1.876186     0.103454
H     12.109447    17.359363     3.538975     0.119332
H     13.905404    18.101612     2.321759     0.120738
H      8.734141    12.192949     5.032753     0.119573
H      6.856245    11.549023     6.188511     0.115923
H      6.797112    14.983766     7.996410     0.112263
H      8.628157    15.655643     6.791144     0.106277
H     16.867680    20.626088     8.385646     0.101086
H     15.533451    18.800443     8.235414     0.103758
H      7.731075     3.732438     6.628962     0.102446
H      9.058788     5.595915     6.779194     0.089489
H      4.334564     5.810404     4.191116     0.098476
H      5.394461     6.321778     6.127053     0.099335
H      8.604808     7.202745     4.143315     0.105526
H      7.510871     6.708796     2.161284     0.105358
H      6.663992    10.143810    16.434978     0.118058
H      8.434370    10.896870    15.195568     0.103470
H      8.760676     7.393957    13.532779     0.118866
H      6.964719     6.651708    14.749995     0.120449
H     12.135982    12.560371    12.039001     0.119510
H     14.013878    13.204297    10.883243     0.115863
H     14.073011     9.769554     9.075344     0.112053
H     12.241966     9.097677    10.280610     0.105825
H      4.002443     4.127232     8.686108     0.101181
H      5.336672     5.952877     8.836340     0.103722
H     13.139048    21.020882    10.442792     0.102326
H     11.811335    19.157405    10.292560     0.089597
H     16.535559    18.942916    12.880638     0.098310
H     15.475662    18.431542    10.944701     0.099527
H     12.265315    17.550575    12.928439     0.105663
H     13.359252    18.044524    14.910470     0.105443
C      1.612557     1.273890     2.630587     0.046271
C      8.666388    17.419723     4.216040     0.010123
C      4.663669     2.544345     4.877400    -0.134468
C      2.548974     3.997772     5.728939     0.012857
C      3.061662     3.546464     2.940097    -0.016884
C      5.990345    17.686522     5.097626    -0.133253
C     11.442290     3.145845     4.297814    -0.141354
C      7.831890    18.706638     6.717564     0.000928
C      3.295826     8.542592     2.500841    -0.005954
C     12.374846    11.956895     4.288595     0.021572
C     13.124671    11.025333     1.754635     0.021419
C     13.649993     8.812850     5.419087     0.004555
C     14.577449    11.208389     5.741060     0.046553
C     11.853961     9.411911     3.590190    -0.138039
C     14.956589    12.273041     3.318066    -0.118712
C      5.154540     9.936290     3.842852    -0.142413
C     13.797181    15.187533     1.239409     0.083053
C     12.721544    14.734947     1.984079     0.069350
C     12.534639    16.774177     2.955121     0.067764
C     13.618057    17.223231     2.217621     0.070623
C      8.343436    12.786657     5.631972     0.065647
C      7.218610    12.392783     6.338742     0.074957
C      7.178612    14.395086     7.385241     0.076995
C      8.287595    14.800317     6.661398     0.064758
C     11.021814     3.519187     8.011774     0.050740
C     15.210813    19.614039     7.921294     0.040574
C      8.584383     3.648474     6.990883     0.062891
C      9.388449     4.778200     7.076242     0.052437
C      5.217928     6.098145     4.153558     0.067669
C      5.853336     6.402599     5.322973     0.052317
C      7.718309     6.918312     4.168922     0.076725
C      7.055652     6.613255     2.967071     0.055538
C     19.257566    23.479430    14.441167     0.046096
C     12.203735     7.333597    12.855714     0.012680
C     16.206454    22.208975    12.194354    -0.135544
C     18.321149    20.755548    11.342815     0.012160
C     17.808461    21.206856    14.131657    -0.015709
C      3.932778     7.066798    11.974128    -0.134263
C      9.427833    21.607475    12.773940    -0.141560
C     13.038233     6.046682    10.354190     0.002722
C     17.574297    16.210728    14.570913    -0.004649
C      8.495277    12.796425    12.783159     0.022030
C      7.745452    13.727987    15.317119     0.020313
C      7.220130    15.940470    11.652667     0.003840
C      6.292674    13.544931    11.330694     0.046614
C      9.016162    15.341409    13.481564    -0.137855
C      5.913534    12.480279    13.753688    -0.118489
C     15.715583    14.817030    13.228902    -0.142472
C      7.072942     9.565787    15.832345     0.083220
C      8.148579    10.018373    15.087675     0.069272
C      8.335484     7.979143    14.116633     0.066715
C      7.252066     7.530089    14.854133     0.069861
C     12.526687    11.966663    11.439782     0.065305
C     13.651513    12.360537    10.733012     0.074493
C     13.691511    10.358234     9.686513     0.076406
C     12.582528     9.953003    10.410356     0.063422
C      4.848535     4.038240     9.059980     0.050752
C      5.659310     5.139281     9.150460     0.040408
C     12.285740    21.104846    10.080871     0.062612
C     11.481674    19.975120     9.995512     0.052451
C     15.652195    18.655175    12.918196     0.067509
C     15.016787    18.350721    11.748781     0.052527
C     13.151814    17.835008    12.902832     0.076894
C     13.814471    18.140065    14.104683     0.055704
N      1.111823     0.847096     1.690957    -0.402624
N      9.316887    16.482624     4.093465    -0.394909
N      5.777772     2.740367     5.032753    -0.328619
N      2.522478     4.945217     6.374422    -0.366400
N      3.393576     4.299436     2.139432    -0.353561
N     16.216266    16.827790     5.305901    -0.338390
N     10.465553     3.717291     4.112586    -0.328462
N      8.006879    18.442562     7.821253    -0.378599
N      3.513235     7.610502     1.864406    -0.331180
N     11.619476    12.800992     4.451631    -0.398926
N     12.644214    11.390247     0.782398    -0.369248
N     13.367718     8.096227     6.279333    -0.383796
N     14.945878    11.611864     6.751537    -0.403529
N     10.812803     8.922981     3.554339    -0.328478
N      4.574159    13.267200     3.178761    -0.341534
N      6.294481     9.857474     3.824073    -0.329575
N     14.259865    16.425774     1.361302    -0.207476
N     12.087855    15.519207     2.846715    -0.213134
N      8.876161    13.991486     5.787154    -0.212125
N      6.648786    13.196928     7.229205    -0.205332
N     10.618815     4.716323     7.572347    -0.220867
N     13.985811    19.652341     7.405727    -0.206711
N      5.804067     6.195923     2.956999    -0.210956
N      7.104110     6.809518     5.333216    -0.225995
N     19.758300    23.906224    15.380797    -0.400850
N     11.553236     8.270696    12.978289    -0.392887
N     15.092351    22.012953    12.039001    -0.326450
N     18.347645    19.808103    10.697332    -0.364110
N     17.476547    20.453884    14.932322    -0.353076
N      4.653857     7.925530    11.765853    -0.335347
N     10.404570    21.036029    12.959168    -0.326006
N     12.863244     6.310758     9.250501    -0.376257
N     17.356888    17.142818    15.207348    -0.332590
N      9.250647    11.952328    12.620123    -0.399570
N      8.225909    13.363073    16.289356    -0.367576
N      7.502405    16.657093    10.792421    -0.382721
N      5.924245    13.141456    10.320217    -0.403701
N     10.057320    15.830339    13.517415    -0.328854
N     16.295964    11.486120    13.892993    -0.341927
N     14.575642    14.895846    13.247681    -0.329711
N      6.610258     8.327546    15.710452    -0.208300
N      8.782268     9.234113    14.225039    -0.214543
N     11.993962    10.761834    11.284600    -0.213909
N     14.221337    11.556392     9.842549    -0.206173
N     10.251308    20.036997     9.499407    -0.219694
N      6.884312     5.100979     9.666027    -0.206895
N     15.066056    18.557397    14.114755    -0.212119
N     13.766013    17.943802    11.738538    -0.225390

The following XYZ coordinates are in angstroms. Other properties are in atomic units.
The sperically averaged electron density of each atom fit to a function of the form exp(a - br)
eigen_1, eigen_2 and eigen_3 are the three eigenvalues of traceless quadrupole moment tensor
  atom number  atomic symbol              X              Y              Z     net charge C6 coefficient C8 coefficient C10 coefficient fluctuating dipole atomic polarizability isotropic forcefield polarizability              a              b squared Pearson coefficient          <r^3>          <r^4>         wp_QDO          m_QDO          q_QDO       dipole_x       dipole_y       dipole_z         dipole            Qxy            Qxz            Qyz     Q(x^2-y^2)  Q(3z^2 - R^2)        eigen_1        eigen_2        eigen_3 static polarizability      alpha(xx)      alpha(xy)      alpha(xz)      alpha(yy)      alpha(yz)      alpha(zz) atomic spin moment
            1             Mn      10.513711      14.671865       4.302765       0.884438     183.457392 0.36986377E+04  0.13804197E+06                                24.574514                           18.782630       0.784249       2.007067                    0.999304      54.946326     156.767746       0.458812       0.357686      -1.189224       0.008427      -0.001291       0.005505       0.010148       0.152800       0.345241       0.300774       0.009827       0.360974      -0.352953      -0.211409       0.564362             30.052733      37.065382      -9.852537     -10.907379      32.289032      -2.811764      20.803783           4.727892
            2             Mn      12.163420       6.500233       7.180038       0.948710     166.926866 0.38281585E+04  0.14450213E+06                                23.338632                           19.311154       0.586148       1.947957                    0.999751      55.115270     159.549448       0.444185       0.365307      -1.179769      -0.065702       0.072565      -0.076479       0.124224      -0.155072       0.117897       0.040167       0.151821       0.179490      -0.235895       0.038746       0.197148             26.973160      21.429675       6.134884      -3.512992      32.080172      -4.258335      27.409634           4.804506
            3             Mn       4.540650       5.835332       1.041206       0.917297     183.032857 0.39865932E+04  0.15200655E+06                                24.740770                           19.674990       0.527415       1.922809                    0.999672      56.199192     163.475755       0.441151       0.364132      -1.180793       0.052259       0.012001      -0.093386       0.107684       0.002650      -0.178270      -0.048647       0.087618      -0.308290      -0.215142       0.011246       0.203896             29.525824      20.485477       0.566950       8.873207      24.914649       1.340910      43.177345           4.807159
            4             Mn      10.356412      10.081455      12.768989       0.887514     182.941749 0.36864806E+04  0.13747271E+06                                24.531258                           18.752520       0.783689       2.007525                    0.999301      54.867885     156.469542       0.459159       0.357716      -1.189220      -0.006265      -0.000488      -0.004141       0.007526       0.146922       0.342077       0.300768       0.001041       0.358982      -0.354173      -0.204652       0.558825             29.996136      37.000501      -9.807766     -10.898673      32.207963      -2.815465      20.779944           4.736267
            5             Mn       8.706703      18.253087       9.891716       0.945064     167.614415 0.38474630E+04  0.14541798E+06                                23.399134                           19.357984       0.583247       1.946166                    0.999756      55.238283     160.024382       0.443696       0.365239      -1.179788       0.066250      -0.071695       0.079058       0.125616      -0.154205       0.118128       0.036169       0.147342       0.159523      -0.230395       0.032866       0.197528             27.045587      21.479697       6.150331      -3.517836      32.152900      -4.278832      27.504164           4.796597
            6             Mn      16.329473      18.917988      16.030548       0.923065     182.032405 0.39593062E+04  0.15069887E+06                                24.652631                           19.606682       0.530581       1.924899                    0.999665      56.043739     162.850091       0.441972       0.364100      -1.180883      -0.051245      -0.010349       0.092514       0.106264       0.002824      -0.179294      -0.049302       0.081700      -0.316188      -0.218342       0.015203       0.203140             29.420378      20.417839       0.562519       8.845585      24.823094       1.345143      43.020200           4.818400
            7             Mn       0.000000       0.000000       0.000000       0.923949     180.555618 0.35113704E+04  0.12930196E+06                                24.348939                           18.313499       0.872904       2.044515                    0.999027      53.653826     151.826066       0.464387       0.358177      -1.189364      -0.000845      -0.000596      -0.000976       0.001422      -0.350103       0.082864      -0.032663      -0.540050      -0.694186      -0.356343      -0.206980       0.563322             30.403841      31.875751      11.515286       2.072479      19.125637       3.202484      40.210135           4.788530
            8             Mn       4.961562      12.376660       8.535877       0.895318     179.136912 0.35541883E+04  0.13128156E+06                                24.108646                           18.362457       0.822519       2.024591                    0.999132      54.283704     153.866541       0.466112       0.355756      -1.191330      -0.000004       0.000248      -0.000130       0.000280      -0.359440       0.074527      -0.010008      -0.503408      -0.711438      -0.353354      -0.206391       0.559745             29.172708      28.319068      10.010364       0.483266      18.933773       2.791743      40.265281           4.747297
            9             Nb       2.474013       2.090598       4.560548       0.859873     189.188283 0.28479433E+04  0.10015555E+06                                27.734503                           18.771276       3.602168       2.592627                    0.999402      97.856873     276.269217       0.375383       0.463967      -1.107811      -0.020716       0.004210       0.007192       0.022330      -0.006403      -0.038079       0.000361       0.051321       0.023049      -0.031700      -0.022100       0.053800             34.987651      33.332503       1.405607       4.593677      37.392263       1.834747      34.238188          -0.568474
           10             Nb      13.886158      10.361958       3.786686       0.867176     205.863154 0.30123091E+04  0.10718896E+06                                29.013757                           19.157070       3.602255       2.593734                    0.999436      97.580607     275.067897       0.376761       0.456867      -1.114616       0.025288      -0.019017      -0.029999       0.043601       0.017222      -0.057536      -0.007412       0.048909       0.062327      -0.046331      -0.031367       0.077698             37.421929      33.565180      -0.871059       5.751600      43.530385      -0.807727      35.170223          -0.558057
           11             Nb      18.396110      22.662722      12.511206       0.860549     189.116781 0.28491396E+04  0.10019812E+06                                27.719304                           18.770100       3.599826       2.592749                    0.999399      97.753744     275.888555       0.375586       0.463715      -1.108073       0.020006      -0.003785      -0.007428       0.021674      -0.007924      -0.040205       0.000941       0.052371       0.029392      -0.033854      -0.022799       0.056654             34.959349      33.316194       1.420206       4.589799      37.359358       1.844231      34.202495           0.452663
           12             Nb       6.983965      14.391362      13.285068       0.866651     205.895462 0.30128687E+04  0.10721532E+06                                29.017418                           19.159403       3.602631       2.593696                    0.999436      97.605527     275.158709       0.376716       0.456894      -1.114584      -0.025294       0.018832       0.030086       0.043584       0.017267      -0.056789      -0.007542       0.048976       0.061888      -0.045844      -0.031139       0.076982             37.426466      33.570044      -0.871167       5.753763      43.529840      -0.813842      35.179513          -0.559108
           13              H      14.206131      14.609510       0.636776       0.117877       1.185932 0.86881364E+01  0.86983523E+02                                 1.862606                            1.736477      -0.905375       2.469325                    0.998587       3.399866       9.580279       0.470060       1.301495      -0.706657       0.022253      -0.035861      -0.029488       0.051485      -0.001631      -0.012536       0.014339      -0.012145      -0.014788      -0.020324      -0.000360       0.020684              1.909257       1.667903      -0.231584      -0.367843       1.928746       0.418717       2.131121           0.000708
           14              H      12.435753      13.856450       1.876186       0.103454       1.204239 0.87261260E+01  0.88467137E+02                                 1.937478                            1.776053      -1.298120       2.262876                    0.994076       3.836312      11.293035       0.445681       1.355569      -0.691533      -0.007605      -0.042575      -0.002025       0.043296       0.003760      -0.007727       0.003067      -0.003833      -0.022078      -0.012890       0.004731       0.008159              2.006541       1.614906       0.340094      -0.027116       2.804438       0.118399       1.600279           0.000765
           15              H      12.109447      17.359363       3.538975       0.119332       1.110250 0.77718960E+01  0.76018248E+02                                 1.802596                            1.653370      -1.016100       2.412101                    0.997896       3.451004       9.755984       0.474756       1.318999      -0.701097      -0.018475       0.032793       0.030663       0.048548       0.001911      -0.009573       0.006571      -0.010654      -0.011148      -0.014850       0.003986       0.010864              1.871302       1.820630      -0.359331      -0.441630       1.913414       0.498245       1.879861           0.000556
           16              H      13.905404      18.101612       2.321759       0.120738       1.176670 0.84589746E+01  0.83658527E+02                                 1.818286                            1.686934      -0.836390       2.499777                    0.999473       3.273498       9.002827       0.490912       1.261566      -0.716156       0.015652       0.045204       0.013121       0.049604       0.003862      -0.008676       0.006147      -0.017413      -0.016955      -0.016250       0.002676       0.013574              1.856731       1.662026       0.403187       0.014110       2.426761       0.174609       1.481405           0.000802
           17              H       8.734141      12.192949       5.032753       0.119573       1.169167 0.83642922E+01  0.82969478E+02                                 1.842855                            1.700447      -0.912567       2.463389                    0.998833       3.395102       9.530058       0.476309       1.296368      -0.707187       0.016635      -0.033875      -0.030850       0.048744      -0.001645      -0.009563       0.008448      -0.014718      -0.006687      -0.014810      -0.000271       0.015080              1.893668       1.826915      -0.299145      -0.404030       1.965667       0.475237       1.888421           0.000881
           18              H       6.856245      11.549023       6.188511       0.115923       1.269045 0.90954422E+01  0.92057696E+02                                 1.934146                            1.762465      -1.120846       2.358073                    0.996593       3.522486       9.961329       0.472521       1.280703      -0.709914      -0.019335      -0.041977      -0.013850       0.048246       0.004950      -0.006093       0.002199      -0.014349      -0.023520      -0.012968       0.000327       0.012641              2.020560       1.858532       0.577552       0.070572       2.639278       0.246271       1.563871           0.000740
           19              H       6.797112      14.983766       7.996410       0.112263       1.164314 0.83631172E+01  0.83068989E+02                                 1.842390                            1.703330      -0.974419       2.429299                    0.997863       3.463665       9.772798       0.473996       1.300951      -0.705593      -0.022270       0.033354       0.028189       0.049021      -0.001164      -0.012539       0.010959      -0.008231      -0.016231      -0.018594       0.001664       0.016931              1.899980       1.629137      -0.245960      -0.360487       2.009274       0.481798       2.061529           0.000679
           20              H       8.628157      15.655643       6.791144       0.106277       1.263946 0.91565150E+01  0.93002453E+02                                 1.934482                            1.771989      -1.172507       2.326077                    0.995540       3.628600      10.341619       0.468942       1.285947      -0.707882       0.013521       0.044036       0.002312       0.046123       0.007580      -0.005983       0.005884      -0.002611      -0.029322      -0.015363       0.002761       0.012601              2.014178       1.685773       0.428603      -0.023088       2.778922       0.137305       1.577838           0.000840
           21              H      16.867680      20.626088       8.385646       0.101086       0.977935 0.67919563E+01  0.65119192E+02                                 1.727506                            1.597164      -1.251521       2.287058                    0.993896       3.782297      11.071306       0.453583       1.408431      -0.680298       0.040358      -0.004923       0.018446       0.044646       0.000558       0.009094      -0.001860       0.006312      -0.035809      -0.015524       0.003015       0.012509              1.819023       2.422618      -0.055963       0.414016       1.420546      -0.032843       1.613905          -0.000700
           22              H      15.533451      18.800443       8.235414       0.103758       1.151927 0.82905449E+01  0.81772161E+02                                 1.800491                            1.675323      -0.753422       2.525799                    0.999713       3.372282       9.332896       0.489146       1.269536      -0.713363       0.013248      -0.042145       0.010740       0.045465      -0.001435       0.007196      -0.008399      -0.014523      -0.035636      -0.017138       0.000655       0.016484              1.852780       1.646277      -0.359935       0.123016       2.268908      -0.325614       1.643154          -0.000091
           23              H       7.731075       3.732438       6.628962       0.102446       1.079505 0.75254343E+01  0.73981808E+02                                 1.842629                            1.679950      -1.242672       2.291181                    0.994232       3.835984      11.348199       0.443017       1.406346      -0.680949      -0.037417       0.001800      -0.017892       0.041514      -0.002291       0.000926      -0.006856       0.006745      -0.034527      -0.014323       0.004004       0.010319              1.952600       2.707929      -0.084384       0.492538       1.477336      -0.042174       1.672536          -0.000186
           24              H       9.058788       5.595915       6.779194       0.089489       1.431773 0.10896361E+02  0.11628534E+03                                 2.140461                            1.962229      -1.305867       2.244240                    0.994518       4.011229      11.948999       0.433125       1.325101      -0.698414      -0.011841       0.033175      -0.014790       0.038203       0.013943       0.002729      -0.004491      -0.010139      -0.015560      -0.014710      -0.002922       0.017632              2.214602       2.096744      -0.533514       0.304612       2.690543      -0.486017       1.856519           0.001706
           25              H       4.334564       5.810404       4.191116       0.098476       1.036433 0.74636266E+01  0.73008695E+02                                 1.772506                            1.658009      -1.216491       2.301671                    0.994403       3.779870      11.047997       0.453343       1.381195      -0.686037      -0.044465      -0.013832       0.004266       0.046761       0.005813      -0.002269      -0.000415       0.026132      -0.006404      -0.013234      -0.002433       0.015667              1.830919       2.386304       0.371238       0.000391       1.600254      -0.015109       1.506199          -0.000410
           26              H       5.394461       6.321778       6.127053       0.099335       1.104500 0.78015217E+01  0.76433425E+02                                 1.794306                            1.655111      -0.959483       2.423973                    0.997760       3.560187      10.095668       0.474784       1.316758      -0.700911      -0.019111      -0.001757       0.036758       0.041466       0.004299      -0.004746       0.003878       0.012128       0.032259      -0.013911       0.001089       0.012821              1.857344       1.743215       0.055807      -0.448296       1.454244      -0.160460       2.374572          -0.000363
           27              H       8.604808       7.202745       4.143315       0.105526       1.238047 0.86095781E+01  0.87006297E+02                                 1.980174                            1.769705      -1.233566       2.298562                    0.994820       3.779115      11.112554       0.444310       1.364116      -0.690339       0.041155       0.014683       0.000004       0.043696       0.001851       0.003875       0.002930       0.024340       0.028287      -0.017290       0.004448       0.012842              2.101595       3.002009       0.442406      -0.008439       1.727181      -0.051411       1.575597           0.000060
           28              H       7.510871       6.708796       2.161284       0.105358       1.186272 0.84658806E+01  0.82872845E+02                                 1.757702                            1.636013      -0.726557       2.539311                    0.999804       3.168015       8.377122       0.527756       1.185584      -0.735010       0.028082       0.009884      -0.036808       0.047340       0.007067      -0.007951      -0.001447       0.024504       0.025864      -0.018472       0.001161       0.017311              1.798409       1.748113       0.068353      -0.451710       1.407068      -0.093851       2.240046           0.000913
           29              H       6.663992      10.143810      16.434978       0.118058       1.184341 0.86736883E+01  0.86803223E+02                                 1.861030                            1.735108      -0.904358       2.469967                    0.998600       3.397586       9.572061       0.470212       1.301609      -0.706638      -0.022220       0.035839       0.029598       0.051519      -0.001636      -0.012504       0.014331      -0.012182      -0.014635      -0.020275      -0.000400       0.020675              1.907604       1.666568      -0.231320      -0.367359       1.927026       0.418166       2.129219           0.000756
           30              H       8.434370      10.896870      15.195568       0.103470       1.204109 0.87249005E+01  0.88451462E+02                                 1.937296                            1.775892      -1.298342       2.262766                    0.994073       3.836399      11.293023       0.445715       1.355514      -0.691541       0.007605       0.042589       0.002062       0.043312       0.003768      -0.007737       0.003060      -0.003835      -0.022101      -0.012901       0.004727       0.008175              2.006335       1.614743       0.340008      -0.027096       2.804090       0.118380       1.600172           0.000749
           31              H       8.760676       7.393957      13.532779       0.118866       1.113043 0.77961106E+01  0.76313458E+02                                 1.805297                            1.655680      -1.018025       2.410769                    0.997854       3.456588       9.775105       0.474544       1.318579      -0.701162       0.018380      -0.032750      -0.030667       0.048485       0.002013      -0.009604       0.006655      -0.010753      -0.011232      -0.014970       0.004033       0.010937              1.874189       1.823442      -0.360034      -0.442594       1.916398       0.499265       1.882726           0.000598
           32              H       6.964719       6.651708      14.749995       0.120449       1.176893 0.84612562E+01  0.83683779E+02                                 1.818172                            1.686894      -0.835153       2.500096                    0.999476       3.274505       9.004702       0.491052       1.261166      -0.716238      -0.015660      -0.045154      -0.013027       0.049536       0.003914      -0.008810       0.006133      -0.017424      -0.016894      -0.016386       0.002820       0.013565              1.856585       1.662006       0.403081       0.014060       2.426341       0.174517       1.481409           0.000923
           33              H      12.135982      12.560371      12.039001       0.119510       1.169419 0.83667719E+01  0.83000860E+02                                 1.843121                            1.700698      -0.912739       2.463260                    0.998826       3.396022       9.533268       0.476271       1.296366      -0.707182      -0.016662       0.033894       0.030859       0.048772      -0.001638      -0.009575       0.008481      -0.014705      -0.006687      -0.014828      -0.000278       0.015106              1.893934       1.827230      -0.299147      -0.404075       1.965908       0.475253       1.888663           0.000891
           34              H      14.013878      13.204297      10.883243       0.115863       1.269547 0.90999531E+01  0.92114643E+02                                 1.934575                            1.762834      -1.121374       2.357767                    0.996580       3.523632       9.965136       0.472500       1.280604      -0.709929       0.019364       0.041961       0.013836       0.048240       0.004969      -0.006120       0.002232      -0.014332      -0.023424      -0.012991       0.000361       0.012630              2.021019       1.859005       0.577736       0.070589       2.639846       0.246322       1.564207           0.000738
           35              H      14.073011       9.769554       9.075344       0.112053       1.165670 0.83750988E+01  0.83218662E+02                                 1.843823                            1.704538      -0.975018       2.428809                    0.997849       3.466308       9.782397       0.473828       1.300932      -0.705588       0.022284      -0.033268      -0.028208       0.048980      -0.001152      -0.012548       0.010959      -0.008182      -0.016310      -0.018611       0.001690       0.016921              1.901521       1.630381      -0.246229      -0.360947       2.010888       0.482357       2.063294           0.000663
           36              H      12.241966       9.097677      10.280610       0.105825       1.264775 0.91642312E+01  0.93095474E+02                                 1.934828                            1.772360      -1.170682       2.326468                    0.995567       3.630449      10.345903       0.469067       1.285402      -0.707995      -0.013582      -0.043895      -0.002440       0.046012       0.007656      -0.005998       0.006058      -0.002491      -0.029036      -0.015453       0.002827       0.012626              2.014493       1.686117       0.428515      -0.023145       2.779135       0.137321       1.578228           0.001064
           37              H       4.002443       4.127232       8.686108       0.101181       0.977286 0.67860247E+01  0.65046431E+02                                 1.726647                            1.596393      -1.249886       2.287888                    0.993927       3.780034      11.062397       0.453735       1.408302      -0.680331      -0.040288       0.004796      -0.018599       0.044632       0.000606       0.009085      -0.001851       0.006228      -0.035711      -0.015498       0.003044       0.012455              1.818095       2.421350      -0.055885       0.413799       1.419822      -0.032799       1.613112          -0.000421
           38              H       5.336672       5.952877       8.836340       0.103722       1.152059 0.82915611E+01  0.81783299E+02                                 1.800499                            1.675323      -0.753354       2.525780                    0.999713       3.372348       9.332624       0.489199       1.269381      -0.713397      -0.013171       0.042112      -0.010862       0.045441      -0.001423       0.007216      -0.008386      -0.014554      -0.035635      -0.017151       0.000664       0.016487              1.852786       1.646299      -0.359955       0.123028       2.268893      -0.325611       1.643167          -0.000057
           39              H      13.139048      21.020882      10.442792       0.102326       1.079941 0.75292452E+01  0.74028133E+02                                 1.843053                            1.680323      -1.242805       2.291055                    0.994223       3.836846      11.351174       0.442991       1.406259      -0.680964       0.037436      -0.001809       0.017813       0.041498      -0.002265       0.000950      -0.006849       0.006757      -0.034567      -0.014329       0.004013       0.010316              1.953057       2.708556      -0.084437       0.492679       1.477677      -0.042204       1.672938          -0.000028
           40              H      11.811335      19.157405      10.292560       0.089597       1.429412 0.10874299E+02  0.11598677E+03                                 2.137935                            1.960124      -1.303695       2.245394                    0.994551       4.007114      11.932033       0.433413       1.324943      -0.698461       0.011826      -0.033265       0.014683       0.038236       0.013978       0.002733      -0.004474      -0.010259      -0.015739      -0.014733      -0.002979       0.017713              2.211879       2.094097      -0.532462       0.303999       2.687079      -0.485150       1.854460           0.001687
           41              H      16.535559      18.942916      12.880638       0.098310       1.037710 0.74752157E+01  0.73150771E+02                                 1.773884                            1.659229      -1.217796       2.300859                    0.994386       3.782831      11.058992       0.453201       1.381084      -0.686047       0.044452       0.013731      -0.004304       0.046723       0.005806      -0.002263      -0.000412       0.026129      -0.006408      -0.013229      -0.002433       0.015661              1.832363       2.388341       0.371653       0.000341       1.601429      -0.015155       1.507318          -0.000585
           42              H      15.475662      18.431542      10.944701       0.099527       1.103831 0.77957171E+01  0.76363205E+02                                 1.793711                            1.654598      -0.959679       2.424052                    0.997762       3.558796      10.091213       0.474808       1.316922      -0.700881       0.019124       0.001696      -0.036817       0.041522       0.004302      -0.004764       0.003888       0.012112       0.032273      -0.013915       0.001077       0.012838              1.856717       1.742566       0.055771      -0.448058       1.453812      -0.160389       2.373774          -0.000209
           43              H      12.265315      17.550575      12.928439       0.105663       1.237545 0.86052838E+01  0.86951154E+02                                 1.979593                            1.769232      -1.233531       2.298674                    0.994826       3.777856      11.107726       0.444386       1.364067      -0.690352      -0.041156      -0.014740      -0.000027       0.043716       0.001838       0.003902       0.002947       0.024311       0.028336      -0.017285       0.004415       0.012870              2.100946       3.000975       0.442231      -0.008391       1.726695      -0.051369       1.575168           0.000056
           44              H      13.359252      18.044524      14.910470       0.105443       1.186382 0.84670004E+01  0.82888758E+02                                 1.758025                            1.636292      -0.726485       2.539409                    0.999804       3.168063       8.378229       0.527615       1.185832      -0.734952      -0.028128      -0.009961       0.036820       0.047393       0.007055      -0.007995      -0.001487       0.024502       0.025846      -0.018461       0.001103       0.017357              1.798750       1.748474       0.068381      -0.451834       1.407307      -0.093874       2.240469           0.000896
           45              C       1.612557       1.273890       2.630587       0.046271      43.378223 0.55222814E+03  0.13700978E+05                                10.812455                            8.083824       0.352739       2.060923                    0.999871      29.976560      86.822294       0.556322       0.443758      -1.053679      -0.063478      -0.032311      -0.051099       0.087661      -0.056047      -0.119693      -0.107922      -0.064861      -0.324700      -0.226555       0.091903       0.134652             12.875479      10.075530       2.697021       5.605080       9.434565       4.726018      19.116343           0.022563
           46              C       8.666388      17.419723       4.216040       0.010123      43.452691 0.57263872E+03  0.14339804E+05                                10.781953                            8.209352       0.335397       2.045626                    0.999909      30.700027      89.390943       0.554211       0.441335      -1.054906       0.043668      -0.073033      -0.008986       0.085566       0.165181       0.032566      -0.002798       0.130615       0.239253      -0.218931       0.071515       0.147416             12.494629      12.336481      -6.811819      -0.835968      17.722317       1.316055       7.425090           0.009743
           47              C       4.663669       2.544345       4.877400      -0.134468      44.837806 0.70552392E+03  0.18663711E+05                                11.082159                            9.196068       0.117523       1.950280                    0.999296      33.876550     102.276179       0.515105       0.449494      -1.047271       0.023607       0.009206       0.012772       0.028375      -0.057083      -0.039230      -0.011823      -0.300003       0.278437      -0.212337       0.097060       0.115277             12.211444      19.085376       2.152006       1.502666       9.422610       0.397238       8.126346           0.007396
           48              C       2.548974       3.997772       5.728939       0.012857      39.196295 0.57431871E+03  0.14397878E+05                                10.105416                            8.252095       0.453192       2.091763                    0.999886      30.401637      88.681295       0.549482       0.444638      -1.052542       0.020930       0.065534       0.028328       0.074399      -0.001449       0.028175      -0.144121       0.229007       0.017402      -0.213170       0.081648       0.131522             11.297363       8.095450      -0.459779      -0.736700      14.774116       5.182812      11.022523           0.029284
           49              C       3.061662       3.546464       2.940097      -0.016884      42.894933 0.58581554E+03  0.14750985E+05                                10.656447                            8.293152       0.356846       2.049242                    0.999919      31.041416      90.585471       0.552505       0.440260      -1.055725      -0.001074       0.067243      -0.044730       0.080768      -0.061320       0.088158       0.133439       0.130970      -0.150741      -0.215657       0.082555       0.133102             12.054014       8.500925       3.404931      -2.183887      13.827135      -5.855610      13.833982           0.019179
           50              C       5.990345      17.686522       5.097626      -0.133253      42.652738 0.69990802E+03  0.18494223E+05                                10.749984                            9.181216       0.173366       1.971025                    0.999404      33.755117     102.140812       0.513240       0.451638      -1.045119      -0.029961      -0.009602      -0.011200       0.033396      -0.152965       0.047705       0.040288       0.056053       0.300856      -0.217564       0.097598       0.119966             11.459677      12.063326       4.750315      -0.764460      13.592858      -1.104311       8.722848           0.006506
           51              C      11.442290       3.145845       4.297814      -0.141354      43.154307 0.71492534E+03  0.18979023E+05                                10.821998                            9.272888       0.118336       1.952707                    0.998859      33.972307     102.815057       0.511555       0.451025      -1.046165      -0.028580       0.004053      -0.013847       0.032015       0.144473      -0.049127       0.028152      -0.171966       0.232922      -0.217795       0.088491       0.129304             11.575430      16.204952      -4.200671       0.404177      10.206432       0.572134       8.314905           0.005224
           52              C       7.831890      18.706638       6.717564       0.000928      41.870587 0.58995977E+03  0.14894266E+05                                10.553335                            8.370780       0.399734       2.069711                    0.999879      30.836159      90.356225       0.544714       0.445390      -1.051773       0.014845      -0.017809       0.072996       0.076589       0.040235      -0.051120       0.074935       0.004666      -0.551617      -0.214602       0.081434       0.133168             11.917592       7.662046      -0.198737       1.642154       8.464321      -1.472944      19.626409           0.018116
           53              C       3.295826       8.542592       2.500841      -0.005954      41.792391 0.56672805E+03  0.14127052E+05                                10.437554                            8.127661       0.422828       2.076368                    0.999907      30.423872      87.815241       0.562136       0.437107      -1.059542      -0.008959      -0.057241      -0.046434       0.074249       0.059664       0.040046      -0.133763       0.219122      -0.005750      -0.215123       0.088745       0.126378             11.913461       7.924846      -3.193335      -1.120514      17.071556       5.617128      10.743981           0.023444
           54              C      12.374846      11.956895       4.288595       0.021572      42.916510 0.56376177E+03  0.14063620E+05                                10.706034                            8.154951       0.319485       2.043558                    0.999911      30.487757      88.626773       0.555043       0.442363      -1.054207      -0.062200       0.058587       0.013857       0.086564       0.175609       0.037467      -0.011609       0.053657       0.260597      -0.224636       0.082147       0.142489             12.491897      13.517707      -7.243725      -0.977485      16.265169       1.046359       7.692815           0.014317
           55              C      13.124671      11.025333       1.754635       0.021419      42.779521 0.54613335E+03  0.13505448E+05                                10.678515                            8.009220       0.453538       2.090780                    0.999946      30.092379      86.872704       0.562319       0.440467      -1.056171      -0.019682       0.010734      -0.079639       0.082734       0.063611      -0.127130       0.083871      -0.059680      -0.350929      -0.225498       0.096664       0.128834             12.775299       8.386710      -1.443848       4.813706       9.596811      -3.613424      20.342377           0.019024
           56              C      13.649993       8.812850       5.419087       0.004555      43.776111 0.59217428E+03  0.14949704E+05                                10.839202                            8.350543       0.278755       2.025761                    0.999877      30.977216      90.481541       0.549429       0.441582      -1.055054      -0.010876      -0.064181       0.055604       0.085611      -0.033534       0.097728       0.150487       0.100063      -0.179901      -0.222494       0.073906       0.148588             12.678866       7.837489       1.964000      -1.520242      16.110952      -7.038019      14.088156           0.015465
           57              C      14.577449      11.208389       5.741060       0.046553      42.458507 0.55745976E+03  0.13868133E+05                                10.656456                            8.127878       0.329601       2.054824                    0.999903      30.022333      87.169005       0.554025       0.444398      -1.052941       0.044944       0.044272       0.056283       0.084544      -0.040437      -0.097934      -0.110819      -0.027761      -0.419551      -0.225354       0.095939       0.129415             12.310794       9.109672       2.038823       4.564018       9.536636       3.947490      18.286074           0.021992
           58              C      11.853961       9.411911       3.590190      -0.138039      46.346490 0.71731317E+03  0.19048612E+05                                11.306128                            9.265445       0.037792       1.926167                    0.998740      34.013308     102.785153       0.513921       0.448802      -1.047990      -0.014847      -0.021199      -0.022489       0.034286      -0.130468      -0.007318      -0.005768      -0.220198       0.294526      -0.220061       0.098236       0.121824             12.290195      17.238025       4.282808       0.181059      11.361970      -0.508714       8.270590           0.008368
           59              C      14.956589      12.273041       3.318066      -0.118712      43.760401 0.68737998E+03  0.18075665E+05                                10.944237                            9.090061       0.148436       1.967253                    0.999037      33.465871     100.917515       0.516703       0.450783      -1.045943       0.039104       0.008278       0.005708       0.040376      -0.142768       0.028654       0.037885       0.164148       0.289517      -0.219956       0.101327       0.118629             11.950825      10.194086       3.907771      -0.019972      17.152147      -2.384765       8.506241           0.005999
           60              C       5.154540       9.936290       3.842852      -0.142413      43.253748 0.70696405E+03  0.18728182E+05                                10.846558                            9.216869       0.112537       1.948240                    0.999205      34.109131     103.354153       0.513106       0.450610      -1.045681       0.031410       0.010563      -0.015520       0.036593       0.016710       0.005673       0.014192      -0.336126       0.282157      -0.215997       0.087968       0.128029             11.531905      17.499379      -1.980154       0.516916       9.759508       0.514540       7.336827           0.003413
           61              C      13.797181      15.187533       1.239409       0.083053      25.078451 0.33048834E+03  0.72914400E+04                                 7.623957                            6.199687       0.087422       2.059540                    0.999297      25.755931      72.912615       0.636553       0.436129      -1.046710       0.028907       0.035135       0.025520       0.052167      -0.028855       0.038158       0.004950      -0.012039       0.056069      -0.054616       0.007963       0.046653              8.234839       7.547065       1.660977      -2.852918       9.455696       0.610675       7.701756          -0.000171
           62              C      12.721544      14.734947       1.984079       0.069350      25.944535 0.33776511E+03  0.75031772E+04                                 7.837360                            6.284090      -0.001436       2.026501                    0.998897      26.167579      74.672990       0.628890       0.438431      -1.043870       0.002958       0.024150       0.051371       0.056841      -0.021015       0.047758      -0.008128      -0.008063       0.018744      -0.050994      -0.004232       0.055226              8.562765       7.896664       0.916390      -3.151685      10.209166       0.994420       7.582466          -0.001288
           63              C      12.534639      16.774177       2.955121       0.067764      24.888582 0.32180061E+03  0.70191440E+04                                 7.473999                            6.033303       0.367615       2.150374                    0.999762      25.322790      70.178396       0.661994       0.424184      -1.059032      -0.004006      -0.052813       0.003692       0.053093      -0.022359       0.036693       0.009258      -0.004464       0.019875      -0.048100       0.008730       0.039370              8.090113       8.426575       0.836178      -3.100846       9.061029       1.236721       6.782735          -0.001289
           64              C      13.618057      17.223231       2.217621       0.070623      23.909017 0.31065695E+03  0.67114731E+04                                 7.225846                            5.894224       0.443526       2.175698                    0.999830      25.107842      69.076413       0.676030       0.419376      -1.062872       0.042790      -0.042791      -0.005255       0.060742      -0.012030       0.042822       0.006153      -0.019817       0.014867      -0.050427       0.010187       0.040240              7.756396       7.973589       1.292277      -2.716368       8.455330       1.246212       6.840268          -0.000182
           65              C       8.343436      12.786657       5.631972       0.065647      24.865866 0.31620780E+03  0.68693116E+04                                 7.455735                            5.969455       0.363417       2.148904                    0.999683      25.303420      70.060409       0.667171       0.422599      -1.059665       0.004780       0.047599       0.000128       0.047839      -0.030144       0.040363       0.001636      -0.014166       0.036019      -0.054818       0.006313       0.048505              8.125451       8.796910       1.562658      -2.842137       9.115271       1.094534       6.464173          -0.002301
           66              C       7.218610      12.392783       6.338742       0.074957      24.693667 0.31471321E+03  0.68386377E+04                                 7.464350                            5.981694       0.258330       2.117164                    0.999538      25.313024      70.428282       0.661130       0.426348      -1.055799      -0.036760       0.045814       0.004377       0.058902      -0.018868       0.046950      -0.007163      -0.019609       0.022921      -0.053017       0.001143       0.051874              8.151727       8.540066       2.058032      -2.393797       9.107360       1.454136       6.807757          -0.002684
           67              C       7.178612      14.395086       7.385241       0.076995      25.322847 0.32466248E+03  0.71193946E+04                                 7.627942                            6.114265       0.215497       2.102533                    0.999396      25.544692      71.707876       0.646856       0.431805      -1.051050      -0.033261      -0.037106      -0.025568       0.056008      -0.031436       0.033080      -0.002250      -0.013441       0.056314      -0.050938       0.004231       0.046707              8.360122       7.818730       1.874117      -2.722386       9.877692       1.064694       7.383944          -0.001624
           68              C       8.287595      14.800317       6.661398       0.064758      25.421641 0.32769380E+03  0.72068384E+04                                 7.654218                            6.141411       0.153856       2.076825                    0.999343      25.856785      72.830214       0.645253       0.431618      -1.050543       0.002578      -0.022394      -0.056622       0.060944      -0.015237       0.046321      -0.012011      -0.017459       0.000392      -0.051051       0.000157       0.050895              8.382085       7.960347       1.322631      -2.945567      10.014759       1.092455       7.171150          -0.003649
           69              C      11.021814       3.519187       8.011774       0.050740      25.635396 0.37000989E+03  0.84353701E+04                                 7.875947                            6.673890      -0.123218       1.979087                    0.997874      27.133564      79.246830       0.595167       0.451415      -1.033039      -0.019819       0.053424      -0.021421       0.060875      -0.023992      -0.005262       0.014383       0.031402       0.122479      -0.050246       0.004793       0.045453              8.507580      10.775766       0.451418       2.095069       8.845586      -1.015293       5.901387           0.000815
           70              C      15.210813      19.614039       7.921294       0.040574      25.003702 0.34741241E+03  0.77788097E+04                                 7.619820                            6.384638       0.124310       2.061549                    0.998502      26.653480      76.579608       0.621698       0.440006      -1.042023      -0.029387      -0.007836      -0.032986       0.044867      -0.034403      -0.028562       0.000349      -0.052596       0.136092      -0.071610       0.016095       0.055515              8.199077      10.235209      -0.201202       1.922505       8.730435      -1.118680       5.631587          -0.001737
           71              C       8.584383       3.648474       6.990883       0.062891      25.366624 0.36330940E+03  0.82616712E+04                                 7.884262                            6.653202      -0.239278       1.951494                    0.996190      26.995347      79.269083       0.589520       0.456895      -1.027832       0.023173      -0.033485      -0.014745       0.043308      -0.017780      -0.021848       0.022266       0.071346       0.156133      -0.068362       0.001193       0.067169              8.521173      11.613751       0.029381       2.144025       8.279235      -0.919545       5.670533          -0.000941
           72              C       9.388449       4.778200       7.076242       0.052437      26.013264 0.35331457E+03  0.79724553E+04                                 7.890313                            6.459662      -0.068758       1.992386                    0.998855      27.190871      79.336556       0.612895       0.442883      -1.036659       0.044926      -0.016042       0.006031       0.048084      -0.025360      -0.017079       0.002760      -0.008513       0.151775      -0.052283      -0.002670       0.054953              8.646015      11.637141      -0.116596       2.284865       8.772661      -1.180392       5.528243           0.006626
           73              C       5.217928       6.098145       4.153558       0.067669      25.334565 0.35944338E+03  0.81489873E+04                                 7.863769                            6.617375      -0.208075       1.959487                    0.997326      26.865164      78.674477       0.591372       0.456849      -1.028229       0.032494       0.004094      -0.050229       0.059963      -0.014151      -0.016076      -0.019003      -0.039567      -0.157569      -0.061145       0.008750       0.052394              8.440564       9.734469       1.795892       0.509918       5.418043      -0.007715      10.169180           0.001951
           74              C       5.853336       6.402599       5.322973       0.052317      25.131076 0.33823438E+03  0.75236273E+04                                 7.663673                            6.301114       0.077678       2.051776                    0.998390      26.343194      75.467025       0.625530       0.440198      -1.041792       0.034499       0.013664       0.005000       0.037442      -0.034404      -0.025587      -0.012842      -0.084637      -0.044236      -0.063690       0.001598       0.062092              8.285006      10.029742       1.493960      -0.040511       5.022160      -0.190309       9.803117          -0.002189
           75              C       7.718309       6.918312       4.168922       0.076725      26.301588 0.35493501E+03  0.80070593E+04                                 8.031505                            6.544177      -0.126672       1.990083                    0.997420      26.567556      77.157557       0.600053       0.452473      -1.032555      -0.022482       0.010794       0.022278       0.033440      -0.017459       0.000590      -0.016436      -0.041245      -0.162996      -0.056987       0.000583       0.056403              8.720950      11.771436       1.838619       0.233740       5.388910      -0.171320       9.002503          -0.000574
           76              C       7.055652       6.613255       2.967071       0.055538      24.642746 0.32805397E+03  0.72024780E+04                                 7.417751                            6.103988       0.362965       2.137003                    0.999807      25.895789      72.408527       0.655022       0.425906      -1.056136      -0.042510       0.006299       0.010042       0.044132      -0.021669      -0.038085      -0.023824      -0.039723      -0.075281      -0.065829       0.022700       0.043129              7.952939      10.202339       1.590043       0.186744       4.739056       0.188157       8.917422           0.007422
           77              C      19.257566      23.479430      14.441167       0.046096      43.325503 0.55152060E+03  0.13677857E+05                                10.801028                            8.076697       0.359308       2.063165                    0.999873      29.956053      86.720795       0.556817       0.443544      -1.053897       0.063245       0.031835       0.050157       0.086771      -0.056028      -0.119773      -0.106972      -0.062288      -0.325037      -0.225994       0.093078       0.132916             12.860880      10.063819       2.694268       5.597017       9.425174       4.721510      19.093648           0.022396
           78              C      12.203735       7.333597      12.855714       0.012680      43.216090 0.56906217E+03  0.14225842E+05                                10.739852                            8.181108       0.342926       2.049170                    0.999907      30.599539      88.979184       0.555510       0.441058      -1.055227      -0.042762       0.071127       0.008897       0.083468       0.163866       0.031220      -0.004260       0.127844       0.246362      -0.218446       0.074585       0.143861             12.442253      12.285208      -6.777837      -0.832205      17.644034       1.309230       7.397518           0.030093
           79              C      16.206454      22.208975      12.194354      -0.135544      44.839345 0.70557245E+03  0.18664288E+05                                11.080275                            9.194857       0.120373       1.951193                    0.999288      33.875724     102.253347       0.515296       0.449345      -1.047415      -0.023813      -0.009661      -0.012862       0.028737      -0.056874      -0.038722      -0.011441      -0.299607       0.279384      -0.212083       0.097316       0.114768             12.209015      19.083267       2.149908       1.502250       9.419252       0.397509       8.124526          -0.006045
           80              C      18.321149      20.755548      11.342815       0.012160      39.181275 0.57404100E+03  0.14388872E+05                                10.102761                            8.250099       0.455086       2.092665                    0.999881      30.390909      88.637583       0.549561       0.444638      -1.052564      -0.020590      -0.064400      -0.027673       0.073056      -0.000596       0.026932      -0.143899       0.228193       0.017578      -0.212689       0.082920       0.129769             11.294219       8.092964      -0.458377      -0.735834      14.768899       5.182867      11.020794           0.030135
           81              C      17.808461      21.206856      14.131657      -0.015709      42.763520 0.58376490E+03  0.14684844E+05                                10.631194                            8.275904       0.364815       2.052281                    0.999921      30.987718      90.351475       0.553415       0.439971      -1.056016       0.000982      -0.066653       0.044186       0.079975      -0.062060       0.087398       0.133614       0.128977      -0.151193      -0.215509       0.083815       0.131694             12.023451       8.481720       3.394678      -2.177721      13.789327      -5.836916      13.799305           0.028040
           82              C       3.932778       7.066798      11.974128      -0.134263      42.666352 0.70024573E+03  0.18504508E+05                                10.750817                            9.182499       0.174996       1.971553                    0.999393      33.757371     102.135708       0.513306       0.451547      -1.045221       0.030398       0.009557       0.011144       0.033758      -0.152640       0.047731       0.040599       0.055232       0.300016      -0.217160       0.097613       0.119546             11.460126      12.061543       4.750916      -0.764248      13.596587      -1.104616       8.722247          -0.006775
           83              C       9.427833      21.607475      12.773940      -0.141560      43.131907 0.71455300E+03  0.18965721E+05                                10.816925                            9.269669       0.119639       1.953303                    0.998845      33.957597     102.744503       0.511736       0.450947      -1.046262       0.028964      -0.004216       0.013589       0.032270       0.144195      -0.048632       0.027990      -0.172083       0.234109      -0.217583       0.088684       0.128899             11.568959      16.194332      -4.196500       0.405089      10.201010       0.571729       8.311537          -0.006755
           84              C      13.038233       6.046682      10.354190       0.002722      41.716203 0.58745639E+03  0.14813827E+05                                10.526083                            8.351999       0.402753       2.071605                    0.999880      30.761510      90.055693       0.545479       0.445283      -1.051941      -0.013812       0.017015      -0.071689       0.074964       0.037825      -0.050861       0.075008       0.005359      -0.549808      -0.213809       0.083329       0.130480             11.884295       7.643749      -0.198088       1.637982       8.443746      -1.469247      19.565390           0.030764
           85              C      17.574297      16.210728      14.570913      -0.004649      41.746987 0.56599963E+03  0.14104354E+05                                10.430122                            8.122384       0.422363       2.076392                    0.999907      30.405742      87.748693       0.562324       0.437101      -1.059546       0.008906       0.057472       0.047007       0.074779       0.059680       0.040101      -0.133820       0.219414      -0.005324      -0.215288       0.088828       0.126460             11.904371       7.919575      -3.190158      -1.119526      17.056228       5.612043      10.737310           0.023524
           86              C       8.495277      12.796425      12.783159       0.022030      42.903120 0.56357964E+03  0.14058241E+05                                10.704315                            8.153953       0.318735       2.043379                    0.999910      30.484283      88.620201       0.555032       0.442397      -1.054164       0.062431      -0.058822      -0.013746       0.086871       0.175753       0.037494      -0.011443       0.054107       0.260976      -0.224846       0.082145       0.142701             12.488918      13.515401      -7.241035      -0.977140      16.259516       1.045630       7.691837           0.014176
           87              C       7.745452      13.727987      15.317119       0.020313      42.797054 0.54636978E+03  0.13512082E+05                                10.678910                            8.009094       0.457163       2.091721                    0.999946      30.101006      86.885958       0.562547       0.440262      -1.056347       0.019467      -0.010709       0.079239       0.082295       0.063644      -0.126999       0.083756      -0.059441      -0.350503      -0.225258       0.096526       0.128732             12.776560       8.386941      -1.444160       4.814649       9.596683      -3.614521      20.346057           0.019268
           88              C       7.220130      15.940470      11.652667       0.003840      43.809223 0.59265710E+03  0.14964454E+05                                10.842542                            8.352336       0.281154       2.026193                    0.999878      30.991616      90.521712       0.549547       0.441412      -1.055190       0.010989       0.063913      -0.055782       0.085541      -0.033413       0.097659       0.150342       0.100365      -0.179956      -0.222336       0.073769       0.148566             12.683846       7.839656       1.965135      -1.521315      16.116942      -7.042804      14.094939           0.015506
           89              C       6.292674      13.544931      11.330694       0.046614      42.461159 0.55750840E+03  0.13869765E+05                                10.657105                            8.128403       0.328737       2.054539                    0.999903      30.023960      87.177500       0.553985       0.444417      -1.052921      -0.045066      -0.044235      -0.056299       0.084601      -0.040509      -0.097856      -0.110820      -0.027893      -0.419829      -0.225382       0.095883       0.129499             12.311482       9.111202       2.039333       4.565123       9.537009       3.947159      18.286235           0.021872
           90              C       9.016162      15.341409      13.481564      -0.137855      46.341035 0.71720249E+03  0.19044845E+05                                11.304966                            9.264505       0.037199       1.925982                    0.998741      34.011292     102.775194       0.513968       0.448780      -1.048008       0.014979       0.020885       0.022494       0.034155      -0.130534      -0.007303      -0.005995      -0.219907       0.294929      -0.220090       0.098334       0.121756             12.288900      17.235879       4.282030       0.181334      11.360321      -0.508868       8.270499           0.008431
           91              C       5.913534      12.480279      13.753688      -0.118489      43.750686 0.68721709E+03  0.18070512E+05                                10.943080                            9.089358       0.148026       1.967196                    0.999032      33.462417     100.908326       0.516685       0.450821      -1.045910      -0.038998      -0.008270      -0.005541       0.040248      -0.142795       0.028679       0.037711       0.164349       0.289814      -0.220033       0.101297       0.118736             11.949114      10.192915       3.906574      -0.020060      17.148560      -2.385053       8.505867           0.006006
           92              C      15.715583      14.817030      13.228902      -0.142472      43.257819 0.70704488E+03  0.18730717E+05                                10.846718                            9.217004       0.113179       1.948368                    0.999211      34.111847     103.360933       0.513139       0.450572      -1.045711      -0.031429      -0.010924       0.015403       0.036666       0.016806       0.005601       0.014171      -0.336066       0.282231      -0.215987       0.088000       0.127987             11.532002      17.499583      -1.979912       0.516898       9.759331       0.514446       7.337092           0.003450
           93              C       7.072942       9.565787      15.832345       0.083220      25.074887 0.33045680E+03  0.72907150E+04                                 7.624061                            6.200104       0.087044       2.059541                    0.999290      25.753578      72.910540       0.636409       0.436229      -1.046629      -0.028792      -0.035442      -0.025170       0.052141      -0.028919       0.038071       0.005037      -0.012233       0.056852      -0.054734       0.008105       0.046629              8.234756       7.546382       1.660560      -2.853080       9.455089       0.610172       7.702797          -0.001125
           94              C       8.148579      10.018373      15.087675       0.069272      25.951416 0.33788347E+03  0.75065696E+04                                 7.838829                            6.285283      -0.003457       2.025751                    0.998889      26.173959      74.698432       0.628807       0.438444      -1.043847      -0.002854      -0.024357      -0.051484       0.057027      -0.020933       0.047754      -0.007965      -0.008554       0.018539      -0.051141      -0.003882       0.055023              8.564253       7.896789       0.916879      -3.151777      10.211785       0.994408       7.584186          -0.002170
           95              C       8.335484       7.979143      14.116633       0.066715      24.935715 0.32249705E+03  0.70386474E+04                                 7.483882                            6.040135       0.364877       2.148847                    0.999763      25.358787      70.316331       0.661521       0.424228      -1.058928       0.003951       0.053195      -0.003618       0.053464      -0.022292       0.036252       0.009867      -0.004708       0.019766      -0.048049       0.009360       0.038689              8.101394       8.437973       0.837302      -3.106468       9.073520       1.238549       6.792690          -0.001771
           96              C       7.252066       7.530089      14.854133       0.069861      23.940357 0.31113713E+03  0.67247445E+04                                 7.232474                            5.899049       0.443122       2.175145                    0.999830      25.131975      69.167848       0.675676       0.419415      -1.062800      -0.042799       0.042891       0.005595       0.060850      -0.011507       0.042544       0.006202      -0.020528       0.014376      -0.050205       0.010506       0.039699              7.763891       7.981830       1.293425      -2.720771       8.461587       1.246992       6.848257          -0.000386
           97              C      12.526687      11.966663      11.439782       0.065305      24.890806 0.31658267E+03  0.68798844E+04                                 7.461352                            5.973461       0.360321       2.147572                    0.999682      25.323131      70.140409       0.666831       0.422665      -1.059564      -0.005036      -0.047872      -0.000305       0.048137      -0.030257       0.040159       0.002212      -0.014154       0.036031      -0.054978       0.006885       0.048093              8.131817       8.804833       1.564143      -2.845020       9.121508       1.095308       6.469111          -0.003094
           98              C      13.651513      12.360537      10.733012       0.074493      24.714339 0.31501680E+03  0.68471174E+04                                 7.468709                            5.984679       0.257403       2.116600                    0.999538      25.329133      70.490615       0.660926       0.426363      -1.055754       0.036961      -0.045978      -0.004624       0.059173      -0.018500       0.046818      -0.006984      -0.019980       0.022486      -0.052941       0.001514       0.051427              8.156824       8.546225       2.060238      -2.395638       9.112651       1.454656       6.811594          -0.003749
           99              C      13.691511      10.358234       9.686513       0.076406      25.349659 0.32504255E+03  0.71300973E+04                                 7.633130                            6.117575       0.214701       2.101861                    0.999400      25.566855      71.791322       0.646698       0.431767      -1.051031       0.033248       0.037537       0.025424       0.056221      -0.031625       0.032748      -0.001850      -0.013302       0.056275      -0.051013       0.004711       0.046301              8.366265       7.825104       1.874846      -2.725738       9.883478       1.066139       7.390212          -0.001944
          100              C      12.582528       9.953003      10.410356       0.063422      25.471583 0.32845615E+03  0.72282056E+04                                 7.664209                            6.148607       0.153568       2.076052                    0.999349      25.895750      72.976497       0.644831       0.431626      -1.050480      -0.002912       0.022821       0.056575       0.061073      -0.014618       0.045993      -0.011574      -0.018260      -0.000626      -0.050984       0.001060       0.049923              8.393479       7.972139       1.323664      -2.951281      10.026599       1.094351       7.181698          -0.004189
          101              C       4.848535       4.038240       9.059980       0.050752      25.617319 0.36967340E+03  0.84251327E+04                                 7.870300                            6.669339      -0.118714       1.980754                    0.997875      27.115556      79.162244       0.595619       0.451210      -1.033236       0.019975      -0.053699       0.020653       0.060902      -0.023678      -0.005325       0.014444       0.031183       0.122600      -0.049957       0.004447       0.045510              8.501330      10.767375       0.452407       2.093680       8.839393      -1.013952       5.897221           0.001923
          102              C       5.659310       5.139281       9.150460       0.040408      25.005632 0.34743431E+03  0.77792387E+04                                 7.619542                            6.384345       0.125742       2.061948                    0.998509      26.653911      76.574627       0.621800       0.439938      -1.042088       0.029715       0.007708       0.032336       0.044587      -0.034277      -0.028498       0.000342      -0.052638       0.136269      -0.071534       0.016034       0.055501              8.198812      10.234747      -0.201153       1.922818       8.730060      -1.118454       5.631628          -0.001097
          103              C      12.285740      21.104846      10.080871       0.062612      25.377945 0.36351174E+03  0.82675045E+04                                 7.886646                            6.655130      -0.239510       1.951255                    0.996199      27.004659      79.304886       0.589419       0.456905      -1.027816      -0.022975       0.033380       0.014322       0.042979      -0.017761      -0.021732       0.022259       0.071348       0.155957      -0.068333       0.001293       0.067040              8.523764      11.617301       0.029227       2.144938       8.281525      -0.919773       5.672467           0.000265
          104              C      11.481674      19.975120       9.995512       0.052451      26.005032 0.35320005E+03  0.79687989E+04                                 7.887491                            6.457830      -0.066254       1.993274                    0.998860      27.181534      79.290126       0.613127       0.442776      -1.036777      -0.044716       0.015779      -0.006574       0.047872      -0.025167      -0.017028       0.002796      -0.008832       0.151370      -0.052053      -0.002746       0.054800              8.642688      11.632814      -0.114437       2.283917       8.768912      -1.179133       5.526338           0.007823
          105              C      15.652195      18.655175      12.918196       0.067509      25.344721 0.35961930E+03  0.81542650E+04                                 7.866365                            6.619362      -0.209513       1.958845                    0.997331      26.876894      78.724262       0.591213       0.456899      -1.028163      -0.032504      -0.004484       0.050200       0.059972      -0.014224      -0.016206      -0.019032      -0.039429      -0.157786      -0.061287       0.008885       0.052403              8.443341       9.737894       1.796464       0.509111       5.419610      -0.008254      10.172518           0.001894
          106              C      15.016787      18.350721      11.748781       0.052527      25.124130 0.33812892E+03  0.75206275E+04                                 7.662455                            6.300298       0.077429       2.051848                    0.998380      26.336278      75.441719       0.625552       0.440221      -1.041788      -0.034431      -0.013965      -0.005023       0.037493      -0.034480      -0.025494      -0.012780      -0.084798      -0.044140      -0.063682       0.001499       0.062183              8.283607      10.027259       1.493565      -0.040141       5.021285      -0.190312       9.802277          -0.001998
          107              C      13.151814      17.835008      12.902832       0.076894      26.295287 0.35483450E+03  0.80040402E+04                                 8.029877                            6.543004      -0.126605       1.990201                    0.997418      26.561089      77.129335       0.600154       0.452439      -1.032598       0.022517      -0.011060      -0.022254       0.033535      -0.017444       0.000656      -0.016373      -0.041347      -0.162731      -0.056876       0.000495       0.056381              8.719129      11.768521       1.838301       0.234081       5.387778      -0.171092       9.001088          -0.000595
          108              C      13.814471      18.140065      14.104683       0.055704      24.646544 0.32811587E+03  0.72043983E+04                                 7.419345                            6.105208       0.360515       2.136188                    0.999807      25.899088      72.427850       0.654833       0.425995      -1.056047       0.042608      -0.006566      -0.010097       0.044277      -0.021681      -0.038246      -0.023981      -0.039744      -0.075701      -0.066095       0.022851       0.043244              7.954663      10.204759       1.590389       0.186153       4.740050       0.188042       8.919179           0.007445
          109              N       1.111823       0.847096       1.690957      -0.402624      46.289687 0.58710317E+03  0.14594980E+05                                10.666471                            7.880607       0.276497       2.074911                    0.998400      30.546674      84.785011       0.621128       0.396676      -1.098193       0.005538       0.010998       0.043866       0.045561      -0.029895      -0.066621      -0.068352      -0.026340      -0.182169      -0.130593       0.052970       0.077624             12.842576      10.311806       3.243877       5.962338       8.583513       4.929503      19.632409           0.004760
          110              N       9.316887      16.482624       4.093465      -0.394909      44.991276 0.58898373E+03  0.14679504E+05                                10.503779                            7.934310       0.170754       2.040780                    0.998037      30.723478      85.882756       0.613129       0.400817      -1.093401      -0.025218       0.037226      -0.001029       0.044976       0.095026       0.023533      -0.025369       0.083146       0.159800      -0.136493       0.057713       0.078780             12.243250      12.614232      -7.424520      -1.385403      17.237872       0.626142       6.877645          -0.014167
          111              N       5.777772       2.740367       5.032753      -0.328619      34.478231 0.53760641E+03  0.13050155E+05                                 8.632653                            7.483165       0.815734       2.227448                    0.999707      30.135825      82.174415       0.645978       0.390605      -1.104406      -0.099501      -0.014945      -0.001157       0.100624      -0.042714      -0.022401      -0.005298      -0.272712       0.300147      -0.194700       0.092501       0.102200              9.293079      14.487345       1.446311       1.537344       6.937711       0.526385       6.454180          -0.022511
          112              N       2.522478       4.945217       6.374422      -0.366400      38.911390 0.58854507E+03  0.14654545E+05                                 9.530356                            7.956326       0.211705       2.072690                    0.996458      29.957978      83.492503       0.609869       0.403345      -1.092525       0.027902      -0.031468      -0.022428       0.047663      -0.000234      -0.000032      -0.108665       0.135344       0.056416      -0.147905       0.058269       0.089636             10.529255       8.019006      -0.994033      -1.328303      13.571280       4.383692       9.997478           0.007481
          113              N       3.393576       4.299436       2.139432      -0.353561      42.333124 0.58686698E+03  0.14634061E+05                                10.135160                            7.990049       0.054701       2.013707                    0.997413      30.370473      85.306443       0.602130       0.407935      -1.087077      -0.050730      -0.001843       0.034396       0.061319      -0.040478       0.058174       0.091470       0.068745      -0.120499      -0.144588       0.062210       0.082377             11.390299       7.468515       3.254364      -1.878437      13.713920      -5.660030      12.988461           0.001430
          114              N      16.216266      16.827790       5.305901      -0.338390      33.993820 0.56832943E+03  0.14035512E+05                                 8.606052                            7.760655       0.484309       2.106247                    0.999836      31.235392      86.846502       0.624094       0.397400      -1.096007       0.073764       0.099464      -0.046136       0.132147      -0.175065       0.042946       0.063406       0.028174       0.321163      -0.245441       0.111522       0.133919              8.861128       9.199007       3.321205      -0.333135      10.815290      -0.732998       6.569086          -0.027838
          115              N      10.465553       3.717291       4.112586      -0.328462      33.278708 0.54763477E+03  0.13378351E+05                                 8.429473                            7.568998       0.538856       2.128669                    0.999858      30.744272      84.578488       0.639113       0.392299      -1.101299       0.104592      -0.063191       0.021794       0.124127       0.142889      -0.071273       0.020578      -0.170157       0.300886      -0.232139       0.099134       0.133006              8.759988      11.985494      -3.069639       0.330420       7.613486       0.098390       6.680983          -0.037196
          116              N       8.006879      18.442562       7.821253      -0.378599      43.361735 0.60476902E+03  0.15180365E+05                                10.269350                            8.080520       0.185146       2.052259                    0.997035      30.618774      86.032302       0.602689       0.404874      -1.090117      -0.028165       0.026762      -0.037549       0.054031       0.021478      -0.043028       0.054898      -0.004295      -0.343893      -0.141871       0.061405       0.080466             11.653532       7.193467      -0.200470       2.205422       7.801157      -1.079020      19.965971           0.000244
          117              N       3.513235       7.610502       1.864406      -0.331180      39.133153 0.54252115E+03  0.13226156E+05                                 9.521585                            7.598733       0.227442       2.076451                    0.998229      29.402072      80.878156       0.629495       0.399114      -1.096254      -0.042940       0.027067       0.011430       0.052030       0.038057       0.027984      -0.101106       0.122371       0.027493      -0.147075       0.067433       0.079642             10.701916       6.784792      -2.832648      -0.719803      15.317084       4.968274      10.003873           0.007093
          118              N      11.619476      12.800992       4.451631      -0.398926      45.100632 0.58504847E+03  0.14551046E+05                                10.503620                            7.894710       0.206103       2.053156                    0.997803      30.646295      85.463322       0.616442       0.399495      -1.094752       0.023971      -0.037929       0.001970       0.044912       0.100381       0.029193      -0.027028       0.013218       0.141115      -0.132872       0.055437       0.077436             12.341350      13.809218      -7.895031      -1.601291      16.236004       0.725030       6.978828          -0.010123
          119              N      12.644214      11.390247       0.782398      -0.369248      46.065842 0.57512315E+03  0.14238917E+05                                10.707230                            7.844750       0.233617       2.070263                    0.998029      30.149484      83.804778       0.616540       0.401263      -1.093869       0.058902      -0.024960       0.007025       0.064356       0.043229      -0.082324       0.062693      -0.032296      -0.202998      -0.147065       0.066457       0.080608             13.086885       8.245230      -0.987189       5.686426       8.582307      -2.359951      22.433118          -0.018810
          120              N      13.367718       8.096227       6.279333      -0.383796      44.738940 0.59315686E+03  0.14794648E+05                                10.434799                            7.937798       0.271543       2.072812                    0.998574      30.607943      85.309516       0.616466       0.398347      -1.096201       0.040419       0.014133      -0.034311       0.054869      -0.022986       0.050930       0.095902       0.055827      -0.146676      -0.140072       0.056765       0.083308             12.304113       7.679858       2.851230      -2.496923      16.112801      -6.976013      13.119681          -0.023530
          121              N      14.945878      11.611864       6.751537      -0.403529      45.092810 0.58671763E+03  0.14589629E+05                                10.474090                            7.884402       0.248198       2.067146                    0.998158      30.557880      84.954420       0.619942       0.397319      -1.097250      -0.006642      -0.003717      -0.041578       0.042269      -0.022474      -0.047852      -0.067810      -0.001985      -0.239923      -0.127173       0.055757       0.071416             12.160670       9.140835       2.599003       4.764732       8.468160       4.476715      18.873015           0.001020
          122              N      10.812803       8.922981       3.554339      -0.328478      36.236130 0.54400626E+03  0.13252140E+05                                 8.919471                            7.512273       0.564641       2.136890                    0.999861      30.619480      83.795447       0.646329       0.389018      -1.104904       0.101890       0.039652      -0.010567       0.109843      -0.112333      -0.019835       0.000618      -0.197609       0.260921      -0.194220       0.084574       0.109645              9.594568      14.098358       3.644971      -0.143636       8.494673      -0.297308       6.190673          -0.021173
          123              N       4.574159      13.267200       3.178761      -0.341534      34.499197 0.56377595E+03  0.13878546E+05                                 8.670534                            7.697815       0.540082       2.127057                    0.999900      31.047275      85.850685       0.631261       0.394148      -1.099569      -0.044625      -0.108525       0.038304       0.123435      -0.151316       0.030795       0.045329       0.124476       0.318332      -0.225720       0.110534       0.115186              9.060713       8.019186       2.820315       0.089414      12.625383      -1.623056       6.537569          -0.028206
          124              N       6.294481       9.857474       3.824073      -0.329575      33.843271 0.55810202E+03  0.13718511E+05                                 8.607392                            7.706664       0.578433       2.147442                    0.999820      30.776604      85.330164       0.624399       0.399071      -1.095017      -0.121890       0.009966      -0.012080       0.122892       0.010874       0.015625      -0.003621      -0.354425       0.316694      -0.231063       0.105781       0.125282              8.881802      12.905438      -1.005042       0.289891       7.898418       0.328683       5.841550          -0.037354
          125              N      14.259865      16.425774       1.361302      -0.207476      33.020866 0.47439385E+03  0.11148974E+05                                 8.496904                            6.980831       0.314395       2.136980                    0.998986      26.782299      71.602018       0.676556       0.385218      -1.109457      -0.118588      -0.063492       0.112326       0.175247      -0.036675       0.054410       0.040737      -0.103989       0.018095      -0.104838       0.031151       0.073688              9.248003       8.324278       1.649174      -2.773378      10.794346       1.588660       8.625386           0.017952
          126              N      12.087855      15.519207       2.846715      -0.213134      32.313142 0.46085423E+03  0.10738613E+05                                 8.305549                            6.821907       0.430456       2.169805                    0.999583      26.710925      70.803945       0.694132       0.378686      -1.115667       0.144420       0.056838      -0.081382       0.175244      -0.040340       0.053966       0.037550      -0.107103       0.006409      -0.105714       0.031901       0.073814              9.036286       8.287849       0.256729      -3.144492      11.047065       1.754746       7.773946           0.017672
          127              N       8.876161      13.991486       5.787154      -0.212125      32.360518 0.45578554E+03  0.10586675E+05                                 8.297649                            6.771928       0.396491       2.156269                    0.999584      26.687612      70.531262       0.698895       0.377307      -1.117160      -0.154164      -0.042866       0.077418       0.177757      -0.033848       0.056839       0.034023      -0.124049       0.026731      -0.109690       0.034436       0.075254              9.100234       8.562977       0.883774      -2.975780      11.114506       1.708632       7.623219           0.014011
          128              N       6.648786      13.196928       7.229205      -0.205332      32.612768 0.46007290E+03  0.10725097E+05                                 8.393349                            6.848278       0.395968       2.163294                    0.999463      26.573979      70.654927       0.687328       0.382267      -1.112086       0.122275       0.059234      -0.107271       0.173110      -0.031745       0.056588       0.035375      -0.111250       0.031367      -0.105173       0.034108       0.071065              9.199080       8.150218       2.152541      -2.314869      11.244181       1.822412       8.202841           0.015504
          129              N      10.618815       4.716323       7.572347      -0.220867      33.212556 0.49692850E+03  0.11847858E+05                                 8.572199                            7.163174       0.373457       2.145057                    0.999055      27.534950      74.824485       0.663455       0.387212      -1.104940      -0.098990      -0.160309      -0.004892       0.188472      -0.086696       0.004577      -0.020823       0.072932       0.166892      -0.123104       0.045566       0.077538              9.498926      13.118617      -0.266416       2.465643       8.972755      -1.319253       6.405407           0.007300
          130              N      13.985811      19.652341       7.405727      -0.206711      30.704650 0.48277811E+03  0.11463997E+05                                 8.185851                            7.137721       0.354103       2.121649                    0.999616      28.013057      76.761962       0.651801       0.395734      -1.095459       0.171067       0.217223      -0.007715       0.276603      -0.209851       0.006228      -0.033651       0.151626       0.373257      -0.286736       0.113319       0.173417              8.668302      11.525198      -1.793317       2.286439       8.105556      -1.155046       6.374152           0.002631
          131              N       5.804067       6.195923       2.956999      -0.210956      33.214167 0.49318791E+03  0.11748951E+05                                 8.601792                            7.171164       0.230619       2.101117                    0.998800      27.476781      74.894833       0.657539       0.391019      -1.101071       0.065285       0.052971       0.157677       0.178690      -0.005761      -0.064995      -0.046663       0.003157      -0.180384      -0.108184       0.034825       0.073359              9.360098      12.052614       1.867355       0.135019       5.802427      -0.123862      10.225252           0.004134
          132              N       7.104110       6.809518       5.333216      -0.225995      30.823699 0.46638520E+03  0.10956311E+05                                 8.132880                            6.947531       0.552908       2.185471                    0.999678      27.778339      75.189671       0.671799       0.388103      -1.103133      -0.133318      -0.057731      -0.235735       0.276907      -0.041610      -0.168013      -0.099351      -0.024232      -0.474921      -0.279010       0.119806       0.159204              8.637797      11.683026       1.356179      -1.224509       5.809232      -0.961518       8.421133           0.002461
          133              N      19.758300      23.906224      15.380797      -0.400850      46.140958 0.58491734E+03  0.14526414E+05                                10.643869                            7.865892       0.275458       2.075528                    0.998386      30.489285      84.571466       0.621741       0.396673      -1.098246      -0.004581      -0.010247      -0.042697       0.044148      -0.030211      -0.066197      -0.067327      -0.025309      -0.181602      -0.129641       0.053373       0.076268             12.813658      10.290057       3.236033       5.946337       8.566575       4.917006      19.584343           0.028087
          134              N      11.553236       8.270696      12.978289      -0.392887      44.818884 0.58645193E+03  0.14600220E+05                                10.480375                            7.919606       0.164586       2.040317                    0.997994      30.645366      85.608354       0.613441       0.401057      -1.093271       0.023631      -0.034737       0.001594       0.042043       0.092868       0.022628      -0.025151       0.081283       0.162845      -0.134440       0.058551       0.075889             12.213193      12.583216      -7.401545      -1.381755      17.192496       0.623452       6.863865           0.042222
          135              N      15.092351      22.012953      12.039001      -0.326450      34.415983 0.53636816E+03  0.13012652E+05                                 8.623410                            7.475499       0.814869       2.227724                    0.999711      30.099110      82.052043       0.646182       0.390705      -1.104330       0.099729       0.014837       0.000892       0.100830      -0.042889      -0.022563      -0.005047      -0.272140       0.302471      -0.194880       0.092030       0.102851              9.282794      14.469593       1.443255       1.535119       6.930678       0.525886       6.448110           0.020275
          136              N      18.347645      19.808103      10.697332      -0.364110      38.847469 0.58732310E+03  0.14616930E+05                                 9.521942                            7.949611       0.207828       2.071974                    0.996487      29.923243      83.382818       0.609931       0.403502      -1.092388      -0.027387       0.029977       0.021835       0.046102      -0.000025      -0.000523      -0.108688       0.134350       0.055327      -0.147560       0.057949       0.089611             10.519625       8.011495      -0.991823      -1.326499      13.556438       4.379720       9.990943           0.047190
          137              N      17.476547      20.453884      14.932322      -0.353076      42.261487 0.58574996E+03  0.14598845E+05                                10.125300                            7.983672       0.052026       2.013603                    0.997370      30.335430      85.178779       0.602248       0.408060      -1.087024       0.049924       0.001090      -0.033498       0.060131      -0.040499       0.057017       0.091127       0.068262      -0.120211      -0.143651       0.062468       0.081183             11.378165       7.461669       3.250263      -1.875934      13.697783      -5.651904      12.975044           0.051661
          138              N       4.653857       7.925530      11.765853      -0.335347      33.897439 0.56624662E+03  0.13971206E+05                                 8.590849                            7.747345       0.484640       2.107155                    0.999837      31.177289      86.644268       0.624520       0.397495      -1.095944      -0.073867      -0.099288       0.046324       0.132137      -0.175127       0.042411       0.063890       0.027252       0.320661      -0.245385       0.110699       0.134686              8.845234       9.181388       3.313508      -0.332042      10.796169      -0.731380       6.558145           0.022812
          139              N      10.404570      21.036029      12.959168      -0.326006      33.191362 0.54578988E+03  0.13321750E+05                                 8.414756                            7.556292       0.539526       2.129515                    0.999857      30.694702      84.399615       0.639657       0.392304      -1.101319      -0.104874       0.063248      -0.021693       0.124376       0.142658      -0.071107       0.020280      -0.170053       0.304526      -0.232331       0.099046       0.133284              8.744199      11.961831      -3.062427       0.330492       7.600494       0.097894       6.670271           0.031208
          140              N      12.863244       6.310758       9.250501      -0.376257      43.170560 0.60166834E+03  0.15082278E+05                                10.240967                            8.061053       0.183041       2.053203                    0.996972      30.531123      85.712504       0.603307       0.405002      -1.090093       0.027276      -0.026341       0.035266       0.051784       0.019317      -0.042250       0.054264      -0.003572      -0.341258      -0.140231       0.062230       0.078001             11.618829       7.175270      -0.199776       2.197920       7.781610      -1.075194      19.899606           0.050675
          141              N      17.356888      17.142818      15.207348      -0.332590      39.180365 0.54334855E+03  0.13251452E+05                                 9.529815                            7.604986       0.228187       2.076498                    0.998208      29.422446      80.951386       0.629175       0.399162      -1.096215       0.043278      -0.027704      -0.011390       0.052633       0.038185       0.028205      -0.101303       0.122325       0.027260      -0.147336       0.067526       0.079810             10.711446       6.790286      -2.835931      -0.720746      15.330355       4.973982      10.013697           0.007910
          142              N       9.250647      11.952328      12.620123      -0.399570      45.166794 0.58613129E+03  0.14585523E+05                                10.516253                            7.903970       0.200903       2.051353                    0.997768      30.668782      85.563593       0.615818       0.399693      -1.094556      -0.024096       0.038602      -0.001845       0.045542       0.100629       0.029341      -0.027326       0.013996       0.141637      -0.133339       0.055722       0.077618             12.355806      13.826797      -7.905169      -1.603844      16.253972       0.725817       6.986650          -0.009780
          143              N       8.225909      13.363073      16.289356      -0.367576      46.000297 0.57408161E+03  0.14206933E+05                                10.698411                            7.838613       0.231106       2.069989                    0.998009      30.120225      83.709858       0.616656       0.401362      -1.093782      -0.058502       0.024831      -0.006498       0.063885       0.043228      -0.082024       0.062592      -0.031764      -0.202462      -0.146664       0.066289       0.080375             13.075700       8.238444      -0.986794       5.680421       8.575750      -2.359578      22.412905          -0.019109
          144              N       7.502405      16.657093      10.792421      -0.382721      44.702091 0.59246326E+03  0.14773497E+05                                10.431103                            7.934639       0.268334       2.072290                    0.998542      30.587091      85.249152       0.616396       0.398496      -1.096063      -0.040005      -0.014071       0.033909       0.054297      -0.022805       0.050708       0.095599       0.055880      -0.147140      -0.139718       0.056650       0.083069             12.300258       7.677122       2.849738      -2.496494      16.105457      -6.975445      13.118195          -0.023183
          145              N       5.924245      13.141456      10.320217      -0.403701      45.104732 0.58691007E+03  0.14595689E+05                                10.475960                            7.885754       0.248121       2.067052                    0.998158      30.562815      84.973339       0.619879       0.397325      -1.097240       0.006412       0.003794       0.041760       0.042419      -0.022583      -0.047744      -0.067836      -0.001852      -0.240087      -0.127198       0.055788       0.071410             12.162849       9.143705       2.600218       4.766768       8.469660       4.477405      18.875181           0.001025
          146              N      10.057320      15.830339      13.517415      -0.328854      36.242349 0.54412616E+03  0.13255678E+05                                 8.919924                            7.512656       0.564899       2.136873                    0.999861      30.624773      83.809548       0.646376       0.388972      -1.104946      -0.101768      -0.040058       0.010559       0.109877      -0.112439      -0.019784       0.000417      -0.197473       0.261295      -0.194320       0.084817       0.109504              9.595020      14.098930       3.644948      -0.143464       8.494751      -0.297395       6.191378          -0.021401
          147              N      16.295964      11.486120      13.892993      -0.341927      34.514422 0.56412568E+03  0.13889332E+05                                 8.672898                            7.700098       0.539380       2.126696                    0.999900      31.056555      85.883560       0.631179       0.394138      -1.099575       0.044717       0.108713      -0.037944       0.123523      -0.151401       0.030832       0.045132       0.124759       0.318938      -0.225897       0.110539       0.115358              9.062901       8.021214       2.820444       0.089598      12.627862      -1.623994       6.539627          -0.028538
          148              N      14.575642      14.895846      13.247681      -0.329711      33.842051 0.55807107E+03  0.13717464E+05                                 8.606800                            7.706143       0.579033       2.147614                    0.999820      30.777333      85.329331       0.624462       0.399039      -1.095046       0.121811      -0.010396       0.012055       0.122847       0.010983       0.015571      -0.003567      -0.354470       0.316325      -0.231026       0.105677       0.125349              8.881147      12.904455      -1.004678       0.289967       7.897656       0.328747       5.841331          -0.037683
          149              N       6.610258       8.327546      15.710452      -0.208300      33.060312 0.47507738E+03  0.11169475E+05                                 8.503991                            6.986107       0.314119       2.136524                    0.998991      26.803058      71.680497       0.676239       0.385245      -1.109396       0.119177       0.063601      -0.112193       0.175601      -0.036420       0.054088       0.041144      -0.104435       0.017421      -0.104673       0.030443       0.074230              9.256149       8.331863       1.650031      -2.778464      10.800648       1.589158       8.635935           0.016569
          150              N       8.782268       9.234113      14.225039      -0.214543      32.354445 0.46155208E+03  0.10758988E+05                                 8.311534                            6.826155       0.433004       2.170169                    0.999585      26.735919      70.884711       0.694053       0.378584      -1.115738      -0.144987      -0.057077       0.081841       0.176003      -0.040500       0.053695       0.037795      -0.106945       0.004442      -0.105547       0.031378       0.074169              9.043136       8.293332       0.259098      -3.147276      11.056257       1.754500       7.779820           0.016617
          151              N      11.993962      10.761834      11.284600      -0.213909      32.447768 0.45722377E+03  0.10629371E+05                                 8.313868                            6.783594       0.391797       2.154099                    0.999575      26.731477      70.698115       0.698080       0.377418      -1.116982       0.154715       0.043285      -0.078176       0.178667      -0.033782       0.056263       0.034140      -0.125507       0.025639      -0.109633       0.033590       0.076043              9.119216       8.584296       0.885975      -2.985970      11.133532       1.711223       7.639819           0.012896
          152              N      14.221337      11.556392       9.842549      -0.206173      32.650267 0.46069251E+03  0.10743583E+05                                 8.400206                            6.853200       0.395071       2.162684                    0.999462      26.593710      70.729869       0.687007       0.382302      -1.112017      -0.122698      -0.059279       0.107464       0.173544      -0.031535       0.056333       0.035618      -0.111535       0.031089      -0.105009       0.033614       0.071395              9.207054       8.158616       2.155554      -2.318109      11.252619       1.823266       8.209928           0.013655
          153              N      10.251308      20.036997       9.499407      -0.219694      33.173412 0.49620659E+03  0.11826641E+05                                 8.567703                            7.159879       0.369783       2.144552                    0.999021      27.509098      74.747641       0.663326       0.387418      -1.104765       0.098795       0.159679       0.004201       0.187818      -0.086459       0.004719      -0.020914       0.073045       0.165527      -0.122688       0.045138       0.077551              9.493693      13.110921      -0.264690       2.464496       8.967747      -1.317804       6.402410           0.007186
          154              N       6.884312       5.100979       9.666027      -0.206895      30.711788 0.48291357E+03  0.11468062E+05                                 8.187014                            7.138678       0.353759       2.121447                    0.999617      28.017772      76.778683       0.651761       0.395729      -1.095458      -0.170926      -0.217318       0.007162       0.276575      -0.209869       0.006223      -0.033774       0.151598       0.373509      -0.286803       0.113334       0.173469              8.669503      11.526362      -1.793820       2.286960       8.106809      -1.155158       6.375337           0.002484
          155              N      15.066056      18.557397      14.114755      -0.212119      33.252738 0.49390363E+03  0.11770139E+05                                 8.607186                            7.175326       0.232973       2.101346                    0.998817      27.500811      74.970815       0.657498       0.390906      -1.101162      -0.065513      -0.053415      -0.158146       0.179319      -0.005878      -0.065123      -0.046831       0.002933      -0.181168      -0.108559       0.035115       0.073444              9.366179      12.060352       1.868329       0.135187       5.805516      -0.124097      10.232669           0.004335
          156              N      13.766013      17.943802      11.738538      -0.225390      30.787744 0.46571222E+03  0.10936167E+05                                 8.125835                            6.941900       0.573585       2.192474                    0.999699      27.759907      75.116238       0.672184       0.388034      -1.103221       0.133315       0.057384       0.235507       0.276639      -0.041492      -0.167898      -0.099118      -0.024243      -0.474416      -0.278686       0.119611       0.159075              8.630089      11.671645       1.355188      -1.223700       5.804346      -0.960522       8.414277           0.002523

******************************************************
Auxiliary information for the entire system
The total spin magnetic moment of the unit cell is   37.570254
The total net atomic charge of the unit cell is   -0.000000
Accuracy of reproducing the electrostatic potential in the unit cell:
  The inner radius (bohr) =    5.0000
  The outer radius (bohr) =   12.0000
  Valid grid points have density less than (e/(bohr^3)) =    0.0001
  The number of valid grid points were=       126267
  The rms potential error without charges in kcal/mol is=     13.36388
  The rms potential error with partial charges in kcal/mol is=      4.44265
  The RRMSE value at monopole order=      0.33244
  The rms potential error with partial charges and cloud penetration in kcal/mol is=      4.43670
  The RRMSE value at monopole order with cloud penetration is=      0.33199
  The rms potential error with partial charges and atomic dipoles in kcal/mol is=      1.05910
  The RRMSE value at dipole order=      0.07925
  The rms potential error with partial charges, atomic dipoles and cloud penetration in kcal/mol is=      1.04822
  The RRMSE value at dipole order with cloud penetration=      0.07844

******************************************************
The electron densities and ab initio electrostatic potential were computed in VASP using the PBE functional and
projector augmented wave method. See the main text of the journal article for a description of computational details.
The atomic charges, dipoles, and quadrupoles were computed with the DDEC6 method as described in
(a) T. A. Manz and N. Gabaldon Limas, RSC Adv. 6 (2016) 47771-47801 DOI: 10.1039/c6ra04656h
(b) N. Gabaldon Limas and T. A. Manz, RSC Adv. 8 (2018) 2678-2707 DOI: 10.1039/c7ra11829e.
For each atom in the material, the electron cloud parameters were fit to the spherically averaged atom-in-material
electron density using radial positions for which this density was between 10^-4 and 10^-2 electrons per cubic bohr.
The polarizabilities, dispersion coefficients, and quantum Drude oscillator (QDO) parameters were fit using the MCLF method.
The magnetic structure of the system was optimized in VASP from the default ferromagnetic initial guess using spin polarization.
The atomic spin moments (ASMs) were computed on this optimized magnetic structure using the DDEC6 partition as inputs
to the method of T. A. Manz and D. S. Sholl, J. Chem. Theory Comput. 7 (2011) 4146-4164 DOI: 10.1021/ct200539n.
The RMSE and RRMSE were computed using a uniform grid with Ewald summation.
