# Supplementary material for: A collection of forcefield precursors for metal–organic frameworks
Source: RSC Adv. 2019 Nov 13;9(63):36492–507. doi: 10.1039/c9ra07327b (PMC9075174; doi:10.1039/c9ra07327b)
Supplement: RA-009-C9RA07327B-s4313 [file RA-009-C9RA07327B-s4313.xyz]

   62
jmolscript: load "" {1 1 1} spacegroup "x,y,z" unitcell [{     10.941300     0.000000     0.000000 }, {      0.575389    10.926160     0.000000 }, {      2.732995     2.592858    11.448080 }]
Mn    10.366382    10.620415     9.817988     1.026456
Mn     4.465308     5.021924     7.354132     1.026396
Mn     3.883302     2.898603     1.630092     1.026777
Mn     9.784376     8.497094     4.093948     1.026049
Nb     9.933724     5.167205     8.586060     0.794572
Nb     4.315960     8.351813     2.862020     0.794571
H      7.555740     9.391767     6.636452     0.147333
H      7.506955     9.328875    10.565433     0.143867
H      5.840063     7.764063    10.535668     0.147331
H      5.905434     7.809474     6.606687     0.143866
H      6.693944     4.127251     4.811628     0.147337
H      6.742729     4.190143     0.882647     0.143872
H      8.409621     5.754955     0.912412     0.147330
H      8.344250     5.709544     4.841393     0.143872
C      9.751249     2.986541     9.147016     0.028507
C     11.145428     4.919177    10.466980    -0.116308
C      9.908331     6.613999     6.865070     0.002463
C     10.200450     7.279361     9.375863    -0.005792
C      7.198296     9.077357     7.435528    -0.034111
C      7.163496     9.038321     9.751475    -0.038800
C     12.120967     5.234750     8.025104     0.028518
C     10.117688     3.944135     6.705140    -0.116297
C      8.490268     5.268648    10.307050     0.002615
C      7.810464     5.011924     7.796257    -0.005792
C      6.172836     8.104478     9.736592    -0.034119
C      6.213648     8.137177     7.420645    -0.038783
C      4.498435    10.532477     2.301064     0.028594
C      3.104256     8.599841     0.981100    -0.116308
C      4.341353     6.905019     4.583010     0.002561
C      4.049234     6.239657     2.072217    -0.005726
C      7.051388     4.441661     4.012552    -0.034109
C      7.086188     4.480697     1.696605    -0.038797
C      2.128717     8.284268     3.422976     0.028434
C      4.131996     9.574883     4.742940    -0.116297
C      5.759416     8.250370     1.141030     0.002550
C      6.439220     8.507094     3.651823    -0.005865
C      8.076848     5.414540     1.711488    -0.034120
C      8.036036     5.381841     4.027435    -0.038783
N     10.284302    12.801499     9.432073    -0.358518
N      9.025693     2.183176    -0.033199    -0.336314
N      9.874964     7.332837     5.964908    -0.382320
N     10.327166     8.354358     9.759259    -0.403679
N      7.652593     9.549257     8.605865     0.371075
N      2.291558     5.218591     7.740047    -0.358521
N     10.228382     3.324195     5.757239    -0.336323
N      7.774180     5.339772    11.207212    -0.382440
N      6.730291     4.941916     7.412861    -0.403678
N      5.677698     7.675627     8.566255     0.371070
N      3.965382     0.717519     2.016007    -0.358554
N      2.490996     8.742984     0.033199    -0.336277
N      4.374720     6.186181     5.483172    -0.382377
N      3.922518     5.164660     1.688821    -0.403721
N      6.597091     3.969761     2.842215     0.371064
N     11.958126     8.300427     3.708033    -0.358430
N      4.021302    10.194823     5.690841    -0.336266
N      6.475504     8.179246     0.240868    -0.382378
N      7.519393     8.577102     4.035219    -0.403583
N      8.571986     5.843391     2.881825     0.371072
O      8.549650    10.502044     8.605980    -0.441191
O      4.679054     6.829916     8.566140    -0.441193
O      5.700034     3.016974     2.842100    -0.441223
O      9.570630     6.689102     2.881940    -0.441156

The following XYZ coordinates are in angstroms. Other properties are in atomic units.
The sperically averaged electron density of each atom fit to a function of the form exp(a - br)
eigen_1, eigen_2 and eigen_3 are the three eigenvalues of traceless quadrupole moment tensor
  atom number  atomic symbol              X              Y              Z     net charge C6 coefficient C8 coefficient C10 coefficient fluctuating dipole atomic polarizability isotropic forcefield polarizability              a              b squared Pearson coefficient          <r^3>          <r^4>         wp_QDO          m_QDO          q_QDO       dipole_x       dipole_y       dipole_z         dipole            Qxy            Qxz            Qyz     Q(x^2-y^2)  Q(3z^2 - R^2)        eigen_1        eigen_2        eigen_3 static polarizability      alpha(xx)      alpha(xy)      alpha(xz)      alpha(yy)      alpha(yz)      alpha(zz) atomic spin moment
            1             Mn      10.366382      10.620415       9.817988       1.026456     165.127276 0.36145321E+04  0.13460240E+06                                23.391712                           18.935723       0.398125       1.911519                    0.999790      53.259871     153.542123       0.442143       0.372000      -1.173478       0.119222       0.014491      -0.038268       0.126049      -0.035076       0.017666       0.011548       0.318318       0.145538      -0.187995       0.046398       0.141597             27.449072      19.431452       2.844120      -1.451205      41.878594      -0.602032      21.037168           4.907435
            2             Mn       4.465308       5.021924       7.354132       1.026396     165.138518 0.36148397E+04  0.13461691E+06                                23.392879                           18.936640       0.398017       1.911478                    0.999790      53.261338     153.548854       0.442127       0.372004      -1.173473      -0.020744      -0.118293       0.038264       0.126046      -0.018168       0.012461       0.017032      -0.323937       0.145503      -0.187996       0.046388       0.141608             27.450462      42.117487       1.649653      -0.677523      19.195746      -1.417607      21.038153           4.907424
            3             Mn       3.883302       2.898603       1.630092       1.026777     165.101206 0.36137809E+04  0.13456690E+06                                23.388873                           18.933361       0.398421       1.911629                    0.999790      53.256776     153.526920       0.442186       0.371985      -1.173495      -0.119206      -0.014489       0.038257       0.126030      -0.035079       0.017663       0.011536       0.318320       0.145492      -0.187988       0.046383       0.141605             27.445839      19.429226       2.843724      -1.450970      41.873677      -0.602004      21.034615           4.907667
            4             Mn       9.784376       8.497094       4.093948       1.026049     165.176363 0.36158962E+04  0.13466667E+06                                23.396736                           18.939747       0.397808       1.911373                    0.999791      53.266487     153.571770       0.442077       0.372018      -1.173457       0.020746       0.118214      -0.038250       0.125968      -0.018162       0.012468       0.017058      -0.323765       0.145448      -0.187902       0.046361       0.141541             27.454988      42.124636       1.650039      -0.677577      19.198813      -1.417867      21.041516           4.907355
            5             Nb       9.933724       5.167205       8.586060       0.794572     197.369425 0.29836302E+04  0.10614226E+06                                28.453858                           19.190782       3.654716       2.595715                    0.999286      99.723464     283.049630       0.371956       0.462883      -1.108596       0.020195      -0.021268      -0.000020       0.029328       0.003280       0.003757       0.003539       0.000335       0.063654      -0.013894      -0.008229       0.022123             35.895877      33.466681       0.112411      -0.398901      33.454981      -0.378718      40.765969           0.570929
            6             Nb       4.315960       8.351813       2.862020       0.794571     197.369239 0.29836203E+04  0.10614193E+06                                28.453934                           19.190819       3.654685       2.595704                    0.999285      99.724168     283.052649       0.371953       0.462887      -1.108593      -0.020189       0.021280       0.000013       0.029334       0.003290       0.003749       0.003556       0.000400       0.063679      -0.013909      -0.008224       0.022133             35.895991      33.467188       0.112437      -0.399041      33.455043      -0.378657      40.765743           0.570966
            7              H       7.555740       9.391767       6.636452       0.147333       1.113250 0.82245076E+01  0.82006871E+02                                 1.843333                            1.731970      -1.205434       2.338350                    0.996075       3.496141      10.145833       0.449121       1.367735      -0.691250       0.010620       0.017845      -0.039297       0.044446       0.008100      -0.001076      -0.007164      -0.005612       0.017582      -0.012187      -0.000258       0.012445              1.885053       1.596077       0.137117      -0.273726       1.598352      -0.224442       2.460730           0.000656
            8              H       7.506955       9.328875      10.565433       0.143867       0.870134 0.59674127E+01  0.55782243E+02                                 1.645122                            1.532711      -1.365943       2.256936                    0.993841       3.660321      10.824714       0.443844       1.476271      -0.667642       0.008296       0.011936       0.042485       0.044903       0.004364       0.001370      -0.002819      -0.005693       0.034280      -0.011214      -0.000763       0.011977              1.723270       1.475830       0.159158       0.328891       1.472381       0.337467       2.221598          -0.000411
            9              H       5.840063       7.764063      10.535668       0.147331       1.113315 0.82251061E+01  0.82014338E+02                                 1.843400                            1.732028      -1.205473       2.338323                    0.996075       3.496261      10.146277       0.449116       1.367728      -0.691250      -0.018380      -0.009661       0.039296       0.044445       0.007759      -0.007210      -0.000695       0.007286       0.017583      -0.012187      -0.000256       0.012443              1.885122       1.612801       0.136247      -0.238539       1.581733      -0.261558       2.460832           0.000655
           10              H       5.905434       7.809474       6.606687       0.143866       0.870132 0.59673805E+01  0.55781877E+02                                 1.645121                            1.532709      -1.365947       2.256936                    0.993841       3.660308      10.824675       0.443843       1.476274      -0.667641      -0.012355      -0.007657      -0.042485       0.044902       0.004041      -0.002743       0.001517       0.006579       0.034279      -0.011214      -0.000763       0.011977              1.723269       1.489105       0.158458       0.354298       1.459102       0.310690       2.221602          -0.000411
           11              H       6.693944       4.127251       4.811628       0.147337       1.113249 0.82245066E+01  0.82006979E+02                                 1.843343                            1.731978      -1.205441       2.338349                    0.996075       3.496149      10.145912       0.449116       1.367749      -0.691247      -0.010617      -0.017847       0.039299       0.044448       0.008101      -0.001074      -0.007164      -0.005614       0.017579      -0.012188      -0.000256       0.012444              1.885063       1.596084       0.137118      -0.273728       1.598359      -0.224443       2.460747           0.000660
           12              H       6.742729       4.190143       0.882647       0.143872       0.870129 0.59673715E+01  0.55781796E+02                                 1.645119                            1.532709      -1.365956       2.256932                    0.993841       3.660316      10.824715       0.443843       1.476276      -0.667641      -0.008294      -0.011936      -0.042486       0.044904       0.004364       0.001371      -0.002819      -0.005693       0.034278      -0.011214      -0.000763       0.011977              1.723266       1.475827       0.159157       0.328890       1.472378       0.337466       2.221593          -0.000413
           13              H       8.409621       5.754955       0.912412       0.147330       1.113280 0.82248086E+01  0.82010850E+02                                 1.843387                            1.732018      -1.205497       2.338321                    0.996075       3.496215      10.146200       0.449108       1.367761      -0.691244       0.018380       0.009663      -0.039299       0.044448       0.007759      -0.007213      -0.000697       0.007282       0.017583      -0.012186      -0.000259       0.012445              1.885109       1.612792       0.136245      -0.238536       1.581725      -0.261555       2.460810           0.000659
           14              H       8.344250       5.709544       4.841393       0.143872       0.870116 0.59672498E+01  0.55780403E+02                                 1.645108                            1.532698      -1.365965       2.256932                    0.993841       3.660276      10.824590       0.443842       1.476286      -0.667639       0.012357       0.007658       0.042485       0.044903       0.004041      -0.002743       0.001516       0.006576       0.034277      -0.011213      -0.000763       0.011976              1.723256       1.489095       0.158456       0.354293       1.459092       0.310685       2.221581          -0.000413
           15              C       9.751249       2.986541       9.147016       0.028507      44.143988 0.53715029E+03  0.13204352E+05                                10.830241                            7.900120       0.401233       2.077156                    0.999810      29.704906      84.993469       0.571850       0.435715      -1.060963      -0.005955      -0.072459       0.022106       0.075990       0.007794       0.000589       0.080511       0.294014       0.343326      -0.223591       0.089834       0.133757             13.233689       6.984579       1.638416      -0.394261      24.099745      -4.092227       8.616742           0.024344
           16              C      11.145428       4.919177      10.466980      -0.116308      41.914507 0.67042578E+03  0.17526474E+05                                10.646134                            8.996245       0.176482       1.980607                    0.999018      33.139054      99.757082       0.517558       0.452692      -1.044459       0.013266      -0.017211       0.006613       0.022714       0.026283      -0.149172       0.023151      -0.076586      -0.362725      -0.218373       0.097167       0.121206             11.352450      10.738429      -0.697449       3.917734       8.185719      -0.608202      15.133203          -0.010667
           17              C       9.908331       6.613999       6.865070       0.002463      40.400246 0.58485885E+03  0.14727726E+05                                10.278473                            8.308590       0.398363       2.068598                    0.999938      30.767401      89.924840       0.549524       0.442624      -1.053823       0.041872       0.032586      -0.071823       0.089295       0.023157      -0.000637       0.164441       0.100093      -0.250426      -0.215302       0.084367       0.130935             11.369589       7.598514      -0.706547       1.145142      10.451017      -4.715728      16.059237           0.023171
           18              C      10.200450       7.279361       9.375863      -0.005792      40.892893 0.59718940E+03  0.15125798E+05                                10.400972                            8.409065       0.344339       2.044792                    0.999905      31.239204      91.745956       0.544610       0.444032      -1.052365       0.048754       0.072112       0.037625       0.094830      -0.034279      -0.021354      -0.107830       0.241497       0.307542      -0.214755       0.073749       0.141005             11.632997       7.087525      -0.488326       0.025853      17.620860       4.311717      10.190606           0.028014
           19              C       7.198296       9.077357       7.435528      -0.034111      28.288848 0.36902059E+03  0.83714171E+04                                 8.265793                            6.570389       0.009629       2.027773                    0.997473      26.991890      77.551194       0.615453       0.438695      -1.044893      -0.005901       0.028598      -0.004041       0.029478      -0.018894       0.012800       0.007118      -0.025674      -0.051478      -0.030427      -0.000997       0.031424              9.191686       7.966625       3.349069       1.464342       7.758956       1.581556      11.849478           0.006345
           20              C       7.163496       9.038321       9.751475      -0.038800      29.233225 0.40862973E+03  0.95230349E+04                                 8.574394                            7.021823      -0.179746       1.959175                    0.997093      27.741262      81.166838       0.580844       0.452482      -1.035345      -0.007255       0.026481       0.000666       0.027465      -0.017512      -0.006198      -0.014109      -0.023389      -0.020916      -0.026061      -0.001390       0.027451              9.379918       8.249430       3.455272       0.426867       8.117585       0.567341      11.772740           0.006605
           21              C      12.120967       5.234750       8.025104       0.028518      44.143009 0.53713585E+03  0.13203911E+05                                10.830117                            7.900037       0.401207       2.077156                    0.999810      29.704432      84.991886       0.571850       0.435718      -1.060961       0.072664       0.002148      -0.022122       0.075987       0.023187       0.080432      -0.003654      -0.290748       0.343337      -0.223591       0.089831       0.133760             13.233536      24.224219       0.730521      -4.107228       6.859751      -0.178508       8.616637           0.024340
           22              C      10.117688       3.944135       6.705140      -0.116297      41.913873 0.67041303E+03  0.17526053E+05                                10.646036                            8.996169       0.176465       1.980607                    0.999018      33.138661      99.755580       0.517560       0.452693      -1.044459       0.016492      -0.014133      -0.006624       0.022707       0.022114       0.015269      -0.150187       0.081668      -0.362723      -0.218373       0.097162       0.121211             11.352345       8.119452      -0.559527      -0.401328      10.804541       3.944267      15.133041          -0.010669
           23              C       8.490268       5.268648      10.307050       0.002615      40.395237 0.58477014E+03  0.14724937E+05                                10.277643                            8.307963       0.398372       2.068628                    0.999938      30.765217      89.916839       0.549544       0.442624      -1.053823      -0.034773      -0.040088       0.071851       0.089324       0.028287       0.164193      -0.009283      -0.094679      -0.250466      -0.215320       0.084375       0.130946             11.368639      10.368063      -0.852348      -4.648487       7.680051       1.391404      16.057802           0.023197
           24              C       7.810464       5.011924       7.796257      -0.005792      40.893079 0.59719202E+03  0.15125885E+05                                10.401011                            8.409087       0.344330       2.044788                    0.999905      31.239288      91.746338       0.544608       0.444033      -1.052365      -0.074566      -0.044883      -0.037654       0.094828      -0.021403      -0.108809      -0.015659      -0.247361       0.307518      -0.214754       0.073751       0.141003             11.633045      17.540555      -1.038795       4.307112       7.167967      -0.200928      10.190615           0.028016
           25              C       6.172836       8.104478       9.736592      -0.034119      28.289173 0.36902489E+03  0.83715374E+04                                 8.265814                            6.570393       0.009683       2.027783                    0.997473      26.992212      77.552174       0.615458       0.438691      -1.044896      -0.028254       0.007407       0.004039       0.029487      -0.020135       0.007777       0.012413       0.021574      -0.051454      -0.030426      -0.000994       0.031420              9.191715       8.111305       3.341466       1.656374       7.614310       1.379139      11.849530           0.006346
           26              C       6.213648       8.137177       7.420645      -0.038783      29.232690 0.40862018E+03  0.95227534E+04                                 8.574289                            7.021737      -0.179745       1.959182                    0.997093      27.740889      81.165406       0.580848       0.452481      -1.035346      -0.026059       0.008633      -0.000669       0.027460      -0.018645      -0.014418      -0.005447       0.019587      -0.020931      -0.026063      -0.001394       0.027458              9.379805       8.480735       3.443021       0.589003       7.886045       0.396441      11.772637           0.006607
           27              C       4.498435      10.532477       2.301064       0.028594      44.143260 0.53713800E+03  0.13204001E+05                                10.830203                            7.900083       0.401140       2.077136                    0.999810      29.704531      84.992796       0.571844       0.435721      -1.060957       0.005965       0.072468      -0.022122       0.076004       0.007796       0.000583       0.080508       0.294020       0.343348      -0.223596       0.089834       0.133762             13.233655       6.984568       1.638423      -0.394264      24.099689      -4.092213       8.616707           0.024360
           28              C       3.104256       8.599841       0.981100      -0.116308      41.915145 0.67043971E+03  0.17526906E+05                                10.646192                            8.996306       0.176497       1.980608                    0.999018      33.139261      99.757465       0.517560       0.452689      -1.044462      -0.013258       0.017204      -0.006617       0.022705       0.026286      -0.149177       0.023147      -0.076575      -0.362664      -0.218364       0.097154       0.121210             11.352505      10.738497      -0.697440       3.917743       8.185781      -0.608182      15.133237          -0.010671
           29              C       4.341353       6.905019       4.583010       0.002561      40.396926 0.58480009E+03  0.14725869E+05                                10.277899                            8.308156       0.398409       2.068632                    0.999938      30.765927      89.919237       0.549540       0.442622      -1.053825      -0.041868      -0.032590       0.071846       0.089314       0.023159      -0.000638       0.164445       0.100107      -0.250455      -0.215312       0.084376       0.130936             11.368932       7.598125      -0.706492       1.145048      10.450445      -4.715409      16.058226           0.023189
           30              C       4.049234       6.239657       2.072217      -0.005726      40.891106 0.59715722E+03  0.15124783E+05                                10.400671                            8.408834       0.344337       2.044801                    0.999905      31.238462      91.743249       0.544617       0.444032      -1.052365      -0.048745      -0.072118      -0.037649       0.094840      -0.034281      -0.021360      -0.107830       0.241504       0.307552      -0.214759       0.073750       0.141009             11.632649       7.087345      -0.488311       0.025849      17.620321       4.311552      10.190282           0.028025
           31              C       7.051388       4.441661       4.012552      -0.034109      28.288918 0.36902083E+03  0.83714179E+04                                 8.265765                            6.570354       0.009675       2.027787                    0.997473      26.991947      77.551149       0.615460       0.438690      -1.044897       0.005913      -0.028606       0.004044       0.029490      -0.018883       0.012803       0.007116      -0.025682      -0.051456      -0.030423      -0.000991       0.031414              9.191668       7.966611       3.349077       1.464355       7.758944       1.581573      11.849448           0.006354
           32              C       7.086188       4.480697       1.696605      -0.038797      29.233306 0.40863098E+03  0.95230721E+04                                 8.574403                            7.021826      -0.179748       1.959176                    0.997093      27.741340      81.167125       0.580845       0.452481      -1.035345       0.007262      -0.026482      -0.000671       0.027468      -0.017508      -0.006198      -0.014112      -0.023391      -0.020906      -0.026061      -0.001389       0.027450              9.379930       8.249448       3.455288       0.426850       8.117608       0.567327      11.772734           0.006604
           33              C       2.128717       8.284268       3.422976       0.028434      44.146436 0.53718506E+03  0.13205392E+05                                10.830511                            7.900286       0.401353       2.077177                    0.999810      29.705967      84.996485       0.571855       0.435705      -1.060971      -0.072645      -0.002147       0.022115       0.075967       0.023189       0.080424      -0.003652      -0.290708       0.343334      -0.223569       0.089812       0.133757             13.234064      24.225298       0.730571      -4.107430       6.859975      -0.178522       8.616919           0.024330
           34              C       4.131996       9.574883       4.742940      -0.116297      41.915028 0.67043754E+03  0.17526836E+05                                10.646183                            8.996301       0.176469       1.980601                    0.999018      33.139157      99.757135       0.517559       0.452690      -1.044462      -0.016492       0.014122       0.006628       0.022701       0.022118       0.015271      -0.150178       0.081681      -0.362690      -0.218361       0.097159       0.121203             11.352495       8.119574      -0.559538      -0.401345      10.804670       3.944281      15.133240          -0.010669
           35              C       5.759416       8.250370       1.141030       0.002550      40.397523 0.58481119E+03  0.14726219E+05                                10.277982                            8.308222       0.398411       2.068627                    0.999938      30.766266      89.920450       0.549539       0.442621      -1.053825       0.034765       0.040090      -0.071834       0.089308       0.028285       0.164192      -0.009282      -0.094668      -0.250430      -0.215312       0.084366       0.130946             11.369022      10.368400      -0.852395      -4.648676       7.680303       1.391481      16.058363           0.023189
           36              C       6.439220       8.507094       3.651823      -0.005865      40.896325 0.59724940E+03  0.15127683E+05                                10.401475                            8.409430       0.344379       2.044784                    0.999906      31.240795      91.751441       0.544604       0.444026      -1.052370       0.074553       0.044875       0.037635       0.094806      -0.021408      -0.108804      -0.015655      -0.247323       0.307536      -0.214737       0.073731       0.141006             11.633593      17.541457      -1.038873       4.307362       7.168262      -0.200953      10.191060           0.028009
           37              C       8.076848       5.414540       1.711488      -0.034120      28.289406 0.36902912E+03  0.83716669E+04                                 8.265902                            6.570462       0.009590       2.027755                    0.997473      26.992324      77.552944       0.615449       0.438695      -1.044892       0.028252      -0.007406      -0.004041       0.029485      -0.020138       0.007779       0.012415       0.021558      -0.051443      -0.030427      -0.000990       0.031417              9.191813       8.111396       3.341511       1.656393       7.614405       1.379162      11.849638           0.006350
           38              C       8.036036       5.381841       4.027435      -0.038783      29.232881 0.40862368E+03  0.95228630E+04                                 8.574360                            7.021793      -0.179799       1.959165                    0.997093      27.741004      81.166071       0.580842       0.452485      -1.035343       0.026069      -0.008637       0.000667       0.027470      -0.018638      -0.014419      -0.005450       0.019574      -0.020928      -0.026061      -0.001388       0.027449              9.379890       8.480820       3.443065       0.589019       7.886125       0.396447      11.772724           0.006606
           39              N      10.284302      12.801499       9.432073      -0.358518      47.233640 0.55446224E+03  0.13574654E+05                                10.819168                            7.649164       0.328824       2.102648                    0.998401      29.706397      81.566454       0.632211       0.395719      -1.099924      -0.031413       0.047925      -0.002165       0.057344       0.014143      -0.000847       0.057446       0.203379       0.199963      -0.151111       0.068650       0.082461             13.589722       6.894246       2.460007      -0.578053      25.991820      -4.480883       7.883101           0.040009
           40              N       9.025693       2.183176      -0.033199      -0.336314      33.766412 0.55599884E+03  0.13655087E+05                                 8.555748                            7.660968       0.419967       2.087275                    0.999893      31.130632      86.298795       0.630029       0.395845      -1.097147      -0.064290      -0.007508      -0.115723       0.132595       0.027677      -0.171435       0.038160      -0.102947      -0.385426      -0.249345       0.121300       0.128045              8.779080       8.477546      -0.785366       2.888129       6.635485      -0.438197      11.224209           0.021654
           41              N       9.874964       7.332837       5.964908      -0.382320      41.285707 0.61356134E+03  0.15461540E+05                                 9.942721                            8.156496       0.113922       2.027652                    0.997146      30.800725      86.801392       0.597765       0.406612      -1.088611       0.042972      -0.045692       0.026928       0.068260       0.008242       0.001107       0.113432       0.103287      -0.207192      -0.159530       0.070125       0.089406             10.856302       7.323290      -0.299434       0.691646       9.306822      -4.674194      15.938793           0.053217
           42              N      10.327166       8.354358       9.759259      -0.403679      41.616808 0.61558316E+03  0.15519001E+05                                10.015998                            8.147019       0.198236       2.047916                    0.997064      31.105469      87.563336       0.600879       0.404336      -1.090580       0.006336      -0.056414      -0.004125       0.056918      -0.039435      -0.019705      -0.077346       0.190714       0.190145      -0.162957       0.070729       0.092228             11.171923       6.908662      -0.667504       0.176044      17.759153       3.579308       8.847953           0.040953
           43              N       7.652593       9.549257       8.605865       0.371075      21.353561 0.24063622E+03  0.47957901E+04                                 6.407081                            4.991393       0.164945       2.183038                    0.999229      20.111440      50.300782       0.791577       0.388252      -1.101948       0.036900       0.067237      -0.003356       0.076771       0.023169      -0.002876       0.001070      -0.013958       0.064444      -0.035092       0.013368       0.021723              7.215724       6.194246       2.884061       0.774747       6.629504       0.798822       8.823421           0.009694
           44              N       2.291558       5.218591       7.740047      -0.358521      47.233127 0.55445517E+03  0.13574433E+05                                10.819079                            7.649105       0.328858       2.102662                    0.998401      29.706187      81.565639       0.632215       0.395718      -1.099925      -0.046208       0.033898       0.002151       0.057349       0.024744       0.057322      -0.003871      -0.199273       0.199965      -0.151107       0.068646       0.082461             13.589608      26.197156       1.443460      -4.505029       6.688632      -0.341604       7.883034           0.040004
           45              N      10.228382       3.324195       5.757239      -0.336323      33.765918 0.55598772E+03  0.13654733E+05                                 8.555618                            7.660850       0.420000       2.087285                    0.999893      31.130513      86.297933       0.630040       0.395840      -1.097151       0.010884       0.063817       0.115717       0.132595       0.022120       0.029089      -0.173199       0.108182      -0.385446      -0.249342       0.121295       0.128046              8.778949       6.557995      -0.684268      -0.285702       8.554814       2.907142      11.224039           0.021654
           46              N       7.774180       5.339772      11.207212      -0.382440      41.292978 0.61369871E+03  0.15465898E+05                                 9.943981                            8.157490       0.113773       2.027564                    0.997146      30.803876      86.813344       0.597719       0.406620      -1.088604       0.043386      -0.045313      -0.026959       0.068282       0.013624       0.113354      -0.004857      -0.101005      -0.207224      -0.159559       0.070134       0.089425             10.857723       9.270975      -0.401999      -4.632036       7.361123       0.936639      15.941070           0.053250
           47              N       6.730291       4.941916       7.412861      -0.403678      41.617195 0.61558928E+03  0.15519204E+05                                10.016081                            8.147075       0.198201       2.047905                    0.997064      31.105586      87.563985       0.600875       0.404337      -1.090578       0.056006      -0.009287       0.004109       0.056919      -0.029200      -0.078278      -0.015612      -0.197936       0.190128      -0.162953       0.070727       0.092226             11.172022      17.659215      -1.233651       3.583644       7.008830      -0.012428       8.848020           0.040952
           48              N       5.677698       7.675627       8.566255       0.371070      21.353716 0.24063815E+03  0.47958370E+04                                 6.407103                            4.991406       0.164956       2.183038                    0.999229      20.111536      50.301029       0.791578       0.388251      -1.101949      -0.069087      -0.033310       0.003354       0.076771       0.022309       0.000917      -0.002923       0.018752       0.064444      -0.035093       0.013371       0.021722              7.215753       6.931229       2.845256       0.838477       5.892547       0.731680       8.823482           0.009696
           49              N       3.965382       0.717519       2.016007      -0.358554      47.237894 0.55451884E+03  0.13576402E+05                                10.819842                            7.649575       0.328785       2.102616                    0.998401      29.707859      81.571870       0.632191       0.395721      -1.099921       0.031431      -0.047940       0.002150       0.057366       0.014152      -0.000851       0.057451       0.203384       0.199998      -0.151122       0.068648       0.082473             13.590661       6.894645       2.460249      -0.578109      25.993777      -4.481244       7.883561           0.040002
           50              N       2.490996       8.742984       0.033199      -0.336277      33.763860 0.55594369E+03  0.13653368E+05                                 8.555229                            7.660513       0.420080       2.087322                    0.999893      31.129573      86.294162       0.630059       0.395837      -1.097155       0.064293       0.007504       0.115698       0.132574       0.027680      -0.171413       0.038151      -0.102943      -0.385372      -0.249314       0.121284       0.128030              8.778543       8.477036      -0.785302       2.887932       6.635106      -0.438161      11.223487           0.021635
           51              N       4.374720       6.186181       5.483172      -0.382377      41.289351 0.61363036E+03  0.15463733E+05                                 9.943372                            8.157010       0.113815       2.027599                    0.997147      30.802254      86.807309       0.597740       0.406618      -1.088606      -0.042975       0.045709      -0.026938       0.068278       0.008243       0.001107       0.113441       0.103296      -0.207230      -0.159546       0.070129       0.089417             10.857036       7.323744      -0.299458       0.691697       9.307394      -4.674561      15.939969           0.053260
           52              N       3.922518       5.164660       1.688821      -0.403721      41.620434 0.61565048E+03  0.15521144E+05                                10.016629                            8.147506       0.198139       2.047865                    0.997064      31.107048      87.569428       0.600856       0.404340      -1.090575      -0.006321       0.056432       0.004105       0.056933      -0.039444      -0.019709      -0.077348       0.190722       0.190167      -0.162967       0.070731       0.092236             11.172663       6.909061      -0.667599       0.176046      17.760432       3.579579       8.848495           0.040950
           53              N       6.597091       3.969761       2.842215       0.371064      21.353942 0.24064074E+03  0.47959071E+04                                 6.407162                            4.991443       0.164936       2.183028                    0.999229      20.111712      50.301760       0.791571       0.388253      -1.101946      -0.036901      -0.067252       0.003357       0.076784       0.023182      -0.002875       0.001067      -0.013965       0.064458      -0.035107       0.013379       0.021728              7.215825       6.194335       2.884115       0.774765       6.629603       0.798843       8.823536           0.009706
           54              N      11.958126       8.300427       3.708033      -0.358430      47.229754 0.55440641E+03  0.13572944E+05                                10.818583                            7.648782       0.328806       2.102668                    0.998400      29.704883      81.561234       0.632226       0.395720      -1.099924       0.046185      -0.033893      -0.002147       0.057327       0.024737       0.057314      -0.003870      -0.199252       0.199941      -0.151088       0.068638       0.082450             13.588939      26.195768       1.443361      -4.504758       6.688365      -0.341580       7.882683           0.039985
           55              N       4.021302      10.194823       5.690841      -0.336266      33.763569 0.55593722E+03  0.13653161E+05                                 8.555148                            7.660441       0.420112       2.087332                    0.999893      31.129514      86.293691       0.630065       0.395834      -1.097157      -0.010884      -0.063820      -0.115691       0.132574       0.022116       0.029077      -0.173186       0.108165      -0.385369      -0.249312       0.121272       0.128040              8.778461       6.557654      -0.684224      -0.285694       8.554334       2.906942      11.223394           0.021628
           56              N       6.475504       8.179246       0.240868      -0.382378      41.289715 0.61363752E+03  0.15463964E+05                                 9.943448                            8.157074       0.113790       2.027589                    0.997146      30.802411      86.807998       0.597735       0.406619      -1.088605      -0.043373       0.045312       0.026952       0.068270       0.013622       0.113347      -0.004860      -0.100986      -0.207228      -0.159549       0.070134       0.089415             10.857115       9.270507      -0.401980      -4.631742       7.360753       0.936586      15.940085           0.053264
           57              N       7.519393       8.577102       4.035219      -0.403583      41.613479 0.61551850E+03  0.15516966E+05                                10.015468                            8.146592       0.198186       2.047927                    0.997063      31.103893      87.557799       0.600895       0.404336      -1.090579      -0.055979       0.009273      -0.004117       0.056891      -0.029199      -0.078275      -0.015610      -0.197907       0.190125      -0.162938       0.070715       0.092224             11.171313      17.658021      -1.233526       3.583378       7.008441      -0.012419       8.847476           0.040935
           58              N       8.571986       5.843391       2.881825       0.371072      21.353927 0.24064109E+03  0.47959118E+04                                 6.407149                            4.991439       0.164998       2.183050                    0.999229      20.111660      50.301482       0.791574       0.388251      -1.101948       0.069075       0.033307      -0.003351       0.076759       0.022301       0.000923      -0.002921       0.018729       0.064447      -0.035082       0.013360       0.021723              7.215808       6.931293       2.845295       0.838490       5.892604       0.731692       8.823527           0.009684
           59              O       8.549650      10.502044       8.605980      -0.441191      30.427350 0.43965388E+03  0.10010301E+05                                 7.658725                            6.441017       0.666262       2.286963                    0.998704      25.788955      65.111437       0.760222       0.353858      -1.147711      -0.080052      -0.030167       0.013097       0.086544       0.110479       0.022383       0.009302      -0.004439      -0.414066      -0.140484      -0.040590       0.181074              8.470629       9.021396       4.550644       1.236196      10.555625       0.901953       5.834867           0.053666
           60              O       4.679054       6.829916       8.566140      -0.441193      30.427620 0.43965900E+03  0.10010448E+05                                 7.658765                            6.441052       0.666238       2.286952                    0.998704      25.789081      65.111886       0.760221       0.353858      -1.147711       0.034331       0.078361      -0.013111       0.086550       0.109637       0.010467       0.021869       0.027625      -0.414069      -0.140486      -0.040591       0.181077              8.470674      11.029396       4.444925       0.965737       8.547725       1.187075       5.834901           0.053671
           61              O       5.700034       3.016974       2.842100      -0.441223      30.429865 0.43969731E+03  0.10011543E+05                                 7.659144                            6.441335       0.666249       2.286936                    0.998704      25.790094      65.115260       0.760203       0.353858      -1.147710       0.080086       0.030175      -0.013092       0.086578       0.110486       0.022391       0.009294      -0.004445      -0.413969      -0.140455      -0.040610       0.181065              8.471122       9.021921       4.550969       1.236307      10.556266       0.902038       5.835179           0.053691
           62              O       9.570630       6.689102       2.881940      -0.441156      30.426495 0.43963820E+03  0.10009856E+05                                 7.658583                            6.440902       0.666249       2.286971                    0.998704      25.788461      65.109946       0.760229       0.353858      -1.147711      -0.034332      -0.078318       0.013137       0.086515       0.109637       0.010482       0.021868       0.027599      -0.414158      -0.140515      -0.040577       0.181092              8.470472      11.029133       4.444812       0.965700       8.547529       1.187023       5.834755           0.053601

******************************************************
Auxiliary information for the entire system
The total spin magnetic moment of the unit cell is   21.960846
The total net atomic charge of the unit cell is   0.000003
Accuracy of reproducing the electrostatic potential in the unit cell:
  The inner radius (bohr) =    5.0000
  The outer radius (bohr) =   12.0000
  Valid grid points have density less than (e/(bohr^3)) =    0.0001
  The number of valid grid points were=        55672
  The rms potential error without charges in kcal/mol is=      8.73340
  The rms potential error with partial charges in kcal/mol is=      2.00102
  The RRMSE value at monopole order=      0.22912
  The rms potential error with partial charges and cloud penetration in kcal/mol is=      1.98315
  The RRMSE value at monopole order with cloud penetration is=      0.22708
  The rms potential error with partial charges and atomic dipoles in kcal/mol is=      1.03544
  The RRMSE value at dipole order=      0.11856
  The rms potential error with partial charges, atomic dipoles and cloud penetration in kcal/mol is=      1.01701
  The RRMSE value at dipole order with cloud penetration=      0.11645

******************************************************
The electron densities and ab initio electrostatic potential were computed in VASP using the PBE functional and
projector augmented wave method. See the main text of the journal article for a description of computational details.
The atomic charges, dipoles, and quadrupoles were computed with the DDEC6 method as described in
(a) T. A. Manz and N. Gabaldon Limas, RSC Adv. 6 (2016) 47771-47801 DOI: 10.1039/c6ra04656h
(b) N. Gabaldon Limas and T. A. Manz, RSC Adv. 8 (2018) 2678-2707 DOI: 10.1039/c7ra11829e.
For each atom in the material, the electron cloud parameters were fit to the spherically averaged atom-in-material
electron density using radial positions for which this density was between 10^-4 and 10^-2 electrons per cubic bohr.
The polarizabilities, dispersion coefficients, and quantum Drude oscillator (QDO) parameters were fit using the MCLF method.
The magnetic structure of the system was optimized in VASP from the default ferromagnetic initial guess using spin polarization.
The atomic spin moments (ASMs) were computed on this optimized magnetic structure using the DDEC6 partition as inputs
to the method of T. A. Manz and D. S. Sholl, J. Chem. Theory Comput. 7 (2011) 4146-4164 DOI: 10.1021/ct200539n.
The RMSE and RRMSE were computed using a uniform grid with Ewald summation.
