# Supplementary material for: A collection of forcefield precursors for metal–organic frameworks
Source: RSC Adv. 2019 Nov 13;9(63):36492–507. doi: 10.1039/c9ra07327b (PMC9075174; doi:10.1039/c9ra07327b)
Supplement: RA-009-C9RA07327B-s4314 [file RA-009-C9RA07327B-s4314.xyz]

   94
jmolscript: load "" {1 1 1} spacegroup "x,y,z" unitcell [{     10.542900     0.000000     0.000000 }, {     -2.881383    11.272055     0.000000 }, {     -2.126605    -4.707634    10.531651 }]
In    -1.330424    -3.238386     8.369924     1.573356
In     6.865336     9.802807     2.161727     1.573108
In     5.271450     0.000000     0.000000     1.506123
In     4.208147    -2.353817     5.265826     1.518277
P      1.942692    -0.263748     0.524476     1.519920
P      1.970396    -2.492999     8.040916     1.495859
P      7.099117    -1.154144     6.669695     1.431133
P      6.473603    -4.443886    10.007175     1.519856
P      3.564516     9.057420     2.490735     1.495824
P     -1.564205     7.718565     3.861956     1.431023
C      5.714326     6.823654     5.493309     0.127414
C      6.247062     5.157951     7.005654     0.108933
C      5.624659     5.891119     4.460154    -0.142474
C      6.186959     4.169660     6.024104    -0.176385
C      5.856675     4.556643     4.691851     0.106283
C      5.739109     3.536584     3.637632     0.108020
C      4.948268     3.772437     2.477044    -0.161768
C      6.381917     2.315643     3.718726    -0.156832
C      4.823150     2.788629     1.520770     0.112059
C      6.252844     1.371637     2.696103     0.115733
C      2.406684     6.153559     6.369543     0.109894
C      1.653877     5.940004     4.151577     0.109814
C      2.757162     4.814598     6.396925    -0.166014
C      2.002827     4.606818     4.135779    -0.155940
C      2.574014     4.008787     5.266879     0.092848
C     -0.179414    -0.259233     5.038342     0.127442
C     -0.712150     1.406470     3.525997     0.108890
C     -0.089747     0.673302     6.071497    -0.142462
C     -0.652047     2.394761     4.507547    -0.176349
C     -0.321763     2.007778     5.839800     0.106304
C     -0.204197     3.027837     6.894019     0.108011
C      0.586644     2.791984     8.054607    -0.161778
C     -0.847005     4.248778     6.812925    -0.156842
C      0.711762     3.775792     9.010881     0.112120
C     -0.717932     5.192784     7.835548     0.115737
C      3.128228     0.410862     4.162108     0.109870
C      3.881035     0.624417     6.380074     0.109821
C      2.777750     1.749823     4.134726    -0.166044
C      3.532085     1.957603     6.395872    -0.155943
C      2.960898     2.555634     5.264772     0.092854
N      6.018429     6.456184     6.759214    -0.264189
N      5.451430     1.594343     1.622927    -0.258714
N      1.844758     6.719259     5.255294    -0.266792
N     -0.483517     0.108237     3.772437    -0.264228
N      0.083482     4.970078     8.908724    -0.258693
N      3.690154    -0.154838     5.276357    -0.266785
O     -3.417984     6.506592     9.594334    -0.810129
O     -1.796519     9.963892     1.214299    -0.753159
O      0.520947    10.597337     0.715099    -0.705880
O      1.707787     1.126734     1.266958    -0.597836
O      0.605874    -2.861906     7.436399    -0.730382
O      2.214381    -3.250024     9.318405    -0.784252
O      3.058029    -2.687883     7.019345    -0.727740
O      1.942045    -0.947536     8.431640    -0.551032
O      8.382131    -1.879465     6.996176    -0.760367
O      5.891436    -2.033406     6.528570    -0.742072
O      7.311423    -0.340037     5.330069    -0.487636
O      6.811368    -0.073442     7.759720    -0.508368
O      8.952896     0.057829     0.937317    -0.809574
O      7.331431    -3.399471     9.317352    -0.753348
O      5.013965    -4.032916     9.816552    -0.706301
O      3.827125     5.437687     9.264693    -0.598314
O      4.929038     9.426327     3.095252    -0.730299
O      3.320531     9.814445     1.213246    -0.784326
O      2.476883     9.252304     3.512306    -0.727729
O      3.592867     7.511957     2.100011    -0.551030
O     -2.847219     8.443886     3.535475    -0.760214
O     -0.356524     8.597827     4.003081    -0.741966
O     -1.776511     6.904458     5.201582    -0.487617
O     -1.276456     6.637863     2.771931    -0.508331
H      5.529310     7.928479     5.281623     0.111660
H      6.501050     4.878367     8.081252     0.108396
H      5.355691     6.232293     3.406147     0.120387
H      6.399244     3.082959     6.295610     0.125897
H      4.420399     4.773669     2.340765     0.126739
H      7.025777     2.069701     4.626765     0.113957
H      4.171756     2.966123     0.602200     0.106740
H      6.827651     0.388722     2.751815     0.101340
H      2.584328     6.808030     7.285901     0.113209
H      1.192361     6.419474     3.225950     0.114925
H      3.198638     4.360185     7.344668     0.119178
H      1.827226     3.982757     3.198041     0.122382
H      0.005602    -1.364058     5.250028     0.111651
H      0.179221     0.332128     7.125504     0.120419
H      1.114513     1.790752     8.190886     0.126739
H     -1.490865     4.494720     5.904886     0.113960
H      1.363156     3.598298     9.929451     0.106772
H     -1.292739     6.175699     7.779836     0.101360
H      2.950584    -0.243609     3.245750     0.113174
H      4.342551     0.144947     7.305701     0.115000
H      2.336274     2.204236     3.186983     0.119117
H      3.707686     2.581664     7.333610     0.122413
H     -0.966138     1.686054     2.450399     0.108307
H     -0.864332     3.481462     4.236041     0.125884

The following XYZ coordinates are in angstroms. Other properties are in atomic units.
The sperically averaged electron density of each atom fit to a function of the form exp(a - br)
eigen_1, eigen_2 and eigen_3 are the three eigenvalues of traceless quadrupole moment tensor
  atom number  atomic symbol              X              Y              Z     net charge C6 coefficient C8 coefficient C10 coefficient fluctuating dipole atomic polarizability isotropic forcefield polarizability              a              b squared Pearson coefficient          <r^3>          <r^4>         wp_QDO          m_QDO          q_QDO       dipole_x       dipole_y       dipole_z         dipole            Qxy            Qxz            Qyz     Q(x^2-y^2)  Q(3z^2 - R^2)        eigen_1        eigen_2        eigen_3 static polarizability      alpha(xx)      alpha(xy)      alpha(xz)      alpha(yy)      alpha(yz)      alpha(zz) atomic spin moment
            1             In      -1.330424      -3.238386       8.369924       1.573356     107.035790 0.22472766E+04  0.73253400E+05                                15.337194                           12.921948       1.087559       2.089187                    0.999248      69.414999     178.654566       0.674379       0.278632      -1.279627       0.007164       0.079203       0.051446       0.094716      -0.026459      -0.024311       0.006992      -0.085184      -0.012490      -0.057047       0.001573       0.055473             17.457742      21.234563      -0.274047       0.157675      13.318311      -4.245852      17.820354           0.003251
            2             In       6.865336       9.802807       2.161727       1.573108     107.041783 0.22474887E+04  0.73262034E+05                                15.337665                           12.922533       1.087935       2.089255                    0.999250      69.418326     178.665145       0.674366       0.278631      -1.279629      -0.007163      -0.079326      -0.051502       0.094850      -0.026481      -0.024281       0.007095      -0.085195      -0.012105      -0.057058       0.001581       0.055477             17.458122      21.235115      -0.273808       0.157290      13.318535      -4.245537      17.820717           0.003348
            3             In       5.271450       0.000000       0.000000       1.506123     162.414845 0.35114645E+04  0.12636639E+06                                19.588217                           15.819815       1.177062       2.102680                    0.997858      71.182617     184.714573       0.636820       0.267267      -1.309455       0.000043      -0.000009      -0.000020       0.000048      -0.024191      -0.017826      -0.190680       0.068287      -0.174564      -0.227105       0.065754       0.161350             23.124318      23.950813      -0.535581       1.071523      18.553987       1.044887      26.868155           0.008882
            4             In       4.208147      -2.353817       5.265826       1.518277     163.051513 0.35039113E+04  0.12608062E+06                                19.767473                           15.887547       1.044549       2.062813                    0.998047      71.177016     184.948005       0.630114       0.270142      -1.305399       0.000001      -0.000005       0.000003       0.000006       0.057420       0.029329      -0.041324       0.249589       0.557828      -0.235521       0.041820       0.193701             23.513863      26.754839      -0.005483      -3.475765      25.237556      -2.412783      18.549193           0.007816
            5              P       1.942692      -0.263748       0.524476       1.519920      63.630608 0.10233525E+04  0.29564649E+05                                12.975570                           10.200664       0.401594       1.925124                    0.999942      46.302697     143.779375       0.556027       0.381297      -1.096583       0.008216      -0.079212      -0.018063       0.081660      -0.021578       0.014416       0.038019      -0.089333       0.000460      -0.059919      -0.007740       0.067659             14.887226      16.476851       0.938371      -0.594001       9.591713      -0.945460      18.593112          -0.015642
            6              P       1.970396      -2.492999       8.040916       1.495859      64.371495 0.10061211E+04  0.28953437E+05                                13.032463                           10.124242       0.466489       1.941078                    0.999927      46.633240     144.681959       0.557122       0.382037      -1.095682       0.021766      -0.028003      -0.018057       0.039799       0.008067       0.047137       0.023802      -0.000741       0.060502      -0.046498      -0.015958       0.062456             14.932723      14.972763       0.183914      -0.678902      13.397865      -2.906013      16.427540          -0.017537
            7              P       7.099117      -1.154144       6.669695       1.431133      64.000236 0.11146936E+04  0.32814422E+05                                12.895149                           10.579000       0.331382       1.898111                    0.999891      47.515490     147.688059       0.552627       0.376500      -1.102901       0.019740      -0.060011       0.016001       0.065169       0.010395      -0.055220       0.001056       0.006349       0.108656      -0.052975      -0.018762       0.071737             14.228534      17.101109      -0.720354       1.260841      14.544526      -1.923735      11.039966          -0.031126
            8              P       6.473603      -4.443886      10.007175       1.519856      63.597992 0.10227166E+04  0.29541436E+05                                12.970998                           10.197192       0.401063       1.925193                    0.999942      46.283599     143.704265       0.556151       0.381274      -1.096608      -0.008161       0.079226       0.018137       0.081684      -0.021627       0.014426       0.038010      -0.089092       0.000350      -0.059868      -0.007707       0.067575             14.881885      16.470881       0.937926      -0.593858       9.589034      -0.944717      18.585739          -0.015588
            9              P       3.564516       9.057420       2.490735       1.495824      64.371699 0.10061272E+04  0.28953632E+05                                13.032427                           10.124226       0.466509       1.941084                    0.999927      46.633253     144.681644       0.557127       0.382034      -1.095685      -0.021708       0.027993       0.018094       0.039778       0.008038       0.047069       0.023799      -0.000782       0.060702      -0.046450      -0.015960       0.062410             14.932658      14.972624       0.183886      -0.678889      13.397928      -2.906021      16.427421          -0.017535
           10              P      -1.564205       7.718565       3.861956       1.431023      64.006783 0.11148515E+04  0.32820156E+05                                12.895871                           10.579660       0.331580       1.898133                    0.999891      47.518648     147.699176       0.552618       0.376494      -1.102909      -0.019752       0.060029      -0.016022       0.065194       0.010406      -0.055237       0.001054       0.006282       0.108678      -0.053013      -0.018735       0.071748             14.229289      17.102067      -0.720334       1.260893      14.545308      -1.923938      11.040494          -0.031144
           11              C       5.714326       6.823654       5.493309       0.127414      29.219316 0.42373633E+03  0.99445477E+04                                 8.520639                            7.073738      -0.086698       1.985208                    0.998486      27.294082      79.599645       0.589363       0.442826      -1.043096       0.037011      -0.045709       0.035174       0.068529       0.012120      -0.013502      -0.023697       0.082254      -0.097647      -0.052766      -0.009515       0.062280              9.355237       5.599779      -0.356534       1.041537      12.578501       0.954147       9.887431           0.002659
           12              C       6.247062       5.157951       7.005654       0.108933      28.598330 0.40448734E+03  0.93570450E+04                                 8.214401                            6.787389       0.008015       2.009364                    0.998850      27.153512      77.910401       0.619927       0.427102      -1.055499      -0.016692       0.053844      -0.043564       0.071243       0.016056      -0.013287      -0.030978       0.079658      -0.040689      -0.056047       0.000413       0.055634              8.920903       5.537919      -0.168866       1.379370      10.206271       2.098909      11.018518           0.002091
           13              C       5.624659       5.891119       4.460154      -0.142474      35.457171 0.52548830E+03  0.12988489E+05                                 9.472923                            7.724372      -0.143817       1.930620                    0.997248      30.672666      91.208697       0.581991       0.425789      -1.055467       0.017689       0.002513       0.011105       0.021037       0.007186      -0.012476      -0.010207       0.084466      -0.030822      -0.040636      -0.010273       0.050909             10.500593       5.824517      -0.035647       1.170109      15.488644       2.230711      10.188619           0.004353
           14              C       6.186959       4.169660       6.024104      -0.176385      35.815529 0.57094663E+03  0.14325600E+05                                 9.361544                            7.937985       0.027728       1.972243                    0.999172      31.173961      91.667597       0.589838       0.413863      -1.069094      -0.002873       0.011717      -0.010177       0.015783       0.000128      -0.011253      -0.016083       0.013242      -0.065588      -0.031613       0.009633       0.021980             10.026650       6.285274      -0.009526       1.541147      12.221767       3.076842      11.572910           0.002658
           15              C       5.856675       4.556643       4.691851       0.106283      33.810029 0.42988089E+03  0.10120782E+05                                 9.403905                            7.136352      -0.349604       1.901025                    0.998737      27.296138      79.620133       0.585605       0.444258      -1.042703       0.010776       0.001439       0.001556       0.010983       0.006945      -0.010648       0.014992       0.049591      -0.013437      -0.033171       0.002765       0.030406             11.106909       5.627063       0.126030       1.352484      15.882882       4.759600      11.810783           0.000117
           16              C       5.739109       3.536584       3.637632       0.108020      34.171430 0.42279019E+03  0.98864108E+04                                 9.389388                            7.022529      -0.292138       1.918226                    0.998613      26.990165      77.786923       0.598824       0.437415      -1.049524       0.002125       0.002981      -0.007013       0.007911       0.028256      -0.022975      -0.002511       0.008651       0.016488      -0.036107      -0.001849       0.037956             11.139077       6.955576      -1.236441       1.844982      14.609021       5.635536      11.852633           0.000145
           17              C       4.948268       3.772437       2.477044      -0.161768      36.117313 0.52200797E+03  0.12792556E+05                                 9.395033                            7.567079       0.112134       2.004798                    0.999600      30.351503      87.867368       0.607596       0.411349      -1.071975       0.021194      -0.007744       0.002465       0.022699       0.006310      -0.024562      -0.027262       0.022197      -0.052352      -0.042617       0.001923       0.040693             10.372726       6.849380      -0.883998       2.181400      11.956833       4.185474      12.311966           0.001556
           18              C       6.381917       2.315643       3.718726      -0.156832      37.408270 0.54198635E+03  0.13466157E+05                                 9.758289                            7.806036      -0.058770       1.949882                    0.998204      30.862019      91.255057       0.584718       0.421603      -1.060752      -0.013837      -0.004662      -0.013863       0.020134       0.029070      -0.023111      -0.029354       0.028298       0.018793      -0.040873      -0.014456       0.055329             10.955094       7.996495      -2.488020       1.666857      14.224302       3.966620      10.644485           0.002026
           19              C       4.823150       2.788629       1.520770       0.112059      29.229018 0.38122176E+03  0.86607266E+04                                 8.264691                            6.519391       0.227550       2.083279                    0.999545      26.500654      74.548977       0.644855       0.418088      -1.064631       0.050680      -0.043918       0.026491       0.072104       0.016684      -0.030300      -0.036554       0.058896      -0.032820      -0.055184      -0.007130       0.062314              9.231579       6.276512      -1.095204       2.178054       9.738152       3.136894      11.680073           0.001069
           20              C       6.252844       1.371637       2.696103       0.115733      30.605419 0.41957373E+03  0.98049513E+04                                 8.723111                            6.988492      -0.047472       1.997559                    0.997766      27.211804      78.727227       0.600453       0.436506      -1.048735      -0.036810       0.044326      -0.028195       0.064146       0.023925      -0.034979      -0.048122       0.039156      -0.023579      -0.060602      -0.011970       0.072572              9.747962       7.453330      -2.143682       1.987277      11.299601       2.803141      10.490953           0.000593
           21              C       2.406684       6.153559       6.369543       0.109894      29.123861 0.43067478E+03  0.10155768E+05                                 8.486609                            7.123291      -0.107287       1.976324                    0.997544      27.663037      81.057635       0.587895       0.441818      -1.042945      -0.022372      -0.007131      -0.061978       0.066277       0.020960      -0.018391      -0.004126       0.085733      -0.000874      -0.047571      -0.006791       0.054362              9.264113       5.984824      -1.595035       1.301264      12.694082       0.812254       9.113432           0.001839
           22              C       1.653877       5.940004       4.151577       0.109814      29.421851 0.40902244E+03  0.94938246E+04                                 8.405985                            6.834317       0.010956       2.008938                    0.999023      27.301604      78.614649       0.616223       0.428227      -1.054199       0.023232       0.006252       0.062019       0.066522       0.027568      -0.018440      -0.005942       0.091797       0.041187      -0.060415       0.004793       0.055622              9.280296       6.089644      -2.539559       1.312671      13.755000      -0.381213       7.996245           0.001374
           23              C       2.757162       4.814598       6.396925      -0.166014      36.096644 0.58039311E+03  0.14727214E+05                                 9.633321                            8.156308      -0.333187       1.855999                    0.997211      31.972595      96.775687       0.561580       0.429830      -1.051493      -0.006526       0.013626      -0.014373       0.020853       0.013421      -0.009958      -0.009858       0.075376      -0.005450      -0.040818      -0.003037       0.043855             10.598291       6.607778      -1.588202       0.705479      15.493997       2.387409       9.693097           0.003027
           24              C       2.002827       4.606818       4.135779      -0.155940      35.260502 0.53267155E+03  0.13164541E+05                                 9.318718                            7.690585       0.055354       1.984517                    0.998978      30.709939      90.273970       0.595209       0.416381      -1.065110       0.003057       0.008206       0.010263       0.013491       0.018982      -0.007534       0.011630       0.041253       0.044888      -0.038939       0.016552       0.022388             10.261984       6.569360      -2.736779       1.016267      16.031256       0.150660       8.185336           0.003035
           25              C       2.574014       4.008787       5.266879       0.092848      32.824533 0.44421751E+03  0.10579592E+05                                 9.415308                            7.413604      -0.536894       1.833966                    0.997870      28.191075      83.610046       0.554292       0.463975      -1.028017      -0.000331       0.003272      -0.000984       0.003433       0.000268      -0.013715      -0.005399       0.003994      -0.070925      -0.028787       0.010040       0.018748             11.043022       6.550509      -2.735460       0.693120      18.064898       1.650153       8.513661           0.000140
           26              C      -0.179414      -0.259233       5.038342       0.127442      29.218318 0.42371838E+03  0.99440396E+04                                 8.520522                            7.073639      -0.086778       1.985195                    0.998485      27.293580      79.598324       0.589360       0.442833      -1.043091      -0.037016       0.045716      -0.035178       0.068539       0.012124      -0.013511      -0.023704       0.082279      -0.097648      -0.052778      -0.009519       0.062297              9.355102       5.599707      -0.356545       1.041529      12.578294       0.953998       9.887304           0.002644
           27              C      -0.712150       1.406470       3.525997       0.108890      28.600135 0.40451340E+03  0.93578414E+04                                 8.214736                            6.787558       0.007981       2.009328                    0.998851      27.155262      77.917396       0.619923       0.427096      -1.055498       0.016660      -0.053823       0.043575       0.071227       0.016047      -0.013231      -0.031021       0.079632      -0.040724      -0.056082       0.000482       0.055600              8.921307       5.538102      -0.168869       1.379598      10.206436       2.098821      11.019383           0.002108
           28              C      -0.089747       0.673302       6.071497      -0.142462      35.456483 0.52547861E+03  0.12988185E+05                                 9.472807                            7.724298      -0.143815       1.930628                    0.997248      30.672205      91.206984       0.581994       0.425789      -1.055468      -0.017693      -0.002514      -0.011104       0.021039       0.007194      -0.012476      -0.010204       0.084482      -0.030842      -0.040639      -0.010282       0.050921             10.500444       5.824449      -0.035636       1.170102      15.488318       2.230628      10.188566           0.004396
           29              C      -0.652047       2.394761       4.507547      -0.176349      35.814104 0.57091506E+03  0.14324604E+05                                 9.361330                            7.937779       0.027703       1.972254                    0.999171      31.172929      91.663786       0.589844       0.413864      -1.069093       0.002871      -0.011719       0.010179       0.015786       0.000124      -0.011255      -0.016084       0.013261      -0.065593      -0.031617       0.009631       0.021986             10.026451       6.285117      -0.009467       1.541153      12.221341       3.076907      11.572895           0.002648
           30              C      -0.321763       2.007778       5.839800       0.106304      33.809659 0.42987456E+03  0.10120605E+05                                 9.403900                            7.136343      -0.349643       1.901019                    0.998737      27.295863      79.619461       0.585599       0.444264      -1.042698      -0.010778      -0.001436      -0.001558       0.010984       0.006945      -0.010649       0.014986       0.049611      -0.013456      -0.033172       0.002754       0.030418             11.106907       5.627058       0.126045       1.352491      15.882777       4.759631      11.810887           0.000123
           31              C      -0.204197       3.027837       6.894019       0.108011      34.172065 0.42280016E+03  0.98867008E+04                                 9.389467                            7.022585      -0.292120       1.918226                    0.998613      26.990578      77.788296       0.598825       0.437411      -1.049526      -0.002120      -0.002981       0.007012       0.007909       0.028251      -0.022964      -0.002497       0.008640       0.016483      -0.036103      -0.001833       0.037937             11.139163       6.955620      -1.236480       1.844972      14.609153       5.635569      11.852716           0.000172
           32              C       0.586644       2.791984       8.054607      -0.161778      36.117886 0.52202100E+03  0.12792950E+05                                 9.395082                            7.567139       0.112163       2.004798                    0.999600      30.351995      87.868936       0.607599       0.411345      -1.071978      -0.021177       0.007752      -0.002477       0.022687       0.006309      -0.024544      -0.027254       0.022187      -0.052400      -0.042609       0.001934       0.040675             10.372747       6.849424      -0.884091       2.181378      11.956951       4.185371      12.311867           0.001580
           33              C      -0.847005       4.248778       6.812925      -0.156842      37.409142 0.54200043E+03  0.13466610E+05                                 9.758467                            7.806161      -0.058809       1.949863                    0.998204      30.862521      91.257246       0.584710       0.421606      -1.060750       0.013834       0.004668       0.013868       0.020137       0.029063      -0.023101      -0.029350       0.028298       0.018777      -0.040867      -0.014447       0.055314             10.955304       7.996599      -2.488064       1.666847      14.224632       3.966753      10.644680           0.001998
           34              C       0.711762       3.775792       9.010881       0.112120      29.226710 0.38119047E+03  0.86598198E+04                                 8.264308                            6.519178       0.227619       2.083329                    0.999545      26.498978      74.542906       0.644858       0.418095      -1.064629      -0.050607       0.043969      -0.026525       0.072097       0.016737      -0.030280      -0.036534       0.058909      -0.032960      -0.055167      -0.007164       0.062330              9.231099       6.276176      -1.095141       2.177795       9.737850       3.136805      11.679270           0.001076
           35              C      -0.717932       5.192784       7.835548       0.115737      30.605728 0.41958054E+03  0.98051505E+04                                 8.723192                            6.988570      -0.047532       1.997539                    0.997766      27.211910      78.727705       0.600447       0.436508      -1.048733       0.036812      -0.044327       0.028184       0.064144       0.023927      -0.034968      -0.048112       0.039189      -0.023633      -0.060602      -0.011960       0.072562              9.748054       7.453330      -2.143620       1.987245      11.299702       2.803302      10.491130           0.000572
           36              C       3.128228       0.410862       4.162108       0.109870      29.125865 0.43070685E+03  0.10156775E+05                                 8.487113                            7.123625      -0.107569       1.976212                    0.997543      27.664742      81.065238       0.587869       0.441826      -1.042934       0.022354       0.007120       0.061990       0.066281       0.020967      -0.018376      -0.004099       0.085751      -0.000975      -0.047566      -0.006805       0.054371              9.264717       5.985141      -1.595192       1.301354      12.695039       0.812335       9.113972           0.001779
           37              C       3.881035       0.624417       6.380074       0.109821      29.421914 0.40902849E+03  0.94939927E+04                                 8.405998                            6.834383       0.010924       2.008925                    0.999023      27.301599      78.614553       0.616218       0.428229      -1.054198      -0.023216      -0.006247      -0.062030       0.066527       0.027561      -0.018433      -0.005936       0.091817       0.041152      -0.060414       0.004791       0.055623              9.280272       6.089661      -2.539504       1.312644      13.754896      -0.381146       7.996259           0.001428
           38              C       2.777750       1.749823       4.134726      -0.166044      36.098970 0.58043518E+03  0.14728643E+05                                 9.633810                            8.156650      -0.333442       1.855891                    0.997212      31.974981      96.786101       0.561560       0.429834      -1.051483       0.006505      -0.013620       0.014387       0.020852       0.013422      -0.009925      -0.009880       0.075386      -0.005574      -0.040816      -0.003048       0.043864             10.598851       6.608100      -1.588397       0.705571      15.494888       2.387349       9.693567           0.002939
           39              C       3.532085       1.957603       6.395872      -0.155943      35.260684 0.53267855E+03  0.13164765E+05                                 9.318761                            7.690655       0.055321       1.984506                    0.998978      30.710146      90.274919       0.595204       0.416383      -1.065108      -0.003052      -0.008210      -0.010269       0.013497       0.018982      -0.007537       0.011628       0.041273       0.044883      -0.038945       0.016547       0.022397             10.261981       6.569402      -2.736706       1.016306      16.031036       0.150683       8.185505           0.003113
           40              C       2.960898       2.555634       5.264772       0.092854      32.824109 0.44420947E+03  0.10579365E+05                                 9.415260                            7.413564      -0.536904       1.833966                    0.997870      28.190992      83.609976       0.554290       0.463978      -1.028014       0.000333      -0.003274       0.000981       0.003434       0.000271      -0.013714      -0.005404       0.004007      -0.070941      -0.028792       0.010036       0.018756             11.042952       6.550472      -2.735416       0.693153      18.064672       1.650144       8.513712           0.000142
           41              N       6.018429       6.456184       6.759214      -0.264189      35.300206 0.58062965E+03  0.14488593E+05                                 9.144645                            7.968254      -0.354953       1.910192                    0.995630      29.087407      82.634516       0.598578       0.410070      -1.082010       0.004076      -0.117585      -0.127558       0.173534       0.000984      -0.003684      -0.072368       0.053175      -0.081619      -0.092844       0.039444       0.053399              9.714430       6.440656      -0.538248       1.447471      11.316296      -0.095807      11.386337           0.001733
           42              N       5.451430       1.594343       1.622927      -0.258714      35.809856 0.55312890E+03  0.13579617E+05                                 9.127090                            7.679046      -0.124330       1.984475                    0.997128      28.457275      79.112483       0.624059       0.399779      -1.093425       0.020543       0.128612       0.111500       0.171451      -0.005874      -0.006405      -0.067951       0.064432      -0.055457      -0.089293       0.041984       0.047309              9.981473       7.972342      -2.098264       2.426862      10.336600       1.889493      11.635477           0.004670
           43              N       1.844758       6.719259       5.255294      -0.266792      36.191999 0.59498398E+03  0.14917150E+05                                 9.284556                            8.028906      -0.311316       1.919366                    0.996264      29.226291      82.852151       0.601294       0.406292      -1.086011       0.040906      -0.167513       0.005127       0.172511       0.027169       0.002987       0.007329       0.093448       0.153577      -0.079948       0.027499       0.052450             10.052083       6.862427      -1.971365       1.624904      13.310577       0.015235       9.983244           0.002827
           44              N      -0.483517       0.108237       3.772437      -0.264228      35.302823 0.58068771E+03  0.14490474E+05                                 9.145232                            7.968748      -0.355130       1.910113                    0.995630      29.089155      82.642027       0.598546       0.410080      -1.081999      -0.004071       0.117573       0.127583       0.173544       0.000976      -0.003680      -0.072343       0.053177      -0.081723      -0.092831       0.039464       0.053367              9.715049       6.441039      -0.538305       1.447586      11.317099      -0.095931      11.387009           0.001711
           45              N       0.083482       4.970078       8.908724      -0.258693      35.807871 0.55309205E+03  0.13578449E+05                                 9.126679                            7.678740      -0.124217       1.984528                    0.997128      28.456204      79.108024       0.624079       0.399773      -1.093431      -0.020455      -0.128578      -0.111529       0.171434      -0.005852      -0.006361      -0.067939       0.064492      -0.055613      -0.089302       0.042036       0.047266              9.981000       7.971957      -2.098055       2.426736      10.336109       1.889471      11.634933           0.004656
           46              N       3.690154      -0.154838       5.276357      -0.266785      36.191856 0.59497825E+03  0.14916980E+05                                 9.284540                            8.028869      -0.311347       1.919360                    0.996263      29.226242      82.852135       0.601295       0.406293      -1.086010      -0.040899       0.167517      -0.005123       0.172513       0.027165       0.002994       0.007328       0.093462       0.153560      -0.079949       0.027503       0.052446             10.052079       6.862444      -1.971417       1.624958      13.310516       0.015098       9.983278           0.002850
           47              O      -3.417984       6.506592       9.594334      -0.810129      57.121521 0.93685677E+03  0.25853927E+05                                11.953221                            9.613971      -0.295888       1.905793                    0.994880      32.157725      90.315814       0.599914       0.369968      -1.131416       0.002008      -0.051722      -0.061668       0.080512      -0.008282       0.002299      -0.013909      -0.031910      -0.018228      -0.015244      -0.011751       0.026995             13.983036      10.661939      -0.574404       3.822713       7.602763      -1.841845      23.684408           0.040133
           48              O      -1.796519       9.963892       1.214299      -0.753159      43.057511 0.71879601E+03  0.18565100E+05                                 9.842656                            8.372534       0.018018       2.028016                    0.995837      30.248385      82.189596       0.648448       0.365712      -1.134679       0.027617      -0.077431       0.015405       0.083640      -0.027744      -0.017098       0.003905       0.003891      -0.023749      -0.028482      -0.008556       0.037038             10.901346      13.039937       3.343245      -4.465497       8.482332      -3.223985      11.181770           0.092892
           49              O       0.520947      10.597337       0.715099      -0.705880      42.779459 0.70901897E+03  0.18231287E+05                                 9.797404                            8.322244      -0.007237       2.035967                    0.995258      29.429563      79.520317       0.650268       0.366315      -1.135376       0.042307      -0.078570       0.033071       0.095167       0.011341       0.008029       0.004675      -0.043314      -0.074195      -0.028151      -0.009342       0.037493             10.875753      17.832361      -0.772814      -0.739827       6.330497      -0.083351       8.464401           0.150537
           50              O       1.707787       1.126734       1.266958      -0.597836      34.825767 0.68863881E+03  0.17553682E+05                                 8.563805                            8.232942       0.307197       2.124685                    0.996050      29.193168      78.175652       0.650998       0.369105      -1.134833      -0.014391       0.055918       0.053667       0.078829       0.031731      -0.007747       0.046823       0.171492      -0.247388      -0.116454      -0.016208       0.132662              8.863007       7.296832       0.258995      -0.095891       8.186585       3.317039      11.105605           0.494952
           51              O       0.605874      -2.861906       7.436399      -0.730382      49.995061 0.87000068E+03  0.23500112E+05                                10.884093                            9.235920      -0.069690       1.998729                    0.994187      30.613630      84.257995       0.616714       0.367682      -1.136475      -0.022061      -0.030892      -0.102573       0.109372      -0.009077       0.002328       0.004380       0.007189      -0.003611      -0.011522       0.001129       0.010393             12.257881      19.234761       2.007787       1.829962       8.574818      -0.435748       8.964065           0.118594
           52              O       2.214381      -3.250024       9.318405      -0.784252      57.566521 0.90224264E+03  0.24712128E+05                                12.036976                            9.484048      -0.387171       1.885911                    0.994334      31.736414      89.347962       0.598169       0.373848      -1.126337       0.019964      -0.008957       0.056003       0.060126       0.008251      -0.007400       0.015370      -0.011200      -0.006935      -0.020992       0.002500       0.018492             14.077777       9.287149      -1.626969       2.970348      11.827110      -5.906569      21.119073           0.092431
           53              O       3.058029      -2.687883       7.019345      -0.727740      50.787501 0.82219952E+03  0.21969594E+05                                11.065220                            9.037829      -0.275443       1.940114                    0.993623      30.391065      84.093169       0.615289       0.372548      -1.129021       0.048920      -0.026640      -0.015271       0.057759       0.013008       0.014390       0.005799      -0.004054      -0.070261      -0.028821       0.000184       0.028637             12.679277      15.018406       0.496127      -7.459314       8.461305      -1.271676      14.558119           0.145234
           54              O       1.942045      -0.947536       8.431640      -0.551032      30.514738 0.54773883E+03  0.13121247E+05                                 7.634227                            7.167982       0.856317       2.313710                    0.999545      27.488075      70.229560       0.726864       0.351764      -1.154190       0.018209       0.058171       0.020676       0.064366       0.008425      -0.047449      -0.011860       0.052147       0.019346      -0.036211      -0.028699       0.064909              7.854347       5.574200      -0.504437       0.088155      11.456656      -0.570839       6.532185           0.540342
           55              O       8.382131      -1.879465       6.996176      -0.760367      51.589239 0.83377802E+03  0.22367113E+05                                11.177957                            9.099376      -0.262918       1.934352                    0.994677      30.957572      85.956847       0.613116       0.372395      -1.128627       0.053190      -0.011516      -0.030955       0.062610      -0.012437      -0.013561       0.005350       0.038806       0.062083      -0.033429       0.001657       0.031772             12.796511      15.975522      -5.184828       3.250259      13.021793      -3.643465       9.392216           0.064731
           56              O       5.891436      -2.033406       6.528570      -0.742072      47.595083 0.81972560E+03  0.21902894E+05                                10.570069                            9.023626      -0.277078       1.933463                    0.994636      30.702114      85.154439       0.615387       0.372499      -1.128239      -0.044069      -0.048325       0.049766       0.082183       0.007612      -0.023201       0.006876       0.047724       0.122470      -0.046829      -0.005189       0.052017             11.618420      16.578810       4.009130       1.639861      11.020426      -0.099784       7.256025           0.116234
           57              O       7.311423      -0.340037       5.330069      -0.487636      36.274678 0.70155440E+03  0.17912316E+05                                 8.805872                            8.352986       0.188646       2.123168                    0.993631      27.454178      72.861260       0.643224       0.372952      -1.135298       0.024839      -0.000164      -0.085891       0.089411      -0.011577      -0.012581       0.066298      -0.134352       0.087529      -0.083350      -0.026357       0.109707              9.191747       7.659999       0.577965      -0.495185       9.968172      -3.664378       9.947068           0.581422
           58              O       6.811368      -0.073442       7.759720      -0.508368      24.617597 0.44595904E+03  0.10168851E+05                                 6.514798                            6.425049       0.831332       2.312907                    0.999682      26.647998      66.873082       0.773820       0.347128      -1.155641      -0.021397       0.021351       0.076897       0.082625       0.018481      -0.038229      -0.063330      -0.048873       0.070902      -0.059005      -0.035449       0.094454              6.363054       5.607052      -0.698936      -0.262448       7.276174       1.392684       6.205935           0.578420
           59              O       8.952896       0.057829       0.937317      -0.809574      57.100274 0.93645701E+03  0.25840058E+05                                11.950553                            9.612046      -0.295873       1.905868                    0.994883      32.150414      90.289416       0.599964       0.369977      -1.131412      -0.002113       0.051771       0.061635       0.080521      -0.008509       0.002222      -0.013723      -0.032302      -0.018078      -0.015543      -0.011530       0.027073             13.979830      10.659368      -0.574144       3.821653       7.601231      -1.840843      23.678891           0.041331
           60              O       7.331431      -3.399471       9.317352      -0.753348      43.062394 0.71889896E+03  0.18568543E+05                                 9.843826                            8.373463       0.018255       2.028030                    0.995844      30.249162      82.195165       0.648369       0.365741      -1.134650      -0.027649       0.077481      -0.015408       0.083697      -0.027883      -0.017207       0.003999       0.003505      -0.024165      -0.028614      -0.008653       0.037268             10.902705      13.041886       3.343873      -4.466095       8.483431      -3.224431      11.182797           0.092574
           61              O       5.013965      -4.032916       9.816552      -0.706301      42.780379 0.70903186E+03  0.18232078E+05                                 9.798856                            8.323362      -0.007168       2.035957                    0.995264      29.426946      79.519620       0.650089       0.366406      -1.135281      -0.042329       0.078624      -0.033001       0.095198       0.011294       0.008037       0.005155      -0.044065      -0.074676      -0.028338      -0.009634       0.037972             10.877479      17.835590      -0.773042      -0.740371       6.331324      -0.083358       8.465524           0.149496
           62              O       3.827125       5.437687       9.264693      -0.598314      34.817708 0.68847831E+03  0.17550070E+05                                 8.567783                            8.236618       0.304393       2.123949                    0.996053      29.172101      78.142134       0.650247       0.369521      -1.134417       0.014443      -0.055573      -0.053476       0.078465       0.031688      -0.007025       0.046196       0.173788      -0.247778      -0.116178      -0.017616       0.133794              8.867255       7.300216       0.259143      -0.095977       8.190404       3.318968      11.111147           0.491748
           63              O       4.929038       9.426327       3.095252      -0.730299      49.993872 0.86997664E+03  0.23499187E+05                                10.883637                            9.235582      -0.069533       1.998785                    0.994187      30.613497      84.255805       0.616749       0.367665      -1.136493       0.022039       0.030850       0.102588       0.109370      -0.009048       0.002310       0.004378       0.007379      -0.003377      -0.011538       0.001177       0.010361             12.257301      19.233776       2.007665       1.829937       8.574482      -0.435667       8.963647           0.118598
           64              O       3.320531       9.814445       1.213246      -0.784326      57.569569 0.90229864E+03  0.24714085E+05                                12.037433                            9.484381      -0.387187       1.885886                    0.994334      31.737442      89.352087       0.598154       0.373851      -1.126333      -0.019924       0.008951      -0.056054       0.060159       0.008165      -0.007442       0.015393      -0.011279      -0.006795      -0.020984       0.002465       0.018519             14.078318       9.287385      -1.627054       2.970425      11.827608      -5.906963      21.119960           0.092301
           65              O       2.476883       9.252304       3.512306      -0.727729      50.785618 0.82216613E+03  0.21968526E+05                                11.065102                            9.037763      -0.275512       1.940101                    0.993623      30.390299      84.091302       0.615278       0.372558      -1.129012      -0.048903       0.026652       0.015295       0.057756       0.012983       0.014380       0.005796      -0.004161      -0.070433      -0.028869       0.000235       0.028633             12.679114      15.018147       0.496073      -7.459176       8.461261      -1.271637      14.557933           0.145193
           66              O       3.592867       7.511957       2.100011      -0.551030      30.513709 0.54771558E+03  0.13120596E+05                                 7.634251                            7.168005       0.856159       2.313675                    0.999545      27.486798      70.226829       0.726833       0.351781      -1.154172      -0.018139      -0.058151      -0.020672       0.064327       0.008533      -0.047956      -0.011954       0.051895       0.020310      -0.036465      -0.028946       0.065411              7.854372       5.574219      -0.504433       0.088133      11.456763      -0.570829       6.532134           0.540146
           67              O      -2.847219       8.443886       3.535475      -0.760214      51.583103 0.83367019E+03  0.22363426E+05                                11.176929                            9.098681      -0.263034       1.934353                    0.994675      30.955886      85.949742       0.613152       0.372386      -1.128637      -0.053191       0.011497       0.030948       0.062604      -0.012420      -0.013551       0.005283       0.038849       0.061961      -0.033415       0.001687       0.031728             12.795192      15.973799      -5.184137       3.249810      13.020483      -3.642947       9.391295           0.065108
           68              O      -0.356524       8.597827       4.003081      -0.741966      47.592483 0.81967443E+03  0.21901123E+05                                10.569542                            9.023232      -0.277157       1.933459                    0.994635      30.701400      85.150883       0.615413       0.372490      -1.128249       0.044064       0.048343      -0.049761       0.082187       0.007633      -0.023152       0.006814       0.047724       0.122372      -0.046803      -0.005149       0.051952             11.617805      16.577739       4.008873       1.639655      11.020011      -0.099822       7.255665           0.116653
           69              O      -1.776511       6.904458       5.201582      -0.487617      36.274224 0.70154530E+03  0.17912027E+05                                 8.805786                            8.352930       0.188549       2.123145                    0.993630      27.454064      72.860866       0.643226       0.372952      -1.135298      -0.024848       0.000147       0.085914       0.089436      -0.011574      -0.012585       0.066321      -0.134468       0.087669      -0.083430      -0.026338       0.109768              9.191630       7.659933       0.577976      -0.495193       9.968079      -3.664262       9.946880           0.581983
           70              O      -1.276456       6.637863       2.771931      -0.508331      24.616210 0.44592347E+03  0.10167753E+05                                 6.514118                            6.424410       0.831672       2.313025                    0.999682      26.649384      66.873801       0.773934       0.347086      -1.155685       0.021419      -0.021398      -0.076952       0.082693       0.018478      -0.038405      -0.063367      -0.049438       0.071351      -0.059287      -0.035400       0.094688              6.362384       5.606530      -0.698829      -0.262404       7.275344       1.392468       6.205280           0.580205
           71              H       5.529310       7.928479       5.281623       0.111660       1.316863 0.10272135E+02  0.10884130E+03                                 2.068431                            1.926436      -1.497451       2.135107                    0.989832       4.452610      13.548012       0.426671       1.354814      -0.689304      -0.007133       0.069232      -0.020166       0.072461      -0.003589       0.005627      -0.006953      -0.023837      -0.017994      -0.013359      -0.004638       0.017996              2.172746       1.732372      -0.196750       0.009214       3.071953      -0.166662       1.713914           0.000065
           72              H       6.501050       4.878367       8.081252       0.108396       1.763002 0.14908396E+02  0.16934996E+03                                 2.328784                            2.187801      -1.207585       2.262125                    0.994636       4.141024      12.080679       0.447854       1.203971      -0.726855       0.014444      -0.021822       0.069971       0.074704      -0.005813       0.008376      -0.016114      -0.028670       0.039735      -0.023075      -0.005821       0.028896              2.390935       2.042130      -0.012294       0.362212       1.838530      -0.011782       3.292144           0.000693
           73              H       5.355691       6.232293       3.406147       0.120387       1.782299 0.16007544E+02  0.18697726E+03                                 2.404370                            2.312696      -1.619028       2.069198                    0.992337       4.582267      14.010292       0.418503       1.252979      -0.712409      -0.006764       0.017184      -0.048305       0.051715      -0.002612      -0.000114      -0.002809      -0.014364       0.050495      -0.016069      -0.001192       0.017261              2.411362       2.004717      -0.059763       0.361562       2.397398      -0.334739       2.831971           0.000140
           74              H       6.399244       3.082959       6.295610       0.125897       1.550012 0.13468785E+02  0.15061343E+03                                 2.197133                            2.130012      -1.391060       2.186018                    0.992896       4.251805      12.702485       0.433614       1.263185      -0.711260       0.012006      -0.051750       0.018978       0.056413      -0.008658       0.006852      -0.008349      -0.032187       0.019533      -0.022336       0.000765       0.021571              2.199382       1.917886      -0.158029       0.014972       2.859122      -0.026048       1.821138          -0.000298
           75              H       4.420399       4.773669       2.340765       0.126739       1.624984 0.13731854E+02  0.15330700E+03                                 2.206908                            2.100781      -1.490409       2.135316                    0.992805       4.212915      12.313799       0.455208       1.205213      -0.724322      -0.024895       0.047491      -0.013625       0.055325      -0.013070       0.013506      -0.003695      -0.010242       0.002267      -0.019356      -0.000931       0.020287              2.229586       1.961750      -0.414795       0.047347       2.867827       0.056406       1.859181          -0.000243
           76              H       7.025777       2.069701       4.626765       0.113957       1.481482 0.12833047E+02  0.14325454E+03                                 2.185090                            2.113979      -1.720252       2.014778                    0.991812       4.774191      14.740528       0.420170       1.305878      -0.698114       0.026770      -0.016101       0.040331       0.051015      -0.007992       0.016758       0.000893      -0.004087       0.028490      -0.020315      -0.000224       0.020540              2.199956       2.300608      -0.214784       0.482870       1.974959      -0.057187       2.324302           0.000475
           77              H       4.171756       2.966123       0.602200       0.106740       1.899688 0.15697008E+02  0.18083093E+03                                 2.441936                            2.234725      -1.473758       2.134544                    0.992624       4.368369      12.882609       0.445643       1.193061      -0.727664      -0.038517       0.016102      -0.055072       0.069107      -0.013536       0.013946      -0.000685      -0.003044      -0.006874      -0.019393      -0.000422       0.019814              2.556784       2.234927      -0.041536       0.742028       1.911080       0.018057       3.524345           0.000985
           78              H       6.827651       0.388722       2.751815       0.101340       1.452212 0.11567682E+02  0.12645787E+03                                 2.205059                            2.039847      -1.734011       2.011270                    0.989991       4.825384      14.988733       0.415362       1.348901      -0.688994       0.037707      -0.053216       0.010477       0.066057      -0.010518       0.006819      -0.001273      -0.007372      -0.007916      -0.012464      -0.001581       0.014045              2.304151       2.140883      -0.611700       0.007478       2.952742       0.071938       1.818828           0.000212
           79              H       2.584328       6.808030       7.285901       0.113209       1.366261 0.11092623E+02  0.11995704E+03                                 2.119610                            2.001778      -1.700954       2.037938                    0.990053       4.648393      14.344172       0.418105       1.354656      -0.688507       0.012291       0.039926       0.057000       0.070670      -0.002169       0.007262       0.013106      -0.019468       0.013098      -0.017028      -0.002476       0.019504              2.185884       1.750201       0.103835       0.136581       2.237702       0.568512       2.569751          -0.000469
           80              H       1.192361       6.419474       3.225950       0.114925       1.918116 0.16629844E+02  0.19415070E+03                                 2.454806                            2.303967      -1.538396       2.116984                    0.990477       4.316845      12.770384       0.438288       1.197004      -0.727856      -0.026907       0.026134      -0.066010       0.075923      -0.007002       0.012077      -0.002924      -0.029247       0.062204      -0.029110       0.004349       0.024762              2.508450       2.361645      -0.419312       0.437871       2.504481      -0.656727       2.659225           0.000599
           81              H       3.198638       4.360185       7.344668       0.119178       1.450033 0.12798337E+02  0.14312316E+03                                 2.174608                            2.127788      -1.762140       2.000819                    0.990488       4.802727      14.962050       0.412872       1.326583      -0.693660       0.021102      -0.016099       0.046590       0.053620      -0.010011       0.013081      -0.010002      -0.013509       0.036230      -0.020105      -0.004887       0.024992              2.171456       1.937456      -0.119357       0.237505       2.149955      -0.100628       2.426958           0.000242
           82              H       1.827226       3.982757       3.198041       0.122382       1.679945 0.14671894E+02  0.16620442E+03                                 2.264422                            2.182628      -1.231130       2.259669                    0.993882       4.085741      11.951272       0.444063       1.217600      -0.723915      -0.011800      -0.025419      -0.050168       0.057465      -0.002297       0.015042       0.008184      -0.017296       0.066153      -0.025526      -0.003026       0.028552              2.270478       1.881710       0.003401       0.041105       2.571854       0.536774       2.357869          -0.000182
           83              H       0.005602      -1.364058       5.250028       0.111651       1.316884 0.10272315E+02  0.10884371E+03                                 2.068455                            1.926455      -1.497474       2.135094                    0.989832       4.452655      13.548190       0.426668       1.354817      -0.689303       0.007132      -0.069233       0.020171       0.072463      -0.003589       0.005624      -0.006954      -0.023837      -0.018000      -0.013356      -0.004642       0.017998              2.172774       1.732389      -0.196756       0.009216       3.071999      -0.166674       1.713933           0.000067
           84              H       0.179221       0.332128       7.125504       0.120419       1.782188 0.16006377E+02  0.18696151E+03                                 2.404345                            2.312671      -1.619096       2.069194                    0.992333       4.582155      14.010188       0.418486       1.253042      -0.712395       0.006767      -0.017185       0.048307       0.051717      -0.002615      -0.000108      -0.002814      -0.014366       0.050493      -0.016070      -0.001192       0.017262              2.411338       2.004695      -0.059761       0.361559       2.397368      -0.334738       2.831952           0.000173
           85              H       1.114513       1.790752       8.190886       0.126739       1.625109 0.13733151E+02  0.15332501E+03                                 2.207006                            2.100867      -1.490441       2.135290                    0.992804       4.213088      12.314420       0.455203       1.205197      -0.724325       0.024898      -0.047489       0.013623       0.055323      -0.013070       0.013509      -0.003694      -0.010244       0.002260      -0.019358      -0.000930       0.020288              2.229687       1.961833      -0.414827       0.047354       2.867969       0.056401       1.859261          -0.000206
           86              H      -1.490865       4.494720       5.904886       0.113960       1.481466 0.12832888E+02  0.14325246E+03                                 2.185083                            2.113973      -1.720223       2.014793                    0.991811       4.774172      14.740496       0.420168       1.305887      -0.698112      -0.026772       0.016103      -0.040330       0.051015      -0.007994       0.016759       0.000893      -0.004091       0.028497      -0.020318      -0.000223       0.020541              2.199949       2.300599      -0.214781       0.482865       1.974955      -0.057186       2.324292           0.000473
           87              H       1.363156       3.598298       9.929451       0.106772       1.898997 0.15690124E+02  0.18073269E+03                                 2.441434                            2.234310      -1.473314       2.134800                    0.992627       4.367524      12.879652       0.445661       1.193141      -0.727648       0.038537      -0.016082       0.055067       0.069110      -0.013529       0.013954      -0.000691      -0.003053      -0.006860      -0.019393      -0.000422       0.019815              2.556232       2.234490      -0.041521       0.741790       1.910737       0.018045       3.523469           0.001006
           88              H      -1.292739       6.175699       7.779836       0.101360       1.452072 0.11566330E+02  0.12643953E+03                                 2.204937                            2.039743      -1.733975       2.011306                    0.989990       4.825111      14.987730       0.415367       1.348921      -0.688990      -0.037713       0.053219      -0.010477       0.066063      -0.010523       0.006823      -0.001271      -0.007373      -0.007924      -0.012471      -0.001581       0.014051              2.304018       2.140759      -0.611640       0.007471       2.952549       0.071939       1.818745           0.000190
           89              H       2.950584      -0.243609       3.245750       0.113174       1.366585 0.11095955E+02  0.12000230E+03                                 2.119934                            2.002066      -1.701256       2.037765                    0.990054       4.649162      14.347185       0.418078       1.354639      -0.688507      -0.012303      -0.039936      -0.056996       0.070674      -0.002166       0.007264       0.013124      -0.019456       0.013101      -0.017030      -0.002490       0.019520              2.186228       1.750439       0.103855       0.136613       2.238067       0.568644       2.570179          -0.000530
           90              H       4.342551       0.144947       7.305701       0.115000       1.917722 0.16625607E+02  0.19408919E+03                                 2.454487                            2.303686      -1.538250       2.117084                    0.990477       4.316357      12.768612       0.438310       1.197017      -0.727853       0.026916      -0.026135       0.066007       0.075924      -0.007002       0.012075      -0.002927      -0.029241       0.062205      -0.029106       0.004344       0.024762              2.508117       2.361345      -0.419221       0.437784       2.504131      -0.656595       2.658876           0.000643
           91              H       2.336274       2.204236       3.186983       0.119117       1.450674 0.12805615E+02  0.14322430E+03                                 2.175162                            2.128318      -1.762381       2.000634                    0.990490       4.804007      14.966863       0.412844       1.326490      -0.693675      -0.021124       0.016105      -0.046589       0.053629      -0.010006       0.013106      -0.010017      -0.013495       0.036249      -0.020110      -0.004909       0.025020              2.172009       1.937921      -0.119405       0.237590       2.150510      -0.100664       2.427595           0.000184
           92              H       3.707686       2.581664       7.333610       0.122413       1.679903 0.14671414E+02  0.16619760E+03                                 2.264375                            2.182584      -1.231186       2.259654                    0.993881       4.085686      11.951058       0.444071       1.217591      -0.723916       0.011801       0.025418       0.050167       0.057464      -0.002298       0.015039       0.008181      -0.017291       0.066150      -0.025523      -0.003026       0.028549              2.270431       1.881680       0.003412       0.041111       2.571763       0.536760       2.357849          -0.000098
           93              H      -0.966138       1.686054       2.450399       0.108307       1.763949 0.14918370E+02  0.16949225E+03                                 2.329632                            2.188541      -1.208093       2.261838                    0.994629       4.142235      12.085398       0.447773       1.203980      -0.726851      -0.014470       0.021841      -0.069955       0.074700      -0.005808       0.008400      -0.016117      -0.028688       0.039706      -0.023087      -0.005818       0.028905              2.391833       2.042816      -0.012300       0.362430       1.839116      -0.011778       3.293567           0.000712
           94              H      -0.864332       3.481462       4.236041       0.125884       1.549899 0.13467572E+02  0.15059664E+03                                 2.197050                            2.129937      -1.391023       2.186046                    0.992897       4.251638      12.701893       0.433615       1.263210      -0.711256      -0.012009       0.051753      -0.018979       0.056417      -0.008659       0.006853      -0.008351      -0.032188       0.019535      -0.022338       0.000764       0.021574              2.199297       1.917817      -0.158018       0.014968       2.859001      -0.026037       1.821072          -0.000331

******************************************************
Auxiliary information for the entire system
The total spin magnetic moment of the unit cell is   6.002333
The total net atomic charge of the unit cell is   -0.000002
Accuracy of reproducing the electrostatic potential in the unit cell:
  The inner radius (bohr) =    5.0000
  The outer radius (bohr) =   12.0000
  Valid grid points have density less than (e/(bohr^3)) =    0.0001
  The number of valid grid points were=        16853
  The rms potential error without charges in kcal/mol is=      6.28778
  The rms potential error with partial charges in kcal/mol is=      1.39713
  The RRMSE value at monopole order=      0.22220
  The rms potential error with partial charges and cloud penetration in kcal/mol is=      1.38633
  The RRMSE value at monopole order with cloud penetration is=      0.22048
  The rms potential error with partial charges and atomic dipoles in kcal/mol is=      0.71746
  The RRMSE value at dipole order=      0.11410
  The rms potential error with partial charges, atomic dipoles and cloud penetration in kcal/mol is=      0.69154
  The RRMSE value at dipole order with cloud penetration=      0.10998

******************************************************
The electron densities and ab initio electrostatic potential were computed in VASP using the PBE functional and
projector augmented wave method. See the main text of the journal article for a description of computational details.
The atomic charges, dipoles, and quadrupoles were computed with the DDEC6 method as described in
(a) T. A. Manz and N. Gabaldon Limas, RSC Adv. 6 (2016) 47771-47801 DOI: 10.1039/c6ra04656h
(b) N. Gabaldon Limas and T. A. Manz, RSC Adv. 8 (2018) 2678-2707 DOI: 10.1039/c7ra11829e.
For each atom in the material, the electron cloud parameters were fit to the spherically averaged atom-in-material
electron density using radial positions for which this density was between 10^-4 and 10^-2 electrons per cubic bohr.
The polarizabilities, dispersion coefficients, and quantum Drude oscillator (QDO) parameters were fit using the MCLF method.
The magnetic structure of the system was optimized in VASP from the default ferromagnetic initial guess using spin polarization.
The atomic spin moments (ASMs) were computed on this optimized magnetic structure using the DDEC6 partition as inputs
to the method of T. A. Manz and D. S. Sholl, J. Chem. Theory Comput. 7 (2011) 4146-4164 DOI: 10.1021/ct200539n.
The RMSE and RRMSE were computed using a uniform grid with Ewald summation.
