# Supplementary material for: A collection of forcefield precursors for metal–organic frameworks
Source: RSC Adv. 2019 Nov 13;9(63):36492–507. doi: 10.1039/c9ra07327b (PMC9075174; doi:10.1039/c9ra07327b)
Supplement: RA-009-C9RA07327B-s4315 [file RA-009-C9RA07327B-s4315.xyz]

  162
jmolscript: load "" {1 1 1} spacegroup "x,y,z" unitcell [{      6.193600     0.000000     0.000000 }, {      3.096829    24.786994     0.000000 }, {      3.096837    -0.000003    25.153479 }]
Zn     5.683870     6.120898    18.178168     0.537504
Zn     5.683868    18.666093     6.975311     0.538873
Zn    10.329086    18.514395    19.552051     0.538476
Zn     4.135451     6.272596     5.601428     0.538009
Zn     7.374876    12.393495    12.576740     0.525449
Zn     5.826443     0.000000     0.000000     0.525896
H      5.157449     8.799381    19.242411     0.094705
H      3.724252    10.598916    18.985846     0.129734
H      7.794679     8.432533    16.299454     0.131415
H      3.100548     6.682572    16.621419     0.100155
H      9.100289    10.177538    13.829383     0.101655
H      4.796977    10.008986    15.172579     0.134215
H      4.505884    13.989778    15.896999     0.126045
H      8.798047    14.044309    14.573926     0.096224
H      7.780448    17.638423    18.085351     0.092585
H      6.772126    15.670336    17.360931     0.133585
H      9.943868    13.637802    18.860079     0.131120
H      4.643389    15.650506    19.574437     0.094423
H      5.157438    15.987610     5.911068     0.095634
H      3.724237    14.188075     6.167633     0.131032
H      7.794678    16.354458     8.854025     0.134163
H      9.294150    18.104419     8.532060     0.099302
H      9.100290    14.609453    11.324096     0.102369
H      4.796975    14.778005     9.980900     0.134230
H      4.505870    10.797213     9.256480     0.124327
H      8.798037    10.742682    10.579553     0.095507
H      7.780419     7.148568     7.068128     0.093903
H      6.772104     9.116655     7.792548     0.131895
H      3.750247    11.149189     6.293400     0.129585
H      4.643361     9.136485     5.579042     0.095224
H      9.802663    21.192878    18.487807     0.095970
H      8.369466    22.992413    18.744373     0.130255
H      6.246301    20.826030    21.430764     0.130638
H      7.745770    19.076068    21.108800     0.099712
H      7.551918    22.571034    23.900836     0.101379
H      9.442203    22.402482    22.557640     0.135037
H      6.054278     1.596280    21.833220     0.126102
H      4.152845     1.650811    23.156293     0.097016
H      3.135235     5.244926    19.644867     0.093110
H      8.320516     3.276838    20.369287     0.133525
H      5.298654     1.244305    18.870140     0.128721
H      6.191772     3.257009    18.155781     0.096289
H      3.609025     3.594113     6.665672     0.094045
H      2.175823     1.794578     6.409106     0.129113
H      6.246256     3.960961     3.722715     0.131462
H      1.552129     5.710923     4.044679     0.099438
H      1.358261     2.215957     1.252643     0.102948
H      3.248550     2.384509     2.595839     0.134405
H      6.054276    23.190711     3.320259     0.126681
H      4.152839    23.136180     1.997186     0.097042
H      3.135231    19.542065     5.508612     0.092389
H      8.320514    21.510153     4.784192     0.134094
H      5.298662    23.542686     6.283339     0.130570
H      6.191777    21.529982     6.997698     0.095511
C      4.434036     8.730473    18.629673     0.091260
C      3.586133     9.804245    18.480764    -0.146263
C      8.723103     9.717491    17.590331     0.047162
C      8.526145     8.530690    16.896095    -0.139555
C      3.229996     7.494593    17.097323     0.104220
C      7.885730    10.919165    17.352882     0.379210
C      7.680105    13.152473    17.578257     0.367070
C      6.114360    11.987484    16.460437     0.377769
C      3.240525    10.957833    14.257998     0.091404
C      4.370239    10.850257    15.049830    -0.140042
C      4.867587    11.991946    15.662568     0.046476
C      4.193105    13.195602    15.479954    -0.142960
C      9.260708    13.219894    14.689129     0.076378
C      8.213999    16.810537    18.252874     0.108977
C      7.608263    15.646044    17.810675    -0.145873
C      8.256732    14.439413    18.044100     0.053971
C      9.476872    14.448337    18.699599    -0.146718
C     10.003949    15.650506    19.119159     0.091623
C      4.434027    16.056518     6.523806     0.091271
C      3.586122    14.982746     6.672715    -0.149742
C      8.723095    15.069500     7.563148     0.050548
C      8.526141    16.256301     8.257384    -0.145294
C      3.229994    17.292398     8.056156     0.107595
C      7.885719    13.867826     7.800597     0.378718
C      7.680089    11.634518     7.575222     0.365845
C      6.114350    12.799507     8.693042     0.376282
C      3.240524    13.829158    10.895481     0.086211
C      4.370235    13.936734    10.103649    -0.136466
C      4.867579    12.795045     9.490911     0.042334
C      4.193095    11.591389     9.673525    -0.134129
C      3.067100    11.567097    10.464350     0.071921
C      2.020372     7.976454     6.900605     0.105360
C      7.608240     9.140947     7.342804    -0.141965
C      8.256711    10.347578     7.109379     0.052911
C      3.283249    10.338654     6.453880    -0.145628
C      3.810322     9.136485     6.034320     0.092365
C      9.079251    21.123970    19.100546     0.089425
C      8.231349    22.197742    19.249454    -0.143835
C      7.174722    22.110988    20.139888     0.046711
C      6.977765    20.924186    20.834124    -0.140395
C      7.875216    19.888090    20.632896     0.107709
C      6.337349    23.312661    20.377336     0.378389
C      3.034895     0.758975    20.151961     0.370452
C     10.759582    24.380981    21.269782     0.377930
C      7.885753    23.351329    23.472220     0.088211
C      9.015465    23.243753    22.680389    -0.138858
C      9.512811    24.385442    22.067650     0.043576
C      5.741501     0.802104    22.250264    -0.141750
C      4.615506     0.826396    23.041090     0.075654
C      3.568786     4.417040    19.477345     0.106904
C      2.963051     3.252547    19.919543    -0.143546
C      3.611520     2.045916    19.686119     0.053446
C      4.831658     2.054840    19.030619    -0.146007
C      5.358734     3.257009    18.611059     0.091846
C      2.885611     3.663021     6.052933     0.092964
C      2.037706     2.589249     5.904025    -0.145481
C      0.981077     2.676003     5.013591     0.045914
C      6.977721     3.862805     4.319355    -0.138671
C      1.681575     4.898901     4.520583     0.105194
C      6.337300     1.474330     4.776143     0.375552
C      9.228499    24.028016     5.001518     0.367572
C      4.565928     0.406010     3.883697     0.375209
C      1.692096     1.435662     1.681259     0.087775
C      2.821810     1.543238     2.473090    -0.138256
C      3.319155     0.401549     3.085829     0.043511
C      5.741500    23.984887     2.903215    -0.141931
C      4.615502    23.960595     2.112389     0.076269
C      3.568785    20.369951     5.676134     0.110213
C      9.156651    21.534444     5.233936    -0.144925
C      3.611523    22.741075     5.467360     0.052535
C      4.831663    22.732151     6.122860    -0.147755
C      5.358738    21.529982     6.542420     0.094078
Br     6.560725     5.458838    16.076846    -0.503819
Br     7.123297     6.899210    19.877285    -0.494235
Br     6.347299    14.463457    12.954796    -0.455687
Br     6.560731    19.328153     9.076633    -0.504303
Br     7.123288    17.887781     5.276194    -0.494736
Br     6.347293    10.323534    12.198683    -0.456214
Br     5.012347    17.852334    21.653372    -0.504272
Br     5.574908    19.292707    17.852933    -0.494818
Br     7.895702     2.069959    24.775422    -0.456033
Br     5.012308     6.934657     3.500107    -0.504737
Br     5.574877     5.494284     7.300546    -0.494177
Br     7.895690    22.717032     0.378057    -0.456143
N      4.274858     7.583331    17.938455    -0.173733
N      6.754158    10.821504    16.643554    -0.379717
N      6.531811    13.176268    16.902635    -0.386016
N      8.386175    12.057879    17.845890    -0.393227
N      8.790611    12.120838    14.068341    -0.184749
N      9.381493    16.822931    18.905355    -0.168290
N      4.274853    17.203660     7.215024    -0.175520
N      6.754150    13.965487     8.509925    -0.377610
N      6.531796    11.610723     8.250844    -0.385608
N      8.386160    12.729112     7.307589    -0.393301
N      8.790608    12.666153    11.085138    -0.181987
N      3.187864     7.964060     6.248124    -0.167336
N      8.920075    19.976828    19.791763    -0.176940
N     11.399379    23.215000    21.086665    -0.377725
N      8.080202     0.782771    20.827584    -0.389274
N      6.837792    24.451376    19.884328    -0.393731
N      7.242240    24.514334    23.661878    -0.183810
N      4.736279     4.429434    18.824864    -0.168924
N      2.726436     4.810163     5.361716    -0.175347
N      5.205729     1.571991     4.066814    -0.374931
N      8.080205    24.004220     4.325895    -0.385872
N      6.837743     0.335615     5.269151    -0.392392
N      1.048579     0.272657     1.491601    -0.184105
N      4.736279    20.357557     6.328615    -0.171245

The following XYZ coordinates are in angstroms. Other properties are in atomic units.
The sperically averaged electron density of each atom fit to a function of the form exp(a - br)
eigen_1, eigen_2 and eigen_3 are the three eigenvalues of traceless quadrupole moment tensor
  atom number  atomic symbol              X              Y              Z     net charge C6 coefficient C8 coefficient C10 coefficient fluctuating dipole atomic polarizability isotropic forcefield polarizability              a              b squared Pearson coefficient          <r^3>          <r^4>         wp_QDO          m_QDO          q_QDO       dipole_x       dipole_y       dipole_z         dipole            Qxy            Qxz            Qyz     Q(x^2-y^2)  Q(3z^2 - R^2)        eigen_1        eigen_2        eigen_3 static polarizability      alpha(xx)      alpha(xy)      alpha(xz)      alpha(yy)      alpha(yz)      alpha(zz) atomic spin moment
            1             Zn       5.683870       6.120898      18.178168       0.537504     128.908993 0.29460633E+04  0.10544690E+06                                20.838949                           17.729589       0.335439       1.879109                    0.998284      56.817222     166.730164       0.427689       0.400117      -1.139123       0.020880       0.006962      -0.003217       0.022244       0.010542       0.001121       0.016581       0.019813       0.007508      -0.024343       0.005410       0.018933             25.979137      24.112174      -0.592694      -0.204575      35.999426      -9.317934      17.825811           0.000001
            2             Zn       5.683868      18.666093       6.975311       0.538873     128.711705 0.29401976E+04  0.10518176E+06                                20.816972                           17.711108       0.338229       1.880233                    0.998264      56.766838     166.524297       0.427953       0.400079      -1.139179       0.021960      -0.007396       0.003128       0.023382      -0.010718      -0.000954       0.017207       0.020298       0.008250      -0.025159       0.005813       0.019346             25.951962      24.080677       0.590762       0.204187      35.968829      -9.308918      17.806379           0.000001
            3             Zn      10.329086      18.514395      19.552051       0.538476     128.940590 0.29471524E+04  0.10550120E+06                                20.847427                           17.736978       0.337198       1.879448                    0.998318      56.823531     166.789539       0.427428       0.400302      -1.138930       0.022464       0.007607       0.003096       0.023918       0.011000      -0.002035      -0.017304       0.020698       0.010438      -0.025317       0.004909       0.020408             25.988567      24.119718      -0.606595       0.200446      36.015295       9.318122      17.830687           0.000001
            4             Zn       4.135451       6.272596       5.601428       0.538009     128.882854 0.29445314E+04  0.10537736E+06                                20.835829                           17.723574       0.335398       1.878949                    0.998314      56.808036     166.686391       0.427816       0.400053      -1.139178       0.022138      -0.007344      -0.004690       0.023791      -0.008384       0.001054      -0.018582       0.023006       0.010626      -0.026443       0.007392       0.019052             25.980056      24.111647       0.598655      -0.202827      36.005632       9.318579      17.822888           0.000001
            5             Zn       7.374876      12.393495      12.576740       0.525449     113.795691 0.29471277E+04  0.10553245E+06                                19.499997                           17.961343       0.390922       1.889716                    0.998685      57.284416     168.336505       0.416686       0.410497      -1.131445      -0.035411      -0.000800      -0.001133       0.035438      -0.000170      -0.001678       0.017668      -0.022882      -0.039916      -0.021370      -0.004683       0.026053             22.872468      29.443465      -0.000544       0.001744      12.488591      -1.586697      26.685348           0.000001
            6             Zn       5.826443       0.000000       0.000000       0.525896     113.918196 0.29517148E+04  0.10575395E+06                                19.530583                           17.990714       0.383495       1.887161                    0.998682      57.340233     168.630166       0.415748       0.411201      -1.130788      -0.035169      -0.000616      -0.001014       0.035189      -0.000095      -0.001508      -0.016474      -0.021839      -0.042117      -0.021126      -0.003790       0.024916             22.909107      29.495618       0.002282       0.002430      12.506353       1.587751      26.725350          -0.000003
            7              H       5.157449       8.799381      19.242411       0.094705       1.481172 0.11269858E+02  0.12009125E+03                                 2.122618                            1.943787      -1.242922       2.274709                    0.995436       3.811417      10.983413       0.457197       1.257216      -0.714714       0.032104       0.011947       0.034361       0.048519       0.004902       0.007061       0.016511      -0.013955      -0.003914      -0.014966      -0.007632       0.022598              2.217198       2.693804      -0.143712       0.712043       1.840317      -0.147659       2.117474           0.000002
            8              H       3.724252      10.598916      18.985846       0.129734       1.116961 0.82855222E+01  0.80735116E+02                                 1.675623                            1.606038      -0.971833       2.415365                    0.998929       3.242674       8.576785       0.538444       1.167409      -0.737276       0.008699       0.028859       0.026782       0.040321       0.006892       0.010009       0.015215       0.007637       0.013402      -0.016894      -0.005506       0.022399              1.689189       1.475963      -0.015321       0.080095       2.068835       0.223505       1.522771           0.000004
            9              H       7.794679       8.432533      16.299454       0.131415       1.230796 0.95674317E+01  0.99507533E+02                                 1.984713                            1.877685      -1.431334       2.208263                    0.992328       3.912933      11.764242       0.426151       1.381916      -0.686461      -0.029766      -0.007144      -0.026517       0.040500      -0.000163       0.007827       0.005861       0.008831       0.018470      -0.010572      -0.002444       0.013016              2.035141       2.396169      -0.004923       0.463892       1.828661      -0.079799       1.880594           0.000000
           10              H       3.100548       6.682572      16.621419       0.100155       1.413672 0.10989045E+02  0.11757463E+03                                 2.136276                            1.981148      -1.321280       2.250546                    0.992687       3.943595      11.779417       0.427413       1.339384      -0.696239      -0.009199      -0.040264      -0.026947       0.049315      -0.005700       0.010445       0.005383      -0.015963       0.008984      -0.017807       0.007121       0.010686              2.184069       1.808897       0.095454       0.089915       2.913213       0.320511       1.830097           0.000000
           11              H       9.100289      10.177538      13.829383       0.101655       1.398667 0.11233046E+02  0.11989280E+03                                 2.074060                            1.970199      -1.081705       2.363966                    0.996184       3.726858      10.834292       0.442850       1.295847      -0.707601      -0.009168      -0.045533      -0.018929       0.050155      -0.006417       0.004833       0.002686      -0.031936      -0.033691      -0.016707      -0.006206       0.022913              2.098917       1.973469       0.401659       0.303207       2.232027       0.347545       2.091257           0.000000
           12              H       4.796977      10.008986      15.172579       0.134215       1.167301 0.91375819E+01  0.93716037E+02                                 1.906701                            1.829730      -1.320380       2.268315                    0.993070       3.740373      11.076105       0.434660       1.373960      -0.689176       0.016007      -0.040321       0.001579       0.043411      -0.003203       0.005244       0.003192      -0.032770      -0.030197      -0.016529      -0.005428       0.021957              1.936065       1.952744      -0.308550       0.135554       2.188363      -0.223231       1.667089           0.000000
           13              H       4.505884      13.989778      15.896999       0.126045       1.224241 0.95924484E+01  0.99213411E+02                                 1.936334                            1.848767      -1.333058       2.249443                    0.994183       3.785886      11.122164       0.443199       1.336184      -0.696583       0.009972       0.039218       0.010853       0.041896      -0.003419       0.002900       0.003539      -0.040168      -0.034370      -0.016686      -0.009701       0.026388              1.974518       1.958983       0.197787       0.219341       2.096908       0.413305       1.867663           0.000000
           14              H       8.798047      14.044309      14.573926       0.096224       1.404387 0.11282679E+02  0.12093551E+03                                 2.090539                            1.979606      -1.213428       2.291175                    0.994844       3.894241      11.462254       0.438721       1.302496      -0.704475      -0.013859       0.046555      -0.000979       0.048584       0.003875       0.005295       0.010293      -0.026046      -0.028461      -0.015256      -0.006916       0.022172              2.136426       2.213888      -0.599867       0.163533       2.318435      -0.139917       1.876955           0.000000
           15              H       7.780448      17.638423      18.085351       0.092585       1.411942 0.10345290E+02  0.10939314E+03                                 2.148892                            1.926901      -1.413430       2.194375                    0.992416       4.078620      12.243958       0.430379       1.345883      -0.693082      -0.019930       0.039207      -0.012265       0.045660       0.001246       0.008977      -0.001971      -0.013261      -0.012253      -0.013549       0.004577       0.008972              2.307169       2.066491      -0.626384       0.054629       3.243010       0.151063       1.612007           0.000000
           16              H       6.772126      15.670336      17.360931       0.133585       1.248499 0.94437783E+01  0.97368128E+02                                 1.970834                            1.840671      -1.315796       2.265471                    0.994322       3.737057      10.988327       0.441567       1.345359      -0.694871      -0.032770       0.005118      -0.020485       0.038984      -0.005916       0.010893      -0.005584       0.014329      -0.012812      -0.011335      -0.006721       0.018056              2.034314       2.569304       0.068678       0.419098       1.803913       0.180837       1.729725           0.000001
           17              H       9.943868      13.637802      18.860079       0.131120       1.172219 0.86228541E+01  0.85294477E+02                                 1.760284                            1.659763      -1.103099       2.358389                    0.997721       3.372477       9.136968       0.516849       1.198043      -0.728825       0.023149      -0.029959       0.010738       0.039353      -0.013272       0.011893      -0.006527       0.009577      -0.012462      -0.012919      -0.009999       0.022919              1.812250       1.729737      -0.314298       0.061202       2.274823       0.042005       1.432191           0.000003
           18              H       4.643389      15.650506      19.574437       0.094423       1.552798 0.11795165E+02  0.12743423E+03                                 2.212850                            2.006045      -1.236143       2.281962                    0.994407       3.881339      11.350979       0.443114       1.279406      -0.709888       0.041772      -0.008331       0.023310       0.048556      -0.010605       0.009611      -0.007209      -0.004133      -0.048455      -0.020110      -0.002332       0.022442              2.320383       3.023004       0.151252       0.625883       1.933084       0.234885       2.005059           0.000002
           19              H       5.157438      15.987610       5.911068       0.095634       1.480178 0.11261254E+02  0.12000048E+03                                 2.123719                            1.944647      -1.250747       2.271812                    0.995298       3.808550      10.982317       0.456440       1.259290      -0.714278       0.031959      -0.012180      -0.033657       0.047984      -0.004417      -0.007311       0.016536      -0.014096      -0.004764      -0.015427      -0.007100       0.022527              2.218395       2.695476       0.143839      -0.712806       1.841091      -0.147789       2.118617           0.000002
           20              H       3.724237      14.188075       6.167633       0.131032       1.113135 0.82515081E+01  0.80332678E+02                                 1.672916                            1.603639      -0.978816       2.413324                    0.998904       3.236943       8.561899       0.538314       1.168722      -0.736962       0.008050      -0.028359      -0.026363       0.039548      -0.007362      -0.010221       0.015475       0.006920       0.013583      -0.016900      -0.006086       0.022986              1.686428       1.473859       0.015411      -0.079834       2.065022       0.222688       1.520404           0.000004
           21              H       7.794678      16.354458       8.854025       0.134163       1.217669 0.94459681E+01  0.97950359E+02                                 1.972692                            1.867476      -1.427924       2.211598                    0.992354       3.891759      11.690646       0.426630       1.384506      -0.686004      -0.029271       0.007048       0.025748       0.039616       0.000369      -0.007712       0.005743       0.008784       0.019920      -0.010655      -0.002406       0.013061              2.022367       2.378949       0.004920      -0.458015       1.818988      -0.079044       1.869164           0.000000
           22              H       9.294150      18.104419       8.532060       0.099302       1.412876 0.10974779E+02  0.11733908E+03                                 2.132092                            1.977223      -1.306050       2.256219                    0.992901       3.939811      11.749309       0.428857       1.335816      -0.696969      -0.009393       0.040498       0.027364       0.049771       0.005802      -0.010789       0.005367      -0.015944       0.007971      -0.018080       0.007437       0.010643              2.179777       1.805158      -0.095471      -0.089705       2.907348       0.320279       1.826826           0.000000
           23              H       9.100290      14.609453      11.324096       0.102369       1.391959 0.11168619E+02  0.11903561E+03                                 2.067525                            1.964640      -1.076035       2.366784                    0.996303       3.719500      10.805728       0.443436       1.295979      -0.707573      -0.009250       0.045322       0.018865       0.049955       0.006018      -0.004430       0.002801      -0.031518      -0.034913      -0.016270      -0.006531       0.022801              2.092174       1.967640      -0.399168      -0.301503       2.224069       0.345243       2.084812           0.000000
           24              H       4.796975      14.778005       9.980900       0.134230       1.170473 0.91692589E+01  0.94134444E+02                                 1.911023                            1.833560      -1.324816       2.266128                    0.992966       3.746547      11.104575       0.433915       1.374952      -0.688963       0.016367       0.040677      -0.000991       0.043858       0.002356      -0.005560       0.003273      -0.032313      -0.030469      -0.016609      -0.005062       0.021672              1.940572       1.957140       0.309810      -0.136094       2.194059      -0.224104       1.670516           0.000000
           25              H       4.505870      10.797213       9.256480       0.124327       1.235635 0.96986536E+01  0.10057563E+03                                 1.946907                            1.857746      -1.341009       2.244750                    0.994047       3.802479      11.180954       0.442621       1.334419      -0.696902       0.010057      -0.039425      -0.011224       0.042207       0.003796      -0.003032       0.003460      -0.040643      -0.035026      -0.017016      -0.009757       0.026773              1.985640       1.969085      -0.200605      -0.221752       2.110163       0.418220       1.877672           0.000000
           26              H       8.798037      10.742682      10.579553       0.095507       1.400845 0.11251818E+02  0.12051684E+03                                 2.086742                            1.976762      -1.203417       2.295474                    0.994887       3.891344      11.447902       0.439100       1.302319      -0.704530      -0.013928      -0.046801       0.000511       0.048833      -0.003713      -0.005419       0.010389      -0.026121      -0.029502      -0.015625      -0.006716       0.022341              2.132243       2.209510       0.597011      -0.162912       2.312776      -0.139269       1.874445           0.000000
           27              H       7.780419       7.148568       7.068128       0.093903       1.405873 0.10295945E+02  0.10874696E+03                                 2.143101                            1.922579      -1.404835       2.198622                    0.992452       4.071598      12.217969       0.430747       1.346274      -0.692996      -0.019582      -0.039020       0.011908       0.045253      -0.000997      -0.009123      -0.002004      -0.012935      -0.012316      -0.013587       0.004732       0.008855              2.300347       2.061041       0.623028      -0.054438       3.231378       0.150389       1.608623           0.000000
           28              H       6.772104       9.116655       7.792548       0.131895       1.258290 0.95283788E+01  0.98413929E+02                                 1.976740                            1.845414      -1.319671       2.262122                    0.994167       3.749199      11.017029       0.442455       1.340293      -0.695850      -0.033311      -0.005890       0.020271       0.039437       0.005633      -0.010845      -0.005639       0.014826      -0.011920      -0.011312      -0.006671       0.017983              2.040784       2.579219      -0.069142      -0.421864       1.808559       0.181652       1.734572           0.000001
           29              H       3.750247      11.149189       6.293400       0.129585       1.181106 0.87053903E+01  0.86336120E+02                                 1.771044                            1.669184      -1.121967       2.349451                    0.997552       3.385612       9.191460       0.514577       1.200195      -0.728330       0.022966       0.030209      -0.011333       0.039604       0.013812      -0.011564      -0.006441       0.009830      -0.012632      -0.013175      -0.009942       0.023118              1.823673       1.740374       0.317643      -0.061852       2.290938       0.042458       1.439706           0.000003
           30              H       4.643361       9.136485       5.579042       0.095224       1.555368 0.11819620E+02  0.12779509E+03                                 2.217639                            2.009912      -1.246309       2.278017                    0.994291       3.883538      11.370569       0.441991       1.281686      -0.709403       0.041131       0.008471      -0.022686       0.047730       0.010960      -0.009947      -0.006911      -0.003645      -0.047290      -0.019873      -0.002725       0.022598              2.325640       3.030927      -0.151860      -0.628241       1.936832       0.235706       2.009162           0.000002
           31              H       9.802663      21.192878      18.487807       0.095970       1.472758 0.11197672E+02  0.11915072E+03                                 2.116187                            1.938867      -1.239803       2.276857                    0.995474       3.802053      10.954634       0.457233       1.258924      -0.714351       0.031775       0.011991      -0.033987       0.048047       0.004752      -0.007115      -0.016687      -0.013712      -0.004332      -0.015265      -0.007383       0.022648              2.209961       2.683638      -0.142938      -0.707589       1.835614       0.146957       2.110632           0.000002
           32              H       8.369466      22.992413      18.744373       0.130255       1.120836 0.83210754E+01  0.81182778E+02                                 1.680863                            1.610534      -0.985179       2.410123                    0.998853       3.246681       8.597718       0.537069       1.168939      -0.736904       0.008354       0.028607      -0.026487       0.039871       0.007122      -0.010253      -0.015302       0.007221       0.014180      -0.016835      -0.005978       0.022813              1.694591       1.479756      -0.015292      -0.080495       2.076862      -0.225201       1.527156           0.000003
           33              H       6.246301      20.826030      21.430764       0.130638       1.226034 0.95232416E+01  0.98933923E+02                                 1.980086                            1.873826      -1.431596       2.208952                    0.992379       3.906395      11.738044       0.426423       1.382627      -0.686369      -0.030573      -0.007042       0.026651       0.041165      -0.000102      -0.007306      -0.005780       0.008356       0.019666      -0.010288      -0.002413       0.012701              2.030171       2.389441      -0.004908      -0.461513       1.824930       0.079500       1.876141          -0.000002
           34              H       7.745770      19.076068      21.108800       0.099712       1.416937 0.11016348E+02  0.11792652E+03                                 2.138498                            1.982745      -1.317761       2.251291                    0.992735       3.946573      11.786938       0.427568       1.338220      -0.696469      -0.009373      -0.040143       0.027550       0.049582      -0.005893      -0.010750      -0.005285      -0.016133       0.008158      -0.018129       0.007542       0.010588              2.186448       1.810169       0.095874      -0.090121       2.917431      -0.321690       1.831743          -0.000001
           35              H       7.551918      22.571034      23.900836       0.101379       1.396223 0.11211051E+02  0.11961168E+03                                 2.072717                            1.969164      -1.081919       2.364526                    0.996183       3.724949      10.830270       0.442619       1.297027      -0.707368      -0.009420      -0.045555       0.019212       0.050330      -0.006532      -0.004659      -0.002564      -0.031739      -0.034365      -0.016546      -0.006420       0.022966              2.097527       1.972431       0.400930      -0.302820       2.230084      -0.346845       2.090066          -0.000004
           36              H       9.442203      22.402482      22.557640       0.135037       1.168971 0.91569496E+01  0.93998083E+02                                 1.911331                            1.833871      -1.336083       2.262535                    0.992800       3.745095      11.108008       0.433231       1.377267      -0.688515       0.016298      -0.039859      -0.001282       0.043081      -0.002681      -0.005282      -0.003163      -0.032978      -0.029997      -0.016520      -0.005424       0.021945              1.940865       1.957540      -0.309891      -0.136127       2.194314       0.224158       1.670743          -0.000002
           37              H       6.054278       1.596280      21.833220       0.126102       1.230973 0.96621094E+01  0.10015937E+03                                 1.946875                            1.858142      -1.353605       2.240660                    0.993786       3.799569      11.191188       0.440930       1.340038      -0.695773       0.010313       0.039044      -0.010785       0.041799      -0.003585      -0.003047      -0.003593      -0.040236      -0.035051      -0.016871      -0.009695       0.026565              1.985555       1.969847       0.199749      -0.221525       2.109073      -0.417222       1.877744          -0.000002
           38              H       4.152845       1.650811      23.156293       0.097016       1.406570 0.11311239E+02  0.12137528E+03                                 2.096994                            1.985517      -1.229320       2.285275                    0.994675       3.899123      11.500578       0.436735       1.306978      -0.703540      -0.014104       0.046070       0.000933       0.048189       0.003829      -0.005351      -0.010176      -0.026589      -0.028593      -0.015366      -0.006967       0.022333              2.143175       2.221389      -0.602415      -0.164546       2.325349       0.140549       1.882786          -0.000003
           39              H       3.135235       5.244926      19.644867       0.093110       1.406953 0.10305554E+02  0.10890174E+03                                 2.146945                            1.925582      -1.416828       2.194519                    0.992159       4.074159      12.238890       0.429594       1.349224      -0.692439      -0.019972       0.039211       0.012198       0.045663       0.001258      -0.008823       0.002043      -0.012767      -0.011607      -0.013238       0.004582       0.008656              2.304808       2.064803      -0.624983      -0.054561       3.238612      -0.150956       1.611011          -0.000000
           40              H       8.320516       3.276838      20.369287       0.133525       1.252640 0.94797601E+01  0.97820484E+02                                 1.973878                            1.843097      -1.327279       2.260533                    0.994141       3.742464      11.004545       0.441716       1.343786      -0.695157      -0.033099       0.005670       0.020795       0.039498      -0.005484      -0.010570       0.005663       0.014419      -0.011274      -0.011109      -0.006441       0.017550              2.037690       2.574516       0.069052      -0.420570       1.806303      -0.181342       1.732252          -0.000001
           41              H       5.298654       1.244305      18.870140       0.128721       1.179071 0.86834745E+01  0.86037441E+02                                 1.766703                            1.665277      -1.107055       2.355650                    0.997676       3.381834       9.167440       0.516181       1.197596      -0.728954       0.023161      -0.030773      -0.011357       0.040154      -0.013003      -0.011634       0.006349       0.009821      -0.012216      -0.012642      -0.009847       0.022489              1.819083       1.735947      -0.316606      -0.061571       2.284813      -0.042187       1.436489           0.000001
           42              H       6.191772       3.257009      18.155781       0.096289       1.555581 0.11823576E+02  0.12787625E+03                                 2.220039                            2.011926      -1.256782       2.274424                    0.994166       3.882668      11.377776       0.441122       1.283826      -0.708954       0.041077      -0.008844      -0.023299       0.048045      -0.010518      -0.009509       0.006941      -0.004264      -0.047729      -0.019800      -0.002331       0.022131              2.328258       3.034668       0.152015      -0.629208       1.938861      -0.236079       2.011244           0.000001
           43              H       3.609025       3.594113       6.665672       0.094045       1.486917 0.11321195E+02  0.12076862E+03                                 2.127488                            1.947757      -1.242500       2.273824                    0.995368       3.817641      11.005261       0.456915       1.256633      -0.714838       0.032383      -0.012016       0.033854       0.048365      -0.004504       0.007279      -0.016697      -0.014101      -0.004207      -0.015419      -0.007288       0.022707              2.222481       2.701113       0.144304       0.715040       1.843909       0.148241       2.122421           0.000002
           44              H       2.175823       1.794578       6.409106       0.129113       1.122024 0.83333868E+01  0.81325990E+02                                 1.681382                            1.611227      -0.985753       2.409370                    0.998819       3.249721       8.604586       0.537249       1.168216      -0.737081       0.008725      -0.029072       0.026503       0.040295      -0.006859       0.010299      -0.015446       0.006879       0.014377      -0.016869      -0.005966       0.022834              1.695059       1.480513       0.015408       0.080554       2.077037      -0.224871       1.527626           0.000003
           45              H       6.246256       3.960961       3.722715       0.131462       1.228689 0.95446459E+01  0.99195981E+02                                 1.981314                            1.874549      -1.426262       2.210581                    0.992426       3.907474      11.737461       0.426881       1.380591      -0.686733      -0.030035       0.007068      -0.025952       0.040318       0.000358       0.007885      -0.005928       0.008774       0.020079      -0.010837      -0.002469       0.013306              2.031620       2.391780       0.004757       0.462814       1.825475       0.079469       1.877605          -0.000002
           46              H       1.552129       5.710923       4.044679       0.099438       1.406448 0.10916436E+02  0.11653798E+03                                 2.123775                            1.970581      -1.292802       2.261587                    0.993027       3.932515      11.711453       0.430111       1.333948      -0.697344      -0.008933       0.040495      -0.027663       0.049848       0.005251       0.010902      -0.005469      -0.016472       0.007556      -0.018077       0.007082       0.010995              2.170933       1.799314      -0.094614       0.089015       2.892963      -0.317506       1.820521          -0.000001
           47              H       1.358261       2.215957       1.252643       0.102948       1.392068 0.11172681E+02  0.11911910E+03                                 2.070082                            1.966958      -1.086952       2.362796                    0.996172       3.719130      10.815186       0.442403       1.298566      -0.707046      -0.008892       0.045318      -0.018867       0.049887       0.006003       0.004371      -0.002678      -0.031314      -0.033875      -0.016038      -0.006478       0.022516              2.094794       1.970029      -0.399880       0.302056       2.226872      -0.345862       2.087483          -0.000003
           48              H       3.248550       2.384509       2.595839       0.134405       1.168568 0.91511549E+01  0.93913883E+02                                 1.910140                            1.832709      -1.332813       2.263744                    0.992819       3.743963      11.099386       0.433621       1.376393      -0.688696       0.016445       0.040164       0.001265       0.043419       0.002908       0.005442      -0.003444      -0.033126      -0.029296      -0.016765      -0.005218       0.021983              1.939662       1.956200       0.309802       0.136002       2.193065       0.224011       1.669720          -0.000002
           49              H       6.054276      23.190711       3.320259       0.126681       1.224649 0.95959848E+01  0.99251150E+02                                 1.935816                            1.848335      -1.331452       2.249087                    0.994094       3.785993      11.119622       0.443565       1.335067      -0.696785       0.010218      -0.039137       0.010724       0.041846       0.003174       0.002818      -0.003402      -0.039648      -0.035214      -0.016366      -0.009845       0.026211              1.973940       1.958398      -0.197759       0.219273       2.096263      -0.413188       1.867159          -0.000002
           50              H       4.152839      23.136180       1.997186       0.097042       1.407759 0.11320339E+02  0.12149304E+03                                 2.098001                            1.986152      -1.233208       2.283790                    0.994664       3.898771      11.499159       0.436734       1.306763      -0.703594      -0.013554      -0.045664      -0.000818       0.047640      -0.003531       0.005461      -0.010264      -0.026280      -0.029046      -0.015593      -0.006635       0.022227              2.144296       2.222417       0.603436       0.164634       2.327210       0.140762       1.883262          -0.000003
           51              H       3.135231      19.542065       5.508612       0.092389       1.418379 0.10400251E+02  0.11013465E+03                                 2.156402                            1.932680      -1.419410       2.192044                    0.992202       4.088428      12.287652       0.429456       1.346814      -0.692871      -0.019999      -0.039361      -0.012000       0.045751      -0.001006       0.009116       0.001990      -0.013135      -0.011740      -0.013586       0.004727       0.008859              2.315820       2.073844       0.630567       0.054935       3.257204      -0.151698       1.616412          -0.000001
           52              H       8.320514      21.510153       4.784192       0.134094       1.250147 0.94579794E+01  0.97530737E+02                                 1.970481                            1.840425      -1.321483       2.263004                    0.994215       3.737584      10.983266       0.442276       1.342979      -0.695324      -0.032456      -0.005189      -0.020299       0.038631       0.006160       0.010740       0.005708       0.014958      -0.011309      -0.011089      -0.007113       0.018203              2.033914       2.568731      -0.068689       0.418837       1.803609      -0.180807       1.729402          -0.000001
           53              H       5.298662      23.542686       6.283339       0.130570       1.175208 0.86510653E+01  0.85647979E+02                                 1.763549                            1.662715      -1.104787       2.357042                    0.997724       3.377765       9.156860       0.516251       1.198388      -0.728734       0.022660       0.029988       0.010850       0.039121       0.013891       0.011930       0.006427       0.009506      -0.013088      -0.013438      -0.009955       0.023393              1.815671       1.732927       0.315036       0.061371       2.279570      -0.042236       1.434515           0.000001
           54              H       6.191777      21.529982       6.997698       0.095511       1.558837 0.11851713E+02  0.12828283E+03                                 2.225552                            2.016188      -1.263179       2.271676                    0.994156       3.885708      11.398793       0.439953       1.286211      -0.708481       0.040944       0.008329       0.022792       0.047594       0.010906       0.009929       0.007171      -0.004392      -0.048401      -0.020259      -0.002566       0.022825              2.334430       3.044136      -0.152745       0.632189       1.943132      -0.236989       2.016022           0.000001
           55              C       4.434036       8.730473      18.629673       0.091260      27.238670 0.33844678E+03  0.75221517E+04                                 8.045474                            6.230058       0.104131       2.049162                    0.999532      26.414823      75.399095       0.640810       0.430056      -1.048909      -0.022347      -0.034010      -0.024371       0.047434       0.031555      -0.015718       0.005549       0.010625       0.084174      -0.048761       0.013937       0.034823              9.478473      10.036816      -3.444470       2.901146      12.131523      -0.946267       6.267081           0.000002
           56              C       3.586133       9.804245      18.480764      -0.146263      33.640200 0.43967591E+03  0.10392969E+05                                 9.197432                            7.085497      -0.027300       1.969635                    0.999243      29.516283      85.812528       0.605146       0.428193      -1.054058      -0.008113      -0.007404       0.004291       0.011792       0.026200      -0.012797       0.013122       0.017823       0.080211      -0.045590       0.013899       0.031691             11.199689      12.288907      -5.164418       3.580951      13.890379      -1.768684       7.419781           0.000004
           57              C       8.723103       9.717491      17.590331       0.047162      38.447931 0.43851555E+03  0.10334269E+05                                10.191437                            7.119570      -0.302563       1.915287                    0.998727      27.309802      78.668790       0.599594       0.433465      -1.053322       0.009371      -0.025367       0.015962       0.031403       0.006010      -0.013982      -0.000256       0.021523       0.004298      -0.014291      -0.006849       0.021140             13.742756      13.635896      -7.049393       3.858933      19.782991      -2.567425       7.809382           0.000001
           58              C       8.526145       8.530690      16.896095      -0.139555      34.784008 0.47033512E+03  0.11380601E+05                                 9.565372                            7.432728      -0.322894       1.875897                    0.998002      30.494887      91.631041       0.574682       0.440474      -1.039830      -0.000764      -0.006885       0.010790       0.012822       0.014239      -0.023904      -0.003717       0.030252       0.112702      -0.040004      -0.009579       0.049583             11.366613      11.098387      -3.759259       2.561112      16.179299      -1.293071       6.822154           0.000001
           59              C       3.229996       7.494593      17.097323       0.104220      27.834229 0.34846211E+03  0.78359957E+04                                 8.290339                            6.413747      -0.101106       1.986991                    0.998814      26.784957      78.023703       0.615273       0.442690      -1.036749       0.022420       0.019711       0.032103       0.043838       0.023863      -0.020935      -0.008987       0.004703       0.099971      -0.041480      -0.004489       0.045968              9.686736      10.074627      -3.191749       2.773207      12.663872      -0.910466       6.321709           0.000000
           60              C       7.885730      10.919165      17.352882       0.379210      31.605872 0.32238887E+03  0.70887823E+04                                 9.255384                            6.300400      -0.310234       1.940622                    0.998833      24.229617      69.111751       0.603291       0.461729      -1.028975      -0.020795       0.025571       0.001617       0.032998       0.013472      -0.053117      -0.012543       0.020535       0.183282      -0.051490      -0.038103       0.089593             12.771551      14.403845      -5.783822       3.763372      17.119344      -2.047280       6.791464           0.000002
           61              C       7.680105      13.152473      17.578257       0.367070      31.710798 0.31805712E+03  0.69520213E+04                                 9.151154                            6.193897      -0.272785       1.946934                    0.998853      24.155680      68.121392       0.619507       0.452329      -1.036943      -0.014200      -0.024200      -0.004387       0.028399       0.008454      -0.052830      -0.013488       0.025413       0.159998      -0.043375      -0.040986       0.084362             12.421045      11.845784       3.060782       3.699962      17.834383       4.115332       7.582966           0.000002
           62              C       6.114360      11.987484      16.460437       0.377769      32.000968 0.32704622E+03  0.72390810E+04                                 9.427382                            6.398025      -0.356331       1.926072                    0.998494      24.549899      70.962012       0.589546       0.469369      -1.021640       0.029308       0.001336       0.011632       0.031560       0.003439      -0.052273      -0.012704       0.019427       0.158153      -0.045752      -0.036406       0.082159             13.238027      20.577447      -0.766235       7.777094       9.640801       0.143789       9.495833           0.000002
           63              C       3.240525      10.957833      14.257998       0.091404      24.872708 0.34642637E+03  0.77733713E+04                                 7.655731                            6.377796      -0.048290       2.006293                    0.997958      26.736848      77.621618       0.619935       0.440313      -1.038872       0.001361       0.044512      -0.006544       0.045011       0.004646      -0.038711      -0.006091      -0.040157       0.005639      -0.049938       0.015342       0.034596              8.612444      10.344832      -0.588424       4.008493       7.419885      -0.149370       8.072615          -0.000000
           64              C       4.370239      10.850257      15.049830      -0.140042      32.432308 0.47611941E+03  0.11555320E+05                                 9.121505                            7.476363      -0.326785       1.872888                    0.998102      30.624816      92.147099       0.573250       0.440247      -1.040009       0.006243       0.007396      -0.016429       0.019068       0.001130      -0.028240      -0.001425      -0.033513       0.008137      -0.037799       0.014958       0.022841             10.617519      13.810003       0.164274       5.137582       8.699020       0.032814       9.343534           0.000001
           65              C       4.867587      11.991946      15.662568       0.046476      38.193115 0.45110325E+03  0.10759131E+05                                10.310826                            7.325574      -0.450644       1.871129                    0.997958      27.848929      82.009726       0.575660       0.446107      -1.040654      -0.014880       0.001958      -0.025251       0.029375      -0.001162      -0.012106      -0.004835      -0.003847       0.031731      -0.014327      -0.003080       0.017407             14.059383      21.944321      -0.635188       8.416377       9.499382       0.417048      10.734445           0.000000
           66              C       4.193105      13.195602      15.479954      -0.142960      33.434934 0.47568193E+03  0.11549029E+05                                 9.330546                            7.475888      -0.365529       1.857014                    0.998373      30.819878      92.934741       0.572581       0.440596      -1.039175       0.009125      -0.000482      -0.019906       0.021903       0.003754      -0.032683      -0.005128      -0.041754       0.022023      -0.044972       0.014239       0.030732             11.176274      15.512155      -1.687777       5.300949       8.644432       0.415175       9.372236           0.000001
           67              C       9.260708      13.219894      14.689129       0.076378      25.306959 0.35300820E+03  0.79646309E+04                                 7.769680                            6.446898      -0.069594       1.996224                    0.997861      27.066157      78.994594       0.614861       0.441518      -1.037353       0.006814      -0.039952      -0.024821       0.047526       0.011779      -0.038436      -0.000528      -0.037927       0.018577      -0.050220       0.014474       0.035747              8.851723      11.006064      -0.929873       4.014109       7.232919       0.576529       8.316186           0.000000
           68              C       8.213999      16.810537      18.252874       0.108977      28.939568 0.33119879E+03  0.73283572E+04                                 8.448546                            6.199800       0.088805       2.056910                    0.999111      25.988099      74.248358       0.636049       0.435209      -1.044788       0.039795      -0.019526       0.016248       0.047212      -0.011103      -0.023333      -0.015428       0.012121       0.115781      -0.040438      -0.008645       0.049083             10.380429       9.735912       0.938146       2.557043      15.127383       3.355130       6.277992           0.000001
           69              C       7.608263      15.646044      17.810675      -0.145873      36.055130 0.43998675E+03  0.10402836E+05                                 9.593443                            7.043049       0.080781       2.008142                    0.999385      29.374766      85.429726       0.612747       0.422779      -1.057348       0.010292       0.003038      -0.001106       0.010788      -0.003836      -0.017723      -0.016712       0.026955       0.100842      -0.036528      -0.006965       0.043493             11.956574      10.457018       1.250448       2.452824      18.322884       4.309865       7.089821           0.000001
           70              C       8.256732      14.439413      18.044100       0.053971      38.368576 0.40938035E+03  0.94253980E+04                                 9.990905                            6.764651      -0.087389       1.987682                    0.999133      26.325354      73.471049       0.634656       0.419175      -1.068707       0.010482       0.024130       0.009689       0.028036       0.001874      -0.014813      -0.010838       0.008478       0.059788      -0.018121      -0.011188       0.029309             13.552317      11.642882       3.331793       3.526118      20.937673       5.533438       8.076398           0.000001
           71              C       9.476872      14.448337      18.699599      -0.146718      34.423004 0.42285197E+03  0.98722116E+04                                 9.239774                            6.874154       0.104196       2.012665                    0.999627      29.018342      83.125028       0.626035       0.419065      -1.062549      -0.010582       0.005068       0.004034       0.012407      -0.014735      -0.011500      -0.022020       0.021462       0.083656      -0.041114       0.004284       0.036830             11.397382      11.017878       2.724642       3.269123      15.743564       4.161359       7.430703           0.000004
           72              C      10.003949      15.650506      19.119159       0.091623      28.868946 0.33240623E+03  0.73497241E+04                                 8.340642                            6.155649       0.164690       2.072217                    0.999619      26.190051      74.399133       0.648029       0.427474      -1.051202      -0.036238       0.029296      -0.003945       0.046765      -0.016030      -0.018930      -0.021679       0.037936       0.078485      -0.047901       0.008538       0.039363             10.163777       9.716440       1.144580       2.631064      14.417194       3.266830       6.357698           0.000002
           73              C       4.434027      16.056518       6.523806       0.091271      27.196996 0.33785562E+03  0.75058461E+04                                 8.037962                            6.224940       0.093397       2.046705                    0.999576      26.391145      75.319372       0.641013       0.430101      -1.048866      -0.022638       0.034661       0.026315       0.049055      -0.030670       0.015890       0.004624       0.009519       0.088232      -0.048254       0.012311       0.035943              9.468740      10.027632       3.440040      -2.898888      12.116497      -0.945174       6.262091           0.000002
           74              C       3.586122      14.982746       6.672715      -0.149742      33.711561 0.44092271E+03  0.10429140E+05                                 9.207651                            7.093638      -0.027786       1.969010                    0.999282      29.554608      85.933206       0.605081       0.427964      -1.054268      -0.006131       0.008786      -0.006050       0.012304      -0.025746       0.013392       0.011817       0.016976       0.079633      -0.044661       0.013034       0.031627             11.212778      12.304489       5.172411      -3.585758      13.906369      -1.773351       7.427477           0.000004
           75              C       8.723095      15.069500       7.563148       0.050548      38.301357 0.43658394E+03  0.10277994E+05                                10.169147                            7.105876      -0.299601       1.917032                    0.998677      27.250767      78.472530       0.599883       0.433709      -1.053113       0.010543       0.025231      -0.018256       0.032879      -0.007380       0.013397      -0.000416       0.022399      -0.002701      -0.014509      -0.006968       0.021477             13.709697      13.602725       7.030107      -3.847680      19.734470      -2.559544       7.791896           0.000001
           76              C       8.526141      16.256301       8.257384      -0.145294      35.071875 0.47535749E+03  0.11534272E+05                                 9.623091                            7.477721      -0.337741       1.869871                    0.998058      30.649857      92.266098       0.572251       0.441113      -1.039312       0.000946       0.006001      -0.010873       0.012455      -0.015121       0.025200      -0.004057       0.025531       0.114702      -0.039670      -0.011136       0.050806             11.438614      11.158424       3.785900      -2.569279      16.299833      -1.308414       6.857584           0.000000
           77              C       3.229994      17.292398       8.056156       0.107595      27.727564 0.34683571E+03  0.77898831E+04                                 8.268297                            6.398278      -0.103649       1.987178                    0.998891      26.722316      77.779830       0.616120       0.442623      -1.036845       0.022258      -0.019260      -0.032817       0.044083      -0.023474       0.021713      -0.009366       0.001731       0.102863      -0.041687      -0.005411       0.047099              9.658618      10.041604       3.177975      -2.762967      12.628395      -0.903789       6.305854           0.000000
           78              C       7.885719      13.867826       7.800597       0.378718      31.615590 0.32247893E+03  0.70910527E+04                                 9.257077                            6.301030      -0.313412       1.939628                    0.998774      24.229037      69.104982       0.603314       0.461693      -1.029025      -0.020718      -0.024248      -0.000653       0.031900      -0.014165       0.053328      -0.012372       0.021532       0.178105      -0.051525      -0.037213       0.088738             12.774669      14.406066       5.785839      -3.763906      17.125741      -2.047584       6.792200           0.000002
           79              C       7.680089      11.634518       7.575222       0.365845      31.751079 0.31853949E+03  0.69652138E+04                                 9.157085                            6.197549      -0.269620       1.947684                    0.998844      24.179385      68.201556       0.619480       0.452176      -1.037029      -0.013881       0.025051       0.002588       0.028757      -0.005648       0.052713      -0.014208       0.027230       0.163414      -0.044334      -0.040674       0.085008             12.429267      11.855392      -3.064105      -3.703730      17.844190       4.118467       7.588219           0.000002
           80              C       6.114350      12.799507       8.693042       0.376282      32.017160 0.32724758E+03  0.72449986E+04                                 9.432255                            6.401535      -0.364027       1.923800                    0.998553      24.558395      71.004795       0.589144       0.469595      -1.021468       0.029361      -0.002547      -0.011323       0.031571      -0.008146       0.052029      -0.012815       0.018932       0.157149      -0.044802      -0.037431       0.082232             13.244514      20.588470       0.763230      -7.781414       9.644378       0.145672       9.500695           0.000002
           81              C       3.240524      13.829158      10.895481       0.086211      25.002376 0.34871694E+03  0.78382958E+04                                 7.685283                            6.401642      -0.054153       2.003773                    0.998052      26.826480      77.969412       0.618325       0.440698      -1.038563       0.000294      -0.043459       0.006808       0.043990      -0.006607       0.039896      -0.005017      -0.040243       0.013109      -0.051122       0.014621       0.036500              8.648123      10.393226       0.597187      -4.029058       7.443842      -0.156468       8.107300          -0.000000
           82              C       4.370235      13.936734      10.103649      -0.136466      32.390468 0.47521773E+03  0.11529653E+05                                 9.117121                            7.471366      -0.331775       1.871272                    0.998173      30.611748      92.136553       0.573118       0.440493      -1.039712       0.005354      -0.009347       0.017436       0.020495      -0.004839       0.026663      -0.001246      -0.035623       0.011018      -0.037303       0.014219       0.023084             10.612679      13.802865      -0.161091      -5.134911       8.696987       0.031118       9.338185           0.000001
           83              C       4.867579      12.795045       9.490911       0.042334      38.319874 0.45288584E+03  0.10811934E+05                                10.331357                            7.339159      -0.454547       1.869630                    0.997800      27.900474      82.191490       0.575250       0.446000      -1.040752      -0.013191      -0.002812       0.023661       0.027235      -0.001078       0.011478      -0.005321      -0.002037       0.034828      -0.012585      -0.005731       0.018316             14.089061      21.992827       0.634702      -8.435873       9.518235       0.418987      10.756121           0.000000
           84              C       4.193095      11.591389       9.673525      -0.134129      33.102950 0.46965557E+03  0.11365063E+05                                 9.264841                            7.424104      -0.349784       1.863998                    0.998375      30.623073      92.152538       0.575140       0.440088      -1.039599       0.006724       0.001195       0.021186       0.022259      -0.003702       0.029674      -0.005373      -0.040461       0.015791      -0.041638       0.013548       0.028090             11.091273      15.375065       1.664707      -5.256016       8.595477       0.421183       9.303276           0.000001
           85              C       3.067100      11.567097      10.464350       0.071921      25.448225 0.35561704E+03  0.80390248E+04                                 7.802773                            6.474779      -0.076352       1.992821                    0.997843      27.162871      79.377736       0.612896       0.442078      -1.036928       0.004074       0.038838       0.027495       0.047759      -0.009776       0.040422      -0.001934      -0.041592       0.018725      -0.052668       0.015636       0.037032              8.891152      11.058310       0.927661      -4.037655       7.256189       0.582284       8.358956           0.000000
           86              C       2.020372       7.976454       6.900605       0.105360      29.035947 0.33252646E+03  0.73660461E+04                                 8.471605                            6.215802       0.080278       2.053466                    0.999098      26.038436      74.465518       0.634598       0.435712      -1.044352       0.038665       0.020571      -0.017682       0.047232       0.008593       0.022558      -0.016271       0.013273       0.117369      -0.038766      -0.010822       0.049588             10.411314       9.765983      -0.950263      -2.567280      15.170423       3.370833       6.297534           0.000001
           87              C       7.608240       9.140947       7.342804      -0.141965      35.895008 0.43742630E+03  0.10327314E+05                                 9.566359                            7.022724       0.083085       2.009945                    0.999406      29.297242      85.145103       0.613601       0.422803      -1.057323       0.009656      -0.001721       0.003031       0.010266       0.001852       0.016748      -0.016684       0.024926       0.095045      -0.033963      -0.007622       0.041584             11.921363      10.436521      -1.249778      -2.451396      18.256311       4.292701       7.071257           0.000001
           88              C       8.256711      10.347578       7.109379       0.052911      38.462422 0.41050039E+03  0.94576285E+04                                10.005776                            6.773169      -0.086794       1.987276                    0.999148      26.363372      73.601856       0.634360       0.419084      -1.068766       0.011426      -0.022434      -0.008850       0.026687      -0.002544       0.015428      -0.009648       0.007927       0.064572      -0.017468      -0.012990       0.030457             13.574917      11.661970      -3.336791      -3.533066      20.974067       5.543554       8.088713           0.000002
           89              C       3.283249      10.338654       6.453880      -0.145628      34.369468 0.42195269E+03  0.98461619E+04                                 9.229072                            6.865181       0.105441       2.013290                    0.999641      28.998083      83.050843       0.626659       0.418862      -1.062657      -0.009714      -0.003407      -0.003542       0.010886       0.017694       0.010993      -0.023104       0.019713       0.079022      -0.042830       0.006944       0.035886             11.384310      11.003441      -2.714066      -3.263565      15.729882       4.152932       7.419607           0.000004
           90              C       3.810322       9.136485       6.034320       0.092365      28.826769 0.33181539E+03  0.73327829E+04                                 8.328060                            6.146045       0.182145       2.077548                    0.999603      26.169354      74.300332       0.649243       0.426900      -1.051644      -0.037336      -0.029741       0.003894       0.047892       0.015159       0.019550      -0.021667       0.034088       0.073248      -0.045853       0.007364       0.038488             10.148113       9.703681      -1.141270      -2.627660      14.392915       3.259636       6.347743           0.000002
           91              C       9.079251      21.123970      19.100546       0.089425      27.340466 0.34008264E+03  0.75693022E+04                                 8.073848                            6.251934       0.089175       2.043924                    0.999553      26.474244      75.677355       0.638497       0.430998      -1.048103      -0.023228      -0.035464       0.026747       0.050126       0.032664       0.016245      -0.005964       0.008804       0.088308      -0.050594       0.014535       0.036059              9.513868      10.069333      -3.463843      -2.906878      12.187961       0.952829       6.284310           0.000001
           92              C       8.231349      22.197742      19.249454      -0.143835      33.488811 0.43721514E+03  0.10319369E+05                                 9.165925                            7.061659      -0.020318       1.972782                    0.999265      29.437071      85.492831       0.606734       0.427710      -1.054452      -0.008709      -0.008693      -0.003193       0.012713       0.023609       0.011133      -0.010911       0.017577       0.075781      -0.041350       0.012085       0.029265             11.158472      12.237236      -5.140050      -3.563727      13.844571       1.753409       7.393609           0.000002
           93              C       7.174722      22.110988      20.139888       0.046711      38.437597 0.43838898E+03  0.10330875E+05                                10.191977                            7.120305      -0.304719       1.914854                    0.998681      27.302814      78.655398       0.599321       0.433679      -1.053158       0.007782      -0.026211      -0.015894       0.031626       0.005585       0.014543       0.000127       0.020074      -0.000289      -0.013645      -0.007453       0.021098             13.743252      13.636382      -7.049967      -3.859116      19.783712       2.568158       7.809663          -0.000000
           94              C       6.977765      20.924186      20.834124      -0.140395      34.894930 0.47229284E+03  0.11440785E+05                                 9.589105                            7.451546      -0.329466       1.873513                    0.998019      30.554007      91.884797       0.573520       0.440872      -1.039510      -0.001350      -0.006374      -0.008779       0.010933       0.016342       0.023551       0.002941       0.031559       0.116916      -0.042802      -0.007659       0.050461             11.395852      11.123206      -3.770619      -2.564114      16.227954       1.299500       6.836395          -0.000002
           95              C       7.875216      19.888090      20.632896       0.107709      27.732819 0.34689230E+03  0.77912409E+04                                 8.267237                            6.396691      -0.096547       1.989127                    0.998832      26.724936      77.780360       0.616519       0.442331      -1.037046       0.023888       0.019367      -0.034290       0.046060       0.024252       0.020223       0.008956       0.006906       0.099056      -0.041647      -0.003795       0.045442              9.657294      10.040647      -3.176479      -2.763196      12.626344       0.901575       6.304892          -0.000002
           96              C       6.337349      23.312661      20.377336       0.378389      31.571970 0.32204701E+03  0.70790650E+04                                 9.247350                            6.295999      -0.315463       1.939422                    0.998801      24.216461      69.053218       0.603682       0.461574      -1.029108      -0.020704       0.024616      -0.000452       0.032168       0.012534       0.054239       0.012832       0.020026       0.178358      -0.050577      -0.038714       0.089291             12.758651      14.390455      -5.776018      -3.759541      17.099878       2.044326       6.785620           0.000000
           97              C       3.034895       0.758975      20.151961       0.370452      31.652098 0.31740168E+03  0.69345043E+04                                 9.141886                            6.188714      -0.266748       1.949095                    0.998855      24.130890      68.048221       0.619551       0.452505      -1.036785      -0.017013      -0.025077       0.005696       0.030834       0.008592       0.051815       0.014816       0.028887       0.158855      -0.043312      -0.040655       0.083967             12.406787      11.836364       3.055766      -3.696641      17.808397      -4.108471       7.575601           0.000000
           98              C      10.759582      24.380981      21.269782       0.377930      32.038357 0.32748573E+03  0.72515721E+04                                 9.434556                            6.402660      -0.359976       1.924593                    0.998576      24.571532      71.048584       0.589260       0.469418      -1.021567       0.025891       0.002107      -0.010728       0.028105       0.008067       0.051566       0.011860       0.021640       0.163300      -0.044122      -0.039128       0.083250             13.248928      20.597804      -0.767234      -7.784784       9.645750      -0.143331       9.503231          -0.000001
           99              C       7.885753      23.351329      23.472220       0.088211      24.941583 0.34764209E+03  0.78080873E+04                                 7.672927                            6.391391      -0.057393       2.003166                    0.998001      26.785472      77.819435       0.618877       0.440646      -1.038596       0.000810       0.042547       0.005587       0.042920       0.007510       0.038726       0.004911      -0.039385       0.013884      -0.049801       0.013767       0.036034              8.633173      10.372726      -0.592976      -4.020481       7.434376       0.152567       8.092417          -0.000004
          100              C       9.015465      23.243753      22.680389      -0.138858      32.402972 0.47551865E+03  0.11537731E+05                                 9.116290                            7.471050      -0.330326       1.871691                    0.998101      30.613986      92.119047       0.573490       0.440177      -1.039993       0.004944       0.008554       0.018235       0.020739       0.003376       0.026168       0.000866      -0.033866       0.015779      -0.036227       0.013631       0.022596             10.611243      13.800364       0.162030      -5.133862       8.696820      -0.032358       9.336545          -0.000002
          101              C       9.512811      24.385442      22.067650       0.043576      38.256082 0.45193444E+03  0.10783540E+05                                10.319792                            7.331055      -0.453224       1.870171                    0.997920      27.876377      82.098629       0.575614       0.445953      -1.040780      -0.016331       0.002864       0.026760       0.031480       0.000505       0.012723       0.005840      -0.001975       0.032644      -0.013782      -0.005090       0.018872             14.072600      21.965541      -0.636032      -8.424177       9.509536      -0.418019      10.742723          -0.000001
          102              C       5.741501       0.802104      22.250264      -0.141750      33.367727 0.47437183E+03  0.11508959E+05                                 9.314008                            7.461169      -0.357014       1.860034                    0.998387      30.789060      92.799968       0.573671       0.440074      -1.039512       0.009101      -0.000499       0.018355       0.020494       0.003250       0.032701       0.005995      -0.041583       0.023802      -0.044973       0.013633       0.031340             11.156000      15.479237      -1.681163      -5.291728       8.633727      -0.417833       9.355037          -0.000002
          103              C       4.615506       0.826396      23.041090       0.075654      25.371923 0.35412715E+03  0.79964534E+04                                 7.782296                            6.455889      -0.062803       1.997262                    0.997827      27.113875      79.174594       0.614587       0.441351      -1.037418       0.006593      -0.041317       0.026419       0.049483       0.013301       0.039576       0.000613      -0.039770       0.020615      -0.052238       0.014814       0.037424              8.867687      11.027988      -0.931041      -4.024428       7.243739      -0.578052       8.331334          -0.000003
          104              C       3.568786       4.417040      19.477345       0.106904      29.034156 0.33249857E+03  0.73650051E+04                                 8.468507                            6.212912       0.089072       2.056303                    0.999093      26.041462      74.463161       0.635171       0.435343      -1.044611       0.038820      -0.019063      -0.015875       0.046070      -0.010692       0.023497       0.015852       0.014290       0.116486      -0.040712      -0.008908       0.049620             10.407401       9.762286       0.946882      -2.565770      15.165213      -3.368494       6.294704          -0.000001
          105              C       2.963051       3.252547      19.919543      -0.143546      35.986999 0.43884826E+03  0.10369012E+05                                 9.580317                            7.032475       0.088796       2.011046                    0.999399      29.343215      85.304529       0.613409       0.422604      -1.057476       0.011642       0.000360       0.000493       0.011658      -0.003333       0.018172       0.016621       0.025146       0.097858      -0.035231      -0.007738       0.042969             11.940330      10.447906       1.252854      -2.453088      18.291186      -4.303549       7.081899          -0.000002
          106              C       3.611520       2.045916      19.686119       0.053446      38.437779 0.41021991E+03  0.94495739E+04                                10.002917                            6.771731      -0.084876       1.987900                    0.999126      26.351326      73.562598       0.634303       0.419193      -1.068694       0.013289       0.021875      -0.011622       0.028110       0.004008       0.014061       0.011225       0.011712       0.065420      -0.019793      -0.011006       0.030799             13.570799      11.657747       3.336250      -3.531256      20.967954      -5.542740       8.086697          -0.000000
          107              C       4.831658       2.054840      19.030619      -0.146007      34.312474 0.42119982E+03  0.98227366E+04                                 9.214646                            6.856074       0.107711       2.014231                    0.999641      28.971759      82.910184       0.627578       0.418499      -1.063047      -0.008696       0.002154      -0.003574       0.009646      -0.019255       0.011893       0.022035       0.016617       0.078460      -0.043052       0.007753       0.035299             11.364661      10.986259       2.709751      -3.258147      15.699337      -4.144652       7.408387           0.000002
          108              C       5.358734       3.257009      18.611059       0.091846      28.847928 0.33216063E+03  0.73423333E+04                                 8.331620                            6.148831       0.172846       2.074662                    0.999653      26.183541      74.350745       0.649160       0.426843      -1.051677      -0.038979       0.030179       0.005736       0.049629      -0.016983       0.020501       0.021318       0.031499       0.076862      -0.046863       0.007421       0.039443             10.151809       9.709893       1.141771      -2.629826      14.394879      -3.260588       6.350655           0.000001
          109              C       2.885611       3.663021       6.052933       0.092964      27.135370 0.33683806E+03  0.74773266E+04                                 8.025420                            6.215191       0.097760       2.048243                    0.999558      26.350157      75.163726       0.641596       0.430050      -1.048935      -0.022576       0.034036      -0.024215       0.047482      -0.032351      -0.014453      -0.004055       0.010641       0.085099      -0.048998       0.014345       0.034653              9.453437      10.011457       3.432845       2.894631      12.095812       0.941669       6.253041           0.000001
          110              C       2.037706       2.589249       5.904025      -0.145481      33.577161 0.43868247E+03  0.10362816E+05                                 9.182650                            7.074642      -0.026371       1.970294                    0.999277      29.485343      85.673172       0.606022       0.427848      -1.054353      -0.008716       0.007193       0.005520       0.012577      -0.025865      -0.012070      -0.013583       0.016897       0.079804      -0.045076       0.013739       0.031337             11.180733      12.264624       5.153361       3.573207      13.870046       1.761555       7.407530           0.000002
          111              C       0.981077       2.676003       5.013591       0.045914      38.473987 0.43889389E+03  0.10344706E+05                                10.192573                            7.120568      -0.298829       1.916348                    0.998673      27.321547      78.690771       0.599855       0.433213      -1.053548       0.009309       0.024643       0.017033       0.031370      -0.007698      -0.014373       0.000471       0.020971      -0.000813      -0.014933      -0.006984       0.021917             13.744359      13.634814       7.049844       3.858265      19.788306       2.567991       7.809955          -0.000000
          112              C       6.977721       3.862805       4.319355      -0.138671      34.761206 0.46990082E+03  0.11367560E+05                                 9.562624                            7.430564      -0.324584       1.876099                    0.998076      30.477014      91.569573       0.574614       0.440624      -1.039733       0.000234       0.006469       0.009930       0.011853      -0.015286      -0.023265       0.003782       0.026844       0.115159      -0.040109      -0.009406       0.049515             11.363680      11.096595       3.758214       2.561046      16.173019       1.293821       6.821426          -0.000002
          113              C       1.681575       4.898901       4.520583       0.105194      27.857495 0.34881230E+03  0.78468960E+04                                 8.302487                            6.423724      -0.108686       1.984620                    0.998833      26.793706      78.098541       0.613743       0.443622      -1.036065       0.022366      -0.018462       0.032650       0.043670      -0.024620      -0.021370       0.008842       0.002634       0.099191      -0.042226      -0.003894       0.046120              9.702466      10.095489       3.202367       2.778851      12.680619       0.918722       6.331288          -0.000002
          114              C       6.337300       1.474330       4.776143       0.375552      31.672671 0.32316545E+03  0.71098410E+04                                 9.265769                            6.306573      -0.314712       1.939006                    0.998719      24.260842      69.210918       0.603223       0.461523      -1.029132      -0.019157      -0.023184       0.001890       0.030135      -0.013526      -0.054802       0.012992       0.019853       0.179289      -0.051767      -0.038323       0.090090             12.787828      14.425257       5.794294       3.770278      17.138506       2.052438       6.799723          -0.000000
          115              C       9.228499      24.028016       5.001518       0.367572      31.701556 0.31790240E+03  0.69478279E+04                                 9.149482                            6.192227      -0.268755       1.948175                    0.998876      24.149438      68.100884       0.619612       0.452305      -1.036952      -0.014903       0.025097      -0.004067       0.029471      -0.006243      -0.052065       0.015350       0.025707       0.158990      -0.043745      -0.039948       0.083694             12.420052      11.848711      -3.061773       3.701965      17.828361      -4.114707       7.583083           0.000000
          116              C       4.565928       0.406010       3.883697       0.375209      32.148109 0.32868399E+03  0.72845049E+04                                 9.453049                            6.412316      -0.357389       1.924674                    0.998544      24.618807      71.208624       0.589118       0.469119      -1.021764       0.028152      -0.002627       0.011122       0.030383      -0.004589      -0.052593       0.011958       0.021577       0.165911      -0.044993      -0.039327       0.084319             13.280049      20.652557       0.768486       7.808097       9.662047      -0.143539       9.525542          -0.000001
          117              C       1.692096       1.435662       1.681259       0.087775      25.011541 0.34891258E+03  0.78437322E+04                                 7.685397                            6.401526      -0.043489       2.006218                    0.998074      26.837197      78.003761       0.618612       0.440435      -1.038726       0.001942      -0.044775      -0.005944       0.045210      -0.005918      -0.038647       0.005769      -0.039143       0.013324      -0.049520       0.013778       0.035742              8.648758      10.394540       0.595705       4.030226       7.443093       0.155282       8.108641          -0.000004
          118              C       2.821810       1.543238       2.473090      -0.138256      32.361083 0.47466391E+03  0.11511702E+05                                 9.108547                            7.464312      -0.329566       1.872460                    0.998128      30.586468      92.012184       0.573757       0.440174      -1.040005       0.006619      -0.008560      -0.017004       0.020155      -0.003925      -0.028046       0.001802      -0.034296       0.008487      -0.037974       0.014114       0.023860             10.602763      13.788790      -0.161725       5.130600       8.689616      -0.032592       9.329884          -0.000002
          119              C       3.319155       0.401549       3.085829       0.043511      38.282228 0.45214908E+03  0.10791539E+05                                10.329921                            7.336567      -0.457517       1.869029                    0.997821      27.893171      82.198772       0.574869       0.446412      -1.040359      -0.015402      -0.001515      -0.024561       0.029030      -0.001596      -0.011706       0.005997      -0.001592       0.033637      -0.012487      -0.006147       0.018634             14.090128      21.998526       0.632561       8.439484       9.513594      -0.419676      10.758263          -0.000001
          120              C       5.741500      23.984887       2.903215      -0.141931      33.395643 0.47498750E+03  0.11527447E+05                                 9.322232                            7.469440      -0.358740       1.859330                    0.998326      30.795370      92.828388       0.572967       0.440479      -1.039290       0.009678       0.002996      -0.019049       0.021575      -0.000775      -0.032184       0.005973      -0.040782       0.020016      -0.044227       0.014745       0.029482             11.167058      15.501251       1.688387       5.297209       8.636064      -0.413250       9.363858          -0.000002
          121              C       4.615502      23.960595       2.112389       0.076269      25.291877 0.35272855E+03  0.79564408E+04                                 7.764423                            6.441861      -0.064477       1.997829                    0.997898      27.054624      78.941758       0.615481       0.441178      -1.037593       0.007274       0.041695      -0.024730       0.049020      -0.011780      -0.038300       0.001464      -0.039754       0.016697      -0.050529       0.014719       0.035810              8.845941      10.998830       0.933363       4.010492       7.231365      -0.574405       8.307630          -0.000003
          122              C       3.568785      20.369951       5.676134       0.110213      28.863355 0.33011808E+03  0.72978753E+04                                 8.428666                            6.184855       0.096223       2.059395                    0.999122      25.955074      74.100634       0.637614       0.434531      -1.045281       0.039217       0.019535       0.016550       0.046835       0.008450      -0.023479       0.016145       0.011186       0.113161      -0.038151      -0.010759       0.048910             10.354654       9.712406      -0.929828       2.549414      15.090152      -3.341586       6.261405          -0.000001
          123              C       9.156651      21.534444       5.233936      -0.144925      36.051906 0.43983766E+03  0.10398946E+05                                 9.596872                            7.044868       0.077917       2.007448                    0.999370      29.366609      85.418357       0.612244       0.423140      -1.057069       0.012059       0.000156      -0.001451       0.012147       0.005476      -0.018152       0.017344       0.023312       0.098218      -0.036173      -0.006787       0.042960             11.962271      10.461183      -1.252664       2.453922      18.333198      -4.313063       7.092433          -0.000002
          124              C       3.611523      22.741075       5.467360       0.052535      38.387133 0.40960365E+03  0.94313687E+04                                 9.991774                            6.764623      -0.081313       1.989447                    0.999108      26.336906      73.494911       0.634952       0.418943      -1.068906       0.012105      -0.021773       0.010405       0.026998      -0.005266      -0.015964       0.010417       0.008772       0.060191      -0.017449      -0.013273       0.030722             13.554808      11.646774      -3.333290       3.527868      20.939828      -5.534491       8.077821          -0.000000
          125              C       4.831663      22.732151       6.122860      -0.147755      34.447471 0.42314310E+03  0.98805835E+04                                 9.243752                            6.875851       0.107580       2.013576                    0.999633      29.032253      83.168068       0.626057       0.418984      -1.062614      -0.010652      -0.002362       0.002967       0.011307       0.016205      -0.012646       0.022889       0.021645       0.079487      -0.042626       0.006236       0.036391             11.404392      11.024567      -2.728617       3.272259      15.754311      -4.165255       7.434300           0.000002
          126              C       5.358738      21.529982       6.542420       0.094078      28.772061 0.33106474E+03  0.73119303E+04                                 8.314903                            6.136198       0.179153       2.076929                    0.999660      26.145213      74.206089       0.650234       0.426498      -1.051909      -0.038282      -0.029863      -0.004536       0.048764       0.017237      -0.019897       0.022931       0.034608       0.074730      -0.048424       0.009213       0.039211             10.130696       9.695034      -1.140867       2.627165      14.358102      -3.251336       6.338952           0.000001
          127             Br       6.560725       5.458838      16.076846      -0.503819     219.830551 0.79529299E+04  0.35845368E+06                                23.550767                           23.295705       1.329757       1.936593                    0.999984     108.103200     335.934602       0.531061       0.255891      -1.296613       0.067177      -0.038643      -0.213949       0.227553       0.009644      -0.172147       0.102790       0.048355       0.533998      -0.198927      -0.087518       0.286444             23.509545      22.720086       2.419999      -5.010927      22.339762      -2.538323      25.468788           0.000014
          128             Br       7.123297       6.899210      19.877285      -0.494235     212.487629 0.75190818E+04  0.33371436E+06                                22.937762                           22.525787       1.487225       1.986192                    0.999867     106.124202     325.766056       0.545343       0.253062      -1.302035       0.121975       0.065389       0.127071       0.187885       0.034067       0.192529       0.065697       0.163937       0.047495      -0.162316      -0.091153       0.253469             23.768913      27.832286      -0.923802       4.345752      23.182368      -4.699093      20.292086          -0.000002
          129             Br       6.347299      14.463457      12.954796      -0.455687     189.557755 0.70611164E+04  0.30808699E+06                                21.055456                           21.725344       1.717479       2.054020                    0.999840     103.777940     314.465629       0.560035       0.250664      -1.306904      -0.113050       0.166990       0.022685       0.202930      -0.184519      -0.027153       0.034810      -0.149546      -0.263829      -0.155272      -0.093552       0.248825             21.388915      25.069790      -4.542997      -0.413197      16.683318      -0.348687      22.413637           0.000005
          130             Br       6.560731      19.328153       9.076633      -0.504303     219.869157 0.79547209E+04  0.35855285E+06                                23.552994                           23.297788       1.329517       1.936474                    0.999984     108.118481     335.985427       0.531058       0.255880      -1.296634       0.067809       0.038735       0.215100       0.228838      -0.010420       0.171383       0.102420       0.046647       0.528526      -0.198565      -0.085709       0.284274             23.512015      22.719829      -2.421505       5.011504      22.343969      -2.539655      25.472248           0.000012
          131             Br       7.123288      17.887781       5.276194      -0.494736     212.552067 0.75219427E+04  0.33387264E+06                                22.942613                           22.530216       1.490191       1.986910                    0.999863     106.139429     325.826654       0.545285       0.253065      -1.302033       0.123225      -0.065619      -0.127873       0.189319      -0.033835      -0.190564       0.065386       0.164129       0.046099      -0.160815      -0.090620       0.251435             23.774428      27.839254       0.924204      -4.345778      23.188113      -4.701857      20.295915          -0.000003
          132             Br       6.347293      10.323534      12.198683      -0.456214     189.609815 0.70636480E+04  0.30822471E+06                                21.058868                           21.728728       1.715335       2.053391                    0.999838     103.796719     314.535253       0.560011       0.250652      -1.306921      -0.113671      -0.167872      -0.022695       0.204003       0.182971       0.027207       0.034626      -0.148812      -0.262131      -0.154003      -0.092976       0.246979             21.392501      25.073640       4.544618       0.412217      16.686326      -0.348361      22.417536           0.000006
          133             Br       5.012347      17.852334      21.653372      -0.504272     219.803682 0.79515104E+04  0.35837061E+06                                23.546818                           23.291663       1.329563       1.936616                    0.999983     108.110231     335.938013       0.531179       0.255848      -1.296678       0.067991      -0.039037       0.214978       0.228828       0.009886       0.170739      -0.101798       0.046840       0.529888      -0.197494      -0.086473       0.283967             23.504867      22.713650       2.418079       5.008690      22.338911       2.534544      25.462040          -0.000006
          134             Br       5.574908      19.292707      17.852933      -0.494818     212.513391 0.75201636E+04  0.33377363E+06                                22.938695                           22.526435       1.489880       1.986766                    0.999856     106.137046     325.808573       0.545372       0.253040      -1.302066       0.122931       0.066174      -0.128296       0.189607       0.032340      -0.190654      -0.064715       0.165128       0.042345      -0.161473      -0.089539       0.251012             23.770221      27.833273      -0.925701      -4.347012      23.181595       4.702486      20.295796           0.000008
          135             Br       7.895702       2.069959      24.775422      -0.456033     189.597737 0.70631222E+04  0.30819639E+06                                21.057352                           21.727308       1.715149       2.053349                    0.999832     103.793009     314.522478       0.560053       0.250638      -1.306938      -0.113922       0.167860      -0.023080       0.204176      -0.182343       0.027723      -0.034638      -0.148642      -0.259483      -0.153878      -0.092156       0.246034             21.391636      25.076036      -4.544901       0.413182      16.683823       0.347499      22.415049          -0.000017
          136             Br       5.012308       6.934657       3.500107      -0.504737     219.921688 0.79571311E+04  0.35868933E+06                                23.556416                           23.300909       1.331807       1.936859                    0.999984     108.134146     336.049214       0.531036       0.255871      -1.296643       0.068363       0.038784      -0.216198       0.230041      -0.010075      -0.169734      -0.102597       0.046172       0.524497      -0.197188      -0.085070       0.282259             23.515267      22.725906      -2.418649      -5.014001      22.345099       2.537671      25.474796          -0.000004
          137             Br       5.574877       5.494284       7.300546      -0.494177     212.442871 0.75169480E+04  0.33359519E+06                                22.934244                           22.522364       1.488806       1.986576                    0.999857     106.116323     325.727382       0.545394       0.253057      -1.302045       0.122149      -0.065336       0.127149       0.188032      -0.034311       0.192114      -0.065295       0.165450       0.044806      -0.161824      -0.091479       0.253303             23.764848      27.829551       0.921349       4.345100      23.176464       4.696815      20.288529           0.000009
          138             Br       7.895690      22.717032       0.378057      -0.456143     189.599263 0.70634126E+04  0.30821297E+06                                21.057667                           21.728033       1.715481       2.053451                    0.999835     103.793309     314.527830       0.560031       0.250644      -1.306927      -0.113848      -0.168003       0.022912       0.204234       0.182562      -0.028119      -0.034492      -0.148359      -0.258813      -0.154184      -0.091917       0.246102             21.391096      25.073338       4.545358      -0.413054      16.684642       0.347532      22.415307          -0.000018
          139              N       4.274858       7.583331      17.938455      -0.173733      35.236162 0.50164567E+03  0.12057766E+05                                 9.169269                            7.362732      -0.163976       1.995451                    0.997018      27.183475      75.576376       0.628817       0.405240      -1.086175      -0.073596       0.088214      -0.010895       0.115398       0.041967       0.010685       0.018196       0.007655       0.065434      -0.053597       0.006220       0.047377             10.828046      11.324744      -3.151053       3.326657      13.964570      -0.978486       7.194824           0.000000
          140              N       6.754158      10.821504      16.643554      -0.379717      42.846311 0.56942296E+03  0.14019280E+05                                10.180965                            7.650003       0.446623       2.152176                    0.998604      29.087605      79.816821       0.645499       0.385407      -1.108374       0.049105       0.116299       0.045674       0.134249      -0.074268      -0.030764      -0.072516       0.150264       0.186632      -0.164157       0.074491       0.089666             13.250397      19.737642      -5.297757       5.806740      11.445264      -2.838181       8.568284           0.000001
          141              N       6.531811      13.176268      16.902635      -0.386016      43.231517 0.56647820E+03  0.13941588E+05                                10.237196                            7.642028       0.376435       2.127060                    0.998646      29.243496      80.472130       0.643742       0.386603      -1.106493       0.068320      -0.113937       0.017890       0.134050       0.101813      -0.022265       0.024842       0.111130       0.252878      -0.162478       0.071452       0.091026             13.013845      17.780272       4.377574       6.335747      11.550032       3.811278       9.711232           0.000001
          142              N       8.386175      12.057879      17.845890      -0.393227      39.830722 0.53937971E+03  0.13109172E+05                                 9.657887                            7.421096       0.325378       2.106422                    0.999020      29.193990      79.757807       0.658192       0.382889      -1.109489      -0.119305      -0.004882      -0.061586       0.134352      -0.005765      -0.112826      -0.007901      -0.160007       0.070571      -0.161177       0.068032       0.093144             11.876738       9.001222      -1.755031       1.037007      20.455682       1.068124       6.173311           0.000002
          143              N       8.790611      12.120838      14.068341      -0.184749      31.951143 0.52351103E+03  0.12738729E+05                                 8.605269                            7.548322      -0.223100       1.969029                    0.996920      27.734224      77.990798       0.616736       0.408137      -1.082500       0.110127      -0.001215       0.061141       0.125967      -0.000845      -0.032356       0.007544      -0.087770      -0.008539      -0.060674       0.013740       0.046934              9.627817      10.191598      -0.973356       4.022603       8.465674       0.012959      10.226180           0.000000
          144              N       9.381493      16.822931      18.905355      -0.168290      36.936410 0.48385528E+03  0.11508268E+05                                 9.416604                            7.193998      -0.051630       2.029597                    0.998145      26.893927      74.013077       0.642030       0.401103      -1.090608      -0.046918      -0.102295      -0.030267       0.116541      -0.041717       0.001979      -0.023968       0.044251       0.022679      -0.057079       0.008351       0.048728             11.626344      11.391280       0.482532       3.022890      16.377871       3.448875       7.109881           0.000000
          145              N       4.274853      17.203660       7.215024      -0.175520      35.313162 0.50304182E+03  0.12099076E+05                                 9.179712                            7.370859      -0.159072       1.996384                    0.996874      27.220012      75.688888       0.628774       0.405008      -1.086389      -0.073225      -0.088102       0.010906       0.115077      -0.040365      -0.009764       0.019019       0.005140       0.069028      -0.052682       0.006128       0.046554             10.842221      11.338660       3.161367      -3.330497      13.986239      -0.983576       7.201765           0.000000
          146              N       6.754150      13.965487       8.509925      -0.377610      42.727300 0.56760194E+03  0.13962313E+05                                10.160851                            7.636452       0.451716       2.154317                    0.998609      29.040854      79.636282       0.646282       0.385275      -1.108544       0.048291      -0.118744      -0.044481       0.135686       0.074944       0.031159      -0.072336       0.148438       0.182899      -0.163582       0.074939       0.088643             13.221821      19.694170       5.284118      -5.793039      11.420201      -2.830202       8.551092           0.000001
          147              N       6.531796      11.610723       8.250844      -0.385608      43.194629 0.56590889E+03  0.13923787E+05                                10.230433                            7.637490       0.375787       2.126856                    0.998624      29.230411      80.419727       0.644035       0.386532      -1.106567       0.068484       0.114485      -0.018804       0.134724      -0.101986       0.021676       0.024376       0.113506       0.248151      -0.162254       0.072600       0.089654             13.004506      17.768937      -4.375277      -6.331450      11.539776       3.808257       9.704803           0.000001
          148              N       8.386160      12.729112       7.307589      -0.393301      39.861664 0.53982700E+03  0.13123708E+05                                 9.665723                            7.426459       0.316055       2.103600                    0.999009      29.202176      79.810102       0.657603       0.383125      -1.109238      -0.120079       0.006127       0.061648       0.135119       0.003873       0.112534      -0.008278      -0.159900       0.075072      -0.160916       0.066722       0.094194             11.887152       9.008744       1.756996      -1.038131      20.474917       1.069271       6.177794           0.000003
          149              N       8.790608      12.666153      11.085138      -0.181987      31.829436 0.52089351E+03  0.12656944E+05                                 8.576663                            7.523929      -0.212635       1.973082                    0.996957      27.667031      77.701782       0.618521       0.407541      -1.083085       0.111252       0.002355      -0.061979       0.127373       0.002470       0.033274       0.007719      -0.090234      -0.011864      -0.062187       0.013214       0.048973              9.592946      10.150670       0.971113      -4.001896       8.442881       0.013735      10.185287           0.000000
          150              N       3.187864       7.964060       6.248124      -0.167336      37.020081 0.48491232E+03  0.11544336E+05                                 9.446813                            7.213593      -0.067943       2.024441                    0.998337      26.919599      74.216064       0.639336       0.402412      -1.089282      -0.049356       0.101932       0.032294       0.117767       0.040317      -0.003995      -0.022314       0.044144       0.028925      -0.055470       0.008024       0.047446             11.669592      11.428493      -0.491382      -3.034720      16.445877       3.468576       7.134406           0.000000
          151              N       8.920075      19.976828      19.791763      -0.176940      35.309159 0.50291349E+03  0.12096145E+05                                 9.180713                            7.371065      -0.161706       1.995778                    0.996890      27.223693      75.718566       0.628570       0.405134      -1.086221      -0.072032       0.086999       0.010020       0.113392       0.041653      -0.009883      -0.018506       0.005822       0.066631      -0.053509       0.006603       0.046907             10.842747      11.340124      -3.159232      -3.330657      13.985555       0.981998       7.202562          -0.000000
          152              N      11.399379      23.215000      21.086665      -0.377725      42.794794 0.56863698E+03  0.13994710E+05                                10.172132                            7.644153       0.450110       2.153440                    0.998568      29.066740      79.737523       0.645836       0.385350      -1.108446       0.049737       0.117838      -0.044952       0.135574      -0.073957       0.031122       0.072631       0.148092       0.185549      -0.163306       0.073675       0.089631             13.237842      19.719442      -5.291911      -5.801179      11.433361       2.834849       8.560723          -0.000001
          153              N       8.080202       0.782771      20.827584      -0.389274      43.287896 0.56734297E+03  0.13967868E+05                                10.243909                            7.646410       0.374124       2.125959                    0.998625      29.269251      80.551237       0.643755       0.386457      -1.106624       0.065581      -0.113036      -0.015944       0.131652       0.102195       0.023439      -0.025084       0.110274       0.252504      -0.162767       0.071094       0.091673             13.023916      17.798744       4.380609      -6.343130      11.554463      -3.813295       9.718539          -0.000001
          154              N       6.837792      24.451376      19.884328      -0.393731      39.937506 0.54109778E+03  0.13163212E+05                                 9.680296                            7.437237       0.317034       2.103633                    0.999048      29.229207      79.927473       0.656812       0.383335      -1.109012      -0.119512      -0.006219       0.061691       0.134638      -0.002640       0.112592       0.007560      -0.160982       0.074312      -0.161251       0.067262       0.093989             11.905662       9.024848      -1.760544      -1.040626      20.505464      -1.070155       6.186673           0.000001
          155              N       7.242240      24.514334      23.661878      -0.183810      31.871303 0.52178065E+03  0.12683058E+05                                 8.581945                            7.528549      -0.209234       1.973988                    0.996837      27.686225      77.752909       0.618592       0.407348      -1.083285       0.112292      -0.004301      -0.061761       0.128228      -0.003565       0.033087      -0.007226      -0.088617      -0.011971      -0.061390       0.013135       0.048255              9.598963      10.156848      -0.970172      -4.004590       8.448979      -0.015556      10.191062          -0.000001
          156              N       4.736279       4.429434      18.824864      -0.168924      37.018140 0.48496253E+03  0.11544094E+05                                 9.439723                            7.209075      -0.058918       2.027102                    0.998201      26.925649      74.191655       0.640283       0.401867      -1.089816      -0.048603      -0.101412       0.031453       0.116773      -0.042159      -0.002186       0.023993       0.045946       0.023878      -0.057946       0.008606       0.049340             11.658307      11.422807       0.488395      -3.033168      16.423609      -3.462311       7.128506          -0.000000
          157              N       2.726436       4.810163       5.361716      -0.175347      35.364896 0.50381892E+03  0.12124694E+05                                 9.194395                            7.380673      -0.163111       1.994905                    0.997000      27.246270      75.829513       0.627713       0.405461      -1.085884      -0.072635      -0.088262      -0.011239       0.114858      -0.041840       0.011241      -0.019295       0.005867       0.066285      -0.053582       0.005094       0.048488             10.862349      11.360595       3.171117       3.336627      14.013844       0.987997       7.212610          -0.000000
          158              N       5.205729       1.571991       4.066814      -0.374931      42.606413 0.56564861E+03  0.13901563E+05                                10.140059                            7.621968       0.457895       2.156769                    0.998551      28.996646      79.465421       0.647099       0.385140      -1.108698       0.050201      -0.118563       0.045823       0.136665       0.074879      -0.030255       0.072267       0.153657       0.181285      -0.164752       0.077015       0.087737             13.193462      19.651802       5.272929       5.780010      11.394183       2.824002       8.534400          -0.000001
          159              N       8.080205      24.004220       4.325895      -0.385872      43.224703 0.56624297E+03  0.13935285E+05                                10.239290                            7.642561       0.374485       2.126784                    0.998640      29.237267      80.471109       0.643409       0.386818      -1.106266       0.068568       0.114280       0.017670       0.134439      -0.100090      -0.021741      -0.024746       0.113581       0.251249      -0.161222       0.070902       0.090320             13.019053      17.792207      -4.380382       6.341274      11.549185      -3.812540       9.715768          -0.000001
          160              N       6.837743       0.335615       5.269151      -0.392392      39.869732 0.53994453E+03  0.13128193E+05                                 9.670281                            7.429881       0.314327       2.103197                    0.998990      29.198347      79.822704       0.657059       0.383394      -1.108966      -0.120124       0.007546      -0.062579       0.135657       0.001911      -0.111900       0.008187      -0.162711       0.072391      -0.161192       0.067920       0.093271             11.893293       9.015662       1.759277       1.039389      20.483370      -1.068403       6.180846           0.000001
          161              N       1.048579       0.272657       1.491601      -0.184105      31.899982 0.52240154E+03  0.12703532E+05                                 8.591515                            7.536612      -0.214926       1.971929                    0.996864      27.706200      77.857644       0.617742       0.407736      -1.082891       0.109886       0.001769       0.060653       0.125526       0.000098      -0.033509      -0.006993      -0.087909      -0.011631      -0.061612       0.014434       0.047178              9.611264      10.172926       0.972872       4.012656       8.455451      -0.013733      10.205415          -0.000001
          162              N       4.736279      20.357557       6.328615      -0.171245      37.159322 0.48714879E+03  0.11609949E+05                                 9.466172                            7.227451      -0.066035       2.024185                    0.998210      26.982328      74.408152       0.639142       0.402106      -1.089582      -0.047767       0.101342      -0.030683       0.116160       0.039972       0.002573       0.022962       0.044600       0.028735      -0.055945       0.009256       0.046689             11.694947      11.453291      -0.492976       3.042517      16.482935      -3.477837       7.148615          -0.000000

******************************************************
Auxiliary information for the entire system
The total spin magnetic moment of the unit cell is   0.000045
The total net atomic charge of the unit cell is   0.000002
Accuracy of reproducing the electrostatic potential in the unit cell:
  The inner radius (bohr) =    5.0000
  The outer radius (bohr) =   12.0000
  Valid grid points have density less than (e/(bohr^3)) =    0.0001
  The number of valid grid points were=       342877
  The rms potential error without charges in kcal/mol is=      6.61519
  The rms potential error with partial charges in kcal/mol is=      1.09358
  The RRMSE value at monopole order=      0.16531
  The rms potential error with partial charges and cloud penetration in kcal/mol is=      1.08972
  The RRMSE value at monopole order with cloud penetration is=      0.16473
  The rms potential error with partial charges and atomic dipoles in kcal/mol is=      0.34899
  The RRMSE value at dipole order=      0.05276
  The rms potential error with partial charges, atomic dipoles and cloud penetration in kcal/mol is=      0.34255
  The RRMSE value at dipole order with cloud penetration=      0.05178

******************************************************
The electron densities and ab initio electrostatic potential were computed in VASP using the PBE functional and
projector augmented wave method. See the main text of the journal article for a description of computational details.
The atomic charges, dipoles, and quadrupoles were computed with the DDEC6 method as described in
(a) T. A. Manz and N. Gabaldon Limas, RSC Adv. 6 (2016) 47771-47801 DOI: 10.1039/c6ra04656h
(b) N. Gabaldon Limas and T. A. Manz, RSC Adv. 8 (2018) 2678-2707 DOI: 10.1039/c7ra11829e.
For each atom in the material, the electron cloud parameters were fit to the spherically averaged atom-in-material
electron density using radial positions for which this density was between 10^-4 and 10^-2 electrons per cubic bohr.
The polarizabilities, dispersion coefficients, and quantum Drude oscillator (QDO) parameters were fit using the MCLF method.
The magnetic structure of the system was optimized in VASP from the default ferromagnetic initial guess using spin polarization.
The atomic spin moments (ASMs) were computed on this optimized magnetic structure using the DDEC6 partition as inputs
to the method of T. A. Manz and D. S. Sholl, J. Chem. Theory Comput. 7 (2011) 4146-4164 DOI: 10.1021/ct200539n.
The RMSE and RRMSE were computed using a uniform grid with Ewald summation.
