# Supplementary material for: A collection of forcefield precursors for metal–organic frameworks
Source: RSC Adv. 2019 Nov 13;9(63):36492–507. doi: 10.1039/c9ra07327b (PMC9075174; doi:10.1039/c9ra07327b)
Supplement: RA-009-C9RA07327B-s4316 [file RA-009-C9RA07327B-s4316.xyz]

  262
jmolscript: load "" {1 1 1} spacegroup "x,y,z" unitcell [{     14.717300     0.000000     0.000000 }, {     -6.794554    13.054998     0.000000 }, {      4.833427     5.998368    14.767867 }]
Ni     9.775364     2.999184     7.383934     0.582840
Ni     0.000000     0.000000     0.000000     0.581244
Ni     7.358650     0.000000     0.000000     0.582306
Ni     6.378087     9.526683     7.383934     0.580652
Mo     4.221851    12.527932     3.691967     0.555620
Mo     8.534322     6.525434    11.075900     0.555619
H      2.098035    15.514571     9.655231     0.266100
H      4.966723    14.727514     7.592160     0.244558
H      4.188232    17.070269    13.858166     0.262709
H      0.302908    12.415040     2.284589     0.252020
H      3.412917    13.305410     8.696797     0.102983
H      3.116414    13.637197    10.240039     0.095188
H      4.467507    15.568171    10.108605     0.106612
H      5.330412    14.288883     9.668523     0.082167
H     12.553444     3.944480     8.364520     0.037787
H     12.839898     2.923910     5.822970     0.121607
H     13.805816     4.049009     6.394486     0.131429
H      7.091132    15.394286     9.368735     0.142553
H     14.632005     3.483323     8.537304     0.160094
H      7.681581    15.071674     7.915577     0.147853
H      1.396930    12.381713     8.261145     0.156592
H     -0.082151    12.752365     7.772328     0.165873
H      1.186928    13.352288     7.005876     0.164071
H      0.239670    14.638132    10.779066     0.161633
H     -0.558963    13.429374    10.101221     0.160955
H      0.950065    13.217393    10.588561     0.151661
H      0.695090    10.283539     1.363074     0.117846
H     -0.575942     9.549031     0.711811     0.095647
H     -1.927253    11.462333     1.128265     0.094243
H     -1.268193    10.981992     2.510537     0.096712
H      5.092190     0.846722     2.001046     0.027282
H      7.549476     1.654446     2.977202     0.122301
H      6.200511     2.424871     3.318340     0.120680
H     -2.091634    12.424897     3.758422     0.145212
H     -2.243918    13.983878     4.080362     0.148711
H     -0.941247    13.189750     4.564748     0.157482
H      4.387855    15.175307    12.583699     0.155031
H      5.835615    14.573575    12.252899     0.153323
H      5.207725    14.391947    13.714918     0.158874
H      2.283975     9.403233     0.044304     0.167749
H      7.851930    15.556026    13.398886     0.159172
H      7.683265    16.826639    14.354367     0.159095
H     -2.032251    18.021155    12.496569     0.266785
H     17.457064     7.147488    14.559640     0.244804
H      5.177278     7.538450     8.293634     0.263078
H      5.930981     8.999524     5.099344     0.251869
H     10.118373    18.167626    13.455004     0.101953
H     17.344116     5.002777    11.911762     0.094390
H      3.715929     7.092742    12.043196     0.106816
H     16.900060     7.267577    12.483278     0.081986
H      4.389387     8.899074    13.787281     0.038079
H     13.235730     2.683662     1.560964     0.120986
H     -0.929490     4.059901     0.989447     0.132149
H      2.350437     9.339760    12.783066     0.142914
H      3.020704    10.529960    13.614497     0.160816
H     16.508979     9.714592    14.236224     0.149573
H     10.229732    15.952902    13.890656     0.155557
H     11.241371    14.812006    14.379472     0.164040
H      6.354214    10.216351     0.378057     0.163262
H     -1.951750    15.968053    11.372734     0.160449
H     12.062030    14.701583    12.050579     0.161622
H     11.177315    15.942297    11.563240     0.151422
H      3.859177     8.363365     6.020859     0.117631
H      3.794434     6.896801     6.672122     0.095405
H      6.115489     6.581431     6.255668     0.093927
H      5.385125     6.944277     4.873396     0.097130
H      8.175520     7.907105     5.382888     0.027315
H      7.757549    10.459737     4.406732     0.122435
H      9.063731     9.618816     4.065594     0.120237
H      7.045207     6.879980     3.625511     0.145599
H      8.498406     7.464629     3.303572     0.148690
H      7.192566     8.253535     2.819186     0.158235
H      3.404198     6.840689     9.568101     0.155336
H      2.202043     7.847126     9.898901     0.152796
H      2.330800     7.206290     8.436882     0.159510
H      2.344766     9.366388     7.339630     0.167811
H      2.142647    10.089259     8.752915     0.158712
H      3.347607    10.526241     7.797434     0.158450
H     10.658138     3.538795     5.112636     0.266101
H      7.789450     4.325852     7.175707     0.244558
H      8.567941     1.983097     0.909701     0.262709
H     12.453265     6.638326    12.483278     0.252020
H      9.343256     5.747956     6.071070     0.102983
H      9.639759     5.416169     4.527828     0.095188
H      8.288666     3.485195     4.659262     0.106612
H      7.425761     4.764483     5.099344     0.082167
H      0.202729    15.108886     6.403347     0.037788
H     -0.083725    16.129456     8.944897     0.121607
H     -1.049643    15.004357     8.373381     0.131430
H      5.665041     3.659080     5.399132     0.142554
H      4.918722     2.515045     6.230563     0.160095
H      5.074592     3.981692     6.852290     0.147853
H     11.359243     6.671653     6.506722     0.156592
H     12.838324     6.301001     6.995539     0.165873
H     11.569245     5.701078     7.761991     0.164071
H     12.516503     4.415234     3.988801     0.161633
H     13.315136     5.623992     4.666646     0.160956
H     11.806108     5.835973     4.179306     0.151661
H     12.061083     8.769827    13.404793     0.117846
H     13.332115     9.504335    14.056056     0.095648
H     14.683426     7.591033    13.639602     0.094244
H     14.024366     8.071374    12.257330     0.096712
H     14.458537     5.151646    12.766821     0.027283
H      5.206697    17.398920    11.790665     0.122302
H      6.555662    16.628495    11.449527     0.120681
H     14.847807     6.628469    11.009445     0.145212
H     15.000091     5.069488    10.687505     0.148712
H     13.697420     5.863616    10.203119     0.157483
H      8.368318     3.878059     2.184168     0.155031
H      6.920558     4.479791     2.514968     0.153323
H      7.548448     4.661419     1.052949     0.158874
H     10.472198     9.650133    14.723563     0.167748
H      4.904243     3.497340     1.368981     0.159172
H      5.072908     2.226727     0.413500     0.159095
H     14.788424     1.032211     2.271298     0.266785
H     -4.700891    11.905878     0.208227     0.244804
H      7.578895    11.514916     6.474233     0.263078
H      6.825192    10.053842     9.668523     0.251869
H      2.637800     0.885740     1.312863     0.101953
H     -4.587943    14.050589     2.856105     0.094390
H      9.040244    11.960624     2.724671     0.106817
H     -4.143887    11.785789     2.284589     0.081987
H      8.366786    10.154292     0.980586     0.038079
H     -0.479557    16.369704    13.206903     0.120987
H     13.685663    14.993465    13.778420     0.132150
H     10.405736     9.713606     1.984801     0.142914
H      9.735469     8.523406     1.153370     0.160817
H     -3.752806     9.338774     0.531643     0.149573
H      2.526441     3.100464     0.877211     0.155557
H      1.514802     4.241360     0.388395     0.164040
H      6.401959     8.837015    14.389810     0.163262
H     14.707923     3.085313     3.395133     0.160449
H      0.694143     4.351783     2.717288     0.161623
H      1.578858     3.111069     3.204627     0.151423
H      8.896996    10.690001     8.747008     0.117631
H      8.961739    12.156565     8.095745     0.095405
H      6.640684    12.471935     8.512199     0.093928
H      7.371048    12.109089     9.894471     0.097130
H      4.580653    11.146261     9.384979     0.027315
H      4.998624     8.593629    10.361135     0.122435
H      3.692442     9.434550    10.702273     0.120238
H      5.710966    12.173386    11.142356     0.145599
H      4.257767    11.588737    11.464295     0.148691
H      5.563607    10.799831    11.948681     0.158235
H      9.351975    12.212677     5.199766     0.155336
H     10.554130    11.206240     4.868966     0.152796
H     10.425373    11.847076     6.330985     0.159510
H     10.411407     9.686978     7.428237     0.167810
H     10.613526     8.964107     6.014952     0.158712
H      9.408566     8.527125     6.970433     0.158450
C      2.988255    12.545422     1.948620     0.012665
C      3.303156    14.038320     9.354410    -0.074729
C      4.564563    14.865658     9.418798    -0.079771
C      5.940665    16.158559     7.852075     0.230304
C     12.890385     3.679073     6.458874    -0.341101
C      0.826980    14.294557     8.812429     0.371740
C      7.252487    15.755440     8.472768    -0.520549
C      0.832788    13.087410     7.880134    -0.541260
C      0.318433    13.854905    10.195883    -0.547205
C     -0.138769    10.427320     0.849891    -0.072492
C     -1.071373    11.362350     1.617820    -0.073487
C     -0.918683    13.611904     2.547457     0.232594
C      6.645868     1.865744     2.632815    -0.339584
C      5.930196    16.314641    13.388253     0.374195
C     -1.609896    13.272746     3.853380    -0.518816
C      5.281253    14.994679    12.944774    -0.549025
C      7.264670    15.996380    14.047195    -0.541584
C      3.465481    13.776335     5.243627     0.009755
C      2.307751    11.719611     4.304686    -0.054304
C      6.082400    13.347147     4.447639    -0.051037
C      4.806890    11.441761     5.435313     0.011743
C     17.613725     5.353621    12.797391    -0.070679
C     17.765261     6.854512    12.733003    -0.081325
C      3.559532     8.672095    14.299726     0.229123
C     -0.835014     3.077078     0.925059    -0.342070
C     12.189649    16.330427    13.339371     0.372262
C      2.596311     9.649634    13.679032    -0.523718
C     11.116171    15.778283    14.271667    -0.537059
C     12.034428    15.676332    11.955917    -0.547002
C      4.371690     7.690074     6.534043    -0.071110
C      5.631661     7.294476     5.766114    -0.074956
C      7.556632     8.468466     4.836476     0.233552
C      8.362152     9.755744     4.751118    -0.338057
C      3.702786     8.734814     8.763548     0.371265
C      7.574887     7.698732     3.530554    -0.520397
C      2.831513     7.549784     9.207027    -0.549010
C      2.804380     9.771622     8.104605    -0.539590
C      5.678433    12.433330     2.140307     0.009508
C      4.388509    10.456843     3.079248    -0.053792
C     10.884124     1.501537     2.936295    -0.049692
C      9.767918     6.507944    12.819247     0.012665
C      9.453017     5.015046     5.413457    -0.074729
C      8.191610     4.187708     5.349069    -0.079771
C      6.815508     2.894807     6.915792     0.230304
C     -0.134212    15.374293     8.308993    -0.341101
C     11.929193     4.758809     5.955438     0.371740
C      5.503686     3.297926     6.295099    -0.520550
C     11.923385     5.965956     6.887733    -0.541260
C     12.437740     5.198461     4.571984    -0.547205
C     12.894942     8.626046    13.917976    -0.072492
C     13.827546     7.691016    13.150047    -0.073487
C     13.674856     5.441462    12.220410     0.232594
C      6.110305    17.187622    12.135052    -0.339585
C      6.825977     2.738725     1.379614     0.374195
C     14.366069     5.780620    10.914487    -0.518816
C      7.474920     4.058687     1.823093    -0.549025
C      5.491503     3.056986     0.720672    -0.541584
C      9.290692     5.277031     9.524240     0.009755
C     10.448422     7.333755    10.463181    -0.054303
C      6.673773     5.706219    10.320228    -0.051036
C      7.949283     7.611605     9.332554     0.011744
C     -4.857552    13.699745     1.970476    -0.070680
C     -5.009088    12.198854     2.034864    -0.081325
C      9.196641    10.381271     0.468141     0.229123
C     13.591187    15.976288    13.842808    -0.342070
C      0.566524     2.722939     1.428496     0.372262
C     10.159862     9.403732     1.088835    -0.523718
C      1.640002     3.275083     0.496200    -0.537059
C      0.721745     3.377034     2.811950    -0.547002
C      8.384483    11.363292     8.233824    -0.071110
C      7.124512    11.758890     9.001753    -0.074956
C      5.199541    10.584900     9.931391     0.233552
C      4.394021     9.297622    10.016749    -0.338058
C      9.053387    10.318552     6.004319     0.371265
C      5.181286    11.354634    11.237313    -0.520398
C      9.924660    11.503582     5.560840    -0.549010
C      9.951793     9.281744     6.663262    -0.539590
C      7.077740     6.620036    12.627560     0.009508
C      8.367664     8.596523    11.688619    -0.053791
C      1.872049    17.551829    11.831572    -0.049691
N      2.186181    14.913390     8.951986    -0.378866
N      4.819272    15.489369     8.105048    -0.332330
N      5.003042    17.052193    14.307996    -0.380619
N     -0.425170    12.670755     1.764465    -0.336879
N      3.089239    14.470363     6.070036    -0.365649
N      1.297783    11.256284     4.625444    -0.396935
N      7.104449    13.738839     4.836329    -0.415504
N      2.316014    12.607016     1.018392    -0.373859
N     12.111080    17.821804    13.199815    -0.379495
N     18.200940     7.368413    14.046752    -0.331105
N      4.785067     8.252879     7.843805    -0.380476
N      6.493949     8.471743     5.619469    -0.336104
N      6.467767    12.419989     1.313897    -0.365286
N      4.443787     9.347042     2.758490    -0.397136
N     10.759721     2.588976     2.547605    -0.416834
N      5.171887    10.873894     6.365541    -0.372953
N     10.569992     4.139976     5.815881    -0.378866
N      7.936901     3.563997     6.662819    -0.332330
N      7.753131     2.001173     0.459871    -0.380619
N     13.181343     6.382611    13.003402    -0.336879
N      9.666934     4.583003     8.697831    -0.365649
N     11.458390     7.797082    10.142423    -0.396934
N      5.651724     5.314527     9.931538    -0.415504
N     10.440159     6.446350    13.749475    -0.373859
N      0.645093     1.231562     1.568052    -0.379496
N     -5.444767    11.684953     0.721115    -0.331105
N      7.971106    10.800487     6.924062    -0.380476
N      6.262224    10.581623     9.148398    -0.336104
N      6.288406     6.633377    13.453970    -0.365287
N      8.312386     9.706324    12.009377    -0.397135
N      1.996452    16.464390    12.220262    -0.416834
N      7.584286     8.179472     8.402326    -0.372953

The following XYZ coordinates are in angstroms. Other properties are in atomic units.
The sperically averaged electron density of each atom fit to a function of the form exp(a - br)
eigen_1, eigen_2 and eigen_3 are the three eigenvalues of traceless quadrupole moment tensor
  atom number  atomic symbol              X              Y              Z     net charge C6 coefficient C8 coefficient C10 coefficient fluctuating dipole atomic polarizability isotropic forcefield polarizability              a              b squared Pearson coefficient          <r^3>          <r^4>         wp_QDO          m_QDO          q_QDO       dipole_x       dipole_y       dipole_z         dipole            Qxy            Qxz            Qyz     Q(x^2-y^2)  Q(3z^2 - R^2)        eigen_1        eigen_2        eigen_3 static polarizability      alpha(xx)      alpha(xy)      alpha(xz)      alpha(yy)      alpha(yz)      alpha(zz) atomic spin moment
            1             Ni       9.775364       2.999184       7.383934       0.582840      67.067776 0.13927381E+04  0.41023015E+05                                13.501206                           12.218152       1.203788       2.242099                    0.991008      48.074571     124.848853       0.517339       0.401951      -1.146474      -0.000000      -0.000000       0.000000       0.000000      -0.012481       0.015595       0.029635      -0.093250       0.052832      -0.062225       0.003189       0.059036             15.011195      13.416503      -2.108068      -0.413561      15.101134       2.187084      16.515947           1.711687
            2             Ni       0.000000       0.000000       0.000000       0.581244      67.195493 0.13959828E+04  0.41132828E+05                                13.503744                           12.221043       1.211828       2.244690                    0.991026      48.073786     124.772437       0.518119       0.401206      -1.147276       0.000000       0.000000       0.000000       0.000000       0.030449      -0.019937      -0.028170       0.074981       0.050986      -0.062321       0.002395       0.059925             15.013591      16.470922      -0.525231      -2.130434      12.054200      -0.643225      16.515651           1.711946
            3             Ni       7.358650       0.000000       0.000000       0.582306      67.174461 0.14051704E+04  0.41484382E+05                                13.548454                           12.277963       1.186946       2.236490                    0.991240      48.126554     125.158217       0.515698       0.402305      -1.146136      -0.000000       0.000000       0.000000       0.000000      -0.010941       0.044207      -0.039697       0.040551      -0.067867      -0.064881      -0.003442       0.068323             15.219071      15.820339       0.131989       2.639360      12.440085       0.594525      17.396790           1.706219
            4             Ni       6.378087       9.526683       7.383934       0.580652      67.221491 0.14065181E+04  0.41536553E+05                                13.557033                           12.285633       1.188787       2.236598                    0.991202      48.171173     125.316849       0.515395       0.402421      -1.145986       0.000000       0.000000       0.000000       0.000000      -0.023363       0.055179      -0.020386      -0.004797      -0.066984      -0.064175      -0.003926       0.068101             15.228756      13.058117      -1.308851       0.691945      15.220018      -2.617167      17.408133           1.706398
            5             Mo       4.221851      12.527932       3.691967       0.555620     162.884309 0.22958632E+04  0.76941418E+05                                25.150053                           16.860341       2.846971       2.414389                    0.993593     101.332433     284.500252       0.393617       0.464321      -1.101326      -0.005960      -0.008340       0.001264       0.010329       0.170185      -0.019303       0.011748      -0.177260       0.299982      -0.243365       0.101481       0.141884             31.745947      29.284069      -3.052250       1.326760      26.104103      -0.807995      39.849670           0.015160
            6             Mo       8.534322       6.525434      11.075900       0.555619     162.884136 0.22958599E+04  0.76941296E+05                                25.150056                           16.860343       2.846968       2.414388                    0.993592     101.332411     284.500344       0.393616       0.464321      -1.101326       0.005960       0.008340      -0.001264       0.010329       0.170183      -0.019303       0.011748      -0.177259       0.299978      -0.243363       0.101480       0.141883             31.745951      29.284072      -3.052251       1.326759      26.104105      -0.807995      39.849677           0.015153
            7              H       2.098035      15.514571       9.655231       0.266100       0.578784 0.41057661E+01  0.35436528E+02                                 1.327435                            1.333475      -1.355935       2.313767                    0.995466       3.199155       9.506602       0.436961       1.624077      -0.643040      -0.003971       0.021269       0.028944       0.036137      -0.006019       0.003076       0.008203       0.007652      -0.017801      -0.013801       0.003559       0.010242              1.332443       1.270763      -0.035597      -0.011692       1.400765       0.210110       1.325801          -0.000217
            8              H       4.966723      14.727514       7.592160       0.244558       0.629747 0.45677326E+01  0.40053232E+02                                 1.352341                            1.363926      -1.125720       2.421360                    0.997733       3.095947       8.951214       0.457359       1.527258      -0.660098       0.017427      -0.030060      -0.019454       0.039821      -0.000562      -0.010890       0.003844      -0.013448       0.002706      -0.014897       0.003833       0.011064              1.355083       1.197090       0.043114      -0.017825       1.479734       0.160433       1.388425          -0.000599
            9              H       4.188232      17.070269      13.858166       0.262709       0.619298 0.44969436E+01  0.39592663E+02                                 1.372495                            1.382240      -1.413566       2.288693                    0.995270       3.234342       9.617099       0.436645       1.593238      -0.647978      -0.031950      -0.001502      -0.015969       0.035750      -0.002369      -0.001453      -0.003306       0.018074       0.021284      -0.013475       0.005361       0.008114              1.373043       1.518995      -0.081516       0.116984       1.198923       0.018972       1.401212          -0.000140
           10              H       0.302908      12.415040       2.284589       0.252020       0.591033 0.42328004E+01  0.36807388E+02                                 1.345184                            1.351355      -1.418272       2.283521                    0.994646       3.276878       9.769796       0.435368       1.617864      -0.643743       0.020909      -0.007906       0.029137       0.036725      -0.000897       0.007952       0.006328      -0.004926      -0.014628      -0.012620       0.003388       0.009232              1.352373       1.561350      -0.091210       0.145483       1.253324       0.043282       1.242446          -0.000836
           11              H       3.412917      13.305410       8.696797       0.102983       0.965003 0.75128312E+01  0.73343741E+02                                 1.673028                            1.647190      -0.994569       2.395482                    0.995724       3.746611      10.810753       0.463267       1.354301      -0.691928       0.002463      -0.021314      -0.030896       0.037615      -0.004835       0.000464       0.010819       0.002636      -0.001767      -0.012657       0.001587       0.011070              1.691336       1.479969      -0.114865      -0.022745       1.966591       0.342860       1.627447           0.000046
           12              H       3.116414      13.637197      10.240039       0.095188       1.084948 0.85971424E+01  0.85772879E+02                                 1.731908                            1.703508      -0.816807       2.473974                    0.997841       3.622538      10.161528       0.485003       1.265801      -0.712196      -0.010994      -0.005141       0.031002       0.033293      -0.001255      -0.001907      -0.004395       0.004887       0.018055      -0.007425      -0.000327       0.007752              1.733814       1.557004      -0.013168      -0.064419       1.653637      -0.312866       1.990800           0.001462
           13              H       4.467507      15.568171      10.108605       0.106612       0.931732 0.70450015E+01  0.67800895E+02                                 1.647434                            1.603947      -1.087609       2.357464                    0.994316       3.715962      10.708271       0.464752       1.369400      -0.688782      -0.010813       0.029276       0.021032       0.037635       0.002733      -0.005903       0.003706      -0.009245       0.010857      -0.010417       0.002791       0.007626              1.685786       1.403446      -0.002836       0.030562       1.734052       0.466422       1.919861          -0.000014
           14              H       5.330412      14.288883       9.668523       0.082167       1.070810 0.83274422E+01  0.83153766E+02                                 1.765801                            1.710770      -1.091817       2.336612                    0.994418       3.905048      11.279419       0.465407       1.317962      -0.698844       0.022160      -0.019691       0.001371       0.029676      -0.005199      -0.002767      -0.004822       0.001845      -0.006238      -0.008764       0.002279       0.006485              1.794448       1.923177      -0.385846       0.149244       1.928674      -0.148282       1.531491           0.001217
           15              H      12.553444       3.944480       8.364520       0.037787       1.100706 0.91072460E+01  0.92733297E+02                                 1.774507                            1.767427      -1.056136       2.340457                    0.993653       4.063446      11.741995       0.467660       1.286255      -0.705123      -0.013158       0.031477       0.021139       0.040135       0.001766      -0.004078       0.000742      -0.000730      -0.001835      -0.004971       0.001010       0.003962              1.781985       1.525617      -0.110205       0.030552       2.064380       0.231113       1.755957           0.000702
           16              H      12.839898       2.923910       5.822970       0.121607       0.961612 0.75695105E+01  0.74541124E+02                                 1.707448                            1.682565      -1.221174       2.288907                    0.992830       3.911449      11.590020       0.443477       1.402513      -0.681256      -0.009060      -0.020572      -0.013692       0.026320       0.004913       0.006291       0.001003      -0.008583       0.012843      -0.010663       0.001923       0.008740              1.724306       1.422552      -0.051267      -0.028427       1.889512       0.370119       1.860853          -0.000085
           17              H      13.805816       4.049009       6.394486       0.131429       1.147458 0.92808036E+01  0.94007813E+02                                 1.786166                            1.762014      -0.817520       2.488098                    0.998527       3.461907       9.658659       0.482018       1.254481      -0.716639       0.019929       0.009311       0.000114       0.021997       0.003807      -0.000001      -0.005674       0.011117      -0.008497      -0.009699       0.001238       0.008461              1.785246       2.154733       0.213681      -0.041735       1.574332      -0.084954       1.626673          -0.000151
           18              H       7.091132      15.394286       9.368735       0.142553       1.084418 0.83544841E+01  0.82521102E+02                                 1.712708                            1.661291      -1.064132       2.365141                    0.998502       3.485713       9.638422       0.500562       1.238805      -0.718095      -0.007747      -0.002705       0.010399       0.013247      -0.001938       0.000868      -0.003973       0.006498       0.009697      -0.006751       0.001255       0.005496              1.721035       1.482518       0.077004      -0.093190       1.522007      -0.180760       2.158580          -0.000071
           19              H      14.632005       3.483323       8.537304       0.160094       1.017603 0.74443347E+01  0.70604957E+02                                 1.576878                            1.518277      -0.971534       2.424882                    0.999002       3.130548       8.162371       0.556147       1.161200      -0.738446       0.004658       0.015613      -0.002222       0.016444       0.001910       0.001324      -0.002905      -0.005229      -0.018999      -0.007373       0.000527       0.006846              1.604600       1.684554       0.421804       0.124022       1.756925       0.143979       1.372320           0.000449
           20              H       7.681581      15.071674       7.915577       0.147853       1.109519 0.83687844E+01  0.82391515E+02                                 1.723801                            1.651352      -0.877089       2.460155                    0.999394       3.361231       9.167225       0.509141       1.221935      -0.723239      -0.001450      -0.005373      -0.016073       0.017009       0.000607       0.001237       0.002252      -0.000035       0.001281      -0.002235      -0.000714       0.002950              1.756388       1.617672      -0.348205      -0.236692       1.956293       0.392505       1.695199           0.000053
           21              H       1.396930      12.381713       8.261145       0.156592       0.920598 0.67169565E+01  0.63661581E+02                                 1.621240                            1.556524      -0.959447       2.433043                    0.998104       3.425711       9.688685       0.477783       1.352603      -0.693256       0.008734      -0.006342       0.003272       0.011279      -0.002795       0.001278       0.002272      -0.001644       0.005372      -0.004707       0.001317       0.003390              1.655366       1.626561      -0.428184       0.202781       1.936660      -0.211688       1.402876          -0.000012
           22              H      -0.082151      12.752365       7.772328       0.165873       1.010906 0.76111104E+01  0.72954469E+02                                 1.610056                            1.570234      -0.812672       2.505150                    0.999756       3.123305       8.322582       0.526005       1.214821      -0.726488      -0.010720      -0.002839      -0.002338       0.011333       0.001059       0.000619       0.002878       0.005546      -0.014628      -0.006272       0.000726       0.005546              1.616546       1.994574       0.268478       0.123086       1.485560       0.053152       1.369504          -0.000025
           23              H       1.186928      13.352288       7.005876       0.164071       0.926420 0.71187806E+01  0.69248431E+02                                 1.683277                            1.646214      -1.424711       2.211180                    0.994438       3.813770      11.345453       0.441066       1.427572      -0.676154       0.010111       0.005125      -0.013763       0.017830      -0.002422      -0.004298      -0.000733      -0.003356       0.011771      -0.006583       0.000697       0.005887              1.687640       1.485798       0.028036      -0.229061       1.498133      -0.202278       2.078989           0.000076
           24              H       0.239670      14.638132      10.779066       0.161633       0.974438 0.72784241E+01  0.70618974E+02                                 1.696811                            1.629539      -1.281523       2.285066                    0.995139       3.613733      10.455347       0.461422       1.368118      -0.688958      -0.000142       0.015710       0.004970       0.016478      -0.000544      -0.005245      -0.000476      -0.011611      -0.000384      -0.008917       0.003008       0.005909              1.735080       1.448343      -0.148469      -0.198240       1.890755       0.485020       1.866142          -0.000068
           25              H      -0.558963      13.429374      10.101221       0.160955       1.043453 0.78557747E+01  0.75377616E+02                                 1.594949                            1.555293      -0.898066       2.459251                    0.999420       3.125900       8.148744       0.552823       1.154694      -0.740842      -0.010754      -0.004355      -0.006435       0.013268       0.003024       0.002471       0.000953       0.006090       0.000052      -0.004301      -0.001248       0.005550              1.598626       1.928361       0.292027      -0.056908       1.487709       0.004270       1.379809           0.000611
           26              H       0.950065      13.217393      10.588561       0.151661       1.033530 0.78166221E+01  0.75377169E+02                                 1.618293                            1.577001      -0.931941       2.434299                    0.999267       3.248656       8.664719       0.532365       1.193098      -0.730236       0.010476      -0.005818       0.001172       0.012040      -0.003637      -0.000606      -0.001420       0.002468       0.001651      -0.004561       0.000955       0.003606              1.625168       1.693863      -0.346094       0.118578       1.714899      -0.222757       1.466740          -0.000055
           27              H       0.695090      10.283539       1.363074       0.117846       1.131249 0.91619992E+01  0.93101669E+02                                 1.811455                            1.783737      -0.941015       2.434250                    0.996875       3.574191      10.199515       0.462846       1.302275      -0.705428       0.034891      -0.000921       0.021417       0.040951      -0.001216       0.004604      -0.005419       0.014221       0.012483      -0.011124       0.000790       0.010334              1.816003       2.162867      -0.119237       0.324016       1.508550       0.019059       1.776592          -0.000009
           28              H      -0.575942       9.549031       0.711811       0.095647       1.177083 0.91939198E+01  0.91966631E+02                                 1.741974                            1.693970      -0.656037       2.545461                    0.999714       3.413332       9.153623       0.523160       1.170421      -0.736645      -0.014719      -0.026119      -0.009971       0.031596       0.006192       0.000316       0.000680      -0.008933       0.010528      -0.009390       0.003292       0.006098              1.751601       1.620654       0.329495      -0.025107       2.122629       0.164896       1.511519           0.001456
           29              H      -1.927253      11.462333       1.128265       0.094243       0.966351 0.73206745E+01  0.70557003E+02                                 1.638700                            1.596949      -0.820622       2.478606                    0.997194       3.600281      10.110253       0.486469       1.306358      -0.702638      -0.025242       0.007970      -0.024228       0.035884      -0.002694       0.010394       0.003211       0.004888      -0.016829      -0.013176       0.001591       0.011585              1.668254       2.172412      -0.003733       0.261210       1.320521       0.040978       1.511830           0.000026
           30              H      -1.268193      10.981992       2.510537       0.096712       1.266513 0.10318887E+02  0.10717984E+03                                 1.893979                            1.846088      -0.865635       2.450969                    0.998001       3.638503      10.232524       0.476127       1.238520      -0.719947       0.003738      -0.012561       0.034757       0.037145       0.004486      -0.002368      -0.004270      -0.017979       0.014686      -0.012601       0.001438       0.011164              1.903796       1.699982       0.102087      -0.268702       1.711323      -0.207533       2.300083           0.001321
           31              H       5.092190       0.846722       2.001046       0.027282       1.109182 0.91197705E+01  0.92938568E+02                                 1.782445                            1.766953      -1.058004       2.331310                    0.993170       4.148348      12.011688       0.468162       1.283800      -0.705112      -0.026029       0.006406      -0.026211       0.037491      -0.001281       0.001763       0.004078      -0.004760      -0.003103      -0.005070      -0.000391       0.005462              1.797119       2.086123      -0.119354       0.286075       1.601941      -0.145732       1.703294           0.000556
           32              H       7.549476       1.654446       2.977202       0.122301       0.931287 0.73678437E+01  0.71805579E+02                                 1.652250                            1.646653      -1.096273       2.352528                    0.993710       3.754425      10.936507       0.455400       1.380051      -0.686502       0.023708      -0.011862       0.002429       0.026621      -0.000911       0.000455      -0.004919       0.004180      -0.010517      -0.007092       0.002498       0.004594              1.660749       1.953014      -0.045731       0.246857       1.450554       0.021472       1.578679          -0.000077
           33              H       6.200511       2.424871       3.318340       0.120680       1.044216 0.81933734E+01  0.81624190E+02                                 1.754795                            1.713306      -1.105529       2.344664                    0.994422       3.754954      10.894352       0.457627       1.343503      -0.694302      -0.012858       0.009821       0.012817       0.020641      -0.001629      -0.004016       0.000415      -0.005673       0.001022      -0.005836       0.001676       0.004160              1.780688       1.530935      -0.036637      -0.191762       1.780321       0.397877       2.030809          -0.000147
           34              H      -2.091634      12.424897       3.758422       0.145212       1.055456 0.79694145E+01  0.78518185E+02                                 1.744267                            1.669554      -1.074584       2.366560                    0.997457       3.587763      10.212316       0.473976       1.311613      -0.701390      -0.001607      -0.011576      -0.004381       0.012481       0.002261      -0.002044      -0.000339      -0.004347       0.003665      -0.004317       0.001032       0.003285              1.786007       1.882921       0.504310      -0.009093       1.969035       0.103966       1.506064           0.000003
           35              H      -2.243918      13.983878       4.080362       0.148711       1.006282 0.76936333E+01  0.74390799E+02                                 1.628387                            1.595501      -0.969147       2.415402                    0.999051       3.347289       9.136169       0.510533       1.240778      -0.718323      -0.006727       0.011274      -0.000214       0.013131      -0.004218      -0.003692      -0.003983      -0.004378      -0.003668      -0.008166       0.002296       0.005870              1.630002       1.786136      -0.237944      -0.120519       1.635337       0.186646       1.468532           0.000464
           36              H      -0.941247      13.189750       4.564748       0.157482       0.986516 0.72912847E+01  0.70386108E+02                                 1.686176                            1.612891      -0.984690       2.420374                    0.998542       3.441973       9.756031       0.474227       1.337942      -0.696638       0.017982       0.000532       0.005351       0.018769       0.004343       0.001232       0.000997       0.011864       0.007511      -0.008633       0.001999       0.006633              1.730554       1.832184       0.045451       0.531794       1.351015       0.041343       2.008462           0.000038
           37              H       4.387855      15.175307      12.583699       0.155031       1.109597 0.88220274E+01  0.89431545E+02                                 1.814840                            1.767012      -1.362735       2.231843                    0.995609       3.774134      11.007632       0.455241       1.327217      -0.697160      -0.011562       0.007033      -0.003514       0.013982       0.000873       0.003240       0.001458      -0.009898       0.003733      -0.006872       0.001534       0.005339              1.826615       2.161404      -0.092747       0.376375       1.556987       0.059775       1.761454          -0.000013
           38              H       5.835615      14.573575      12.252899       0.153323       1.049199 0.79055588E+01  0.77366505E+02                                 1.709782                            1.642743      -1.044061       2.385452                    0.997985       3.452055       9.643181       0.488931       1.280083      -0.709009       0.010210      -0.001237      -0.005889       0.011852      -0.000891      -0.003327       0.001338       0.008004      -0.004760      -0.004096      -0.002308       0.006404              1.748254       1.501036      -0.156976      -0.219798       1.791438       0.432750       1.952288           0.000554
           39              H       5.207725      14.391947      13.714918       0.158874       0.996878 0.74962754E+01  0.71494964E+02                                 1.581946                            1.546848      -0.904965       2.455502                    0.999416       3.152373       8.346124       0.536532       1.196963      -0.730062       0.002465      -0.004324       0.012759       0.013695       0.000824       0.002546      -0.002665      -0.002637       0.007648      -0.004446      -0.000237       0.004683              1.583841       1.268003       0.049164      -0.030312       1.719592      -0.268663       1.763927          -0.000066
           40              H       2.283975       9.403233       0.044304       0.167749       1.056662 0.83467110E+01  0.82746271E+02                                 1.728979                            1.702373      -0.920482       2.461148                    0.998819       3.319530       9.313243       0.474513       1.302043      -0.706460      -0.003872      -0.006377       0.012415       0.014485       0.002651      -0.002090      -0.002340      -0.000541       0.000266      -0.002709      -0.002029       0.004738              1.717080       1.546434       0.040186      -0.040847       1.706914      -0.351722       1.897892          -0.000018
           41              H       7.851930      15.556026      13.398886       0.159172       0.987109 0.74050577E+01  0.70551845E+02                                 1.584077                            1.547816      -0.846014       2.484209                    0.999547       3.159671       8.416592       0.529888       1.213226      -0.726131       0.004312      -0.005758      -0.008384       0.011047      -0.003860      -0.001509       0.002110       0.000131       0.011839      -0.005857       0.000172       0.005684              1.585365       1.748477      -0.193988      -0.220739       1.457257       0.217893       1.550360          -0.000032
           42              H       7.683265      16.826639      14.354367       0.159095       0.925033 0.70436428E+01  0.68328516E+02                                 1.682148                            1.637921      -1.356585       2.238152                    0.995652       3.807364      11.306715       0.442060       1.428302      -0.676142       0.002152       0.014280       0.009933       0.017528       0.003037       0.006602      -0.000249       0.001388      -0.003939      -0.007358      -0.000069       0.007426              1.699433       1.659609       0.321539       0.148194       1.934005       0.233720       1.504686           0.000013
           43              H      -2.032251      18.021155      12.496569       0.266785       0.577569 0.40968421E+01  0.35355239E+02                                 1.327894                            1.333948      -1.368082       2.309191                    0.995320       3.200745       9.523913       0.435754       1.628771      -0.642305       0.020431       0.006272      -0.028477       0.035605      -0.006644      -0.005988      -0.006431       0.005574      -0.017794      -0.013843       0.003491       0.010353              1.332906       1.402714       0.032844      -0.191828       1.269793      -0.086684       1.326212          -0.000220
           44              H      17.457064       7.147488      14.559640       0.244804       0.628673 0.45611690E+01  0.40004906E+02                                 1.354127                            1.365713      -1.137193       2.417081                    0.997522       3.100679       8.983232       0.455402       1.533466      -0.659040      -0.034567       0.001745       0.019424       0.039689       0.005331      -0.008403       0.007863       0.008813       0.002749      -0.014974       0.003919       0.011055              1.356896       1.385955       0.140743      -0.150745       1.294402      -0.058307       1.390330          -0.000598
           45              H       5.177278       7.538450       8.293634       0.263078       0.619810 0.45049934E+01  0.39701916E+02                                 1.376040                            1.385741      -1.375652       2.300980                    0.995257       3.242854       9.663475       0.434798       1.598458      -0.647112       0.013159      -0.028976       0.015656       0.035467      -0.008882       0.002289       0.002987      -0.006237       0.021887      -0.013679       0.005305       0.008374              1.376620       1.337281      -0.178666       0.037402       1.387670      -0.113137       1.404909          -0.000143
           46              H       5.930981       8.999524       5.099344       0.251869       0.590302 0.42252469E+01  0.36721136E+02                                 1.343596                            1.349781      -1.412973       2.285904                    0.994723       3.272579       9.750633       0.435849       1.616984      -0.643904      -0.016992       0.015071      -0.029242       0.037027       0.001632      -0.001997      -0.009963       0.004355      -0.014589      -0.012610       0.003285       0.009325              1.350758       1.391943      -0.178166       0.028813       1.419339      -0.148804       1.240993          -0.000836
           47              H      10.118373      18.167626      13.455004       0.101953       0.969164 0.75511108E+01  0.73792886E+02                                 1.675885                            1.649721      -0.991042       2.396012                    0.995813       3.753214      10.826582       0.463725       1.351579      -0.692448      -0.020227      -0.007910       0.030929       0.037793      -0.003896      -0.009548      -0.005437       0.006671      -0.001334      -0.012802       0.001477       0.011325              1.694330       1.960913       0.133982      -0.316213       1.491626      -0.138716       1.630452           0.000047
           48              H      17.344116       5.002777      11.911762       0.094390       1.087865 0.86248122E+01  0.86113896E+02                                 1.734625                            1.705890      -0.820111       2.472129                    0.997823       3.627329      10.177187       0.484841       1.265271      -0.712305       0.000200      -0.011897      -0.031048       0.033250      -0.002573       0.003065       0.003790      -0.001356       0.018157      -0.007383      -0.000483       0.007867              1.736603       1.645978       0.032237       0.248773       1.568802       0.202499       1.995031           0.001464
           49              H       3.715929       7.092742      12.043196       0.106816       0.930086 0.70307045E+01  0.67638566E+02                                 1.646602                            1.603241      -1.091514       2.356282                    0.994261       3.714008      10.705656       0.464388       1.370976      -0.688486       0.030981       0.003719      -0.020929       0.037572       0.005362      -0.005916       0.003452       0.000835       0.010657      -0.010315       0.002811       0.007503              1.684893       1.664939       0.133559      -0.399036       1.470971      -0.242168       1.918768          -0.000013
           50              H      16.900060       7.267577      12.483278       0.081986       1.070461 0.83239153E+01  0.83100120E+02                                 1.764599                            1.709782      -1.088117       2.338241                    0.994423       3.903075      11.268206       0.465851       1.316998      -0.699053      -0.028005       0.010779      -0.001389       0.030040      -0.003692       0.003023       0.004629       0.007369      -0.006476      -0.008699       0.002226       0.006473              1.793161       2.241425      -0.218517       0.200181       1.607265      -0.063817       1.530794           0.001218
           51              H       4.389387       8.899074      13.787281       0.038079       1.102369 0.91226857E+01  0.92912461E+02                                 1.774689                            1.767555      -1.048063       2.343089                    0.993774       4.064180      11.738324       0.468274       1.284264      -0.705528       0.033792       0.002634      -0.021079       0.039914       0.001428      -0.002622       0.003242      -0.002966      -0.002300      -0.005141       0.001071       0.004069              1.782186       2.040147       0.157516      -0.190991       1.550296      -0.133849       1.756115           0.000703
           52              H      13.235730       2.683662       1.560964       0.120986       0.963848 0.75930385E+01  0.74833960E+02                                 1.710217                            1.685265      -1.224054       2.287353                    0.992744       3.918379      11.616876       0.443068       1.402660      -0.681210      -0.014246      -0.017362       0.014149       0.026544       0.006457       0.002117      -0.006063      -0.003077       0.011974      -0.010737       0.002085       0.008652              1.727139       1.835159       0.162007      -0.342161       1.482209      -0.145747       1.864049          -0.000084
           53              H      -0.929490       4.059901       0.989447       0.132149       1.145227 0.92557276E+01  0.93669897E+02                                 1.782226                            1.758328      -0.874407       2.462897                    0.998052       3.455704       9.630144       0.483166       1.252624      -0.717061      -0.001248       0.021705      -0.000271       0.021743      -0.002280       0.004988       0.002770      -0.012433      -0.008286      -0.009614       0.001229       0.008384              1.781256       1.520113      -0.114472       0.055915       2.200227       0.075833       1.623427          -0.000150
           54              H       2.350437       9.339760      12.783066       0.142914       1.082983 0.83411918E+01  0.82361151E+02                                 1.711684                            1.660370      -1.065690       2.364861                    0.998452       3.483109       9.631125       0.500494       1.239404      -0.717972       0.001212      -0.008029      -0.010570       0.013329      -0.003672       0.003978       0.000994      -0.000544       0.009188      -0.006611       0.001155       0.005456              1.719992       1.449785       0.060259       0.117158       1.553159       0.165873       2.157030          -0.000071
           55              H       3.020704      10.529960      13.614497       0.160816       1.016142 0.74320661E+01  0.70467397E+02                                 1.576320                            1.517801      -0.974769       2.424363                    0.999034       3.127291       8.155624       0.555746       1.162389      -0.738175       0.011528       0.011244       0.002364       0.016276       0.003129       0.003107       0.000208       0.000000      -0.019139      -0.007349       0.000591       0.006758              1.604008       1.395557       0.271332      -0.070399       2.044539      -0.176374       1.371927           0.000449
           56              H      16.508979       9.714592      14.236224       0.149573       1.107173 0.83492416E+01  0.82173556E+02                                 1.723524                            1.651159      -0.893477       2.454343                    0.999333       3.356775       9.161830       0.508228       1.224509      -0.722661      -0.003770      -0.003942       0.015799       0.016714       0.000411      -0.001422      -0.001960      -0.001373       0.001223      -0.002124      -0.000738       0.002863              1.756070       2.168789      -0.061121      -0.457129       1.404565       0.028741       1.694857           0.000054
           57              H      10.229732      15.952902      13.890656       0.155557       0.923911 0.67455675E+01  0.63991384E+02                                 1.624032                            1.558927      -0.964162       2.430134                    0.998133       3.431370       9.704513       0.477902       1.351027      -0.693560      -0.009864       0.004927      -0.003413       0.011542      -0.000960      -0.001435      -0.002240       0.005608       0.005546      -0.004809       0.001364       0.003445              1.658353       2.226230      -0.119153       0.282481       1.343823      -0.082437       1.405008          -0.000011
           58              H      11.241371      14.812006      14.379472       0.164040       1.015008 0.76476232E+01  0.73372641E+02                                 1.612439                            1.572368      -0.807071       2.506397                    0.999769       3.130177       8.337506       0.526605       1.212309      -0.727058       0.002593      -0.011614       0.002433       0.012146      -0.001705      -0.002233      -0.001968      -0.004459      -0.014716      -0.006290       0.000884       0.005406              1.618995       1.375795      -0.054722       0.009675       2.110086      -0.134085       1.371104          -0.000024
           59              H       6.354214      10.216351       0.378057       0.163262       0.927911 0.71324490E+01  0.69413062E+02                                 1.684990                            1.647717      -1.420956       2.212255                    0.994486       3.816714      11.355942       0.440906       1.427440      -0.676186      -0.000176       0.011407       0.013805       0.017908      -0.000033      -0.001289       0.004268       0.005915       0.011901      -0.006683       0.000708       0.005975              1.689399       1.473688       0.021284       0.073905       1.512827       0.297439       2.081684           0.000077
           60              H      -1.951750      15.968053      11.372734       0.160449       0.976525 0.72952352E+01  0.70795208E+02                                 1.696459                            1.629218      -1.263797       2.291497                    0.995236       3.614253      10.444460       0.462585       1.364427      -0.689693       0.014075       0.007321      -0.005349       0.016742       0.004649      -0.002178       0.004964       0.007573      -0.000906      -0.009160       0.003006       0.006154              1.734694       1.917518       0.096137      -0.521541       1.420881      -0.048198       1.865682          -0.000067
           61              H      12.062030      14.701583      12.050579       0.161622       1.045018 0.78735856E+01  0.75616417E+02                                 1.599134                            1.559194      -0.913182       2.453304                    0.999384       3.126752       8.163481       0.550812       1.157868      -0.740088       0.001343      -0.011119       0.006052       0.012731      -0.000751       0.000203      -0.002722      -0.008464       0.000334      -0.004354      -0.001246       0.005600              1.602876       1.345543      -0.012877      -0.030202       2.079955       0.048883       1.383130           0.000610
           62              H      11.177315      15.942297      11.563240       0.151422       1.033744 0.78169430E+01  0.75367443E+02                                 1.617074                            1.575837      -0.924849       2.436768                    0.999289       3.249290       8.660569       0.533264       1.191289      -0.730645      -0.010068       0.006432      -0.001485       0.012039      -0.003196       0.000886       0.001300       0.005047       0.001933      -0.004837       0.001068       0.003769              1.623938       1.992212      -0.189914       0.252056       1.413976      -0.002429       1.465626          -0.000054
           63              H       3.859177       8.363365       6.020859       0.117631       1.129559 0.91426708E+01  0.92843684E+02                                 1.808658                            1.781057      -0.938636       2.435495                    0.996915       3.570826      10.182043       0.463568       1.301109      -0.705682      -0.017004       0.030704      -0.021343       0.041078      -0.006441       0.007010      -0.001495      -0.005887       0.013019      -0.011119       0.000772       0.010348              1.813187       1.742915      -0.335621       0.132338       1.922842      -0.295592       1.773802          -0.000009
           64              H       3.794434       6.896801       6.672122       0.095405       1.177523 0.92000386E+01  0.92057498E+02                                 1.743665                            1.695582      -0.653340       2.546529                    0.999728       3.414659       9.163323       0.522345       1.171870      -0.736303      -0.016623      -0.024854       0.009957       0.031515       0.007248      -0.000496      -0.000611      -0.005260       0.010234      -0.009416       0.003192       0.006224              1.753309       1.747600       0.395255      -0.158104       1.999405      -0.053878       1.512922           0.001456
           65              H       6.115489       6.581431       6.255668       0.093927       0.969660 0.73499258E+01  0.70884881E+02                                 1.639757                            1.597931      -0.813918       2.480175                    0.997321       3.603741      10.111735       0.487496       1.302759      -0.703368       0.019178      -0.018796       0.024479       0.036336      -0.003429       0.002001      -0.010803       0.001204      -0.016801      -0.013194       0.001517       0.011677              1.669339       1.506070      -0.351353       0.084520       1.988917      -0.251016       1.513031           0.000025
           66              H       5.385125       6.944277       4.873396       0.097130       1.270909 0.10371578E+02  0.10793238E+03                                 1.903974                            1.855376      -0.881700       2.445313                    0.997770       3.645215      10.282306       0.472878       1.244659      -0.718604      -0.012789      -0.002408      -0.034582       0.036950       0.009925       0.002694       0.003983       0.002904       0.014083      -0.012475       0.001386       0.011089              1.913992       1.633055       0.063780       0.060625       1.795317       0.337063       2.313604           0.001320
           67              H       8.175520       7.907105       5.382888       0.027315       1.107671 0.91056257E+01  0.92773864E+02                                 1.782225                            1.766751      -1.060800       2.330417                    0.993014       4.147289      12.013824       0.467647       1.285501      -0.704761       0.017688      -0.020244       0.026112       0.037477       0.001112      -0.002687      -0.003412       0.004555      -0.002396      -0.004917      -0.000304       0.005221              1.796886       1.802663      -0.266649       0.261295       1.884922      -0.186492       1.703071           0.000556
           68              H       7.757549      10.459737       4.406732       0.122435       0.930765 0.73610890E+01  0.71712478E+02                                 1.650638                            1.645098      -1.091786       2.354549                    0.993806       3.750596      10.917893       0.456017       1.378709      -0.686773      -0.021505       0.015467      -0.002552       0.026612      -0.002258       0.004500       0.001787      -0.001118      -0.010754      -0.007059       0.002469       0.004590              1.659099       1.593620      -0.231686       0.094726       1.806586      -0.228434       1.577091          -0.000076
           69              H       9.063731       9.618816       4.065594       0.120237       1.045216 0.82038872E+01  0.81759645E+02                                 1.756336                            1.714750      -1.106629       2.344152                    0.994311       3.757577      10.905975       0.457271       1.344043      -0.694194       0.015052      -0.006556      -0.012719       0.020768       0.001365      -0.002152       0.003577       0.005803       0.001257      -0.005954       0.001860       0.004094              1.782283       1.758740       0.081285      -0.442122       1.555318      -0.013681       2.032790          -0.000146
           70              H       7.045207       6.879980       3.625511       0.145599       1.052645 0.79449425E+01  0.78232237E+02                                 1.742737                            1.668279      -1.076390       2.366428                    0.997525       3.584527      10.206710       0.473515       1.313644      -0.700981      -0.009466      -0.006918       0.004177       0.012446       0.003114      -0.000689       0.001846      -0.001410       0.004293      -0.004411       0.001194       0.003217              1.784357       1.536375       0.323781      -0.096311       2.311607      -0.039747       1.505090           0.000003
           71              H       8.498406       7.464629       3.303572       0.148690       1.003897 0.76678430E+01  0.74054676E+02                                 1.623465                            1.590924      -0.953762       2.422129                    0.999130       3.341733       9.105806       0.512354       1.237818      -0.718990       0.013350      -0.001159       0.000210       0.013402      -0.000499       0.001873       0.005004       0.009673      -0.002848      -0.008111       0.002178       0.005933              1.625022       1.856021      -0.197089      -0.220057       1.554593       0.020541       1.464451           0.000463
           72              H       7.192566       8.253535       2.819186       0.158235       0.983308 0.72628098E+01  0.70047928E+02                                 1.683175                            1.610303      -0.989982       2.418890                    0.998546       3.436088       9.737338       0.474322       1.338880      -0.696464      -0.007989       0.016207      -0.005125       0.018781      -0.002273      -0.000313      -0.001486      -0.013906       0.007401      -0.008576       0.002002       0.006574              1.727331       1.414089      -0.170216       0.208018       1.763455      -0.489166       2.004449           0.000038
           73              H       3.404198       6.840689       9.568101       0.155336       1.110938 0.88399466E+01  0.89696600E+02                                 1.819582                            1.771453      -1.377471       2.225960                    0.995590       3.779614      11.043992       0.453460       1.331193      -0.696344       0.011230      -0.007025       0.003677       0.013747       0.004874       0.000124      -0.003593       0.004369       0.003446      -0.007108       0.001422       0.005686              1.831444       1.766319      -0.301846       0.120983       1.962100      -0.362906       1.765913          -0.000012
           74              H       2.202043       7.847126       9.898901       0.152796       1.051200 0.79248998E+01  0.77605041E+02                                 1.712080                            1.644849      -1.050458       2.382728                    0.997916       3.456107       9.658324       0.488563       1.280235      -0.708970      -0.005956       0.008664       0.005961       0.012086      -0.003643      -0.002873       0.002350      -0.002889      -0.004319      -0.004111      -0.002189       0.006300              1.750654       1.861061       0.028914      -0.486375       1.436149      -0.004906       1.954753           0.000555
           75              H       2.330800       7.206290       8.436882       0.159510       0.994254 0.74697630E+01  0.71168270E+02                                 1.578040                            1.543165      -0.894919       2.459706                    0.999446       3.147823       8.325646       0.537746       1.195499      -0.730395      -0.005047       0.000215      -0.012569       0.013546       0.001721       0.003438      -0.001068      -0.000023       0.007785      -0.004562      -0.000035       0.004597              1.579903       1.579039       0.212133       0.223499       1.401106       0.150304       1.759563          -0.000067
           76              H       2.344766       9.366388       7.339630       0.167811       1.055437 0.83332094E+01  0.82570854E+02                                 1.726812                            1.700314      -0.919192       2.461622                    0.998850       3.317566       9.302396       0.475132       1.300999      -0.706672      -0.003613      -0.006424      -0.012329       0.014364       0.001839       0.001159       0.002917      -0.003728       0.000324      -0.002673      -0.002033       0.004707              1.714926       1.637770       0.088587       0.292511       1.611634       0.198191       1.895375          -0.000018
           77              H       2.142647      10.089259       8.752915       0.158712       0.987880 0.74110959E+01  0.70610795E+02                                 1.583484                            1.547290      -0.841095       2.486064                    0.999561       3.160908       8.414922       0.530671       1.211413      -0.726536      -0.007182       0.001173       0.008573       0.011245      -0.002486      -0.002596       0.000329       0.006157       0.011990      -0.005989       0.000240       0.005749              1.584751       1.677553      -0.230357      -0.294927       1.526974       0.095072       1.549727          -0.000032
           78              H       3.347607      10.526241       7.797434       0.158450       0.924924 0.70421831E+01  0.68307700E+02                                 1.681820                            1.637626      -1.354299       2.239170                    0.995539       3.806622      11.302276       0.442171       1.428082      -0.676199       0.011750       0.008568      -0.009981       0.017638       0.001038       0.003117      -0.005803      -0.005683      -0.003924      -0.007208      -0.000252       0.007459              1.699097       1.611801       0.296649      -0.138862       1.980969      -0.239334       1.504522           0.000014
           79              H      10.658138       3.538795       5.112636       0.266101       0.578783 0.41057612E+01  0.35436476E+02                                 1.327434                            1.333474      -1.355935       2.313767                    0.995466       3.199153       9.506596       0.436961       1.624078      -0.643040       0.003971      -0.021269      -0.028944       0.036137      -0.006019       0.003076       0.008203       0.007652      -0.017801      -0.013801       0.003559       0.010242              1.332442       1.270762      -0.035597      -0.011692       1.400764       0.210110       1.325800          -0.000217
           80              H       7.789450       4.325852       7.175707       0.244558       0.629748 0.45677361E+01  0.40053270E+02                                 1.352341                            1.363927      -1.125720       2.421360                    0.997733       3.095948       8.951217       0.457359       1.527258      -0.660098      -0.017427       0.030060       0.019454       0.039821      -0.000562      -0.010890       0.003844      -0.013448       0.002706      -0.014897       0.003833       0.011064              1.355083       1.197090       0.043114      -0.017825       1.479735       0.160433       1.388426          -0.000599
           81              H       8.567941       1.983097       0.909701       0.262709       0.619298 0.44969407E+01  0.39592631E+02                                 1.372495                            1.382239      -1.413566       2.288693                    0.995270       3.234341       9.617095       0.436645       1.593238      -0.647978       0.031950       0.001502       0.015969       0.035750      -0.002369      -0.001453      -0.003306       0.018074       0.021284      -0.013475       0.005361       0.008114              1.373043       1.518994      -0.081516       0.116984       1.198922       0.018972       1.401212          -0.000139
           82              H      12.453265       6.638326      12.483278       0.252020       0.591033 0.42327996E+01  0.36807380E+02                                 1.345184                            1.351355      -1.418271       2.283521                    0.994646       3.276878       9.769797       0.435368       1.617865      -0.643743      -0.020909       0.007906      -0.029137       0.036725      -0.000897       0.007952       0.006328      -0.004926      -0.014628      -0.012620       0.003388       0.009232              1.352373       1.561350      -0.091210       0.145483       1.253324       0.043282       1.242446          -0.000836
           83              H       9.343256       5.747956       6.071070       0.102983       0.965002 0.75128307E+01  0.73343738E+02                                 1.673029                            1.647190      -0.994569       2.395482                    0.995724       3.746611      10.810755       0.463267       1.354301      -0.691928      -0.002463       0.021314       0.030896       0.037615      -0.004835       0.000464       0.010819       0.002636      -0.001767      -0.012657       0.001587       0.011070              1.691336       1.479969      -0.114865      -0.022745       1.966591       0.342860       1.627448           0.000046
           84              H       9.639759       5.416169       4.527828       0.095188       1.084947 0.85971322E+01  0.85772759E+02                                 1.731907                            1.703508      -0.816807       2.473974                    0.997841       3.622536      10.161524       0.485003       1.265802      -0.712196       0.010994       0.005141      -0.031002       0.033293      -0.001255      -0.001907      -0.004395       0.004887       0.018055      -0.007425      -0.000327       0.007752              1.733813       1.557004      -0.013168      -0.064419       1.653637      -0.312866       1.990800           0.001462
           85              H       8.288666       3.485195       4.659262       0.106612       0.931731 0.70449935E+01  0.67800801E+02                                 1.647433                            1.603947      -1.087609       2.357464                    0.994316       3.715960      10.708265       0.464752       1.369401      -0.688782       0.010813      -0.029276      -0.021032       0.037635       0.002733      -0.005903       0.003706      -0.009245       0.010857      -0.010417       0.002791       0.007626              1.685786       1.403446      -0.002836       0.030562       1.734051       0.466422       1.919861          -0.000014
           86              H       7.425761       4.764483       5.099344       0.082167       1.070810 0.83274427E+01  0.83153768E+02                                 1.765800                            1.710770      -1.091816       2.336612                    0.994418       3.905048      11.279417       0.465407       1.317962      -0.698844      -0.022160       0.019691      -0.001371       0.029676      -0.005199      -0.002767      -0.004822       0.001846      -0.006238      -0.008764       0.002279       0.006485              1.794447       1.923177      -0.385846       0.149244       1.928674      -0.148282       1.531491           0.001217
           87              H       0.202729      15.108886       6.403347       0.037788       1.100705 0.91072347E+01  0.92733151E+02                                 1.774506                            1.767425      -1.056135       2.340457                    0.993653       4.063443      11.741983       0.467661       1.286254      -0.705123       0.013158      -0.031477      -0.021139       0.040135       0.001766      -0.004078       0.000742      -0.000730      -0.001835      -0.004971       0.001010       0.003962              1.781983       1.525616      -0.110205       0.030552       2.064378       0.231113       1.755956           0.000702
           88              H      -0.083725      16.129456       8.944897       0.121607       0.961612 0.75695133E+01  0.74541161E+02                                 1.707448                            1.682565      -1.221174       2.288907                    0.992830       3.911450      11.590025       0.443477       1.402514      -0.681256       0.009060       0.020572       0.013692       0.026320       0.004913       0.006291       0.001003      -0.008583       0.012843      -0.010663       0.001923       0.008740              1.724306       1.422553      -0.051268      -0.028427       1.889513       0.370119       1.860854          -0.000085
           89              H      -1.049643      15.004357       8.373381       0.131430       1.147457 0.92807904E+01  0.94007641E+02                                 1.786164                            1.762012      -0.817520       2.488099                    0.998527       3.461905       9.658650       0.482019       1.254481      -0.716639      -0.019929      -0.009311      -0.000114       0.021997       0.003807      -0.000001      -0.005674       0.011117      -0.008497      -0.009699       0.001238       0.008461              1.785244       2.154730       0.213680      -0.041735       1.574331      -0.084953       1.626672          -0.000151
           90              H       5.665041       3.659080       5.399132       0.142554       1.084416 0.83544722E+01  0.82520954E+02                                 1.712706                            1.661289      -1.064131       2.365141                    0.998502       3.485711       9.638414       0.500562       1.238805      -0.718095       0.007747       0.002705      -0.010399       0.013247      -0.001938       0.000868      -0.003973       0.006498       0.009697      -0.006751       0.001255       0.005496              1.721033       1.482516       0.077004      -0.093190       1.522006      -0.180760       2.158578          -0.000071
           91              H       4.918722       2.515045       6.230563       0.160095       1.017601 0.74443239E+01  0.70604828E+02                                 1.576876                            1.518275      -0.971532       2.424882                    0.999002       3.130546       8.162364       0.556147       1.161200      -0.738446      -0.004658      -0.015613       0.002222       0.016444       0.001910       0.001324      -0.002905      -0.005229      -0.018999      -0.007373       0.000527       0.006846              1.604598       1.684552       0.421804       0.124022       1.756924       0.143979       1.372319           0.000449
           92              H       5.074592       3.981692       6.852290       0.147853       1.109520 0.83687885E+01  0.82391565E+02                                 1.723802                            1.651352      -0.877090       2.460154                    0.999394       3.361232       9.167228       0.509141       1.221935      -0.723239       0.001450       0.005373       0.016073       0.017009       0.000607       0.001237       0.002252      -0.000035       0.001281      -0.002235      -0.000715       0.002950              1.756388       1.617673      -0.348205      -0.236691       1.956293       0.392505       1.695199           0.000053
           93              H      11.359243       6.671653       6.506722       0.156592       0.920598 0.67169608E+01  0.63661631E+02                                 1.621240                            1.556524      -0.959447       2.433042                    0.998104       3.425712       9.688688       0.477783       1.352603      -0.693257      -0.008734       0.006342      -0.003272       0.011279      -0.002795       0.001278       0.002272      -0.001644       0.005372      -0.004707       0.001317       0.003390              1.655366       1.626561      -0.428185       0.202781       1.936660      -0.211688       1.402876          -0.000012
           94              H      12.838324       6.301001       6.995539       0.165873       1.010907 0.76111142E+01  0.72954511E+02                                 1.610056                            1.570235      -0.812673       2.505149                    0.999756       3.123306       8.322584       0.526005       1.214820      -0.726488       0.010720       0.002839       0.002338       0.011333       0.001059       0.000619       0.002878       0.005546      -0.014628      -0.006272       0.000726       0.005546              1.616546       1.994574       0.268478       0.123086       1.485560       0.053152       1.369504          -0.000025
           95              H      11.569245       5.701078       7.761991       0.164071       0.926420 0.71187843E+01  0.69248477E+02                                 1.683278                            1.646214      -1.424710       2.211180                    0.994438       3.813771      11.345457       0.441066       1.427572      -0.676154      -0.010111      -0.005125       0.013763       0.017830      -0.002422      -0.004298      -0.000733      -0.003356       0.011771      -0.006583       0.000697       0.005887              1.687641       1.485799       0.028036      -0.229061       1.498134      -0.202279       2.078989           0.000076
           96              H      12.516503       4.415234       3.988801       0.161633       0.974437 0.72784097E+01  0.70618806E+02                                 1.696810                            1.629538      -1.281523       2.285066                    0.995139       3.613730      10.455339       0.461422       1.368119      -0.688958       0.000142      -0.015710      -0.004970       0.016478      -0.000544      -0.005245      -0.000476      -0.011611      -0.000384      -0.008917       0.003008       0.005910              1.735079       1.448342      -0.148469      -0.198240       1.890754       0.485020       1.866141          -0.000068
           97              H      13.315136       5.623992       4.666646       0.160956       1.043452 0.78557594E+01  0.75377421E+02                                 1.594946                            1.555290      -0.898064       2.459251                    0.999420       3.125898       8.148732       0.552824       1.154692      -0.740842       0.010754       0.004355       0.006435       0.013268       0.003024       0.002471       0.000953       0.006090       0.000052      -0.004301      -0.001248       0.005550              1.598623       1.928357       0.292026      -0.056908       1.487706       0.004270       1.379806           0.000610
           98              H      11.806108       5.835973       4.179306       0.151661       1.033530 0.78166231E+01  0.75377182E+02                                 1.618293                            1.577001      -0.931941       2.434299                    0.999267       3.248656       8.664719       0.532365       1.193098      -0.730236      -0.010476       0.005818      -0.001172       0.012040      -0.003637      -0.000606      -0.001420       0.002468       0.001651      -0.004561       0.000955       0.003606              1.625168       1.693863      -0.346094       0.118578       1.714899      -0.222757       1.466740          -0.000055
           99              H      12.061083       8.769827      13.404793       0.117846       1.131250 0.91620085E+01  0.93101795E+02                                 1.811457                            1.783738      -0.941016       2.434250                    0.996875       3.574193      10.199525       0.462845       1.302276      -0.705428      -0.034891       0.000921      -0.021417       0.040950      -0.001216       0.004604      -0.005419       0.014221       0.012483      -0.011124       0.000790       0.010334              1.816004       2.162869      -0.119237       0.324017       1.508551       0.019059       1.776593          -0.000009
          100              H      13.332115       9.504335      14.056056       0.095648       1.177082 0.91939113E+01  0.91966527E+02                                 1.741973                            1.693969      -0.656036       2.545462                    0.999714       3.413331       9.153620       0.523160       1.170421      -0.736645       0.014719       0.026119       0.009971       0.031596       0.006192       0.000316       0.000680      -0.008933       0.010528      -0.009390       0.003292       0.006098              1.751600       1.620653       0.329495      -0.025107       2.122628       0.164896       1.511518           0.001456
          101              H      14.683426       7.591033      13.639602       0.094244       0.966350 0.73206639E+01  0.70556876E+02                                 1.638698                            1.596948      -0.820621       2.478607                    0.997194       3.600278      10.110243       0.486469       1.306358      -0.702638       0.025242      -0.007970       0.024228       0.035884      -0.002694       0.010394       0.003211       0.004888      -0.016829      -0.013176       0.001591       0.011585              1.668253       2.172410      -0.003733       0.261210       1.320520       0.040978       1.511829           0.000026
          102              H      14.024366       8.071374      12.257330       0.096712       1.266513 0.10318888E+02  0.10717987E+03                                 1.893980                            1.846088      -0.865635       2.450969                    0.998001       3.638503      10.232527       0.476127       1.238521      -0.719947      -0.003738       0.012561      -0.034756       0.037145       0.004486      -0.002368      -0.004270      -0.017979       0.014686      -0.012601       0.001438       0.011164              1.903797       1.699983       0.102087      -0.268703       1.711324      -0.207533       2.300084           0.001321
          103              H      14.458537       5.151646      12.766821       0.027283       1.109181 0.91197607E+01  0.92938440E+02                                 1.782444                            1.766952      -1.058003       2.331311                    0.993170       4.148345      12.011676       0.468163       1.283800      -0.705112       0.026029      -0.006406       0.026211       0.037491      -0.001281       0.001763       0.004078      -0.004760      -0.003103      -0.005070      -0.000391       0.005462              1.797118       2.086121      -0.119354       0.286075       1.601939      -0.145731       1.703293           0.000556
          104              H       5.206697      17.398920      11.790665       0.122302       0.931288 0.73678504E+01  0.71805657E+02                                 1.652250                            1.646653      -1.096272       2.352529                    0.993710       3.754426      10.936509       0.455400       1.380050      -0.686502      -0.023708       0.011862      -0.002428       0.026621      -0.000911       0.000455      -0.004919       0.004180      -0.010517      -0.007092       0.002498       0.004594              1.660749       1.953014      -0.045731       0.246857       1.450554       0.021472       1.578679          -0.000077
          105              H       6.555662      16.628495      11.449527       0.120681       1.044215 0.81933612E+01  0.81624035E+02                                 1.754793                            1.713305      -1.105528       2.344664                    0.994422       3.754951      10.894340       0.457627       1.343502      -0.694302       0.012858      -0.009821      -0.012817       0.020641      -0.001629      -0.004016       0.000415      -0.005673       0.001022      -0.005836       0.001676       0.004160              1.780686       1.530933      -0.036637      -0.191762       1.780319       0.397876       2.030807          -0.000146
          106              H      14.847807       6.628469      11.009445       0.145212       1.055455 0.79694085E+01  0.78518113E+02                                 1.744267                            1.669553      -1.074584       2.366560                    0.997457       3.587762      10.212313       0.473976       1.311613      -0.701390       0.001607       0.011576       0.004381       0.012481       0.002261      -0.002044      -0.000339      -0.004347       0.003665      -0.004317       0.001032       0.003285              1.786006       1.882920       0.504309      -0.009093       1.969035       0.103966       1.506064           0.000003
          107              H      15.000091       5.069488      10.687505       0.148712       1.006280 0.76936191E+01  0.74390635E+02                                 1.628386                            1.595500      -0.969146       2.415403                    0.999051       3.347286       9.136162       0.510533       1.240779      -0.718323       0.006727      -0.011274       0.000214       0.013131      -0.004218      -0.003692      -0.003983      -0.004378      -0.003668      -0.008166       0.002296       0.005870              1.630001       1.786135      -0.237944      -0.120519       1.635336       0.186646       1.468531           0.000464
          108              H      13.697420       5.863616      10.203119       0.157483       0.986516 0.72912810E+01  0.70386065E+02                                 1.686176                            1.612891      -0.984689       2.420375                    0.998542       3.441972       9.756028       0.474227       1.337942      -0.696638      -0.017982      -0.000532      -0.005351       0.018769       0.004343       0.001232       0.000997       0.011864       0.007511      -0.008632       0.001999       0.006633              1.730553       1.832183       0.045451       0.531793       1.351015       0.041343       2.008461           0.000038
          109              H       8.368318       3.878059       2.184168       0.155031       1.109596 0.88220227E+01  0.89431486E+02                                 1.814840                            1.767012      -1.362736       2.231843                    0.995609       3.774133      11.007629       0.455241       1.327217      -0.697160       0.011562      -0.007033       0.003514       0.013982       0.000873       0.003240       0.001458      -0.009898       0.003733      -0.006872       0.001534       0.005339              1.826614       2.161403      -0.092747       0.376375       1.556986       0.059775       1.761453          -0.000013
          110              H       6.920558       4.479791       2.514968       0.153323       1.049199 0.79055588E+01  0.77366505E+02                                 1.709782                            1.642743      -1.044061       2.385452                    0.997985       3.452055       9.643181       0.488931       1.280083      -0.709009      -0.010210       0.001237       0.005889       0.011851      -0.000891      -0.003327       0.001338       0.008004      -0.004760      -0.004096      -0.002308       0.006404              1.748254       1.501036      -0.156976      -0.219798       1.791438       0.432750       1.952288           0.000554
          111              H       7.548448       4.661419       1.052949       0.158874       0.996878 0.74962756E+01  0.71494968E+02                                 1.581946                            1.546848      -0.904965       2.455502                    0.999416       3.152373       8.346125       0.536531       1.196964      -0.730062      -0.002465       0.004323      -0.012759       0.013695       0.000824       0.002546      -0.002665      -0.002637       0.007648      -0.004446      -0.000237       0.004683              1.583841       1.268004       0.049164      -0.030312       1.719592      -0.268663       1.763927          -0.000066
          112              H      10.472198       9.650133      14.723563       0.167748       1.056663 0.83467261E+01  0.82746461E+02                                 1.728981                            1.702375      -0.920484       2.461147                    0.998819       3.319533       9.313255       0.474512       1.302043      -0.706460       0.003872       0.006377      -0.012415       0.014485       0.002651      -0.002090      -0.002340      -0.000541       0.000266      -0.002709      -0.002029       0.004738              1.717082       1.546436       0.040186      -0.040847       1.706916      -0.351722       1.897894          -0.000018
          113              H       4.904243       3.497340       1.368981       0.159172       0.987109 0.74050564E+01  0.70551826E+02                                 1.584077                            1.547816      -0.846014       2.484210                    0.999547       3.159671       8.416590       0.529889       1.213225      -0.726131      -0.004312       0.005758       0.008384       0.011047      -0.003860      -0.001509       0.002110       0.000131       0.011839      -0.005856       0.000172       0.005684              1.585364       1.748476      -0.193988      -0.220739       1.457256       0.217893       1.550359          -0.000032
          114              H       5.072908       2.226727       0.413500       0.159095       0.925033 0.70436466E+01  0.68328562E+02                                 1.682149                            1.637922      -1.356585       2.238152                    0.995652       3.807365      11.306719       0.442060       1.428302      -0.676142      -0.002152      -0.014280      -0.009933       0.017528       0.003037       0.006602      -0.000249       0.001388      -0.003939      -0.007358      -0.000069       0.007426              1.699433       1.659609       0.321539       0.148195       1.934005       0.233720       1.504686           0.000013
          115              H      14.788424       1.032211       2.271298       0.266785       0.577569 0.40968352E+01  0.35355168E+02                                 1.327894                            1.333948      -1.368082       2.309191                    0.995320       3.200743       9.523908       0.435754       1.628772      -0.642304      -0.020431      -0.006272       0.028477       0.035605      -0.006644      -0.005988      -0.006431       0.005574      -0.017794      -0.013843       0.003491       0.010353              1.332906       1.402714       0.032844      -0.191828       1.269792      -0.086684       1.326211          -0.000220
          116              H      -4.700891      11.905878       0.208227       0.244804       0.628674 0.45611718E+01  0.40004937E+02                                 1.354127                            1.365713      -1.137193       2.417081                    0.997522       3.100680       8.983236       0.455402       1.533466      -0.659040       0.034567      -0.001745      -0.019424       0.039689       0.005331      -0.008403       0.007863       0.008813       0.002750      -0.014974       0.003918       0.011055              1.356896       1.385955       0.140743      -0.150745       1.294403      -0.058307       1.390331          -0.000598
          117              H       7.578895      11.514916       6.474233       0.263078       0.619810 0.45049913E+01  0.39701892E+02                                 1.376039                            1.385741      -1.375652       2.300980                    0.995257       3.242853       9.663470       0.434798       1.598458      -0.647112      -0.013159       0.028976      -0.015656       0.035467      -0.008882       0.002289       0.002987      -0.006237       0.021887      -0.013679       0.005305       0.008374              1.376619       1.337280      -0.178666       0.037402       1.387670      -0.113137       1.404908          -0.000143
          118              H       6.825192      10.053842       9.668523       0.251869       0.590303 0.42252514E+01  0.36721182E+02                                 1.343596                            1.349781      -1.412973       2.285904                    0.994723       3.272580       9.750635       0.435849       1.616983      -0.643904       0.016992      -0.015071       0.029242       0.037027       0.001632      -0.001997      -0.009963       0.004355      -0.014589      -0.012610       0.003285       0.009325              1.350759       1.391943      -0.178166       0.028813       1.419340      -0.148804       1.240993          -0.000836
          119              H       2.637800       0.885740       1.312863       0.101953       0.969165 0.75511159E+01  0.73792943E+02                                 1.675885                            1.649721      -0.991042       2.396012                    0.995813       3.753215      10.826583       0.463726       1.351578      -0.692448       0.020227       0.007910      -0.030929       0.037793      -0.003896      -0.009548      -0.005437       0.006671      -0.001334      -0.012802       0.001477       0.011325              1.694330       1.960913       0.133982      -0.316213       1.491626      -0.138716       1.630452           0.000047
          120              H      -4.587943      14.050589       2.856105       0.094390       1.087864 0.86248021E+01  0.86113770E+02                                 1.734624                            1.705889      -0.820110       2.472130                    0.997823       3.627327      10.177180       0.484841       1.265271      -0.712305      -0.000200       0.011897       0.031048       0.033250      -0.002573       0.003065       0.003790      -0.001356       0.018157      -0.007383      -0.000483       0.007867              1.736603       1.645977       0.032237       0.248773       1.568801       0.202499       1.995030           0.001463
          121              H       9.040244      11.960624       2.724671       0.106817       0.930085 0.70306966E+01  0.67638473E+02                                 1.646601                            1.603240      -1.091514       2.356283                    0.994261       3.714006      10.705650       0.464388       1.370976      -0.688486      -0.030981      -0.003719       0.020929       0.037572       0.005362      -0.005916       0.003452       0.000835       0.010657      -0.010315       0.002811       0.007503              1.684892       1.664938       0.133559      -0.399035       1.470970      -0.242168       1.918767          -0.000013
          122              H      -4.143887      11.785789       2.284589       0.081987       1.070461 0.83239138E+01  0.83100100E+02                                 1.764598                            1.709781      -1.088116       2.338242                    0.994423       3.903074      11.268202       0.465851       1.316997      -0.699053       0.028005      -0.010779       0.001389       0.030040      -0.003692       0.003023       0.004629       0.007369      -0.006476      -0.008699       0.002226       0.006473              1.793161       2.241424      -0.218517       0.200181       1.607265      -0.063817       1.530794           0.001218
          123              H       8.366786      10.154292       0.980586       0.038079       1.102368 0.91226791E+01  0.92912370E+02                                 1.774688                            1.767554      -1.048062       2.343089                    0.993774       4.064178      11.738314       0.468275       1.284263      -0.705528      -0.033792      -0.002634       0.021079       0.039914       0.001428      -0.002622       0.003242      -0.002966      -0.002300      -0.005141       0.001071       0.004069              1.782185       2.040146       0.157516      -0.190991       1.550295      -0.133849       1.756114           0.000703
          124              H      -0.479557      16.369704      13.206903       0.120987       0.963848 0.75930427E+01  0.74834014E+02                                 1.710217                            1.685266      -1.224053       2.287353                    0.992744       3.918380      11.616881       0.443068       1.402660      -0.681210       0.014246       0.017362      -0.014149       0.026544       0.006457       0.002117      -0.006063      -0.003077       0.011974      -0.010737       0.002085       0.008652              1.727139       1.835160       0.162007      -0.342161       1.482210      -0.145747       1.864049          -0.000084
          125              H      13.685663      14.993465      13.778420       0.132150       1.145226 0.92557086E+01  0.93669661E+02                                 1.782224                            1.758327      -0.874406       2.462898                    0.998052       3.455701       9.630135       0.483166       1.252624      -0.717061       0.001248      -0.021705       0.000271       0.021743      -0.002280       0.004988       0.002770      -0.012433      -0.008286      -0.009614       0.001229       0.008384              1.781254       1.520112      -0.114472       0.055915       2.200225       0.075833       1.623425          -0.000150
          126              H      10.405736       9.713606       1.984801       0.142914       1.082982 0.83411812E+01  0.82361025E+02                                 1.711684                            1.660370      -1.065690       2.364861                    0.998452       3.483107       9.631120       0.500494       1.239405      -0.717972      -0.001212       0.008029       0.010570       0.013329      -0.003672       0.003978       0.000994      -0.000544       0.009188      -0.006611       0.001155       0.005456              1.719991       1.449785       0.060259       0.117157       1.553158       0.165873       2.157029          -0.000071
          127              H       9.735469       8.523406       1.153370       0.160817       1.016141 0.74320591E+01  0.70467311E+02                                 1.576318                            1.517800      -0.974768       2.424364                    0.999034       3.127290       8.155619       0.555746       1.162388      -0.738175      -0.011528      -0.011244      -0.002364       0.016276       0.003129       0.003107       0.000208       0.000000      -0.019139      -0.007349       0.000591       0.006758              1.604006       1.395556       0.271331      -0.070399       2.044537      -0.176374       1.371926           0.000449
          128              H      -3.752806       9.338774       0.531643       0.149573       1.107173 0.83492358E+01  0.82173489E+02                                 1.723524                            1.651159      -0.893477       2.454343                    0.999333       3.356774       9.161828       0.508228       1.224510      -0.722661       0.003770       0.003942      -0.015799       0.016714       0.000411      -0.001422      -0.001960      -0.001373       0.001223      -0.002124      -0.000738       0.002863              1.756070       2.168788      -0.061121      -0.457129       1.404565       0.028741       1.694856           0.000053
          129              H       2.526441       3.100464       0.877211       0.155557       0.923911 0.67455704E+01  0.63991421E+02                                 1.624033                            1.558927      -0.964163       2.430133                    0.998133       3.431371       9.704518       0.477902       1.351028      -0.693560       0.009864      -0.004927       0.003413       0.011542      -0.000960      -0.001435      -0.002240       0.005608       0.005546      -0.004809       0.001364       0.003445              1.658354       2.226231      -0.119153       0.282481       1.343823      -0.082437       1.405008          -0.000011
          130              H       1.514802       4.241360       0.388395       0.164040       1.015008 0.76476270E+01  0.73372684E+02                                 1.612439                            1.572368      -0.807072       2.506397                    0.999769       3.130178       8.337508       0.526605       1.212309      -0.727058      -0.002593       0.011614      -0.002433       0.012146      -0.001705      -0.002233      -0.001968      -0.004459      -0.014716      -0.006290       0.000884       0.005406              1.618995       1.375795      -0.054722       0.009675       2.110086      -0.134085       1.371104          -0.000024
          131              H       6.401959       8.837015      14.389810       0.163262       0.927912 0.71324571E+01  0.69413157E+02                                 1.684990                            1.647718      -1.420956       2.212254                    0.994486       3.816716      11.355948       0.440906       1.427439      -0.676186       0.000176      -0.011407      -0.013805       0.017908      -0.000033      -0.001289       0.004268       0.005915       0.011901      -0.006683       0.000708       0.005975              1.689400       1.473688       0.021284       0.073905       1.512827       0.297439       2.081685           0.000077
          132              H      14.707923       3.085313       3.395133       0.160449       0.976524 0.72952220E+01  0.70795054E+02                                 1.696458                            1.629217      -1.263797       2.291498                    0.995236       3.614250      10.444452       0.462585       1.364428      -0.689693      -0.014075      -0.007321       0.005349       0.016742       0.004649      -0.002178       0.004964       0.007573      -0.000907      -0.009160       0.003006       0.006154              1.734693       1.917517       0.096136      -0.521540       1.420881      -0.048198       1.865681          -0.000067
          133              H       0.694143       4.351783       2.717288       0.161623       1.045016 0.78735698E+01  0.75616213E+02                                 1.599131                            1.559191      -0.913181       2.453304                    0.999384       3.126750       8.163468       0.550813       1.157866      -0.740088      -0.001343       0.011119      -0.006052       0.012731      -0.000751       0.000203      -0.002722      -0.008464       0.000334      -0.004354      -0.001246       0.005600              1.602873       1.345540      -0.012877      -0.030202       2.079950       0.048883       1.383128           0.000610
          134              H       1.578858       3.111069       3.204627       0.151423       1.033743 0.78169390E+01  0.75367400E+02                                 1.617074                            1.575837      -0.924849       2.436768                    0.999289       3.249289       8.660568       0.533264       1.191289      -0.730645       0.010068      -0.006432       0.001485       0.012039      -0.003196       0.000886       0.001300       0.005047       0.001933      -0.004837       0.001068       0.003769              1.623938       1.992212      -0.189914       0.252056       1.413976      -0.002429       1.465626          -0.000055
          135              H       8.896996      10.690001       8.747008       0.117631       1.129560 0.91426856E+01  0.92843871E+02                                 1.808659                            1.781058      -0.938636       2.435495                    0.996915       3.570829      10.182053       0.463568       1.301109      -0.705682       0.017004      -0.030704       0.021343       0.041078      -0.006441       0.007010      -0.001495      -0.005887       0.013019      -0.011119       0.000772       0.010348              1.813188       1.742917      -0.335621       0.132338       1.922844      -0.295592       1.773803          -0.000008
          136              H       8.961739      12.156565       8.095745       0.095405       1.177523 0.92000376E+01  0.92057489E+02                                 1.743665                            1.695582      -0.653339       2.546529                    0.999728       3.414659       9.163324       0.522345       1.171870      -0.736303       0.016623       0.024854      -0.009957       0.031515       0.007248      -0.000496      -0.000611      -0.005260       0.010234      -0.009416       0.003192       0.006224              1.753309       1.747600       0.395255      -0.158104       1.999405      -0.053878       1.512922           0.001456
          137              H       6.640684      12.471935       8.512199       0.093928       0.969660 0.73499201E+01  0.70884808E+02                                 1.639756                            1.597930      -0.813917       2.480176                    0.997321       3.603739      10.111726       0.487497       1.302758      -0.703368      -0.019178       0.018796      -0.024480       0.036336      -0.003429       0.002001      -0.010803       0.001204      -0.016801      -0.013194       0.001517       0.011677              1.669338       1.506068      -0.351353       0.084520       1.988916      -0.251016       1.513030           0.000025
          138              H       7.371048      12.109089       9.894471       0.097130       1.270910 0.10371584E+02  0.10793247E+03                                 1.903975                            1.855377      -0.881700       2.445313                    0.997770       3.645216      10.282311       0.472877       1.244660      -0.718604       0.012789       0.002408       0.034582       0.036950       0.009925       0.002694       0.003983       0.002904       0.014083      -0.012475       0.001386       0.011089              1.913993       1.633056       0.063780       0.060625       1.795318       0.337063       2.313605           0.001320
          139              H       4.580653      11.146261       9.384979       0.027315       1.107671 0.91056183E+01  0.92773766E+02                                 1.782224                            1.766750      -1.060800       2.330417                    0.993014       4.147287      12.013815       0.467647       1.285501      -0.704761      -0.017688       0.020244      -0.026112       0.037477       0.001112      -0.002687      -0.003412       0.004555      -0.002396      -0.004917      -0.000304       0.005221              1.796885       1.802662      -0.266649       0.261295       1.884921      -0.186492       1.703070           0.000556
          140              H       4.998624       8.593629      10.361135       0.122435       0.930765 0.73610927E+01  0.71712524E+02                                 1.650638                            1.645098      -1.091786       2.354549                    0.993806       3.750597      10.917897       0.456017       1.378709      -0.686773       0.021505      -0.015467       0.002552       0.026612      -0.002258       0.004500       0.001787      -0.001118      -0.010754      -0.007059       0.002469       0.004590              1.659099       1.593620      -0.231686       0.094726       1.806587      -0.228434       1.577091          -0.000076
          141              H       3.692442       9.434550      10.702273       0.120238       1.045215 0.82038780E+01  0.81759536E+02                                 1.756335                            1.714749      -1.106629       2.344153                    0.994311       3.757575      10.905970       0.457271       1.344044      -0.694193      -0.015052       0.006556       0.012719       0.020768       0.001365      -0.002152       0.003577       0.005803       0.001257      -0.005954       0.001860       0.004094              1.782282       1.758739       0.081285      -0.442122       1.555318      -0.013681       2.032789          -0.000146
          142              H       5.710966      12.173386      11.142356       0.145599       1.052644 0.79449372E+01  0.78232171E+02                                 1.742736                            1.668278      -1.076390       2.366429                    0.997525       3.584526      10.206706       0.473515       1.313644      -0.700981       0.009466       0.006918      -0.004177       0.012447       0.003114      -0.000689       0.001846      -0.001410       0.004293      -0.004411       0.001194       0.003217              1.784356       1.536374       0.323781      -0.096311       2.311606      -0.039747       1.505089           0.000003
          143              H       4.257767      11.588737      11.464295       0.148691       1.003897 0.76678369E+01  0.74054602E+02                                 1.623464                            1.590923      -0.953761       2.422129                    0.999130       3.341732       9.105802       0.512354       1.237817      -0.718991      -0.013351       0.001159      -0.000210       0.013402      -0.000499       0.001873       0.005004       0.009673      -0.002848      -0.008111       0.002178       0.005933              1.625021       1.856020      -0.197089      -0.220057       1.554592       0.020541       1.464450           0.000464
          144              H       5.563607      10.799831      11.948681       0.158235       0.983307 0.72628043E+01  0.70047866E+02                                 1.683175                            1.610303      -0.989981       2.418890                    0.998546       3.436087       9.737337       0.474322       1.338881      -0.696463       0.007989      -0.016206       0.005125       0.018781      -0.002273      -0.000313      -0.001486      -0.013906       0.007401      -0.008576       0.002002       0.006574              1.727331       1.414089      -0.170216       0.208018       1.763454      -0.489165       2.004449           0.000038
          145              H       9.351975      12.212677       5.199766       0.155336       1.110937 0.88399419E+01  0.89696542E+02                                 1.819582                            1.771453      -1.377472       2.225960                    0.995590       3.779613      11.043989       0.453460       1.331194      -0.696344      -0.011230       0.007025      -0.003677       0.013747       0.004874       0.000124      -0.003593       0.004369       0.003446      -0.007108       0.001422       0.005686              1.831444       1.766319      -0.301846       0.120983       1.962100      -0.362906       1.765913          -0.000012
          146              H      10.554130      11.206240       4.868966       0.152796       1.051201 0.79249051E+01  0.77605099E+02                                 1.712080                            1.644849      -1.050458       2.382728                    0.997916       3.456108       9.658325       0.488563       1.280234      -0.708971       0.005956      -0.008664      -0.005961       0.012086      -0.003643      -0.002873       0.002350      -0.002889      -0.004319      -0.004111      -0.002189       0.006300              1.750654       1.861061       0.028914      -0.486375       1.436149      -0.004906       1.954753           0.000555
          147              H      10.425373      11.847076       6.330985       0.159510       0.994255 0.74697683E+01  0.71168332E+02                                 1.578041                            1.543166      -0.894920       2.459706                    0.999446       3.147824       8.325649       0.537746       1.195499      -0.730395       0.005047      -0.000215       0.012569       0.013546       0.001721       0.003438      -0.001068      -0.000023       0.007785      -0.004562      -0.000035       0.004597              1.579903       1.579040       0.212133       0.223499       1.401106       0.150304       1.759564          -0.000067
          148              H      10.411407       9.686978       7.428237       0.167810       1.055439 0.83332245E+01  0.82571045E+02                                 1.726814                            1.700316      -0.919194       2.461621                    0.998850       3.317569       9.302408       0.475132       1.301000      -0.706671       0.003613       0.006424       0.012329       0.014364       0.001839       0.001159       0.002917      -0.003728       0.000324      -0.002673      -0.002033       0.004707              1.714928       1.637772       0.088587       0.292512       1.611636       0.198191       1.895377          -0.000018
          149              H      10.613526       8.964107       6.014952       0.158712       0.987880 0.74110947E+01  0.70610781E+02                                 1.583484                            1.547290      -0.841095       2.486064                    0.999561       3.160908       8.414922       0.530671       1.211413      -0.726536       0.007182      -0.001173      -0.008573       0.011245      -0.002486      -0.002596       0.000329       0.006157       0.011990      -0.005989       0.000240       0.005749              1.584751       1.677553      -0.230357      -0.294927       1.526974       0.095072       1.549727          -0.000032
          150              H       9.408566       8.527125       6.970433       0.158450       0.924924 0.70421860E+01  0.68307736E+02                                 1.681821                            1.637626      -1.354298       2.239170                    0.995539       3.806623      11.302281       0.442171       1.428083      -0.676199      -0.011750      -0.008568       0.009980       0.017638       0.001038       0.003117      -0.005803      -0.005683      -0.003924      -0.007208      -0.000252       0.007459              1.699098       1.611802       0.296649      -0.138862       1.980970      -0.239334       1.504522           0.000013
          151              C       2.988255      12.545422       1.948620       0.012665      44.906496 0.56174679E+03  0.14000215E+05                                10.991309                            8.102589       0.618175       2.142445                    0.999807      30.299898      88.027016       0.560756       0.438267      -1.056707      -0.011943      -0.017146      -0.036267       0.041856       0.020927      -0.117352      -0.003316      -0.105830      -0.308999      -0.180348       0.066027       0.114321             13.497396      16.293075      -0.590263       9.248823       6.832366      -0.445789      17.366748          -0.001716
          152              C       3.303156      14.038320       9.354410      -0.074729      24.296493 0.39684064E+03  0.92056968E+04                                 7.481422                            6.747832      -0.225168       1.934089                    0.997955      28.572177      84.144685       0.613652       0.430273      -1.045625      -0.039703       0.101250      -0.032310       0.113454      -0.017931       0.015891       0.003387       0.060112      -0.076789      -0.033241      -0.017314       0.050555              7.842535       9.374020      -0.390409       0.449083       7.965021      -0.410203       6.188566          -0.000543
          153              C       4.564563      14.865658       9.418798      -0.079771      24.740356 0.40447391E+03  0.94188845E+04                                 7.558687                            6.798576      -0.229875       1.933432                    0.997570      28.549972      83.987793       0.613791       0.428525      -1.047654      -0.039637       0.020516      -0.098198       0.107865       0.018765      -0.035033      -0.027175      -0.006358       0.033149      -0.035340      -0.020838       0.056178              7.902680       8.263656       0.769875      -0.024811       7.290436      -0.471290       8.153947          -0.000539
          154              C       5.940665      16.158559       7.852075       0.230304      20.347093 0.29007188E+03  0.62269089E+04                                 6.792911                            5.906107      -0.151822       2.009198                    0.998801      24.147016      68.590868       0.632719       0.450950      -1.032585       0.002166      -0.070881      -0.020853       0.073916       0.009249      -0.000911      -0.009937       0.004832       0.003726      -0.014163       0.000627       0.013536              7.208493       8.083095       0.726466       0.279259       6.221099      -1.372844       7.321286           0.000557
          155              C      12.890385       3.679073       6.458874      -0.341101      28.929480 0.49205334E+03  0.11979805E+05                                 8.229756                            7.364878      -0.342670       1.875641                    0.995570      31.246363      92.618716       0.608581       0.413381      -1.061882      -0.032094       0.010909       0.046249       0.057341       0.016414       0.009807      -0.012028      -0.001105       0.024077      -0.027195       0.011551       0.015644              8.674370       7.632730      -1.161648       0.391486       8.244565      -1.971807      10.145814           0.001027
          156              C       0.826980      14.294557       8.812429       0.371740      20.963942 0.32287638E+03  0.71201896E+04                                 7.418268                            6.674912      -0.553088       1.876458                    0.997169      24.131692      69.505127       0.536741       0.517471      -0.997541       0.025875      -0.005663       0.006464       0.027264       0.009077      -0.000362       0.007065       0.021993      -0.031047      -0.016581      -0.003001       0.019581              7.839191       7.945657      -0.259262      -0.064881       7.673902       0.025077       7.898013           0.000100
          157              C       7.252487      15.755440       8.472768      -0.520549      27.009379 0.45203451E+03  0.10710554E+05                                 7.522615                            6.798241       0.369749       2.067085                    0.998455      32.395302      92.903500       0.674238       0.383401      -1.088523      -0.059039       0.022279      -0.031281       0.070431       0.007109       0.010212      -0.005186       0.033605       0.000785      -0.021009      -0.001031       0.022040              7.845484       9.101661      -0.496191       1.222606       6.915845       0.283936       7.518945           0.005865
          158              C       0.832788      13.087410       7.880134      -0.541260      27.481492 0.49339724E+03  0.11984359E+05                                 7.714544                            7.188091       0.003009       1.959230                    0.996841      33.081037      96.977570       0.642135       0.392701      -1.078857       0.007595       0.028105       0.026221       0.039180      -0.002688      -0.006318       0.026143      -0.009937      -0.023345      -0.027378      -0.001757       0.029135              7.905917       6.917892      -0.251457       0.040523       8.998098       1.036423       7.801761           0.000093
          159              C       0.318433      13.854905      10.195883      -0.547205      27.929860 0.48313060E+03  0.11659911E+05                                 7.778711                            7.093796       0.078096       1.973473                    0.997957      33.217731      96.698772       0.649758       0.390593      -1.081565       0.017408       0.008160      -0.041489       0.045727       0.002228      -0.006306      -0.005155       0.000836       0.045406      -0.009835      -0.008149       0.017985              8.094959       7.520711       0.050799      -1.834739       7.317167      -0.429689       9.446999           0.004123
          160              C      -0.138769      10.427320       0.849891      -0.072492      23.669190 0.37848471E+03  0.86594819E+04                                 7.309035                            6.547309      -0.071073       1.988039                    0.998639      28.057542      81.534547       0.630310       0.424726      -1.051089      -0.005241       0.081468      -0.064702       0.104168      -0.004545      -0.027008      -0.016771       0.000713       0.148815      -0.040248      -0.020645       0.060892              7.684769       7.145753      -0.625197      -1.378503       7.258365       1.145451       8.650190          -0.000506
          161              C      -1.071373      11.362350       1.617820      -0.073487      24.621257 0.39018444E+03  0.89993012E+04                                 7.526921                            6.659483      -0.102098       1.974235                    0.998364      28.315218      82.733197       0.623053       0.426228      -1.049703       0.088152       0.062914      -0.025004       0.111149       0.002006       0.014583       0.020726      -0.071522      -0.051686      -0.039075      -0.012126       0.051201              8.000902       8.243198       0.226817      -1.090521       7.971043       1.698450       7.788465          -0.000229
          162              C      -0.918683      13.611904       2.547457       0.232594      20.170422 0.28227751E+03  0.60359888E+04                                 6.877854                            5.929172      -0.199124       1.993160                    0.998583      24.325778      69.621994       0.613325       0.467028      -1.020609       0.056147      -0.041559       0.033970       0.077677       0.004836      -0.002494       0.003062      -0.017953      -0.018723      -0.009959      -0.003645       0.013605              7.397572       6.551114       0.350764      -1.273070       8.039628       1.396115       7.601973           0.000549
          163              C       6.645868       1.865744       2.632815      -0.339584      29.060567 0.50781839E+03  0.12447964E+05                                 8.225817                            7.464742      -0.299928       1.887647                    0.995779      31.303043      92.772896       0.607245       0.411484      -1.064259      -0.028506      -0.032083      -0.040380       0.058928      -0.005078      -0.010205      -0.005322      -0.001968      -0.046266      -0.020980       0.007757       0.013223              8.646002       7.309815       2.012663       0.007961       9.725031       0.049591       8.903159           0.001171
          164              C       5.930196      16.314641      13.388253       0.374195      21.033890 0.31626731E+03  0.69502850E+04                                 7.544028                            6.696027      -0.589024       1.865881                    0.997060      24.194959      69.954053       0.524260       0.531632      -0.989147      -0.009999      -0.002187       0.027292       0.029148      -0.009515      -0.008414       0.007987       0.005832       0.017326      -0.013005      -0.004978       0.017982              8.162762       8.033638       0.121680       0.185596       8.006067       0.971039       8.448582          -0.000039
          165              C      -1.609896      13.272746       3.853380      -0.518816      28.110622 0.47783563E+03  0.11494990E+05                                 7.783452                            7.015508       0.274980       2.039720                    0.997694      32.676583      94.824505       0.659182       0.386252      -1.085101       0.036584       0.007660      -0.056167       0.067467       0.000564      -0.027963      -0.000828       0.006288       0.022196      -0.024823      -0.006868       0.031691              8.201876       8.678624       1.072291      -0.926901       6.379597       0.169949       9.547408           0.006142
          166              C       5.281253      14.994679      12.944774      -0.549025      28.929049 0.49164937E+03  0.11929080E+05                                 7.985475                            7.140499       0.047336       1.963894                    0.997380      33.410375      97.830565       0.649115       0.388895      -1.081689       0.026158       0.035200       0.020785       0.048531       0.005926       0.008032       0.004878      -0.001211      -0.034566      -0.015040       0.000191       0.014849              8.583034       6.849000       1.116177       1.024917      10.408677       2.368533       8.491426           0.004035
          167              C       7.264670      15.996380      14.047195      -0.541584      27.192331 0.48583328E+03  0.11760991E+05                                 7.647337                            7.116375      -0.022362       1.949604                    0.997138      33.109157      97.054299       0.647273       0.390896      -1.079563      -0.043500       0.004347      -0.008076       0.044457      -0.013482       0.016873       0.013289       0.021246       0.020294      -0.030980       0.007100       0.023880              7.880803       9.652278      -0.214061       1.382199       6.890296       0.193113       7.099837           0.000061
          168              C       3.465481      13.776335       5.243627       0.009755      44.175366 0.55451075E+03  0.13773539E+05                                10.830509                            8.038007       0.678525       2.160537                    0.999800      30.250865      87.703566       0.564355       0.436936      -1.057635      -0.021006       0.012403       0.028017       0.037149       0.066241       0.036535      -0.126595       0.043483      -0.195061      -0.179831       0.056182       0.123649             13.080841       8.465054      -3.498813      -3.623031      14.396380       7.966742      16.381088          -0.004338
          169              C       2.307751      11.719611       4.304686      -0.054304      38.316499 0.63892686E+03  0.16457129E+05                                 9.905892                            8.698380       0.458176       2.071137                    0.999848      32.068178      94.947884       0.535484       0.444076      -1.052432       0.007362      -0.018340       0.016108       0.025496      -0.096419       0.064069       0.048306      -0.140134       0.290669      -0.189492       0.067277       0.122215             10.221008      14.347663       1.875311      -0.571008       7.586899      -0.527342       8.728462          -0.000077
          170              C       6.082400      13.347147       4.447639      -0.051037      37.070583 0.64895066E+03  0.16759020E+05                                 9.639215                            8.721322       0.478175       2.072748                    0.999935      32.143823      94.898425       0.539616       0.439526      -1.056497       0.010250       0.013871       0.003994       0.017704      -0.074144      -0.087529      -0.048811      -0.157722       0.252258      -0.186816       0.063611       0.123205              9.796997      12.409964       1.350868       1.350574       7.815449       0.388759       9.165579          -0.001267
          171              C       4.806890      11.441761       5.435313       0.011743      44.968197 0.56264989E+03  0.14028587E+05                                11.001660                            8.109489       0.614923       2.141005                    0.999806      30.324062      88.120393       0.560467       0.438309      -1.056665      -0.009443      -0.018427       0.035748       0.041312       0.055710      -0.051497       0.105901       0.025397      -0.309417      -0.180784       0.065940       0.114844             13.510954       9.340643      -4.217223       4.670858      13.805655      -8.007716      17.386565          -0.001710
          172              C      17.613725       5.353621      12.797391      -0.070679      24.175519 0.39419486E+03  0.91273666E+04                                 7.451018                            6.720581      -0.215923       1.938198                    0.998041      28.465583      83.702828       0.615655       0.429669      -1.046184       0.108474       0.012024       0.032114       0.113765      -0.034687       0.003982      -0.014893      -0.004523      -0.077844      -0.032971      -0.017214       0.050185              7.810330       8.548448      -0.792673       0.565425       8.713155      -0.205930       6.169388          -0.000545
          173              C      17.765261       6.854512      12.733003      -0.081325      24.790493 0.40558866E+03  0.94514476E+04                                 7.569238                            6.808464      -0.231101       1.932453                    0.997598      28.588774      84.134338       0.613267       0.428592      -1.047602       0.036142      -0.024898       0.098007       0.107385       0.013794       0.008148       0.042734      -0.026064       0.034440      -0.034832      -0.020551       0.055384              7.913696       6.875354       0.044614       0.408654       8.698386       0.241320       8.167349          -0.000536
          174              C       3.559532       8.672095      14.299726       0.229123      20.341239 0.28993010E+03  0.62229140E+04                                 6.790378                            5.903578      -0.155902       2.008162                    0.998770      24.143608      68.569084       0.633049       0.450784      -1.032711      -0.065617      -0.028999       0.020939       0.074732       0.003787       0.008800       0.005490      -0.016961       0.005110      -0.014223       0.000456       0.013767              7.205948       6.020837      -0.345254       1.345789       8.278120       0.385424       7.318887           0.000562
          175              C      -0.835014       3.077078       0.925059      -0.342070      28.984631 0.49326888E+03  0.12017673E+05                                 8.242640                            7.376139      -0.347183       1.873840                    0.995464      31.291297      92.805641       0.607804       0.413624      -1.061649       0.024038      -0.024719      -0.046370       0.057784       0.010431       0.013999      -0.003273      -0.025437       0.024893      -0.026476       0.011467       0.015010              8.688180       9.081470      -0.415542       1.934265       6.818621       0.564596      10.164449           0.001027
          176              C      12.189649      16.330427      13.339371       0.372262      20.949000 0.32263168E+03  0.71134162E+04                                 7.414461                            6.672013      -0.555759       1.875840                    0.997193      24.115673      69.451351       0.536904       0.517414      -0.997572      -0.016291       0.020280      -0.006805       0.026889      -0.004357      -0.007007      -0.002252      -0.026520      -0.030536      -0.016846      -0.002246       0.019092              7.834969       7.941224      -0.257993      -0.052132       7.670885       0.047326       7.892796           0.000100
          177              C       2.596311       9.649634      13.679032      -0.523718      27.063745 0.45325805E+03  0.10745728E+05                                 7.528127                            6.803293       0.378613       2.068952                    0.998459      32.440650      93.029866       0.674670       0.382934      -1.088964       0.048750      -0.042409       0.030176       0.071314      -0.010034       0.010375      -0.006781      -0.031146       0.000589      -0.021877      -0.000805       0.022682              7.851347       7.793569      -1.182524       0.313702       8.236627      -1.217923       7.523844           0.005868
          178              C      11.116171      15.778283      14.271667      -0.537059      27.399367 0.49131962E+03  0.11921752E+05                                 7.700205                            7.173581       0.002602       1.959883                    0.996854      33.016586      96.751024       0.642674       0.392771      -1.078769       0.021227       0.017827      -0.025983       0.037994       0.002160      -0.026075      -0.006218       0.009851      -0.021841      -0.027153      -0.001730       0.028883              7.891566       8.745030       0.703768      -0.894865       7.143393      -0.511406       7.786274           0.000095
          179              C      12.034428      15.676332      11.955917      -0.547002      27.918720 0.48285066E+03  0.11651828E+05                                 7.777755                            7.092731       0.076191       1.972959                    0.997930      33.212511      96.687863       0.649650       0.390702      -1.081456       0.000244       0.020295       0.040585       0.045377       0.001547       0.000834       0.006487      -0.002006       0.044850      -0.009680      -0.007139       0.016820              8.093944       7.316969      -0.053410      -0.464774       7.521248       1.825606       9.443615           0.004126
          180              C       4.371690       7.690074       6.534043      -0.071110      23.651585 0.37810747E+03  0.86489671E+04                                 7.307693                            6.545970      -0.071251       1.988279                    0.998664      28.039030      81.480270       0.630076       0.424976      -1.050902       0.075036       0.032651       0.065474       0.104802      -0.002919       0.002159       0.031069       0.006116       0.149466      -0.039535      -0.021186       0.060722              7.683654       7.744274      -0.311873      -1.653165       6.656156       0.694971       8.650532          -0.000506
          181              C       5.631661       7.294476       5.766114      -0.074956      24.641079 0.39053822E+03  0.90091997E+04                                 7.526557                            6.658395      -0.100945       1.974123                    0.998422      28.339231      82.802278       0.623701       0.425703      -1.050062       0.014378       0.105939       0.025475       0.109904       0.030349      -0.011726      -0.021912       0.037795      -0.050914      -0.038453      -0.012443       0.050895              8.000711       7.840522       0.019216      -2.008032       8.369033       0.185710       7.792577          -0.000227
          182              C       7.556632       8.468466       4.836476       0.233552      20.155477 0.28202296E+03  0.60297852E+04                                 6.877751                            5.929265      -0.201283       1.992714                    0.998631      24.318198      69.618517       0.612830       0.467464      -1.020269      -0.063364       0.030367      -0.033503       0.077843       0.009706      -0.003614       0.000815       0.003446      -0.018065      -0.009508      -0.003630       0.013138              7.397301       7.435121       0.812081      -1.825585       7.156102       0.483634       7.600679           0.000546
          183              C       8.362152       9.755744       4.751118      -0.338057      29.040160 0.50735526E+03  0.12434084E+05                                 8.224124                            7.463336      -0.300458       1.887631                    0.995705      31.289091      92.729654       0.607043       0.411704      -1.064090      -0.014523      -0.040310       0.040207       0.058758      -0.001986      -0.000483       0.012315       0.008873      -0.046861      -0.021681       0.008396       0.013284              8.644266       7.560579       2.143859      -0.041707       9.471628      -0.029887       8.900591           0.001171
          184              C       3.702786       8.734814       8.763548       0.371265      21.097704 0.31732592E+03  0.69738383E+04                                 7.534682                            6.687981      -0.570052       1.870503                    0.997121      24.201359      69.792775       0.527259       0.528586      -0.991355       0.002474      -0.010488      -0.027643       0.029669      -0.007856      -0.010939       0.003778       0.012453       0.014737      -0.012648      -0.005188       0.017836              8.152517       7.901207       0.057330      -0.775115       8.118671      -0.612179       8.437673          -0.000036
          185              C       7.574887       7.698732       3.530554      -0.520397      28.166766 0.47919822E+03  0.11535595E+05                                 7.794058                            7.026324       0.273785       2.038970                    0.997716      32.713350      94.953115       0.658581       0.386342      -1.085073      -0.009013       0.035530       0.056066       0.066986      -0.001700      -0.012943       0.025221      -0.003627       0.022519      -0.025600      -0.006188       0.031788              8.212763       5.996302      -0.325934      -0.579660       9.079550       0.747081       9.562438           0.006136
          186              C       2.831513       7.549784       9.207027      -0.549010      28.936921 0.49180328E+03  0.11934055E+05                                 7.987350                            7.142054       0.044264       1.962934                    0.997438      33.419250      97.869834       0.648968       0.388943      -1.081628       0.019277       0.040855      -0.019906       0.049366       0.002743      -0.001704      -0.008947      -0.008461      -0.035689      -0.015096       0.000945       0.014151              8.585037       8.737741       2.096073      -1.629552       8.524372      -2.004480       8.492999           0.004029
          187              C       2.804380       9.771622       8.104605      -0.539590      27.173775 0.48540181E+03  0.11749130E+05                                 7.650315                            7.119285      -0.027233       1.948443                    0.997083      33.091840      97.029915       0.646248       0.391564      -1.078993       0.024715      -0.036084       0.008242       0.044507      -0.016235      -0.004033      -0.021397       0.010349       0.017790      -0.031036       0.007247       0.023788              7.883998       7.656641      -1.255050       0.467068       8.892782      -1.317386       7.102570           0.000060
          188              C       5.678433      12.433330       2.140307       0.009508      44.267241 0.55586775E+03  0.13816371E+05                                10.846824                            8.049113       0.672831       2.158396                    0.999778      30.287109      87.851901       0.563803       0.437075      -1.057498       0.020528      -0.013323      -0.028095       0.037258       0.020288       0.128821       0.026028      -0.132757      -0.197618      -0.179631       0.055990       0.123641             13.101682      16.023657       0.423029      -8.755991       6.872871      -0.465618      16.408518          -0.004350
          189              C       4.388509      10.456843       3.079248      -0.053792      38.313453 0.63891207E+03  0.16457141E+05                                 9.907286                            8.699891       0.455339       2.070264                    0.999843      32.064364      94.946934       0.535273       0.444240      -1.052303      -0.019221      -0.001629      -0.016168       0.025170       0.001935      -0.013820      -0.079162       0.237747       0.289950      -0.189140       0.066860       0.122279             10.222236       7.492789      -1.692128       0.204302      14.444358       0.749841       8.729560          -0.000076
          190              C      10.884124       1.501537       2.936295      -0.049692      37.035493 0.64815206E+03  0.16733674E+05                                 9.634253                            8.716802       0.474599       2.071885                    0.999939      32.125695      94.839499       0.539663       0.439611      -1.056418       0.007032       0.016428      -0.005018       0.018561       0.020715       0.003823       0.100156       0.211579       0.249038      -0.186063       0.063534       0.122529              9.791949       7.684518      -1.106106       0.278195      12.531334      -1.376677       9.159995          -0.001268
          191              C       9.767918       6.507944      12.819247       0.012665      44.906503 0.56174694E+03  0.14000219E+05                                10.991308                            8.102589       0.618176       2.142445                    0.999807      30.299904      88.027023       0.560756       0.438266      -1.056708       0.011944       0.017145       0.036267       0.041856       0.020927      -0.117352      -0.003316      -0.105830      -0.308999      -0.180348       0.066027       0.114321             13.497394      16.293072      -0.590263       9.248821       6.832365      -0.445789      17.366745          -0.001716
          192              C       9.453017       5.015046       5.413457      -0.074729      24.296498 0.39684074E+03  0.92056997E+04                                 7.481423                            6.747833      -0.225169       1.934089                    0.997955      28.572180      84.144698       0.613652       0.430273      -1.045625       0.039703      -0.101250       0.032310       0.113454      -0.017931       0.015891       0.003387       0.060112      -0.076789      -0.033241      -0.017314       0.050555              7.842536       9.374021      -0.390409       0.449084       7.965021      -0.410202       6.188567          -0.000543
          193              C       8.191610       4.187708       5.349069      -0.079771      24.740360 0.40447398E+03  0.94188865E+04                                 7.558688                            6.798576      -0.229875       1.933432                    0.997570      28.549974      83.987802       0.613791       0.428525      -1.047654       0.039637      -0.020516       0.098198       0.107865       0.018765      -0.035033      -0.027176      -0.006358       0.033149      -0.035340      -0.020838       0.056178              7.902681       8.263657       0.769876      -0.024811       7.290436      -0.471290       8.153948          -0.000539
          194              C       6.815508       2.894807       6.915792       0.230304      20.347094 0.29007189E+03  0.62269092E+04                                 6.792911                            5.906108      -0.151822       2.009198                    0.998801      24.147017      68.590874       0.632719       0.450950      -1.032585      -0.002166       0.070881       0.020853       0.073916       0.009249      -0.000911      -0.009937       0.004832       0.003726      -0.014163       0.000628       0.013536              7.208494       8.083095       0.726466       0.279260       6.221100      -1.372844       7.321287           0.000558
          195              C      -0.134212      15.374293       8.308993      -0.341101      28.929492 0.49205362E+03  0.11979814E+05                                 8.229759                            7.364881      -0.342670       1.875641                    0.995570      31.246372      92.618756       0.608581       0.413381      -1.061882       0.032094      -0.010909      -0.046249       0.057341       0.016414       0.009807      -0.012028      -0.001105       0.024077      -0.027195       0.011551       0.015644              8.674373       7.632732      -1.161650       0.391487       8.244569      -1.971809      10.145819           0.001027
          196              C      11.929193       4.758809       5.955438       0.371740      20.963939 0.32287634E+03  0.71201883E+04                                 7.418267                            6.674911      -0.553087       1.876458                    0.997169      24.131689      69.505115       0.536741       0.517471      -0.997541      -0.025875       0.005663      -0.006464       0.027264       0.009077      -0.000362       0.007065       0.021993      -0.031047      -0.016581      -0.003001       0.019581              7.839190       7.945656      -0.259263      -0.064881       7.673900       0.025077       7.898012           0.000100
          197              C       5.503686       3.297926       6.295099      -0.520550      27.009393 0.45203485E+03  0.10710564E+05                                 7.522619                            6.798245       0.369748       2.067084                    0.998455      32.395312      92.903542       0.674237       0.383401      -1.088523       0.059039      -0.022279       0.031281       0.070431       0.007109       0.010212      -0.005186       0.033606       0.000785      -0.021009      -0.001031       0.022040              7.845488       9.101667      -0.496192       1.222608       6.915848       0.283937       7.518949           0.005865
          198              C      11.923385       5.965956       6.887733      -0.541260      27.481498 0.49339738E+03  0.11984364E+05                                 7.714545                            7.188092       0.003009       1.959230                    0.996841      33.081044      96.977596       0.642135       0.392701      -1.078857      -0.007595      -0.028105      -0.026221       0.039181      -0.002688      -0.006318       0.026143      -0.009937      -0.023345      -0.027377      -0.001757       0.029134              7.905918       6.917892      -0.251457       0.040523       8.998100       1.036423       7.801762           0.000093
          199              C      12.437740       5.198461       4.571984      -0.547205      27.929866 0.48313077E+03  0.11659916E+05                                 7.778712                            7.093797       0.078097       1.973473                    0.997957      33.217732      96.698768       0.649757       0.390593      -1.081565      -0.017408      -0.008161       0.041489       0.045727       0.002228      -0.006306      -0.005155       0.000836       0.045406      -0.009835      -0.008149       0.017985              8.094960       7.520710       0.050798      -1.834739       7.317167      -0.429690       9.447002           0.004122
          200              C      12.894942       8.626046      13.917976      -0.072492      23.669195 0.37848482E+03  0.86594853E+04                                 7.309037                            6.547311      -0.071073       1.988039                    0.998639      28.057547      81.534572       0.630309       0.424726      -1.051089       0.005241      -0.081468       0.064702       0.104168      -0.004545      -0.027008      -0.016771       0.000714       0.148815      -0.040248      -0.020644       0.060892              7.684771       7.145755      -0.625198      -1.378503       7.258366       1.145452       8.650192          -0.000506
          201              C      13.827546       7.691016      13.150047      -0.073487      24.621258 0.39018447E+03  0.89993020E+04                                 7.526921                            6.659483      -0.102098       1.974236                    0.998364      28.315218      82.733196       0.623053       0.426228      -1.049703      -0.088152      -0.062914       0.025004       0.111149       0.002006       0.014583       0.020726      -0.071522      -0.051686      -0.039075      -0.012126       0.051201              8.000902       8.243198       0.226817      -1.090522       7.971043       1.698450       7.788465          -0.000228
          202              C      13.674856       5.441462      12.220410       0.232594      20.170423 0.28227753E+03  0.60359893E+04                                 6.877855                            5.929173      -0.199125       1.993160                    0.998583      24.325780      69.622005       0.613325       0.467028      -1.020609      -0.056147       0.041559      -0.033970       0.077677       0.004836      -0.002494       0.003062      -0.017953      -0.018723      -0.009959      -0.003645       0.013605              7.397573       6.551115       0.350764      -1.273071       8.039629       1.396115       7.601974           0.000550
          203              C       6.110305      17.187622      12.135052      -0.339585      29.060584 0.50781878E+03  0.12447976E+05                                 8.225822                            7.464746      -0.299928       1.887647                    0.995779      31.303057      92.772954       0.607244       0.411484      -1.064259       0.028506       0.032083       0.040380       0.058928      -0.005078      -0.010205      -0.005322      -0.001968      -0.046266      -0.020980       0.007757       0.013223              8.646006       7.309819       2.012665       0.007961       9.725037       0.049590       8.903164           0.001171
          204              C       6.825977       2.738725       1.379614       0.374195      21.033888 0.31626727E+03  0.69502839E+04                                 7.544028                            6.696026      -0.589023       1.865882                    0.997060      24.194956      69.954041       0.524260       0.531632      -0.989147       0.009999       0.002187      -0.027292       0.029148      -0.009515      -0.008414       0.007987       0.005832       0.017326      -0.013005      -0.004978       0.017982              8.162762       8.033637       0.121680       0.185596       8.006066       0.971039       8.448583          -0.000039
          205              C      14.366069       5.780620      10.914487      -0.518816      28.110636 0.47783596E+03  0.11495000E+05                                 7.783456                            7.015511       0.274979       2.039720                    0.997694      32.676591      94.824540       0.659181       0.386252      -1.085101      -0.036584      -0.007660       0.056167       0.067467       0.000564      -0.027963      -0.000828       0.006288       0.022196      -0.024823      -0.006868       0.031692              8.201880       8.678628       1.072291      -0.926903       6.379599       0.169949       9.547412           0.006142
          206              C       7.474920       4.058687       1.823093      -0.549025      28.929046 0.49164932E+03  0.11929079E+05                                 7.985475                            7.140498       0.047336       1.963894                    0.997380      33.410372      97.830556       0.649115       0.388895      -1.081689      -0.026158      -0.035200      -0.020785       0.048531       0.005926       0.008032       0.004878      -0.001211      -0.034566      -0.015040       0.000191       0.014849              8.583034       6.849000       1.116177       1.024917      10.408676       2.368533       8.491426           0.004035
          207              C       5.491503       3.056986       0.720672      -0.541584      27.192335 0.48583338E+03  0.11760994E+05                                 7.647338                            7.116376      -0.022362       1.949604                    0.997138      33.109163      97.054327       0.647273       0.390896      -1.079563       0.043500      -0.004347       0.008076       0.044457      -0.013482       0.016873       0.013289       0.021245       0.020294      -0.030980       0.007100       0.023880              7.880804       9.652278      -0.214060       1.382200       6.890297       0.193113       7.099838           0.000061
          208              C       9.290692       5.277031       9.524240       0.009755      44.175378 0.55451090E+03  0.13773544E+05                                10.830509                            8.038007       0.678527       2.160537                    0.999800      30.250871      87.703579       0.564355       0.436936      -1.057635       0.021006      -0.012403      -0.028017       0.037149       0.066241       0.036534      -0.126595       0.043483      -0.195060      -0.179831       0.056181       0.123649             13.080841       8.465054      -3.498814      -3.623032      14.396381       7.966743      16.381088          -0.004339
          209              C      10.448422       7.333755      10.463181      -0.054303      38.316490 0.63892667E+03  0.16457122E+05                                 9.905887                            8.698376       0.458178       2.071138                    0.999848      32.068176      94.947859       0.535484       0.444075      -1.052432      -0.007362       0.018340      -0.016108       0.025496      -0.096419       0.064069       0.048306      -0.140134       0.290668      -0.189492       0.067277       0.122215             10.221004      14.347656       1.875311      -0.571008       7.586897      -0.527342       8.728459          -0.000077
          210              C       6.673773       5.706219      10.320228      -0.051036      37.070576 0.64895049E+03  0.16759013E+05                                 9.639211                            8.721319       0.478177       2.072748                    0.999935      32.143820      94.898394       0.539616       0.439525      -1.056497      -0.010250      -0.013871      -0.003994       0.017704      -0.074143      -0.087529      -0.048811      -0.157722       0.252258      -0.186816       0.063611       0.123205              9.796993      12.409959       1.350868       1.350573       7.815446       0.388758       9.165575          -0.001267
          211              C       7.949283       7.611605       9.332554       0.011744      44.968208 0.56265002E+03  0.14028590E+05                                11.001660                            8.109489       0.614925       2.141005                    0.999806      30.324067      88.120399       0.560468       0.438308      -1.056665       0.009443       0.018427      -0.035749       0.041312       0.055710      -0.051497       0.105900       0.025397      -0.309417      -0.180784       0.065940       0.114844             13.510954       9.340643      -4.217223       4.670858      13.805656      -8.007716      17.386563          -0.001711
          212              C      -4.857552      13.699745       1.970476      -0.070680      24.175525 0.39419499E+03  0.91273703E+04                                 7.451020                            6.720583      -0.215923       1.938198                    0.998041      28.465588      83.702847       0.615655       0.429669      -1.046184      -0.108474      -0.012024      -0.032114       0.113765      -0.034687       0.003982      -0.014893      -0.004523      -0.077844      -0.032971      -0.017214       0.050185              7.810332       8.548450      -0.792673       0.565425       8.713157      -0.205930       6.169389          -0.000545
          213              C      -5.009088      12.198854       2.034864      -0.081325      24.790496 0.40558873E+03  0.94514495E+04                                 7.569238                            6.808464      -0.231101       1.932453                    0.997598      28.588775      84.134341       0.613267       0.428592      -1.047602      -0.036142       0.024898      -0.098007       0.107385       0.013794       0.008148       0.042734      -0.026064       0.034440      -0.034832      -0.020551       0.055384              7.913697       6.875354       0.044614       0.408654       8.698387       0.241320       8.167350          -0.000536
          214              C       9.196641      10.381271       0.468141       0.229123      20.341242 0.28993013E+03  0.62229149E+04                                 6.790378                            5.903578      -0.155903       2.008162                    0.998770      24.143610      68.569091       0.633049       0.450784      -1.032711       0.065617       0.028999      -0.020939       0.074732       0.003787       0.008800       0.005490      -0.016961       0.005110      -0.014223       0.000456       0.013767              7.205949       6.020837      -0.345254       1.345789       8.278121       0.385424       7.318889           0.000562
          215              C      13.591187      15.976288      13.842808      -0.342070      28.984651 0.49326931E+03  0.12017687E+05                                 8.242644                            7.376142      -0.347183       1.873840                    0.995464      31.291311      92.805699       0.607804       0.413624      -1.061649      -0.024038       0.024719       0.046370       0.057784       0.010431       0.013998      -0.003274      -0.025437       0.024893      -0.026476       0.011467       0.015010              8.688185       9.081476      -0.415542       1.934267       6.818623       0.564596      10.164456           0.001027
          216              C       0.566524       2.722939       1.428496       0.372262      20.948999 0.32263167E+03  0.71134158E+04                                 7.414461                            6.672013      -0.555758       1.875840                    0.997193      24.115671      69.451343       0.536904       0.517414      -0.997572       0.016291      -0.020280       0.006805       0.026889      -0.004357      -0.007007      -0.002252      -0.026519      -0.030536      -0.016847      -0.002246       0.019092              7.834968       7.941224      -0.257994      -0.052132       7.670884       0.047325       7.892796           0.000100
          217              C      10.159862       9.403732       1.088835      -0.523718      27.063758 0.45325836E+03  0.10745737E+05                                 7.528130                            6.803296       0.378613       2.068952                    0.998459      32.440658      93.029902       0.674670       0.382934      -1.088963      -0.048750       0.042409      -0.030176       0.071314      -0.010035       0.010375      -0.006781      -0.031146       0.000589      -0.021877      -0.000806       0.022682              7.851350       7.793573      -1.182526       0.313703       8.236630      -1.217924       7.523847           0.005868
          218              C       1.640002       3.275083       0.496200      -0.537059      27.399372 0.49131974E+03  0.11921755E+05                                 7.700206                            7.173581       0.002602       1.959883                    0.996854      33.016593      96.751049       0.642674       0.392771      -1.078769      -0.021227      -0.017827       0.025983       0.037994       0.002160      -0.026075      -0.006218       0.009850      -0.021840      -0.027153      -0.001730       0.028883              7.891567       8.745031       0.703768      -0.894865       7.143394      -0.511406       7.786275           0.000095
          219              C       0.721745       3.377034       2.811950      -0.547002      27.918725 0.48285082E+03  0.11651833E+05                                 7.777756                            7.092733       0.076191       1.972959                    0.997930      33.212511      96.687859       0.649650       0.390702      -1.081456      -0.000244      -0.020295      -0.040585       0.045377       0.001547       0.000834       0.006487      -0.002006       0.044850      -0.009680      -0.007139       0.016820              8.093945       7.316970      -0.053410      -0.464775       7.521247       1.825606       9.443618           0.004125
          220              C       8.384483      11.363292       8.233824      -0.071110      23.651585 0.37810747E+03  0.86489673E+04                                 7.307693                            6.545970      -0.071251       1.988279                    0.998664      28.039032      81.480280       0.630076       0.424976      -1.050902      -0.075036      -0.032651      -0.065474       0.104802      -0.002919       0.002159       0.031069       0.006116       0.149465      -0.039535      -0.021186       0.060721              7.683654       7.744274      -0.311873      -1.653165       6.656157       0.694970       8.650532          -0.000506
          221              C       7.124512      11.758890       9.001753      -0.074956      24.641079 0.39053824E+03  0.90092001E+04                                 7.526557                            6.658395      -0.100945       1.974123                    0.998422      28.339231      82.802275       0.623701       0.425703      -1.050062      -0.014378      -0.105939      -0.025475       0.109904       0.030350      -0.011726      -0.021912       0.037795      -0.050914      -0.038453      -0.012443       0.050895              8.000711       7.840522       0.019216      -2.008031       8.369034       0.185711       7.792577          -0.000226
          222              C       5.199541      10.584900       9.931391       0.233552      20.155480 0.28202301E+03  0.60297865E+04                                 6.877752                            5.929266      -0.201283       1.992714                    0.998631      24.318200      69.618524       0.612830       0.467464      -1.020269       0.063364      -0.030367       0.033503       0.077843       0.009706      -0.003614       0.000815       0.003446      -0.018065      -0.009508      -0.003630       0.013138              7.397302       7.435122       0.812081      -1.825586       7.156103       0.483634       7.600680           0.000546
          223              C       4.394021       9.297622      10.016749      -0.338058      29.040176 0.50735563E+03  0.12434096E+05                                 8.224128                            7.463339      -0.300458       1.887631                    0.995705      31.289104      92.729705       0.607043       0.411704      -1.064090       0.014523       0.040310      -0.040207       0.058758      -0.001986      -0.000483       0.012315       0.008873      -0.046862      -0.021681       0.008396       0.013284              8.644269       7.560582       2.143860      -0.041707       9.471632      -0.029887       8.900594           0.001171
          224              C       9.053387      10.318552       6.004319       0.371265      21.097704 0.31732593E+03  0.69738386E+04                                 7.534682                            6.687981      -0.570051       1.870503                    0.997121      24.201358      69.792771       0.527259       0.528586      -0.991355      -0.002474       0.010488       0.027643       0.029669      -0.007856      -0.010939       0.003778       0.012453       0.014737      -0.012648      -0.005188       0.017836              8.152517       7.901206       0.057330      -0.775115       8.118670      -0.612179       8.437674          -0.000036
          225              C       5.181286      11.354634      11.237313      -0.520398      28.166772 0.47919835E+03  0.11535599E+05                                 7.794060                            7.026325       0.273785       2.038970                    0.997716      32.713352      94.953123       0.658580       0.386342      -1.085073       0.009013      -0.035530      -0.056066       0.066985      -0.001700      -0.012943       0.025221      -0.003627       0.022519      -0.025600      -0.006188       0.031788              8.212765       5.996302      -0.325935      -0.579660       9.079552       0.747082       9.562440           0.006136
          226              C       9.924660      11.503582       5.560840      -0.549010      28.936914 0.49180312E+03  0.11934050E+05                                 7.987349                            7.142053       0.044264       1.962934                    0.997438      33.419245      97.869813       0.648968       0.388943      -1.081628      -0.019277      -0.040855       0.019906       0.049366       0.002743      -0.001704      -0.008947      -0.008461      -0.035689      -0.015096       0.000945       0.014151              8.585036       8.737739       2.096072      -1.629552       8.524370      -2.004480       8.492998           0.004029
          227              C       9.951793       9.281744       6.663262      -0.539590      27.173774 0.48540180E+03  0.11749130E+05                                 7.650314                            7.119284      -0.027233       1.948443                    0.997083      33.091842      97.029925       0.646248       0.391564      -1.078993      -0.024715       0.036085      -0.008242       0.044507      -0.016235      -0.004033      -0.021397       0.010349       0.017789      -0.031036       0.007247       0.023788              7.883997       7.656641      -1.255049       0.467068       8.892781      -1.317385       7.102570           0.000060
          228              C       7.077740       6.620036      12.627560       0.009508      44.267250 0.55586792E+03  0.13816376E+05                                10.846824                            8.049113       0.672832       2.158396                    0.999778      30.287116      87.851916       0.563804       0.437075      -1.057498      -0.020528       0.013322       0.028095       0.037259       0.020288       0.128821       0.026028      -0.132757      -0.197617      -0.179630       0.055990       0.123641             13.101682      16.023656       0.423029      -8.755990       6.872871      -0.465618      16.408517          -0.004351
          229              C       8.367664       8.596523      11.688619      -0.053791      38.313443 0.63891186E+03  0.16457133E+05                                 9.907281                            8.699887       0.455342       2.070265                    0.999843      32.064361      94.946903       0.535273       0.444240      -1.052303       0.019221       0.001629       0.016168       0.025170       0.001935      -0.013820      -0.079162       0.237746       0.289950      -0.189139       0.066860       0.122279             10.222231       7.492785      -1.692127       0.204302      14.444351       0.749840       8.729556          -0.000076
          230              C       1.872049      17.551829      11.831572      -0.049691      37.035486 0.64815190E+03  0.16733669E+05                                 9.634249                            8.716799       0.474601       2.071886                    0.999939      32.125692      94.839473       0.539664       0.439611      -1.056418      -0.007032      -0.016428       0.005018       0.018561       0.020715       0.003823       0.100156       0.211578       0.249038      -0.186063       0.063534       0.122529              9.791946       7.684516      -1.106105       0.278195      12.531329      -1.376677       9.159992          -0.001268
          231              N       2.186181      14.913390       8.951986      -0.378866      30.697504 0.52803313E+03  0.12970203E+05                                 8.746475                            7.887951      -0.610833       1.828942                    0.995621      29.880229      86.446653       0.564315       0.441874      -1.053546       0.019009      -0.112986       0.038370       0.120828      -0.034697       0.036838       0.038811       0.054268      -0.209963      -0.100051       0.018889       0.081163              9.257598      13.054316      -0.436459       0.860956       7.888675      -0.091275       6.829803           0.050784
          232              N       4.819272      15.489369       8.105048      -0.332330      28.878470 0.46329864E+03  0.11043282E+05                                 8.237804                            7.263649      -0.462869       1.876727                    0.998431      29.052275      83.518326       0.601712       0.427051      -1.059757       0.070529       0.010769       0.105155       0.127075       0.042760      -0.050272      -0.000837      -0.036790       0.144520      -0.084424       0.009199       0.075224              8.661805       9.498420       2.313501      -1.470065       7.998628      -1.769643       8.488366           0.044650
          233              N       5.003042      17.052193      14.307996      -0.380619      31.800922 0.54767996E+03  0.13563784E+05                                 8.842056                            7.911493      -0.615796       1.826155                    0.995887      29.983143      86.841135       0.577073       0.428570      -1.062602       0.020393      -0.102819       0.061814       0.121691      -0.038006      -0.025872      -0.031214       0.083318       0.203027      -0.099164       0.019861       0.079304              9.541285       8.495073      -1.245305      -2.730452       7.707870       1.776651      12.420911           0.049194
          234              N      -0.425170      12.670755       1.764465      -0.336879      29.256158 0.45336693E+03  0.10786608E+05                                 8.504406                            7.338339      -0.614411       1.828257                    0.997657      29.379592      85.371267       0.577955       0.445427      -1.044916      -0.114745      -0.037278       0.048751       0.130126       0.013159       0.028530       0.050627      -0.040376      -0.167013      -0.081657       0.005032       0.076625              9.185929       7.552863      -0.392530      -0.977168      11.225697       3.576701       8.779227           0.044395
          235              N       3.089239      14.470363       6.070036      -0.365649      45.491856 0.61856701E+03  0.15623819E+05                                10.668360                            8.245674       0.059244       2.021100                    0.996463      30.343936      85.692706       0.588314       0.412189      -1.084602      -0.009146      -0.008859      -0.005760       0.013976       0.043915       0.034327      -0.084844       0.027775      -0.112869      -0.122747       0.045260       0.077487             12.713275       7.899925      -2.881416      -3.091732      14.548685       8.139959      15.691213           0.037333
          236              N       1.297783      11.256284       4.625444      -0.396935      32.856720 0.56079460E+03  0.13750451E+05                                 8.257227                            7.588065       0.874648       2.230850                    0.999591      31.226941      85.434971       0.648789       0.385026      -1.108954       0.112264       0.047329      -0.017698       0.123112      -0.126224       0.093031       0.046952      -0.143908       0.346888      -0.234063       0.086907       0.147156              8.315943      11.189649       1.396919      -0.109933       6.498043      -0.745939       7.260137           0.000079
          237              N       7.104449      13.738839       4.836329      -0.415504      32.270413 0.57555623E+03  0.14156617E+05                                 8.091512                            7.643142       1.192270       2.340165                    0.999192      30.844080      83.595036       0.654255       0.380616      -1.115904      -0.092659      -0.031476      -0.039803       0.105644      -0.085603      -0.097973      -0.043575      -0.187213       0.222366      -0.205015       0.088916       0.116099              8.040486       9.630703       0.557614       0.514638       7.064482       0.285338       7.426273           0.000431
          238              N       2.316014      12.607016       1.018392      -0.373859      45.648407 0.62786280E+03  0.15913103E+05                                10.698667                            8.295700       0.074044       2.022013                    0.996796      30.546810      86.329382       0.587954       0.411029      -1.085691       0.002971      -0.011150       0.007612       0.013824       0.012751      -0.076925       0.000040      -0.080202      -0.211819      -0.121623       0.042562       0.079060             12.857713      16.237911      -0.867437       8.576379       6.718274      -0.175367      15.616953           0.035310
          239              N      12.111080      17.821804      13.199815      -0.379495      30.704761 0.52829895E+03  0.12978654E+05                                 8.749769                            7.891731      -0.616178       1.827431                    0.995738      29.881808      86.463908       0.563975       0.442075      -1.053402      -0.108511      -0.035774      -0.037135       0.120139      -0.042087      -0.017453      -0.049586       0.025357      -0.209035      -0.099068       0.018293       0.080774              9.260774       9.350571      -2.366247       0.478289      11.600174      -0.720827       6.831579           0.050762
          240              N      18.200940       7.368413      14.046752      -0.331105      28.888982 0.46351782E+03  0.11052273E+05                                 8.246837                            7.270979      -0.467541       1.874779                    0.998471      29.076888      83.664153       0.600579       0.427711      -1.059112      -0.022559       0.068982      -0.104875       0.127539       0.040494      -0.022470       0.045235      -0.050547       0.144151      -0.085486       0.009874       0.075612              8.671675       6.430850       0.713108       0.892628      11.085333       2.123528       8.498840           0.044582
          241              N       4.785067       8.252879       7.843805      -0.380476      31.786683 0.54730384E+03  0.13550878E+05                                 8.833543                            7.903941      -0.608800       1.828397                    0.995792      29.964961      86.750561       0.577932       0.428046      -1.063026      -0.100440      -0.027889      -0.061396       0.120977      -0.055846       0.015879       0.037183       0.015122       0.203544      -0.099198       0.019884       0.079314              9.532051       8.884994      -1.036879      -2.831111       7.302958       1.599560      12.408200           0.049199
          242              N       6.493949       8.471743       5.619469      -0.336104      29.249256 0.45323355E+03  0.10780995E+05                                 8.496370                            7.331901      -0.607838       1.830474                    0.997646      29.354620      85.246528       0.578931       0.444777      -1.045457       0.018614      -0.119661      -0.048278       0.130369       0.024100      -0.031642      -0.048387       0.001055      -0.167707      -0.081572       0.005051       0.076521              9.176894      10.753434       1.279183      -3.618205       8.008445      -0.782991       8.768802           0.044373
          243              N       6.467767      12.419989       1.313897      -0.365286      45.420812 0.61735194E+03  0.15584202E+05                                10.653410                            8.234822       0.065882       2.023374                    0.996497      30.317458      85.570761       0.589044       0.411914      -1.084871      -0.003175      -0.012103       0.005090       0.013508       0.013175       0.091233       0.008964      -0.087305      -0.115098      -0.122946       0.045656       0.077290             12.694417      15.467825       1.067461      -8.632708       6.948644      -1.013580      15.666781           0.037275
          244              N       4.443787       9.347042       2.758490      -0.397136      32.835781 0.56032388E+03  0.13735395E+05                                 8.251284                            7.582784       0.876168       2.231226                    0.999587      31.223072      85.400665       0.649314       0.384813      -1.109159      -0.010235       0.121104       0.017744       0.122824      -0.013610       0.001438      -0.104066       0.289434       0.346444      -0.233988       0.087008       0.146980              8.309873       6.349356      -1.118784       0.610432      11.325595       0.441212       7.254667           0.000080
          245              N      10.759721       2.588976       2.547605      -0.416834      32.312810 0.57658884E+03  0.14188772E+05                                 8.099861                            7.651174       1.192921       2.340373                    0.999192      30.863306      83.674770       0.653742       0.380734      -1.115786       0.015501      -0.095262       0.039420       0.104255       0.026868      -0.006651       0.106981       0.248750       0.224179      -0.205533       0.089149       0.116384              8.048700       7.161814      -0.731712      -0.016208       9.550510      -0.588389       7.433776           0.000431
          246              N       5.171887      10.873894       6.365541      -0.372953      45.587952 0.62682132E+03  0.15879478E+05                                10.687449                            8.287322       0.076253       2.023118                    0.996741      30.524576      86.235620       0.588434       0.410881      -1.085832      -0.011222      -0.002397      -0.007435       0.013674       0.039433      -0.035171       0.068107       0.025325      -0.213582      -0.121494       0.042808       0.078686             12.843491       9.447676      -4.389612       4.109726      13.481857      -7.516723      15.600939           0.035309
          247              N      10.569992       4.139976       5.815881      -0.378866      30.697504 0.52803313E+03  0.12970203E+05                                 8.746475                            7.887951      -0.610833       1.828942                    0.995621      29.880225      86.446637       0.564316       0.441874      -1.053546      -0.019009       0.112986      -0.038370       0.120828      -0.034697       0.036838       0.038811       0.054268      -0.209963      -0.100051       0.018889       0.081163              9.257598      13.054314      -0.436460       0.860957       7.888675      -0.091275       6.829804           0.050784
          248              N       7.936901       3.563997       6.662819      -0.332330      28.878476 0.46329876E+03  0.11043286E+05                                 8.237805                            7.263651      -0.462869       1.876727                    0.998431      29.052278      83.518338       0.601712       0.427051      -1.059757      -0.070529      -0.010769      -0.105155       0.127075       0.042760      -0.050272      -0.000837      -0.036790       0.144520      -0.084424       0.009199       0.075224              8.661806       9.498420       2.313502      -1.470066       7.998630      -1.769644       8.488369           0.044650
          249              N       7.753131       2.001173       0.459871      -0.380619      31.800917 0.54767986E+03  0.13563780E+05                                 8.842055                            7.911492      -0.615796       1.826155                    0.995887      29.983138      86.841116       0.577073       0.428570      -1.062602      -0.020393       0.102819      -0.061814       0.121691      -0.038006      -0.025872      -0.031214       0.083318       0.203027      -0.099164       0.019861       0.079304              9.541284       8.495072      -1.245304      -2.730451       7.707869       1.776650      12.420910           0.049194
          250              N      13.181343       6.382611      13.003402      -0.336879      29.256159 0.45336694E+03  0.10786609E+05                                 8.504406                            7.338339      -0.614411       1.828257                    0.997657      29.379593      85.371270       0.577955       0.445427      -1.044916       0.114745       0.037278      -0.048751       0.130126       0.013159       0.028530       0.050627      -0.040376      -0.167013      -0.081657       0.005032       0.076625              9.185929       7.552863      -0.392530      -0.977169      11.225697       3.576701       8.779227           0.044395
          251              N       9.666934       4.583003       8.697831      -0.365649      45.491886 0.61856744E+03  0.15623833E+05                                10.668364                            8.245677       0.059243       2.021100                    0.996463      30.343949      85.692755       0.588313       0.412189      -1.084602       0.009146       0.008859       0.005760       0.013976       0.043915       0.034327      -0.084844       0.027775      -0.112868      -0.122747       0.045260       0.077487             12.713281       7.899929      -2.881420      -3.091735      14.548695       8.139964      15.691219           0.037332
          252              N      11.458390       7.797082      10.142423      -0.396934      32.856737 0.56079498E+03  0.13750463E+05                                 8.257231                            7.588069       0.874647       2.230850                    0.999591      31.226946      85.434999       0.648789       0.385026      -1.108954      -0.112264      -0.047329       0.017698       0.123112      -0.126224       0.093031       0.046952      -0.143908       0.346888      -0.234063       0.086906       0.147157              8.315947      11.189655       1.396920      -0.109933       6.498046      -0.745939       7.260140           0.000079
          253              N       5.651724       5.314527       9.931538      -0.415504      32.270418 0.57555636E+03  0.14156621E+05                                 8.091513                            7.643143       1.192271       2.340165                    0.999192      30.844085      83.595048       0.654255       0.380616      -1.115904       0.092659       0.031476       0.039803       0.105644      -0.085603      -0.097973      -0.043575      -0.187212       0.222366      -0.205015       0.088916       0.116099              8.040487       9.630704       0.557614       0.514638       7.064483       0.285338       7.426274           0.000431
          254              N      10.440159       6.446350      13.749475      -0.373859      45.648427 0.62786315E+03  0.15913115E+05                                10.698670                            8.295702       0.074044       2.022013                    0.996796      30.546819      86.329416       0.587954       0.411029      -1.085691      -0.002971       0.011150      -0.007612       0.013824       0.012751      -0.076925       0.000040      -0.080202      -0.211818      -0.121623       0.042562       0.079060             12.857716      16.237916      -0.867438       8.576381       6.718276      -0.175367      15.616957           0.035310
          255              N       0.645093       1.231562       1.568052      -0.379496      30.704762 0.52829896E+03  0.12978654E+05                                 8.749769                            7.891731      -0.616178       1.827431                    0.995738      29.881805      86.463892       0.563975       0.442075      -1.053402       0.108511       0.035774       0.037135       0.120139      -0.042087      -0.017453      -0.049586       0.025357      -0.209035      -0.099067       0.018293       0.080774              9.260774       9.350570      -2.366247       0.478289      11.600173      -0.720827       6.831578           0.050762
          256              N      -5.444767      11.684953       0.721115      -0.331105      28.888982 0.46351782E+03  0.11052274E+05                                 8.246838                            7.270979      -0.467541       1.874779                    0.998471      29.076890      83.664162       0.600579       0.427711      -1.059112       0.022559      -0.068982       0.104875       0.127539       0.040494      -0.022471       0.045235      -0.050547       0.144151      -0.085486       0.009874       0.075612              8.671675       6.430851       0.713108       0.892628      11.085334       2.123529       8.498840           0.044582
          257              N       7.971106      10.800487       6.924062      -0.380476      31.786680 0.54730377E+03  0.13550875E+05                                 8.833541                            7.903940      -0.608800       1.828397                    0.995792      29.964957      86.750541       0.577933       0.428046      -1.063026       0.100440       0.027889       0.061396       0.120977      -0.055846       0.015879       0.037183       0.015123       0.203544      -0.099198       0.019884       0.079314              9.532049       8.884992      -1.036878      -2.831111       7.302957       1.599558      12.408199           0.049199
          258              N       6.262224      10.581623       9.148398      -0.336104      29.249252 0.45323345E+03  0.10780993E+05                                 8.496369                            7.331900      -0.607838       1.830474                    0.997646      29.354620      85.246529       0.578931       0.444777      -1.045457      -0.018614       0.119661       0.048278       0.130369       0.024100      -0.031642      -0.048387       0.001055      -0.167707      -0.081572       0.005051       0.076521              9.176893      10.753434       1.279182      -3.618206       8.008445      -0.782990       8.768801           0.044373
          259              N       6.288406       6.633377      13.453970      -0.365287      45.420840 0.61735243E+03  0.15584218E+05                                10.653415                            8.234826       0.065881       2.023374                    0.996497      30.317471      85.570811       0.589043       0.411914      -1.084871       0.003175       0.012103      -0.005090       0.013508       0.013175       0.091233       0.008964      -0.087305      -0.115098      -0.122946       0.045656       0.077290             12.694423      15.467833       1.067462      -8.632712       6.948648      -1.013581      15.666789           0.037275
          260              N       8.312386       9.706324      12.009377      -0.397135      32.835791 0.56032412E+03  0.13735403E+05                                 8.251287                            7.582787       0.876168       2.231226                    0.999587      31.223074      85.400681       0.649313       0.384813      -1.109158       0.010235      -0.121104      -0.017744       0.122824      -0.013610       0.001438      -0.104065       0.289434       0.346444      -0.233988       0.087008       0.146980              8.309875       6.349358      -1.118785       0.610432      11.325599       0.441212       7.254669           0.000080
          261              N       1.996452      16.464390      12.220262      -0.416834      32.312815 0.57658895E+03  0.14188775E+05                                 8.099861                            7.651175       1.192921       2.340374                    0.999192      30.863310      83.674780       0.653742       0.380734      -1.115786      -0.015501       0.095262      -0.039420       0.104255       0.026868      -0.006651       0.106981       0.248749       0.224180      -0.205533       0.089148       0.116384              8.048700       7.161814      -0.731712      -0.016208       9.550510      -0.588389       7.433777           0.000430
          262              N       7.584286       8.179472       8.402326      -0.372953      45.587975 0.62682160E+03  0.15879487E+05                                10.687453                            8.287323       0.076252       2.023117                    0.996741      30.524586      86.235658       0.588434       0.410881      -1.085832       0.011222       0.002397       0.007435       0.013674       0.039433      -0.035171       0.068107       0.025324      -0.213582      -0.121494       0.042808       0.078685             12.843495       9.447680      -4.389615       4.109728      13.481865      -7.516727      15.600942           0.035308

******************************************************
Auxiliary information for the entire system
The total spin magnetic moment of the unit cell is   7.998469
The total net atomic charge of the unit cell is   -0.000000
Accuracy of reproducing the electrostatic potential in the unit cell:
  The inner radius (bohr) =    5.0000
  The outer radius (bohr) =   12.0000
  Valid grid points have density less than (e/(bohr^3)) =    0.0001
  The number of valid grid points were=        35394
  The rms potential error without charges in kcal/mol is=      8.25248
  The rms potential error with partial charges in kcal/mol is=      1.15942
  The RRMSE value at monopole order=      0.14049
  The rms potential error with partial charges and cloud penetration in kcal/mol is=      1.16125
  The RRMSE value at monopole order with cloud penetration is=      0.14072
  The rms potential error with partial charges and atomic dipoles in kcal/mol is=      0.60806
  The RRMSE value at dipole order=      0.07368
  The rms potential error with partial charges, atomic dipoles and cloud penetration in kcal/mol is=      0.61047
  The RRMSE value at dipole order with cloud penetration=      0.07397

******************************************************
The electron densities and ab initio electrostatic potential were computed in VASP using the PBE functional and
projector augmented wave method. See the main text of the journal article for a description of computational details.
The atomic charges, dipoles, and quadrupoles were computed with the DDEC6 method as described in
(a) T. A. Manz and N. Gabaldon Limas, RSC Adv. 6 (2016) 47771-47801 DOI: 10.1039/c6ra04656h
(b) N. Gabaldon Limas and T. A. Manz, RSC Adv. 8 (2018) 2678-2707 DOI: 10.1039/c7ra11829e.
For each atom in the material, the electron cloud parameters were fit to the spherically averaged atom-in-material
electron density using radial positions for which this density was between 10^-4 and 10^-2 electrons per cubic bohr.
The polarizabilities, dispersion coefficients, and quantum Drude oscillator (QDO) parameters were fit using the MCLF method.
The magnetic structure of the system was optimized in VASP from the default ferromagnetic initial guess using spin polarization.
The atomic spin moments (ASMs) were computed on this optimized magnetic structure using the DDEC6 partition as inputs
to the method of T. A. Manz and D. S. Sholl, J. Chem. Theory Comput. 7 (2011) 4146-4164 DOI: 10.1021/ct200539n.
The RMSE and RRMSE were computed using a uniform grid with Ewald summation.
