# Supplementary material for: A collection of forcefield precursors for metal–organic frameworks
Source: RSC Adv. 2019 Nov 13;9(63):36492–507. doi: 10.1039/c9ra07327b (PMC9075174; doi:10.1039/c9ra07327b)
Supplement: RA-009-C9RA07327B-s4317 [file RA-009-C9RA07327B-s4317.xyz]

   68
jmolscript: load "" {1 1 1} spacegroup "x,y,z" unitcell [{      9.716000     0.000000     0.000000 }, {     -3.621828    11.642663     0.000000 }, {     -4.685924    -4.579815    10.577251 }]
Mn     0.323366     3.262968     1.303329     0.953876
Mn     1.084882     3.799880     9.273922     0.953937
Mn     0.000000     0.000000     0.000000     1.121219
Mn    -1.810914     5.821332     0.000000     1.035639
H      0.936128     1.788986     5.416610     0.130284
H      1.539537    -1.523566     7.587062     0.101377
H     -2.693020     8.819582     5.775179     0.107353
H     -3.158851     9.820487     3.748578     0.118219
H      2.579803    -3.727500     8.961047     0.109940
H     -2.924137     6.998057     7.986882     0.115559
H     -5.018487     7.569072     8.760079     0.121815
H      4.947649     3.151139     0.724542     0.130140
H      0.472120     5.273862     5.160641     0.130282
H     -0.131289     8.586414     2.990189     0.101377
H      4.101268    -1.756734     4.802072     0.107355
H      4.567099    -2.757639     6.828673     0.118192
H     -1.171555    10.790348     1.616204     0.109943
H      4.332385     0.064791     2.590369     0.115563
H      6.426735    -0.506224     1.817172     0.121823
H     -3.539401     3.911709     9.852709     0.130156
C      0.395933     0.702025     3.025094     0.609428
C      0.672932     0.082635     4.364174    -0.032706
C      0.966455     0.861530     5.480074    -0.121403
C      1.302287     0.261883     6.684823    -0.027463
C      1.305789    -1.117745     6.784249    -0.103276
C      0.960980    -1.896446     5.694792    -0.087798
C      0.666999    -1.294261     4.486870    -0.096194
C      7.517962     2.687265     0.273951     0.619575
C      1.610628    -2.492926    10.234548    -0.031709
C      1.734852    -3.459752     9.243460    -0.091164
C     -3.012776     7.617811     8.674404    -0.079666
C     -0.641533    -3.673205     9.126052    -0.085349
C     -0.780947    -2.716283    10.131949    -0.025214
C      5.037284     2.479589     0.086733    -0.125129
C      1.644398     1.085714     7.895918     0.630253
C      2.551724     2.176748     0.100484     0.605018
C      1.012315     6.360823     7.552157     0.609427
C      0.735316     6.980213     6.213077    -0.032707
C      0.441793     6.201318     5.097177    -0.121408
C      0.105961     6.800965     3.892428    -0.027465
C      0.102459     8.180593     3.793002    -0.103281
C      0.447268     8.959294     4.882459    -0.087801
C      0.741249     8.357109     6.090381    -0.096181
C     -6.109714     4.375583    10.303300     0.619580
C     -0.202380     9.555774     0.342703    -0.031706
C     -0.326604    10.522600     1.333791    -0.091161
C      4.421024    -0.554963     1.902847    -0.079661
C      2.049781    10.736053     1.451199    -0.085343
C      2.189195     9.779131     0.445302    -0.025211
C     -3.629036     4.583259    10.490518    -0.125128
C     -0.236150     5.977134     2.681333     0.630249
C     -1.143476     4.886100    10.476767     0.605030
O      0.437330     1.948460     2.941534    -0.533418
O      0.156758    -0.089618     2.079805    -0.586373
O      8.605372     2.043596     0.214401    -0.564848
O      7.458421     3.808744     0.846286    -0.589093
O      2.407880     0.577639     8.748550    -0.579499
O      1.135380     2.231983     7.950391    -0.531514
O      2.395274     3.209187     0.797525    -0.543610
O     -3.070959    -3.182729    10.413304    -0.595889
O      0.970918     5.114388     7.635717    -0.533427
O      1.251490     7.152466     8.497446    -0.586370
O     -7.197124     5.019252    10.362850    -0.564858
O     -6.050173     3.254104     9.730965    -0.589090
O     -0.999632     6.485209     1.828701    -0.579499
O      0.272868     4.830865     2.626860    -0.531503
O     -0.987026     3.853661     9.779726    -0.543606
O      4.479207    10.245577     0.163947    -0.595892

The following XYZ coordinates are in angstroms. Other properties are in atomic units.
The sperically averaged electron density of each atom fit to a function of the form exp(a - br)
eigen_1, eigen_2 and eigen_3 are the three eigenvalues of traceless quadrupole moment tensor
  atom number  atomic symbol              X              Y              Z     net charge C6 coefficient C8 coefficient C10 coefficient fluctuating dipole atomic polarizability isotropic forcefield polarizability              a              b squared Pearson coefficient          <r^3>          <r^4>         wp_QDO          m_QDO          q_QDO       dipole_x       dipole_y       dipole_z         dipole            Qxy            Qxz            Qyz     Q(x^2-y^2)  Q(3z^2 - R^2)        eigen_1        eigen_2        eigen_3 static polarizability      alpha(xx)      alpha(xy)      alpha(xz)      alpha(yy)      alpha(yz)      alpha(zz) atomic spin moment
            1             Mn       0.323366       3.262968       1.303329       0.953876     164.008819 0.40186773E+04  0.15423970E+06                                23.486293                           19.988755       0.129251       1.810503                    0.999971      56.518280     167.422511       0.428029       0.372838      -1.168493       0.034596      -0.036037       0.076115       0.091044       0.058589       0.002424       0.047421       0.134991       0.230538      -0.136769       0.043035       0.093733             27.395548      28.170051      -5.114306       0.539891      33.160396       4.573471      20.856196           4.678947
            2             Mn       1.084882       3.799880       9.273922       0.953937     164.006548 0.40186077E+04  0.15423616E+06                                23.485922                           19.988455       0.129310       1.810520                    0.999971      56.518123     167.420847       0.428037       0.372833      -1.168498      -0.034596       0.036047      -0.076132       0.091062       0.058591       0.002423       0.047434       0.135009       0.230502      -0.136777       0.043045       0.093732             27.395096      28.169543      -5.114112       0.539942      33.159817       4.573418      20.855928           4.678976
            3             Mn       0.000000       0.000000       0.000000       1.121219     143.889513 0.25798928E+04  0.89591082E+05                                23.287626                           17.538263      -0.003188       1.806980                    0.999926      52.076728     151.984569       0.394494       0.447098      -1.104676      -0.000001       0.000003      -0.000000       0.000003      -0.010686      -0.022043      -0.078992      -0.016408      -0.087750      -0.092285       0.012065       0.080221             29.404200      31.945500       2.611661       4.219169      27.720750       3.068690      28.546351           4.710934
            4             Mn      -1.810914       5.821332       0.000000       1.035639     179.593018 0.39233051E+04  0.14960875E+06                                25.025269                           20.009417       0.010566       1.792216                    0.999807      54.501638     160.685196       0.419714       0.382691      -1.161434       0.000012      -0.000006      -0.000002       0.000014       0.030650      -0.218688       0.078569       0.118906       0.105942      -0.222201      -0.038489       0.260690             30.015091      20.768513       3.431731      11.271717      38.803580       0.474972      30.473180          -4.684167
            5              H       0.936128       1.788986       5.416610       0.130284       1.065620 0.77474363E+01  0.74906246E+02                                 1.672087                            1.589100      -1.121492       2.358268                    0.997212       3.347839       9.083632       0.518287       1.222295      -0.722327      -0.003570       0.042344      -0.001457       0.042519       0.000974       0.002164       0.000443      -0.022107      -0.029908      -0.010933      -0.005160       0.016092              1.692174       1.281560      -0.058581       0.053098       2.206353      -0.023909       1.588611          -0.000114
            6              H       1.539537      -1.523566       7.587062       0.101377       1.049122 0.74578888E+01  0.72887896E+02                                 1.769395                            1.640759      -1.324119       2.234903                    0.994629       3.921565      11.431103       0.462979       1.353646      -0.689980       0.010264      -0.012661       0.027539       0.032001      -0.003842       0.003454       0.000638      -0.005891       0.010043      -0.007569       0.002687       0.004883              1.849743       1.376468      -0.079578       0.175397       1.788382      -0.490037       2.384378           0.000223
            7              H      -2.693020       8.819582       5.775179       0.107353       1.153734 0.85739262E+01  0.84592179E+02                                 1.739361                            1.654478      -0.812933       2.489096                    0.999313       3.353579       9.039899       0.518540       1.197218      -0.729793      -0.001445      -0.038610      -0.000135       0.038637       0.003328       0.008826       0.003045      -0.031187       0.008905      -0.020532       0.004623       0.015909              1.762434       1.397439      -0.007086      -0.023773       2.325188      -0.183169       1.564676           0.000038
            8              H      -3.158851       9.820487       3.748578       0.118219       1.095829 0.80158985E+01  0.77894040E+02                                 1.693932                            1.609920      -0.847482       2.478772                    0.999483       3.270908       8.797073       0.519836       1.212516      -0.726294      -0.008811      -0.025211      -0.030502       0.040541       0.003932       0.004343       0.009492      -0.022952       0.001918      -0.013209      -0.004601       0.017810              1.724400       1.430227       0.053763       0.168404       1.636977       0.284171       2.105996          -0.000087
            9              H       2.579803      -3.727500       8.961047       0.109940       0.959188 0.67712887E+01  0.64971393E+02                                 1.712214                            1.599534      -1.258119       2.277458                    0.994655       3.833329      11.281541       0.450514       1.416925      -0.678232       0.031644      -0.011852      -0.013241       0.036292       0.001374      -0.003088       0.009737      -0.000346      -0.008730      -0.011481       0.002030       0.009451              1.789274       2.331239      -0.300299      -0.276358       1.488378       0.072440       1.548205           0.000146
           10              H      -2.924137       6.998057       7.986882       0.115559       1.033167 0.75385680E+01  0.71458622E+02                                 1.572782                            1.519760      -0.691651       2.551430                    0.999921       3.077535       7.925389       0.562403       1.148928      -0.743159       0.003243      -0.026757      -0.028437       0.039181       0.001066       0.001081       0.016106       0.010906      -0.010605      -0.019716       0.006815       0.012901              1.574310       1.366949      -0.055641      -0.115160       1.607185       0.304501       1.748797          -0.000064
           11              H      -5.018487       7.569072       8.760079       0.121815       1.029763 0.74656904E+01  0.71672295E+02                                 1.658411                            1.579414      -0.849315       2.485742                    0.999285       3.284843       8.944408       0.509180       1.253006      -0.716302      -0.032503      -0.018903      -0.018845       0.042058       0.005454       0.007551       0.014010       0.004807      -0.006056      -0.015874      -0.002206       0.018080              1.693533       2.131039       0.303126       0.207163       1.475653       0.099683       1.473908          -0.000281
           12              H       4.947649       3.151139       0.724542       0.130140       1.140800 0.87615772E+01  0.87214373E+02                                 1.745948                            1.689514      -1.169000       2.335860                    0.996511       3.390373       9.284213       0.503649       1.221722      -0.723594      -0.003985       0.030132       0.027802       0.041192      -0.001178       0.000838       0.011009      -0.008788       0.019450      -0.009018      -0.006128       0.015145              1.743793       1.672431      -0.007329      -0.077182       1.848916       0.371134       1.710031          -0.000013
           13              H       0.472120       5.273862       5.160641       0.130282       1.065626 0.77475088E+01  0.74907237E+02                                 1.672105                            1.589117      -1.121494       2.358268                    0.997212       3.347860       9.083752       0.518279       1.222309      -0.722324       0.003570      -0.042344       0.001456       0.042519       0.000974       0.002165       0.000443      -0.022107      -0.029908      -0.010933      -0.005160       0.016092              1.692193       1.281572      -0.058583       0.053099       2.206378      -0.023910       1.588630          -0.000114
           14              H      -0.131289       8.586414       2.990189       0.101377       1.049147 0.74581114E+01  0.72890605E+02                                 1.769420                            1.640780      -1.324140       2.234889                    0.994629       3.921627      11.431320       0.462978       1.353640      -0.689981      -0.010264       0.012660      -0.027539       0.032000      -0.003842       0.003454       0.000638      -0.005892       0.010044      -0.007570       0.002687       0.004882              1.849769       1.376484      -0.079579       0.175401       1.788408      -0.490047       2.384415           0.000222
           15              H       4.101268      -1.756734       4.802072       0.107355       1.153732 0.85739083E+01  0.84591917E+02                                 1.739354                            1.654472      -0.812931       2.489095                    0.999313       3.353578       9.039877       0.518543       1.197212      -0.729794       0.001445       0.038609       0.000137       0.038637       0.003329       0.008826       0.003046      -0.031188       0.008905      -0.020532       0.004622       0.015910              1.762426       1.397434      -0.007086      -0.023773       2.325175      -0.183166       1.564671           0.000038
           16              H       4.567099      -2.757639       6.828673       0.118192       1.095845 0.80160522E+01  0.77896141E+02                                 1.693980                            1.609962      -0.847491       2.478771                    0.999483       3.270927       8.797245       0.519815       1.212556      -0.726286       0.008811       0.025212       0.030504       0.040544       0.003931       0.004343       0.009492      -0.022951       0.001922      -0.013209      -0.004600       0.017810              1.724451       1.430262       0.053766       0.168413       1.637023       0.284187       2.106067          -0.000089
           17              H      -1.171555      10.790348       1.616204       0.109943       0.959186 0.67712731E+01  0.64971236E+02                                 1.712214                            1.599534      -1.258125       2.277456                    0.994655       3.833331      11.281563       0.450513       1.416928      -0.678232      -0.031644       0.011853       0.013240       0.036292       0.001373      -0.003088       0.009738      -0.000347      -0.008729      -0.011481       0.002030       0.009451              1.789274       2.331238      -0.300299      -0.276358       1.488379       0.072440       1.548205           0.000146
           18              H       4.332385       0.064791       2.590369       0.115563       1.033143 0.75383403E+01  0.71455874E+02                                 1.572753                            1.519734      -0.691646       2.551436                    0.999921       3.077494       7.925233       0.562410       1.148922      -0.743160      -0.003243       0.026759       0.028437       0.039182       0.001066       0.001081       0.016107       0.010904      -0.010604      -0.019716       0.006814       0.012903              1.574281       1.366926      -0.055639      -0.115156       1.607155       0.304492       1.748763          -0.000064
           19              H       6.426735      -0.506224       1.817172       0.121823       1.029757 0.74656283E+01  0.71671538E+02                                 1.658401                            1.579405      -0.849305       2.485749                    0.999285       3.284828       8.944352       0.509183       1.253002      -0.716303       0.032502       0.018905       0.018844       0.042058       0.005454       0.007550       0.014011       0.004807      -0.006055      -0.015875      -0.002206       0.018081              1.693523       2.131025       0.303124       0.207162       1.475645       0.099682       1.473900          -0.000281
           20              H      -3.539401       3.911709       9.852709       0.130156       1.140751 0.87610959E+01  0.87208342E+02                                 1.745894                            1.689464      -1.168938       2.335893                    0.996512       3.390287       9.283897       0.503658       1.221717      -0.723595       0.003985      -0.030132      -0.027802       0.041192      -0.001177       0.000838       0.011009      -0.008787       0.019449      -0.009017      -0.006128       0.015145              1.743738       1.672378      -0.007329      -0.077178       1.848856       0.371115       1.709979          -0.000014
           21              C       0.395933       0.702025       3.025094       0.609428      24.122058 0.24469522E+03  0.50241420E+04                                 7.650295                            5.514921       0.080504       2.085006                    0.999479      21.908155      60.469008       0.640008       0.466106      -1.026118      -0.018605       0.024266      -0.059771       0.067138      -0.002019      -0.032994       0.018074       0.135527      -0.183708      -0.075630      -0.029518       0.105148              9.300586       4.708837      -0.500071       1.898994       9.817058      -1.769962      13.375862           0.015678
           22              C       0.672932       0.082635       4.364174      -0.032706      38.343488 0.43050203E+03  0.99964761E+04                                 9.759363                            6.822025       0.086459       2.030747                    0.999268      27.028647      74.757880       0.650656       0.405399      -1.082056       0.004988      -0.015718       0.045821       0.048698      -0.001522       0.000351       0.008467      -0.011993      -0.010567      -0.008319      -0.004056       0.012375             12.324794       5.524193      -0.645626       2.985402      11.301101      -2.336775      20.149087           0.002598
           23              C       0.966455       0.861530       5.480074      -0.121403      35.806391 0.43845886E+03  0.10354390E+05                                 9.512619                            7.063604      -0.116299       1.929971                    0.999414      29.747387      86.371761       0.607792       0.426732      -1.055227      -0.010563      -0.020948       0.005452       0.024086      -0.000734      -0.019910      -0.003839       0.006548      -0.143785      -0.053083       0.020893       0.032190             11.283016       5.338159      -0.181827       2.893135      10.016816       0.585874      18.494072           0.002809
           24              C       1.302287       0.261883       6.684823      -0.027463      37.883022 0.42290576E+03  0.97756063E+04                                 9.651113                            6.749387       0.090490       2.036524                    0.999268      26.797253      73.928286       0.655979       0.403939      -1.083129      -0.016473      -0.020500      -0.038525       0.046645      -0.013090       0.006937      -0.001377       0.007466      -0.033065      -0.013889      -0.006537       0.020425             12.035878       5.385528       0.463137       2.948182      13.277069       2.678027      17.445036          -0.000111
           25              C       1.305789      -1.117745       6.784249      -0.103276      32.954026 0.45059202E+03  0.10755672E+05                                 9.143048                            7.248609      -0.180558       1.917996                    0.998952      29.898253      88.396226       0.586807       0.437277      -1.044722      -0.004571       0.010827      -0.026411       0.028908      -0.015258      -0.004104      -0.011860       0.053616       0.011087      -0.036584       0.007547       0.029037             10.240885       4.975771       0.120783       1.538346      12.605638       0.339484      13.141247           0.003277
           26              C       0.960980      -1.896446       5.694792      -0.087798      30.237593 0.40524439E+03  0.93782507E+04                                 8.445872                            6.733380       0.075370       2.004336                    0.999597      28.708790      82.369302       0.630842       0.419547      -1.060297       0.002506       0.024170      -0.005756       0.024972       0.002448       0.007223       0.009932      -0.046884      -0.028449      -0.022812      -0.008177       0.030989              9.409945       4.933865      -0.239537       1.535436      10.041710      -0.992105      13.254260          -0.000390
           27              C       0.666999      -1.294261       4.486870      -0.096194      31.179660 0.41261949E+03  0.95902483E+04                                 8.654704                            6.821382       0.072854       2.000217                    0.999743      28.881516      82.992220       0.623160       0.422889      -1.058398       0.005805       0.007387       0.018031       0.020332       0.006159      -0.002623       0.031499       0.019898      -0.018041      -0.038732       0.013204       0.025528              9.753385       5.107407      -0.695605       1.814501      10.489625      -2.454687      13.663124           0.003107
           28              C       7.517962       2.687265       0.273951       0.619575      24.405548 0.24813975E+03  0.51352249E+04                                 7.820740                            5.625947      -0.020065       2.055755                    0.999523      22.124218      62.193353       0.618752       0.478328      -1.015027       0.052885       0.021357       0.043859       0.071948      -0.013101      -0.056710      -0.053487      -0.025028       0.294295      -0.096360      -0.033421       0.129781              9.516247      13.071519       0.503743       2.661910       9.757532       1.908105       5.719690           0.003184
           29              C       1.610628      -2.492926      10.234548      -0.031709      36.313447 0.45237782E+03  0.10681061E+05                                 9.536882                            7.091728       0.004635       2.013359                    0.999030      27.325423      77.285024       0.622241       0.416902      -1.069922      -0.041120      -0.016328      -0.018257       0.047862      -0.009303       0.000453       0.000316      -0.009105       0.002963      -0.010876       0.001013       0.009863             11.647887      18.390246       2.147011       1.313196       8.511392       2.700421       8.042025          -0.003216
           30              C       1.734852      -3.459752       9.243460      -0.091164      30.276088 0.45398202E+03  0.10869741E+05                                 8.708873                            7.327969      -0.191065       1.925600                    0.998015      29.604265      87.999500       0.576721       0.443568      -1.039770      -0.026456       0.003754       0.002762       0.026863      -0.012011      -0.015948      -0.021276      -0.020570       0.005097      -0.033695       0.006469       0.027226              9.498017      12.810707       0.342294       0.138412       7.823695       2.061158       7.859649           0.002818
           31              C      -3.012776       7.617811       8.674404      -0.079666      27.758030 0.39695633E+03  0.91295072E+04                                 7.989015                            6.688004       0.240564       2.071445                    0.999433      28.013277      79.849585       0.630260       0.422553      -1.059520      -0.000395       0.013517       0.016665       0.021461       0.002943      -0.000303       0.013076      -0.012696       0.001825      -0.011059      -0.005810       0.016869              8.677284      12.393898       0.386666      -1.065934       6.419267       1.414583       7.218686          -0.000591
           32              C      -0.641533      -3.673205       9.126052      -0.085349      29.054539 0.42350505E+03  0.99225101E+04                                 8.318136                            6.966578      -0.046120       1.966656                    0.999409      28.964552      83.978331       0.608319       0.429746      -1.052560       0.018105       0.004296       0.007407       0.020027       0.013959       0.025419      -0.007782      -0.012401       0.011925      -0.034666       0.010220       0.024445              9.084463      13.363460      -0.039182      -1.850685       6.620774       1.706208       7.269155           0.002637
           33              C      -0.780947      -2.716283      10.131949      -0.025214      36.527148 0.44429691E+03  0.10431576E+05                                 9.584016                            7.012057      -0.040272       1.993866                    0.999194      27.272831      76.643331       0.628609       0.415001      -1.072328       0.042192      -0.007249      -0.015410       0.045500       0.003999       0.007911       0.006997      -0.014994      -0.021516      -0.014006      -0.001668       0.015674             12.033201      20.814947       0.439843      -2.949513       7.517959       2.000965       7.766696          -0.001113
           34              C       5.037284       2.479589       0.086733      -0.125129      33.672298 0.44681681E+03  0.10630427E+05                                 9.230209                            7.177626      -0.105224       1.936541                    0.999444      30.027328      88.285971       0.595417       0.432378      -1.048923       0.001980      -0.010807      -0.015356       0.018882      -0.007290      -0.000441      -0.011455      -0.064919       0.098113      -0.049656       0.011006       0.038650             10.911323      18.591916       1.577471      -0.755995       7.588009       1.597566       6.554045           0.003618
           35              C       1.644398       1.085714       7.895918       0.630253      25.071388 0.24436839E+03  0.50177074E+04                                 7.858658                            5.534610      -0.056452       2.041971                    0.999098      21.774977      60.179525       0.634579       0.470068      -1.023550       0.020544       0.030681       0.049535       0.061783       0.047430      -0.062684      -0.066237       0.067749      -0.120420      -0.097592      -0.027225       0.124816              9.590731       6.010493      -1.332536       2.649915      11.457917       2.913767      11.303782           0.007025
           36              C       2.551724       2.176748       0.100484       0.605018      24.196639 0.24638935E+03  0.50836512E+04                                 7.754738                            5.577729      -0.013948       2.055637                    0.999614      22.150158      61.920149       0.626943       0.473505      -1.018870      -0.057415       0.010285       0.022595       0.062553      -0.002763       0.047114      -0.056458      -0.045338       0.220043      -0.078857      -0.033372       0.112229              9.562568      15.001851      -0.071994      -2.729466       7.774541       1.856783       5.911313           0.019608
           37              C       1.012315       6.360823       7.552157       0.609427      24.122018 0.24469492E+03  0.50241328E+04                                 7.650280                            5.514914       0.080515       2.085010                    0.999479      21.908123      60.468837       0.640009       0.466105      -1.026118       0.018605      -0.024267       0.059769       0.067137      -0.002019      -0.032994       0.018076       0.135525      -0.183718      -0.075633      -0.029516       0.105149              9.300564       4.708830      -0.500070       1.898993       9.817025      -1.769949      13.375838           0.015678
           38              C       0.735316       6.980213       6.213077      -0.032707      38.343339 0.43050033E+03  0.99964238E+04                                 9.759331                            6.822007       0.086483       2.030756                    0.999268      27.028579      74.757572       0.650658       0.405398      -1.082057      -0.004989       0.015717      -0.045819       0.048696      -0.001522       0.000353       0.008468      -0.011993      -0.010565      -0.008320      -0.004056       0.012375             12.324751       5.524176      -0.645618       2.985391      11.301069      -2.336739      20.149008           0.002600
           39              C       0.441793       6.201318       5.097177      -0.121408      35.806775 0.43846375E+03  0.10354544E+05                                 9.512720                            7.063666      -0.116324       1.929963                    0.999414      29.747546      86.372653       0.607786       0.426735      -1.055225       0.010561       0.020948      -0.005453       0.024085      -0.000735      -0.019910      -0.003838       0.006547      -0.143782      -0.053082       0.020893       0.032189             11.283148       5.338212      -0.181833       2.893176      10.016921       0.585867      18.494312           0.002808
           40              C       0.105961       6.800965       3.892428      -0.027465      37.883384 0.42290949E+03  0.97757229E+04                                 9.651199                            6.749433       0.090454       2.036512                    0.999268      26.797391      73.929000       0.655973       0.403941      -1.083126       0.016473       0.020499       0.038526       0.046646      -0.013090       0.006936      -0.001377       0.007466      -0.033066      -0.013888      -0.006537       0.020425             12.035997       5.385571       0.463138       2.948215      13.277205       2.678049      17.445214          -0.000113
           41              C       0.102459       8.180593       3.793002      -0.103281      32.954488 0.45059920E+03  0.10755889E+05                                 9.143126                            7.248660      -0.180566       1.917988                    0.998952      29.898591      88.397505       0.586805       0.437277      -1.044722       0.004569      -0.010828       0.026412       0.028909      -0.015260      -0.004104      -0.011860       0.053611       0.011097      -0.036584       0.007550       0.029033             10.240979       4.975808       0.120780       1.538363      12.605764       0.339477      13.141366           0.003277
           42              C       0.447268       8.959294       4.882459      -0.087801      30.237745 0.40524709E+03  0.93783274E+04                                 8.445895                            6.733399       0.075379       2.004337                    0.999597      28.708891      82.369613       0.630842       0.419546      -1.060298      -0.002508      -0.024170       0.005758       0.024972       0.002448       0.007224       0.009935      -0.046889      -0.028449      -0.022815      -0.008178       0.030993              9.409971       4.933878      -0.239535       1.535448      10.041714      -0.992083      13.254319          -0.000390
           43              C       0.741249       8.357109       6.090381      -0.096181      31.178996 0.41260851E+03  0.95899299E+04                                 8.654583                            6.821285       0.072857       2.000225                    0.999743      28.881113      82.990805       0.623165       0.422888      -1.058398      -0.005806      -0.007386      -0.018029       0.020330       0.006158      -0.002621       0.031499       0.019898      -0.018037      -0.038731       0.013203       0.025529              9.753244       5.107337      -0.695577       1.814480      10.489461      -2.454577      13.662934           0.003106
           44              C      -6.109714       4.375583      10.303300       0.619580      24.405659 0.24814092E+03  0.51352570E+04                                 7.820766                            5.625961      -0.020079       2.055749                    0.999523      22.124313      62.193744       0.618751       0.478329      -1.015027      -0.052884      -0.021353      -0.043861       0.071947      -0.013104      -0.056709      -0.053488      -0.025033       0.294293      -0.096362      -0.033418       0.129780              9.516282      13.071562       0.503753       2.661926       9.757570       1.908115       5.719713           0.003185
           45              C      -0.202380       9.555774       0.342703      -0.031706      36.313424 0.45237722E+03  0.10681045E+05                                 9.536884                            7.091728       0.004618       2.013355                    0.999030      27.325407      77.285026       0.622241       0.416903      -1.069921       0.041121       0.016330       0.018254       0.047862      -0.009304       0.000453       0.000316      -0.009107       0.002959      -0.010878       0.001012       0.009866             11.647898      18.390281       2.147031       1.313220       8.511388       2.700413       8.042024          -0.003215
           46              C      -0.326604      10.522600       1.333791      -0.091161      30.276038 0.45398148E+03  0.10869728E+05                                 8.708878                            7.327975      -0.191090       1.925593                    0.998015      29.604242      87.999525       0.576719       0.443569      -1.039769       0.026456      -0.003748      -0.002765       0.026863      -0.012012      -0.015947      -0.021275      -0.020574       0.005100      -0.033694       0.006468       0.027226              9.498021      12.810719       0.342300       0.138417       7.823696       2.061149       7.859648           0.002818
           47              C       4.421024      -0.554963       1.902847      -0.079661      27.757885 0.39695411E+03  0.91294424E+04                                 7.988995                            6.687994       0.240545       2.071442                    0.999433      28.013136      79.849094       0.630260       0.422554      -1.059519       0.000395      -0.013511      -0.016669       0.021460       0.002943      -0.000303       0.013076      -0.012698       0.001822      -0.011060      -0.005810       0.016869              8.677260      12.393878       0.386675      -1.065922       6.419249       1.414564       7.218654          -0.000590
           48              C       2.049781      10.736053       1.451199      -0.085343      29.054481 0.42350445E+03  0.99224904E+04                                 8.318119                            6.966570      -0.046129       1.966653                    0.999409      28.964514      83.978132       0.608320       0.429745      -1.052561      -0.018106      -0.004288      -0.007413       0.020030       0.013961       0.025418      -0.007780      -0.012405       0.011927      -0.034665       0.010221       0.024444              9.084442      13.363438      -0.039174      -1.850672       6.620756       1.706193       7.269130           0.002637
           49              C       2.189195       9.779131       0.445302      -0.025211      36.527155 0.44429740E+03  0.10431584E+05                                 9.583989                            7.012042      -0.040274       1.993864                    0.999194      27.272859      76.643240       0.628613       0.414998      -1.072330      -0.042194       0.007254       0.015405       0.045501       0.004000       0.007908       0.006999      -0.014994      -0.021524      -0.014005      -0.001671       0.015676             12.033166      20.814905       0.439847      -2.949501       7.517928       2.000943       7.766664          -0.001111
           50              C      -3.629036       4.583259      10.490518      -0.125128      33.672339 0.44681774E+03  0.10630449E+05                                 9.230210                            7.177632      -0.105217       1.936544                    0.999444      30.027277      88.285665       0.595418       0.432378      -1.048924      -0.001981       0.010809       0.015355       0.018882      -0.007289      -0.000441      -0.011455      -0.064924       0.098107      -0.049658       0.011008       0.038650             10.911329      18.591961       1.577483      -0.755990       7.587995       1.597541       6.554032           0.003616
           51              C      -0.236150       5.977134       2.681333       0.630249      25.071504 0.24436942E+03  0.50177358E+04                                 7.858693                            5.534628      -0.056453       2.041971                    0.999098      21.775029      60.179779       0.634576       0.470069      -1.023549      -0.020546      -0.030680      -0.049537       0.061784       0.047430      -0.062683      -0.066235       0.067747      -0.120407      -0.097587      -0.027227       0.124814              9.590781       6.010518      -1.332540       2.649930      11.457976       2.913797      11.303851           0.007023
           52              C      -1.143476       4.886100      10.476767       0.605030      24.196616 0.24638932E+03  0.50836444E+04                                 7.754693                            5.577701      -0.013944       2.055637                    0.999614      22.150143      61.919830       0.626950       0.473500      -1.018874       0.057413      -0.010281      -0.022602       0.062553      -0.002762       0.047114      -0.056458      -0.045346       0.220043      -0.078860      -0.033369       0.112229              9.562507      15.001746      -0.071991      -2.729440       7.774495       1.856770       5.911279           0.019610
           53              O       0.437330       1.948460       2.941534      -0.533418      32.576681 0.46019905E+03  0.10618805E+05                                 7.976924                            6.545431       0.432489       2.208430                    0.997369      26.436872      67.617332       0.760351       0.349110      -1.149382      -0.000268      -0.021344       0.008330       0.022913       0.001846      -0.021737      -0.017084      -0.014889      -0.205161      -0.075394       0.029476       0.045917              8.978864       4.975573      -0.886273       0.552346      14.019326      -3.102233       7.941693           0.052580
           54              O       0.156758      -0.089618       2.079805      -0.586373      40.019830 0.57150993E+03  0.13926574E+05                                 9.235638                            7.358189       0.198217       2.112988                    0.996005      27.819196      73.214418       0.707516       0.355263      -1.143922      -0.006311       0.006426       0.040586       0.041574       0.004934      -0.006761       0.056434       0.071179      -0.066725      -0.080337       0.032959       0.047378             10.801387       7.328057       0.458154       2.593540       8.122016       2.901636      16.954087           0.044369
           55              O       8.605372       2.043596       0.214401      -0.564848      43.792553 0.61624518E+03  0.15357303E+05                                 9.955070                            7.717917      -0.003316       2.044630                    0.995710      28.346101      76.331966       0.678058       0.362475      -1.134112      -0.035248       0.004009      -0.011950       0.037434      -0.026825      -0.030707      -0.031886       0.060935       0.143013      -0.077948       0.011495       0.066452             12.065723      18.523360      -4.702960       2.340139      10.725369       0.356461       6.948440           0.052935
           56              O       7.458421       3.808744       0.846286      -0.589093      34.646228 0.50388092E+03  0.11919061E+05                                 8.356158                            6.855459       0.382875       2.159879                    0.997428      27.983679      72.981193       0.740313       0.349765      -1.146363      -0.041421      -0.050939       0.039574       0.076659      -0.006108      -0.026919       0.006590      -0.134246       0.173050      -0.100719       0.036281       0.064438              9.471876       6.942181       1.192326       1.067516      14.851480       2.497938       6.621966          -0.014639
           57              O       2.407880       0.577639       8.748550      -0.579499      36.490189 0.51467755E+03  0.12243265E+05                                 8.661232                            6.970546       0.336694       2.154504                    0.997055      27.745863      72.644942       0.727301       0.354022      -1.142517      -0.017642      -0.005793      -0.045790       0.049412       0.028392       0.011207      -0.059070       0.079008      -0.020231      -0.088842       0.034623       0.054219              9.850964       8.299150      -1.015046       5.176630       8.112795      -1.056637      13.140948          -0.024945
           58              O       1.135380       2.231983       7.950391      -0.531514      38.106369 0.47660269E+03  0.11098607E+05                                 8.923656                            6.668198       0.351548       2.179191                    0.996872      26.641513      68.546256       0.751800       0.349858      -1.148292       0.002517      -0.007835      -0.037016       0.037920      -0.013536      -0.059905      -0.015804      -0.017974      -0.203315      -0.100015       0.043312       0.056703             10.834938       6.141859      -3.136055      -0.350813      18.452998       4.231613       7.909958           0.032211
           59              O       2.395274       3.209187       0.797525      -0.543610      29.147894 0.43606559E+03  0.99357811E+04                                 7.368883                            6.335929       0.550994       2.235624                    0.998014      26.710252      68.075448       0.778674       0.345223      -1.151625       0.019012      -0.024830       0.008615       0.032438      -0.035958      -0.010130       0.025214      -0.066633       0.126245      -0.070067       0.006973       0.063094              8.022456       8.496916      -1.902355      -2.145415       9.076324       2.749991       6.494127           0.044754
           60              O      -3.070959      -3.182729      10.413304      -0.595889      44.282691 0.60924446E+03  0.15149671E+05                                10.057731                            7.704907       0.009659       2.045718                    0.994173      28.602724      77.107246       0.674093       0.365405      -1.131074       0.032601       0.033822      -0.018346       0.050431       0.024006       0.045992      -0.036372       0.003338       0.097594      -0.072592       0.006993       0.065600             12.313014      19.715042       5.461859       0.080741      10.503683       0.830398       6.720318           0.059704
           61              O       0.970918       5.114388       7.635717      -0.533427      32.576836 0.46020203E+03  0.10618888E+05                                 7.976931                            6.545438       0.432507       2.208432                    0.997370      26.437031      67.617704       0.760353       0.349108      -1.149383       0.000268       0.021346      -0.008334       0.022917       0.001845      -0.021737      -0.017084      -0.014888      -0.205157      -0.075393       0.029476       0.045916              8.978871       4.975578      -0.886280       0.552353      14.019319      -3.102246       7.941717           0.052581
           62              O       1.251490       7.152466       8.497446      -0.586370      40.019218 0.57149965E+03  0.13926259E+05                                 9.235546                            7.358124       0.198229       2.112996                    0.996004      27.818964      73.213595       0.707519       0.355263      -1.143922       0.006313      -0.006416      -0.040588       0.041573       0.004936      -0.006762       0.056436       0.071173      -0.066735      -0.080338       0.032961       0.047377             10.801272       7.327990       0.458148       2.593507       8.121935       2.901601      16.953892           0.044368
           63              O      -7.197124       5.019252      10.362850      -0.564858      43.793788 0.61626533E+03  0.15357941E+05                                 9.955271                            7.718056      -0.003365       2.044607                    0.995710      28.346536      76.333655       0.678050       0.362476      -1.134110       0.035254      -0.004002       0.011943       0.037436      -0.026826      -0.030705      -0.031884       0.060936       0.143013      -0.077946       0.011496       0.066450             12.065989      18.523800      -4.703053       2.340220      10.725590       0.356477       6.948578           0.052937
           64              O      -6.050173       3.254104       9.730965      -0.589090      34.646174 0.50387972E+03  0.11919024E+05                                 8.356141                            6.855443       0.382873       2.159877                    0.997428      27.983701      72.981191       0.740316       0.349764      -1.146363       0.041426       0.050936      -0.039576       0.076660      -0.006112      -0.026919       0.006590      -0.134251       0.173056      -0.100722       0.036282       0.064440              9.471856       6.942156       1.192314       1.067509      14.851458       2.497936       6.621953          -0.014641
           65              O      -0.999632       6.485209       1.828701      -0.579499      36.490272 0.51467886E+03  0.12243299E+05                                 8.661224                            6.970536       0.336711       2.154506                    0.997055      27.745965      72.645129       0.727305       0.354020      -1.142519       0.017650       0.005784       0.045788       0.049412       0.028394       0.011205      -0.059067       0.079007      -0.020220      -0.088839       0.034620       0.054219              9.850958       8.299146      -1.015043       5.176633       8.112782      -1.056631      13.140947          -0.024943
           66              O       0.272868       4.830865       2.626860      -0.531503      38.106035 0.47659728E+03  0.11098452E+05                                 8.923623                            6.668174       0.351565       2.179203                    0.996872      26.641272      68.545596       0.751799       0.349859      -1.148291      -0.002517       0.007833       0.037011       0.037915      -0.013537      -0.059905      -0.015804      -0.017977      -0.203304      -0.100013       0.043311       0.056702             10.834902       6.141843      -3.136051      -0.350819      18.452932       4.231603       7.909931           0.032210
           67              O      -0.987026       3.853661       9.779726      -0.543606      29.147521 0.43605896E+03  0.99355842E+04                                 7.368783                            6.335851       0.551015       2.235628                    0.998014      26.710269      68.075156       0.778685       0.345220      -1.151628      -0.019018       0.024831      -0.008621       0.032444      -0.035954      -0.010129       0.025212      -0.066641       0.126249      -0.070068       0.006974       0.063093              8.022340       8.496773      -1.902313      -2.145368       9.076204       2.749947       6.494042           0.044755
           68              O       4.479207      10.245577       0.163947      -0.595892      44.283278 0.60925382E+03  0.15149965E+05                                10.057820                            7.704969       0.009614       2.045699                    0.994173      28.602951      77.108058       0.674090       0.365405      -1.131073      -0.032605      -0.033811       0.018339       0.050424       0.024007       0.045992      -0.036370       0.003335       0.097593      -0.072592       0.006994       0.065599             12.313136      19.715276       5.461899       0.080740      10.503758       0.830406       6.720373           0.059705

******************************************************
Auxiliary information for the entire system
The total spin magnetic moment of the unit cell is   10.000206
The total net atomic charge of the unit cell is   -0.000004
Accuracy of reproducing the electrostatic potential in the unit cell:
  The inner radius (bohr) =    5.0000
  The outer radius (bohr) =   12.0000
  Valid grid points have density less than (e/(bohr^3)) =    0.0001
  The number of valid grid points were=        63678
  The rms potential error without charges in kcal/mol is=      3.85352
  The rms potential error with partial charges in kcal/mol is=      1.52232
  The RRMSE value at monopole order=      0.39505
  The rms potential error with partial charges and cloud penetration in kcal/mol is=      1.53749
  The RRMSE value at monopole order with cloud penetration is=      0.39898
  The rms potential error with partial charges and atomic dipoles in kcal/mol is=      0.45691
  The RRMSE value at dipole order=      0.11857
  The rms potential error with partial charges, atomic dipoles and cloud penetration in kcal/mol is=      0.45797
  The RRMSE value at dipole order with cloud penetration=      0.11884

******************************************************
The electron densities and ab initio electrostatic potential were computed in VASP using the PBE functional and
projector augmented wave method. See the main text of the journal article for a description of computational details.
The atomic charges, dipoles, and quadrupoles were computed with the DDEC6 method as described in
(a) T. A. Manz and N. Gabaldon Limas, RSC Adv. 6 (2016) 47771-47801 DOI: 10.1039/c6ra04656h
(b) N. Gabaldon Limas and T. A. Manz, RSC Adv. 8 (2018) 2678-2707 DOI: 10.1039/c7ra11829e.
For each atom in the material, the electron cloud parameters were fit to the spherically averaged atom-in-material
electron density using radial positions for which this density was between 10^-4 and 10^-2 electrons per cubic bohr.
The polarizabilities, dispersion coefficients, and quantum Drude oscillator (QDO) parameters were fit using the MCLF method.
The magnetic structure of the system was optimized in VASP from the default ferromagnetic initial guess using spin polarization.
The atomic spin moments (ASMs) were computed on this optimized magnetic structure using the DDEC6 partition as inputs
to the method of T. A. Manz and D. S. Sholl, J. Chem. Theory Comput. 7 (2011) 4146-4164 DOI: 10.1021/ct200539n.
The RMSE and RRMSE were computed using a uniform grid with Ewald summation.
