# Supplementary material for: A collection of forcefield precursors for metal–organic frameworks
Source: RSC Adv. 2019 Nov 13;9(63):36492–507. doi: 10.1039/c9ra07327b (PMC9075174; doi:10.1039/c9ra07327b)
Supplement: RA-009-C9RA07327B-s4318 [file RA-009-C9RA07327B-s4318.xyz]

   34
jmolscript: load "" {1 1 1} spacegroup "x,y,z" unitcell [{      7.452300     0.000000     0.000000 }, {     -0.231694     9.773654     0.000000 }, {     -2.067118    -4.711801     8.395677 }]
Cd     4.607608    -2.173611     4.329651     1.043254
Cd     0.545880     7.235464     4.066026     1.043253
H      5.857830     1.384708     1.020914     0.121407
H      0.120603     7.608576     0.810183     0.109235
H      0.346114    -0.735828     6.593125     0.110973
H      5.936466     4.701795     0.078919     0.119883
H     -0.704342     3.677145     7.374763     0.121407
H      5.032885    -2.546723     7.585494     0.109236
H      4.807374     5.797681     1.802552     0.110973
H     -0.782978     0.360058     8.316758     0.119885
C      5.941314    -0.963600     2.277747     0.568240
C      6.712720    -0.472440     1.083882    -0.018324
C      6.502472     0.822402     0.607007    -0.086054
C     -0.024226     8.487208     0.481072    -0.112023
C      2.975142    -1.145434     6.260656     0.583446
C      2.222598    -0.481073     7.373923    -0.012817
C      0.830463    -0.367772     7.323549    -0.099153
C      4.989907     4.776929     0.049534    -0.095086
C     -0.787826     6.025453     6.117930     0.568240
C     -1.559232     5.534293     7.311795    -0.018324
C     -1.348984     4.239451     7.788670    -0.086052
C      5.177714    -3.425355     7.914605    -0.112021
C      2.178346     6.207287     2.135021     0.583446
C      2.930890     5.542926     1.021754    -0.012817
C      4.323025     5.429625     1.072128    -0.099152
C      0.163581     0.284924     8.346143    -0.095086
O      5.014718    -0.284669     2.753782    -0.510312
O      6.033648     7.670388     2.767215    -0.604938
O      2.464866    -2.133586     5.649451    -0.601760
O      4.121409    -0.716788     5.982759    -0.515975
O      0.138770     5.346522     5.641895    -0.510312
O     -0.880160    -2.608535     5.628462    -0.604938
O      2.688622     7.195439     2.746226    -0.601760
O      1.032079     5.778641     2.412918    -0.515975

The following XYZ coordinates are in angstroms. Other properties are in atomic units.
The sperically averaged electron density of each atom fit to a function of the form exp(a - br)
eigen_1, eigen_2 and eigen_3 are the three eigenvalues of traceless quadrupole moment tensor
  atom number  atomic symbol              X              Y              Z     net charge C6 coefficient C8 coefficient C10 coefficient fluctuating dipole atomic polarizability isotropic forcefield polarizability              a              b squared Pearson coefficient          <r^3>          <r^4>         wp_QDO          m_QDO          q_QDO       dipole_x       dipole_y       dipole_z         dipole            Qxy            Qxz            Qyz     Q(x^2-y^2)  Q(3z^2 - R^2)        eigen_1        eigen_2        eigen_3 static polarizability      alpha(xx)      alpha(xy)      alpha(xz)      alpha(yy)      alpha(yz)      alpha(zz) atomic spin moment
            1             Cd       4.607608      -2.173611       4.329651       1.043254     145.932029 0.34856481E+04  0.12546127E+06                                21.111786                           18.275750       0.936855       2.028282                    0.999257      73.885286     193.025314       0.473567       0.359334      -1.213580      -0.010767      -0.008546      -0.013833       0.019501       0.004314       0.034704      -0.008744      -0.134835      -0.156721      -0.082410      -0.011690       0.094100             24.327548      28.145973      -0.027901      -3.320462      13.334705       0.183534      31.501968           0.000005
            2             Cd       0.545880       7.235464       4.066026       1.043253     145.932071 0.34856494E+04  0.12546132E+06                                21.111791                           18.275754       0.936854       2.028282                    0.999257      73.885293     193.025348       0.473567       0.359334      -1.213580       0.010767       0.008546       0.013833       0.019501       0.004314       0.034704      -0.008744      -0.134835      -0.156721      -0.082410      -0.011690       0.094100             24.327554      28.145978      -0.027900      -3.320463      13.334708       0.183532      31.501977           0.000005
            3              H       5.857830       1.384708       1.020914       0.121407       1.169856 0.87948052E+01  0.87680572E+02                                 1.777756                            1.692029      -1.051552       2.382447                    0.997333       3.444199       9.457408       0.503278       1.220733      -0.723307      -0.028719       0.024747       0.016996       0.041546      -0.008841      -0.006507       0.001496      -0.007691      -0.011775      -0.011132      -0.001927       0.013059              1.793406       1.855818      -0.383519      -0.293698       1.893425       0.114309       1.630975           0.000004
            4              H       0.120603       7.608576       0.810183       0.109235       1.083462 0.77782078E+01  0.76767005E+02                                 1.811593                            1.678958      -1.255277       2.274825                    0.994375       3.855396      11.267088       0.456646       1.359037      -0.689788       0.005234      -0.037662       0.009549       0.039205      -0.004254      -0.007858      -0.002103      -0.009484      -0.024112      -0.013789       0.003347       0.010443              1.889128       1.580096      -0.216176       0.019533       2.416939      -0.423531       1.670350           0.000004
            5              H       0.346114      -0.735828       6.593125       0.110973       1.170796 0.83876699E+01  0.83380394E+02                                 1.830985                            1.687508      -1.110923       2.340224                    0.996733       3.649852      10.304904       0.483952       1.273155      -0.709358      -0.026781      -0.015152      -0.025781       0.040143      -0.003173       0.005739       0.003204       0.021713       0.009232      -0.013856       0.001075       0.012780              1.908977       1.848155       0.272254       0.396179       1.751685       0.487980       2.127092           0.000004
            6              H       5.936466       4.701795       0.078919       0.119883       1.025838 0.72546789E+01  0.69690768E+02                                 1.698903                            1.587590      -0.877772       2.464578                    0.998935       3.447678       9.633198       0.489395       1.302835      -0.703839       0.039341      -0.000203       0.003947       0.039539      -0.002386       0.004608       0.008087       0.019143      -0.009624      -0.014865       0.002339       0.012525              1.755204       2.384225      -0.099414       0.024077       1.468732       0.103705       1.412656           0.000005
            7              H      -0.704342       3.677145       7.374763       0.121407       1.169857 0.87948193E+01  0.87680753E+02                                 1.777757                            1.692031      -1.051554       2.382446                    0.997333       3.444201       9.457417       0.503278       1.220733      -0.723307       0.028719      -0.024747      -0.016996       0.041546      -0.008841      -0.006507       0.001496      -0.007691      -0.011775      -0.011132      -0.001927       0.013059              1.793408       1.855821      -0.383520      -0.293699       1.893427       0.114309       1.630977           0.000004
            8              H       5.032885      -2.546723       7.585494       0.109236       1.083463 0.77782138E+01  0.76767077E+02                                 1.811594                            1.678958      -1.255277       2.274824                    0.994375       3.855397      11.267091       0.456646       1.359036      -0.689788      -0.005234       0.037662      -0.009549       0.039205      -0.004254      -0.007858      -0.002103      -0.009484      -0.024112      -0.013789       0.003347       0.010443              1.889129       1.580096      -0.216176       0.019533       2.416940      -0.423531       1.670350           0.000004
            9              H       4.807374       5.797681       1.802552       0.110973       1.170798 0.83876806E+01  0.83380522E+02                                 1.830985                            1.687508      -1.110924       2.340224                    0.996733       3.649854      10.304909       0.483952       1.273155      -0.709358       0.026781       0.015152       0.025781       0.040143      -0.003173       0.005739       0.003204       0.021713       0.009232      -0.013856       0.001075       0.012780              1.908978       1.848156       0.272254       0.396179       1.751685       0.487980       2.127093           0.000004
           10              H      -0.782978       0.360058       8.316758       0.119885       1.025837 0.72546645E+01  0.69690590E+02                                 1.698900                            1.587587      -0.877770       2.464579                    0.998935       3.447674       9.633182       0.489396       1.302834      -0.703839      -0.039340       0.000204      -0.003947       0.039539      -0.002386       0.004608       0.008087       0.019143      -0.009624      -0.014865       0.002339       0.012525              1.755201       2.384220      -0.099413       0.024077       1.468730       0.103705       1.412654           0.000005
           11              C       5.941314      -0.963600       2.277747       0.568240      23.741923 0.26693766E+03  0.56094335E+04                                 7.611089                            5.781219      -0.004660       2.045170                    0.999669      22.810945      63.996109       0.620779       0.469527      -1.022767      -0.035174      -0.047163       0.033322       0.067616       0.037815       0.075681       0.054861      -0.010031      -0.033002      -0.084282      -0.028255       0.112537              8.880033       8.084217      -0.030791      -3.529845       8.332460      -3.236232      10.223423           0.000014
           12              C       6.712720      -0.472440       1.083882      -0.018324      36.360947 0.43456713E+03  0.10130676E+05                                 9.470590                            6.892573       0.044898       2.019442                    0.999286      27.089967      75.465427       0.640896       0.409956      -1.077325       0.010720       0.010996      -0.043581       0.046208       0.005375      -0.002353       0.000784       0.004845      -0.025998      -0.009275      -0.001082       0.010357             11.412719       9.148606       0.118278      -4.783842      12.215507      -4.779881      12.874045           0.000013
           13              C       6.502472       0.822402       0.607007      -0.086054      32.749192 0.41941014E+03  0.97828273E+04                                 8.931017                            6.860218       0.071148       2.002453                    0.999651      28.841246      82.882480       0.624040       0.420793      -1.060268       0.013730      -0.012297      -0.017284       0.025269      -0.005546       0.008003       0.020338       0.017426      -0.031233      -0.029741       0.013368       0.016373             10.191001       7.832934      -0.245293      -3.278472      12.024330      -4.279075      10.715738           0.000015
           14              C      -0.024226       8.487208       0.481072      -0.112023      34.243147 0.45703105E+03  0.10921630E+05                                 9.294737                            7.233170      -0.022744       1.965771                    0.999461      29.826831      87.538623       0.597065       0.429282      -1.052101      -0.004276       0.018849      -0.021228       0.028709       0.004000       0.013935      -0.005099      -0.019238      -0.073238      -0.031056       0.008292       0.022764             10.487445       9.187323      -0.774099      -4.023298      11.065150      -3.230935      11.209861           0.000016
           15              C       2.975142      -1.145434       6.260656       0.583446      24.143003 0.26078264E+03  0.54502716E+04                                 7.698400                            5.724959      -0.036852       2.040223                    0.999567      22.543215      63.150111       0.621827       0.471300      -1.021420       0.024099      -0.036625      -0.039280       0.058865      -0.027166       0.061718      -0.080725      -0.041096       0.020530      -0.086089      -0.034173       0.120262              9.079934       9.651825      -0.112473      -2.524639       7.800360       3.901713       9.787617           0.000015
           16              C       2.222598      -0.481073       7.373923      -0.012817      36.605942 0.43200016E+03  0.10048378E+05                                 9.502196                            6.876628       0.062090       2.028739                    0.999243      26.867220      74.578192       0.641498       0.410486      -1.077786      -0.019589       0.018872       0.032646       0.042493       0.011131      -0.010081      -0.000563      -0.025255      -0.039579      -0.021282      -0.002631       0.023913             11.473637      12.725479      -2.049796      -2.023879       8.564233       5.585621      13.131198           0.000014
           17              C       0.830463      -0.367772       7.323549      -0.099153      33.625172 0.42622898E+03  0.99827172E+04                                 9.087336                            6.919247       0.084227       2.004826                    0.999656      29.017417      83.578276       0.620861       0.421217      -1.059929      -0.002909       0.003214       0.027202       0.027545       0.017328       0.021585      -0.003084      -0.003729      -0.026320      -0.030449       0.003327       0.027122             10.424635      12.273171      -1.315945      -1.130527       8.046159       4.577583      10.954575           0.000015
           18              C       4.989907       4.776929       0.049534      -0.095086      33.667701 0.42421797E+03  0.99076052E+04                                 9.061327                            6.878211       0.223166       2.051642                    0.999755      28.693173      82.086592       0.627095       0.418209      -1.063574      -0.025514       0.012696       0.005846       0.029092       0.005571       0.010466      -0.009428       0.016974      -0.054205      -0.025269       0.004421       0.020847             10.443550      10.859053      -1.244691      -0.687104       8.600196       5.182389      11.871403           0.000019
           19              C      -0.787826       6.025453       6.117930       0.568240      23.741927 0.26693771E+03  0.56094350E+04                                 7.611091                            5.781220      -0.004661       2.045169                    0.999669      22.810950      63.996136       0.620778       0.469527      -1.022766       0.035174       0.047163      -0.033322       0.067616       0.037815       0.075681       0.054861      -0.010031      -0.033002      -0.084282      -0.028255       0.112538              8.880035       8.084219      -0.030791      -3.529846       8.332462      -3.236232      10.223425           0.000014
           20              C      -1.559232       5.534293       7.311795      -0.018324      36.360971 0.43456747E+03  0.10130686E+05                                 9.470595                            6.892576       0.044897       2.019441                    0.999286      27.089977      75.465462       0.640896       0.409956      -1.077325      -0.010720      -0.010996       0.043581       0.046208       0.005375      -0.002353       0.000784       0.004846      -0.025998      -0.009275      -0.001082       0.010357             11.412725       9.148610       0.118278      -4.783845      12.215512      -4.779883      12.874052           0.000013
           21              C      -1.348984       4.239451       7.788670      -0.086052      32.749134 0.41940923E+03  0.97828004E+04                                 8.931005                            6.860209       0.071150       2.002454                    0.999651      28.841216      82.882360       0.624041       0.420793      -1.060268      -0.013730       0.012297       0.017284       0.025269      -0.005546       0.008003       0.020338       0.017425      -0.031234      -0.029741       0.013368       0.016373             10.190987       7.832925      -0.245295      -3.278467      12.024312      -4.279066      10.715722           0.000015
           22              C       5.177714      -3.425355       7.914605      -0.112021      34.243113 0.45703046E+03  0.10921611E+05                                 9.294729                            7.233164      -0.022742       1.965772                    0.999461      29.826814      87.538546       0.597065       0.429282      -1.052101       0.004276      -0.018849       0.021228       0.028709       0.004000       0.013935      -0.005099      -0.019238      -0.073238      -0.031056       0.008292       0.022764             10.487435       9.187315      -0.774098      -4.023293      11.065141      -3.230932      11.209850           0.000017
           23              C       2.178346       6.207287       2.135021       0.583446      24.142999 0.26078259E+03  0.54502702E+04                                 7.698399                            5.724958      -0.036852       2.040223                    0.999567      22.543212      63.150102       0.621827       0.471300      -1.021420      -0.024099       0.036625       0.039280       0.058865      -0.027166       0.061718      -0.080725      -0.041096       0.020530      -0.086089      -0.034173       0.120262              9.079933       9.651825      -0.112473      -2.524639       7.800359       3.901712       9.787616           0.000015
           24              C       2.930890       5.542926       1.021754      -0.012817      36.605945 0.43200020E+03  0.10048380E+05                                 9.502197                            6.876628       0.062090       2.028739                    0.999243      26.867221      74.578195       0.641498       0.410486      -1.077786       0.019588      -0.018872      -0.032646       0.042493       0.011131      -0.010081      -0.000563      -0.025255      -0.039579      -0.021282      -0.002631       0.023913             11.473638      12.725480      -2.049797      -2.023880       8.564234       5.585622      13.131199           0.000015
           25              C       4.323025       5.429625       1.072128      -0.099152      33.625155 0.42622870E+03  0.99827087E+04                                 9.087332                            6.919244       0.084228       2.004826                    0.999656      29.017409      83.578240       0.620861       0.421217      -1.059929       0.002909      -0.003214      -0.027202       0.027545       0.017328       0.021585      -0.003084      -0.003729      -0.026320      -0.030449       0.003327       0.027122             10.424631      12.273165      -1.315944      -1.130527       8.046156       4.577581      10.954571           0.000015
           26              C       0.163581       0.284924       8.346143      -0.095086      33.667690 0.42421783E+03  0.99076008E+04                                 9.061325                            6.878210       0.223168       2.051642                    0.999755      28.693166      82.086561       0.627095       0.418209      -1.063574       0.025514      -0.012696      -0.005846       0.029092       0.005571       0.010466      -0.009428       0.016973      -0.054205      -0.025269       0.004422       0.020847             10.443548      10.859049      -1.244691      -0.687104       8.600194       5.182388      11.871400           0.000019
           27              O       5.014718      -0.284669       2.753782      -0.510312      25.758005 0.39915335E+03  0.88940002E+04                                 6.742363                            6.064907       0.784207       2.310050                    0.999093      26.322724      66.298475       0.795443       0.345573      -1.151572      -0.003445       0.005332      -0.017131       0.018270       0.004079       0.011032       0.068609       0.072877      -0.047475      -0.091223       0.034659       0.056564              7.029445       8.100012      -1.307678      -2.360434       6.292113       0.090748       6.696210           0.000005
           28              O       6.033648       7.670388       2.767215      -0.604938      40.882200 0.65887461E+03  0.16623575E+05                                 9.376213                            7.910373       0.234146       2.107636                    0.996837      28.741084      76.768545       0.681651       0.356141      -1.144120      -0.019109       0.010561      -0.053218       0.057522      -0.004488       0.038685      -0.017088      -0.083150      -0.022842      -0.064541       0.010905       0.053636             10.556766       9.286429      -0.868353       0.215231      11.174992      -4.124700      11.208877           0.000006
           29              O       2.464866      -2.133586       5.649451      -0.601760      38.832387 0.60101940E+03  0.14843343E+05                                 9.065414                            7.568082       0.383721       2.150926                    0.997691      28.718462      76.293794       0.693982       0.357367      -1.141297      -0.001292      -0.000410       0.051034       0.051052       0.017892       0.043683      -0.000197      -0.098275      -0.014044      -0.076070       0.020166       0.055903             10.152307       9.872391       2.625292       2.025475       9.731525       4.350887      10.853005           0.000009
           30              O       4.121409      -0.716788       5.982759      -0.515975      28.907478 0.43466721E+03  0.98999370E+04                                 7.378661                            6.375389       0.703817       2.288379                    0.998756      26.503366      67.623074       0.766907       0.350661      -1.146674      -0.007554       0.010421       0.003929       0.013457      -0.002382      -0.009325      -0.057516       0.081386      -0.036241      -0.082447       0.032981       0.049466              8.023921      11.042426       0.683514      -2.174968       5.955571       0.632579       7.073767           0.000012
           31              O       0.138770       5.346522       5.641895      -0.510312      25.758033 0.39915390E+03  0.88940158E+04                                 6.742369                            6.064912       0.784206       2.310050                    0.999093      26.322734      66.298520       0.795442       0.345573      -1.151571       0.003445      -0.005332       0.017131       0.018269       0.004079       0.011032       0.068610       0.072877      -0.047475      -0.091223       0.034659       0.056564              7.029451       8.100019      -1.307679      -2.360436       6.292119       0.090748       6.696216           0.000005
           32              O      -0.880160      -2.608535       5.628462      -0.604938      40.882206 0.65887473E+03  0.16623579E+05                                 9.376214                            7.910374       0.234146       2.107636                    0.996837      28.741087      76.768555       0.681651       0.356141      -1.144120       0.019109      -0.010561       0.053218       0.057522      -0.004488       0.038685      -0.017088      -0.083150      -0.022842      -0.064541       0.010905       0.053635             10.556767       9.286430      -0.868354       0.215231      11.174993      -4.124700      11.208877           0.000006
           33              O       2.688622       7.195439       2.746226      -0.601760      38.832385 0.60101938E+03  0.14843343E+05                                 9.065413                            7.568082       0.383721       2.150926                    0.997691      28.718462      76.293793       0.693982       0.357367      -1.141297       0.001292       0.000410      -0.051034       0.051052       0.017892       0.043683      -0.000197      -0.098275      -0.014044      -0.076070       0.020166       0.055903             10.152307       9.872391       2.625292       2.025475       9.731525       4.350887      10.853005           0.000009
           34              O       1.032079       5.778641       2.412918      -0.515975      28.907472 0.43466710E+03  0.98999339E+04                                 7.378660                            6.375388       0.703817       2.288379                    0.998756      26.503363      67.623063       0.766907       0.350661      -1.146674       0.007554      -0.010421      -0.003929       0.013457      -0.002382      -0.009325      -0.057516       0.081386      -0.036241      -0.082447       0.032981       0.049466              8.023920      11.042425       0.683514      -2.174967       5.955571       0.632579       7.073766           0.000012

******************************************************
Auxiliary information for the entire system
The total spin magnetic moment of the unit cell is   0.000352
The total net atomic charge of the unit cell is   -0.000001
Accuracy of reproducing the electrostatic potential in the unit cell:
  The inner radius (bohr) =    5.0000
  The outer radius (bohr) =   12.0000
  Valid grid points have density less than (e/(bohr^3)) =    0.0001
  The number of valid grid points were=        25551
  The rms potential error without charges in kcal/mol is=      5.10527
  The rms potential error with partial charges in kcal/mol is=      0.45020
  The RRMSE value at monopole order=      0.08818
  The rms potential error with partial charges and cloud penetration in kcal/mol is=      0.43060
  The RRMSE value at monopole order with cloud penetration is=      0.08434
  The rms potential error with partial charges and atomic dipoles in kcal/mol is=      0.47422
  The RRMSE value at dipole order=      0.09289
  The rms potential error with partial charges, atomic dipoles and cloud penetration in kcal/mol is=      0.47230
  The RRMSE value at dipole order with cloud penetration=      0.09251

******************************************************
The electron densities and ab initio electrostatic potential were computed in VASP using the PBE functional and
projector augmented wave method. See the main text of the journal article for a description of computational details.
The atomic charges, dipoles, and quadrupoles were computed with the DDEC6 method as described in
(a) T. A. Manz and N. Gabaldon Limas, RSC Adv. 6 (2016) 47771-47801 DOI: 10.1039/c6ra04656h
(b) N. Gabaldon Limas and T. A. Manz, RSC Adv. 8 (2018) 2678-2707 DOI: 10.1039/c7ra11829e.
For each atom in the material, the electron cloud parameters were fit to the spherically averaged atom-in-material
electron density using radial positions for which this density was between 10^-4 and 10^-2 electrons per cubic bohr.
The polarizabilities, dispersion coefficients, and quantum Drude oscillator (QDO) parameters were fit using the MCLF method.
The magnetic structure of the system was optimized in VASP from the default ferromagnetic initial guess using spin polarization.
The atomic spin moments (ASMs) were computed on this optimized magnetic structure using the DDEC6 partition as inputs
to the method of T. A. Manz and D. S. Sholl, J. Chem. Theory Comput. 7 (2011) 4146-4164 DOI: 10.1021/ct200539n.
The RMSE and RRMSE were computed using a uniform grid with Ewald summation.
