# Supplementary material for: A collection of forcefield precursors for metal–organic frameworks
Source: RSC Adv. 2019 Nov 13;9(63):36492–507. doi: 10.1039/c9ra07327b (PMC9075174; doi:10.1039/c9ra07327b)
Supplement: RA-009-C9RA07327B-s4319 [file RA-009-C9RA07327B-s4319.xyz]

  102
jmolscript: load "" {1 1 1} spacegroup "x,y,z" unitcell [{     10.788500     0.000000     0.000000 }, {      5.394224    12.547968     0.000000 }, {      5.394219     1.529075    13.609093 }]
Cd    14.251373     1.422348     8.337203     1.034020
Cd    14.251353     7.145248    12.076437     1.033197
Cd     7.325570    12.654695     5.271890     1.034020
Cd     7.325590     6.931795     1.532656     1.033198
Cd    13.142197     4.283798    10.206820     1.156892
Cd     8.434746     9.793245     3.402273     1.156892
H     10.044064     1.902008    12.382914     0.119477
H      8.887542    11.415273     0.137452     0.111677
H     15.665937     9.883019    11.505127     0.110851
H     16.899062    11.385152    10.210902     0.119234
H     11.067872    12.266891    12.184221     0.118100
H     15.244117     3.501746    12.806157     0.113009
H     10.044063     6.665589     8.030726     0.119044
H      8.887536     8.171217     6.667095     0.111741
H     10.271689    11.232546     8.908512     0.110422
H     11.504815     9.730412    10.202737     0.119276
H     16.462137     8.848673     8.229419     0.117330
H     15.244124     5.065851     7.607483     0.112394
H     11.532879    12.175035     1.226179     0.119477
H     12.689401     2.661770    13.471641     0.111677
H      5.911006     4.194024     2.103966     0.110851
H      4.677881     2.691891     3.398191     0.119234
H     10.509071     1.810152     1.424872     0.118100
H      6.332826    10.575297     0.802936     0.113009
H     11.532880     7.411454     5.578367     0.119044
H     12.689407     5.905826     6.941998     0.111741
H     11.305254     2.844497     4.700581     0.110422
H     10.072128     4.346631     3.406356     0.119276
H      5.114806     5.228370     5.379674     0.117330
H      6.332819     9.011192     6.001610     0.112394
C     11.736785     1.467134    10.360739     0.615194
C     16.291664    13.064551    11.176740    -0.013559
C     15.504100    13.517927    12.215522    -0.102660
C     14.803927    12.622729    13.020500    -0.093382
C     14.869740    11.264920    12.763696    -0.034633
C     15.634648    10.812488    11.702051    -0.101586
C     16.357477    11.707709    10.921841    -0.101407
C      8.746974     8.770562     0.025993     0.623573
C      4.531144     1.701830    10.858151     0.600862
C      4.992889     1.620917    12.280029    -0.012249
C     10.950274    13.008898    12.764241    -0.102490
C     15.624952     2.691982    13.129645    -0.102406
C     11.736774     7.100463    10.052901     0.615220
C     10.897428     8.051014     9.236900    -0.014754
C     10.109871     7.597638     8.198118    -0.100945
C      9.409697     8.492836     7.393140    -0.094873
C      9.475503     9.850645     7.649943    -0.034497
C     10.240405    10.303076     8.711589    -0.100854
C     10.963235     9.407856     9.491798    -0.100592
C      8.746956    10.815927     6.778553     0.623198
C     15.319636     6.865767     9.555489     0.599188
C     15.781387     6.946679     8.133611    -0.011149
C     16.344545     8.106667     7.649399    -0.102207
C     15.624957     5.875614     7.283995    -0.102140
C      9.840158    12.609909     3.248354     0.615194
C      5.285279     1.012492     2.432353    -0.013559
C      6.072843     0.559116     1.393571    -0.102660
C      6.773016     1.454314     0.588593    -0.093382
C      6.707203     2.812123     0.845397    -0.034633
C      5.942295     3.264555     1.907042    -0.101586
C      5.219466     2.369334     2.687252    -0.101407
C      7.435750     3.777406    -0.025993     0.623573
C      6.257299    12.375213     2.750942     0.600862
C      5.795554    12.456126     1.329064    -0.012249
C     10.626669     1.068145     0.844852    -0.102490
C      5.951991    11.385061     0.479448    -0.102406
C      9.840169     6.976580     3.556192     0.615220
C     10.679515     6.026029     4.372193    -0.014754
C     11.467072     6.479405     5.410975    -0.100945
C     12.167246     5.584207     6.215953    -0.094873
C     12.101440     4.226398     5.959150    -0.034497
C     11.336538     3.773967     4.897504    -0.100854
C     10.613708     4.669187     4.117295    -0.100592
C     12.829987     3.261116     6.830540     0.623198
C      6.257307     7.211276     4.053604     0.599188
C      5.795556     7.130364     5.475482    -0.011149
C      5.232398     5.970376     5.959694    -0.102207
C      5.951986     8.201429     6.325098    -0.102140
O     11.746383     2.667490    10.722740    -0.582512
O     17.749193    13.526021     9.405108    -0.586791
O      8.239696     9.159848     1.108597    -0.588939
O     14.009253     9.103676    13.266416    -0.576307
O     14.874617     2.783668    10.408779    -0.606733
O     10.013838    13.227358    10.148709    -0.538420
O     11.746379     5.900106     9.690899    -0.582523
O     12.354952     7.589544    11.008531    -0.586798
O      8.239684    10.426641     5.695950    -0.588289
O      8.615009    12.011888     7.147223    -0.576798
O     14.874612     5.783928    10.004861    -0.606296
O     15.408098     7.888206    10.264931    -0.537109
O      9.830560    11.409553     2.886353    -0.582512
O      3.827750     0.551022     4.203985    -0.586791
O     13.337247     4.917195    12.500496    -0.588939
O      7.567690     4.973367     0.342677    -0.576307
O      6.702326    11.293375     3.200314    -0.606734
O     11.563105     0.849685     3.460384    -0.538420
O      9.830564     8.176937     3.918194    -0.582523
O      9.221991     6.487499     2.600562    -0.586798
O     13.337259     3.650402     7.913143    -0.588289
O     12.961934     2.065155     6.461870    -0.576798
O      6.702331     8.293115     3.604232    -0.606296
O      6.168845     6.188837     3.344162    -0.537109

The following XYZ coordinates are in angstroms. Other properties are in atomic units.
The sperically averaged electron density of each atom fit to a function of the form exp(a - br)
eigen_1, eigen_2 and eigen_3 are the three eigenvalues of traceless quadrupole moment tensor
  atom number  atomic symbol              X              Y              Z     net charge C6 coefficient C8 coefficient C10 coefficient fluctuating dipole atomic polarizability isotropic forcefield polarizability              a              b squared Pearson coefficient          <r^3>          <r^4>         wp_QDO          m_QDO          q_QDO       dipole_x       dipole_y       dipole_z         dipole            Qxy            Qxz            Qyz     Q(x^2-y^2)  Q(3z^2 - R^2)        eigen_1        eigen_2        eigen_3 static polarizability      alpha(xx)      alpha(xy)      alpha(xz)      alpha(yy)      alpha(yz)      alpha(zz) atomic spin moment
            1             Cd      14.251373       1.422348       8.337203       1.034020     142.858842 0.33317462E+04  0.11899997E+06                                20.885644                           17.926929       0.813468       1.985671                    0.999327      74.765614     196.857192       0.474089       0.361719      -1.207254      -0.019357      -0.064145      -0.037301       0.076686       0.061746      -0.063200      -0.031473       0.054019      -0.015787      -0.067354      -0.044714       0.112068             24.206068      17.677920      -2.625382       2.895981      23.965716       2.024464      30.974569          -0.000019
            2             Cd      14.251353       7.145248      12.076437       1.033197     142.747138 0.33288103E+04  0.11886337E+06                                20.869234                           17.914230       0.822374       1.988023                    0.999352      74.767993     196.807204       0.474470       0.361525      -1.207472      -0.018831       0.063553       0.037006       0.075915      -0.061951       0.064331      -0.031568       0.053309      -0.018646      -0.067605      -0.045472       0.113077             24.185610      17.665457       2.622949      -2.890049      23.948339       2.019000      30.943034          -0.000019
            3             Cd       7.325570      12.654695       5.271890       1.034020     142.858839 0.33317462E+04  0.11899997E+06                                20.885643                           17.926928       0.813468       1.985671                    0.999327      74.765614     196.857191       0.474089       0.361719      -1.207254       0.019358       0.064145       0.037301       0.076686       0.061746      -0.063200      -0.031473       0.054019      -0.015787      -0.067354      -0.044714       0.112068             24.206068      17.677919      -2.625382       2.895981      23.965715       2.024463      30.974568          -0.000019
            4             Cd       7.325590       6.931795       1.532656       1.033198     142.747104 0.33288094E+04  0.11886332E+06                                20.869230                           17.914227       0.822375       1.988023                    0.999352      74.767989     196.807181       0.474470       0.361525      -1.207472       0.018831      -0.063553      -0.037006       0.075915      -0.061951       0.064331      -0.031568       0.053309      -0.018646      -0.067605      -0.045472       0.113077             24.185605      17.665454       2.622949      -2.890048      23.948334       2.018999      30.943027          -0.000019
            5             Cd      13.142197       4.283798      10.206820       1.156892     192.794605 0.40784174E+04  0.15219025E+06                                24.960986                           19.752315       0.474964       1.908216                    0.999367      72.467548     190.772985       0.457547       0.358737      -1.217957       0.038665      -0.000196       0.000510       0.038668      -0.000194      -0.000217      -0.021336       0.197224       0.087980      -0.116399       0.032450       0.083950             30.687311      21.157962      -0.002654       0.000911      41.333984      -1.940770      29.569987          -0.000005
            6             Cd       8.434746       9.793245       3.402273       1.156892     192.794604 0.40784175E+04  0.15219026E+06                                24.960986                           19.752315       0.474964       1.908216                    0.999367      72.467548     190.772986       0.457547       0.358737      -1.217957      -0.038665       0.000196      -0.000510       0.038668      -0.000194      -0.000217      -0.021336       0.197224       0.087980      -0.116399       0.032450       0.083950             30.687311      21.157962      -0.002655       0.000911      41.333982      -1.940769      29.569988          -0.000005
            7              H      10.044064       1.902008      12.382914       0.119477       1.222442 0.93983013E+01  0.95093451E+02                                 1.822120                            1.743535      -1.100517       2.355572                    0.996914       3.462721       9.522699       0.499070       1.212951      -0.725769      -0.005645       0.040482       0.007383       0.041535      -0.008788      -0.010484       0.004449      -0.020159      -0.017821      -0.017443      -0.001613       0.019056              1.839179       1.551513       0.080159      -0.053869       2.379871       0.155483       1.586154          -0.000006
            8              H       8.887542      11.415273       0.137452       0.111677       1.120896 0.83115174E+01  0.83212762E+02                                 1.840003                            1.727978      -1.277447       2.270063                    0.993661       3.822226      11.167264       0.454119       1.347185      -0.692870      -0.019118       0.016415       0.032032       0.040755      -0.002994      -0.013311       0.006429      -0.019990      -0.002299      -0.019279       0.002636       0.016644              1.896534       1.946715      -0.105523      -0.488611       1.641018       0.226229       2.101868          -0.000003
            9              H      15.665937       9.883019      11.505127       0.110851       1.255218 0.88993760E+01  0.89672328E+02                                 1.899493                            1.722396      -1.349221       2.228399                    0.993617       3.771218      10.675327       0.486261       1.250080      -0.713518       0.002567      -0.036964      -0.013490       0.039433      -0.002346      -0.008018       0.002428      -0.008362      -0.007856      -0.010765       0.002004       0.008760              1.997301       1.520947       0.115989      -0.086796       2.805436       0.357020       1.665520          -0.000005
           10              H      16.899062      11.385152      10.210902       0.119234       1.107216 0.79745646E+01  0.77795666E+02                                 1.731053                            1.622731      -0.973936       2.414151                    0.998502       3.410591       9.348081       0.507038       1.238275      -0.718741       0.022540      -0.016391      -0.028858       0.040119      -0.004817      -0.011186       0.008729      -0.011047      -0.001554      -0.014517      -0.002600       0.017117              1.777469       1.741238      -0.096265      -0.501628       1.626721       0.239849       1.964449          -0.000005
           11              H      11.067872      12.266891      12.184221       0.118100       1.084943 0.79107889E+01  0.76982555E+02                                 1.707249                            1.616836      -0.890022       2.455571                    0.999000       3.373701       9.221356       0.507914       1.239205      -0.718944       0.006102      -0.031921      -0.023428       0.040063      -0.008992       0.001483       0.005798      -0.026058       0.002162      -0.016782      -0.000304       0.017086              1.735155       1.437130      -0.145019       0.029314       1.927440       0.434045       1.840893          -0.000005
           12              H      15.244117       3.501746      12.806157       0.113009       1.198674 0.86614622E+01  0.87134320E+02                                 1.883815                            1.732174      -1.280578       2.264179                    0.994846       3.777025      10.864754       0.468689       1.299042      -0.703060      -0.014121       0.033993      -0.012672       0.038929      -0.002800       0.001578       0.001538      -0.023094       0.010272      -0.013772       0.003342       0.010431              1.971565       1.839984      -0.540230       0.231775       2.305126      -0.333720       1.769585          -0.000004
           13              H      10.044063       6.665589       8.030726       0.119044       1.224844 0.94202483E+01  0.95367565E+02                                 1.824225                            1.745326      -1.097431       2.356638                    0.996943       3.465695       9.532322       0.498937       1.212613      -0.725847      -0.005633      -0.040927      -0.006987       0.041900       0.008793       0.010550       0.004729      -0.019844      -0.017421      -0.017361      -0.001744       0.019105              1.841387       1.552952      -0.080296       0.053952       2.383522       0.155876       1.587686          -0.000006
           14              H       8.887536       8.171217       6.667095       0.111741       1.121773 0.83201872E+01  0.83318920E+02                                 1.840561                            1.728555      -1.279118       2.269264                    0.993559       3.824419      11.173938       0.454183       1.346680      -0.692955      -0.019376      -0.016738      -0.031726       0.040769       0.002891       0.013330       0.006477      -0.020422      -0.002004      -0.019445       0.002721       0.016724              1.897085       1.947202       0.105470       0.488596       1.641660       0.226213       2.102392          -0.000003
           15              H      10.271689      11.232546       8.908512       0.110422       1.259514 0.89352767E+01  0.90124927E+02                                 1.903618                            1.725686      -1.358526       2.224153                    0.993574       3.778077      10.700212       0.485873       1.249818      -0.713554       0.002642       0.036984       0.013654       0.039512       0.002419       0.008108       0.002354      -0.008414      -0.008128      -0.010889       0.002068       0.008822              2.001903       1.523731      -0.116466       0.087069       2.813144       0.358367       1.668834          -0.000005
           16              H      11.504815       9.730412      10.202737       0.119276       1.106177 0.79673289E+01  0.77729979E+02                                 1.732363                            1.623891      -0.983118       2.411176                    0.998448       3.410178       9.356102       0.505823       1.241172      -0.718113       0.022564       0.016450       0.029025       0.040276       0.004678       0.011042       0.008743      -0.011382      -0.001837      -0.014505      -0.002500       0.017005              1.778841       1.742555       0.096371       0.502238       1.627922       0.240123       1.966046          -0.000005
           17              H      16.462137       8.848673       8.229419       0.117330       1.086619 0.79248359E+01  0.77149878E+02                                 1.708782                            1.618066      -0.890167       2.455064                    0.998965       3.376008       9.228093       0.507841       1.238893      -0.719022       0.005981       0.032303       0.023952       0.040656       0.008934      -0.001342       0.005533      -0.025757       0.002296      -0.016575      -0.000226       0.016801              1.736789       1.438162       0.145287      -0.029265       1.929563       0.434967       1.842641          -0.000005
           18              H      15.244124       5.065851       7.607483       0.112394       1.193604 0.86145508E+01  0.86487543E+02                                 1.873215                            1.723498      -1.248573       2.277200                    0.995162       3.765643      10.797709       0.471807       1.293065      -0.704337      -0.014346      -0.034122       0.012686       0.039129       0.002915      -0.001695       0.001438      -0.023353       0.009883      -0.013884       0.003288       0.010596              1.959839       1.829533       0.534758      -0.229376       2.289977      -0.330377       1.760008          -0.000003
           19              H      11.532879      12.175035       1.226179       0.119477       1.222441 0.93982966E+01  0.95093387E+02                                 1.822119                            1.743534      -1.100517       2.355572                    0.996914       3.462720       9.522694       0.499070       1.212951      -0.725769       0.005645      -0.040482      -0.007383       0.041535      -0.008788      -0.010484       0.004449      -0.020159      -0.017822      -0.017443      -0.001613       0.019056              1.839179       1.551512       0.080159      -0.053868       2.379870       0.155483       1.586153          -0.000006
           20              H      12.689401       2.661770      13.471641       0.111677       1.120895 0.83115160E+01  0.83212748E+02                                 1.840003                            1.727978      -1.277447       2.270063                    0.993661       3.822226      11.167266       0.454118       1.347185      -0.692870       0.019117      -0.016415      -0.032032       0.040755      -0.002994      -0.013311       0.006429      -0.019990      -0.002299      -0.019279       0.002636       0.016644              1.896534       1.946715      -0.105523      -0.488611       1.641018       0.226229       2.101869          -0.000003
           21              H       5.911006       4.194024       2.103966       0.110851       1.255218 0.88993747E+01  0.89672312E+02                                 1.899493                            1.722396      -1.349221       2.228399                    0.993617       3.771218      10.675327       0.486261       1.250080      -0.713518      -0.002567       0.036964       0.013490       0.039433      -0.002346      -0.008018       0.002428      -0.008362      -0.007856      -0.010765       0.002004       0.008760              1.997301       1.520947       0.115989      -0.086796       2.805435       0.357020       1.665520          -0.000005
           22              H       4.677881       2.691891       3.398191       0.119234       1.107217 0.79745648E+01  0.77795667E+02                                 1.731052                            1.622730      -0.973936       2.414151                    0.998502       3.410591       9.348080       0.507038       1.238275      -0.718741      -0.022540       0.016391       0.028858       0.040119      -0.004817      -0.011186       0.008729      -0.011047      -0.001554      -0.014517      -0.002600       0.017117              1.777469       1.741238      -0.096265      -0.501628       1.626721       0.239849       1.964449          -0.000005
           23              H      10.509071       1.810152       1.424872       0.118100       1.084943 0.79107889E+01  0.76982555E+02                                 1.707249                            1.616836      -0.890022       2.455571                    0.999000       3.373701       9.221356       0.507914       1.239205      -0.718944      -0.006102       0.031921       0.023428       0.040063      -0.008992       0.001483       0.005798      -0.026058       0.002162      -0.016782      -0.000304       0.017086              1.735155       1.437130      -0.145019       0.029314       1.927440       0.434045       1.840893          -0.000005
           24              H       6.332826      10.575297       0.802936       0.113009       1.198674 0.86614646E+01  0.87134341E+02                                 1.883814                            1.732174      -1.280578       2.264179                    0.994846       3.777025      10.864750       0.468690       1.299041      -0.703060       0.014121      -0.033993       0.012672       0.038929      -0.002800       0.001578       0.001538      -0.023094       0.010272      -0.013772       0.003342       0.010431              1.971564       1.839984      -0.540230       0.231775       2.305126      -0.333719       1.769584          -0.000004
           25              H      11.532880       7.411454       5.578367       0.119044       1.224844 0.94202464E+01  0.95367536E+02                                 1.824224                            1.745326      -1.097431       2.356638                    0.996943       3.465695       9.532320       0.498937       1.212612      -0.725847       0.005633       0.040927       0.006987       0.041900       0.008793       0.010550       0.004729      -0.019844      -0.017421      -0.017361      -0.001744       0.019105              1.841386       1.552952      -0.080296       0.053952       2.383521       0.155876       1.587685          -0.000006
           26              H      12.689407       5.905826       6.941998       0.111741       1.121773 0.83201864E+01  0.83318913E+02                                 1.840561                            1.728555      -1.279118       2.269264                    0.993559       3.824419      11.173939       0.454183       1.346680      -0.692955       0.019376       0.016738       0.031726       0.040769       0.002891       0.013330       0.006477      -0.020422      -0.002004      -0.019445       0.002721       0.016723              1.897085       1.947202       0.105470       0.488596       1.641660       0.226213       2.102392          -0.000003
           27              H      11.305254       2.844497       4.700581       0.110422       1.259514 0.89352729E+01  0.90124882E+02                                 1.903618                            1.725686      -1.358526       2.224153                    0.993574       3.778076      10.700210       0.485873       1.249818      -0.713554      -0.002642      -0.036984      -0.013654       0.039512       0.002419       0.008108       0.002354      -0.008414      -0.008128      -0.010889       0.002068       0.008822              2.001903       1.523731      -0.116466       0.087069       2.813144       0.358367       1.668834          -0.000005
           28              H      10.072128       4.346631       3.406356       0.119276       1.106177 0.79673289E+01  0.77729979E+02                                 1.732363                            1.623891      -0.983118       2.411176                    0.998448       3.410178       9.356102       0.505823       1.241172      -0.718113      -0.022564      -0.016450      -0.029025       0.040276       0.004678       0.011042       0.008743      -0.011382      -0.001837      -0.014505      -0.002500       0.017005              1.778841       1.742555       0.096371       0.502238       1.627922       0.240123       1.966046          -0.000005
           29              H       5.114806       5.228370       5.379674       0.117330       1.086619 0.79248360E+01  0.77149878E+02                                 1.708782                            1.618066      -0.890167       2.455064                    0.998965       3.376008       9.228092       0.507841       1.238892      -0.719023      -0.005981      -0.032303      -0.023952       0.040656       0.008934      -0.001342       0.005533      -0.025757       0.002296      -0.016575      -0.000226       0.016801              1.736789       1.438162       0.145287      -0.029265       1.929563       0.434967       1.842641          -0.000005
           30              H       6.332819       9.011192       6.001610       0.112394       1.193604 0.86145501E+01  0.86487532E+02                                 1.873215                            1.723498      -1.248573       2.277200                    0.995162       3.765643      10.797708       0.471808       1.293065      -0.704337       0.014346       0.034122      -0.012686       0.039129       0.002915      -0.001695       0.001438      -0.023353       0.009883      -0.013884       0.003288       0.010596              1.959839       1.829532       0.534757      -0.229376       2.289977      -0.330376       1.760008          -0.000003
           31              C      11.736785       1.467134      10.360739       0.615194      23.366375 0.24303509E+03  0.49920814E+04                                 7.522405                            5.527177      -0.004870       2.058457                    0.999398      21.992908      61.134710       0.632593       0.471378      -1.021082       0.027492       0.043132      -0.037374       0.063348      -0.043482       0.083567      -0.010252       0.083534       0.027314      -0.078732      -0.038971       0.117704              8.985493       7.735851       2.356345      -3.816397      10.394512      -0.599726       8.826116          -0.000006
           32              C      16.291664      13.064551      11.176740      -0.013559      36.337143 0.42079843E+03  0.97222963E+04                                 9.454644                            6.769258       0.078699       2.033493                    0.999239      26.745471      73.955212       0.649190       0.408356      -1.079350      -0.024660      -0.026333       0.023678       0.043153      -0.004038       0.014408       0.002989       0.003032       0.019521      -0.015055      -0.002316       0.017371             11.622817      10.408376       3.827007      -5.759479      13.497032      -2.080535      10.963043          -0.000006
           33              C      15.504100      13.517927      12.215522      -0.102660      32.434218 0.42278712E+03  0.98933283E+04                                 8.879669                            6.901107      -0.008272       1.973957                    0.999569      29.155290      84.251373       0.619639       0.422422      -1.057965      -0.000269      -0.024667       0.000981       0.024688      -0.013752       0.018370       0.003815      -0.013222      -0.036054      -0.028737       0.005780       0.022958             10.112856       9.217913       2.480046      -4.763690      10.852165      -1.160831      10.268491          -0.000009
           34              C      14.803927      12.622729      13.020500      -0.093382      34.177593 0.44828542E+03  0.10659262E+05                                 9.267674                            7.154334      -0.094415       1.947059                    0.999357      29.486073      86.276314       0.601615       0.428169      -1.052957       0.024913      -0.003516      -0.017086       0.030413      -0.014105       0.003656       0.014064       0.015787       0.029878      -0.026558       0.009058       0.017500             10.645832       9.032055       2.695690      -4.149596      13.225736      -1.179507       9.679703          -0.000006
           35              C      14.869740      11.264920      12.763696      -0.034633      36.390279 0.42554704E+03  0.98656876E+04                                 9.439620                            6.803321       0.170898       2.062975                    0.999352      26.919745      74.714189       0.647740       0.407874      -1.079006       0.024968       0.029872      -0.025232       0.046394       0.008453       0.004246       0.003686       0.002960       0.025728      -0.012870       0.000419       0.012451             11.469319       8.978268       3.009589      -5.079513      14.201626      -1.971674      11.228062          -0.000005
           36              C      15.634648      10.812488      11.702051      -0.101586      35.216398 0.43253473E+03  0.10187182E+05                                 9.415216                            7.009772      -0.053721       1.957722                    0.999514      29.408670      85.475970       0.610457       0.426008      -1.054911      -0.000572       0.030181      -0.006309       0.030838      -0.009317       0.015923       0.018712      -0.012115      -0.022563      -0.031225       0.009421       0.021804             10.915082       9.094647       2.673931      -4.738201      13.002608      -0.608786      10.647991          -0.000014
           37              C      16.357477      11.707709      10.921841      -0.101407      33.524976 0.42292538E+03  0.98785488E+04                                 9.032439                            6.870786       0.052804       1.990756                    0.999673      29.027268      83.285522       0.626464       0.418582      -1.062404      -0.015427       0.000010       0.018889       0.024388      -0.009529      -0.004299       0.015453       0.018439       0.018866      -0.022520       0.002182       0.020337             10.354908       8.625850       3.026310      -4.048249      13.387132      -1.157236       9.051741          -0.000011
           38              C       8.746974       8.770562       0.025993       0.623573      24.449203 0.23720665E+03  0.48512835E+04                                 7.761275                            5.465756       0.036091       2.075436                    0.999541      21.873786      61.016352       0.634120       0.472286      -1.018824      -0.030898      -0.048141       0.040753       0.070235      -0.051821       0.078873       0.006693       0.108346      -0.071626      -0.093360      -0.029323       0.122683              9.489381       6.394881       2.425661      -3.033779      11.889904      -0.686356      10.183359          -0.000005
           39              C       4.531144       1.701830      10.858151       0.600862      24.383871 0.24773464E+03  0.51138542E+04                                 7.743839                            5.575456      -0.070759       2.033085                    0.999460      22.205593      61.911174       0.630579       0.470549      -1.021368      -0.011368       0.009370      -0.056379       0.058272       0.042671      -0.056473      -0.011760       0.101396      -0.213560      -0.089399      -0.029631       0.119030              9.350789       6.268322      -1.786611       3.367850       9.003577      -0.020277      12.780467          -0.000005
           40              C       4.992889       1.620917      12.280029      -0.012249      35.473826 0.41435875E+03  0.95413713E+04                                 9.311578                            6.726351       0.118596       2.050711                    0.999381      26.563785      73.447509       0.649618       0.409462      -1.078089       0.014946      -0.001709       0.037354       0.040269       0.006278      -0.006549      -0.003370       0.004774      -0.011370      -0.007450      -0.004551       0.012001             11.353590       7.951332      -2.828424       4.671378       9.724075      -0.522305      16.385363          -0.000005
           41              C      10.950274      13.008898      12.764241      -0.102490      32.999394 0.41875266E+03  0.97552921E+04                                 8.935693                            6.830039       0.090313       2.003982                    0.999706      28.915722      82.812307       0.629366       0.417753      -1.063102       0.001740       0.017756       0.019101       0.026137       0.002599      -0.010157       0.020009      -0.015357      -0.035501      -0.026942       0.002075       0.024867             10.287205       7.870720      -2.992416       4.035049       9.448874      -1.039521      13.542020          -0.000010
           42              C      15.624952       2.691982      13.129645      -0.102406      33.159364 0.42926095E+03  0.10093530E+05                                 9.059042                            6.981995      -0.018036       1.971711                    0.999528      29.277421      85.097461       0.611668       0.425862      -1.054726       0.010388      -0.020081       0.013188       0.026174      -0.001204      -0.007073      -0.014093      -0.002287      -0.064463      -0.027969       0.010670       0.017299             10.346813       7.535580      -2.648407       3.316046       9.597035       0.072848      13.907824          -0.000008
           43              C      11.736774       7.100463      10.052901       0.615220      23.357781 0.24292506E+03  0.49892330E+04                                 7.520201                            5.525645      -0.005394       2.058525                    0.999426      21.989040      61.119420       0.632732       0.471330      -1.021113       0.027797      -0.043298       0.037224       0.063506       0.043647      -0.084376      -0.009437       0.082645       0.029606      -0.079921      -0.038164       0.118085              8.982825       7.733182      -2.355751       3.814608      10.392311      -0.599650       8.822984          -0.000006
           44              C      10.897428       8.051014       9.236900      -0.014754      36.389526 0.42147522E+03  0.97418316E+04                                 9.462865                            6.774196       0.078950       2.033166                    0.999312      26.769797      74.036922       0.649027       0.408296      -1.079392      -0.024532       0.025459      -0.023320       0.042353       0.004650      -0.014150       0.002382       0.004916       0.020396      -0.014730      -0.002907       0.017637             11.633998      10.417995      -3.831703       5.765635      13.510797      -2.083234      10.973201          -0.000006
           45              C      10.109871       7.597638       8.198118      -0.100945      32.379965 0.42186441E+03  0.98660466E+04                                 8.868334                            6.892117       0.001315       1.977213                    0.999530      29.127018      84.137072       0.620258       0.422244      -1.058109       0.000067       0.025179      -0.001466       0.025222       0.013278      -0.018289       0.004078      -0.013929      -0.037998      -0.028934       0.006200       0.022735             10.099777       9.204016      -2.475538       4.755592      10.841564      -1.157996      10.253750          -0.000009
           46              C       9.409697       8.492836       7.393140      -0.094873      34.231822 0.44912710E+03  0.10684710E+05                                 9.278512                            7.162031      -0.095204       1.946443                    0.999329      29.517133      86.400395       0.601144       0.428286      -1.052843       0.024753       0.003682       0.015687       0.029535       0.014283      -0.004408       0.013775       0.015957       0.032406      -0.027058       0.009624       0.017434             10.659036       9.042134      -2.700391       4.154429      13.244315      -1.181915       9.690659          -0.000006
           47              C       9.475503       9.850645       7.649943      -0.034497      36.398136 0.42564207E+03  0.98684952E+04                                 9.440955                            6.803954       0.168469       2.061987                    0.999359      26.924007      74.729631       0.647724       0.407858      -1.079010       0.024473      -0.030722       0.025268       0.046704      -0.008848      -0.004590       0.003570       0.002417       0.023980      -0.012932       0.000462       0.012470             11.471298       8.978587      -3.009603       5.079540      14.206237      -1.970720      11.229070          -0.000005
           48              C      10.240405      10.303076       8.711589      -0.100854      35.193578 0.43211023E+03  0.10174779E+05                                 9.411091                            7.005925      -0.047959       1.959528                    0.999522      29.398269      85.438171       0.610672       0.425959      -1.054932      -0.000868      -0.029522       0.006255       0.030190       0.009472      -0.016314       0.018649      -0.012849      -0.022280      -0.031574       0.009570       0.022003             10.910730       9.088851      -2.672475       4.734418      13.001874      -0.607023      10.641466          -0.000014
           49              C      10.963235       9.407856       9.491798      -0.100592      33.522162 0.42287888E+03  0.98772422E+04                                 9.031703                            6.869802       0.055691       1.991602                    0.999698      29.024419      83.277828       0.626589       0.418508      -1.062445      -0.015735      -0.001192      -0.019587       0.025152       0.010495       0.004266       0.015386       0.018514       0.020027      -0.022997       0.002142       0.020855             10.354503       8.624978      -3.026609       4.047876      13.387726      -1.157529       9.050805          -0.000011
           50              C       8.746956      10.815927       6.778553       0.623198      24.436248 0.23706336E+03  0.48475659E+04                                 7.758573                            5.464086       0.037118       2.076180                    0.999538      21.866357      60.988431       0.634227       0.472283      -1.018837      -0.030322       0.048022      -0.040905       0.069992       0.052757      -0.078522       0.006622       0.108962      -0.071697      -0.093681      -0.029365       0.123046              9.485946       6.392476      -2.425151       3.032400      11.885470      -0.686401      10.179892          -0.000005
           51              C      15.319636       6.865767       9.555489       0.599188      24.399872 0.24793628E+03  0.51188183E+04                                 7.745702                            5.576672      -0.078454       2.030859                    0.999484      22.214834      61.932329       0.630718       0.470372      -1.021512      -0.011371      -0.010409       0.056033       0.058115      -0.043476       0.056513      -0.012107       0.102547      -0.213887      -0.089456      -0.030571       0.120027              9.353017       6.269842       1.787301      -3.369025       9.005564      -0.021310      12.783647          -0.000005
           52              C      15.781387       6.946679       8.133611      -0.011149      35.459650 0.41419508E+03  0.95368010E+04                                 9.309264                            6.725285       0.123594       2.052268                    0.999391      26.557979      73.431905       0.649622       0.409494      -1.078052       0.014490       0.001100      -0.037968       0.040654      -0.005177       0.006674      -0.002695       0.005003      -0.009467      -0.007157      -0.003763       0.010921             11.350235       7.949287       2.826569      -4.670653       9.718762      -0.523114      16.382656          -0.000005
           53              C      16.344545       8.106667       7.649399      -0.102207      32.959105 0.41818123E+03  0.97378602E+04                                 8.923839                            6.822025       0.095897       2.005715                    0.999714      28.900799      82.730008       0.630251       0.417343      -1.063450       0.001840      -0.016579      -0.018962       0.025255      -0.002876       0.009996       0.020275      -0.014630      -0.033946      -0.026880       0.002174       0.024705             10.272052       7.857784       2.986180      -4.025062       9.437402      -1.032215      13.520970          -0.000011
           54              C      15.624957       5.875614       7.283995      -0.102140      33.195471 0.42991564E+03  0.10113909E+05                                 9.073210                            6.994841      -0.024739       1.969527                    0.999537      29.286811      85.176869       0.610052       0.426780      -1.054041       0.010405       0.018516      -0.013969       0.025421       0.001402       0.007615      -0.014808      -0.001304      -0.059666      -0.027464       0.010474       0.016990             10.362268       7.546334       2.647461      -3.321317       9.603772       0.078575      13.936698          -0.000008
           55              C       9.840158      12.609909       3.248354       0.615194      23.366374 0.24303508E+03  0.49920810E+04                                 7.522404                            5.527177      -0.004870       2.058457                    0.999398      21.992907      61.134703       0.632593       0.471378      -1.021082      -0.027492      -0.043132       0.037374       0.063348      -0.043482       0.083567      -0.010252       0.083534       0.027314      -0.078732      -0.038971       0.117704              8.985492       7.735850       2.356344      -3.816397      10.394511      -0.599726       8.826116          -0.000006
           56              C       5.285279       1.012492       2.432353      -0.013559      36.337140 0.42079839E+03  0.97222954E+04                                 9.454643                            6.769258       0.078699       2.033493                    0.999239      26.745470      73.955207       0.649190       0.408356      -1.079350       0.024660       0.026333      -0.023678       0.043153      -0.004038       0.014408       0.002989       0.003032       0.019521      -0.015055      -0.002316       0.017371             11.622816      10.408375       3.827007      -5.759478      13.497030      -2.080535      10.963042          -0.000006
           57              C       6.072843       0.559116       1.393571      -0.102660      32.434220 0.42278715E+03  0.98933291E+04                                 8.879668                            6.901107      -0.008272       1.973957                    0.999569      29.155291      84.251371       0.619639       0.422422      -1.057965       0.000268       0.024667      -0.000981       0.024688      -0.013752       0.018370       0.003815      -0.013222      -0.036054      -0.028737       0.005780       0.022958             10.112856       9.217912       2.480046      -4.763690      10.852164      -1.160831      10.268491          -0.000009
           58              C       6.773016       1.454314       0.588593      -0.093382      34.177592 0.44828543E+03  0.10659262E+05                                 9.267674                            7.154335      -0.094415       1.947059                    0.999357      29.486073      86.276316       0.601615       0.428169      -1.052957      -0.024913       0.003516       0.017086       0.030413      -0.014105       0.003656       0.014064       0.015787       0.029878      -0.026558       0.009058       0.017500             10.645832       9.032055       2.695690      -4.149596      13.225736      -1.179507       9.679704          -0.000006
           59              C       6.707203       2.812123       0.845397      -0.034633      36.390279 0.42554704E+03  0.98656876E+04                                 9.439620                            6.803321       0.170898       2.062975                    0.999352      26.919745      74.714189       0.647740       0.407874      -1.079006      -0.024968      -0.029872       0.025232       0.046394       0.008453       0.004246       0.003686       0.002960       0.025728      -0.012870       0.000419       0.012451             11.469319       8.978268       3.009589      -5.079513      14.201626      -1.971674      11.228062          -0.000005
           60              C       5.942295       3.264555       1.907042      -0.101586      35.216400 0.43253475E+03  0.10187183E+05                                 9.415217                            7.009772      -0.053721       1.957722                    0.999514      29.408670      85.475975       0.610457       0.426008      -1.054911       0.000572      -0.030181       0.006309       0.030838      -0.009317       0.015923       0.018712      -0.012115      -0.022563      -0.031225       0.009421       0.021804             10.915083       9.094648       2.673931      -4.738201      13.002609      -0.608786      10.647992          -0.000014
           61              C       5.219466       2.369334       2.687252      -0.101407      33.524972 0.42292533E+03  0.98785472E+04                                 9.032439                            6.870786       0.052804       1.990756                    0.999673      29.027266      83.285514       0.626464       0.418582      -1.062404       0.015427      -0.000010      -0.018889       0.024388      -0.009529      -0.004299       0.015453       0.018439       0.018865      -0.022520       0.002182       0.020337             10.354907       8.625849       3.026309      -4.048248      13.387131      -1.157236       9.051741          -0.000011
           62              C       7.435750       3.777406      -0.025993       0.623573      24.449203 0.23720665E+03  0.48512834E+04                                 7.761274                            5.465756       0.036091       2.075436                    0.999541      21.873786      61.016352       0.634120       0.472286      -1.018824       0.030898       0.048141      -0.040753       0.070235      -0.051821       0.078873       0.006693       0.108346      -0.071625      -0.093360      -0.029323       0.122683              9.489381       6.394881       2.425661      -3.033779      11.889903      -0.686356      10.183359          -0.000005
           63              C       6.257299      12.375213       2.750942       0.600862      24.383870 0.24773463E+03  0.51138538E+04                                 7.743839                            5.575456      -0.070759       2.033085                    0.999460      22.205592      61.911167       0.630579       0.470549      -1.021368       0.011368      -0.009370       0.056379       0.058272       0.042671      -0.056473      -0.011760       0.101396      -0.213560      -0.089399      -0.029631       0.119030              9.350788       6.268322      -1.786611       3.367850       9.003577      -0.020277      12.780466          -0.000005
           64              C       5.795554      12.456126       1.329064      -0.012249      35.473823 0.41435872E+03  0.95413703E+04                                 9.311577                            6.726351       0.118596       2.050711                    0.999381      26.563784      73.447503       0.649618       0.409462      -1.078089      -0.014946       0.001709      -0.037354       0.040269       0.006278      -0.006549      -0.003370       0.004774      -0.011370      -0.007450      -0.004551       0.012001             11.353589       7.951332      -2.828423       4.671378       9.724074      -0.522305      16.385362          -0.000005
           65              C      10.626669       1.068145       0.844852      -0.102490      32.999395 0.41875268E+03  0.97552928E+04                                 8.935694                            6.830040       0.090313       2.003982                    0.999706      28.915722      82.812313       0.629366       0.417754      -1.063102      -0.001739      -0.017756      -0.019101       0.026137       0.002599      -0.010156       0.020009      -0.015357      -0.035501      -0.026942       0.002075       0.024867             10.287206       7.870721      -2.992416       4.035050       9.448875      -1.039522      13.542023          -0.000010
           66              C       5.951991      11.385061       0.479448      -0.102406      33.159361 0.42926089E+03  0.10093529E+05                                 9.059040                            6.981994      -0.018036       1.971711                    0.999528      29.277420      85.097449       0.611668       0.425862      -1.054726      -0.010388       0.020081      -0.013188       0.026174      -0.001204      -0.007073      -0.014093      -0.002287      -0.064463      -0.027969       0.010670       0.017299             10.346811       7.535578      -2.648407       3.316045       9.597033       0.072849      13.907822          -0.000008
           67              C       9.840169       6.976580       3.556192       0.615220      23.357777 0.24292501E+03  0.49892317E+04                                 7.520200                            5.525645      -0.005394       2.058525                    0.999426      21.989037      61.119411       0.632732       0.471330      -1.021113      -0.027797       0.043298      -0.037224       0.063506       0.043647      -0.084376      -0.009437       0.082645       0.029606      -0.079921      -0.038164       0.118085              8.982825       7.733181      -2.355751       3.814608      10.392310      -0.599650       8.822983          -0.000006
           68              C      10.679515       6.026029       4.372193      -0.014754      36.389525 0.42147522E+03  0.97418317E+04                                 9.462865                            6.774196       0.078950       2.033166                    0.999312      26.769797      74.036923       0.649027       0.408296      -1.079392       0.024532      -0.025459       0.023320       0.042353       0.004650      -0.014150       0.002382       0.004916       0.020396      -0.014730      -0.002907       0.017637             11.633998      10.417995      -3.831703       5.765635      13.510797      -2.083234      10.973201          -0.000006
           69              C      11.467072       6.479405       5.410975      -0.100945      32.379966 0.42186443E+03  0.98660471E+04                                 8.868334                            6.892116       0.001315       1.977213                    0.999530      29.127019      84.137071       0.620258       0.422244      -1.058109      -0.000067      -0.025179       0.001466       0.025222       0.013278      -0.018289       0.004078      -0.013929      -0.037998      -0.028934       0.006200       0.022735             10.099776       9.204015      -2.475538       4.755592      10.841563      -1.157996      10.253750          -0.000009
           70              C      12.167246       5.584207       6.215953      -0.094873      34.231822 0.44912710E+03  0.10684710E+05                                 9.278512                            7.162031      -0.095204       1.946443                    0.999329      29.517133      86.400396       0.601144       0.428286      -1.052843      -0.024753      -0.003682      -0.015687       0.029535       0.014283      -0.004408       0.013775       0.015957       0.032406      -0.027058       0.009624       0.017434             10.659036       9.042134      -2.700390       4.154429      13.244314      -1.181914       9.690660          -0.000006
           71              C      12.101440       4.226398       5.959150      -0.034497      36.398138 0.42564210E+03  0.98684961E+04                                 9.440955                            6.803954       0.168469       2.061987                    0.999359      26.924008      74.729634       0.647724       0.407858      -1.079010      -0.024473       0.030722      -0.025268       0.046704      -0.008848      -0.004590       0.003570       0.002417       0.023980      -0.012932       0.000462       0.012470             11.471298       8.978587      -3.009603       5.079540      14.206237      -1.970720      11.229070          -0.000005
           72              C      11.336538       3.773967       4.897504      -0.100854      35.193575 0.43211020E+03  0.10174778E+05                                 9.411090                            7.005925      -0.047959       1.959528                    0.999522      29.398267      85.438165       0.610672       0.425959      -1.054932       0.000868       0.029522      -0.006255       0.030190       0.009472      -0.016314       0.018649      -0.012849      -0.022280      -0.031574       0.009570       0.022003             10.910730       9.088850      -2.672475       4.734418      13.001873      -0.607023      10.641466          -0.000014
           73              C      10.613708       4.669187       4.117295      -0.100592      33.522163 0.42287891E+03  0.98772430E+04                                 9.031703                            6.869802       0.055691       1.991602                    0.999698      29.024420      83.277831       0.626589       0.418508      -1.062445       0.015735       0.001191       0.019587       0.025152       0.010495       0.004266       0.015386       0.018514       0.020027      -0.022997       0.002142       0.020855             10.354503       8.624978      -3.026608       4.047876      13.387725      -1.157529       9.050806          -0.000011
           74              C      12.829987       3.261116       6.830540       0.623198      24.436246 0.23706334E+03  0.48475654E+04                                 7.758573                            5.464086       0.037118       2.076181                    0.999538      21.866356      60.988428       0.634227       0.472283      -1.018837       0.030322      -0.048022       0.040905       0.069991       0.052757      -0.078522       0.006623       0.108962      -0.071696      -0.093681      -0.029365       0.123046              9.485945       6.392476      -2.425151       3.032400      11.885469      -0.686401      10.179892          -0.000005
           75              C       6.257307       7.211276       4.053604       0.599188      24.399873 0.24793629E+03  0.51188184E+04                                 7.745702                            5.576672      -0.078454       2.030859                    0.999484      22.214834      61.932324       0.630718       0.470372      -1.021512       0.011371       0.010409      -0.056033       0.058115      -0.043476       0.056513      -0.012107       0.102547      -0.213887      -0.089456      -0.030571       0.120027              9.353017       6.269842       1.787301      -3.369024       9.005563      -0.021309      12.783646          -0.000005
           76              C       5.795556       7.130364       5.475482      -0.011149      35.459649 0.41419507E+03  0.95368006E+04                                 9.309263                            6.725285       0.123594       2.052268                    0.999391      26.557979      73.431901       0.649622       0.409494      -1.078052      -0.014490      -0.001100       0.037968       0.040654      -0.005177       0.006674      -0.002695       0.005003      -0.009467      -0.007157      -0.003763       0.010921             11.350234       7.949286       2.826568      -4.670652       9.718761      -0.523114      16.382654          -0.000005
           77              C       5.232398       5.970376       5.959694      -0.102207      32.959104 0.41818122E+03  0.97378599E+04                                 8.923840                            6.822025       0.095897       2.005715                    0.999714      28.900798      82.730007       0.630251       0.417343      -1.063450      -0.001840       0.016579       0.018962       0.025255      -0.002876       0.009996       0.020275      -0.014629      -0.033946      -0.026880       0.002174       0.024705             10.272053       7.857785       2.986180      -4.025062       9.437403      -1.032215      13.520971          -0.000011
           78              C       5.951986       8.201429       6.325098      -0.102140      33.195473 0.42991568E+03  0.10113910E+05                                 9.073211                            6.994841      -0.024739       1.969527                    0.999537      29.286812      85.176874       0.610052       0.426780      -1.054041      -0.010405      -0.018516       0.013969       0.025421       0.001402       0.007615      -0.014808      -0.001304      -0.059666      -0.027464       0.010474       0.016990             10.362269       7.546335       2.647461      -3.321317       9.603772       0.078576      13.936699          -0.000008
           79              O      11.746383       2.667490      10.722740      -0.582512      34.094075 0.50425295E+03  0.11921071E+05                                 8.259814                            6.885942       0.529945       2.216764                    0.997595      27.617196      71.827787       0.734733       0.352622      -1.144896      -0.021309      -0.027212      -0.010258       0.036053      -0.014275       0.058183       0.015544      -0.046219      -0.070158      -0.079778       0.038676       0.041102              9.306752       6.482856       2.607459      -0.679197      14.821046       0.449933       6.616355          -0.000009
           80              O      17.749193      13.526021       9.405108      -0.586791      36.891682 0.54362439E+03  0.13121415E+05                                 8.807983                            7.237624       0.237637       2.117894                    0.996731      28.051352      74.192170       0.702263       0.361347      -1.135691      -0.022379       0.014809       0.017169       0.031858      -0.049181       0.006899       0.008393       0.095580       0.098944      -0.085979       0.033388       0.052592             10.026624       9.911935      -0.279039      -5.638374       7.113340       1.136104      13.054598          -0.000009
           81              O       8.239696       9.159848       1.108597      -0.588939      45.477515 0.66105157E+03  0.16718792E+05                                10.131438                            7.993409       0.023931       2.045229                    0.995024      28.665042      77.056597       0.668154       0.362460      -1.137293       0.018871       0.019837      -0.036662       0.045757      -0.041802       0.008658       0.017265       0.097382       0.031855      -0.073847       0.014884       0.058963             11.880701       7.942615      -0.548997      -3.758045      10.202824       1.491266      17.496662          -0.000002
           82              O      14.009253       9.103676      13.266416      -0.576307      45.305160 0.58977129E+03  0.14504318E+05                                10.124426                            7.523224       0.170695       2.100756                    0.996217      28.041499      74.462653       0.692049       0.359878      -1.138719       0.014328       0.035634      -0.007031       0.039045      -0.001166       0.046003       0.010482      -0.015315      -0.092489      -0.062451       0.022632       0.039820             12.397826       6.683152       2.783846      -0.265020      20.037812       3.790521      10.472513          -0.000006
           83              O      14.874617       2.783668      10.408779      -0.606733      41.993523 0.59436982E+03  0.14688018E+05                                 9.657481                            7.596112       0.178889       2.088507                    0.996076      28.902153      77.659630       0.680836       0.364047      -1.132183       0.046322      -0.003615       0.032068       0.056455       0.010305      -0.020239      -0.048693       0.003352      -0.172502      -0.081530       0.021170       0.060360             11.399613       9.019813      -4.333619       3.061583      14.596227      -3.790030      10.582799          -0.000008
           84              O      10.013838      13.227358      10.148709      -0.538420      32.219396 0.46043653E+03  0.10623966E+05                                 7.951295                            6.549278       0.627744       2.258170                    0.998145      26.779745      68.457707       0.759873       0.349340      -1.149375      -0.000821       0.002827       0.030319       0.030462       0.021993      -0.010455       0.049295       0.006186      -0.060821      -0.063926       0.015352       0.048574              8.902254       5.851662      -0.732554       1.080117      10.555004       4.012075      10.300096          -0.000010
           85              O      11.746379       5.900106       9.690899      -0.582523      34.101038 0.50436063E+03  0.11924438E+05                                 8.261769                            6.887269       0.529197       2.216582                    0.997622      27.617772      71.835393       0.734556       0.352683      -1.144829      -0.021768       0.027163       0.010583       0.036383       0.013790      -0.058335       0.015826      -0.046347      -0.071492      -0.080043       0.038873       0.041171              9.309409       6.484277      -2.608653       0.679572      14.826064       0.449632       6.617885          -0.000009
           86              O      12.354952       7.589544      11.008531      -0.586798      36.914797 0.54402207E+03  0.13133771E+05                                 8.812833                            7.241268       0.232874       2.116423                    0.996752      28.057331      74.222351       0.701923       0.361446      -1.135582      -0.021928      -0.015265      -0.017456       0.031915       0.049025      -0.006719       0.008609       0.095380       0.099167      -0.085858       0.033554       0.052304             10.032476       9.917871       0.278183       5.642328       7.117575       1.135840      13.061981          -0.000009
           87              O       8.239684      10.426641       5.695950      -0.588289      45.421058 0.66005768E+03  0.16687177E+05                                10.123463                            7.987661       0.029415       2.047558                    0.995057      28.642756      76.978729       0.668369       0.362484      -1.137288       0.019022      -0.019632       0.036622       0.045699       0.042384      -0.008425       0.017603       0.097416       0.031125      -0.074222       0.014779       0.059443             11.870823       7.935735       0.547085       3.755100      10.193701       1.490281      17.483033          -0.000002
           88              O       8.615009      12.011888       7.147223      -0.576798      45.375019 0.59083767E+03  0.14537464E+05                                10.134707                            7.530160       0.166638       2.099050                    0.996088      28.064831      74.548339       0.691694       0.359891      -1.138681       0.014034      -0.036858       0.007302       0.040110       0.002009      -0.046000       0.010317      -0.015128      -0.093735      -0.062716       0.023241       0.039475             12.411158       6.689848      -2.788405       0.265862      20.059173       3.793927      10.484452          -0.000006
           89              O      14.874612       5.783928      10.004861      -0.606296      41.969380 0.59394534E+03  0.14674626E+05                                 9.653453                            7.592966       0.175119       2.087393                    0.996076      28.893961      77.625089       0.681048       0.364005      -1.132237       0.045882       0.003890      -0.032036       0.056094      -0.010459       0.020293      -0.048820       0.002576      -0.172354      -0.081528       0.020848       0.060680             11.394779       9.015931       4.331582      -3.060111      14.590321      -3.790042      10.578085          -0.000008
           90              O      15.408098       7.888206      10.264931      -0.537109      32.193280 0.46002905E+03  0.10612205E+05                                 7.946873                            6.546401       0.627535       2.258329                    0.998227      26.771224      68.428119       0.760037       0.349342      -1.149374      -0.000852      -0.003917      -0.030913       0.031172      -0.022147       0.010051       0.050132       0.004820      -0.058756      -0.064138       0.014380       0.049759              8.896524       5.848724       0.732072      -1.079055      10.548138       4.008479      10.292711          -0.000010
           91              O       9.830560      11.409553       2.886353      -0.582512      34.094069 0.50425285E+03  0.11921068E+05                                 8.259813                            6.885941       0.529945       2.216764                    0.997595      27.617197      71.827783       0.734733       0.352622      -1.144896       0.021309       0.027212       0.010258       0.036053      -0.014275       0.058183       0.015544      -0.046219      -0.070158      -0.079778       0.038676       0.041102              9.306750       6.482855       2.607458      -0.679197      14.821042       0.449933       6.616353          -0.000009
           92              O       3.827750       0.551022       4.203985      -0.586791      36.891679 0.54362435E+03  0.13121413E+05                                 8.807983                            7.237623       0.237637       2.117894                    0.996731      28.051352      74.192168       0.702263       0.361347      -1.135691       0.022379      -0.014809      -0.017169       0.031858      -0.049181       0.006899       0.008393       0.095580       0.098944      -0.085979       0.033388       0.052592             10.026624       9.911934      -0.279039      -5.638374       7.113340       1.136104      13.054597          -0.000009
           93              O      13.337247       4.917195      12.500496      -0.588939      45.477516 0.66105158E+03  0.16718793E+05                                10.131438                            7.993409       0.023931       2.045229                    0.995024      28.665042      77.056599       0.668154       0.362460      -1.137293      -0.018871      -0.019837       0.036662       0.045757      -0.041802       0.008658       0.017265       0.097382       0.031855      -0.073847       0.014884       0.058963             11.880701       7.942615      -0.548997      -3.758045      10.202825       1.491266      17.496663          -0.000002
           94              O       7.567690       4.973367       0.342677      -0.576307      45.305163 0.58977134E+03  0.14504319E+05                                10.124427                            7.523224       0.170695       2.100755                    0.996217      28.041500      74.462657       0.692049       0.359878      -1.138719      -0.014328      -0.035634       0.007031       0.039045      -0.001166       0.046003       0.010483      -0.015315      -0.092489      -0.062451       0.022632       0.039820             12.397826       6.683152       2.783846      -0.265020      20.037813       3.790521      10.472514          -0.000006
           95              O       6.702326      11.293375       3.200314      -0.606734      41.993517 0.59436974E+03  0.14688016E+05                                 9.657480                            7.596111       0.178889       2.088507                    0.996076      28.902153      77.659625       0.680836       0.364047      -1.132183      -0.046322       0.003615      -0.032069       0.056455       0.010305      -0.020239      -0.048693       0.003352      -0.172502      -0.081530       0.021170       0.060360             11.399611       9.019812      -4.333618       3.061582      14.596224      -3.790029      10.582797          -0.000008
           96              O      11.563105       0.849685       3.460384      -0.538420      32.219389 0.46043642E+03  0.10623963E+05                                 7.951293                            6.549277       0.627744       2.258170                    0.998145      26.779743      68.457698       0.759873       0.349340      -1.149375       0.000821      -0.002827      -0.030319       0.030462       0.021993      -0.010455       0.049295       0.006186      -0.060821      -0.063926       0.015352       0.048574              8.902253       5.851661      -0.732554       1.080117      10.555002       4.012074      10.300094          -0.000010
           97              O       9.830564       8.176937       3.918194      -0.582523      34.101034 0.50436055E+03  0.11924436E+05                                 8.261768                            6.887269       0.529197       2.216582                    0.997622      27.617771      71.835388       0.734556       0.352683      -1.144829       0.021768      -0.027163      -0.010583       0.036383       0.013790      -0.058335       0.015826      -0.046347      -0.071492      -0.080043       0.038873       0.041171              9.309408       6.484276      -2.608653       0.679572      14.826062       0.449632       6.617884          -0.000008
           98              O       9.221991       6.487499       2.600562      -0.586798      36.914798 0.54402209E+03  0.13133771E+05                                 8.812833                            7.241268       0.232874       2.116423                    0.996752      28.057331      74.222352       0.701923       0.361446      -1.135582       0.021928       0.015265       0.017456       0.031915       0.049025      -0.006719       0.008609       0.095380       0.099167      -0.085858       0.033554       0.052304             10.032476       9.917872       0.278183       5.642329       7.117575       1.135840      13.061981          -0.000009
           99              O      13.337259       3.650402       7.913143      -0.588289      45.421058 0.66005768E+03  0.16687177E+05                                10.123463                            7.987661       0.029415       2.047558                    0.995057      28.642756      76.978729       0.668369       0.362484      -1.137288      -0.019022       0.019632      -0.036622       0.045699       0.042383      -0.008425       0.017603       0.097416       0.031125      -0.074222       0.014779       0.059443             11.870823       7.935735       0.547085       3.755100      10.193701       1.490281      17.483033          -0.000002
          100              O      12.961934       2.065155       6.461870      -0.576798      45.375017 0.59083764E+03  0.14537464E+05                                10.134707                            7.530160       0.166638       2.099050                    0.996088      28.064830      74.548337       0.691694       0.359891      -1.138681      -0.014034       0.036858      -0.007302       0.040110       0.002009      -0.046000       0.010317      -0.015128      -0.093735      -0.062716       0.023241       0.039475             12.411157       6.689848      -2.788405       0.265862      20.059173       3.793926      10.484452          -0.000006
          101              O       6.702331       8.293115       3.604232      -0.606296      41.969375 0.59394526E+03  0.14674624E+05                                 9.653451                            7.592964       0.175119       2.087393                    0.996076      28.893962      77.625086       0.681048       0.364005      -1.132237      -0.045882      -0.003890       0.032036       0.056094      -0.010459       0.020293      -0.048820       0.002576      -0.172354      -0.081528       0.020848       0.060680             11.394777       9.015929       4.331581      -3.060111      14.590318      -3.790042      10.578083          -0.000008
          102              O       6.168845       6.188837       3.344162      -0.537109      32.193273 0.46002893E+03  0.10612202E+05                                 7.946872                            6.546400       0.627535       2.258330                    0.998227      26.771222      68.428110       0.760037       0.349342      -1.149374       0.000852       0.003917       0.030913       0.031172      -0.022147       0.010052       0.050132       0.004820      -0.058756      -0.064138       0.014380       0.049759              8.896523       5.848723       0.732072      -1.079055      10.548136       4.008478      10.292709          -0.000010

******************************************************
Auxiliary information for the entire system
The total spin magnetic moment of the unit cell is   -0.000726
The total net atomic charge of the unit cell is   0.000002
Accuracy of reproducing the electrostatic potential in the unit cell:
  The inner radius (bohr) =    5.0000
  The outer radius (bohr) =   12.0000
  Valid grid points have density less than (e/(bohr^3)) =    0.0001
  The number of valid grid points were=       100000
  The rms potential error without charges in kcal/mol is=      4.05147
  The rms potential error with partial charges in kcal/mol is=      0.54794
  The RRMSE value at monopole order=      0.13525
  The rms potential error with partial charges and cloud penetration in kcal/mol is=      0.54362
  The RRMSE value at monopole order with cloud penetration is=      0.13418
  The rms potential error with partial charges and atomic dipoles in kcal/mol is=      0.49991
  The RRMSE value at dipole order=      0.12339
  The rms potential error with partial charges, atomic dipoles and cloud penetration in kcal/mol is=      0.49382
  The RRMSE value at dipole order with cloud penetration=      0.12189

******************************************************
The electron densities and ab initio electrostatic potential were computed in VASP using the PBE functional and
projector augmented wave method. See the main text of the journal article for a description of computational details.
The atomic charges, dipoles, and quadrupoles were computed with the DDEC6 method as described in
(a) T. A. Manz and N. Gabaldon Limas, RSC Adv. 6 (2016) 47771-47801 DOI: 10.1039/c6ra04656h
(b) N. Gabaldon Limas and T. A. Manz, RSC Adv. 8 (2018) 2678-2707 DOI: 10.1039/c7ra11829e.
For each atom in the material, the electron cloud parameters were fit to the spherically averaged atom-in-material
electron density using radial positions for which this density was between 10^-4 and 10^-2 electrons per cubic bohr.
The polarizabilities, dispersion coefficients, and quantum Drude oscillator (QDO) parameters were fit using the MCLF method.
The magnetic structure of the system was optimized in VASP from the default ferromagnetic initial guess using spin polarization.
The atomic spin moments (ASMs) were computed on this optimized magnetic structure using the DDEC6 partition as inputs
to the method of T. A. Manz and D. S. Sholl, J. Chem. Theory Comput. 7 (2011) 4146-4164 DOI: 10.1021/ct200539n.
The RMSE and RRMSE were computed using a uniform grid with Ewald summation.
