# Supplementary material for: A collection of forcefield precursors for metal–organic frameworks
Source: RSC Adv. 2019 Nov 13;9(63):36492–507. doi: 10.1039/c9ra07327b (PMC9075174; doi:10.1039/c9ra07327b)
Supplement: RA-009-C9RA07327B-s4320 [file RA-009-C9RA07327B-s4320.xyz]

  204
jmolscript: load "" {1 1 1} spacegroup "x,y,z" unitcell [{     19.425300     0.000000     0.000000 }, {      9.530074    16.926901     0.000000 }, {      9.453887     5.526608    18.740001 }]
Zn    10.614252     4.910044     5.858124     1.053222
Zn     9.328637     5.617025     3.244082     1.056221
Zn    20.217381     5.566883     3.387443     1.051487
Zn    24.196418    12.849986     3.511876     1.053222
Zn    24.211090    14.317096     6.125919     1.056221
Zn    18.912753     4.804216     5.982558     1.051487
Zn    27.795009    17.543465    12.881877     1.053221
Zn    29.080624    16.836484    15.495919     1.056220
Zn    18.191880    16.886626    15.352558     1.051487
Zn    14.212843     9.603523    15.228125     1.053222
Zn    14.198171     8.136413    12.614082     1.056221
Zn    19.496508    17.649293    12.757443     1.051487
H     10.048762     8.661066     7.655290     0.131594
H      7.669820     9.548334     4.499474     0.129161
H     27.268222    12.066032     7.681526     0.123629
H     12.800634     7.485340     1.602270     0.126003
H     16.866915     7.366435     1.669734     0.131191
H     14.754957     5.629890     4.660638     0.130656
H      7.126681     3.437117     7.522236     0.128659
H     22.513649     3.501955     7.621558     0.121711
H      5.045644     4.759719     4.315822     0.127042
H     21.205267    15.183000     1.714710     0.131594
H     21.599227    17.691268     4.870526     0.129161
H      9.790346     1.848714     1.688474     0.123629
H     20.879705    12.208250     7.767730     0.126003
H     18.988395     8.606622     7.700266     0.131191
H     21.537721     9.594998     4.709362     0.130656
H     27.190910    15.166381     1.847764     0.128659
H     19.585547     1.790228     1.748442     0.121711
H     27.059374    17.628634     5.054178     0.127042
H     28.360499    13.792443    11.084711     0.131593
H     30.739441    12.905175    14.240527     0.129161
H     11.141039    10.387477    11.058475     0.123631
H     25.608627    14.968169    17.137731     0.126005
H     21.542346    15.087074    17.070267     0.131190
H     23.654304    16.823619    14.079363     0.130656
H     31.282580    19.016392    11.217765     0.128658
H     15.895612    18.951554    11.118443     0.121713
H     33.363617    17.693790    14.424179     0.127042
H     17.203994     7.270509    17.025291     0.131593
H     16.810034     4.762241    13.869475     0.129161
H     28.618915    20.604795    17.051527     0.123631
H     17.529556    10.245259    10.972271     0.126005
H     19.420866    13.846887    11.039735     0.131190
H     16.871540    12.858511    14.030639     0.130656
H     11.218351     7.287128    16.892237     0.128658
H     18.823714    20.663281    16.991559     0.121713
H     11.349887     4.824875    13.685823     0.127042
C      9.319546     7.614525     5.353269     0.631606
C      8.904887     8.917640     5.988930    -0.016661
C      9.426381     9.241802     7.229892    -0.156734
C      8.002088     9.760061     5.363201    -0.103712
C      9.034785    10.426218     7.853934     0.170317
C     27.534974    11.264000     7.248632    -0.153880
C     27.002824    10.936106     6.017977    -0.013118
C     25.990141    11.838977     5.398057     0.630102
C     12.262310     6.046197     3.771238     0.624766
C     13.583648     6.458201     3.194983    -0.014503
C     13.609523     7.208725     2.018298    -0.153903
C     14.846375     7.545676     1.471090     0.168005
C     16.031816     7.139431     2.065148    -0.156679
C     15.999293     6.401826     3.232838    -0.016257
C     14.777000     6.088830     3.829707    -0.105259
C     17.280668     5.926749     3.853506     0.629629
C      7.589137     4.529392     5.176363     0.629151
C      6.292711     4.200767     5.818958    -0.017787
C      6.297892     3.640777     7.106208    -0.156984
C      5.115516     3.381096     7.777100     0.168932
C     23.326854     3.663924     7.158868    -0.152794
C     23.295684     4.173972     5.881924    -0.011179
C      5.068705     4.427985     5.206160    -0.100214
C     21.973202     4.525769     5.269688     0.628424
C     22.474960    15.304994     4.016732     0.631606
C     21.542879    16.305631     3.381071    -0.016661
C     21.004563    16.010244     2.140108    -0.156734
C     21.251720    17.505609     4.006800    -0.103712
C     20.164599    16.932550     1.516066     0.170317
C     10.358356     1.222793     2.121368    -0.153880
C     10.905151     1.525635     3.352024    -0.013118
C     10.615227     2.851021     3.971943     0.630102
C     22.397853    11.971292     5.598763     0.624766
C     21.390590    11.022028     6.175018    -0.014503
C     20.723901    11.367690     7.351702    -0.153903
C     19.823486    10.455224     7.898910     0.168005
C     19.595903     9.222946     7.304852    -0.156679
C     20.254596     8.889416     6.137163    -0.016257
C     21.126994     9.800947     5.540294    -0.105259
C     20.039926     7.539773     5.516494     0.629629
C     26.012237    15.299275     4.193637     0.629151
C     26.934625    16.267737     3.551043    -0.017787
C     27.420049    15.988491     2.263792    -0.156984
C     28.226406    16.891395     1.592900     0.168932
C     19.045451     1.161076     2.211133    -0.152794
C     18.616295     1.438468     3.488076    -0.011179
C     27.337129    17.445790     4.163841    -0.100214
C     18.958556     2.763450     4.100312     0.628424
C     29.089715    14.838984    13.386732     0.631606
C     29.504374    13.535869    12.751071    -0.016660
C     28.982880    13.211707    11.510109    -0.156737
C     30.407173    12.693448    13.376800    -0.103711
C     29.374476    12.027291    10.886067     0.170308
C     10.874287    11.189509    11.491369    -0.153877
C     11.406437    11.517403    12.722024    -0.013118
C     12.419120    10.614532    13.341944     0.630102
C     26.146951    16.407312    14.968763     0.624766
C     24.825613    15.995308    15.545018    -0.014503
C     24.799738    15.244784    16.721703    -0.153900
C     23.562886    14.907833    17.268911     0.167996
C     22.377445    15.314078    16.674853    -0.156682
C     22.409968    16.051683    15.507163    -0.016256
C     23.632261    16.364679    14.910294    -0.105259
C     21.128593    16.526760    14.886495     0.629629
C     30.820124    17.924117    13.563638     0.629152
C     32.116550    18.252742    12.921043    -0.017786
C     32.111369    18.812732    11.633793    -0.156987
C     33.293745    19.072413    10.962901     0.168922
C     15.082407    18.789585    11.581133    -0.152790
C     15.113577    18.279537    12.858077    -0.011179
C     33.340556    18.025524    13.533841    -0.100213
C     16.436059    17.927740    13.470313     0.628424
C     15.934301     7.148515    14.723269     0.631606
C     16.866382     6.147878    15.358930    -0.016660
C     17.404698     6.443265    16.599893    -0.156737
C     17.157541     4.947900    14.733201    -0.103711
C     18.244662     5.520959    17.223935     0.170308
C     28.050905    21.230716    16.618633    -0.153877
C     27.504110    20.927874    15.387977    -0.013118
C     27.794034    19.602488    14.768058     0.630102
C     16.011408    10.482217    13.141238     0.624766
C     17.018671    11.431481    12.564983    -0.014503
C     17.685360    11.085819    11.388299    -0.153900
C     18.585775    11.998285    10.841091     0.167996
C     18.813358    13.230563    11.435149    -0.156682
C     18.154665    13.564093    12.602838    -0.016256
C     17.282267    12.652562    13.199707    -0.105259
C     18.369335    14.913736    13.223507     0.629629
C     12.397024     7.154234    14.546364     0.629152
C     11.474636     6.185772    15.188958    -0.017786
C     10.989212     6.465018    16.476209    -0.156987
C     10.182855     5.562114    17.147101     0.168922
C     19.363810    21.292433    16.528868    -0.152790
C     19.792966    21.015041    15.251925    -0.011179
C     11.072132     5.007719    14.576160    -0.100213
C     19.450705    19.690059    14.639689     0.628424
N      9.659024    10.697568     9.113262    -0.125207
N     14.994121     8.322476     0.269856    -0.119091
N      5.254792     2.840219     9.084965    -0.117381
N     19.621897    16.521722     0.256738    -0.125207
N     19.074110    10.707580     9.100144    -0.119091
N     28.629389    16.504677     0.285035    -0.117381
N     28.750237    11.755941     9.626739    -0.125109
N     23.415140    14.131033    18.470145    -0.118986
N     33.154469    19.613290     9.655036    -0.117269
N     18.787364     5.931787    18.483263    -0.125109
N     19.335151    11.745929     9.639857    -0.118986
N      9.779872     5.948832    18.454966    -0.117270
O     10.063065     6.865452     6.038965    -0.589930
O      8.871652     7.359052     4.209192    -0.566285
O     25.653578    11.610886     4.205631    -0.554219
O     25.522009    12.742452     6.142785    -0.600311
O     12.287097     5.491991     4.916814    -0.566719
O     11.245137     6.270095     3.065677    -0.571990
O      8.609881     4.464973     5.904974    -0.592935
O      7.562344     4.912998     3.963135    -0.561786
O     18.321796     6.181760     3.198918    -0.580384
O     17.218124     5.306274     4.948859    -0.566501
O     21.975516     4.862798     4.051776    -0.553849
O     20.965260     4.474576     6.021912    -0.595404
O     22.762920    14.289607     3.331035    -0.589930
O     22.917313    15.569946     5.160809    -0.566285
O     10.979100     3.032394     5.164369    -0.554219
O     10.057620     3.702189     3.227216    -0.600311
O     22.868619    11.677799     4.453186    -0.566719
O     22.701779    12.967485     6.304324    -0.571991
O     25.567593    14.378210     3.465026    -0.592935
O     25.691114    15.510819     5.406865    -0.561786
O     19.306935     6.757658     6.171082    -0.580383
O     20.611283     7.289867     4.421141    -0.566501
O     18.663739     2.926780     5.318225    -0.553849
O     19.497662     3.616639     3.348089    -0.595404
O     28.346196    15.588057    12.701036    -0.589930
O     29.537609    15.094457    14.530809    -0.566285
O     12.755683    10.842623    14.534370    -0.554219
O     12.887252     9.711057    12.597216    -0.600312
O     26.122164    16.961518    13.823187    -0.566719
O     27.164124    16.183414    15.674324    -0.571991
O     29.799380    17.988536    12.835027    -0.592935
O     30.846917    17.540511    14.776866    -0.561786
O     20.087465    16.271749    15.541083    -0.580383
O     21.191137    17.147235    13.791142    -0.566501
O     16.433745    17.590711    14.688225    -0.553849
O     17.444001    17.978933    12.718089    -0.595404
O     15.646341     8.163902    15.408966    -0.589930
O     15.491948     6.883563    13.579192    -0.566285
O     27.430161    19.421115    13.575632    -0.554219
O     28.351641    18.751320    15.512785    -0.600312
O     15.540642    10.775710    14.286815    -0.566719
O     15.707482     9.486024    12.435677    -0.571991
O     12.841668     8.075299    15.274975    -0.592935
O     12.718147     6.942690    13.333136    -0.561786
O     19.102326    15.695851    12.568919    -0.580383
O     17.797978    15.163642    14.318860    -0.566501
O     19.745522    19.526729    13.421776    -0.553849
O     18.911599    18.836870    15.391912    -0.595404

The following XYZ coordinates are in angstroms. Other properties are in atomic units.
The sperically averaged electron density of each atom fit to a function of the form exp(a - br)
eigen_1, eigen_2 and eigen_3 are the three eigenvalues of traceless quadrupole moment tensor
  atom number  atomic symbol              X              Y              Z     net charge C6 coefficient C8 coefficient C10 coefficient fluctuating dipole atomic polarizability isotropic forcefield polarizability              a              b squared Pearson coefficient          <r^3>          <r^4>         wp_QDO          m_QDO          q_QDO       dipole_x       dipole_y       dipole_z         dipole            Qxy            Qxz            Qyz     Q(x^2-y^2)  Q(3z^2 - R^2)        eigen_1        eigen_2        eigen_3 static polarizability      alpha(xx)      alpha(xy)      alpha(xz)      alpha(yy)      alpha(yz)      alpha(zz) atomic spin moment
            1             Zn      10.614252       4.910044       5.858124       1.053222      72.849505 0.12643428E+04  0.36515762E+05                                14.582688                           11.824716       0.329806       2.014089                    0.997413      41.340974     107.888744       0.511379       0.414713      -1.132432       0.050675      -0.023653       0.197256       0.205030       0.004107       0.049851      -0.020394       0.043646       0.425133      -0.096330      -0.059055       0.155385             18.444117      21.032721      -0.167025      -5.083773      21.542429       3.028909      12.757202           0.000000
            2             Zn       9.328637       5.617025       3.244082       1.056221      71.859836 0.12602220E+04  0.36364409E+05                                14.461318                           11.812384       0.344747       2.019978                    0.997360      41.231129     107.528726       0.511231       0.415202      -1.132181      -0.051311       0.027791      -0.198353       0.206759      -0.018596       0.046399      -0.028295      -0.022649       0.426624      -0.096574      -0.059416       0.155990             18.138302      21.225429       0.498537      -5.197851      20.484693       2.517523      12.704782           0.000001
            3             Zn      20.217381       5.566883       3.387443       1.051487      72.631172 0.12686115E+04  0.36672644E+05                                14.558277                           11.848322       0.328558       2.013263                    0.997482      41.380829     108.068369       0.510595       0.414970      -1.132173       0.048404       0.032263      -0.190573       0.199253       0.018451      -0.045364      -0.030996      -0.033276       0.401635      -0.096174      -0.052618       0.148792             18.340616      22.220759      -1.293271       5.234699      20.036597       2.377055      12.764492           0.000000
            4             Zn      24.196418      12.849986       3.511876       1.053222      72.849493 0.12643424E+04  0.36515748E+05                                14.582686                           11.824714       0.329806       2.014089                    0.997413      41.340970     107.888731       0.511379       0.414713      -1.132432      -0.004251      -0.055762      -0.197256       0.205030       0.020788       0.006686       0.053445      -0.015613       0.425133      -0.096330      -0.059055       0.155385             18.444114      21.276939      -0.304526       0.145240      21.298206      -5.915903      12.757198           0.000000
            5             Zn      24.211090      14.317096       6.125919       1.056221      71.859821 0.12602214E+04  0.36364389E+05                                14.461317                           11.812382       0.344746       2.019978                    0.997360      41.231118     107.528695       0.511231       0.415202      -1.132181       0.000956       0.058345       0.198353       0.206758      -0.019326      -0.001892       0.054314      -0.020053       0.426623      -0.096574      -0.059416       0.155990             18.138301      21.089234       0.575216      -0.356339      20.620886      -5.764425      12.704781           0.000001
            6             Zn      18.912753       4.804216       5.982558       1.051487      72.631160 0.12686113E+04  0.36672638E+05                                14.558274                           11.848321       0.328558       2.013263                    0.997482      41.380831     108.068371       0.510595       0.414970      -1.132173      -0.051861      -0.026350       0.190573       0.199253      -0.004656      -0.049265      -0.024323       0.048809       0.401635      -0.096174      -0.052618       0.148792             18.340611      19.456539       0.263016       4.639474      22.800803       3.395247      12.764491           0.000000
            7             Zn      27.795009      17.543465      12.881877       1.053221      72.849463 0.12643421E+04  0.36515734E+05                                14.582680                           11.824711       0.329806       2.014089                    0.997413      41.340972     107.888720       0.511379       0.414713      -1.132432      -0.050675       0.023653      -0.197256       0.205030       0.004107       0.049851      -0.020394       0.043646       0.425133      -0.096330      -0.059055       0.155384             18.444106      21.032710      -0.167025      -5.083768      21.542414       3.028905      12.757194           0.000000
            8             Zn      29.080624      16.836484      15.495919       1.056220      71.859883 0.12602232E+04  0.36364454E+05                                14.461326                           11.812391       0.344746       2.019978                    0.997360      41.231137     107.528772       0.511231       0.415202      -1.132180       0.051311      -0.027791       0.198353       0.206759      -0.018596       0.046399      -0.028295      -0.022649       0.426624      -0.096574      -0.059416       0.155990             18.138308      21.225436       0.498537      -5.197851      20.484699       2.517523      12.704790           0.000001
            9             Zn      18.191880      16.886626      15.352558       1.051487      72.631152 0.12686112E+04  0.36672636E+05                                14.558273                           11.848320       0.328558       2.013263                    0.997482      41.380829     108.068363       0.510595       0.414970      -1.132173      -0.048404      -0.032263       0.190573       0.199253       0.018451      -0.045364      -0.030996      -0.033276       0.401635      -0.096174      -0.052618       0.148792             18.340608      22.220755      -1.293273       5.234696      20.036582       2.377051      12.764489           0.000000
           10             Zn      14.212843       9.603523      15.228125       1.053222      72.849442 0.12643414E+04  0.36515711E+05                                14.582677                           11.824708       0.329806       2.014089                    0.997413      41.340966     107.888697       0.511379       0.414713      -1.132432       0.004251       0.055762       0.197256       0.205030       0.020788       0.006686       0.053445      -0.015613       0.425133      -0.096330      -0.059055       0.155385             18.444102      21.276924      -0.304525       0.145240      21.298193      -5.915897      12.757189           0.000000
           11             Zn      14.198171       8.136413      12.614082       1.056221      71.859840 0.12602220E+04  0.36364412E+05                                14.461320                           11.812386       0.344746       2.019978                    0.997360      41.231122     107.528719       0.511231       0.415202      -1.132181      -0.000956      -0.058345      -0.198353       0.206758      -0.019326      -0.001892       0.054314      -0.020053       0.426623      -0.096574      -0.059416       0.155990             18.138301      21.089233       0.575218      -0.356340      20.620886      -5.764422      12.704785           0.000001
           12             Zn      19.496508      17.649293      12.757443       1.051487      72.631149 0.12686112E+04  0.36672636E+05                                14.558273                           11.848320       0.328558       2.013263                    0.997482      41.380830     108.068367       0.510595       0.414970      -1.132173       0.051861       0.026350      -0.190573       0.199253      -0.004656      -0.049266      -0.024323       0.048809       0.401635      -0.096174      -0.052618       0.148792             18.340606      19.456527       0.263020       4.639470      22.800803       3.395247      12.764489           0.000000
           13              H      10.048762       8.661066       7.655290       0.131594       1.460025 0.11422455E+02  0.12136002E+03                                 2.054468                            1.923773      -1.408287       2.220019                    0.993014       3.650840      10.291177       0.474472       1.215009      -0.725399       0.025865      -0.026282       0.015445       0.039978      -0.008886       0.004482      -0.011432       0.008076      -0.016258      -0.015272      -0.002015       0.017287              2.102513       2.043851      -0.475399       0.303933       2.274864      -0.038927       1.988825           0.000000
           14              H       7.669820       9.548334       4.499474       0.129161       1.248311 0.95100964E+01  0.96197981E+02                                 1.821343                            1.731296      -1.271705       2.282768                    0.995504       3.450581       9.388328       0.512314       1.181923      -0.732852      -0.014295      -0.009664      -0.039465       0.043072       0.002785       0.007176       0.004529       0.004637       0.034037      -0.009397      -0.006046       0.015444              1.853012       1.643567      -0.098661       0.277197       1.757388       0.194796       2.158081           0.000000
           15              H      27.268222      12.066032       7.681526       0.123629       1.499516 0.12007415E+02  0.12973391E+03                                 2.102129                            1.976208      -1.662860       2.083204                    0.991655       3.939259      11.355950       0.464788       1.219683      -0.721597      -0.014764       0.031390       0.009386       0.035937      -0.006102      -0.012523      -0.004209      -0.014626      -0.042307      -0.022720       0.006140       0.016580              2.152764       1.882895      -0.329727       0.156795       2.423946       0.352296       2.151450           0.000000
           16              H      12.800634       7.485340       1.602270       0.126003       1.529771 0.12260250E+02  0.13298941E+03                                 2.123552                            1.992918      -1.648362       2.091745                    0.991585       3.912817      11.255457       0.464812       1.214817      -0.723232      -0.035646       0.008305      -0.008568       0.037590      -0.006359       0.003967       0.011788       0.017009      -0.047055      -0.023243       0.004781       0.018462              2.174746       2.561123      -0.162804       0.214859       1.832020      -0.373455       2.131094           0.000001
           17              H      16.866915       7.366435       1.669734       0.131191       1.457767 0.11399457E+02  0.12101191E+03                                 2.049922                            1.919943      -1.410690       2.218470                    0.993057       3.643419      10.254018       0.475815       1.212618      -0.726013       0.036685       0.008373      -0.013482       0.039971       0.008477      -0.010757       0.003393       0.015574      -0.016818      -0.015793      -0.001913       0.017706              2.097498       2.640907       0.096136      -0.172093       1.713656      -0.251875       1.937931           0.000001
           18              H      14.754957       5.629890       4.660638       0.130656       1.221205 0.92637329E+01  0.93116461E+02                                 1.793805                            1.707326      -1.272749       2.281359                    0.995555       3.443397       9.346936       0.516402       1.179989      -0.732968      -0.000984      -0.019703       0.038510       0.043269       0.000803      -0.000187      -0.008802      -0.009024       0.032093      -0.009960      -0.005505       0.015465              1.825678       1.801423       0.004435      -0.011389       1.623203      -0.373695       2.052409           0.000001
           19              H       7.126681       3.437117       7.522236       0.128659       1.439398 0.11289566E+02  0.11958674E+03                                 2.033072                            1.910546      -1.395326       2.223528                    0.993201       3.651037      10.273137       0.476904       1.212465      -0.725846       0.036188      -0.008507       0.013942       0.039703      -0.008324       0.010655       0.002282       0.012778      -0.020601      -0.015081      -0.002136       0.017217              2.078203       2.620449      -0.101154       0.155267       1.649504      -0.213510       1.964656           0.000000
           20              H      22.513649       3.501955       7.621558       0.121711       1.506013 0.12067061E+02  0.13041002E+03                                 2.100049                            1.974882      -1.659413       2.083569                    0.991827       3.934890      11.307892       0.467611       1.212026      -0.723454      -0.034613      -0.003872       0.009841       0.036193       0.004880      -0.004463       0.009385       0.012204      -0.055174      -0.022832       0.005780       0.017052              2.149538       2.552032       0.075347      -0.231755       1.688160      -0.283051       2.208423          -0.000000
           21              H       5.045644       4.759719       4.315822       0.127042       1.264710 0.96744722E+01  0.98276682E+02                                 1.837463                            1.746220      -1.261849       2.285549                    0.995450       3.470010       9.459924       0.510130       1.181958      -0.732878      -0.000580       0.013485      -0.040192       0.042398       0.000099       0.000225      -0.007070      -0.005229       0.037032      -0.008799      -0.006235       0.015034              1.869449       1.830230      -0.004646       0.013712       1.541246      -0.284783       2.236870           0.000000
           22              H      21.205267      15.183000       1.714710       0.131594       1.460026 0.11422470E+02  0.12136023E+03                                 2.054470                            1.923775      -1.408287       2.220019                    0.993014       3.650840      10.291180       0.474471       1.215009      -0.725399       0.010212      -0.035432      -0.015445       0.039978      -0.001156      -0.007763       0.009514      -0.019384      -0.016259      -0.015272      -0.002015       0.017287              2.102515       1.812796      -0.345311       0.115190       2.505924       0.283940       1.988826           0.000000
           23              H      21.599227      17.691268       4.870526       0.129161       1.248311 0.95100895E+01  0.96197899E+02                                 1.821343                            1.731296      -1.271705       2.282768                    0.995504       3.450581       9.388329       0.512314       1.181923      -0.732852       0.015435       0.007716       0.039465       0.043072       0.003427       0.007467       0.004031       0.002357       0.034037      -0.009397      -0.006046       0.015444              1.853011       1.645636      -0.099827       0.305736       1.755318       0.145977       2.158080           0.000000
           24              H       9.790346       1.848714       1.688474       0.123629       1.499514 0.12007405E+02  0.12973374E+03                                 2.102127                            1.976206      -1.662859       2.083204                    0.991655       3.939257      11.355937       0.464789       1.219682      -0.721598      -0.020110       0.028265      -0.009386       0.035937      -0.009417      -0.009811      -0.008847      -0.002848      -0.042307      -0.022720       0.006140       0.016580              2.152761       2.011801      -0.402303       0.383908       2.295035      -0.036208       2.151448           0.000000
           25              H      20.879705      12.208250       7.767730       0.126003       1.529769 0.12260229E+02  0.13298912E+03                                 2.123550                            1.992916      -1.648361       2.091745                    0.991585       3.912815      11.255447       0.464813       1.214816      -0.723232       0.010251       0.035136       0.008568       0.037590       0.003973       0.012218      -0.002327      -0.019695      -0.047055      -0.023243       0.004781       0.018462              2.174744       1.868307       0.227259      -0.220012       2.524831       0.370442       2.131093           0.000001
           26              H      18.988395       8.606622       7.700266       0.131191       1.457768 0.11399460E+02  0.12101193E+03                                 2.049921                            1.919943      -1.410690       2.218469                    0.993057       3.643420      10.254018       0.475816       1.212617      -0.726013      -0.025294      -0.027859       0.013482       0.039971       0.011054      -0.002321      -0.011038       0.006418      -0.016818      -0.015793      -0.001913       0.017706              2.097497       2.019031       0.446260      -0.303909       2.335530      -0.026389       1.937930           0.000001
           27              H      21.537721       9.594998       4.709362       0.130656       1.221205 0.92637393E+01  0.93116540E+02                                 1.793806                            1.707326      -1.272749       2.281359                    0.995555       3.443397       9.346936       0.516402       1.179989      -0.732968       0.017652      -0.008809      -0.038510       0.043269      -0.003441      -0.007761       0.004156       0.006054       0.032093      -0.009960      -0.005505       0.015465              1.825679       1.669891       0.078489      -0.331219       1.754736       0.173412       2.052410           0.000001
           28              H      27.190910      15.166381       1.847764       0.128659       1.439397 0.11289557E+02  0.11958661E+03                                 2.033071                            1.910545      -1.395325       2.223529                    0.993201       3.651035      10.273129       0.476905       1.212464      -0.725846      -0.010340      -0.035707      -0.013942       0.039703       0.001146       0.007216       0.008165      -0.020860      -0.020601      -0.015081      -0.002136       0.017217              2.078202       1.796712       0.362620      -0.109875       2.473239       0.240045       1.964655           0.000000
           29              H      19.585547       1.790228       1.748442       0.121711       1.506014 0.12067066E+02  0.13041010E+03                                 2.100049                            1.974882      -1.659413       2.083569                    0.991827       3.934890      11.307893       0.467611       1.212026      -0.723454       0.020355       0.028262      -0.009841       0.036193       0.007748       0.005988      -0.008493       0.002016      -0.055174      -0.022832       0.005780       0.017052              2.149539       1.960507       0.408383      -0.360346       2.279685      -0.063083       2.208425          -0.000000
           30              H      27.059374      17.628634       5.054178       0.127042       1.264710 0.96744639E+01  0.98276578E+02                                 1.837463                            1.746219      -1.261849       2.285549                    0.995450       3.470009       9.459921       0.510130       1.181958      -0.732878      -0.011466       0.007122       0.040192       0.042398      -0.002184      -0.006050       0.003665       0.002881       0.037032      -0.008799      -0.006235       0.015034              1.869448       1.606829       0.121131      -0.241429       1.764646       0.151663       2.236869           0.000000
           31              H      28.360499      13.792443      11.084711       0.131593       1.460069 0.11422898E+02  0.12136601E+03                                 2.054516                            1.923816      -1.408312       2.220006                    0.993013       3.650897      10.291421       0.474464       1.215016      -0.725398      -0.025865       0.026282      -0.015444       0.039979      -0.008887       0.004482      -0.011433       0.008076      -0.016262      -0.015274      -0.002014       0.017288              2.102564       2.043900      -0.475416       0.303944       2.274922      -0.038928       1.988871           0.000000
           32              H      30.739441      12.905175      14.240527       0.129161       1.248311 0.95100944E+01  0.96197962E+02                                 1.821344                            1.731297      -1.271705       2.282768                    0.995504       3.450580       9.388327       0.512313       1.181923      -0.732852       0.014295       0.009664       0.039465       0.043072       0.002785       0.007176       0.004529       0.004637       0.034037      -0.009397      -0.006046       0.015444              1.853012       1.643567      -0.098661       0.277197       1.757388       0.194796       2.158081           0.000000
           33              H      11.141039      10.387477      11.058475       0.123631       1.499451 0.12006746E+02  0.12972477E+03                                 2.102063                            1.976149      -1.662825       2.083222                    0.991656       3.939174      11.355594       0.464797       1.219678      -0.721599       0.014763      -0.031391      -0.009388       0.035937      -0.006101      -0.012522      -0.004208      -0.014626      -0.042302      -0.022718       0.006139       0.016579              2.152697       1.882838      -0.329710       0.156787       2.423866       0.352282       2.151385           0.000000
           34              H      25.608627      14.968169      17.137731       0.126005       1.529700 0.12259515E+02  0.13297931E+03                                 2.123479                            1.992853      -1.648328       2.091763                    0.991586       3.912726      11.255071       0.464822       1.214810      -0.723234       0.035646      -0.008306       0.008569       0.037590      -0.006359       0.003967       0.011786       0.017007      -0.047051      -0.023241       0.004781       0.018460              2.174671       2.561027      -0.162798       0.214851       1.831963      -0.373437       2.131024           0.000001
           35              H      21.542346      15.087074      17.070267       0.131190       1.457814 0.11399919E+02  0.12101815E+03                                 2.049973                            1.919988      -1.410717       2.218456                    0.993056       3.643478      10.254271       0.475807       1.212625      -0.726011      -0.036686      -0.008373       0.013481       0.039971       0.008477      -0.010757       0.003394       0.015575      -0.016821      -0.015795      -0.001912       0.017707              2.097551       2.640980       0.096140      -0.172099       1.713694      -0.251885       1.937978           0.000001
           36              H      23.654304      16.823619      14.079363       0.130656       1.221204 0.92637310E+01  0.93116432E+02                                 1.793804                            1.707325      -1.272748       2.281359                    0.995555       3.443397       9.346934       0.516402       1.179988      -0.732968       0.000984       0.019703      -0.038510       0.043269       0.000803      -0.000187      -0.008802      -0.009024       0.032093      -0.009960      -0.005505       0.015465              1.825678       1.801423       0.004435      -0.011389       1.623203      -0.373695       2.052408           0.000001
           37              H      31.282580      19.016392      11.217765       0.128658       1.439447 0.11290048E+02  0.11959324E+03                                 2.033126                            1.910593      -1.395355       2.223513                    0.993201       3.651099      10.273405       0.476896       1.212472      -0.725844      -0.036188       0.008507      -0.013942       0.039703      -0.008324       0.010656       0.002283       0.012779      -0.020606      -0.015083      -0.002135       0.017218              2.078259       2.620526      -0.101158       0.155273       1.649543      -0.213519       1.964707           0.000000
           38              H      15.895612      18.951554      11.118443       0.121713       1.505941 0.12066308E+02  0.13039973E+03                                 2.099975                            1.974815      -1.659379       2.083587                    0.991827       3.934794      11.307487       0.467621       1.212019      -0.723456       0.034613       0.003872      -0.009843       0.036193       0.004880      -0.004463       0.009384       0.012204      -0.055168      -0.022829       0.005779       0.017051              2.149462       2.551932       0.075344      -0.231746       1.688108      -0.283037       2.208347          -0.000000
           39              H      33.363617      17.693790      14.424179       0.127042       1.264710 0.96744718E+01  0.98276674E+02                                 1.837463                            1.746220      -1.261849       2.285549                    0.995450       3.470010       9.459923       0.510130       1.181957      -0.732878       0.000580      -0.013485       0.040192       0.042398       0.000099       0.000225      -0.007070      -0.005229       0.037032      -0.008799      -0.006235       0.015034              1.869448       1.830229      -0.004646       0.013712       1.541246      -0.284783       2.236870           0.000000
           40              H      17.203994       7.270509      17.025291       0.131593       1.460070 0.11422914E+02  0.12136623E+03                                 2.054518                            1.923818      -1.408312       2.220006                    0.993013       3.650897      10.291425       0.474464       1.215016      -0.725397      -0.010213       0.035433       0.015444       0.039979      -0.001156      -0.007764       0.009514      -0.019385      -0.016262      -0.015274      -0.002014       0.017288              2.102566       1.812836      -0.345324       0.115195       2.505990       0.283950       1.988873           0.000000
           41              H      16.810034       4.762241      13.869475       0.129161       1.248310 0.95100863E+01  0.96197857E+02                                 1.821342                            1.731295      -1.271705       2.282768                    0.995504       3.450580       9.388325       0.512314       1.181923      -0.732852      -0.015435      -0.007716      -0.039465       0.043072       0.003427       0.007467       0.004031       0.002357       0.034037      -0.009397      -0.006046       0.015444              1.853011       1.645636      -0.099827       0.305735       1.755317       0.145977       2.158079           0.000000
           42              H      28.618915      20.604795      17.051527       0.123631       1.499452 0.12006759E+02  0.12972494E+03                                 2.102064                            1.976149      -1.662827       2.083222                    0.991656       3.939176      11.355598       0.464797       1.219677      -0.721599       0.020111      -0.028265       0.009388       0.035937      -0.009417      -0.009810      -0.008847      -0.002847      -0.042302      -0.022718       0.006139       0.016579              2.152697       2.011744      -0.402285       0.383893       2.294962      -0.036208       2.151386           0.000000
           43              H      17.529556      10.245259      10.972271       0.126005       1.529699 0.12259507E+02  0.13297922E+03                                 2.123479                            1.992852      -1.648328       2.091763                    0.991586       3.912726      11.255072       0.464822       1.214810      -0.723234      -0.010250      -0.035136      -0.008569       0.037590       0.003973       0.012217      -0.002325      -0.019695      -0.047051      -0.023241       0.004781       0.018460              2.174671       1.868248       0.227246      -0.220001       2.524741       0.370426       2.131024           0.000001
           44              H      19.420866      13.846887      11.039735       0.131190       1.457815 0.11399929E+02  0.12101828E+03                                 2.049974                            1.919989      -1.410717       2.218456                    0.993056       3.643479      10.254276       0.475807       1.212625      -0.726011       0.025294       0.027860      -0.013481       0.039971       0.011055      -0.002320      -0.011039       0.006419      -0.016821      -0.015795      -0.001912       0.017707              2.097552       2.019083       0.446278      -0.303921       2.335594      -0.026390       1.937979           0.000001
           45              H      16.871540      12.858511      14.030639       0.130656       1.221205 0.92637367E+01  0.93116497E+02                                 1.793804                            1.707325      -1.272749       2.281359                    0.995555       3.443397       9.346932       0.516402       1.179988      -0.732968      -0.017652       0.008809       0.038510       0.043269      -0.003441      -0.007761       0.004156       0.006054       0.032093      -0.009960      -0.005505       0.015465              1.825678       1.669890       0.078489      -0.331219       1.754735       0.173411       2.052409           0.000001
           46              H      11.218351       7.287128      16.892237       0.128658       1.439447 0.11290057E+02  0.11959336E+03                                 2.033126                            1.910594      -1.395355       2.223513                    0.993201       3.651100      10.273408       0.476896       1.212472      -0.725844       0.010341       0.035708       0.013942       0.039703       0.001146       0.007218       0.008165      -0.020861      -0.020606      -0.015083      -0.002135       0.017218              2.078259       1.796758       0.362635      -0.109880       2.473312       0.240055       1.964707           0.000000
           47              H      18.823714      20.663281      16.991559       0.121713       1.505941 0.12066315E+02  0.13039982E+03                                 2.099975                            1.974815      -1.659379       2.083587                    0.991827       3.934795      11.307490       0.467621       1.212019      -0.723456      -0.020356      -0.028261       0.009843       0.036193       0.007748       0.005987      -0.008493       0.002016      -0.055168      -0.022829       0.005779       0.017051              2.149463       1.960441       0.408361      -0.360330       2.279599      -0.063082       2.208348          -0.000000
           48              H      11.349887       4.824875      13.685823       0.127042       1.264710 0.96744655E+01  0.98276590E+02                                 1.837462                            1.746219      -1.261849       2.285549                    0.995450       3.470010       9.459921       0.510131       1.181957      -0.732878       0.011466      -0.007122      -0.040192       0.042398      -0.002184      -0.006050       0.003665       0.002881       0.037032      -0.008799      -0.006235       0.015034              1.869447       1.606828       0.121131      -0.241429       1.764646       0.151663       2.236868           0.000000
           49              C       9.319546       7.614525       5.353269       0.631606      23.377167 0.25092205E+03  0.51891129E+04                                 7.655994                            5.650246      -0.075858       2.040512                    0.999419      21.844729      60.688316       0.620761       0.477120      -1.019229       0.020931      -0.054453      -0.023822       0.063014       0.064579      -0.036934      -0.043596       0.122477      -0.050620      -0.091275      -0.026130       0.117405              9.775273       6.390778      -3.384589      -0.151165      14.389957       4.180726       8.545085           0.000001
           50              C       8.904887       8.917640       5.988930      -0.016661      40.462383 0.41796885E+03  0.96330273E+04                                10.152978                            6.712466       0.063830       2.027989                    0.999220      26.707994      73.569942       0.657409       0.404251      -1.082935      -0.009931       0.038444       0.024907       0.046872       0.006292       0.003883      -0.010283       0.016524       0.023494      -0.018828       0.006448       0.012380             14.042957       9.288488      -5.507722       1.030401      20.165758       5.889906      12.674624          -0.000000
           51              C       9.426381       9.241802       7.229892      -0.156734      39.386660 0.45490791E+03  0.10871582E+05                                10.214018                            7.194796      -0.151463       1.915907                    0.999437      30.540768      89.996903       0.600609       0.426722      -1.052383      -0.005870      -0.015042      -0.025028       0.029785       0.023915      -0.033228      -0.047932       0.049150      -0.104474      -0.072375      -0.003289       0.075664             13.091522       7.805545      -2.098772       1.950213      15.897323       7.277363      15.571699           0.000002
           52              C       8.002088       9.760061       5.363201      -0.103712      36.226915 0.43631593E+03  0.10285816E+05                                 9.613932                            7.039958      -0.109331       1.936561                    0.999405      29.496934      85.424528       0.609955       0.425961      -1.056254       0.004679       0.008224       0.016848       0.019323       0.041506      -0.012768      -0.006671       0.033600       0.034831      -0.050625       0.005528       0.045097             11.879577      10.049650      -6.366200       1.586706      16.284392       1.424632       9.304689           0.000001
           53              C       9.034785      10.426218       7.853934       0.170317      42.772810 0.39036183E+03  0.89381897E+04                                10.893898                            6.736622      -0.341943       1.905057                    0.999281      26.146570      74.306034       0.613586       0.435962      -1.051528       0.008068       0.013318       0.027083       0.031240       0.021672      -0.013009       0.009544       0.003153       0.034523      -0.033133       0.013658       0.019475             15.704986      10.292634      -1.002190       6.360339      14.418931       7.199795      22.403394          -0.000000
           54              C      27.534974      11.264000       7.248632      -0.153880      37.144432 0.45134085E+03  0.10785738E+05                                 9.877614                            7.209301      -0.200866       1.903727                    0.999266      30.554136      90.598085       0.593537       0.431830      -1.047251      -0.009664      -0.002833      -0.015146       0.018189       0.039561      -0.056684      -0.026434       0.021801      -0.092616      -0.065820      -0.022419       0.088239             12.224411      11.307793      -3.136577       6.636951       9.986122       0.077638      15.379317           0.000001
           55              C      27.002824      10.936106       6.017977      -0.013118      40.441548 0.41791250E+03  0.96255662E+04                                10.124652                            6.703618       0.091674       2.038042                    0.999269      26.591085      73.079595       0.659479       0.403241      -1.084270       0.028150      -0.026205       0.022609       0.044613       0.007413      -0.010966       0.009245      -0.003675       0.021575      -0.019063       0.004025       0.015037             13.777019      13.558143      -7.430431       5.312818      15.332539      -0.972528      12.440374          -0.000001
           56              C      25.990141      11.838977       5.398057       0.630102      23.325744 0.25004456E+03  0.51663729E+04                                 7.630086                            5.636156      -0.091829       2.036005                    0.999412      21.812708      60.569877       0.622240       0.476409      -1.019622      -0.041402       0.040016      -0.021165       0.061346       0.094738      -0.045392      -0.009651       0.005250      -0.073373      -0.092659      -0.025400       0.118059              9.615969      10.160243      -5.338027       3.239452      10.148862      -1.810849       8.538802           0.000001
           57              C      12.262310       6.046197       3.771238       0.624766      23.604330 0.25615497E+03  0.53205487E+04                                 7.679147                            5.697154      -0.068153       2.040447                    0.999487      21.948716      60.953853       0.620595       0.475165      -1.021079      -0.056283      -0.014502       0.021985       0.062140      -0.037715       0.013877       0.054680      -0.166867      -0.039065      -0.094304      -0.023724       0.118027              9.676515      14.957589       2.490012      -3.198495       5.861849      -2.246918       8.210106           0.000001
           58              C      13.583648       6.458201       3.194983      -0.014503      40.636803 0.42249365E+03  0.97552020E+04                                10.149193                            6.735133       0.082229       2.033613                    0.999179      26.696526      73.400299       0.658850       0.402627      -1.084954       0.038908       0.011523      -0.020955       0.045670      -0.006927       0.011449       0.003645      -0.012595       0.027964      -0.019061       0.004565       0.014496             13.820268      21.193867       2.656869      -3.656165       8.261826      -4.592456      12.005111          -0.000000
           59              C      13.609523       7.208725       2.018298      -0.153903      37.607625 0.46014238E+03  0.11042496E+05                                 9.951613                            7.273396      -0.199725       1.902595                    0.999191      30.672267      90.957250       0.591994       0.431135      -1.048318      -0.007462      -0.010145       0.016180       0.020504      -0.007265       0.007056       0.063280      -0.070203      -0.064363      -0.062028      -0.021888       0.083917             12.343796      13.236808       2.067238      -3.333143       9.193396      -6.277381      14.601184           0.000002
           60              C      14.846375       7.545676       1.471090       0.168005      43.283552 0.39371896E+03  0.90352493E+04                                10.990980                            6.769908      -0.355766       1.899637                    0.999280      26.224421      74.634175       0.611423       0.436526      -1.051086      -0.005258       0.015267      -0.023970       0.028902      -0.009590       0.012064       0.003036      -0.045168       0.042155      -0.034728       0.016794       0.017934             16.013998      14.143627      -1.741381       2.518883      12.362279     -10.387087      21.536089           0.000000
           61              C      16.031816       7.139431       2.065148      -0.156679      39.473785 0.44990182E+03  0.10724977E+05                                10.226930                            7.155144      -0.157964       1.914578                    0.999439      30.482871      89.788380       0.602112       0.426727      -1.052111       0.009715      -0.016045       0.022747       0.029483       0.016418      -0.018252       0.061676      -0.047231      -0.065277      -0.071440      -0.002903       0.074343             13.214461      15.180477      -3.301067       4.889359       9.495374      -6.411257      14.967530           0.000002
           62              C      15.999293       6.401826       3.232838      -0.016257      40.830390 0.41807576E+03  0.96347054E+04                                10.213035                            6.712571       0.070204       2.030596                    0.999264      26.668533      73.423340       0.657610       0.404161      -1.083154      -0.035956       0.016724      -0.026370       0.047622       0.008962      -0.012249       0.004306      -0.010837       0.016101      -0.019720       0.006997       0.012723             14.196039      21.839666      -3.340802       4.343705       8.489612      -4.744308      12.258840          -0.000001
           63              C      14.777000       6.088830       3.829707      -0.105259      36.350502 0.43919622E+03  0.10369708E+05                                 9.638331                            7.066039      -0.126583       1.930426                    0.999398      29.548811      85.612384       0.608518       0.426309      -1.056146      -0.002182       0.009580      -0.015086       0.018003       0.001668      -0.001105       0.018466      -0.090530       0.037042      -0.051504       0.002976       0.048528             11.912041      20.295786      -0.248823       0.200830       6.493024      -2.392298       8.947313           0.000002
           64              C      17.280668       5.926749       3.853506       0.629629      23.510290 0.25173691E+03  0.52099144E+04                                 7.679335                            5.656117      -0.080471       2.037728                    0.999496      21.878305      60.794307       0.621014       0.476564      -1.019579       0.055503      -0.019466       0.021280       0.062549       0.035407      -0.013268       0.063640      -0.152043      -0.025002      -0.091012      -0.025899       0.116911              9.817448      14.982183      -2.657492       3.463891       6.219779      -2.516659       8.250380           0.000001
           65              C       7.589137       4.529392       5.176363       0.629151      23.723437 0.25139158E+03  0.52026605E+04                                 7.732524                            5.656700      -0.088277       2.036583                    0.999469      21.864308      60.818842       0.620047       0.477317      -1.018848       0.054844       0.011224      -0.024701       0.061188      -0.038370       0.015965       0.040982      -0.170259      -0.075198      -0.090806      -0.024887       0.115693              9.929941      15.579844       2.324991      -3.652005       5.330162      -1.688357       8.879816           0.000001
           66              C       6.292711       4.200767       5.818958      -0.017787      41.102984 0.41855092E+03  0.96477851E+04                                10.254527                            6.716228       0.071533       2.031549                    0.999261      26.656477      73.383089       0.657496       0.404142      -1.083235      -0.033198      -0.008068       0.026383       0.043166      -0.003623       0.012626       0.001440      -0.016122       0.035145      -0.019784       0.002895       0.016890             14.285859      22.998177       2.636791      -4.691501       7.000658      -3.553566      12.858742          -0.000001
           67              C       6.297892       3.640777       7.106208      -0.156984      39.419914 0.45675133E+03  0.10922072E+05                                10.215105                            7.204260      -0.143829       1.917643                    0.999418      30.530685      89.869849       0.601105       0.426118      -1.053199       0.008297       0.013254      -0.029750       0.033609      -0.011300       0.025668       0.048823      -0.068155      -0.121231      -0.074125      -0.000823       0.074948             13.126766      15.447853       2.358758      -5.550618       7.577213      -5.060647      16.355233           0.000001
           68              C       5.115516       3.381096       7.777100       0.168932      42.534848 0.38506066E+03  0.87873014E+04                                10.844213                            6.686813      -0.340597       1.906056                    0.999324      26.064165      73.963769       0.616367       0.435452      -1.051766      -0.008978      -0.011373       0.029216       0.032611       0.007946      -0.013968       0.004485      -0.046253       0.023611      -0.033493       0.012468       0.021025             15.650774      13.890048       1.080922      -2.716331       9.061182      -8.113585      24.001090          -0.000000
           69              C      23.326854       3.663924       7.158868      -0.152794      37.158753 0.45096647E+03  0.10773368E+05                                 9.878052                            7.206237      -0.198247       1.904299                    0.999312      30.541448      90.513463       0.593738       0.431821      -1.047372      -0.001654       0.008506      -0.014721       0.017082       0.009763      -0.008461       0.052013      -0.096663      -0.140302      -0.069286      -0.022349       0.091635             12.222486      13.244682      -1.764342       3.645132       7.274889      -5.008588      16.147886           0.000001
           70              C      23.295684       4.173972       5.881924      -0.011179      39.980054 0.41213965E+03  0.94611713E+04                                10.047813                            6.656703       0.097389       2.041496                    0.999247      26.501055      72.749678       0.661760       0.403186      -1.084133       0.038478      -0.009668       0.019159       0.044058       0.005530      -0.012584       0.006349      -0.016289       0.027514      -0.020897       0.004866       0.016031             13.670734      21.364360      -2.188279       3.647298       6.779899      -3.530295      12.867943          -0.000001
           71              C       5.068705       4.427985       5.206160      -0.100214      36.280647 0.43175168E+03  0.10155528E+05                                 9.631470                            7.008649      -0.104043       1.940066                    0.999426      29.402902      85.167695       0.610340       0.426644      -1.055412      -0.003700      -0.008716       0.019551       0.021724       0.000736      -0.000056       0.013845      -0.094604       0.031326      -0.052529       0.005241       0.047288             11.960271      20.553233       0.139826      -0.362861       5.739483      -1.762622       9.588098           0.000001
           72              C      21.973202       4.525769       5.269688       0.628424      23.438615 0.25204289E+03  0.52164160E+04                                 7.654439                            5.656797      -0.087345       2.036395                    0.999427      21.848325      60.658204       0.621599       0.476100      -1.020104      -0.053862       0.012186      -0.023120       0.059868       0.040304      -0.016347       0.039587      -0.172835      -0.075115      -0.092627      -0.024128       0.116756              9.674960      15.141967      -2.278710       3.337128       5.193057      -1.555245       8.689857           0.000001
           73              C      22.474960      15.304994       4.016732       0.631606      23.377184 0.25092221E+03  0.51891169E+04                                 7.655997                            5.650248      -0.075858       2.040512                    0.999419      21.844729      60.688312       0.620761       0.477119      -1.019229       0.037181      -0.044953       0.023822       0.063014       0.085851      -0.056109      -0.010795       0.046911      -0.050620      -0.091275      -0.026130       0.117405              9.775279       9.570807      -5.174990       3.568860      11.209939      -2.182796       8.545091           0.000001
           74              C      21.542879      16.305631       3.381071      -0.016661      40.462412 0.41796919E+03  0.96330367E+04                                10.152983                            6.712469       0.063830       2.027989                    0.999220      26.707993      73.569938       0.657409       0.404251      -1.082935      -0.028627       0.027515      -0.024907       0.046872       0.010327      -0.007055       0.008429       0.002189       0.023494      -0.018828       0.006448       0.012380             14.042966      12.838599      -7.506489       5.637890      16.615674      -1.991728      12.674626          -0.000001
           75              C      21.004563      16.010244       2.140108      -0.156734      39.386712 0.45490865E+03  0.10871603E+05                                10.214026                            7.194801      -0.151463       1.915907                    0.999437      30.540767      89.996899       0.600609       0.426722      -1.052383       0.015988      -0.002264       0.025028       0.029785       0.033414      -0.058069      -0.005439       0.015404      -0.104474      -0.072375      -0.003289       0.075664             13.091535      12.155273      -4.547728       7.298166      11.547620      -1.870906      15.571712           0.000002
           76              C      21.251720      17.505609       4.006800      -0.103712      36.226891 0.43631556E+03  0.10285806E+05                                 9.613928                            7.039955      -0.109331       1.936561                    0.999405      29.496933      85.424525       0.609955       0.425961      -1.056254      -0.009462      -0.000043      -0.016848       0.019323       0.035890      -0.012077      -0.007853       0.053550       0.034831      -0.050625       0.005528       0.045097             11.879573       9.340627      -5.967012       2.019842      16.993409       0.683697       9.304682           0.000002
           77              C      20.164599      16.932550       1.516066       0.170317      42.772772 0.39036149E+03  0.89381795E+04                                10.893890                            6.736618      -0.341943       1.905058                    0.999281      26.146563      74.305998       0.613587       0.435961      -1.051528      -0.015563      -0.000497      -0.027083       0.031240       0.012588       0.001934      -0.016018       0.035425       0.034523      -0.033133       0.013658       0.019475             15.704973      12.568887      -2.283753       9.394169      12.142656       2.010072      22.403376          -0.000000
           78              C      10.358356       1.222793       2.121368      -0.153880      37.144446 0.45134112E+03  0.10785745E+05                                 9.877616                            7.209303      -0.200865       1.903727                    0.999266      30.554131      90.598054       0.593537       0.431830      -1.047252       0.007210       0.007032       0.015146       0.018189       0.029837      -0.050843      -0.036425       0.056343      -0.092616      -0.065820      -0.022419       0.088239             12.224413       7.622449      -1.061676       3.323749      13.671468       5.745249      15.379322           0.000001
           79              C      10.905151       1.525635       3.352024      -0.013118      40.441562 0.41791260E+03  0.96255691E+04                                10.124654                            6.703619       0.091674       2.038042                    0.999269      26.591085      73.079593       0.659479       0.403241      -1.084270       0.009024      -0.037386      -0.022609       0.044613       0.002273       0.002676      -0.014091       0.014583       0.021575      -0.019063       0.004025       0.015037             13.777023       8.552414      -4.612143       1.759029      20.338286       5.106624      12.440369          -0.000001
           80              C      10.615227       2.851021       3.971943       0.630102      23.325718 0.25004420E+03  0.51663638E+04                                 7.630080                            5.636152      -0.091829       2.036005                    0.999412      21.812708      60.569877       0.622240       0.476409      -1.019622      -0.014558       0.055709       0.021165       0.061346       0.051377      -0.030679      -0.034819       0.159281      -0.073373      -0.092659      -0.025400       0.118059              9.615961       5.587562      -2.763549       0.011336      14.721530       3.711199       8.538789           0.000001
           81              C      22.397853      11.971292       5.598763       0.624766      23.604341 0.25615509E+03  0.53205515E+04                                 7.679150                            5.697155      -0.068151       2.040447                    0.999487      21.948712      60.953836       0.620595       0.475165      -1.021079       0.040249       0.041929      -0.021985       0.062140      -0.090896       0.054455      -0.014734       0.022048      -0.039065      -0.094304      -0.023724       0.118027              9.676519      10.180072       5.179828      -3.527113      10.639378      -1.684780       8.210106           0.000001
           82              C      21.390590      11.022028       6.175018      -0.014503      40.636774 0.42249324E+03  0.97551905E+04                                10.149188                            6.735129       0.082230       2.033613                    0.999179      26.696526      73.400300       0.658850       0.402627      -1.084954      -0.029130      -0.028251       0.020955       0.045670      -0.008977       0.008793       0.008188      -0.005313       0.027964      -0.019061       0.004565       0.014496             13.820259      13.646053       6.906378      -5.795502      15.809626      -0.932852      12.005099          -0.000000
           83              C      20.723901      11.367690       7.351702      -0.153903      37.607589 0.46014210E+03  0.11042488E+05                                 9.951607                            7.273394      -0.199724       1.902595                    0.999191      30.672262      90.957225       0.591994       0.431135      -1.048318       0.012501       0.001525      -0.016180       0.020504      -0.033780       0.058603      -0.024897       0.023986      -0.064363      -0.062028      -0.021888       0.083917             12.343785      11.934086       2.800677      -7.105242      10.496103       0.175247      14.601167           0.000002
           84              C      19.823486      10.455224       7.898910       0.168005      43.283569 0.39371910E+03  0.90352535E+04                                10.990984                            6.769910      -0.355765       1.899638                    0.999280      26.224422      74.634185       0.611423       0.436526      -1.051086      -0.010724       0.012072       0.023970       0.028902      -0.024283       0.008564       0.009023       0.007026       0.042154      -0.034728       0.016794       0.017934             16.014006      11.302141      -0.141591      -7.815375      15.203779       7.290846      21.536099          -0.000000
           85              C      19.595903       9.222946       7.304852      -0.156679      39.473776 0.44990135E+03  0.10724964E+05                                10.226930                            7.155140      -0.157964       1.914578                    0.999439      30.482872      89.788392       0.602112       0.426727      -1.052111       0.009215      -0.016337      -0.022747       0.029483      -0.011677       0.044789      -0.046163       0.052571      -0.065277      -0.071440      -0.002903       0.074343             13.214463       8.041292       0.718389      -3.187945      16.634560       7.405884      14.967536           0.000002
           86              C      20.254596       8.889416       6.137163      -0.016257      40.830389 0.41807557E+03  0.96347000E+04                                10.213036                            6.712569       0.070204       2.030596                    0.999264      26.668533      73.423342       0.657610       0.404161      -1.083154       0.003067       0.039536       0.026370       0.047622       0.000015      -0.002257      -0.012786       0.020946       0.016101      -0.019720       0.006997       0.012723             14.196042       8.846429       3.974562      -2.003090      21.482850       6.112608      12.258848          -0.000001
           87              C      21.126994       9.800947       5.540294      -0.105259      36.350525 0.43919634E+03  0.10369711E+05                                 9.638335                            7.066040      -0.126583       1.930426                    0.999398      29.548811      85.612384       0.608518       0.426309      -1.056146      -0.007277       0.006601       0.015086       0.018003      -0.037837       0.015549      -0.010023       0.049803       0.037042      -0.051504       0.002976       0.048528             11.912047       9.602461       5.771668      -1.986083      17.186360       1.348669       8.947320           0.000002
           88              C      20.039926       7.539773       5.516494       0.629629      23.510339 0.25173748E+03  0.52099291E+04                                 7.679346                            5.656123      -0.080465       2.037729                    0.999496      21.878322      60.794365       0.621014       0.476564      -1.019579      -0.010268      -0.057914      -0.021279       0.062549      -0.046636       0.048947      -0.042784       0.139400      -0.025005      -0.091013      -0.025900       0.116912              9.817464       6.056638       2.367720      -0.493586      15.145362       4.253068       8.250393           0.000001
           89              C      26.012237      15.299275       4.193637       0.629151      23.723438 0.25139169E+03  0.52026634E+04                                 7.732524                            5.656701      -0.088278       2.036583                    0.999469      21.864308      60.818842       0.620047       0.477317      -1.018848      -0.036687      -0.042284       0.024701       0.061188      -0.092686       0.043543      -0.006194       0.022687      -0.075198      -0.090806      -0.024887       0.115693              9.929939       9.785028       5.587549      -3.262881      11.124978      -2.353986       8.879812           0.000001
           90              C      26.934625      16.267737       3.551043      -0.017787      41.102981 0.41855121E+03  0.96477930E+04                                10.254527                            6.716230       0.071533       2.031549                    0.999261      26.656478      73.383091       0.657496       0.404142      -1.083235       0.023318       0.024970      -0.026383       0.043166      -0.008771       0.007450       0.010296       0.002165       0.035145      -0.019784       0.002895       0.016890             14.285856      13.105553       8.206466      -5.398170      16.893278      -2.344713      12.858737          -0.000001
           91              C      27.420049      15.988491       2.263792      -0.156984      39.419927 0.45675169E+03  0.10922083E+05                                10.215108                            7.204263      -0.143828       1.917643                    0.999418      30.530682      89.869835       0.601105       0.426118      -1.053199      -0.015619      -0.000728       0.029750       0.033609      -0.034997       0.055136      -0.001586       0.016024      -0.121231      -0.074125      -0.000823       0.074948             13.126767      11.488341       4.588020      -7.132905      11.536728      -2.353964      16.355233           0.000001
           92              C      28.226406      16.891395       1.592900       0.168932      42.534843 0.38506045E+03  0.87872953E+04                                10.844211                            6.686811      -0.340596       1.906056                    0.999324      26.064161      73.963748       0.616367       0.435452      -1.051766       0.014315       0.002244      -0.029216       0.032612      -0.015652      -0.002944      -0.014372       0.037576       0.023611      -0.033493       0.012468       0.021025             15.650774      11.147627       2.624932      -8.402685      11.803593       1.613577      24.001102          -0.000001
           93              C      19.045451       1.161076       2.211133      -0.152794      37.158749 0.45096605E+03  0.10773355E+05                                 9.878050                            7.206233      -0.198247       1.904299                    0.999312      30.541444      90.513440       0.593738       0.431821      -1.047372      -0.006601       0.005614       0.014721       0.017082      -0.036260       0.041172      -0.032890       0.066827      -0.140302      -0.069286      -0.022350       0.091636             12.222486       7.203232       1.637069      -2.576101      13.316331       5.633537      16.147897           0.000001
           94              C      18.616295       1.438468       3.488076      -0.011179      39.980055 0.41213953E+03  0.94611676E+04                                10.047813                            6.656702       0.097389       2.041496                    0.999247      26.501055      72.749673       0.661760       0.403186      -1.084133      -0.010453      -0.038273      -0.019159       0.044058      -0.004096      -0.000641      -0.014080       0.017905       0.027514      -0.020897       0.004866       0.016031             13.670734       8.419235       5.099994      -1.286878      19.725017       4.910169      12.867950          -0.000001
           95              C      27.337129      17.445790       4.163841      -0.100214      36.280614 0.43175136E+03  0.10155519E+05                                 9.631464                            7.008646      -0.104043       1.940066                    0.999426      29.402900      85.167682       0.610340       0.426644      -1.055412       0.009410      -0.001052      -0.019551       0.021724      -0.040062       0.012037      -0.006841       0.050322       0.031326      -0.052529       0.005241       0.047288             11.960261       9.424540       6.405414      -1.713944      16.868148       0.548549       9.588095           0.000001
           96              C      18.958556       2.763450       4.100312       0.628424      23.438616 0.25204288E+03  0.52164156E+04                                 7.654438                            5.656797      -0.087345       2.036395                    0.999427      21.848325      60.658202       0.621599       0.476100      -1.020104       0.015806       0.052913       0.023120       0.059868      -0.052985       0.026476      -0.033666       0.158556      -0.075115      -0.092627      -0.024128       0.116756              9.674960       5.639348       3.071394       0.281983      14.695679       3.670924       8.689855           0.000001
           97              C      29.089715      14.838984      13.386732       0.631606      23.377140 0.25092185E+03  0.51891074E+04                                 7.655985                            5.650243      -0.075856       2.040513                    0.999419      21.844716      60.688253       0.620762       0.477119      -1.019229      -0.020931       0.054453       0.023822       0.063013       0.064579      -0.036934      -0.043596       0.122477      -0.050619      -0.091275      -0.026130       0.117405              9.775257       6.390768      -3.384579      -0.151163      14.389928       4.180719       8.545076           0.000001
           98              C      29.504374      13.535869      12.751071      -0.016660      40.462282 0.41796799E+03  0.96330029E+04                                10.152960                            6.712459       0.063833       2.027990                    0.999220      26.707967      73.569859       0.657409       0.404251      -1.082935       0.009931      -0.038444      -0.024908       0.046872       0.006292       0.003883      -0.010284       0.016525       0.023493      -0.018829       0.006449       0.012380             14.042923       9.288474      -5.507709       1.030408      20.165695       5.889876      12.674598          -0.000001
           99              C      28.982880      13.211707      11.510109      -0.156737      39.386965 0.45491308E+03  0.10871747E+05                                10.214084                            7.194850      -0.151494       1.915896                    0.999437      30.541016      89.998092       0.600605       0.426723      -1.052381       0.005871       0.015043       0.025030       0.029787       0.023914      -0.033231      -0.047934       0.049150      -0.104487      -0.072380      -0.003287       0.075667             13.091576       7.805610      -2.098832       1.950214      15.897417       7.277335      15.571701           0.000002
          100              C      30.407173      12.693448      13.376800      -0.103711      36.226887 0.43631564E+03  0.10285808E+05                                 9.613926                            7.039955      -0.109330       1.936562                    0.999405      29.496923      85.424480       0.609956       0.425961      -1.056254      -0.004680      -0.008224      -0.016848       0.019324       0.041506      -0.012767      -0.006671       0.033600       0.034831      -0.050625       0.005529       0.045097             11.879570      10.049648      -6.366197       1.586711      16.284375       1.424623       9.304686           0.000001
          101              C      29.374476      12.027291      10.886067       0.170308      42.773692 0.39037114E+03  0.89384566E+04                                10.894056                            6.736713      -0.341966       1.905046                    0.999281      26.146825      74.306997       0.613581       0.435963      -1.051527      -0.008066      -0.013319      -0.027081       0.031238       0.021673      -0.013010       0.009547       0.003149       0.034522      -0.033136       0.013661       0.019475             15.705257      10.292741      -1.002173       6.360404      14.419226       7.200034      22.403804          -0.000000
          102              C      10.874287      11.189509      11.491369      -0.153877      37.144230 0.45133832E+03  0.10785656E+05                                 9.877573                            7.209278      -0.200851       1.903733                    0.999266      30.553982      90.597372       0.593539       0.431830      -1.047252       0.009664       0.002833       0.015145       0.018187       0.039561      -0.056683      -0.026431       0.021799      -0.092610      -0.065818      -0.022419       0.088237             12.224361      11.307732      -3.136540       6.636914       9.986079       0.077665      15.379274           0.000002
          103              C      11.406437      11.517403      12.722024      -0.013118      40.441561 0.41791268E+03  0.96255709E+04                                10.124653                            6.703619       0.091672       2.038041                    0.999269      26.591090      73.079601       0.659479       0.403241      -1.084270      -0.028150       0.026205      -0.022609       0.044613       0.007413      -0.010966       0.009245      -0.003675       0.021576      -0.019062       0.004025       0.015037             13.777024      13.558160      -7.430447       5.312823      15.332547      -0.972546      12.440365          -0.000001
          104              C      12.419120      10.614532      13.341944       0.630102      23.325763 0.25004471E+03  0.51663769E+04                                 7.630090                            5.636158      -0.091830       2.036004                    0.999412      21.812715      60.569904       0.622240       0.476409      -1.019622       0.041402      -0.040016       0.021165       0.061346       0.094738      -0.045392      -0.009651       0.005249      -0.073373      -0.092659      -0.025400       0.118059              9.615976      10.160250      -5.338035       3.239450      10.148876      -1.810848       8.538803           0.000001
          105              C      26.146951      16.407312      14.968763       0.624766      23.604351 0.25615514E+03  0.53205530E+04                                 7.679153                            5.697156      -0.068155       2.040446                    0.999487      21.948724      60.953884       0.620594       0.475165      -1.021079       0.056283       0.014502      -0.021986       0.062140      -0.037715       0.013877       0.054680      -0.166867      -0.039065      -0.094304      -0.023724       0.118027              9.676523      14.957611       2.490012      -3.198494       5.861851      -2.246917       8.210107           0.000001
          106              C      24.825613      15.995308      15.545018      -0.014503      40.636814 0.42249380E+03  0.97552060E+04                                10.149195                            6.735134       0.082228       2.033613                    0.999179      26.696530      73.400303       0.658850       0.402627      -1.084954      -0.038909      -0.011523       0.020955       0.045671      -0.006927       0.011448       0.003644      -0.012594       0.027964      -0.019061       0.004565       0.014496             13.820274      21.193897       2.656882      -3.656185       8.261824      -4.592448      12.005103          -0.000000
          107              C      24.799738      15.244784      16.721703      -0.153900      37.607403 0.46013947E+03  0.11042402E+05                                 9.951568                            7.273370      -0.199707       1.902602                    0.999191      30.672097      90.956462       0.591996       0.431135      -1.048319       0.007462       0.010145      -0.016178       0.020502      -0.007266       0.007059       0.063278      -0.070204      -0.064356      -0.062026      -0.021888       0.083915             12.343746      13.236718       2.067211      -3.333102       9.193371      -6.277366      14.601150           0.000002
          108              C      23.562886      14.907833      17.268911       0.167996      43.284494 0.39372886E+03  0.90355337E+04                                10.991149                            6.770006      -0.355790       1.899626                    0.999280      26.224688      74.635186       0.611417       0.436528      -1.051085       0.005260      -0.015266       0.023969       0.028900      -0.009593       0.012068       0.003036      -0.045166       0.042156      -0.034730       0.016797       0.017934             16.014294      14.143862      -1.741495       2.519057      12.362505     -10.387309      21.536514           0.000000
          109              C      22.377445      15.314078      16.674853      -0.156682      39.474108 0.44990731E+03  0.10725152E+05                                10.227001                            7.155203      -0.157997       1.914566                    0.999439      30.483136      89.789654       0.602107       0.426729      -1.052109      -0.009715       0.016046      -0.022749       0.029485       0.016418      -0.018251       0.061681      -0.047228      -0.065287      -0.071445      -0.002901       0.074346             13.214515      15.180627      -3.301053       4.889337       9.495390      -6.411235      14.967529           0.000002
          110              C      22.409968      16.051683      15.507163      -0.016256      40.830287 0.41807490E+03  0.96346812E+04                                10.213018                            6.712564       0.070208       2.030598                    0.999264      26.668506      73.423263       0.657611       0.404161      -1.083154       0.035956      -0.016724       0.026371       0.047623       0.008962      -0.012249       0.004307      -0.010838       0.016100      -0.019721       0.006998       0.012723             14.196004      21.839610      -3.340780       4.343674       8.489592      -4.744294      12.258810          -0.000001
          111              C      23.632261      16.364679      14.910294      -0.105259      36.350477 0.43919594E+03  0.10369700E+05                                 9.638327                            7.066037      -0.126582       1.930426                    0.999398      29.548799      85.612339       0.608518       0.426309      -1.056146       0.002182      -0.009580       0.015086       0.018004       0.001668      -0.001106       0.018466      -0.090530       0.037042      -0.051504       0.002976       0.048528             11.912037      20.295779      -0.248815       0.200818       6.493022      -2.392297       8.947311           0.000002
          112              C      21.128593      16.526760      14.886495       0.629629      23.510263 0.25173671E+03  0.52099090E+04                                 7.679327                            5.656114      -0.080469       2.037729                    0.999496      21.878291      60.794243       0.621014       0.476564      -1.019580      -0.055503       0.019466      -0.021280       0.062549       0.035407      -0.013268       0.063640      -0.152044      -0.025002      -0.091012      -0.025899       0.116911              9.817432      14.982154      -2.657486       3.463883       6.219771      -2.516655       8.250371           0.000001
          113              C      30.820124      17.924117      13.563638       0.629152      23.723407 0.25139136E+03  0.52026544E+04                                 7.732514                            5.656696      -0.088275       2.036584                    0.999469      21.864294      60.818778       0.620047       0.477317      -1.018848      -0.054844      -0.011224       0.024700       0.061188      -0.038370       0.015965       0.040982      -0.170260      -0.075198      -0.090806      -0.024887       0.115693              9.929923      15.579809       2.324986      -3.651996       5.330155      -1.688355       8.879805           0.000001
          114              C      32.116550      18.252742      12.921043      -0.017786      41.102878 0.41855009E+03  0.96477615E+04                                10.254509                            6.716221       0.071537       2.031551                    0.999261      26.656451      73.383015       0.657496       0.404142      -1.083235       0.033198       0.008069      -0.026384       0.043166      -0.003623       0.012626       0.001441      -0.016123       0.035144      -0.019785       0.002895       0.016889             14.285822      22.998112       2.636775      -4.691469       7.000643      -3.553557      12.858712          -0.000001
          115              C      32.111369      18.812732      11.633793      -0.156987      39.420256 0.45675724E+03  0.10922261E+05                                10.215179                            7.204322      -0.143864       1.917630                    0.999418      30.530965      89.871187       0.601100       0.426120      -1.053197      -0.008297      -0.013254       0.029752       0.033611      -0.011300       0.025667       0.048827      -0.068153      -0.121248      -0.074130      -0.000822       0.074952             13.126824      15.448010       2.358746      -5.550594       7.577238      -5.060631      16.355223           0.000001
          116              C      33.293745      19.072413      10.962901       0.168922      42.535829 0.38507090E+03  0.87875940E+04                                10.844390                            6.686915      -0.340623       1.906044                    0.999324      26.064446      73.964825       0.616360       0.435454      -1.051765       0.008981       0.011371      -0.029214       0.032610       0.007948      -0.013972       0.004485      -0.046251       0.023612      -0.033496       0.012472       0.021024             15.651076      13.890294       1.081008      -2.716531       9.061343      -8.113763      24.001591          -0.000001
          117              C      15.082407      18.789585      11.581133      -0.152790      37.158517 0.45096345E+03  0.10773270E+05                                 9.878004                            7.206209      -0.198230       1.904306                    0.999312      30.541269      90.512634       0.593740       0.431821      -1.047373       0.001653      -0.008506       0.014720       0.017081       0.009764      -0.008463       0.052011      -0.096663      -0.140293      -0.069284      -0.022349       0.091633             12.222429      13.244584      -1.764318       3.645082       7.274864      -5.008572      16.147840           0.000001
          118              C      15.113577      18.279537      12.858077      -0.011179      39.980068 0.41213983E+03  0.94611761E+04                                10.047815                            6.656704       0.097388       2.041496                    0.999247      26.501060      72.749684       0.661760       0.403186      -1.084133      -0.038479       0.009668      -0.019159       0.044058       0.005530      -0.012583       0.006349      -0.016288       0.027515      -0.020896       0.004865       0.016031             13.670740      21.364387      -2.188289       3.647319       6.779900      -3.530290      12.867933          -0.000001
          119              C      33.340556      18.025524      13.533841      -0.100213      36.280616 0.43175138E+03  0.10155519E+05                                 9.631464                            7.008646      -0.104042       1.940067                    0.999426      29.402890      85.167645       0.610340       0.426644      -1.055412       0.003700       0.008716      -0.019552       0.021724       0.000736      -0.000056       0.013845      -0.094604       0.031327      -0.052529       0.005241       0.047288             11.960263      20.553218       0.139820      -0.362848       5.739480      -1.762621       9.588093           0.000001
          120              C      16.436059      17.927740      13.470313       0.628424      23.438639 0.25204310E+03  0.52164214E+04                                 7.654444                            5.656799      -0.087347       2.036395                    0.999427      21.848335      60.658241       0.621599       0.476100      -1.020104       0.053862      -0.012186       0.023120       0.059868       0.040304      -0.016347       0.039587      -0.172835      -0.075116      -0.092627      -0.024128       0.116756              9.674969      15.141988      -2.278711       3.337126       5.193060      -1.555244       8.689859           0.000001
          121              C      15.934301       7.148515      14.723269       0.631606      23.377160 0.25092203E+03  0.51891119E+04                                 7.655990                            5.650245      -0.075856       2.040513                    0.999419      21.844717      60.688258       0.620762       0.477119      -1.019229      -0.037181       0.044953      -0.023822       0.063013       0.085851      -0.056109      -0.010795       0.046912      -0.050619      -0.091275      -0.026130       0.117405              9.775265       9.570793      -5.174978       3.568856      11.209919      -2.182791       8.545083           0.000001
          122              C      16.866382       6.147878      15.358930      -0.016660      40.462318 0.41796837E+03  0.96330136E+04                                10.152967                            6.712463       0.063833       2.027990                    0.999220      26.707967      73.569865       0.657409       0.404252      -1.082935       0.028628      -0.027515       0.024908       0.046872       0.010328      -0.007056       0.008429       0.002190       0.023493      -0.018829       0.006449       0.012380             14.042935      12.838563      -7.506464       5.637869      16.615642      -1.991709      12.674601          -0.000000
          123              C      17.404698       6.443265      16.599893      -0.156737      39.387029 0.45491397E+03  0.10871773E+05                                10.214094                            7.194857      -0.151495       1.915895                    0.999437      30.541021      89.998113       0.600605       0.426723      -1.052381      -0.015989       0.002264      -0.025030       0.029787       0.033414      -0.058072      -0.005441       0.015403      -0.104487      -0.072380      -0.003287       0.075667             13.091592      12.155312      -4.547774       7.298143      11.547747      -1.870893      15.571716           0.000002
          124              C      17.157541       4.947900      14.733201      -0.103711      36.226864 0.43631527E+03  0.10285797E+05                                 9.613922                            7.039952      -0.109330       1.936562                    0.999405      29.496922      85.424475       0.609956       0.425961      -1.056254       0.009462       0.000043       0.016848       0.019324       0.035890      -0.012077      -0.007853       0.053550       0.034832      -0.050625       0.005529       0.045097             11.879565       9.340616      -5.967004       2.019837      16.993402       0.683706       9.304678           0.000002
          125              C      18.244662       5.520959      17.223935       0.170308      42.773670 0.39037095E+03  0.89384511E+04                                10.894052                            6.736711      -0.341967       1.905046                    0.999281      26.146824      74.306988       0.613581       0.435963      -1.051527       0.015563       0.000495       0.027081       0.031238       0.012586       0.001936      -0.016021       0.035428       0.034522      -0.033136       0.013661       0.019475             15.705249      12.569156      -2.283827       9.394412      12.142799       2.010010      22.403792          -0.000000
          126              C      28.050905      21.230716      16.618633      -0.153877      37.144261 0.45133879E+03  0.10785670E+05                                 9.877579                            7.209283      -0.200851       1.903733                    0.999266      30.553986      90.597393       0.593539       0.431830      -1.047252      -0.007209      -0.007031      -0.015145       0.018187       0.029837      -0.050840      -0.036425       0.056345      -0.092611      -0.065818      -0.022419       0.088237             12.224370       7.622438      -1.061666       3.323757      13.671386       5.745206      15.379286           0.000001
          127              C      27.504110      20.927874      15.387977      -0.013118      40.441573 0.41791275E+03  0.96255729E+04                                10.124655                            6.703620       0.091673       2.038042                    0.999269      26.591089      73.079597       0.659479       0.403241      -1.084270      -0.009024       0.037386       0.022609       0.044613       0.002273       0.002676      -0.014091       0.014583       0.021576      -0.019062       0.004025       0.015037             13.777028       8.552410      -4.612147       1.759015      20.338313       5.106636      12.440360          -0.000001
          128              C      27.794034      19.602488      14.768058       0.630102      23.325737 0.25004435E+03  0.51663678E+04                                 7.630084                            5.636154      -0.091830       2.036004                    0.999412      21.812715      60.569902       0.622240       0.476409      -1.019622       0.014558      -0.055709      -0.021165       0.061346       0.051377      -0.030679      -0.034819       0.159281      -0.073373      -0.092659      -0.025400       0.118059              9.615968       5.587568      -2.763555       0.011335      14.721545       3.711197       8.538790           0.000001
          129              C      16.011408      10.482217      13.141238       0.624766      23.604364 0.25615527E+03  0.53205563E+04                                 7.679156                            5.697158      -0.068153       2.040447                    0.999487      21.948721      60.953874       0.620594       0.475165      -1.021079      -0.040249      -0.041929       0.021985       0.062140      -0.090896       0.054456      -0.014734       0.022048      -0.039065      -0.094304      -0.023724       0.118027              9.676528      10.180081       5.179837      -3.527113      10.639395      -1.684781       8.210109           0.000001
          130              C      17.018671      11.431481      12.564983      -0.014503      40.636786 0.42249340E+03  0.97551947E+04                                10.149189                            6.735130       0.082228       2.033613                    0.999179      26.696531      73.400304       0.658850       0.402627      -1.084954       0.029130       0.028251      -0.020955       0.045671      -0.008976       0.008792       0.008188      -0.005313       0.027964      -0.019061       0.004565       0.014496             13.820265      13.646069       6.906398      -5.795505      15.809636      -0.932873      12.005091          -0.000000
          131              C      17.685360      11.085819      11.388299      -0.153900      37.607379 0.46013934E+03  0.11042399E+05                                 9.951566                            7.273370      -0.199707       1.902602                    0.999191      30.672098      90.956472       0.591996       0.431135      -1.048319      -0.012501      -0.001525       0.016178       0.020502      -0.033781       0.058602      -0.024893       0.023984      -0.064356      -0.062026      -0.021888       0.083914             12.343740      11.934027       2.800637      -7.105211      10.496055       0.175276      14.601137           0.000002
          132              C      18.585775      11.998285      10.841091       0.167996      43.284519 0.39372907E+03  0.90355400E+04                                10.991154                            6.770008      -0.355790       1.899626                    0.999280      26.224692      74.635208       0.611417       0.436528      -1.051085       0.010722      -0.012073      -0.023969       0.028900      -0.024284       0.008566       0.009027       0.007021       0.042156      -0.034730       0.016797       0.017933             16.014303      11.302272      -0.141645      -7.815483      15.204112       7.291107      21.536525           0.000000
          133              C      18.813358      13.230563      11.435149      -0.156682      39.474099 0.44990683E+03  0.10725138E+05                                10.226999                            7.155199      -0.157997       1.914566                    0.999439      30.483139      89.789671       0.602107       0.426729      -1.052109      -0.009216       0.016338       0.022749       0.029485      -0.011675       0.044794      -0.046165       0.052569      -0.065288      -0.071445      -0.002901       0.074346             13.214516       8.041351       0.718455      -3.187937      16.634665       7.405852      14.967531           0.000002
          134              C      18.154665      13.564093      12.602838      -0.016256      40.830285 0.41807470E+03  0.96346755E+04                                10.213018                            6.712562       0.070208       2.030598                    0.999264      26.668506      73.423262       0.657611       0.404161      -1.083154      -0.003067      -0.039536      -0.026371       0.047623       0.000015      -0.002257      -0.012786       0.020947       0.016100      -0.019721       0.006998       0.012723             14.196006       8.846418       3.974558      -2.003092      21.482783       6.112574      12.258818          -0.000001
          135              C      17.282267      12.652562      13.199707      -0.105259      36.350504 0.43919611E+03  0.10369704E+05                                 9.638331                            7.066038      -0.126582       1.930426                    0.999398      29.548801      85.612342       0.608518       0.426309      -1.056146       0.007277      -0.006601      -0.015086       0.018004      -0.037837       0.015549      -0.010023       0.049804       0.037042      -0.051504       0.002976       0.048528             11.912044       9.602465       5.771671      -1.986087      17.186350       1.348659       8.947318           0.000002
          136              C      18.369335      14.913736      13.223507       0.629629      23.510314 0.25173730E+03  0.52099241E+04                                 7.679337                            5.656120      -0.080463       2.037730                    0.999496      21.878309      60.794303       0.621014       0.476564      -1.019580       0.010268       0.057914       0.021279       0.062548      -0.046636       0.048947      -0.042784       0.139400      -0.025004      -0.091013      -0.025900       0.116912              9.817449       6.056630       2.367714      -0.493587      15.145332       4.253059       8.250383           0.000001
          137              C      12.397024       7.154234      14.546364       0.629152      23.723407 0.25139147E+03  0.52026572E+04                                 7.732515                            5.656697      -0.088275       2.036584                    0.999469      21.864294      60.818779       0.620047       0.477317      -1.018848       0.036687       0.042284      -0.024701       0.061188      -0.092686       0.043543      -0.006194       0.022688      -0.075198      -0.090806      -0.024887       0.115693              9.929922       9.785010       5.587535      -3.262875      11.124954      -2.353980       8.879801           0.000001
          138              C      11.474636       6.185772      15.188958      -0.017786      41.102875 0.41855034E+03  0.96477688E+04                                10.254510                            6.716224       0.071537       2.031551                    0.999261      26.656451      73.383017       0.657496       0.404142      -1.083235      -0.023318      -0.024970       0.026384       0.043166      -0.008772       0.007450       0.010295       0.002166       0.035144      -0.019785       0.002896       0.016889             14.285820      13.105514       8.206438      -5.398146      16.893240      -2.344689      12.858707          -0.000001
          139              C      10.989212       6.465018      16.476209      -0.156987      39.420282 0.45675776E+03  0.10922276E+05                                10.215184                            7.204327      -0.143864       1.917630                    0.999418      30.530970      89.871211       0.601100       0.426120      -1.053197       0.015620       0.000727      -0.029752       0.033611      -0.034996       0.055140      -0.001589       0.016023      -0.121248      -0.074130      -0.000822       0.074952             13.126829      11.488391       4.588072      -7.132881      11.536870      -2.353952      16.355227           0.000001
          140              C      10.182855       5.562114      17.147101       0.168922      42.535841 0.38507082E+03  0.87875921E+04                                10.844392                            6.686914      -0.340624       1.906043                    0.999324      26.064448      73.964836       0.616360       0.435454      -1.051765      -0.014315      -0.002247       0.029214       0.032610      -0.015650      -0.002947      -0.014376       0.037578       0.023613      -0.033496       0.012472       0.021024             15.651082      11.147886       2.625014      -8.402941      11.803750       1.613491      24.001611          -0.000000
          141              C      19.363810      21.292433      16.528868      -0.152790      37.158534 0.45096330E+03  0.10773266E+05                                 9.878007                            7.206209      -0.198230       1.904306                    0.999312      30.541274      90.512661       0.593740       0.431821      -1.047373       0.006601      -0.005614      -0.014720       0.017081      -0.036260       0.041169      -0.032891       0.066828      -0.140293      -0.069284      -0.022349       0.091633             12.222438       7.203214       1.637051      -2.576113      13.316239       5.633491      16.147862           0.000001
          142              C      19.792966      21.015041      15.251925      -0.011179      39.980071 0.41213972E+03  0.94611728E+04                                10.047816                            6.656703       0.097388       2.041496                    0.999247      26.501060      72.749685       0.661760       0.403186      -1.084133       0.010453       0.038273       0.019159       0.044058      -0.004096      -0.000641      -0.014080       0.017904       0.027515      -0.020896       0.004865       0.016031             13.670742       8.419234       5.100001      -1.286862      19.725051       4.910187      12.867942          -0.000001
          143              C      11.072132       5.007719      14.576160      -0.100213      36.280590 0.43175114E+03  0.10155512E+05                                 9.631460                            7.008644      -0.104042       1.940067                    0.999426      29.402890      85.167646       0.610340       0.426644      -1.055412      -0.009410       0.001052       0.019552       0.021724      -0.040062       0.012037      -0.006841       0.050321       0.031327      -0.052529       0.005241       0.047288             11.960256       9.424531       6.405408      -1.713938      16.868145       0.548561       9.588093           0.000001
          144              C      19.450705      19.690059      14.639689       0.628424      23.438639 0.25204306E+03  0.52164205E+04                                 7.654445                            5.656799      -0.087347       2.036395                    0.999427      21.848334      60.658241       0.621599       0.476100      -1.020104      -0.015806      -0.052914      -0.023120       0.059868      -0.052985       0.026476      -0.033666       0.158556      -0.075116      -0.092627      -0.024128       0.116756              9.674971       5.639355       3.071402       0.281984      14.695699       3.670924       8.689858           0.000001
          145              N       9.659024      10.697568       9.113262      -0.125207      43.153662 0.40900341E+03  0.92654611E+04                                10.354126                            6.452052       0.375789       2.140479                    0.999773      26.410386      69.399353       0.708379       0.381681      -1.111642      -0.159414       0.173655      -0.084844       0.250534       0.184786      -0.078580       0.079697       0.054147       0.286284      -0.268734       0.125923       0.142812             15.455435       8.521167       2.645793       6.961588      11.777914       9.916392      26.067225          -0.000000
          146              N      14.994121       8.322476       0.269856      -0.119091      42.696220 0.39828694E+03  0.89697099E+04                                10.308189                            6.376840       0.367630       2.140260                    0.999795      26.256501      68.960445       0.710358       0.382866      -1.109950      -0.232837      -0.057651       0.065453       0.248637      -0.078955       0.078606       0.028095      -0.367429       0.345639      -0.275088       0.125146       0.149942             15.602146       8.217590      -2.612830       4.180455      13.589915     -12.332172      24.998934           0.000000
          147              N       5.254792       2.840219       9.084965      -0.117381      41.901664 0.39458892E+03  0.88606749E+04                                10.158104                            6.334500       0.389490       2.149001                    0.999820      26.125683      68.389869       0.715275       0.381339      -1.111693      -0.229218       0.049119      -0.077363       0.246857       0.069419      -0.095559       0.023862      -0.357422       0.300044      -0.268001       0.124433       0.143568             15.149313       8.182272       1.873385      -4.579997       9.628503      -9.425532      27.637163          -0.000001
          148              N      19.621897      16.521722       0.256738      -0.125207      43.153653 0.40900362E+03  0.92654670E+04                                10.354125                            6.452053       0.375788       2.140478                    0.999773      26.410393      69.399374       0.708379       0.381680      -1.111642      -0.073112       0.224106       0.084844       0.250534       0.118982       0.030895      -0.107572       0.287904       0.286284      -0.268735       0.125923       0.142812             15.455431      13.256209      -0.020103      12.056345       7.042869       1.201225      26.067215           0.000000
          149              N      19.074110      10.707580       9.100144      -0.119091      42.696248 0.39828714E+03  0.89697157E+04                                10.308195                            6.376843       0.367630       2.140260                    0.999795      26.256500      68.960450       0.710358       0.382866      -1.109950       0.164466       0.174607      -0.065453       0.248637      -0.198025       0.063045       0.054713       0.055543       0.345639      -0.275088       0.125146       0.149942             15.602157      10.062874      -3.651752      -8.695126      11.744643       9.692973      24.998954           0.000000
          150              N      28.629389      16.504677       0.285035      -0.117381      41.901627 0.39458841E+03  0.88606610E+04                                10.158098                            6.334496       0.389490       2.149001                    0.999820      26.125684      68.389872       0.715275       0.381339      -1.111693       0.069653       0.223835       0.077363       0.246857      -0.116796      -0.026088      -0.094976       0.304074       0.300044      -0.268001       0.124433       0.143568             15.149306      10.882155       0.353308     -10.460206       6.928610       0.633242      27.637152          -0.000000
          151              N      28.750237      11.755941       9.626739      -0.125109      43.147831 0.40895008E+03  0.92639136E+04                                10.353038                            6.451500       0.375984       2.140559                    0.999773      26.409090      69.393761       0.708434       0.381665      -1.111658       0.159418      -0.173661       0.084845       0.250541       0.184781      -0.078576       0.079701       0.054141       0.286287      -0.268731       0.125928       0.142803             15.453604       8.520216       2.645415       6.960584      11.776671       9.915137      26.063923          -0.000000
          152              N      23.415140      14.131033      18.470145      -0.118986      42.689879 0.39823028E+03  0.89680750E+04                                10.306998                            6.376244       0.367844       2.140348                    0.999795      26.255083      68.954338       0.710419       0.382848      -1.109967       0.232845       0.057652      -0.065453       0.248645      -0.078956       0.078608       0.028088      -0.367417       0.345640      -0.275083       0.125151       0.149932             15.600105       8.216720      -2.612510       4.179947      13.588132     -12.330325      24.995464           0.000000
          153              N      33.154469      19.613290       9.655036      -0.117269      41.895185 0.39453028E+03  0.88589876E+04                                10.156879                            6.333881       0.389716       2.149094                    0.999820      26.124213      68.383550       0.715338       0.381321      -1.111711       0.229226      -0.049120       0.077363       0.246866       0.069419      -0.095562       0.023857      -0.357408       0.300052      -0.267996       0.124439       0.143558             15.147250       8.181368       1.873138      -4.579409       9.627246      -9.424042      27.633136          -0.000000
          154              N      18.787364       5.931787      18.483263      -0.125109      43.147793 0.40895000E+03  0.92639114E+04                                10.353032                            6.451499       0.375984       2.140559                    0.999773      26.409088      69.393752       0.708434       0.381665      -1.111658       0.073115      -0.224113      -0.084845       0.250541       0.118977       0.030901      -0.107571       0.287900       0.286288      -0.268731       0.125928       0.142803             15.453592      13.254707      -0.020176      12.054751       7.042169       1.200965      26.063899          -0.000000
          155              N      19.335151      11.745929       9.639857      -0.118986      42.689905 0.39823049E+03  0.89680812E+04                                10.307002                            6.376246       0.367844       2.140348                    0.999795      26.255084      68.954346       0.710418       0.382848      -1.109967      -0.164471      -0.174613       0.065453       0.248645      -0.198020       0.063041       0.054718       0.055536       0.345640      -0.275083       0.125151       0.149932             15.600114      10.061584      -3.651194      -8.693765      11.743277       9.691623      24.995480           0.000001
          156              N       9.779872       5.948832      18.454966      -0.117270      41.895160 0.39452989E+03  0.88589769E+04                                10.156875                            6.333878       0.389715       2.149093                    0.999820      26.124218      68.383566       0.715339       0.381321      -1.111711      -0.069656      -0.223843      -0.077363       0.246866      -0.116790      -0.026094      -0.094975       0.304066       0.300052      -0.267996       0.124439       0.143558             15.147245      10.880773       0.353331     -10.458621       6.927833       0.633024      27.633130          -0.000001
          157              O      10.063065       6.865452       6.038965      -0.589930      33.013772 0.49464538E+03  0.11607804E+05                                 8.068977                            6.751432       0.521768       2.207414                    0.999002      27.496094      70.650168       0.755303       0.345564      -1.153675      -0.010271       0.036342      -0.008394       0.038687      -0.001281      -0.007969      -0.067881       0.048657      -0.114163      -0.091874       0.041437       0.050437              9.463337       8.076050      -4.119553      -0.060572      14.044136       0.995388       6.269824           0.000000
          158              O       8.871652       7.359052       4.209192      -0.566285      29.233524 0.44501309E+03  0.10178147E+05                                 7.410875                            6.388869       0.551266       2.225821                    0.998927      26.957609      68.547125       0.778581       0.343959      -1.154168      -0.002989       0.015918       0.022159       0.027447       0.053215      -0.010928       0.018110       0.060879       0.111460      -0.083587       0.040791       0.042796              8.424148       5.795189      -0.575826       0.049510      10.078308       3.857042       9.398946           0.000000
          159              O      25.653578      11.610886       4.205631      -0.554219      27.502953 0.41602906E+03  0.93509021E+04                                 7.065003                            6.140645       0.602901       2.245509                    0.999168      26.629259      66.996912       0.801753       0.339888      -1.158285       0.010305      -0.010678       0.024857       0.028949       0.049999       0.024270      -0.018547       0.022151       0.102775      -0.076328       0.030020       0.046308              7.901281       7.788771      -1.997843       2.696945       6.894938      -1.358905       9.020133           0.000001
          160              O      25.522009      12.742452       6.142785      -0.600311      35.340458 0.53592837E+03  0.12842633E+05                                 8.497906                            7.079327       0.473476       2.187341                    0.998715      27.951253      72.787454       0.728870       0.350678      -1.148419       0.033149      -0.032645       0.003856       0.046684       0.033628      -0.064152       0.028354      -0.021432      -0.110401      -0.096944       0.036975       0.059969              9.949218      10.700156      -5.513607       0.423006      12.674047      -0.305029       6.473451           0.000000
          161              O      12.287097       5.491991       4.916814      -0.566719      29.818883 0.45243754E+03  0.10384436E+05                                 7.506944                            6.434170       0.543885       2.222886                    0.998987      26.995924      68.626910       0.777722       0.343129      -1.155578       0.018428       0.006381      -0.023044       0.030188      -0.009662      -0.023016      -0.007173      -0.114005       0.127174      -0.083423       0.034490       0.048933              8.567550       9.720450       1.919337      -3.245110       6.769517      -2.304359       9.212683           0.000001
          162              O      11.245137       6.270095       3.065677      -0.571990      31.857598 0.47812463E+03  0.11127390E+05                                 7.876315                            6.643759       0.550552       2.223472                    0.999097      27.152639      69.522858       0.760214       0.346193      -1.152927       0.034316       0.015856       0.005998       0.038275      -0.024301       0.051095       0.043197      -0.019982      -0.102537      -0.089587       0.039901       0.049686              9.090202      15.168456       1.203533      -0.569176       5.987694      -0.528437       6.114455           0.000001
          163              O       8.609881       4.464973       5.904974      -0.592935      35.147583 0.52643770E+03  0.12555804E+05                                 8.464400                            7.005612       0.455951       2.183455                    0.998724      27.798223      72.158700       0.734568       0.349604      -1.149591      -0.042192      -0.011891      -0.001309       0.043855      -0.023577       0.056219       0.041079      -0.047381      -0.127308      -0.097726       0.036489       0.061237             10.052905      17.338440       1.628324      -0.684008       6.354779      -0.216060       6.465498           0.000000
          164              O       7.562344       4.912998       3.963135      -0.561786      28.015081 0.42798939E+03  0.96872816E+04                                 7.163625                            6.234043       0.600281       2.241743                    0.999117      26.826315      67.709761       0.794693       0.340516      -1.157852      -0.013261      -0.006600       0.024265       0.028429      -0.011652      -0.026923      -0.015177      -0.098449       0.114311      -0.076789       0.024959       0.051830              8.048951       8.955971       1.386132      -2.774853       5.798940      -1.450640       9.391944           0.000000
          165              O      18.321796       6.181760       3.198918      -0.580384      32.880802 0.48625052E+03  0.11363797E+05                                 8.053487                            6.692590       0.487511       2.200578                    0.998975      27.290772      70.012641       0.758723       0.345430      -1.153613      -0.035753       0.009948       0.007933       0.037949       0.024507      -0.045676       0.047980      -0.007285      -0.096863      -0.087631       0.038846       0.048785              9.517018      16.187226      -1.229160       1.018414       6.160484      -0.521545       6.203344           0.000000
          166              O      17.218124       5.306274       4.948859      -0.566501      29.416867 0.45079578E+03  0.10342314E+05                                 7.440775                            6.434732       0.531351       2.218921                    0.998879      27.007086      68.748173       0.775097       0.344439      -1.153924      -0.016833       0.003754      -0.023860       0.029441       0.007513       0.018711      -0.001966      -0.122142       0.123404      -0.084902       0.040759       0.044143              8.422888       9.185052      -1.803799       2.987020       7.098612      -2.484103       8.985000           0.000000
          167              O      21.975516       4.862798       4.051776      -0.553849      27.711083 0.41700060E+03  0.93772490E+04                                 7.104882                            6.145301       0.600548       2.245232                    0.999191      26.603564      66.926052       0.802022       0.339610      -1.158640       0.011630      -0.011058       0.024626       0.029393       0.011556       0.028621      -0.011940      -0.094618       0.104015      -0.074262       0.027188       0.047074              8.001093       9.142821      -1.376060       2.748057       5.600939      -1.315576       9.259521           0.000000
          168              O      20.965260       4.474576       6.021912      -0.595404      34.758502 0.53148937E+03  0.12707385E+05                                 8.396715                            7.049739       0.482025       2.191400                    0.998722      27.864845      72.435094       0.730570       0.350657      -1.148655       0.042441      -0.013680       0.003606       0.044736       0.024028      -0.057225       0.037952      -0.056975      -0.120306      -0.097380       0.034623       0.062757              9.766979      16.571440      -1.590258       0.411278       6.265042      -0.176596       6.464456           0.000000
          169              O      22.762920      14.289607       3.331035      -0.589930      33.013774 0.49464550E+03  0.11607807E+05                                 8.068977                            6.751432       0.521769       2.207414                    0.999002      27.496091      70.650153       0.755303       0.345564      -1.153675      -0.026629       0.026779       0.008393       0.038687       0.020136      -0.063060       0.026358      -0.027426      -0.114163      -0.091874       0.041437       0.050438              9.463337       9.085449      -4.687858       0.837647      13.034737      -0.541119       6.269825           0.000000
          170              O      22.917313      15.569946       5.160809      -0.566285      29.233535 0.44501321E+03  0.10178151E+05                                 7.410877                            6.388870       0.551266       2.225821                    0.998927      26.957612      68.547135       0.778581       0.343959      -1.154168      -0.012404       0.010414      -0.022159       0.027447       0.053624       0.010420      -0.018407       0.059425       0.111460      -0.083587       0.040790       0.042796              8.424151       8.555076      -2.129680       3.385258       7.318427      -1.849131       9.398950           0.000000
          171              O      10.979100       3.032394       5.164369      -0.554219      27.502945 0.41602897E+03  0.93508996E+04                                 7.065002                            6.140645       0.602902       2.245509                    0.999168      26.629256      66.996904       0.801753       0.339888      -1.158285       0.004249      -0.014218      -0.024857       0.028949       0.035400      -0.004255       0.030248       0.074011       0.102775      -0.076328       0.030021       0.046308              7.901278       5.401909      -0.654009       0.138996       9.281795       3.016751       9.020131           0.000001
          172              O      10.057620       3.702189       3.227216      -0.600311      35.340462 0.53592811E+03  0.12842625E+05                                 8.497907                            7.079326       0.473477       2.187341                    0.998715      27.951260      72.787481       0.728870       0.350678      -1.148419       0.012183      -0.044901      -0.003856       0.046684       0.008278      -0.006766      -0.069812       0.068620      -0.110401      -0.096944       0.036975       0.059970              9.949220       7.484796      -3.703319      -0.058269      15.889412       0.518245       6.473451           0.000000
          173              O      22.868619      11.677799       4.453186      -0.566719      29.818882 0.45243768E+03  0.10384440E+05                                 7.506944                            6.434171       0.543888       2.222887                    0.998987      26.995921      68.626897       0.777722       0.343129      -1.155578      -0.014601      -0.012928       0.023044       0.030188      -0.053748      -0.017543      -0.016537       0.042604       0.127174      -0.083422       0.034490       0.048933              8.567549       9.120814       2.256939      -3.600034       7.369151      -1.697218       9.212682           0.000001
          174              O      22.701779      12.967485       6.304324      -0.571991      31.857629 0.47812509E+03  0.11127403E+05                                 7.876319                            6.643761       0.550556       2.223473                    0.999097      27.152656      69.522906       0.760214       0.346193      -1.152927      -0.030654      -0.022124      -0.005997       0.038276      -0.021147       0.062711       0.023332      -0.031195      -0.102536      -0.089589       0.039902       0.049687              9.090208       9.226442       4.548981      -0.739709      11.929725      -0.236720       6.114456           0.000001
          175              O      25.567593      14.378210       3.465026      -0.592935      35.147585 0.52643782E+03  0.12555808E+05                                 8.464400                            7.005613       0.455951       2.183455                    0.998724      27.798224      72.158701       0.734568       0.349604      -1.149591       0.031061       0.030932       0.001309       0.043855      -0.032483       0.063377       0.028835      -0.015744      -0.127308      -0.097726       0.036489       0.061237             10.052903      10.390649       5.540016      -0.523845      13.302562      -0.490033       6.465498           0.000000
          176              O      25.691114      15.510819       5.406865      -0.561786      28.015078 0.42798938E+03  0.96872812E+04                                 7.163624                            6.234043       0.600281       2.241743                    0.999117      26.826317      67.709767       0.794693       0.340516      -1.157852       0.012257       0.008317      -0.024265       0.028429      -0.048131      -0.026434      -0.016014       0.031132       0.114311      -0.076789       0.024959       0.051830              8.048951       7.743951       2.068514      -2.625410       7.010958      -1.706279       9.391943           0.000000
          177              O      19.306935       6.757658       6.171082      -0.580383      32.880807 0.48625061E+03  0.11363800E+05                                 8.053488                            6.692591       0.487511       2.200579                    0.998975      27.290770      70.012635       0.758723       0.345430      -1.153613       0.008872       0.036035      -0.007933       0.037949       0.009595       0.019400      -0.063340       0.045686      -0.096863      -0.087631       0.038846       0.048785              9.517020       7.522879       3.648986       0.045172      14.824839       1.143301       6.203342           0.000001
          178              O      20.611283       7.289867       4.421141      -0.566501      29.416863 0.45079577E+03  0.10342314E+05                                 7.440775                            6.434732       0.531351       2.218921                    0.998879      27.007083      68.748164       0.775097       0.344439      -1.153924       0.004987       0.016510       0.023860       0.029440      -0.048320       0.007467       0.017269       0.076192       0.123404      -0.084902       0.040759       0.044144              8.422887       6.058541      -0.043531      -0.699174      10.225123       3.821544       8.984997           0.000000
          179              O      18.663739       2.926780       5.318225      -0.553849      27.711083 0.41700072E+03  0.93772522E+04                                 7.104882                            6.145301       0.600548       2.245232                    0.999191      26.603562      66.926041       0.802022       0.339610      -1.158640       0.003931      -0.015559      -0.024626       0.029393      -0.034456       0.003637       0.030798       0.068832       0.104015      -0.074262       0.027188       0.047074              8.001093       5.276895       0.800508       0.201828       9.466862       3.040034       9.259521           0.000000
          180              O      19.497662       3.616639       3.348089      -0.595404      34.758491 0.53148895E+03  0.12707373E+05                                 8.396713                            7.049736       0.482025       2.191400                    0.998722      27.864846      72.435097       0.730570       0.350657      -1.148655      -0.008901      -0.043693      -0.003606       0.044736      -0.011896       0.004996      -0.068484       0.070637      -0.120307      -0.097380       0.034623       0.062757              9.766978       7.386005       3.581267       0.047891      15.450475       0.445021       6.464453           0.000000
          181              O      28.346196      15.588057      12.701036      -0.589930      33.013724 0.49464455E+03  0.11607778E+05                                 8.068966                            6.751424       0.521773       2.207415                    0.999002      27.496069      70.650059       0.755303       0.345564      -1.153675       0.010271      -0.036342       0.008393       0.038687      -0.001281      -0.007969      -0.067881       0.048657      -0.114162      -0.091874       0.041437       0.050437              9.463322       8.076038      -4.119545      -0.060572      14.044113       0.995387       6.269817           0.000000
          182              O      29.537609      15.094457      14.530809      -0.566285      29.233524 0.44501311E+03  0.10178148E+05                                 7.410874                            6.388869       0.551266       2.225821                    0.998927      26.957611      68.547128       0.778581       0.343959      -1.154168       0.002989      -0.015918      -0.022159       0.027447       0.053215      -0.010928       0.018110       0.060879       0.111460      -0.083587       0.040791       0.042796              8.424145       5.795188      -0.575825       0.049511      10.078304       3.857040       9.398945           0.000000
          183              O      12.755683      10.842623      14.534370      -0.554219      27.502942 0.41602888E+03  0.93508970E+04                                 7.065001                            6.140644       0.602902       2.245509                    0.999168      26.629257      66.996901       0.801753       0.339888      -1.158285      -0.010305       0.010678      -0.024857       0.028949       0.049999       0.024270      -0.018547       0.022151       0.102775      -0.076328       0.030021       0.046308              7.901278       7.788768      -1.997842       2.696942       6.894937      -1.358904       9.020129           0.000001
          184              O      12.887252       9.711057      12.597216      -0.600312      35.340453 0.53592824E+03  0.12842629E+05                                 8.497905                            7.079326       0.473473       2.187339                    0.998715      27.951265      72.787485       0.728871       0.350678      -1.148419      -0.033149       0.032645      -0.003856       0.046684       0.033628      -0.064152       0.028354      -0.021432      -0.110402      -0.096945       0.036975       0.059970              9.949214      10.700148      -5.513602       0.422999      12.674046      -0.305022       6.473450           0.000000
          185              O      26.122164      16.961518      13.823187      -0.566719      29.818882 0.45243753E+03  0.10384436E+05                                 7.506944                            6.434170       0.543885       2.222886                    0.998987      26.995924      68.626912       0.777722       0.343129      -1.155578      -0.018428      -0.006381       0.023044       0.030188      -0.009662      -0.023016      -0.007173      -0.114005       0.127174      -0.083422       0.034490       0.048933              8.567550       9.720452       1.919337      -3.245109       6.769517      -2.304358       9.212682           0.000001
          186              O      27.164124      16.183414      15.674324      -0.571991      31.857590 0.47812445E+03  0.11127385E+05                                 7.876313                            6.643757       0.550549       2.223470                    0.999097      27.152649      69.522887       0.760214       0.346193      -1.152927      -0.034316      -0.015856      -0.005999       0.038275      -0.024301       0.051096       0.043197      -0.019982      -0.102538      -0.089587       0.039901       0.049686              9.090199      15.168450       1.203527      -0.569167       5.987692      -0.528436       6.114454           0.000001
          187              O      29.799380      17.988536      12.835027      -0.592935      35.147535 0.52643690E+03  0.12555779E+05                                 8.464389                            7.005605       0.455955       2.183457                    0.998724      27.798197      72.158587       0.734569       0.349604      -1.149591       0.042192       0.011891       0.001308       0.043856      -0.023577       0.056219       0.041079      -0.047382      -0.127307      -0.097726       0.036489       0.061237             10.052891      17.338412       1.628323      -0.684007       6.354769      -0.216060       6.465490          -0.000000
          188              O      30.846917      17.540511      14.776866      -0.561786      28.015085 0.42798950E+03  0.96872847E+04                                 7.163626                            6.234044       0.600280       2.241742                    0.999117      26.826317      67.709769       0.794693       0.340516      -1.157852       0.013261       0.006600      -0.024265       0.028429      -0.011652      -0.026923      -0.015177      -0.098449       0.114311      -0.076789       0.024959       0.051830              8.048950       8.955968       1.386131      -2.774851       5.798940      -1.450640       9.391944           0.000000
          189              O      20.087465      16.271749      15.541083      -0.580383      32.880755 0.48624974E+03  0.11363773E+05                                 8.053476                            6.692583       0.487515       2.200580                    0.998975      27.290747      70.012534       0.758723       0.345430      -1.153613       0.035753      -0.009948      -0.007933       0.037949       0.024507      -0.045676       0.047980      -0.007286      -0.096862      -0.087631       0.038845       0.048785              9.517004      16.187201      -1.229159       1.018412       6.160476      -0.521545       6.203336           0.000001
          190              O      21.191137      17.147235      13.791142      -0.566501      29.416844 0.45079540E+03  0.10342303E+05                                 7.440770                            6.434728       0.531352       2.218921                    0.998879      27.007082      68.748146       0.775097       0.344439      -1.153924       0.016833      -0.003754       0.023860       0.029441       0.007513       0.018711      -0.001966      -0.122142       0.123404      -0.084902       0.040759       0.044144              8.422879       9.185039      -1.803795       2.987015       7.098606      -2.484100       8.984993           0.000000
          191              O      16.433745      17.590711      14.688225      -0.553849      27.711086 0.41700066E+03  0.93772509E+04                                 7.104883                            6.145302       0.600547       2.245232                    0.999191      26.603564      66.926058       0.802022       0.339610      -1.158640      -0.011629       0.011058      -0.024626       0.029393       0.011556       0.028621      -0.011940      -0.094618       0.104015      -0.074262       0.027188       0.047074              8.001095       9.142824      -1.376061       2.748057       5.600939      -1.315576       9.259521           0.000000
          192              O      17.444001      17.978933      12.718089      -0.595404      34.758486 0.53148904E+03  0.12707375E+05                                 8.396710                            7.049735       0.482022       2.191399                    0.998722      27.864857      72.435119       0.730570       0.350657      -1.148655      -0.042440       0.013680      -0.003606       0.044736       0.024028      -0.057225       0.037952      -0.056975      -0.120307      -0.097380       0.034623       0.062757              9.766972      16.571424      -1.590251       0.411267       6.265038      -0.176594       6.464453           0.000000
          193              O      15.646341       8.163902      15.408966      -0.589930      33.013745 0.49464500E+03  0.11607791E+05                                 8.068970                            6.751427       0.521772       2.207415                    0.999002      27.496071      70.650069       0.755303       0.345564      -1.153675       0.026629      -0.026780      -0.008393       0.038687       0.020137      -0.063060       0.026358      -0.027425      -0.114162      -0.091874       0.041437       0.050437              9.463328       9.085441      -4.687854       0.837648      13.034723      -0.541120       6.269820           0.000000
          194              O      15.491948       6.883563      13.579192      -0.566285      29.233520 0.44501298E+03  0.10178144E+05                                 7.410873                            6.388867       0.551266       2.225821                    0.998927      26.957610      68.547119       0.778581       0.343959      -1.154168       0.012404      -0.010414       0.022159       0.027447       0.053624       0.010420      -0.018407       0.059425       0.111460      -0.083587       0.040791       0.042796              8.424145       8.555069      -2.129677       3.385255       7.318421      -1.849128       9.398945           0.000000
          195              O      27.430161      19.421115      13.575632      -0.554219      27.502938 0.41602885E+03  0.93508962E+04                                 7.065000                            6.140644       0.602902       2.245509                    0.999168      26.629256      66.996900       0.801753       0.339888      -1.158285      -0.004249       0.014218       0.024857       0.028949       0.035400      -0.004255       0.030248       0.074011       0.102775      -0.076328       0.030021       0.046308              7.901277       5.401909      -0.654009       0.138996       9.281793       3.016749       9.020128           0.000001
          196              O      28.351641      18.751320      15.512785      -0.600312      35.340452 0.53592787E+03  0.12842618E+05                                 8.497904                            7.079323       0.473475       2.187340                    0.998715      27.951268      72.787500       0.728871       0.350678      -1.148419      -0.012183       0.044901       0.003856       0.046684       0.008278      -0.006766      -0.069812       0.068620      -0.110402      -0.096945       0.036975       0.059970              9.949215       7.484797      -3.703319      -0.058266      15.889400       0.518236       6.473449           0.000000
          197              O      15.540642      10.775710      14.286815      -0.566719      29.818885 0.45243775E+03  0.10384442E+05                                 7.506944                            6.434171       0.543887       2.222887                    0.998987      26.995924      68.626907       0.777722       0.343129      -1.155578       0.014601       0.012928      -0.023044       0.030188      -0.053748      -0.017543      -0.016537       0.042603       0.127174      -0.083422       0.034490       0.048933              8.567550       9.120814       2.256940      -3.600034       7.369153      -1.697218       9.212683           0.000001
          198              O      15.707482       9.486024      12.435677      -0.571991      31.857628 0.47812504E+03  0.11127402E+05                                 7.876318                            6.643760       0.550553       2.223472                    0.999097      27.152669      69.522945       0.760214       0.346193      -1.152927       0.030654       0.022123       0.005998       0.038276      -0.021147       0.062711       0.023332      -0.031195      -0.102536      -0.089590       0.039903       0.049687              9.090206       9.226435       4.548977      -0.739704      11.929727      -0.236714       6.114456           0.000001
          199              O      12.841668       8.075299      15.274975      -0.592935      35.147541 0.52643707E+03  0.12555784E+05                                 8.464390                            7.005606       0.455955       2.183457                    0.998724      27.798196      72.158588       0.734569       0.349604      -1.149591      -0.031062      -0.030932      -0.001308       0.043856      -0.032484       0.063377       0.028835      -0.015744      -0.127307      -0.097726       0.036489       0.061237             10.052891      10.390637       5.540009      -0.523845      13.302543      -0.490032       6.465491          -0.000000
          200              O      12.718147       6.942690      13.333136      -0.561786      28.015084 0.42798951E+03  0.96872851E+04                                 7.163625                            6.234044       0.600280       2.241742                    0.999117      26.826320      67.709778       0.794693       0.340516      -1.157852      -0.012257      -0.008317       0.024265       0.028429      -0.048131      -0.026434      -0.016014       0.031132       0.114311      -0.076789       0.024959       0.051830              8.048950       7.743950       2.068513      -2.625409       7.010956      -1.706277       9.391943           0.000000
          201              O      19.102326      15.695851      12.568919      -0.580383      32.880766 0.48624991E+03  0.11363778E+05                                 8.053478                            6.692585       0.487515       2.200580                    0.998975      27.290746      70.012533       0.758723       0.345430      -1.153613      -0.008871      -0.036035       0.007933       0.037949       0.009595       0.019400      -0.063340       0.045686      -0.096862      -0.087631       0.038845       0.048785              9.517008       7.522868       3.648981       0.045171      14.824821       1.143300       6.203336           0.000001
          202              O      17.797978      15.163642      14.318860      -0.566501      29.416840 0.45079539E+03  0.10342303E+05                                 7.440769                            6.434728       0.531351       2.218921                    0.998879      27.007080      68.748139       0.775097       0.344439      -1.153924      -0.004987      -0.016510      -0.023860       0.029440      -0.048320       0.007467       0.017269       0.076192       0.123404      -0.084902       0.040759       0.044144              8.422878       6.058536      -0.043532      -0.699174      10.225109       3.821538       8.984990           0.000000
          203              O      19.745522      19.526729      13.421776      -0.553849      27.711091 0.41700086E+03  0.93772563E+04                                 7.104884                            6.145303       0.600547       2.245232                    0.999191      26.603563      66.926052       0.802022       0.339610      -1.158640      -0.003931       0.015559       0.024626       0.029393      -0.034456       0.003637       0.030798       0.068832       0.104015      -0.074262       0.027188       0.047074              8.001096       5.276896       0.800509       0.201828       9.466867       3.040035       9.259523           0.000000
          204              O      18.911599      18.836870      15.391912      -0.595404      34.758473 0.53148858E+03  0.12707362E+05                                 8.396708                            7.049732       0.482022       2.191399                    0.998722      27.864856      72.435117       0.730570       0.350657      -1.148655       0.008901       0.043693       0.003606       0.044736      -0.011895       0.004996      -0.068484       0.070637      -0.120307      -0.097380       0.034623       0.062757              9.766970       7.386004       3.581265       0.047887      15.450457       0.445010       6.464450           0.000000

******************************************************
Auxiliary information for the entire system
The total spin magnetic moment of the unit cell is   0.000095
The total net atomic charge of the unit cell is   -0.000003
Accuracy of reproducing the electrostatic potential in the unit cell:
  The inner radius (bohr) =    5.0000
  The outer radius (bohr) =   12.0000
  Valid grid points have density less than (e/(bohr^3)) =    0.0001
  The number of valid grid points were=       964174
  The rms potential error without charges in kcal/mol is=      5.07519
  The rms potential error with partial charges in kcal/mol is=      0.81584
  The RRMSE value at monopole order=      0.16075
  The rms potential error with partial charges and cloud penetration in kcal/mol is=      0.81227
  The RRMSE value at monopole order with cloud penetration is=      0.16005
  The rms potential error with partial charges and atomic dipoles in kcal/mol is=      0.82334
  The RRMSE value at dipole order=      0.16223
  The rms potential error with partial charges, atomic dipoles and cloud penetration in kcal/mol is=      0.81057
  The RRMSE value at dipole order with cloud penetration=      0.15971

******************************************************
The electron densities and ab initio electrostatic potential were computed in VASP using the PBE functional and
projector augmented wave method. See the main text of the journal article for a description of computational details.
The atomic charges, dipoles, and quadrupoles were computed with the DDEC6 method as described in
(a) T. A. Manz and N. Gabaldon Limas, RSC Adv. 6 (2016) 47771-47801 DOI: 10.1039/c6ra04656h
(b) N. Gabaldon Limas and T. A. Manz, RSC Adv. 8 (2018) 2678-2707 DOI: 10.1039/c7ra11829e.
For each atom in the material, the electron cloud parameters were fit to the spherically averaged atom-in-material
electron density using radial positions for which this density was between 10^-4 and 10^-2 electrons per cubic bohr.
The polarizabilities, dispersion coefficients, and quantum Drude oscillator (QDO) parameters were fit using the MCLF method.
The magnetic structure of the system was optimized in VASP from the default ferromagnetic initial guess using spin polarization.
The atomic spin moments (ASMs) were computed on this optimized magnetic structure using the DDEC6 partition as inputs
to the method of T. A. Manz and D. S. Sholl, J. Chem. Theory Comput. 7 (2011) 4146-4164 DOI: 10.1021/ct200539n.
The RMSE and RRMSE were computed using a uniform grid with Ewald summation.
