# Supplementary material for: A collection of forcefield precursors for metal–organic frameworks
Source: RSC Adv. 2019 Nov 13;9(63):36492–507. doi: 10.1039/c9ra07327b (PMC9075174; doi:10.1039/c9ra07327b)
Supplement: RA-009-C9RA07327B-s4321 [file RA-009-C9RA07327B-s4321.xyz]

  210
jmolscript: load "" {1 1 1} spacegroup "x,y,z" unitcell [{     18.070000     0.000000     0.000000 }, {     -9.035000    15.649079     0.000000 }, {      0.000000     0.000000    19.340000 }]
Cu     9.035000     0.838165     1.034303     0.854514
Cu     5.243372     7.405457     1.034303     0.879592
Cu    12.826628     7.405457     1.034303     0.879497
Cu    -0.000000    14.810914    10.704303     0.879567
Cu     3.791628     8.243622    10.704303     0.854397
Cu    -3.791628     8.243622    10.704303     0.884375
Cu    -0.000000    14.810914    18.305697     0.854795
Cu    -3.791628     8.243622    18.305697     0.879601
Cu     3.791628     8.243622    18.305697     0.879561
Cu     9.035000     0.838165     8.635697     0.879268
Cu    12.826628     7.405457     8.635697     0.884225
Cu     5.243372     7.405457     8.635697     0.855198
H     12.297539     1.003106    16.003850     0.129482
H      3.754946     4.497545    16.003850     0.129326
H     11.052516    10.148428    16.003850     0.129195
H     -3.262539    14.645973     6.333850     0.128974
H      5.280054    11.151534     6.333850     0.129451
H     -2.017516     5.500651     6.333850     0.128962
H      3.262539    14.645973     3.336150     0.129501
H     -5.280054    11.151534     3.336150     0.129319
H      2.017516     5.500651     3.336150     0.129198
H      5.772462     1.003106    13.006150     0.129312
H     14.315054     4.497545    13.006150     0.128809
H      7.017485    10.148428    13.006150     0.129274
H     -3.262539    14.645973     3.336150     0.129496
H      5.280054    11.151534     3.336150     0.129325
H     -2.017516     5.500651     3.336150     0.129195
H     12.297539     1.003106    13.006150     0.128977
H      3.754946     4.497545    13.006150     0.129453
H     11.052516    10.148428    13.006150     0.128964
H      5.772462     1.003106    16.003850     0.129486
H     14.315054     4.497545    16.003850     0.129326
H      7.017485    10.148428    16.003850     0.129190
H      3.262539    14.645973     6.333850     0.129304
H     -5.280054    11.151534     6.333850     0.128814
H      2.017516     5.500651     6.333850     0.129268
H     11.608168     3.730740    18.767536     0.130722
H      6.461832     3.730740    18.767536     0.130795
H      9.035000     8.187598    18.767536     0.130419
H     -2.573168    11.918339     9.097536     0.130144
H      2.573168    11.918339     9.097536     0.130834
H      0.000000     7.461481     9.097536     0.130446
H      2.573168    11.918339     0.572464     0.130782
H     -2.573168    11.918339     0.572464     0.130717
H      0.000000     7.461481     0.572464     0.130421
H      6.461832     3.730740    10.242464     0.130815
H     11.608168     3.730740    10.242464     0.130131
H      9.035000     8.187598    10.242464     0.130438
H     15.058635     2.652519    14.505000     0.140277
H      3.802832     1.281660    14.505000     0.140469
H      8.243534    11.714901    14.505000     0.140233
H     -6.023635    12.996560     4.835000     0.140290
H      5.232169    14.367419     4.835000     0.140486
H      0.791466     3.934178     4.835000     0.140243
H      6.023635    12.996560     4.835000     0.140473
H     -5.232169    14.367419     4.835000     0.140234
H     -0.791466     3.934178     4.835000     0.140314
H      3.011366     2.652519    14.505000     0.140464
H     14.267169     1.281660    14.505000     0.140219
H      9.826466    11.714901    14.505000     0.140299
C     11.825008     2.237818    17.483360     0.018290
C     12.500826     1.827812    16.353904    -0.180726
C     10.803150     1.312958    18.115778     0.579875
C      5.060504     4.289413    17.483360     0.015474
C      4.367519     3.909140    16.353904    -0.179889
C      4.770480     5.636798    18.115778     0.583343
C     10.219489     9.121848    17.483360     0.014886
C     10.236655     9.912127    16.353904    -0.180087
C     11.531371     8.699323    18.115778     0.583383
C     -2.790008    13.411261     7.813360     0.014491
C     -3.465826    13.821267     6.683904    -0.180663
C     -1.768150    14.336121     8.445778     0.583352
C      3.974497    11.359666     7.813360     0.018473
C      4.667481    11.739939     6.683904    -0.180829
C      4.264520    10.012281     8.445778     0.579898
C     -1.184489     6.527231     7.813360     0.012602
C     -1.201655     5.736952     6.683904    -0.179492
C     -2.496370     6.949756     8.445778     0.584314
C      2.790008    13.411261     1.856640     0.018439
C      3.465826    13.821267     2.986096    -0.180732
C      1.768149    14.336121     1.224222     0.579854
C     -3.974497    11.359666     1.856640     0.015366
C     -4.667481    11.739939     2.986096    -0.179821
C     -4.264520    10.012281     1.224222     0.583391
C      1.184488     6.527231     1.856640     0.014844
C      1.201655     5.736952     2.986096    -0.180131
C      2.496371     6.949756     1.224222     0.583357
C      6.244992     2.237818    11.526640     0.015561
C      5.569174     1.827812    12.656096    -0.179922
C      7.266850     1.312958    10.894222     0.583353
C     13.009497     4.289413    11.526640     0.012087
C     13.702481     3.909140    12.656096    -0.179814
C     13.299520     5.636798    10.894222     0.584308
C      7.850512     9.121848    11.526640     0.017908
C      7.833345     9.912127    12.656096    -0.181255
C      6.538630     8.699323    10.894222     0.579938
C     -2.790008    13.411261     1.856640     0.018291
C     -3.465826    13.821267     2.986096    -0.180716
C     -1.768150    14.336121     1.224222     0.579877
C      3.974497    11.359666     1.856640     0.015476
C      4.667481    11.739939     2.986096    -0.179889
C      4.264520    10.012281     1.224222     0.583345
C     -1.184489     6.527231     1.856640     0.014887
C     -1.201655     5.736952     2.986096    -0.180077
C     -2.496370     6.949756     1.224222     0.583383
C     11.825008     2.237818    11.526640     0.014480
C     12.500826     1.827812    12.656096    -0.180678
C     10.803150     1.312958    10.894222     0.583368
C      5.060504     4.289413    11.526640     0.018466
C      4.367519     3.909140    12.656096    -0.180813
C      4.770480     5.636798    10.894222     0.579909
C     10.219489     9.121848    11.526640     0.012604
C     10.236655     9.912127    12.656096    -0.179497
C     11.531371     8.699323    10.894222     0.584317
C      6.244992     2.237818    17.483360     0.018441
C      5.569174     1.827812    16.353904    -0.180746
C      7.266850     1.312958    18.115778     0.579850
C     13.009497     4.289413    17.483360     0.015362
C     13.702481     3.909140    16.353904    -0.179825
C     13.299520     5.636798    18.115778     0.583390
C      7.850512     9.121848    17.483360     0.014843
C      7.833345     9.912127    16.353904    -0.180129
C      6.538630     8.699323    18.115778     0.583357
C      2.790008    13.411261     7.813360     0.015560
C      3.465826    13.821267     6.683904    -0.179913
C      1.768149    14.336121     8.445778     0.583352
C     -3.974497    11.359666     7.813360     0.012106
C     -4.667481    11.739939     6.683904    -0.179801
C     -4.264520    10.012281     8.445778     0.584303
C      1.184488     6.527231     7.813360     0.017913
C      1.201655     5.736952     6.683904    -0.181273
C      2.496371     6.949756     8.445778     0.579926
C     13.451308     2.666603    15.742760     0.155865
C     12.082506     3.456882    18.015210    -0.123220
C      4.618692     2.666603    15.742760     0.155565
C      5.987495     3.456882    18.015210    -0.123010
C      9.035000    10.315873    15.742760     0.155288
C      9.035000     8.735316    18.015210    -0.122371
C     -4.416308    12.982476     6.072760     0.154618
C     -3.047505    12.192197     8.345210    -0.121713
C      4.416308    12.982476     6.072760     0.155474
C      3.047506    12.192197     8.345210    -0.122918
C      0.000000     5.333206     6.072760     0.155203
C      0.000000     6.913763     8.345210    -0.122560
C      4.416308    12.982476     3.597240     0.155564
C      3.047506    12.192197     1.324790    -0.123018
C     -4.416308    12.982476     3.597240     0.155858
C     -3.047505    12.192197     1.324790    -0.123227
C      0.000000     5.333206     3.597240     0.155289
C      0.000000     6.913763     1.324790    -0.122372
C      4.618692     2.666603    13.267240     0.155469
C      5.987495     3.456882    10.994790    -0.122926
C     13.451308     2.666603    13.267240     0.154607
C     12.082506     3.456882    10.994790    -0.121719
C      9.035000    10.315873    13.267240     0.155199
C      9.035000     8.735316    10.994790    -0.122567
C     14.192630     2.238601    14.505000    -0.312327
C      3.877370     2.238601    14.505000    -0.312111
C      9.035000    11.171877    14.505000    -0.312331
C     -5.157630    13.410478     4.835000    -0.312332
C      5.157630    13.410478     4.835000    -0.312116
C      0.000000     4.477202     4.835000    -0.312335
O     10.413741     1.705750    19.287782    -0.533536
O     10.397478     0.269164    17.512370    -0.514010
O      5.305352     5.777640    19.287782    -0.539946
O      4.069364     6.510017    17.512370    -0.520427
O     11.385907     8.165689    19.287782    -0.540156
O     12.638158     8.869898    17.512370    -0.520580
O     -1.378741    13.943329     9.617782    -0.540200
O     -1.362478    15.379915     7.842370    -0.520714
O      3.729648     9.871439     9.617782    -0.533298
O      4.965636     9.139062     7.842370    -0.514050
O     -2.350907     7.483390     9.617782    -0.541303
O     -3.603158     6.779181     7.842370    -0.522358
O      1.378741    13.943329     0.052218    -0.533529
O      1.362478    15.379915     1.827630    -0.513934
O     -3.729648     9.871439     0.052218    -0.540010
O     -4.965636     9.139062     1.827630    -0.520419
O      2.350907     7.483390     0.052218    -0.540166
O      3.603158     6.779181     1.827630    -0.520596
O      7.656259     1.705750     9.722218    -0.539900
O      7.672522     0.269164    11.497630    -0.520509
O     12.764648     5.777640     9.722218    -0.541436
O     14.000636     6.510017    11.497630    -0.522526
O      6.684093     8.165689     9.722218    -0.533608
O      5.431842     8.869898    11.497630    -0.514055
O     -1.378741    13.943329     0.052218    -0.533609
O     -1.362478    15.379915     1.827630    -0.513942
O      3.729648     9.871439     0.052218    -0.539943
O      4.965636     9.139062     1.827630    -0.520437
O     -2.350907     7.483390     0.052218    -0.540157
O     -3.603158     6.779181     1.827630    -0.520574
O     10.413741     1.705750     9.722218    -0.540229
O     10.397478     0.269164    11.497630    -0.520808
O      5.305352     5.777640     9.722218    -0.533437
O      4.069364     6.510017    11.497630    -0.513903
O     11.385907     8.165689     9.722218    -0.541295
O     12.638158     8.869898    11.497630    -0.522378
O      7.656259     1.705750    19.287782    -0.533459
O      7.672522     0.269164    17.512370    -0.514006
O     12.764648     5.777640    19.287782    -0.540006
O     14.000636     6.510017    17.512370    -0.520421
O      6.684093     8.165689    19.287782    -0.540167
O      5.431842     8.869898    17.512370    -0.520587
O      1.378741    13.943329     9.617782    -0.539915
O      1.362478    15.379915     7.842370    -0.520488
O     -3.729648     9.871439     9.617782    -0.541417
O     -4.965636     9.139062     7.842370    -0.522442
O      2.350907     7.483390     9.617782    -0.533465
O      3.603158     6.779181     7.842370    -0.514198

The following XYZ coordinates are in angstroms. Other properties are in atomic units.
The sperically averaged electron density of each atom fit to a function of the form exp(a - br)
eigen_1, eigen_2 and eigen_3 are the three eigenvalues of traceless quadrupole moment tensor
  atom number  atomic symbol              X              Y              Z     net charge C6 coefficient C8 coefficient C10 coefficient fluctuating dipole atomic polarizability isotropic forcefield polarizability              a              b squared Pearson coefficient          <r^3>          <r^4>         wp_QDO          m_QDO          q_QDO       dipole_x       dipole_y       dipole_z         dipole            Qxy            Qxz            Qyz     Q(x^2-y^2)  Q(3z^2 - R^2)        eigen_1        eigen_2        eigen_3 static polarizability      alpha(xx)      alpha(xy)      alpha(xz)      alpha(yy)      alpha(yz)      alpha(zz) atomic spin moment
            1             Cu       9.035000       0.838165       1.034303       0.854514      50.708550 0.76088087E+03  0.19308417E+05                                11.992150                            9.575612       0.931550       2.233350                    0.995722      39.995307      97.070417       0.534107       0.451906      -1.111055      -0.000002       0.094210       0.104430       0.140645      -0.000031       0.000022      -0.089434       0.075261      -0.146643      -0.122232       0.060160       0.062072             15.193423      17.173951       0.000403      -0.000777      15.450828      -6.747048      12.955489          -0.001056
            2             Cu       5.243372       7.405457       1.034303       0.879592      48.814697 0.72688269E+03  0.18214738E+05                                11.644490                            9.312779       1.020606       2.266104                    0.995993      39.473893      94.840035       0.546288       0.447430      -1.115127       0.083806      -0.048392       0.107282       0.144481       0.032910      -0.077491       0.044801      -0.038171      -0.144108      -0.122142       0.060075       0.062066             14.731046      15.392447       0.732390      -5.646805      16.237451       3.258460      12.563239           0.659809
            3             Cu      12.826628       7.405457       1.034303       0.879497      48.827793 0.72707463E+03  0.18220852E+05                                11.646857                            9.314202       1.020236       2.265951                    0.995992      39.477047      94.852743       0.546227       0.447449      -1.115109      -0.083782      -0.048377       0.107246       0.144435      -0.032930       0.077525       0.044795      -0.038122      -0.144136      -0.122173       0.060100       0.062073             14.735291      15.397261      -0.732266       5.648520      16.243002       3.260301      12.565610           0.660063
            4             Cu      -0.000000      14.810914      10.704303       0.879567      48.829523 0.72709175E+03  0.18221401E+05                                11.647086                            9.314284       1.020079       2.265902                    0.995991      39.477220      94.853690       0.546226       0.447446      -1.115110       0.000002      -0.096671       0.107158       0.144320      -0.000114      -0.000124       0.089572       0.076122      -0.144324      -0.122238       0.060109       0.062129             14.735323      16.665702       0.002218       0.002876      14.973891       6.521908      12.566375           0.659919
            5             Cu       3.791628       8.243622      10.704303       0.854397      50.721042 0.76104781E+03  0.19313874E+05                                11.994659                            9.577040       0.931052       2.233168                    0.995724      39.996769      97.079690       0.534031       0.451941      -1.111024      -0.081617       0.047121       0.104442       0.140676       0.032549       0.077425      -0.044807      -0.037764      -0.146794      -0.122273       0.060170       0.062103             15.197585      15.888111       0.747497       5.846258      16.746234      -3.372919      12.958409           0.003603
            6             Cu      -3.791628       8.243622      10.704303       0.884375      48.501177 0.72107409E+03  0.18028775E+05                                11.584433                            9.265458       1.122776       2.298240                    0.996473      39.390633      94.462212       0.548700       0.446463      -1.115991       0.084369       0.048704       0.108103       0.145521      -0.033477      -0.077867      -0.044922      -0.038565      -0.142381      -0.122540       0.060175       0.062365             14.654611      15.312072      -0.730286      -5.614331      16.155638      -3.242431      12.496122           0.723205
            7             Cu      -0.000000      14.810914      18.305697       0.854795      50.688464 0.76054195E+03  0.19297230E+05                                11.987584                            9.572312       0.932549       2.233715                    0.995725      39.993983      97.053529       0.534309       0.451795      -1.111148       0.000002      -0.094175      -0.104406       0.140605      -0.000031       0.000021      -0.088903       0.074746      -0.146057      -0.121530       0.059814       0.061716             15.187155      17.166957       0.000400      -0.000770      15.444272      -6.743776      12.950234           0.000378
            8             Cu      -3.791628       8.243622      18.305697       0.879601      48.818864 0.72692544E+03  0.18216058E+05                                11.645098                            9.312951       1.020576       2.266073                    0.995993      39.475281      94.843703       0.546293       0.447421      -1.115134       0.083771       0.048370      -0.107233       0.144417      -0.032934       0.077530       0.044799      -0.038124      -0.144142      -0.122182       0.060104       0.062077             14.732858      15.394672      -0.732190       5.647400      16.240316       3.259678      12.563587          -0.672695
            9             Cu       3.791628       8.243622      18.305697       0.879561      48.817351 0.72692687E+03  0.18216153E+05                                11.644999                            9.313137       1.020542       2.266079                    0.995993      39.474464      94.842749       0.546270       0.447438      -1.115121      -0.083810       0.048394      -0.107287       0.144488       0.032911      -0.077490       0.044801      -0.038170      -0.144099      -0.122140       0.060075       0.062065             14.731755      15.393182       0.732424      -5.647125      16.238224       3.258676      12.563858          -0.672548
           10             Cu       9.035000       0.838165       8.635697       0.879268      48.855464 0.72752700E+03  0.18235347E+05                                11.652030                            9.317798       1.019169       2.265565                    0.995988      39.483117      94.881036       0.546050       0.447516      -1.115048       0.000010       0.096704      -0.107176       0.144355      -0.000125      -0.000142       0.089511       0.076060      -0.144268      -0.122158       0.060066       0.062092             14.742158      16.673357       0.002161       0.002866      14.980960       6.525543      12.572156          -0.672154
           11             Cu      12.826628       7.405457       8.635697       0.884225      48.515221 0.72130701E+03  0.18036233E+05                                11.587169                            9.267389       1.122277       2.298059                    0.996471      39.393534      94.476515       0.548598       0.446505      -1.115954      -0.084382      -0.048721      -0.108109       0.145539      -0.033477      -0.077870      -0.044911      -0.038555      -0.142392      -0.122537       0.060173       0.062364             14.658412      15.316107      -0.730455      -5.616093      16.159780      -3.243455      12.499349           0.722984
           12             Cu       5.243372       7.405457       8.635697       0.855198      50.664193 0.76007480E+03  0.19282035E+05                                11.982813                            9.568446       0.933604       2.234125                    0.995731      39.988182      97.024789       0.534505       0.451708      -1.111223       0.081549      -0.047081      -0.104378       0.140576       0.032219       0.076745      -0.044415      -0.037383      -0.145919      -0.121234       0.059659       0.061575             15.181395      15.870874       0.746990       5.838946      16.728466      -3.368727      12.944845          -0.000131
           13              H      12.297539       1.003106      16.003850       0.129482       1.086963 0.80187375E+01  0.77741544E+02                                 1.666026                            1.596189      -0.947416       2.441428                    0.998784       3.238674       8.632305       0.530231       1.191500      -0.731230      -0.012021      -0.032787      -0.012378       0.037050       0.002297      -0.003527       0.008784      -0.016017       0.002549      -0.011322      -0.002302       0.013624              1.686161       1.436242       0.187573      -0.071314       1.988225       0.208080       1.634015           0.000008
           14              H       3.754946       4.497545      16.003850       0.129326       1.085624 0.80049901E+01  0.77568857E+02                                 1.664160                            1.594420      -0.943366       2.443261                    0.998814       3.236265       8.621471       0.530767       1.190902      -0.731380      -0.022349       0.026885      -0.012227       0.037038      -0.008111       0.009356      -0.001228       0.003872       0.002543      -0.011402      -0.002148       0.013550              1.684300       1.686065      -0.332475       0.215596       1.734766      -0.042490       1.632067          -0.000282
           15              H      11.052516      10.148428      16.003850       0.129195       1.086623 0.80150839E+01  0.77694114E+02                                 1.665383                            1.595588      -0.944087       2.442806                    0.998803       3.238474       8.629960       0.530471       1.191145      -0.731314       0.034436       0.005896      -0.012239       0.037018       0.005716      -0.005723      -0.007517       0.012132       0.002506      -0.011429      -0.002114       0.013543              1.685514       2.011967       0.145207      -0.144535       1.411281      -0.165655       1.633295          -0.000282
           16              H      -3.262539      14.645973       6.333850       0.128974       1.087540 0.80239145E+01  0.77802079E+02                                 1.666357                            1.596490      -0.944491       2.442405                    0.998796       3.240462       8.636844       0.530302       1.191181      -0.731300       0.012106       0.032772      -0.012196       0.037004       0.002420       0.003687      -0.008726      -0.015971       0.002577      -0.011481      -0.002073       0.013555              1.686521       1.436512       0.187644       0.071291       1.988729      -0.208166       1.634322          -0.000299
           17              H       5.280054      11.151534       6.333850       0.129451       1.086968 0.80183625E+01  0.77734125E+02                                 1.665760                            1.595931      -0.947489       2.441329                    0.998784       3.238504       8.630599       0.530404       1.191170      -0.731308       0.022403      -0.026811      -0.012315       0.037045      -0.008080      -0.009364       0.001335       0.004036       0.002535      -0.011314      -0.002303       0.013617              1.685898       1.687548      -0.332769      -0.215805       1.736433       0.042308       1.633711          -0.000005
           18              H      -2.017516       5.500651       6.333850       0.128962       1.086756 0.80157831E+01  0.77701055E+02                                 1.665380                            1.595541      -0.942089       2.443583                    0.998815       3.238824       8.630346       0.530547       1.190971      -0.731355      -0.034440      -0.005862      -0.012113       0.036976       0.005706       0.005656       0.007542       0.012168       0.002598      -0.011475      -0.002026       0.013500              1.685554       2.012156       0.145277       0.144664       1.411252       0.165673       1.633255           0.000286
           19              H       3.262539      14.645973       3.336150       0.129501       1.086673 0.80155593E+01  0.77700078E+02                                 1.665471                            1.595665      -0.947257       2.441500                    0.998787       3.237919       8.628630       0.530442       1.191189      -0.731306      -0.012030       0.032807       0.012335       0.037056      -0.002296       0.003522       0.008781      -0.016011       0.002519      -0.011313      -0.002307       0.013619              1.685599       1.435790      -0.187501       0.071233       1.987583       0.208003       1.633424           0.000003
           20              H      -5.280054      11.151534       3.336150       0.129319       1.086032 0.80092524E+01  0.77623380E+02                                 1.664821                            1.595040      -0.943735       2.443101                    0.998810       3.237183       8.625701       0.530546       1.191194      -0.731308      -0.022329      -0.026875       0.012262       0.037030       0.008109      -0.009355      -0.001219       0.003867       0.002508      -0.011403      -0.002140       0.013543              1.684971       1.686710       0.332640      -0.215698       1.735476      -0.042427       1.632727           0.000286
           21              H       2.017516       5.500651       3.336150       0.129198       1.086400 0.80129724E+01  0.77668362E+02                                 1.665153                            1.595378      -0.943773       2.442957                    0.998806       3.238105       8.628622       0.530507       1.191146      -0.731316       0.034438      -0.005903       0.012243       0.037023      -0.005720       0.005728      -0.007521       0.012142       0.002561      -0.011440      -0.002113       0.013553              1.685279       2.011630      -0.145187       0.144558       1.411104      -0.165625       1.633104           0.000280
           22              H       5.772462       1.003106      13.006150       0.129312       1.085728 0.80059402E+01  0.77580046E+02                                 1.664222                            1.594477      -0.943531       2.443153                    0.998813       3.236484       8.622049       0.530778       1.190846      -0.731391       0.012103      -0.032800       0.012203       0.037030      -0.002373      -0.003615      -0.008712      -0.015984       0.002554      -0.011398      -0.002147       0.013546              1.684364       1.434713      -0.187342      -0.071008       1.986256      -0.207963       1.632124           0.000277
           23              H      14.315054       4.497545      13.006150       0.128809       1.087485 0.80229983E+01  0.77789284E+02                                 1.666145                            1.596276      -0.942466       2.443262                    0.998808       3.240419       8.635899       0.530411       1.190997      -0.731344       0.022290       0.026896       0.012090       0.036965       0.008127       0.009379       0.001104       0.003760       0.002595      -0.011507      -0.001995       0.013501              1.686308       1.687989       0.332958       0.215881       1.736900       0.042357       1.634036           0.000277
           24              H       7.017485      10.148428      13.006150       0.129274       1.087942 0.80280614E+01  0.77854661E+02                                 1.666973                            1.597067      -0.947969       2.440960                    0.998775       3.240707       8.639023       0.530109       1.191426      -0.731241      -0.034403       0.005980       0.012324       0.037029      -0.005768      -0.005820       0.007486       0.012036       0.002548      -0.011370      -0.002251       0.013621              1.687139       2.013883      -0.145310      -0.144597       1.412557       0.165956       1.634977          -0.000018
           25              H      -3.262539      14.645973       3.336150       0.129496       1.086843 0.80175668E+01  0.77726991E+02                                 1.665873                            1.596049      -0.947312       2.441490                    0.998785       3.238449       8.631395       0.530268       1.191465      -0.731239       0.012026       0.032789       0.012375       0.037053       0.002301      -0.003529       0.008782      -0.016017       0.002538      -0.011324      -0.002298       0.013622              1.686005       1.436120       0.187548      -0.071299       1.988032       0.208055       1.633862           0.000000
           26              H       5.280054      11.151534       3.336150       0.129325       1.085649 0.80052361E+01  0.77571953E+02                                 1.664196                            1.594453      -0.943374       2.443255                    0.998814       3.236307       8.621665       0.530756       1.190915      -0.731377       0.022349      -0.026885       0.012226       0.037038      -0.008111       0.009356      -0.001227       0.003872       0.002545      -0.011403      -0.002147       0.013550              1.684337       1.686103      -0.332486       0.215605       1.734803      -0.042492       1.632105           0.000279
           27              H      -2.017516       5.500651       3.336150       0.129195       1.086613 0.80149837E+01  0.77692914E+02                                 1.665376                            1.595581      -0.944085       2.442810                    0.998803       3.238451       8.629891       0.530470       1.191149      -0.731314      -0.034437      -0.005896       0.012239       0.037019       0.005717      -0.005723      -0.007517       0.012130       0.002505      -0.011429      -0.002115       0.013543              1.685508       2.011961       0.145208      -0.144536       1.411274      -0.165654       1.633287           0.000289
           28              H      12.297539       1.003106      13.006150       0.128977       1.087551 0.80240180E+01  0.77803189E+02                                 1.666348                            1.596484      -0.944511       2.442388                    0.998795       3.240509       8.636923       0.530313       1.191155      -0.731305      -0.012106      -0.032770       0.012193       0.037001       0.002421       0.003690      -0.008726      -0.015969       0.002577      -0.011483      -0.002071       0.013553              1.686511       1.436506       0.187640       0.071292       1.988711      -0.208163       1.634317           0.000261
           29              H       3.754946       4.497545      13.006150       0.129453       1.086861 0.80173461E+01  0.77721802E+02                                 1.665662                            1.595840      -0.947354       2.441412                    0.998786       3.238292       8.629895       0.530413       1.191185      -0.731306      -0.022402       0.026818       0.012310       0.037049      -0.008082      -0.009364       0.001332       0.004023       0.002523      -0.011318      -0.002297       0.013614              1.685797       1.687449      -0.332742      -0.215787       1.736330       0.042308       1.633611           0.000001
           30              H      11.052516      10.148428      13.006150       0.128964       1.086744 0.80156511E+01  0.77699154E+02                                 1.665335                            1.595502      -0.942096       2.443577                    0.998815       3.238810       8.630165       0.530569       1.190932      -0.731364       0.034439       0.005861       0.012113       0.036975       0.005706       0.005656       0.007542       0.012169       0.002597      -0.011475      -0.002025       0.013500              1.685508       2.012091       0.145270       0.144657       1.411220       0.165667       1.633213           0.000276
           31              H       5.772462       1.003106      16.003850       0.129486       1.086789 0.80166723E+01  0.77713693E+02                                 1.665595                            1.595779      -0.947372       2.441429                    0.998786       3.238136       8.629412       0.530420       1.191195      -0.731304       0.012025      -0.032804      -0.012338       0.037053      -0.002292       0.003520       0.008783      -0.016012       0.002529      -0.011311      -0.002311       0.013622              1.685726       1.435891      -0.187522       0.071245       1.987739       0.208022       1.633549           0.000009
           32              H      14.315054       4.497545      16.003850       0.129326       1.086005 0.80089830E+01  0.77619903E+02                                 1.664770                            1.594995      -0.943721       2.443108                    0.998810       3.237143       8.625469       0.530564       1.191166      -0.731314       0.022329       0.026874      -0.012263       0.037030       0.008110      -0.009355      -0.001219       0.003867       0.002506      -0.011403      -0.002140       0.013544              1.684918       1.686656       0.332622      -0.215685       1.735421      -0.042424       1.632677          -0.000282
           33              H       7.017485      10.148428      16.003850       0.129190       1.086420 0.80131915E+01  0.77671354E+02                                 1.665210                            1.595429      -0.943773       2.442959                    0.998806       3.238140       8.628886       0.530481       1.191189      -0.731306      -0.034439       0.005903      -0.012243       0.037024      -0.005719       0.005729      -0.007521       0.012143       0.002562      -0.011439      -0.002113       0.013552              1.685338       2.011707      -0.145194       0.144565       1.411147      -0.165634       1.633159          -0.000283
           34              H       3.262539      14.645973       6.333850       0.129304       1.085758 0.80062478E+01  0.77584135E+02                                 1.664293                            1.594540      -0.943545       2.443149                    0.998813       3.236526       8.622354       0.530749       1.190893      -0.731381      -0.012103       0.032802      -0.012203       0.037032      -0.002372      -0.003614      -0.008712      -0.015984       0.002557      -0.011397      -0.002149       0.013546              1.684438       1.434768      -0.187358      -0.071012       1.986355      -0.207976       1.632190          -0.000279
           35              H      -5.280054      11.151534       6.333850       0.128814       1.087455 0.80227207E+01  0.77785973E+02                                 1.666124                            1.596256      -0.942430       2.443285                    0.998808       3.240351       8.635703       0.530410       1.191009      -0.731342      -0.022293      -0.026895      -0.012092       0.036967       0.008129       0.009378       0.001105       0.003765       0.002595      -0.011506      -0.001996       0.013503              1.686287       1.687969       0.332955       0.215877       1.736879       0.042359       1.634013           0.000285
           36              H       2.017516       5.500651       6.333850       0.129268       1.088058 0.80291539E+01  0.77867922E+02                                 1.667082                            1.597168      -0.948103       2.440876                    0.998773       3.240926       8.639761       0.530096       1.191414      -0.731242       0.034397      -0.005984      -0.012328       0.037026      -0.005772      -0.005824       0.007485       0.012026       0.002560      -0.011367      -0.002257       0.013624              1.687251       2.014023      -0.145324      -0.144608       1.412642       0.165973       1.635087          -0.000024
           37              H      11.608168       3.730740      18.767536       0.130722       1.079242 0.79598919E+01  0.77299932E+02                                 1.672393                            1.598738      -1.183042       2.328478                    0.996742       3.342832       9.020200       0.523788       1.204144      -0.726747      -0.021451       0.012514       0.033458       0.041668      -0.006424      -0.009000       0.005271       0.007428       0.016993      -0.010253      -0.005316       0.015569              1.690282       1.595839       0.061563      -0.312131       1.666926       0.180212       1.808080           0.000228
           38              H       6.461832       3.730740      18.767536       0.130795       1.078842 0.79560987E+01  0.77253378E+02                                 1.671956                            1.598343      -1.182721       2.328701                    0.996746       3.341943       9.017039       0.523863       1.204124      -0.726755       0.021455       0.012515       0.033463       0.041674       0.006437       0.008987       0.005265       0.007446       0.016998      -0.010270      -0.005293       0.015563              1.689821       1.595427      -0.061516       0.312025       1.666440       0.180137       1.807597           0.000223
           39              H       9.035000       8.187598      18.767536       0.130419       1.079121 0.79586556E+01  0.77284945E+02                                 1.672295                            1.598642      -1.179592       2.329987                    0.996753       3.343013       9.020522       0.523790       1.204186      -0.726741       0.000001      -0.024791       0.033441       0.041628      -0.000001      -0.000002      -0.010460      -0.014553       0.016835      -0.010083      -0.005434       0.015517              1.690180       1.702244      -0.000009       0.000013       1.560258      -0.360447       1.808036           0.000458
           40              H      -2.573168      11.918339       9.097536       0.130144       1.079461 0.79619125E+01  0.77325676E+02                                 1.672752                            1.599056      -1.177545       2.330806                    0.996757       3.344062       9.024339       0.523671       1.204318      -0.726710       0.021411      -0.012438       0.033418       0.041592      -0.006224       0.009066      -0.005251       0.007221       0.016728      -0.009983      -0.005501       0.015484              1.690649       1.596174       0.061528       0.312265       1.667252      -0.180315       1.808522           0.000512
           41              H       2.573168      11.918339       9.097536       0.130834       1.078590 0.79537488E+01  0.77224965E+02                                 1.671720                            1.598130      -1.182501       2.328842                    0.996749       3.341461       9.015453       0.523886       1.204158      -0.726749      -0.021574      -0.012327       0.033460       0.041677       0.006452      -0.009048      -0.005153       0.007435       0.016982      -0.010277      -0.005286       0.015563              1.689577       1.595194      -0.061481      -0.311957       1.666203      -0.180115       1.807333           0.000229
           42              H       0.000000       7.461481       9.097536       0.130446       1.079652 0.79638450E+01  0.77349761E+02                                 1.672984                            1.599272      -1.181006       2.329301                    0.996745       3.344010       9.024747       0.523621       1.204351      -0.726699      -0.000179       0.024801       0.033428       0.041624       0.000021      -0.000077       0.010441      -0.014670       0.016865      -0.010147      -0.005381       0.015528              1.690889       1.703129      -0.000007      -0.000018       1.560818       0.360609       1.808719           0.000298
           43              H       2.573168      11.918339       0.572464       0.130782       1.078939 0.79570383E+01  0.77265078E+02                                 1.672080                            1.598456      -1.182816       2.328642                    0.996746       3.342146       9.017850       0.523834       1.204151      -0.726748      -0.021453      -0.012520      -0.033461       0.041673       0.006440       0.008983       0.005267       0.007447       0.016996      -0.010273      -0.005290       0.015563              1.689948       1.595543      -0.061529       0.312058       1.666570       0.180156       1.807731          -0.000217
           44              H      -2.573168      11.918339       0.572464       0.130717       1.079323 0.79606594E+01  0.77309308E+02                                 1.672475                            1.598813      -1.183135       2.328420                    0.996742       3.342993       9.020769       0.523776       1.204141      -0.726747       0.021449      -0.012519      -0.033456       0.041666      -0.006427      -0.008997       0.005273       0.007430       0.016993      -0.010256      -0.005314       0.015569              1.690365       1.595916       0.061572      -0.312151       1.667012       0.180224       1.808167          -0.000215
           45              H       0.000000       7.461481       0.572464       0.130421       1.079120 0.79586451E+01  0.77284737E+02                                 1.672286                            1.598633      -1.179594       2.329986                    0.996753       3.343009       9.020474       0.523795       1.204176      -0.726743      -0.000001       0.024790      -0.033441       0.041628      -0.000001      -0.000001      -0.010459      -0.014553       0.016836      -0.010083      -0.005434       0.015516              1.690169       1.702234      -0.000008       0.000012       1.560249      -0.360444       1.808025          -0.000454
           46              H       6.461832       3.730740      10.242464       0.130815       1.078707 0.79548875E+01  0.77239247E+02                                 1.671879                            1.598274      -1.182620       2.328767                    0.996748       3.341721       9.016519       0.523845       1.204202      -0.726738       0.021580       0.012322      -0.033458       0.041677       0.006455      -0.009049      -0.005147       0.007443       0.016979      -0.010282      -0.005282       0.015564              1.689740       1.595345      -0.061498      -0.312003       1.666367      -0.180137       1.807508          -0.000239
           47              H      11.608168       3.730740      10.242464       0.130131       1.079524 0.79625696E+01  0.77334429E+02                                 1.672890                            1.599180      -1.177606       2.330776                    0.996756       3.344238       9.025248       0.523617       1.204406      -0.726689      -0.021408       0.012438      -0.033416       0.041589      -0.006224       0.009065      -0.005252       0.007221       0.016724      -0.009983      -0.005501       0.015484              1.690792       1.596304       0.061544       0.312304       1.667399      -0.180336       1.808674           0.000052
           48              H       9.035000       8.187598      10.242464       0.130438       1.079757 0.79648476E+01  0.77362087E+02                                 1.673098                            1.599376      -1.181122       2.329225                    0.996745       3.344231       9.025553       0.523601       1.204356      -0.726697       0.000187      -0.024804      -0.033425       0.041623       0.000019      -0.000083       0.010439      -0.014679       0.016862      -0.010151      -0.005377       0.015528              1.691006       1.703255      -0.000009      -0.000022       1.560919       0.360645       1.808844           0.000282
           49              H      15.058635       2.652519      14.505000       0.140277       1.035642 0.75368061E+01  0.71164456E+02                                 1.557398                            1.498077      -0.733376       2.540486                    0.999756       3.032139       7.696341       0.580923       1.116637      -0.751348       0.020107       0.016932      -0.000104       0.026287       0.005101      -0.000044       0.000030       0.002961      -0.012059      -0.004023      -0.003298       0.007321              1.587162       1.952633       0.183114      -0.000004       1.389074      -0.000008       1.419780          -0.000038
           50              H       3.802832       1.281660      14.505000       0.140469       1.033714 0.75184483E+01  0.70942161E+02                                 1.554952                            1.495844      -0.731903       2.541341                    0.999764       3.028881       7.683408       0.581640       1.116030      -0.751511       0.004573      -0.025919       0.000001       0.026319      -0.001268       0.000014      -0.000009      -0.010333      -0.012066      -0.004022      -0.003309       0.007331              1.584597       1.369351       0.152056       0.000016       1.966876      -0.000047       1.417565           0.000025
           51              H       8.243534      11.714901      14.505000       0.140233       1.035404 0.75346148E+01  0.71137548E+02                                 1.557049                            1.497772      -0.732719       2.540754                    0.999758       3.031910       7.695054       0.581041       1.116507      -0.751381      -0.024725       0.008928      -0.000045       0.026288      -0.003812       0.000015      -0.000017       0.007388      -0.012071      -0.004024      -0.003297       0.007320              1.586780       1.688098      -0.335395       0.000016       1.652754       0.000025       1.419488           0.000069
           52              H      -6.023635      12.996560       4.835000       0.140290       1.035587 0.75362866E+01  0.71158089E+02                                 1.557318                            1.498004      -0.733354       2.540500                    0.999756       3.032057       7.695971       0.580951       1.116606      -0.751356      -0.020107      -0.016932       0.000102       0.026287       0.005100      -0.000043       0.000029       0.002961      -0.012059      -0.004023      -0.003298       0.007321              1.587078       1.952518       0.183098      -0.000005       1.389006      -0.000007       1.419709           0.000032
           53              H       5.232169      14.367419       4.835000       0.140486       1.033653 0.75178613E+01  0.70934967E+02                                 1.554860                            1.495760      -0.731890       2.541350                    0.999764       3.028794       7.683002       0.581673       1.115992      -0.751520      -0.004573       0.025920      -0.000001       0.026320      -0.001267       0.000013      -0.000009      -0.010334      -0.012067      -0.004023      -0.003309       0.007331              1.584501       1.369276       0.152041       0.000015       1.966744      -0.000046       1.417483          -0.000018
           54              H       0.791466       3.934178       4.835000       0.140243       1.035359 0.75341823E+01  0.71132137E+02                                 1.556971                            1.497701      -0.732707       2.540760                    0.999759       3.031851       7.694724       0.581074       1.116465      -0.751391       0.024725      -0.008927       0.000045       0.026287      -0.003812       0.000016      -0.000017       0.007388      -0.012070      -0.004024      -0.003296       0.007320              1.586697       1.688006      -0.335366       0.000017       1.652667       0.000025       1.419419           0.000015
           55              H       6.023635      12.996560       4.835000       0.140473       1.033771 0.75190012E+01  0.70948882E+02                                 1.555027                            1.495913      -0.731930       2.541326                    0.999764       3.028967       7.683778       0.581617       1.116050      -0.751505       0.020159      -0.016920       0.000039       0.026318      -0.005107       0.000021      -0.000008       0.002967      -0.012064      -0.004021      -0.003307       0.007328              1.584676       1.949293      -0.182714       0.000035       1.387101      -0.000038       1.417634           0.000033
           56              H      -5.232169      14.367419       4.835000       0.140234       1.035392 0.75345030E+01  0.71136165E+02                                 1.557030                            1.497754      -0.732720       2.540754                    0.999758       3.031905       7.695001       0.581049       1.116497      -0.751384       0.004632       0.025876       0.000095       0.026288       0.001293      -0.000048       0.000015      -0.010297      -0.012070      -0.004027      -0.003294       0.007320              1.586759       1.371113      -0.152384      -0.000005       1.969695      -0.000032       1.419470           0.000023
           57              H      -0.791466       3.934178       4.835000       0.140314       1.035435 0.75348157E+01  0.71140014E+02                                 1.557090                            1.497797      -0.733298       2.540531                    0.999757       3.031829       7.694913       0.581032       1.116515      -0.751379      -0.024718      -0.008949       0.000013       0.026288       0.003836       0.000010      -0.000013       0.007353      -0.012064      -0.004022      -0.003302       0.007323              1.586839       1.688198       0.335476       0.000042       1.652815       0.000035       1.419505          -0.000028
           58              H       3.011366       2.652519      14.505000       0.140464       1.033802 0.75192934E+01  0.70952536E+02                                 1.555081                            1.495961      -0.731942       2.541321                    0.999764       3.029006       7.683999       0.581594       1.116079      -0.751498      -0.020160       0.016919      -0.000039       0.026319      -0.005107       0.000021      -0.000008       0.002968      -0.012065      -0.004022      -0.003308       0.007329              1.584733       1.949372      -0.182727       0.000035       1.387147      -0.000038       1.417681          -0.000033
           59              H      14.267169       1.281660      14.505000       0.140219       1.035459 0.75351479E+01  0.71144119E+02                                 1.557134                            1.497849      -0.732740       2.540741                    0.999758       3.032003       7.695472       0.581010       1.116543      -0.751372      -0.004633      -0.025876      -0.000096       0.026288       0.001294      -0.000049       0.000016      -0.010297      -0.012069      -0.004026      -0.003294       0.007320              1.586868       1.371198      -0.152402      -0.000005       1.969843      -0.000034       1.419563           0.000068
           60              H       9.826466      11.714901      14.505000       0.140299       1.035495 0.75353948E+01  0.71147110E+02                                 1.557180                            1.497878      -0.733314       2.540520                    0.999757       3.031916       7.695314       0.581000       1.116551      -0.751370       0.024717       0.008949      -0.000013       0.026287       0.003835       0.000009      -0.000013       0.007353      -0.012063      -0.004021      -0.003302       0.007323              1.586933       1.688301       0.335508       0.000042       1.652915       0.000035       1.419584           0.000023
           61              C      11.825008       2.237818      17.483360       0.018290      37.966864 0.40000611E+03  0.91246457E+04                                 9.735151                            6.579944       0.057165       2.030367                    0.999293      26.280151      72.182453       0.661527       0.405891      -1.081094       0.023172       0.021487      -0.013602       0.034404      -0.002994       0.001348       0.010464      -0.001049       0.035781      -0.012231      -0.004611       0.016842             12.799313      11.845503       6.359013      -5.187752      15.047923      -1.327682      11.504514          -0.000391
           62              C      12.500826       1.827812      16.353904      -0.180726      33.937502 0.44037714E+03  0.10399174E+05                                 9.163115                            7.048352       0.037359       1.980513                    0.999376      29.949554      86.633083       0.613127       0.423040      -1.058729      -0.014635       0.001634       0.007112       0.016354      -0.013929       0.029922       0.019799      -0.036437      -0.000951      -0.048419       0.016788       0.031631             10.630544       9.326489       2.711291      -5.267803       9.558687      -0.554144      13.006454           0.000072
           63              C      10.803150       1.312958      18.115778       0.579875      24.554734 0.27527781E+03  0.58114425E+04                                 7.847150                            5.872137       0.032562       2.065305                    0.999660      22.458030      62.519758       0.617648       0.469734      -1.025806      -0.039824      -0.039530       0.027068       0.062299      -0.085214       0.058943      -0.012989       0.022357      -0.052343      -0.091559      -0.024722       0.116280              9.776471       9.824616       5.336005      -3.547439      10.886819      -2.244927       8.617978          -0.000087
           64              C       5.060504       4.289413      17.483360       0.015474      37.935405 0.39981745E+03  0.91187870E+04                                 9.728645                            6.578021       0.054831       2.030068                    0.999265      26.271473      72.140076       0.661715       0.405845      -1.081181       0.007466      -0.032613      -0.014121       0.036314       0.001274       0.008991      -0.007760       0.007711       0.038852      -0.014248      -0.004325       0.018573             12.786088       8.736714      -4.563697       1.445644      18.130514       5.142381      11.491037           0.000289
           65              C       4.367519       3.909140      16.353904      -0.179889      33.891190 0.43978295E+03  0.10381068E+05                                 9.153441                            7.042950       0.039249       1.981341                    0.999377      29.925634      86.531406       0.613480       0.422963      -1.058836       0.008799       0.012455       0.007651       0.017061      -0.008916       0.002203      -0.035199       0.041146      -0.001817      -0.047477       0.016233       0.031244             10.615936       7.147484      -1.456617       2.152466      11.715351       4.824894      12.984971           0.000864
           66              C       4.770480       5.636798      18.115778       0.583343      24.462014 0.27426863E+03  0.57853243E+04                                 7.828789                            5.862862       0.030569       2.065338                    0.999659      22.421237      62.409031       0.617846       0.469975      -1.025586      -0.014546       0.053651       0.026632       0.061638       0.052502      -0.039533      -0.046346       0.139135      -0.048930      -0.094448      -0.022173       0.116621              9.745279       5.988910      -3.115833      -0.166170      14.654302       4.168143       8.592625           0.000470
           67              C      10.219489       9.121848      17.483360       0.014886      37.967796 0.40016951E+03  0.91290127E+04                                 9.733961                            6.580784       0.054574       2.029793                    0.999267      26.285284      72.191531       0.661582       0.405829      -1.081170      -0.031893       0.009867      -0.014334       0.036332       0.002605      -0.011030      -0.004001      -0.005832       0.038830      -0.013999      -0.004474       0.018473             12.793563      19.743200      -1.789068       3.737200       7.137300      -3.826826      11.500190          -0.000163
           68              C      10.236655       9.912127      16.353904      -0.180087      33.920255 0.44017125E+03  0.10393065E+05                                 9.159952                            7.046875       0.037624       1.980656                    0.999376      29.941560      86.603894       0.613171       0.423061      -1.058720       0.006313      -0.013956       0.007601       0.017100       0.022265      -0.031606       0.015488      -0.004891      -0.001764      -0.047348       0.015966       0.031382             10.624872      11.843521      -1.252547       3.109366       7.033278      -4.281130      12.997817           0.000953
           69              C      11.531371       8.699323      18.115778       0.583383      24.467840 0.27431862E+03  0.57867972E+04                                 7.830587                            5.863707       0.029911       2.065057                    0.999659      22.425139      62.427605       0.617736       0.470025      -1.025531       0.053802      -0.014250       0.026648       0.061707       0.034044      -0.020446       0.057378      -0.160570      -0.048704      -0.094558      -0.022051       0.116609              9.748160      15.189893      -2.195831       3.696150       5.458646      -1.941418       8.595940           0.000367
           70              C      -2.790008      13.411261       7.813360       0.014491      37.995963 0.40045095E+03  0.91372254E+04                                 9.738794                            6.583073       0.054282       2.029546                    0.999270      26.296435      72.234049       0.661457       0.405825      -1.081150      -0.024589      -0.022558      -0.014471       0.036371      -0.003728      -0.001875      -0.011457      -0.001504       0.038525      -0.013777      -0.004538       0.018315             12.801019      11.844999       6.357939       5.185848      15.051989       1.324059      11.506070           0.000798
           71              C      -3.465826      13.821267       6.683904      -0.180663      33.953107 0.44065489E+03  0.10407610E+05                                 9.165803                            7.050719       0.037342       1.980246                    0.999382      29.962506      86.684797       0.612991       0.423058      -1.058694       0.015111      -0.001591       0.007818       0.017087      -0.012992      -0.028999      -0.019858      -0.036474      -0.001921      -0.047203       0.015484       0.031719             10.631938       9.326473       2.711193       5.265763       9.562653       0.551812      13.006688           0.000262
           72              C      -1.768150      14.336121       8.445778       0.583352      24.474313 0.27437589E+03  0.57884524E+04                                 7.832466                            5.864588       0.029458       2.064845                    0.999659      22.429319      62.446761       0.617631       0.470068      -1.025482       0.039252       0.039502       0.026706       0.061761      -0.086567      -0.059915       0.010924       0.021295      -0.048776      -0.094597      -0.022005       0.116603              9.751118       9.796357       5.314016       3.531038      10.858745       2.231503       8.598252           0.000575
           73              C       3.974497      11.359666       7.813360       0.018473      37.955031 0.39989394E+03  0.91214006E+04                                 9.733288                            6.579171       0.057189       2.030451                    0.999292      26.275405      72.165494       0.661547       0.405909      -1.081087      -0.006944       0.030805      -0.013548       0.034361       0.001142      -0.008372       0.006454       0.005885       0.035592      -0.012353      -0.004446       0.016799             12.796467       8.738695      -4.565658      -1.443398      18.149967      -5.154684      11.500740          -0.000384
           74              C       4.667481      11.739939       6.683904      -0.180829      33.933509 0.44034260E+03  0.10397927E+05                                 9.161531                            7.047537       0.038315       1.980764                    0.999380      29.949259      86.624249       0.613246       0.422976      -1.058793      -0.008602      -0.011774       0.007359       0.016333      -0.008856      -0.002177       0.035782       0.042243      -0.001407      -0.048368       0.016754       0.031614             10.628282       7.151590      -1.456626      -2.152818      11.731476      -4.837513      13.001780           0.000032
           75              C       4.264520      10.012281       8.445778       0.579898      24.550616 0.27523930E+03  0.58104158E+04                                 7.846334                            5.871814       0.032613       2.065380                    0.999660      22.455770      62.511954       0.617652       0.469748      -1.025800       0.014336      -0.054231       0.027062       0.062280       0.052315       0.040759       0.044535       0.136407      -0.052552      -0.091530      -0.024804       0.116335              9.775195       5.999632      -3.127531       0.170357      14.709367      -4.193488       8.616585          -0.000087
           76              C      -1.184489       6.527231       7.813360       0.012602      37.974188 0.40022119E+03  0.91304678E+04                                 9.735576                            6.581522       0.050799       2.028806                    0.999244      26.286515      72.195518       0.661499       0.405867      -1.081146       0.033446      -0.010354      -0.014771       0.038000       0.003284       0.012270       0.003675      -0.007266       0.041119      -0.015836      -0.003950       0.019786             12.797021      19.753231      -1.788494      -3.736048       7.137899       3.826547      11.499933           0.012297
           77              C      -1.201655       5.736952       6.683904      -0.179492      33.900743 0.43987036E+03  0.10384109E+05                                 9.156426                            7.044428       0.038013       1.980903                    0.999374      29.930349      86.561675       0.613287       0.423056      -1.058730      -0.006716       0.014201       0.008021       0.017639       0.021980       0.031137      -0.015292      -0.004573      -0.002218      -0.046674       0.015701       0.030973             10.620288      11.840709      -1.250680      -3.104963       7.030373       4.278674      12.989783           0.000614
           78              C      -2.496370       6.949756       8.445778       0.584314      24.432683 0.27388750E+03  0.57756741E+04                                 7.824128                            5.859765       0.028458       2.064995                    0.999652      22.409888      62.382762       0.617812       0.470132      -1.025430      -0.053538       0.013899       0.026331       0.061260       0.034500       0.021562      -0.057066      -0.161211      -0.046920      -0.095865      -0.020622       0.116487              9.739119      15.176098      -2.192537      -3.689709       5.454309       1.938398       8.586949           0.001589
           79              C       2.790008      13.411261       1.856640       0.018439      37.956789 0.39991381E+03  0.91219469E+04                                 9.733425                            6.579229       0.057190       2.030434                    0.999292      26.276314      72.167839       0.661561       0.405896      -1.081098       0.023182      -0.021446       0.013579       0.034376       0.003088      -0.001417       0.010482      -0.000977       0.035672      -0.012342      -0.004480       0.016822             12.796642      11.843241      -6.358074       5.185873      15.045632      -1.327331      11.501053           0.000446
           80              C       3.465826      13.821267       2.986096      -0.180732      33.929419 0.44028010E+03  0.10396056E+05                                 9.160854                            7.047079       0.038224       1.980785                    0.999379      29.946383      86.613574       0.613262       0.422981      -1.058792      -0.014567      -0.001581      -0.007277       0.016360       0.013879      -0.029935       0.019767      -0.036402      -0.001334      -0.048389       0.016795       0.031594             10.627462       9.324272      -2.711087       5.265408       9.557105      -0.554237      13.001009          -0.000024
           81              C       1.768149      14.336121       1.224222       0.579854      24.552297 0.27525809E+03  0.58108811E+04                                 7.846474                            5.871853       0.032761       2.065397                    0.999660      22.456740      62.513949       0.617679       0.469723      -1.025820      -0.039813       0.039515      -0.027077       0.062287       0.085224      -0.058921      -0.013035       0.022422      -0.052386      -0.091524      -0.024784       0.116307              9.775410       9.823508      -5.335465       3.546438      10.886076      -2.244233       8.616644           0.000077
           82              C      -3.974497      11.359666       1.856640       0.015366      37.943718 0.39988537E+03  0.91207924E+04                                 9.730172                            6.578580       0.054903       2.030051                    0.999265      26.274283      72.151375       0.661682       0.405845      -1.081173       0.007523       0.032607       0.014159       0.036336      -0.001221      -0.008990      -0.007731       0.007604       0.038957      -0.014175      -0.004415       0.018590             12.788922       8.737970       4.564300      -1.445783      18.134670       5.144815      11.494127          -0.000337
           83              C      -4.667481      11.739939       2.986096      -0.179821      33.897881 0.43984830E+03  0.10383261E+05                                 9.155554                            7.044010       0.038230       1.981048                    0.999373      29.927720      86.547343       0.613348       0.423027      -1.058769       0.008895      -0.012509      -0.007490       0.017079       0.008870      -0.002204      -0.035190       0.041207      -0.001600      -0.047478       0.016260       0.031218             10.619256       7.148909       1.456661      -2.152965      11.718875       4.828156      12.989983          -0.000846
           84              C      -4.264520      10.012281       1.224222       0.583391      24.463047 0.27426902E+03  0.57853746E+04                                 7.829217                            5.862952       0.030446       2.065290                    0.999659      22.421678      62.411901       0.617823       0.469988      -1.025571      -0.014535      -0.053672      -0.026628       0.061652      -0.052491       0.039519      -0.046362       0.139167      -0.048813      -0.094480      -0.022129       0.116609              9.746432       5.989293       3.116216       0.166585      14.656601       4.169501       8.593401          -0.000571
           85              C       1.184488       6.527231       1.856640       0.014844      37.969545 0.40019355E+03  0.91296968E+04                                 9.734162                            6.580943       0.054495       2.029750                    0.999267      26.286295      72.194804       0.661580       0.405824      -1.081173      -0.031902      -0.009889       0.014322       0.036341      -0.002610       0.011016      -0.004033      -0.005787       0.038807      -0.013966      -0.004506       0.018473             12.793409      19.742538       1.788484      -3.736258       7.137264      -3.826870      11.500425           0.000104
           86              C       1.201655       5.736952       2.986096      -0.180131      33.920117 0.44018142E+03  0.10393315E+05                                 9.159711                            7.046839       0.037867       1.980715                    0.999377      29.941838      86.603372       0.613191       0.423047      -1.058734       0.006311       0.013931      -0.007604       0.017079      -0.022295       0.031629       0.015468      -0.004822      -0.001626      -0.047365       0.015924       0.031440             10.624136      11.841819       1.251934      -3.107670       7.032964      -4.280965      12.997627          -0.000912
           87              C       2.496371       6.949756       1.224222       0.583357      24.468975 0.27433489E+03  0.57872274E+04                                 7.830774                            5.863863       0.029852       2.065019                    0.999659      22.425919      62.430289       0.617730       0.470022      -1.025533       0.053800       0.014236      -0.026658       0.061707      -0.034051       0.020462       0.057359      -0.160563      -0.048707      -0.094566      -0.022028       0.116594              9.747994      15.189180       2.195551      -3.695697       5.458582      -1.941502       8.596220          -0.000470
           88              C       6.244992       2.237818      11.526640       0.015561      37.933204 0.39978710E+03  0.91179412E+04                                 9.728485                            6.577900       0.054740       2.030064                    0.999265      26.270075      72.136130       0.661700       0.405861      -1.081168      -0.024523       0.022754       0.014094       0.036301       0.004048       0.002258      -0.011664      -0.001609       0.038745      -0.014314      -0.004229       0.018542             12.786013      11.829951      -6.349669      -5.176336      15.037358       1.319485      11.490732          -0.000324
           89              C       5.569174       1.827812      12.656096      -0.179922      33.891844 0.43979113E+03  0.10381274E+05                                 9.153381                            7.042877       0.039423       1.981374                    0.999378      29.926318      86.532456       0.613503       0.422946      -1.058850       0.015127       0.001355      -0.007728       0.017041       0.013351       0.029375      -0.019481      -0.036033      -0.001906      -0.047461       0.016239       0.031222             10.615912       9.312088      -2.706442      -5.254790       9.550962       0.548568      12.984688          -0.000889
           90              C       7.266850       1.312958      10.894222       0.583353      24.460147 0.27424626E+03  0.57847580E+04                                 7.828497                            5.862680       0.030682       2.065400                    0.999658      22.420606      62.407598       0.617844       0.469984      -1.025577       0.039193      -0.039430      -0.026637       0.061647       0.086497       0.059886       0.011109       0.021406      -0.049103      -0.094399      -0.022252       0.116651              9.744961       9.789427      -5.309980      -3.526625      10.853166       2.228060       8.592289          -0.000581
           91              C      13.009497       4.289413      11.526640       0.012087      38.000768 0.40052567E+03  0.91393013E+04                                 9.739856                            6.583922       0.050465       2.028539                    0.999246      26.298370      72.239404       0.661383       0.405854      -1.081137      -0.007637      -0.034096       0.014948       0.038004      -0.001495       0.009317       0.008596       0.009121       0.040991      -0.015634      -0.004034       0.019667             12.802530       8.744826       4.568454       1.445752      18.156017      -5.154253      11.506746           0.012756
           92              C      13.702481       3.909140      12.656096      -0.179814      33.926827 0.44024538E+03  0.10395508E+05                                 9.161599                            7.047776       0.037278       1.980450                    0.999377      29.946327      86.627523       0.613076       0.423098      -1.058671      -0.008987       0.012849      -0.008133       0.017664       0.009180       0.002547       0.034531       0.040130      -0.002391      -0.046528       0.015353       0.031175             10.626937       7.152653       1.457717       2.153185      11.729120      -4.834044      12.999040           0.000596
           93              C      13.299520       5.636798      10.894222       0.584308      24.438071 0.27394146E+03  0.57772260E+04                                 7.825689                            5.860599       0.027836       2.064729                    0.999653      22.413681      62.400128       0.617713       0.470173      -1.025384       0.014755       0.053366      -0.026347       0.061318      -0.052569      -0.038577       0.047248       0.140447      -0.046784      -0.095953      -0.020526       0.116479              9.741223       5.986626       3.113174      -0.166366      14.647284      -4.167034       8.589761           0.001727
           94              C       7.850512       9.121848      11.526640       0.017908      37.991707 0.40025528E+03  0.91319226E+04                                 9.739453                            6.581985       0.057038       2.030194                    0.999295      26.289987      72.220202       0.661413       0.405890      -1.081074       0.030111       0.009445       0.013744       0.034421      -0.001847      -0.009569       0.004164      -0.004540       0.035479      -0.012026      -0.004659       0.016685             12.806190      19.766953       1.794245       3.746303       7.142128       3.830806      11.509490           0.000495
           95              C       7.833345       9.912127      12.656096      -0.181255      33.968754 0.44083143E+03  0.10412855E+05                                 9.168787                            7.052031       0.036982       1.980097                    0.999381      29.969333      86.709934       0.612945       0.423046      -1.058699      -0.005772      -0.013437      -0.007339       0.016362      -0.022731      -0.032169      -0.015718      -0.005290      -0.001288      -0.048234       0.016318       0.031916             10.637684      11.857508       1.256298       3.116488       7.040807       4.288119      13.014737          -0.000606
           96              C       6.538630       8.699323      10.894222       0.579938      24.558536 0.27530333E+03  0.58122655E+04                                 7.848618                            5.872794       0.031968       2.065083                    0.999661      22.460346      62.532992       0.617537       0.469796      -1.025746      -0.054162      -0.014720      -0.027106       0.062329      -0.032964      -0.018284      -0.057491      -0.158865      -0.052234      -0.091647      -0.024629       0.116277              9.779099      15.247690       2.209174       3.719637       5.470157       1.950185       8.619450           0.000073
           97              C      -2.790008      13.411261       1.856640       0.018291      37.966828 0.40000581E+03  0.91246353E+04                                 9.735140                            6.579939       0.057185       2.030374                    0.999293      26.280142      72.182366       0.661528       0.405890      -1.081094      -0.023169      -0.021489       0.013605       0.034405      -0.002994       0.001353       0.010469      -0.001046       0.035755      -0.012233      -0.004605       0.016839             12.799308      11.845502       6.359087      -5.187670      15.048047      -1.327682      11.504376           0.000439
           98              C      -3.465826      13.821267       2.986096      -0.180716      33.936394 0.44036177E+03  0.10398688E+05                                 9.162844                            7.048183       0.037438       1.980546                    0.999376      29.948883      86.629759       0.613142       0.423035      -1.058736       0.014640      -0.001628      -0.007116       0.016359      -0.013912       0.029922       0.019793      -0.036437      -0.000984      -0.048409       0.016781       0.031628             10.630196       9.326222       2.711192      -5.267608       9.558372      -0.554131      13.005993          -0.000000
           99              C      -1.768150      14.336121       1.224222       0.579877      24.554684 0.27527683E+03  0.58114162E+04                                 7.847145                            5.872127       0.032573       2.065309                    0.999661      22.457979      62.519569       0.617648       0.469735      -1.025806       0.039825       0.039521      -0.027079       0.062299      -0.085231       0.058922      -0.012992       0.022371      -0.052278      -0.091562      -0.024717       0.116279              9.776483       9.824627       5.336105      -3.547340      10.886998      -2.244897       8.617824           0.000083
          100              C       3.974497      11.359666       1.856640       0.015476      37.935417 0.39981633E+03  0.91187603E+04                                 9.728668                            6.578025       0.054832       2.030069                    0.999265      26.271436      72.140103       0.661712       0.405846      -1.081179      -0.007465       0.032614       0.014118       0.036314       0.001276       0.008990      -0.007761       0.007715       0.038852      -0.014250      -0.004322       0.018572             12.786127       8.736765      -4.563715       1.445692      18.130510       5.142365      11.491107          -0.000330
          101              C       4.667481      11.739939       2.986096      -0.179889      33.891249 0.43978348E+03  0.10381085E+05                                 9.153438                            7.042942       0.039254       1.981341                    0.999377      29.925726      86.531706       0.613482       0.422961      -1.058837      -0.008797      -0.012454      -0.007653       0.017060      -0.008918       0.002204      -0.035198       0.041146      -0.001811      -0.047476       0.016231       0.031245             10.615934       7.147499      -1.456608       2.152504      11.715287       4.824869      12.985017          -0.000873
          102              C       4.264520      10.012281       1.224222       0.583345      24.461808 0.27426620E+03  0.57852637E+04                                 7.828751                            5.862839       0.030576       2.065341                    0.999659      22.421206      62.409020       0.617846       0.469975      -1.025585       0.014547      -0.053649      -0.026633       0.061637       0.052501      -0.039533      -0.046346       0.139134      -0.048934      -0.094448      -0.022174       0.116621              9.745225       5.988886      -3.115817      -0.166167      14.654206       4.168109       8.592582          -0.000577
          103              C      -1.184489       6.527231       1.856640       0.014887      37.967741 0.40016916E+03  0.91290002E+04                                 9.733942                            6.580777       0.054573       2.029793                    0.999267      26.285273      72.191413       0.661583       0.405828      -1.081170       0.031892      -0.009868       0.014336       0.036332       0.002606      -0.011031      -0.004000      -0.005831       0.038828      -0.013999      -0.004474       0.018473             12.793533      19.743203      -1.789045       3.737157       7.137274      -3.826794      11.500121           0.000106
          104              C      -1.201655       5.736952       2.986096      -0.180077      33.919737 0.44016375E+03  0.10392834E+05                                 9.159824                            7.046790       0.037631       1.980661                    0.999376      29.941309      86.602685       0.613178       0.423058      -1.058723      -0.006314       0.013957      -0.007601       0.017101       0.022266      -0.031605       0.015488      -0.004893      -0.001765      -0.047348       0.015968       0.031381             10.624713      11.843367      -1.252508       3.109288       7.033175      -4.281046      12.997596          -0.000906
          105              C      -2.496370       6.949756       1.224222       0.583383      24.467843 0.27431858E+03  0.57867949E+04                                 7.830580                            5.863702       0.029910       2.065057                    0.999659      22.425134      62.427540       0.617737       0.470024      -1.025532      -0.053800       0.014250      -0.026651       0.061707       0.034044      -0.020444       0.057377      -0.160573      -0.048697      -0.094557      -0.022052       0.116609              9.748151      15.189940      -2.195823       3.696117       5.458633      -1.941395       8.595881          -0.000464
          106              C      11.825008       2.237818      11.526640       0.014480      37.996593 0.40045520E+03  0.91373596E+04                                 9.738947                            6.583133       0.054185       2.029515                    0.999270      26.296581      72.234935       0.661450       0.405829      -1.081146       0.024586       0.022558       0.014461       0.036366      -0.003735      -0.001868      -0.011456      -0.001501       0.038554      -0.013783      -0.004538       0.018321             12.801266      11.845231       6.358055       5.186019      15.052205       1.324096      11.506361           0.000195
          107              C      12.500826       1.827812      12.656096      -0.180678      33.954124 0.44066909E+03  0.10408037E+05                                 9.166007                            7.050847       0.037285       1.980221                    0.999382      29.963052      86.686984       0.612983       0.423059      -1.058693      -0.015112       0.001593      -0.007822       0.017091      -0.012982      -0.028991      -0.019860      -0.036482      -0.001930      -0.047194       0.015469       0.031724             10.632200       9.326695       2.711225       5.265957       9.562802       0.551815      13.007104          -0.001525
          108              C      10.803150       1.312958      10.894222       0.583368      24.473835 0.27436944E+03  0.57882940E+04                                 7.832400                            5.864540       0.029414       2.064833                    0.999659      22.429235      62.446818       0.617629       0.470071      -1.025478      -0.039250      -0.039517      -0.026688       0.061761      -0.086569      -0.059907       0.010914       0.021293      -0.048741      -0.094602      -0.021990       0.116592              9.751020       9.796261       5.313891       3.531056      10.858522       2.231481       8.598277          -0.000476
          109              C       5.060504       4.289413      11.526640       0.018466      37.955083 0.39989475E+03  0.91214201E+04                                 9.733286                            6.579169       0.057257       2.030472                    0.999292      26.275427      72.165467       0.661549       0.405908      -1.081088       0.006952      -0.030802       0.013552       0.034362       0.001142      -0.008375       0.006458       0.005878       0.035560      -0.012352      -0.004442       0.016794             12.796468       8.738784      -4.565777      -1.443409      18.150006      -5.154553      11.500615           0.000426
          110              C       4.367519       3.909140      12.656096      -0.180813      33.932092 0.44032178E+03  0.10397294E+05                                 9.161253                            7.047353       0.038397       1.980805                    0.999380      29.948326      86.620446       0.613257       0.422974      -1.058796       0.008597       0.011782      -0.007360       0.016337      -0.008865      -0.002170       0.035779       0.042203      -0.001440      -0.048355       0.016744       0.031611             10.627938       7.151385      -1.456552      -2.152760      11.731087      -4.837343      13.001342          -0.000049
          111              C       4.770480       5.636798      10.894222       0.579909      24.550344 0.27523538E+03  0.58103122E+04                                 7.846285                            5.871773       0.032633       2.065389                    0.999660      22.455594      62.511346       0.617654       0.469749      -1.025800      -0.014318       0.054223      -0.027084       0.062279       0.052335       0.040745       0.044508       0.136439      -0.052454      -0.091536      -0.024794       0.116331              9.775157       5.999703      -3.127755       0.170403      14.709536      -4.193267       8.616232           0.000080
          112              C      10.219489       9.121848      11.526640       0.012604      37.974104 0.40021962E+03  0.91304260E+04                                 9.735573                            6.581515       0.050796       2.028807                    0.999244      26.286466      72.195436       0.661498       0.405868      -1.081145      -0.033448       0.010346       0.014772       0.038001       0.003282       0.012271       0.003675      -0.007276       0.041113      -0.015840      -0.003944       0.019784             12.797012      19.753103      -1.788516      -3.736041       7.137938       3.826604      11.499997           0.012278
          113              C      10.236655       9.912127      12.656096      -0.179497      33.901109 0.43987583E+03  0.10384267E+05                                 9.156488                            7.044473       0.038005       1.980897                    0.999374      29.930543      86.562261       0.613285       0.423056      -1.058731       0.006715      -0.014203      -0.008019       0.017639       0.021979       0.031139      -0.015289      -0.004572      -0.002223      -0.046673       0.015698       0.030975             10.620367      11.840662      -1.250714      -3.105003       7.030468       4.278773      12.989971           0.000660
          114              C      11.531371       8.699323      10.894222       0.584317      24.432568 0.27388653E+03  0.57756490E+04                                 7.824105                            5.859756       0.028454       2.064994                    0.999652      22.409858      62.382674       0.617812       0.470132      -1.025430       0.053538      -0.013910      -0.026322       0.061259       0.034500       0.021564      -0.057065      -0.161210      -0.046927      -0.095866      -0.020621       0.116487              9.739075      15.175934      -2.192559      -3.689692       5.454323       1.938428       8.586968           0.001585
          115              C       6.244992       2.237818      17.483360       0.018441      37.956774 0.39991347E+03  0.91219413E+04                                 9.733434                            6.579235       0.057155       2.030423                    0.999292      26.276308      72.167931       0.661559       0.405897      -1.081097      -0.023184       0.021445      -0.013576       0.034376       0.003090      -0.001413       0.010478      -0.000978       0.035694      -0.012341      -0.004483       0.016824             12.796646      11.843268      -6.358022       5.185956      15.045514      -1.327358      11.501157          -0.000386
          116              C       5.569174       1.827812      16.353904      -0.180746      33.930706 0.44029855E+03  0.10396630E+05                                 9.161151                            7.047273       0.038147       1.980750                    0.999379      29.947170      86.617217       0.613246       0.422986      -1.058786       0.014563       0.001587       0.007275       0.016356       0.013894      -0.029934       0.019774      -0.036403      -0.001308      -0.048398       0.016800       0.031598             10.627832       9.324591      -2.711206       5.265620       9.557436      -0.554271      13.001469           0.000050
          117              C       7.266850       1.312958      18.115778       0.579850      24.552488 0.27526057E+03  0.58109473E+04                                 7.846519                            5.871885       0.032743       2.065390                    0.999660      22.456821      62.514276       0.617676       0.469724      -1.025819       0.039814      -0.039523       0.027066       0.062288       0.085207      -0.058942      -0.013033       0.022408      -0.052453      -0.091519      -0.024790       0.116309              9.775461       9.823576      -5.335418       3.546569      10.885967      -2.244290       8.616839          -0.000082
          118              C      13.009497       4.289413      17.483360       0.015362      37.943813 0.39988719E+03  0.91208396E+04                                 9.730165                            6.578580       0.054905       2.030050                    0.999265      26.274366      72.151509       0.661684       0.405843      -1.081175      -0.007524      -0.032607      -0.014160       0.036337      -0.001219      -0.008992      -0.007728       0.007599       0.038964      -0.014171      -0.004421       0.018592             12.788910       8.737905       4.564240      -1.445749      18.134664       5.144896      11.494160           0.000286
          119              C      13.702481       3.909140      16.353904      -0.179825      33.898170 0.43985258E+03  0.10383387E+05                                 9.155625                            7.044061       0.038218       1.981042                    0.999373      29.927805      86.547699       0.613344       0.423029      -1.058767      -0.008898       0.012510       0.007485       0.017079       0.008870      -0.002203      -0.035191       0.041209      -0.001598      -0.047481       0.016262       0.031218             10.619352       7.148927       1.456648      -2.152953      11.718991       4.828268      12.990138           0.000885
          120              C      13.299520       5.636798      18.115778       0.583390      24.463211 0.27427096E+03  0.57854233E+04                                 7.829246                            5.862971       0.030441       2.065287                    0.999659      22.421708      62.411931       0.617823       0.469988      -1.025572       0.014536       0.053674       0.026625       0.061653      -0.052490       0.039518      -0.046365       0.139167      -0.048817      -0.094482      -0.022127       0.116609              9.746470       5.989289       3.116178       0.166580      14.656622       4.169573       8.593500           0.000474
          121              C       7.850512       9.121848      17.483360       0.014843      37.969534 0.40019307E+03  0.91296836E+04                                 9.734164                            6.580940       0.054509       2.029755                    0.999267      26.286276      72.194756       0.661580       0.405824      -1.081173       0.031901       0.009889      -0.014322       0.036340      -0.002610       0.011016      -0.004034      -0.005786       0.038807      -0.013966      -0.004507       0.018473             12.793412      19.742535       1.788467      -3.736238       7.137265      -3.826877      11.500436          -0.000163
          122              C       7.833345       9.912127      16.353904      -0.180129      33.920016 0.44017920E+03  0.10393260E+05                                 9.159724                            7.046837       0.037867       1.980718                    0.999377      29.941756      86.603428       0.613188       0.423049      -1.058731      -0.006311      -0.013930       0.007604       0.017079      -0.022293       0.031629       0.015468      -0.004822      -0.001627      -0.047364       0.015923       0.031440             10.624155      11.841877       1.251927      -3.107652       7.032968      -4.280970      12.997620           0.000956
          123              C       6.538630       8.699323      18.115778       0.583357      24.468928 0.27433412E+03  0.57872074E+04                                 7.830762                            5.863853       0.029863       2.065023                    0.999659      22.425898      62.430217       0.617731       0.470021      -1.025533      -0.053799      -0.014235       0.026658       0.061706      -0.034052       0.020463       0.057359      -0.160564      -0.048705      -0.094567      -0.022027       0.116594              9.747980      15.189170       2.195539      -3.695694       5.458567      -1.941493       8.596204           0.000363
          124              C       2.790008      13.411261       7.813360       0.015560      37.933282 0.39978927E+03  0.91179975E+04                                 9.728476                            6.577905       0.054731       2.030059                    0.999265      26.270143      72.136200       0.661702       0.405859      -1.081170       0.024527      -0.022749      -0.014095       0.036300       0.004046       0.002257      -0.011663      -0.001620       0.038757      -0.014311      -0.004234       0.018545             12.786003      11.829916      -6.349731      -5.176263      15.037465       1.319514      11.490627           0.000301
          125              C       3.465826      13.821267       6.683904      -0.179913      33.891409 0.43978446E+03  0.10381083E+05                                 9.153306                            7.042822       0.039416       1.981376                    0.999378      29.926117      86.531893       0.613506       0.422946      -1.058850      -0.015127      -0.001355       0.007730       0.017041       0.013353       0.029375      -0.019479      -0.036035      -0.001900      -0.047462       0.016242       0.031220             10.615822       9.311987      -2.706500      -5.254666       9.551025       0.548589      12.984453           0.000858
          126              C       1.768149      14.336121       8.445778       0.583352      24.460288 0.27424769E+03  0.57847938E+04                                 7.828525                            5.862694       0.030673       2.065397                    0.999658      22.420628      62.407620       0.617843       0.469984      -1.025577      -0.039184       0.039434       0.026648       0.061649       0.086496       0.059885       0.011113       0.021408      -0.049094      -0.094397      -0.022254       0.116651              9.745015       9.789446      -5.310077      -3.526581      10.853365       2.228082       8.592235           0.000464
          127              C      -3.974497      11.359666       7.813360       0.012106      38.000086 0.40052071E+03  0.91391483E+04                                 9.739705                            6.583864       0.050543       2.028563                    0.999247      26.298176      72.238415       0.661390       0.405852      -1.081140       0.007626       0.034094      -0.014965       0.038007      -0.001479       0.009312       0.008594       0.009094       0.040951      -0.015609      -0.004046       0.019656             12.802286       8.744681       4.568377       1.445691      18.155698      -5.154123      11.506480           0.011886
          128              C      -4.667481      11.739939       6.683904      -0.179801      33.925830 0.44023205E+03  0.10395099E+05                                 9.161374                            7.047638       0.037333       1.980473                    0.999377      29.945814      86.625224       0.613087       0.423094      -1.058675       0.008986      -0.012847       0.008129       0.017660       0.009175       0.002540       0.034536       0.040153      -0.002372      -0.046540       0.015369       0.031171             10.626645       7.152484       1.457705       2.153093      11.728836      -4.833864      12.998613           0.000701
          129              C      -4.264520      10.012281       8.445778       0.584303      24.438378 0.27394583E+03  0.57773334E+04                                 7.825737                            5.860637       0.027853       2.064734                    0.999653      22.413701      62.399984       0.617713       0.470171      -1.025387      -0.014745      -0.053358       0.026355       0.061311      -0.052569      -0.038586       0.047244       0.140435      -0.046813      -0.095941      -0.020542       0.116483              9.741286       5.986673       3.113232      -0.166379      14.647421      -4.167039       8.589764           0.001528
          130              C       1.184488       6.527231       7.813360       0.017913      37.991650 0.40025433E+03  0.91319023E+04                                 9.739470                            6.581996       0.056985       2.030178                    0.999295      26.289938      72.220247       0.661410       0.405892      -1.081072      -0.030109      -0.009455      -0.013740       0.034419      -0.001850      -0.009564       0.004164      -0.004539       0.035509      -0.012025      -0.004664       0.016689             12.806212      19.766843       1.794305       3.746397       7.142163       3.830868      11.509631           0.000518
          131              C       1.201655       5.736952       6.683904      -0.181273      33.970231 0.44085309E+03  0.10413519E+05                                 9.169098                            7.052237       0.036902       1.980057                    0.999381      29.970258      86.713889       0.612931       0.423049      -1.058694       0.005762       0.013435       0.007340       0.016357      -0.022743      -0.032174      -0.015714      -0.005325      -0.001251      -0.048247       0.016328       0.031919             10.638068      11.857968       1.256337       3.116612       7.041019       4.288270      13.015217          -0.000662
          132              C       2.496371       6.949756       8.445778       0.579926      24.558722 0.27530637E+03  0.58123474E+04                                 7.848654                            5.872829       0.031961       2.065078                    0.999661      22.460499      62.533569       0.617534       0.469796      -1.025746       0.054177       0.014707       0.027084       0.062329      -0.032960      -0.018300      -0.057516      -0.158814      -0.052334      -0.091641      -0.024639       0.116280              9.779117      15.247331       2.209226       3.719782       5.470241       1.950322       8.619778           0.000075
          133              C      13.451308       2.666603      15.742760       0.155865      33.860621 0.39292372E+03  0.89352867E+04                                 9.158349                            6.622161       0.004895       2.021879                    0.999475      25.365681      69.872207       0.643552       0.418526      -1.071382       0.013567      -0.008061      -0.042726       0.045548       0.001412      -0.038633       0.022263      -0.001502       0.061651      -0.043106      -0.008677       0.051783             11.373068       7.955212       1.533095      -4.397971       9.721809       2.535590      16.442181           0.000524
          134              C      12.082506       3.456882      18.015210      -0.123220      34.513334 0.41023884E+03  0.95486378E+04                                 9.353051                            6.862006      -0.170621       1.921493                    0.999439      29.313882      85.093250       0.611371       0.430424      -1.050700       0.010057      -0.004911      -0.009034       0.014384      -0.044159       0.017391      -0.009472       0.050991       0.094413      -0.066729       0.013477       0.053251             11.426620       9.641595       6.014536      -1.841241      16.584365       1.061110       8.053900          -0.000435
          135              C       4.618692       2.666603      15.742760       0.155565      33.855855 0.39292297E+03  0.89349382E+04                                 9.156157                            6.621401       0.006304       2.022280                    0.999474      25.365716      69.862645       0.643722       0.418431      -1.071483      -0.013754      -0.008168      -0.042628       0.045531      -0.001396       0.038848       0.022378      -0.001504       0.061849      -0.043327      -0.008723       0.052050             11.369122       7.953575      -1.533700       4.395957       9.719924       2.532850      16.433868           0.000518
          136              C       5.987495       3.456882      18.015210      -0.123010      34.500248 0.41007047E+03  0.95436111E+04                                 9.350560                            6.860504      -0.170182       1.921732                    0.999439      29.306196      85.062271       0.611459       0.430412      -1.050721      -0.010051      -0.004912      -0.008970       0.014339       0.044213      -0.017498      -0.009530       0.051077       0.094195      -0.066760       0.013364       0.053396             11.423319       9.639118      -6.012930       1.840627      16.579505       1.060342       8.051335          -0.000464
          137              C       9.035000      10.315873      15.742760       0.155288      33.879265 0.39319096E+03  0.89428926E+04                                 9.161010                            6.624039       0.005648       2.021956                    0.999476      25.376005      69.906841       0.643514       0.418479      -1.071411      -0.000001       0.015911      -0.042697       0.045566       0.000009       0.000008      -0.044830       0.002996       0.062177      -0.043267      -0.008865       0.052131             11.375663      10.609978      -0.000411       0.001369       7.070561      -5.077265      16.446451           0.001031
          138              C       9.035000       8.735316      18.015210      -0.122371      34.496216 0.41004737E+03  0.95432429E+04                                 9.350688                            6.861060      -0.170911       1.921498                    0.999436      29.305696      85.070423       0.611314       0.430506      -1.050630       0.000003       0.011313      -0.008886       0.014386      -0.000010      -0.000004       0.019342      -0.100361       0.093711      -0.065799       0.013486       0.052313             11.421389      20.044232      -0.000237       0.000367       6.167516      -2.124934       8.052419          -0.000864
          139              C      -4.416308      12.982476       6.072760       0.154618      33.901537 0.39346233E+03  0.89505941E+04                                 9.164212                            6.625729       0.006933       2.022180                    0.999478      25.387160      69.943184       0.643520       0.418404      -1.071461      -0.013896       0.008218      -0.042604       0.045560       0.001233       0.039141      -0.022568      -0.001285       0.062907      -0.043525      -0.009096       0.052620             11.380170       7.958469       1.533414       4.398801       9.729551      -2.540627      16.452490           0.001197
          140              C      -3.047505      12.192197       8.345210      -0.121713      34.493981 0.40997543E+03  0.95415019E+04                                 9.351654                            6.861325      -0.171688       1.921306                    0.999434      29.303221      85.073183       0.611164       0.430615      -1.050525      -0.010203       0.005188      -0.008716       0.014387      -0.042981      -0.016698       0.009275       0.049707       0.092805      -0.065118       0.013392       0.051726             11.423258       9.637923       6.010164       1.840173      16.578702      -1.063221       8.053148          -0.000049
          141              C       4.416308      12.982476       6.072760       0.155474      33.856748 0.39293573E+03  0.89352487E+04                                 9.156059                            6.621324       0.006629       2.022365                    0.999474      25.366391      69.863251       0.643756       0.418407      -1.071504       0.014023       0.007867      -0.042592       0.045526      -0.001347      -0.038863      -0.022493      -0.001660       0.062002      -0.043391      -0.008753       0.052143             11.368992       7.950156      -1.531905      -4.391430       9.723454      -2.540350      16.433365           0.000518
          142              C       3.047506      12.192197       8.345210      -0.122918      34.495236 0.41000283E+03  0.95416080E+04                                 9.349701                            6.859955      -0.169995       1.921840                    0.999439      29.302859      85.049649       0.611483       0.430415      -1.050724       0.009264       0.006249      -0.008946       0.014315       0.044259       0.017032       0.010404       0.051090       0.094002      -0.066771       0.013329       0.053442             11.422281       9.636332      -6.011296      -1.838437      16.580117      -1.063555       8.050394          -0.000465
          143              C       0.000000       5.333206       6.072760       0.155203      33.881970 0.39318883E+03  0.89427917E+04                                 9.161326                            6.623776       0.006166       2.022100                    0.999476      25.376583      69.907204       0.643566       0.418448      -1.071436       0.000368      -0.016024      -0.042631       0.045544       0.000108       0.000072       0.044945       0.002975       0.062388      -0.043368      -0.008911       0.052279             11.377128      10.612306       0.001715       0.003449       7.071627       5.078759      16.447450           0.000697
          144              C       0.000000       6.913763       8.345210      -0.122560      34.509828 0.41015305E+03  0.95464957E+04                                 9.353769                            6.862142      -0.171357       1.921324                    0.999437      29.310921      85.094319       0.611228       0.430531      -1.050595      -0.001398      -0.011295      -0.008864       0.014426       0.000043      -0.000815      -0.019552      -0.100909       0.093486      -0.066042       0.013382       0.052660             11.428030      20.060517       0.000736       0.001157       6.169093       2.125430       8.054481           0.000400
          145              C       4.416308      12.982476       3.597240       0.155564      33.855924 0.39292496E+03  0.89349862E+04                                 9.156134                            6.621396       0.006301       2.022276                    0.999474      25.365783      69.862621       0.643726       0.418428      -1.071485       0.013755       0.008167       0.042629       0.045531      -0.001397       0.038851       0.022379      -0.001505       0.061857      -0.043330      -0.008723       0.052053             11.369086       7.953524      -1.533678       4.395919       9.719876       2.532861      16.433858          -0.000515
          146              C       3.047506      12.192197       1.324790      -0.123018      34.501215 0.41008242E+03  0.95439790E+04                                 9.350774                            6.860628      -0.170205       1.921717                    0.999439      29.306779      85.064950       0.611449       0.430415      -1.050717       0.010055       0.004909       0.008974       0.014344       0.044220      -0.017507      -0.009518       0.051074       0.094175      -0.066763       0.013362       0.053401             11.423612       9.639360      -6.013104       1.840689      16.579933       1.060382       8.051542           0.000470
          147              C      -4.416308      12.982476       3.597240       0.155858      33.860713 0.39292677E+03  0.89353612E+04                                 9.158311                            6.622155       0.004916       2.021882                    0.999475      25.365791      69.872220       0.643557       0.418522      -1.071386      -0.013572       0.008062       0.042726       0.045549       0.001414      -0.038640       0.022266      -0.001501       0.061663      -0.043114      -0.008678       0.051791             11.372989       7.955159       1.533081      -4.397906       9.721771       2.535593      16.442039          -0.000511
          148              C      -3.047505      12.192197       1.324790      -0.123227      34.514277 0.41025083E+03  0.95490019E+04                                 9.353253                            6.862126      -0.170636       1.921479                    0.999439      29.314460      85.095754       0.611362       0.430427      -1.050697      -0.010059       0.004907       0.009040       0.014387      -0.044168       0.017401      -0.009461       0.050990       0.094388      -0.066732       0.013475       0.053257             11.426898       9.641844       6.014731      -1.841291      16.584795       1.061115       8.054056           0.000500
          149              C       0.000000       5.333206       3.597240       0.155289      33.879176 0.39319068E+03  0.89428777E+04                                 9.160966                            6.624021       0.005643       2.021953                    0.999476      25.375998      69.906614       0.643518       0.418477      -1.071414       0.000001      -0.015910       0.042699       0.045566       0.000010       0.000008      -0.044831       0.002997       0.062179      -0.043268      -0.008865       0.052133             11.375598      10.609922      -0.000414       0.001378       7.070507      -5.077205      16.446364          -0.001035
          150              C       0.000000       6.913763       1.324790      -0.122372      34.496232 0.41004779E+03  0.95432526E+04                                 9.350681                            6.861058      -0.170906       1.921498                    0.999436      29.305724      85.070430       0.611315       0.430506      -1.050631      -0.000002      -0.011313       0.008885       0.014385      -0.000010      -0.000004       0.019343      -0.100362       0.093714      -0.065800       0.013486       0.052314             11.421379      20.044233      -0.000219       0.000342       6.167507      -2.124921       8.052398           0.000914
          151              C       4.618692       2.666603      13.267240       0.155469      33.856931 0.39293845E+03  0.89353234E+04                                 9.156084                            6.621339       0.006631       2.022364                    0.999474      25.366477      69.863472       0.643757       0.418407      -1.071505      -0.014020      -0.007870       0.042591       0.045525      -0.001347      -0.038864      -0.022493      -0.001660       0.062006      -0.043392      -0.008753       0.052145             11.369032       7.950189      -1.531830      -4.391509       9.723393      -2.540407      16.433514          -0.000524
          152              C       5.987495       3.456882      10.994790      -0.122926      34.496246 0.41001573E+03  0.95420074E+04                                 9.349920                            6.860084      -0.170014       1.921823                    0.999439      29.303530      85.052731       0.611473       0.430417      -1.050719      -0.009258      -0.006252       0.008959       0.014320       0.044264       0.017025       0.010419       0.051116       0.093960      -0.066776       0.013328       0.053448             11.422569       9.636622      -6.011462      -1.838559      16.580457      -1.063540       8.050627           0.000433
          153              C      13.451308       2.666603      13.267240       0.154607      33.902176 0.39346869E+03  0.89507824E+04                                 9.164341                            6.625784       0.006908       2.022169                    0.999478      25.387428      69.944284       0.643516       0.418404      -1.071460       0.013896      -0.008219       0.042601       0.045557       0.001233       0.039147      -0.022573      -0.001281       0.062923      -0.043531      -0.009100       0.052631             11.380378       7.958587       1.533379       4.398937       9.729653      -2.540743      16.452893           0.000159
          154              C      12.082506       3.456882      10.994790      -0.121719      34.494830 0.40998429E+03  0.95417945E+04                                 9.351908                            6.861461      -0.171841       1.921258                    0.999434      29.303590      85.075657       0.611147       0.430623      -1.050517       0.010216      -0.005187       0.008717       0.014397      -0.042982      -0.016696       0.009270       0.049711       0.092804      -0.065119       0.013397       0.051722             11.423614       9.638218       6.010362       1.840287      16.579184      -1.063259       8.053439           0.000896
          155              C       9.035000      10.315873      13.267240       0.155199      33.882246 0.39319274E+03  0.89428999E+04                                 9.161362                            6.623798       0.006161       2.022096                    0.999476      25.376713      69.907557       0.643566       0.418446      -1.071437      -0.000364       0.016023       0.042630       0.045543       0.000108       0.000072       0.044947       0.002977       0.062391      -0.043371      -0.008910       0.052281             11.377184      10.612230       0.001702       0.003426       7.071707       5.078859      16.447614           0.000670
          156              C       9.035000       8.735316      10.994790      -0.122567      34.510830 0.41016639E+03  0.95468980E+04                                 9.353955                            6.862256      -0.171383       1.921303                    0.999437      29.311618      85.097155       0.611222       0.430532      -1.050594       0.001405       0.011289       0.008879       0.014431       0.000034      -0.000833      -0.019554      -0.100931       0.093449      -0.066047       0.013381       0.052667             11.428269      20.060918       0.000687       0.001101       6.169225       2.125504       8.054664           0.000443
          157              C      14.192630       2.238601      14.505000      -0.312327      31.663325 0.42070723E+03  0.98054102E+04                                 8.747472                            6.773833      -0.170520       1.927302                    0.997739      29.989538      85.712474       0.642540       0.408997      -1.069492      -0.045031       0.025990      -0.000207       0.051993       0.019674      -0.000381       0.000194      -0.022620      -0.035102      -0.016878      -0.011665       0.028543             10.547974       8.311838      -0.963890      -0.000346       7.197010      -0.001242      16.135074           0.000195
          158              C       3.877370       2.238601      14.505000      -0.312111      31.636735 0.42035895E+03  0.97943686E+04                                 8.740611                            6.769801      -0.168698       1.928084                    0.997739      29.969643      85.617241       0.642965       0.408849      -1.069686       0.044949       0.025949      -0.000050       0.051902      -0.019545       0.000119      -0.000046      -0.022569      -0.034658      -0.016793      -0.011552       0.028345             10.538494       8.304532       0.963290       0.001501       7.192050      -0.002598      16.118900          -0.000009
          159              C       9.035000      11.171877      14.505000      -0.312331      31.663112 0.42070716E+03  0.98053583E+04                                 8.747313                            6.773759      -0.170437       1.927329                    0.997739      29.989234      85.709964       0.642557       0.408988      -1.069503      -0.000005      -0.051987      -0.000078       0.051987       0.000043       0.000077      -0.000118       0.045374      -0.035091      -0.016841      -0.011694       0.028535             10.547711       6.640773       0.000714       0.001757       8.867690       0.001175      16.134670           0.000562
          160              C      -5.157630      13.410478       4.835000      -0.312332      31.663237 0.42070763E+03  0.98053945E+04                                 8.747394                            6.773802      -0.170496       1.927308                    0.997739      29.989368      85.711097       0.642548       0.408993      -1.069497       0.045030      -0.025991       0.000204       0.051993       0.019670      -0.000375       0.000191      -0.022618      -0.035102      -0.016873      -0.011667       0.028540             10.547847       8.311734      -0.963887      -0.000356       7.196912      -0.001192      16.134895           0.000224
          161              C       5.157630      13.410478       4.835000      -0.312116      31.636895 0.42036214E+03  0.97944421E+04                                 8.740602                            6.769806      -0.168690       1.928084                    0.997739      29.969616      85.616614       0.642969       0.408846      -1.069690      -0.044949      -0.025951       0.000052       0.051903      -0.019543       0.000118      -0.000048      -0.022572      -0.034660      -0.016792      -0.011552       0.028345             10.538484       8.304491       0.963299       0.001494       7.192007      -0.002581      16.118955           0.000016
          162              C       0.000000       4.477202       4.835000      -0.312335      31.663163 0.42070877E+03  0.98053841E+04                                 8.747286                            6.773752      -0.170425       1.927331                    0.997739      29.989129      85.709003       0.642562       0.408986      -1.069507       0.000005       0.051989       0.000079       0.051989       0.000044       0.000079      -0.000116       0.045373      -0.035092      -0.016840      -0.011695       0.028535             10.547678       6.640708       0.000718       0.001777       8.867634       0.001178      16.134691          -0.000107
          163              O      10.413741       1.705750      19.287782      -0.533536      32.066917 0.50163239E+03  0.11838140E+05                                 8.003265                            6.871331       0.406857       2.168726                    0.999074      27.499180      71.348436       0.735327       0.352962      -1.145157       0.014948       0.005314      -0.012796       0.020382      -0.048325      -0.013243      -0.013734       0.034588       0.114871      -0.073649       0.031362       0.042286              9.113555       8.999058       2.463174      -3.856278       7.819047      -2.382916      10.522560          -0.000033
          164              O      10.397478       0.269164      17.512370      -0.514010      30.302034 0.46428032E+03  0.10764962E+05                                 7.705923                            6.619436       0.383020       2.168252                    0.999118      27.089337      70.054031       0.746416       0.353910      -1.142452       0.004896       0.009162       0.009017       0.013755       0.005324       0.046204      -0.003911      -0.023358      -0.151912      -0.075095       0.034635       0.040460              8.709959       8.608630       4.026388      -1.121230      10.867890      -0.956834       6.653357           0.000081
          165              O       5.305352       5.777640      19.287782      -0.539946      32.217295 0.50491260E+03  0.11935989E+05                                 8.030462                            6.896490       0.404294       2.166299                    0.999096      27.591361      71.668710       0.733487       0.353241      -1.144833      -0.002395      -0.018292      -0.013837       0.023061       0.039485      -0.005369       0.016029       0.067313       0.112272      -0.073149       0.032714       0.040435              9.142762       6.004691      -0.722229      -0.137999      10.867327       4.540944      10.556267           0.058348
          166              O       4.069364       6.510017      17.512370      -0.520427      30.447363 0.46732189E+03  0.10854084E+05                                 7.733401                            6.644131       0.378965       2.165470                    0.999134      27.175362      70.355776       0.744453       0.354235      -1.142095       0.005733      -0.011060       0.007588       0.014586      -0.011636      -0.026361      -0.038672       0.004399      -0.150731      -0.075007       0.035419       0.039588              8.740266       6.843961      -3.001919      -0.269771      12.700744       1.449072       6.676094          -0.054455
          167              O      11.385907       8.165689      19.287782      -0.540156      32.236887 0.50524912E+03  0.11946090E+05                                 8.034159                            6.899023       0.403321       2.165876                    0.999096      27.598310      71.696264       0.733306       0.353265      -1.144799      -0.014704       0.011256      -0.013943       0.023180       0.009374       0.016610      -0.003388      -0.101965       0.112237      -0.073112       0.032666       0.040446              9.147873      10.282504      -1.746065       4.005514       6.598486      -2.152790      10.562629           0.058421
          168              O      12.638158       8.869898      17.512370      -0.520580      30.457314 0.46749391E+03  0.10859156E+05                                 7.735310                            6.645504       0.378579       2.165309                    0.999132      27.178710      70.369561       0.744346       0.354251      -1.142074      -0.012589       0.000604       0.007511       0.014672       0.007692      -0.020230       0.042130       0.017928      -0.150574      -0.074912       0.035385       0.039527              8.742683      13.840409      -1.035873       1.391781       5.710094      -0.491245       6.677544          -0.054607
          169              O      -1.378741      13.943329       9.617782      -0.540200      32.246588 0.50541289E+03  0.11951028E+05                                 8.036074                            6.900332       0.402602       2.165611                    0.999093      27.601035      71.708454       0.733200       0.353285      -1.144774      -0.017167      -0.007156      -0.013996       0.023276      -0.048815       0.011246       0.012705       0.034737       0.112116      -0.073075       0.032661       0.040413              9.150421       9.034158       2.469486       3.868935       7.851326       2.393518      10.565778           0.058426
          170              O      -1.362478      15.379915       7.842370      -0.520714      30.475340 0.46780338E+03  0.10868310E+05                                 7.738947                            6.648101       0.377953       2.165050                    0.999130      27.183823      70.392712       0.744122       0.354293      -1.142023      -0.006906      -0.010630       0.007554       0.014757       0.003959      -0.046496       0.003549      -0.022193      -0.150666      -0.074838       0.035317       0.039521              8.747364       8.644670       4.041802       1.122711      10.916608       0.960866       6.680814          -0.054484
          171              O       3.729648       9.871439       9.617782      -0.533298      32.055184 0.50142847E+03  0.11832094E+05                                 8.001279                            6.869973       0.407178       2.168911                    0.999075      27.493842      71.330257       0.735396       0.352966      -1.145156       0.002897       0.015509      -0.012767       0.020295       0.039143       0.005285      -0.018353       0.066382       0.114770      -0.073635       0.031372       0.042262              9.110844       5.979699      -0.720313       0.135518      10.833734      -4.528860      10.519098           0.000333
          172              O       4.965636       9.139062       7.842370      -0.514050      30.305239 0.46435889E+03  0.10767257E+05                                 7.706454                            6.620031       0.382869       2.168162                    0.999119      27.091533      70.061645       0.746375       0.353914      -1.142447      -0.005474       0.008794       0.009109       0.013794      -0.012756       0.026507       0.038126       0.002530      -0.152224      -0.075217       0.034722       0.040495              8.710571       6.816717      -2.991511       0.268149      12.661260      -1.449249       6.653736          -0.000075
          173              O      -2.350907       7.483390       9.617782      -0.541303      32.290207 0.50633770E+03  0.11978979E+05                                 8.045440                            6.908601       0.400275       2.164547                    0.999103      27.618817      71.784812       0.732412       0.353485      -1.144553       0.015309      -0.011759      -0.014910       0.024392       0.009142      -0.014820       0.002743      -0.100145       0.108570      -0.071095       0.032477       0.038618              9.161426      10.300602      -1.748684      -4.012487       6.607392       2.154638      10.576282           0.066675
          174              O      -3.603158       6.779181       7.842370      -0.522358      30.533306 0.46896548E+03  0.10902629E+05                                 7.750760                            6.658148       0.374134       2.163391                    0.999134      27.209578      70.494909       0.743222       0.354485      -1.141810       0.013752      -0.000731       0.007502       0.015682       0.007627       0.020433      -0.041424       0.015919      -0.148088      -0.073744       0.034909       0.038835              8.761588      13.872147      -1.038795      -1.396308       5.721592       0.492059       6.691024           0.059435
          175              O       1.378741      13.943329       0.052218      -0.533529      32.063093 0.50158549E+03  0.11836644E+05                                 8.002085                            6.870663       0.407216       2.168848                    0.999074      27.499882      71.346857       0.735426       0.352926      -1.145196       0.014976      -0.005361       0.012750       0.020386       0.048531       0.013159      -0.013673       0.034624       0.115230      -0.073867       0.031520       0.042347              9.111768       8.997264      -2.462402       3.854812       7.817793      -2.381977      10.520246           0.000065
          176              O       1.362478      15.379915       1.827630      -0.513934      30.298774 0.46422113E+03  0.10763297E+05                                 7.705634                            6.619225       0.382969       2.168246                    0.999119      27.086847      70.047709       0.746389       0.353933      -1.142428       0.004793      -0.009135      -0.009164       0.013799      -0.005388      -0.046123      -0.003975      -0.023271      -0.151935      -0.075034       0.034574       0.040460              8.709673       8.608305      -4.026287       1.120861      10.867659      -0.956605       6.653055          -0.000037
          177              O      -3.729648       9.871439       0.052218      -0.540010      32.224562 0.50503438E+03  0.11939644E+05                                 8.031901                            6.897445       0.404044       2.166189                    0.999096      27.593528      71.677770       0.733413       0.353254      -1.144818      -0.002387       0.018321       0.013877       0.023106      -0.039459       0.005380       0.016044       0.067278       0.112191      -0.073112       0.032699       0.040413              9.144991       6.005814       0.722643       0.138486      10.870808       4.542878      10.558351          -0.059508
          178              O      -4.965636       9.139062       1.827630      -0.520419      30.450020 0.46735851E+03  0.10855173E+05                                 7.734019                            6.644481       0.378891       2.165454                    0.999133      27.175492      70.357431       0.744417       0.354245      -1.142085       0.005756       0.011102      -0.007539       0.014602       0.011629       0.026378      -0.038622       0.004394      -0.150577      -0.074947       0.035407       0.039540              8.741392       6.844654       3.002396       0.270164      12.703052       1.450079       6.676469           0.053474
          179              O       2.350907       7.483390       0.052218      -0.540166      32.236144 0.50523667E+03  0.11945714E+05                                 8.033990                            6.898909       0.403305       2.165871                    0.999095      27.598305      71.695852       0.733317       0.353262      -1.144802      -0.014737      -0.011265       0.013944       0.023205      -0.009370      -0.016609      -0.003398      -0.101935       0.112231      -0.073097       0.032648       0.040449              9.147432      10.281335       1.745788      -4.004970       6.598186      -2.152950      10.562775          -0.059527
          180              O       3.603158       6.779181       1.827630      -0.520596      30.456824 0.46748746E+03  0.10858969E+05                                 7.735201                            6.645459       0.378596       2.165318                    0.999132      27.178583      70.369113       0.744348       0.354251      -1.142074      -0.012584      -0.000643      -0.007498       0.014662      -0.007687       0.020247       0.042092       0.017956      -0.150605      -0.074897       0.035359       0.039539              8.742198      13.839210       1.035606      -1.391262       5.709745      -0.491332       6.677640           0.053552
          181              O       7.656259       1.705750       9.722218      -0.539900      32.219352 0.50494769E+03  0.11937069E+05                                 8.031002                            6.896884       0.404371       2.166349                    0.999097      27.590698      71.668597       0.733439       0.353257      -1.144817      -0.016960       0.007021       0.013833       0.022984       0.048957      -0.011193       0.012682       0.034713       0.112253      -0.073209       0.032783       0.040426              9.143510       9.027073      -2.467119      -3.863920       7.846647       2.390473      10.556811          -0.059403
          182              O       7.672522       0.269164      11.497630      -0.520509      30.456302 0.46749651E+03  0.10859232E+05                                 7.735115                            6.645554       0.378576       2.165287                    0.999133      27.178744      70.369714       0.744338       0.354254      -1.142072      -0.006674       0.010489      -0.007712       0.014630      -0.003876       0.046693       0.003511      -0.022326      -0.150959      -0.075073       0.035482       0.039591              8.742332       8.639149      -4.038078      -1.120635      10.910219       0.958789       6.677628           0.053416
          183              O      12.764648       5.777640       9.722218      -0.541436      32.303613 0.50656790E+03  0.11985904E+05                                 8.047964                            6.910336       0.399394       2.164189                    0.999101      27.623535      71.803800       0.732286       0.353502      -1.144528       0.002525      -0.019187       0.014981       0.024473      -0.038792      -0.005027      -0.014243       0.065833       0.108577      -0.071079       0.032441       0.038638              9.164727       6.017951       0.724489      -0.140199      10.895239      -4.555027      10.580992           0.066688
          184              O      14.000636       6.510017      11.497630      -0.522526      30.541794 0.46912182E+03  0.10907240E+05                                 7.752325                            6.659374       0.373797       2.163238                    0.999133      27.213048      70.508491       0.743129       0.354497      -1.141793      -0.006271      -0.012394      -0.007465       0.015769       0.010692      -0.025642       0.038345       0.005187      -0.148046      -0.073679       0.034868       0.038811              8.763274       6.860757       3.010296      -0.272333      12.736738      -1.456276       6.692327           0.059647
          185              O       6.684093       8.165689       9.722218      -0.533608      32.077277 0.50182429E+03  0.11843817E+05                                 8.004924                            6.872587       0.406420       2.168550                    0.999072      27.504024      71.364776       0.735268       0.352956      -1.145160       0.012360       0.010341       0.012832       0.020600      -0.009254       0.018454       0.004574      -0.101244       0.115085      -0.073792       0.031473       0.042319              9.115787      10.250403       1.743292       3.993372       6.572260       2.148710      10.524700          -0.000069
          186              O       5.431842       8.869898      11.497630      -0.514055      30.313233 0.46445816E+03  0.10770314E+05                                 7.708696                            6.621298       0.382297       2.167990                    0.999117      27.090392      70.064964       0.746197       0.353974      -1.142380       0.010461      -0.000333      -0.009134       0.013891      -0.007284      -0.019466      -0.041793       0.021037      -0.151878      -0.074856       0.034439       0.040417              8.713905      13.797734       1.036085       1.390895       5.688445       0.492951       6.655535           0.000253
          187              O      -1.378741      13.943329       0.052218      -0.533609      32.069019 0.50168075E+03  0.11839490E+05                                 8.003222                            6.871372       0.406956       2.168736                    0.999073      27.501832      71.354439       0.735376       0.352932      -1.145188      -0.015013      -0.005408       0.012785       0.020447      -0.048488      -0.013183      -0.013681       0.034582       0.115158      -0.073816       0.031479       0.042338              9.113423       8.998912       2.463075      -3.856087       7.819007      -2.382792      10.522349           0.000082
          188              O      -1.362478      15.379915       1.827630      -0.513942      30.300033 0.46423618E+03  0.10763743E+05                                 7.705918                            6.619368       0.382920       2.168240                    0.999118      27.086843      70.048224       0.746374       0.353936      -1.142424      -0.004849      -0.009160      -0.009100       0.013792       0.005399       0.046067      -0.003983      -0.023261      -0.151813      -0.074961       0.034532       0.040430              8.710027       8.608712       4.026533      -1.121277      10.868032      -0.956888       6.653335          -0.000052
          189              O       3.729648       9.871439       0.052218      -0.539943      32.218334 0.50493098E+03  0.11936551E+05                                 8.030719                            6.896682       0.404291       2.166303                    0.999096      27.591395      71.669566       0.733465       0.353248      -1.144826       0.002396       0.018293       0.013836       0.023062       0.039486      -0.005370       0.016032       0.067310       0.112267      -0.073149       0.032715       0.040434              9.143095       6.004866      -0.722293      -0.138042      10.867789       4.541182      10.556628          -0.059469
          190              O       4.965636       9.139062       1.827630      -0.520437      30.448152 0.46733757E+03  0.10854548E+05                                 7.733560                            6.644267       0.378936       2.165456                    0.999134      27.175672      70.357082       0.744441       0.354238      -1.142092      -0.005732       0.011061      -0.007592       0.014589      -0.011633      -0.026362      -0.038670       0.004400      -0.150741      -0.075009       0.035421       0.039588              8.740446       6.844104      -3.001992      -0.269779      12.701004       1.449108       6.676231           0.053423
          191              O      -2.350907       7.483390       0.052218      -0.540157      32.236585 0.50524707E+03  0.11946023E+05                                 8.034064                            6.898984       0.403308       2.165865                    0.999096      27.598537      71.696667       0.733312       0.353263      -1.144802       0.014705      -0.011261       0.013948       0.023186       0.009374       0.016609      -0.003380      -0.101971       0.112232      -0.073114       0.032673       0.040441              9.147713      10.282286      -1.745999       4.005350       6.598416      -2.152729      10.562438          -0.059545
          192              O      -3.603158       6.779181       1.827630      -0.520574      30.457525 0.46749512E+03  0.10859198E+05                                 7.735391                            6.645541       0.378594       2.165321                    0.999132      27.178446      70.369067       0.744339       0.354254      -1.142071       0.012580      -0.000606      -0.007510       0.014664       0.007692      -0.020232       0.042127       0.017938      -0.150576      -0.074911       0.035382       0.039529              8.742811      13.840676      -1.035923       1.391852       5.710147      -0.491266       6.677610           0.053586
          193              O      10.413741       1.705750       9.722218      -0.540229      32.249652 0.50546109E+03  0.11952481E+05                                 8.036722                            6.900747       0.402640       2.165631                    0.999093      27.601278      71.710584       0.733162       0.353294      -1.144764       0.017167       0.007170       0.013981       0.023272      -0.048827       0.011256       0.012705       0.034745       0.112157      -0.073096       0.032664       0.040431              9.151322       9.035114       2.469950       3.869536       7.852064       2.393976      10.566788          -0.059501
          194              O      10.397478       0.269164      11.497630      -0.520808      30.477736 0.46785620E+03  0.10869855E+05                                 7.739338                            6.648487       0.377807       2.164969                    0.999130      27.185524      70.398382       0.744098       0.354295      -1.142020       0.006913       0.010657      -0.007575       0.014790       0.003953      -0.046501       0.003561      -0.022182      -0.150718      -0.074853       0.035332       0.039521              8.747748       8.645028       4.041899       1.122711      10.917061       0.960834       6.681155           0.053638
          195              O       5.305352       5.777640       9.722218      -0.533437      32.059892 0.50153784E+03  0.11835229E+05                                 8.001544                            6.870370       0.407291       2.168904                    0.999074      27.498616      71.342515       0.735437       0.352929      -1.145195      -0.002815      -0.015686       0.012755       0.020413       0.039267       0.005271      -0.018223       0.066822       0.115181      -0.073889       0.031564       0.042325              9.110986       5.980019      -0.720373       0.135523      10.833808      -4.528599      10.519130          -0.000117
          196              O       4.069364       6.510017      11.497630      -0.513903      30.300940 0.46426225E+03  0.10764540E+05                                 7.706228                            6.619695       0.382793       2.168186                    0.999119      27.086753      70.049512       0.746329       0.353952      -1.142408       0.005505      -0.008720      -0.009242       0.013848      -0.012762       0.026495       0.037884       0.002232      -0.152075      -0.075009       0.034548       0.040461              8.710465       6.816520      -2.991644       0.268198      12.661382      -1.449382       6.653494           0.000288
          197              O      11.385907       8.165689       9.722218      -0.541295      32.291167 0.50635032E+03  0.11979369E+05                                 8.045692                            6.908746       0.400282       2.164559                    0.999103      27.618595      71.784849       0.732394       0.353491      -1.144547      -0.015306       0.011736       0.014911       0.024379       0.009145      -0.014826       0.002748      -0.100143       0.108584      -0.071098       0.032473       0.038625              9.161800      10.301103      -1.748875      -4.012801       6.607618       2.154785      10.576678           0.066625
          198              O      12.638158       8.869898      11.497630      -0.522378      30.532815 0.46896116E+03  0.10902491E+05                                 7.750596                            6.658066       0.374092       2.163365                    0.999134      27.209977      70.495550       0.743236       0.354479      -1.141816      -0.013767       0.000718      -0.007493       0.015690       0.007628       0.020428      -0.041423       0.015908      -0.148072      -0.073738       0.034910       0.038828              8.761326      13.871606      -1.038742      -1.396123       5.721511       0.492044       6.690860           0.059445
          199              O       7.656259       1.705750      19.287782      -0.533459      32.060576 0.50152951E+03  0.11835061E+05                                 8.002023                            6.870539       0.407106       2.168833                    0.999075      27.497221      71.340508       0.735387       0.352953      -1.145168      -0.014908       0.005266      -0.012764       0.020320       0.048368       0.013219      -0.013725       0.034625       0.114946      -0.073699       0.031403       0.042296              9.111770       8.997295      -2.462447       3.854942       7.817708      -2.382049      10.520307          -0.000027
          200              O       7.672522       0.269164      17.512370      -0.514006      30.300509 0.46426039E+03  0.10764367E+05                                 7.705562                            6.619231       0.383057       2.168253                    0.999118      27.089371      70.053337       0.746439       0.353903      -1.142459      -0.004837       0.009138       0.009082       0.013762      -0.005312      -0.046261      -0.003902      -0.023371      -0.152037      -0.075170       0.034678       0.040492              8.709516       8.608149      -4.026099       1.120792      10.867399      -0.956530       6.653000           0.000077
          201              O      12.764648       5.777640      19.287782      -0.540006      32.224107 0.50502215E+03  0.11939276E+05                                 8.031822                            6.897348       0.404062       2.166201                    0.999096      27.593177      71.676514       0.733421       0.353252      -1.144820       0.002383      -0.018319      -0.013871       0.023101      -0.039456       0.005373       0.016046       0.067273       0.112205      -0.073109       0.032690       0.040420              9.144931       6.005735       0.722621       0.138484      10.870751       4.542906      10.558307           0.058396
          202              O      14.000636       6.510017      17.512370      -0.520421      30.449193 0.46734594E+03  0.10854793E+05                                 7.733802                            6.644336       0.378888       2.165447                    0.999134      27.175610      70.357124       0.744435       0.354239      -1.142091      -0.005761      -0.011109       0.007539       0.014609       0.011625       0.026380      -0.038621       0.004402      -0.150575      -0.074945       0.035410       0.039535              8.741097       6.844470       3.002248       0.270128      12.702539       1.449964       6.676282          -0.054500
          203              O       6.684093       8.165689      19.287782      -0.540167      32.236296 0.50524028E+03  0.11945823E+05                                 8.034020                            6.898940       0.403309       2.165870                    0.999095      27.598387      71.696174       0.733314       0.353263      -1.144801       0.014738       0.011265      -0.013944       0.023207      -0.009370      -0.016611      -0.003397      -0.101935       0.112222      -0.073096       0.032650       0.040446              9.147461      10.281373       1.745770      -4.004978       6.598198      -2.152946      10.562814           0.058407
          204              O       5.431842       8.869898      17.512370      -0.520587      30.456999 0.46748974E+03  0.10859042E+05                                 7.735273                            6.645508       0.378625       2.165334                    0.999132      27.178397      70.368846       0.744340       0.354255      -1.142071       0.012584       0.000644       0.007494       0.014660      -0.007685       0.020247       0.042093       0.017961      -0.150597      -0.074896       0.035355       0.039541              8.742298      13.839396       1.035619      -1.391316       5.709783      -0.491335       6.677715          -0.054591
          205              O       1.378741      13.943329       9.617782      -0.539915      32.217883 0.50492988E+03  0.11936518E+05                                 8.030615                            6.896673       0.404358       2.166325                    0.999097      27.591152      71.668889       0.733466       0.353248      -1.144826       0.016978      -0.007001      -0.013841       0.022996       0.048947      -0.011181       0.012688       0.034724       0.112206      -0.073194       0.032787       0.040406              9.142928       9.026378      -2.466777      -3.863466       7.846224       2.390146      10.556181           0.058345
          206              O       1.362478      15.379915       7.842370      -0.520488      30.456512 0.46749209E+03  0.10859111E+05                                 7.735219                            6.645555       0.378624       2.165324                    0.999133      27.178059      70.368031       0.744332       0.354258      -1.142068       0.006676      -0.010464       0.007712       0.014613      -0.003883       0.046706       0.003494      -0.022342      -0.150976      -0.075089       0.035479       0.039610              8.742560       8.639365      -4.038339      -1.120770      10.910575       0.958979       6.677740          -0.054374
          207              O      -3.729648       9.871439       9.617782      -0.541417      32.301045 0.50652518E+03  0.11984611E+05                                 8.047404                            6.909952       0.399336       2.164167                    0.999101      27.623274      71.801701       0.732323       0.353493      -1.144539      -0.002527       0.019188      -0.014985       0.024477      -0.038791      -0.005028      -0.014238       0.065831       0.108566      -0.071076       0.032443       0.038633              9.163970       6.017593       0.724362      -0.140114      10.894162      -4.554439      10.580156           0.066682
          208              O      -4.965636       9.139062       7.842370      -0.522442      30.539895 0.46908182E+03  0.10906073E+05                                 7.752026                            6.659095       0.373895       2.163292                    0.999133      27.211761      70.504285       0.743144       0.354497      -1.141793       0.006257       0.012374       0.007460       0.015746       0.010695      -0.025635       0.038337       0.005177      -0.148026      -0.073666       0.034860       0.038806              8.762962       6.860490       3.010195      -0.272345      12.736323      -1.456266       6.692072           0.059495
          209              O       2.350907       7.483390       9.617782      -0.533465      32.072924 0.50172146E+03  0.11840884E+05                                 8.004760                            6.872270       0.406311       2.168561                    0.999073      27.499213      71.352749       0.735217       0.352995      -1.145118      -0.012167      -0.010323      -0.012842       0.020482      -0.009125       0.018574       0.004627      -0.100806       0.114669      -0.073537       0.031281       0.042256              9.115774      10.250397       1.743458       3.993675       6.572125       2.148872      10.524799           0.000356
          210              O       3.603158       6.779181       7.842370      -0.514198      30.317443 0.46455310E+03  0.10772984E+05                                 7.708913                            6.621628       0.382382       2.167969                    0.999116      27.095104      70.076919       0.746243       0.353937      -1.142418      -0.010509       0.000268       0.009000       0.013839      -0.007409      -0.019669      -0.041924       0.020877      -0.152027      -0.075063       0.034612       0.040451              8.713998      13.797560       1.036001       1.390740       5.688667       0.492922       6.655768          -0.000125

******************************************************
Auxiliary information for the entire system
The total spin magnetic moment of the unit cell is   1.969805
The total net atomic charge of the unit cell is   0.000008
Accuracy of reproducing the electrostatic potential in the unit cell:
  The inner radius (bohr) =    5.0000
  The outer radius (bohr) =   12.0000
  Valid grid points have density less than (e/(bohr^3)) =    0.0001
  The number of valid grid points were=       636490
  The rms potential error without charges in kcal/mol is=      4.30998
  The rms potential error with partial charges in kcal/mol is=      1.59608
  The RRMSE value at monopole order=      0.37032
  The rms potential error with partial charges and cloud penetration in kcal/mol is=      1.59997
  The RRMSE value at monopole order with cloud penetration is=      0.37123
  The rms potential error with partial charges and atomic dipoles in kcal/mol is=      0.67089
  The RRMSE value at dipole order=      0.15566
  The rms potential error with partial charges, atomic dipoles and cloud penetration in kcal/mol is=      0.65366
  The RRMSE value at dipole order with cloud penetration=      0.15166

******************************************************
The electron densities and ab initio electrostatic potential were computed in VASP using the PBE functional and
projector augmented wave method. See the main text of the journal article for a description of computational details.
The atomic charges, dipoles, and quadrupoles were computed with the DDEC6 method as described in
(a) T. A. Manz and N. Gabaldon Limas, RSC Adv. 6 (2016) 47771-47801 DOI: 10.1039/c6ra04656h
(b) N. Gabaldon Limas and T. A. Manz, RSC Adv. 8 (2018) 2678-2707 DOI: 10.1039/c7ra11829e.
For each atom in the material, the electron cloud parameters were fit to the spherically averaged atom-in-material
electron density using radial positions for which this density was between 10^-4 and 10^-2 electrons per cubic bohr.
The polarizabilities, dispersion coefficients, and quantum Drude oscillator (QDO) parameters were fit using the MCLF method.
The magnetic structure of the system was optimized in VASP from the default ferromagnetic initial guess using spin polarization.
The atomic spin moments (ASMs) were computed on this optimized magnetic structure using the DDEC6 partition as inputs
to the method of T. A. Manz and D. S. Sholl, J. Chem. Theory Comput. 7 (2011) 4146-4164 DOI: 10.1021/ct200539n.
The RMSE and RRMSE were computed using a uniform grid with Ewald summation.
