# Supplementary material for: A collection of forcefield precursors for metal–organic frameworks
Source: RSC Adv. 2019 Nov 13;9(63):36492–507. doi: 10.1039/c9ra07327b (PMC9075174; doi:10.1039/c9ra07327b)
Supplement: RA-009-C9RA07327B-s4322 [file RA-009-C9RA07327B-s4322.xyz]

   88
jmolscript: load "" {1 1 1} spacegroup "x,y,z" unitcell [{      7.602000     0.000000     0.000000 }, {     -2.833880    13.966393     0.000000 }, {     -2.833880    -2.586798    13.724744 }]
Ni     2.867620     7.170149     5.634968     0.788820
Ni    -0.933380     4.209446     8.089776     0.749247
Ni     3.801000     0.000000     0.000000     0.730266
Ni     0.000000     0.000000     0.000000     0.728955
H      2.402928     8.512373    12.857340     0.100904
H      2.724361     7.178899    11.003127     0.137793
H      2.321055    10.441625     8.675411     0.135969
H      1.974328    11.686643    10.591385     0.091045
H      1.501905     9.824728     5.249715     0.105494
H      1.434274    11.609989     3.788029     0.132195
H      3.332312     0.321341     2.978269     0.100880
H      3.010879     1.896491     4.632101     0.137818
H      3.414185     4.788242     1.856958     0.135994
H      3.760912     3.136016     0.278612     0.091035
H      4.233335     8.040407     3.097675     0.105498
H      4.300966     9.807461     1.614030     0.132149
H     -0.468688     2.867222     0.867404     0.101104
H     -0.790121     4.200696     2.721617     0.136666
H     -0.386815     0.937970     5.049333     0.135982
H     -0.040088    -0.307048     3.133359     0.091225
H      0.432335     1.554867     8.475029     0.106036
H      0.499966    -0.230394     9.936715     0.132151
H     -1.398072    11.058254    10.746475     0.101116
H     -1.076639     9.483104     9.092643     0.136711
H     -1.479945     6.591353    11.867786     0.136019
H     -1.826672     8.243579    13.446132     0.091224
H     -2.299095     3.339188    10.627069     0.106042
H     -2.366726     1.572134    12.110714     0.132146
C      2.384687     8.904700    12.013268     0.070819
C      2.583342     8.091270    10.897447    -0.146121
C      2.568664     8.658553     9.614183     0.049263
C      2.339255    10.029021     9.508503    -0.157625
C      2.137933    10.773963    10.676478     0.072538
C      2.771237     7.779537     8.372094     0.551155
C      2.060886     9.814095     4.505833     0.090180
C      2.020069    10.904846     3.631567    -0.149391
C      3.350553     1.223474     2.749066     0.070784
C      3.151898     2.169329     3.755090    -0.146103
C      3.166576     3.535459     3.435303     0.049249
C      3.395985     3.893144     2.108121    -0.157583
C      3.597307     2.883351     1.159741     0.072471
C      2.964003     4.593250     4.529166     0.551162
C      3.674354     8.769448     3.245902     0.090116
C      3.715171     9.830612     2.335951    -0.149361
C     -0.450447     2.474895     1.711476     0.071709
C     -0.649102     3.288325     2.827297    -0.144741
C     -0.634424     2.721042     4.110561     0.048394
C     -0.405015     1.350574     4.216241    -0.156560
C     -0.203693     0.605632     3.048266     0.073155
C     -0.836997     3.600058     5.352650     0.552118
C     -0.126646     1.565500     9.218911     0.090265
C     -0.085829     0.474749    10.093177    -0.149631
C     -1.416313    10.156121    10.975678     0.071673
C     -1.217658     9.210266     9.969654    -0.144759
C     -1.232336     7.844136    10.289441     0.048433
C     -1.461745     7.486451    11.616623    -0.156532
C     -1.663067     8.496244    12.565003     0.073108
C     -1.029763     6.786345     9.195578     0.552093
C     -1.740114     2.610147    10.478842     0.090277
C     -1.780931     1.548983    11.388793    -0.149627
C      2.867620    10.923916     2.522608     0.022228
C      2.867620    12.099193     1.548151     0.565374
C     -0.933380     0.455679    11.202136     0.022530
C     -0.933380    -0.719598    12.176593     0.565821
N      2.165714    10.246139    11.920077    -0.196146
N      3.569526     1.563508     1.448098    -0.196177
N     -0.231474     1.133456     1.804667    -0.195464
N     -1.635286     9.816087    12.276646    -0.195481
N      2.867620     8.743861     4.330157    -0.206117
N     -0.933380     2.635734     9.394587    -0.200272
N     -0.933380    13.180116     0.651925    -0.510871
N     -0.933380    12.259759     1.415021     0.435154
N     -0.933380    11.370853     2.152040    -0.345615
N      2.867620    -1.800521    13.072819    -0.511037
N      2.867620    -0.880164    12.309723     0.435054
N      2.867620     0.008742    11.572704    -0.344926
O      2.794229     8.380592     7.257919    -0.552865
O      2.891780     6.518935     8.539536    -0.549497
O      1.808264    12.797038     1.505467    -0.528938
O      2.941011     5.799472     4.144873    -0.552837
O      2.843460     4.195222     5.736943    -0.549443
O      3.926976    12.270390     0.870286    -0.528899
O     -0.859989     2.999003     6.466825    -0.541051
O     -0.957540     4.860660     5.185208    -0.541500
O      0.125976    -1.417443    12.219277    -0.528990
O     -1.006771     5.580123     9.579871    -0.541070
O     -0.909220     7.184373     7.987801    -0.541442
O     -1.992736    -0.890795    12.854458    -0.528940

The following XYZ coordinates are in angstroms. Other properties are in atomic units.
The sperically averaged electron density of each atom fit to a function of the form exp(a - br)
eigen_1, eigen_2 and eigen_3 are the three eigenvalues of traceless quadrupole moment tensor
  atom number  atomic symbol              X              Y              Z     net charge C6 coefficient C8 coefficient C10 coefficient fluctuating dipole atomic polarizability isotropic forcefield polarizability              a              b squared Pearson coefficient          <r^3>          <r^4>         wp_QDO          m_QDO          q_QDO       dipole_x       dipole_y       dipole_z         dipole            Qxy            Qxz            Qyz     Q(x^2-y^2)  Q(3z^2 - R^2)        eigen_1        eigen_2        eigen_3 static polarizability      alpha(xx)      alpha(xy)      alpha(xz)      alpha(yy)      alpha(yz)      alpha(zz) atomic spin moment
            1             Ni       2.867620       7.170149       5.634968       0.788820     115.038361 0.23236969E+04  0.77106920E+05                                18.306139                           14.938297       0.446684       2.011319                    0.998391      45.843967     122.785077       0.512552       0.360126      -1.188819       0.000119      -0.104789       0.086827       0.136087      -0.098623      -0.119974       0.015726       0.311098      -0.301367      -0.154036      -0.118778       0.272814             22.231779      10.800274      -0.351303      -0.423729      26.807709       6.047129      29.087356           1.597527
            2             Ni      -0.933380       4.209446       8.089776       0.749247     123.992278 0.25443512E+04  0.86302681E+05                                19.039807                           15.478357       0.444472       1.989511                    0.998710      48.157520     130.095396       0.511393       0.353105      -1.195554       0.000006       0.112606      -0.093369       0.146280      -0.067637      -0.081548       0.019051      -0.002032       0.016458      -0.097929      -0.017510       0.115439             23.182152      11.200486      -0.371452      -0.447992      27.972824       6.367761      30.373145           1.591100
            3             Ni       3.801000       0.000000       0.000000       0.730266      90.067163 0.17613159E+04  0.54981444E+05                                16.602461                           13.816955       0.831182       2.116809                    0.993444      47.973052     127.994438       0.482735       0.406461      -1.143995      -0.000011       0.000016       0.000029       0.000035       0.002479       0.012102      -0.125776       0.087132       0.066437      -0.148220       0.032144       0.116076             20.157125      23.525942      -1.150509       0.440251      18.746735       3.291330      18.198697           1.558570
            4             Ni       0.000000       0.000000       0.000000       0.728955      90.052500 0.17609960E+04  0.54974249E+05                                16.606932                           13.820530       0.828830       2.115873                    0.993462      47.990277     128.083875       0.482373       0.406745      -1.143685       0.000008      -0.000025      -0.000018       0.000032       0.011196       0.004845      -0.103143      -0.032692      -0.293305      -0.148198       0.032248       0.115950             20.162700      23.533168       0.645593      -1.049222      17.023567       2.966844      19.931364           1.558978
            5              H       2.402928       8.512373      12.857340       0.100904       1.112289 0.82940837E+01  0.82489629E+02                                 1.800791                            1.704653      -1.038862       2.386505                    0.997163       3.614994      10.319062       0.468749       1.313818      -0.701497       0.001726      -0.024053       0.041409       0.047919      -0.002912       0.003019      -0.008601      -0.032305       0.012323      -0.018712      -0.000769       0.019481              1.836401       1.526458      -0.005342      -0.060814       1.526508      -0.202842       2.456237           0.000028
            6              H       2.724361       7.178899      11.003127       0.137793       1.086181 0.82383417E+01  0.80556910E+02                                 1.680861                            1.632701      -0.997550       2.420854                    0.998424       3.234170       8.708351       0.516224       1.213403      -0.726598       0.004260      -0.040242       0.003798       0.040645      -0.002610      -0.000408      -0.011073      -0.025414       0.005011      -0.014018      -0.005065       0.019083              1.678088       1.452384      -0.133915       0.000379       2.117520       0.026096       1.464358           0.000535
            7              H       2.321055      10.441625       8.675411       0.135969       1.026322 0.74604363E+01  0.70868770E+02                                 1.588523                            1.529132      -0.950709       2.441464                    0.998933       3.125839       8.183944       0.548603       1.175323      -0.735461      -0.000420       0.015668      -0.035308       0.038630      -0.003633       0.000832      -0.008447      -0.020322       0.012778      -0.012949      -0.002263       0.015212              1.596372       1.289018      -0.008939      -0.009608       1.447752      -0.205823       2.052344           0.000129
            8              H       1.974328      11.686643      10.591385       0.091045       1.245369 0.95815628E+01  0.98584560E+02                                 1.927374                            1.822470      -1.140424       2.334126                    0.995055       3.728967      10.751506       0.457950       1.299917      -0.704865      -0.008656       0.045396      -0.008536       0.046996      -0.004089      -0.001132      -0.006567      -0.021853       0.025066      -0.016073       0.001782       0.014291              1.955996       1.618607      -0.144431      -0.006896       2.655602       0.103813       1.593781           0.000116
            9              H       1.501905       9.824728       5.249715       0.105494       1.165246 0.81597335E+01  0.79142527E+02                                 1.725982                            1.592850      -0.839112       2.484474                    0.999285       3.219661       8.474057       0.541586       1.166017      -0.738086      -0.032513       0.003519       0.038777       0.050727      -0.010550      -0.015943      -0.000759       0.000656      -0.004807      -0.019449       0.000540       0.018910              1.791869       1.677971       0.014195      -0.472477       1.446012      -0.181756       2.251622           0.000267
           10              H       1.434274      11.609989       3.788029       0.132195       1.135491 0.83256356E+01  0.81903941E+02                                 1.746416                            1.649609      -1.136132       2.352801                    0.996851       3.361737       9.180861       0.507976       1.225676      -0.722306      -0.025615       0.030055       0.007309       0.040161      -0.010009      -0.014525       0.002466      -0.013576      -0.000888      -0.019916       0.001841       0.018075              1.779055       1.787091      -0.461382      -0.037834       2.032750      -0.063372       1.517325           0.000311
           11              H       3.332312       0.321341       2.978269       0.100880       1.112278 0.82940209E+01  0.82488914E+02                                 1.800791                            1.704658      -1.038912       2.386488                    0.997162       3.614992      10.319078       0.468743       1.313835      -0.701494      -0.001727      -0.045152       0.015979       0.047927       0.003504      -0.002302      -0.009835      -0.025788       0.031861      -0.018709      -0.000776       0.019485              1.836399       1.526467      -0.058771      -0.016514       2.498159      -0.019698       1.484572           0.000036
           12              H       3.010879       1.896491       4.632101       0.137818       1.086113 0.82376311E+01  0.80547932E+02                                 1.680758                            1.632604      -0.997518       2.420869                    0.998425       3.234059       8.707839       0.516254       1.213362      -0.726606      -0.004265      -0.011185       0.038839       0.040642       0.000079      -0.002639      -0.012173      -0.019594       0.022474      -0.014018      -0.005067       0.019086              1.677984       1.452302       0.025174      -0.131516       1.477177      -0.094569       2.104474           0.000520
           13              H       3.414185       4.788242       1.856958       0.135994       1.026215 0.74594107E+01  0.70856559E+02                                 1.588412                            1.529026      -0.950528       2.441559                    0.998934       3.125643       8.183276       0.548623       1.175322      -0.735461       0.000421       0.037598      -0.008856       0.038629       0.001491      -0.003415      -0.008553      -0.019754       0.014480      -0.012948      -0.002262       0.015210              1.596260       1.288936      -0.007785      -0.010562       2.106373      -0.081655       1.393470           0.000141
           14              H       3.760912       3.136016       0.278612       0.091035       1.245261 0.95806507E+01  0.98573419E+02                                 1.927320                            1.822431      -1.140401       2.334153                    0.995054       3.728872      10.751346       0.457934       1.299985      -0.704851       0.008657       0.016810      -0.043033       0.047004      -0.000352      -0.004226      -0.005830      -0.025788       0.013247      -0.016070       0.001776       0.014294              1.955937       1.618578       0.019972      -0.143194       1.592390      -0.096561       2.656844           0.000122
           15              H       4.233335       8.040407       3.097675       0.105498       1.165078 0.81583376E+01  0.79125681E+02                                 1.725829                            1.592726      -0.838826       2.484616                    0.999288       3.219443       8.473333       0.541600       1.166035      -0.738083       0.032509      -0.037455      -0.010642       0.050725      -0.013712      -0.013319      -0.001089       0.002382       0.000393      -0.019452       0.000547       0.018905              1.791702       1.677822      -0.466853      -0.073549       2.289902      -0.022656       1.407381           0.000271
           16              H       4.300966       9.807461       1.614030       0.132149       1.135711 0.83276421E+01  0.81928906E+02                                 1.746666                            1.649826      -1.136396       2.352663                    0.996848       3.362104       9.182262       0.507932       1.225704      -0.722299       0.025620      -0.001619      -0.030888       0.040163      -0.012423      -0.012528       0.000979      -0.005682       0.022753      -0.019918       0.001839       0.018079              1.779318       1.787356       0.048288      -0.460519       1.558284      -0.152875       1.992314           0.000307
           17              H      -0.468688       2.867222       0.867404       0.101104       1.111015 0.82817894E+01  0.82339370E+02                                 1.799786                            1.703688      -1.038172       2.387090                    0.997176       3.612287      10.310628       0.468744       1.314278      -0.701414      -0.001708       0.024082      -0.041444       0.047963      -0.002897       0.003037      -0.008614      -0.032257       0.012266      -0.018682      -0.000795       0.019476              1.835527       1.525630      -0.005307      -0.060798       1.525634      -0.202811       2.455318           0.000051
           18              H      -0.790121       4.200696       2.721617       0.136666       1.091411 0.82905404E+01  0.81208634E+02                                 1.687657                            1.639044      -1.000411       2.419324                    0.998393       3.241714       8.740909       0.514585       1.215150      -0.726218      -0.004233       0.040228      -0.004068       0.040655      -0.002631      -0.000371      -0.011304      -0.025347       0.005137      -0.014013      -0.005257       0.019270              1.684817       1.457677      -0.134754       0.000426       2.126890       0.025919       1.469885          -0.000071
           19              H      -0.386815       0.937970       5.049333       0.135982       1.021367 0.74129725E+01  0.70293200E+02                                 1.582359                            1.523431      -0.946074       2.443909                    0.998981       3.117524       8.150236       0.550175       1.174044      -0.735791       0.000505      -0.015797       0.035452       0.038816      -0.003524       0.000851      -0.008593      -0.019876       0.013368      -0.012800      -0.002418       0.015218              1.590185       1.284629      -0.008864      -0.009588       1.442143      -0.204393       2.043784           0.000181
           20              H      -0.040088      -0.307048       3.133359       0.091225       1.245077 0.95788585E+01  0.98549660E+02                                 1.927105                            1.822248      -1.140190       2.334337                    0.995062       3.727841      10.747831       0.457965       1.299967      -0.704859       0.008694      -0.045408       0.008507       0.047009      -0.004083      -0.001129      -0.006551      -0.021857       0.024992      -0.016060       0.001792       0.014268              1.955615       1.618395      -0.144428      -0.006888       2.654838       0.103848       1.593612           0.000009
           21              H       0.432335       1.554867       8.475029       0.106036       1.173762 0.82376094E+01  0.80136011E+02                                 1.738699                            1.603767      -0.842911       2.483084                    0.999246       3.232905       8.538350       0.537734       1.170880      -0.736875       0.032619      -0.003481      -0.038922       0.050902      -0.010605      -0.015965      -0.000654       0.001764      -0.003445      -0.019243       0.000038       0.019204              1.805536       1.690226       0.014232      -0.477750       1.455945      -0.184018       2.270436           0.000295
           22              H       0.499966      -0.230394       9.936715       0.132151       1.135043 0.83199559E+01  0.81826939E+02                                 1.745230                            1.648436      -1.135823       2.352804                    0.996853       3.361296       9.175847       0.508483       1.224769      -0.722503       0.025615      -0.030021      -0.007326       0.040138      -0.009988      -0.014557       0.002444      -0.013575      -0.000965      -0.019941       0.001874       0.018067              1.777957       1.785693      -0.461139      -0.037463       2.032006      -0.063670       1.516173           0.000377
           23              H      -1.398072      11.058254      10.746475       0.101116       1.110970 0.82814267E+01  0.82335067E+02                                 1.799752                            1.703663      -1.038118       2.387120                    0.997176       3.612267      10.310611       0.468741       1.314298      -0.701409       0.001707       0.045189      -0.016000       0.047969       0.003517      -0.002284      -0.009847      -0.025740       0.031795      -0.018677      -0.000802       0.019478              1.835491       1.525615      -0.058762      -0.016477       2.497171      -0.019674       1.483685           0.000077
           24              H      -1.076639       9.483104       9.092643       0.136711       1.091373 0.82901462E+01  0.81203629E+02                                 1.687586                            1.638978      -1.000317       2.419359                    0.998394       3.241681       8.740696       0.514609       1.215109      -0.726226       0.004232       0.011447      -0.038772       0.040648       0.000121      -0.002653      -0.012367      -0.019702       0.022063      -0.014011      -0.005257       0.019268              1.684746       1.457623       0.025375      -0.132335       1.482931      -0.095433       2.113685          -0.000060
           25              H      -1.479945       6.591353      11.867786       0.136019       1.021291 0.74122467E+01  0.70284538E+02                                 1.582269                            1.523346      -0.945933       2.443978                    0.998982       3.117397       8.149778       0.550196       1.174029      -0.735794      -0.000499      -0.037762       0.008957       0.038813       0.001489      -0.003307      -0.008596      -0.019860       0.013412      -0.012800      -0.002418       0.015218              1.590096       1.284564      -0.007780      -0.010486       2.097421      -0.080859       1.388302           0.000181
           26              H      -1.826672       8.243579      13.446132       0.091224       1.244998 0.95782168E+01  0.98541997E+02                                 1.927076                            1.822230      -1.140200       2.334346                    0.995061       3.727797      10.747856       0.457948       1.300029      -0.704846      -0.008693      -0.016783       0.043051       0.047017      -0.000351      -0.004220      -0.005823      -0.025750       0.013303      -0.016057       0.001785       0.014272              1.955582       1.618385       0.019979      -0.143194       1.592205      -0.096422       2.656157           0.000025
           27              H      -2.299095       3.339188      10.627069       0.106042       1.173783 0.82377717E+01  0.80137925E+02                                 1.738711                            1.603775      -0.842934       2.483071                    0.999246       3.232930       8.538413       0.537736       1.170870      -0.736877      -0.032618       0.037603       0.010630       0.050901      -0.013724      -0.013379      -0.000763       0.002339      -0.001724      -0.019243       0.000038       0.019205              1.805549       1.690239      -0.472129      -0.074502       2.309503      -0.023146       1.416906           0.000299
           28              H      -2.366726       1.572134      12.110714       0.132146       1.135082 0.83203117E+01  0.81831209E+02                                 1.745258                            1.648461      -1.135926       2.352751                    0.996852       3.361356       9.176016       0.508484       1.224755      -0.722506      -0.025617       0.001641       0.030858       0.040139      -0.012455      -0.012511       0.000960      -0.005657       0.022763      -0.019937       0.001866       0.018071              1.777986       1.785723       0.048596      -0.460109       1.557071      -0.153192       1.991164           0.000366
           29              C       2.384687       8.904700      12.013268       0.070819      25.824133 0.36514516E+03  0.82734645E+04                                 7.791686                            6.524227       0.059772       2.030247                    0.999327      27.021650      77.952157       0.618387       0.437143      -1.044328      -0.008746       0.045967      -0.016438       0.049595       0.009497       0.003115      -0.030732       0.027300      -0.044156      -0.042690       0.016215       0.026475              8.510578       5.176996      -0.980429      -0.854665       8.870201       2.362461      11.484536          -0.003597
           30              C       2.583342       8.091270      10.897447      -0.146121      29.973987 0.44858993E+03  0.10654275E+05                                 8.475542                            7.147729       0.035683       1.987817                    0.999431      29.642225      86.311439       0.603829       0.427089      -1.055011      -0.004025       0.002529      -0.013696       0.014498       0.009712       0.004001      -0.011021      -0.010001      -0.067189      -0.026614       0.003219       0.023395              9.228392       5.536989      -0.964381      -0.756142       9.135058       2.719912      13.013129           0.002045
           31              C       2.568664       8.658553       9.614183       0.049263      33.511575 0.45332405E+03  0.10724449E+05                                 9.220107                            7.205849      -0.058434       1.997912                    0.999152      26.943525      76.639936       0.602764       0.429529      -1.060440      -0.008755       0.017143       0.027722       0.033750       0.011327       0.007806      -0.022314       0.038692      -0.057101      -0.039768       0.007759       0.032009             10.863339       5.581450      -1.273916      -1.124267      11.022999       4.530428      15.985567          -0.003864
           32              C       2.339255      10.029021       9.508503      -0.157625      30.051111 0.43602841E+03  0.10247537E+05                                 8.372389                            6.970510       0.175321       2.030232                    0.999698      29.276570      83.856948       0.623671       0.417874      -1.064415      -0.000341      -0.009723      -0.000442       0.009739       0.004248       0.006610      -0.014016       0.014824       0.016861      -0.020391       0.005199       0.015193              9.089512       5.091642      -1.071381      -0.850093      10.264747       2.986441      11.912149           0.001619
           33              C       2.137933      10.773963      10.676478       0.072538      25.345388 0.35456889E+03  0.79701528E+04                                 7.634480                            6.386475       0.107620       2.045209                    0.999428      26.851234      76.999565       0.631665       0.431373      -1.048441       0.007320      -0.033524       0.031037       0.046268      -0.000218       0.010458      -0.023202       0.008259      -0.089000      -0.041707       0.016354       0.025353              8.259267       4.803879      -0.770900      -0.530936       9.355869       2.193406      10.618053          -0.003576
           34              C       2.771237       7.779537       8.372094       0.551155      24.660986 0.28551452E+03  0.61184023E+04                                 7.912623                            6.043075      -0.098958       2.014191                    0.999193      23.435028      66.993571       0.595905       0.479644      -1.014532       0.006713      -0.011969      -0.058469       0.060058       0.018213       0.010651      -0.012617       0.157792      -0.168845      -0.068672      -0.040948       0.109621              9.327463       4.813872      -0.720868      -0.805994       9.121271       2.417547      14.047246          -0.000689
           35              C       2.060886       9.814095       4.505833       0.090180      27.929760 0.32847825E+03  0.71991687E+04                                 8.061208                            6.086520       0.221507       2.088667                    0.999763      25.730860      71.398740       0.660796       0.422924      -1.060190       0.032934      -0.031174      -0.022346       0.050555       0.006524      -0.001999       0.026764       0.060601       0.010765      -0.047012       0.017761       0.029252              9.427187       6.454918      -1.674058      -1.453057      11.338222      -4.361330      10.488419          -0.005987
           36              C       2.020069      10.904846       3.631567      -0.149391      34.709352 0.44449602E+03  0.10517791E+05                                 9.289004                            7.076952       0.009505       1.974280                    0.999513      29.650835      85.773452       0.612623       0.422528      -1.059363      -0.001316      -0.009928      -0.011623       0.015342      -0.007337      -0.005380       0.018622      -0.001109      -0.036769      -0.023699       0.000835       0.022863             10.862019       7.699299      -1.355754      -1.874151      12.614750      -5.613038      12.272008           0.003344
           37              C       3.350553       1.223474       2.749066       0.070784      25.825630 0.36517275E+03  0.82743015E+04                                 7.792206                            6.524661       0.059492       2.030138                    0.999327      27.022933      77.958567       0.618336       0.437168      -1.044306       0.008738       0.024683      -0.042139       0.049611       0.001301       0.009915      -0.030209       0.024298      -0.053344      -0.042755       0.016242       0.026513              8.511149       5.177355      -0.658335      -1.121852      10.535529       2.676447       9.820563          -0.003606
           38              C       3.151898       2.169329       3.755090      -0.146103      29.972742 0.44856583E+03  0.10653569E+05                                 8.475382                            7.147603       0.035592       1.987807                    0.999430      29.641206      86.308177       0.603825       0.427096      -1.055005       0.003991       0.013929       0.000046       0.014490       0.002124       0.010283      -0.017297       0.023296       0.032509      -0.026625       0.003238       0.023388              9.228216       5.536892      -0.564433      -1.087727      11.889721       3.239137      10.258034           0.002005
           39              C       3.166576       3.535459       3.435303       0.049249      33.510494 0.45330701E+03  0.10723973E+05                                 9.220089                            7.205843      -0.058526       1.997892                    0.999152      26.942824      76.638318       0.602746       0.429545      -1.060428       0.008733      -0.024068      -0.021989       0.033750       0.005587       0.012575      -0.022459       0.039523      -0.054902      -0.039795       0.007743       0.032052             10.863332       5.581449      -0.868878      -1.460111      14.166106       5.122938      12.842441          -0.003901
           40              C       3.395985       3.893144       2.108121      -0.157583      30.048401 0.43597867E+03  0.10246066E+05                                 8.371902                            6.970121       0.175347       2.030275                    0.999698      29.274592      83.849789       0.623688       0.417875      -1.064415       0.000344      -0.001364       0.009637       0.009739       0.005723       0.005401      -0.010164      -0.005539      -0.044345      -0.020392       0.005206       0.015186              9.088973       5.091360      -0.636902      -1.210212      10.767885       3.081176      11.407674           0.001601
           41              C       3.597307       2.883351       1.159741       0.072471      25.347771 0.35461448E+03  0.79715174E+04                                 7.635320                            6.387190       0.107092       2.045016                    0.999428      26.853125      77.009268       0.631578       0.431414      -1.048405      -0.007321      -0.036715       0.027207       0.046280       0.010332       0.001729      -0.029009       0.038847       0.002549      -0.041773       0.016381       0.025392              8.260177       4.804406      -0.379012      -0.855972       9.777457       2.273009      10.198668          -0.003618
           42              C       2.964003       4.593250       4.529166       0.551162      24.660223 0.28550473E+03  0.61181386E+04                                 7.912494                            6.042992      -0.099247       2.014117                    0.999191      23.434446      66.991565       0.595906       0.479647      -1.014530      -0.006724       0.055259       0.022593       0.060077       0.007107       0.019871      -0.012740       0.158518      -0.166577      -0.068649      -0.040958       0.109607              9.327301       4.813806      -0.658514      -0.857660      12.997978       3.148176      10.170119          -0.000834
           43              C       3.674354       8.769448       3.245902       0.090116      27.930858 0.32849347E+03  0.71996087E+04                                 8.061589                            6.086791       0.221672       2.088719                    0.999763      25.731166      71.400860       0.660758       0.422942      -1.060175      -0.032948       0.016170       0.034767       0.050555      -0.003175       0.006044       0.031411       0.035870      -0.063366      -0.046997       0.017755       0.029242              9.427673       6.455160      -1.117732      -1.914373      12.105709      -4.217187       9.722150          -0.005990
           44              C       3.715171       9.830612       2.335951      -0.149361      34.708818 0.44448468E+03  0.10517477E+05                                 9.288914                            7.076847       0.009379       1.974244                    0.999513      29.650786      85.773690       0.612629       0.422527      -1.059362       0.001320       0.009578       0.011923       0.015350      -0.003933      -0.008209       0.013900       0.023979       0.038379      -0.023704       0.000844       0.022860             10.861917       7.699311      -1.590545      -1.679559      14.326657      -5.290216      10.559783           0.003323
           45              C      -0.450447       2.474895       1.711476       0.071709      25.798241 0.36467321E+03  0.82598871E+04                                 7.787221                            6.520355       0.060349       2.030898                    0.999319      26.996853      77.860479       0.618537       0.437190      -1.044327       0.008896      -0.045845       0.016340       0.049477       0.009597       0.003159      -0.030606       0.027759      -0.045137      -0.042795       0.016134       0.026660              8.506936       5.174312      -0.979553      -0.854849       8.861632       2.360415      11.484866          -0.003406
           46              C      -0.649102       3.288325       2.827297      -0.144741      29.947696 0.44792519E+03  0.10635015E+05                                 8.471688                            7.142469       0.034789       1.987890                    0.999424      29.626357      86.263645       0.604019       0.427093      -1.054961       0.004327      -0.002817       0.013386       0.014347       0.009780       0.004192      -0.011782      -0.009132      -0.066820      -0.027034       0.003677       0.023357              9.226674       5.534072      -0.963602      -0.755540       9.126721       2.711853      13.019229           0.001987
           47              C      -0.634424       2.721042       4.110561       0.048394      33.551361 0.45366032E+03  0.10733096E+05                                 9.223686                            7.204707      -0.053602       1.999252                    0.999160      26.950832      76.632904       0.603363       0.429075      -1.060849       0.009245      -0.017302      -0.028134       0.034298       0.011292       0.007956      -0.021929       0.038952      -0.057868      -0.039574       0.007316       0.032257             10.876511       5.583881      -1.270978      -1.126831      11.003975       4.533520      16.041677          -0.004160
           48              C      -0.405015       1.350574       4.216241      -0.156560      30.011557 0.43529093E+03  0.10224327E+05                                 8.362164                            6.962346       0.179998       2.031962                    0.999703      29.242546      83.693990       0.624436       0.417602      -1.064749       0.000765       0.009737       0.000319       0.009772       0.004539       0.006889      -0.014567       0.015743       0.016221      -0.021306       0.005784       0.015522              9.080810       5.086616      -1.069618      -0.851133      10.245158       2.992115      11.910658           0.001746
           49              C      -0.203693       0.605632       3.048266       0.073155      25.332167 0.35430513E+03  0.79624260E+04                                 7.631503                            6.383856       0.108029       2.045599                    0.999424      26.836376      76.938290       0.631856       0.431340      -1.048503      -0.007083       0.033506      -0.031008       0.046199      -0.000128       0.010503      -0.023049       0.008599      -0.088848      -0.041607       0.016384       0.025223              8.257058       4.802538      -0.770657      -0.531269       9.349103       2.194609      10.619534          -0.003586
           50              C      -0.836997       3.600058       5.352650       0.552118      24.671651 0.28540457E+03  0.61174378E+04                                 7.927912                            6.050455      -0.090921       2.018184                    0.999145      23.429215      67.055466       0.594088       0.481001      -1.013487      -0.006374       0.013138       0.058738       0.060526       0.017727       0.010037      -0.011384       0.157686      -0.167148      -0.067075      -0.042058       0.109133              9.353889       4.822908      -0.721110      -0.809648       9.124271       2.431433      14.114489          -0.001883
           51              C      -0.126646       1.565500       9.218911       0.090265      27.979105 0.32884148E+03  0.72118454E+04                                 8.077591                            6.093322       0.215899       2.087275                    0.999745      25.760944      71.593904       0.659619       0.423402      -1.059490      -0.032235       0.030483       0.022123       0.049576       0.006408      -0.000479       0.027541       0.062834       0.012613      -0.048485       0.018161       0.030325              9.451998       6.468070      -1.679914      -1.456461      11.373531      -4.379478      10.514392          -0.003965
           52              C      -0.085829       0.474749      10.093177      -0.149631      34.722920 0.44430128E+03  0.10511313E+05                                 9.289652                            7.072880       0.011455       1.974761                    0.999518      29.646822      85.735085       0.613169       0.422227      -1.059624       0.001471       0.010329       0.011633       0.015626      -0.006952      -0.005359       0.018692      -0.000854      -0.037411      -0.023934       0.001307       0.022626             10.870621       7.695142      -1.358283      -1.867405      12.639608      -5.631526      12.277113           0.003061
           53              C      -1.416313      10.156121      10.975678       0.071673      25.800383 0.36471234E+03  0.82610780E+04                                 7.787979                            6.520978       0.059996       2.030757                    0.999319      26.998641      77.869625       0.618463       0.437226      -1.044295      -0.008891      -0.024569       0.042033       0.049491       0.001323       0.010031      -0.030139       0.025067      -0.053447      -0.042865       0.016154       0.026710              8.507784       5.174839      -0.658721      -1.121078      10.536617       2.676307       9.811896          -0.003431
           54              C      -1.217658       9.210266       9.969654      -0.144759      29.947878 0.44792754E+03  0.10635117E+05                                 8.471843                            7.142589       0.034716       1.987872                    0.999424      29.626394      86.264813       0.604000       0.427105      -1.054950      -0.004313      -0.013673       0.000298       0.014340       0.002295       0.010398      -0.017889       0.023281       0.030284      -0.027042       0.003677       0.023364              9.226861       5.534184      -0.564022      -1.086902      11.898758       3.234423      10.247642           0.001947
           55              C      -1.232336       7.844136      10.289441       0.048433      33.549970 0.45363693E+03  0.10732426E+05                                 9.223564                            7.204611      -0.053644       1.999251                    0.999160      26.950019      76.630701       0.603355       0.429086      -1.060840      -0.009211       0.024442       0.022225       0.034296       0.005722       0.012580      -0.022146       0.040142      -0.054464      -0.039588       0.007301       0.032287             10.876394       5.583820      -0.871940      -1.457684      14.218430       5.139412      12.826931          -0.004167
           56              C      -1.461745       7.486451      11.616623      -0.156532      30.010005 0.43526223E+03  0.10223490E+05                                 8.361922                            6.962155       0.180042       2.031999                    0.999703      29.241357      83.690053       0.624439       0.417607      -1.064746      -0.000730       0.001492      -0.009625       0.009768       0.005927       0.005733      -0.010657      -0.004953      -0.046004      -0.021307       0.005798       0.015509              9.080547       5.086479      -0.638282      -1.208719      10.764035       3.089880      11.391128           0.001755
           57              C      -1.663067       8.496244      12.565003       0.073108      25.334525 0.35434973E+03  0.79637603E+04                                 7.632306                            6.384537       0.107554       2.045420                    0.999424      26.838301      76.947975       0.631775       0.431378      -1.048469       0.007098       0.036686      -0.027197       0.046216       0.010353       0.001820      -0.028823       0.038996       0.002177      -0.041669       0.016408       0.025261              8.257929       4.803042      -0.379384      -0.855798       9.778154       2.275594      10.192591          -0.003645
           58              C      -1.029763       6.786345       9.195578       0.552093      24.671874 0.28540779E+03  0.61175160E+04                                 7.927933                            6.050467      -0.090864       2.018202                    0.999146      23.429259      67.055349       0.594092       0.480998      -1.013490       0.006397      -0.055291      -0.023793       0.060532       0.006580       0.019299      -0.011460       0.158116      -0.165850      -0.067072      -0.042064       0.109136              9.353927       4.822926      -0.662087      -0.858600      13.058281       3.172922      10.180575          -0.001973
           59              C      -1.740114       2.610147      10.478842       0.090277      27.978775 0.32883705E+03  0.72117144E+04                                 8.077473                            6.093238       0.215986       2.087304                    0.999745      25.760829      71.593104       0.659632       0.423396      -1.059495       0.032240      -0.016091      -0.034053       0.049577      -0.001657       0.006203       0.032518       0.036430      -0.066602      -0.048485       0.018162       0.030323              9.451849       6.467991      -1.120131      -1.920570      12.137904      -4.235270       9.749650          -0.003953
           60              C      -1.780931       1.548983      11.388793      -0.149627      34.723307 0.44430698E+03  0.10511490E+05                                 9.289738                            7.072944       0.011344       1.974720                    0.999518      29.647061      85.736150       0.613164       0.422230      -1.059622      -0.001474      -0.009526      -0.012311       0.015636      -0.003975      -0.007818       0.013944       0.024438       0.038423      -0.023949       0.001319       0.022630             10.870717       7.695243      -1.583584      -1.680658      14.339679      -5.311143      10.577230           0.003039
           61              C       2.867620      10.923916       2.522608       0.022228      37.185888 0.44920109E+03  0.10586443E+05                                 9.762627                            7.102999      -0.026752       1.999791                    0.999301      27.136293      76.656793       0.617053       0.421186      -1.067286       0.000000      -0.030610       0.025393       0.039772       0.009188       0.011093       0.017394       0.047061      -0.033988      -0.032296      -0.003286       0.035582             11.999930       8.134821      -1.587675      -1.914720      15.191120      -6.677760      12.673850           0.001851
           62              C       2.867620      12.099193       1.548151       0.565374      25.546588 0.26481116E+03  0.55861909E+04                                 8.070018                            5.825540      -0.081532       2.028454                    0.999143      23.108993      66.209331       0.604170       0.480582      -1.010907      -0.000042       0.050625      -0.041922       0.065729       0.018183       0.021913       0.067914      -0.034862       0.086034      -0.053223      -0.038344       0.091567              9.846988      11.271227      -0.970768      -1.170873       9.871981      -3.910939       8.397755           0.000997
           63              C      -0.933380       0.455679      11.202136       0.022530      37.195112 0.44907474E+03  0.10582217E+05                                 9.764321                            7.101153      -0.025894       2.000079                    0.999302      27.130196      76.623129       0.617274       0.421086      -1.067400      -0.000009       0.030735      -0.025493       0.039931       0.009316       0.011247       0.017306       0.046978      -0.033961      -0.032183      -0.003499       0.035682             12.011489       8.131470      -1.584610      -1.911039      15.214375      -6.700219      12.688622           0.003669
           64              C      -0.933380      -0.719598      12.176593       0.565821      25.548010 0.26475030E+03  0.55845783E+04                                 8.071046                            5.825040      -0.082431       2.028234                    0.999141      23.105137      66.196024       0.604171       0.480610      -1.010893       0.000043      -0.050689       0.041980       0.065816       0.018202       0.021941       0.067974      -0.034769       0.085986      -0.053312      -0.038305       0.091617              9.851688      11.269849      -0.970077      -1.170064       9.881121      -3.918365       8.404094           0.001035
           65              N       2.165714      10.246139      11.920077      -0.196146      33.532425 0.55858752E+03  0.13769552E+05                                 8.801801                            7.761653      -0.101531       1.991956                    0.998553      28.231571      79.060743       0.614369       0.404435      -1.088505       0.024149      -0.083154      -0.110566       0.140437       0.007906       0.009352      -0.064053      -0.010328      -0.075366      -0.073092       0.009233       0.063859              9.496362       6.038650      -0.817525      -0.433392      10.333809       1.474539      12.116628           0.032943
           66              N       3.569526       1.563508       1.448098      -0.196177      33.536695 0.55867066E+03  0.13771928E+05                                 8.801872                            7.761708      -0.101246       1.992014                    0.998554      28.233819      79.064497       0.614437       0.404380      -1.088556      -0.024176       0.093353       0.102299       0.140585       0.007730       0.009505      -0.067491       0.007728      -0.021192      -0.073126       0.009233       0.063893              9.496434       6.038702      -0.274462      -0.883657      11.518780       1.697830      10.931820           0.032775
           67              N      -0.231474       1.133456       1.804667      -0.195464      33.511594 0.55816015E+03  0.13755856E+05                                 8.797600                            7.758275      -0.100578       1.992470                    0.998554      28.216924      79.000733       0.614574       0.404392      -1.088575      -0.024009       0.083189       0.110559       0.140429       0.007998       0.009446      -0.064216      -0.009974      -0.075971      -0.073430       0.009535       0.063895              9.492325       6.036460      -0.816812      -0.433403      10.324263       1.473474      12.116253           0.032779
           68              N      -1.635286       9.816087      12.276646      -0.195481      33.515851 0.55824255E+03  0.13758213E+05                                 8.797668                            7.758322      -0.100329       1.992516                    0.998555      28.219186      79.004604       0.614643       0.404337      -1.088627       0.024039      -0.093343      -0.102334       0.140581       0.007802       0.009613      -0.067665       0.008143      -0.021608      -0.073462       0.009533       0.063929              9.492401       6.036510      -0.274615      -0.882967      11.518479       1.698515      10.922215           0.032605
           69              N       2.867620       8.743861       4.330157      -0.206117      35.465379 0.48129870E+03  0.11338695E+05                                 8.858056                            6.971305       0.271075       2.113287                    0.999483      27.038922      72.095205       0.686614       0.378656      -1.115559       0.000011       0.116618      -0.096692       0.151490      -0.016932      -0.020351       0.063176       0.057095      -0.009407      -0.079349       0.011528       0.067821             10.216802       7.374045      -1.779883      -2.146743      12.334136      -3.692834      10.942225           0.039775
           70              N      -0.933380       2.635734       9.394587      -0.200272      35.956915 0.48836045E+03  0.11562522E+05                                 8.982657                            7.054171       0.153154       2.074169                    0.999354      27.199529      73.023408       0.677035       0.382105      -1.111541       0.000002      -0.111930       0.092807       0.145401      -0.015244      -0.018389       0.063233       0.050201      -0.002527      -0.077107       0.011344       0.065763             10.378367       7.466526      -1.804153      -2.175942      12.547458      -3.783799      11.121118           0.041459
           71              N      -0.933380      13.180116       0.651925      -0.510871      52.869639 0.86146675E+03  0.23534578E+05                                11.624794                            9.635917      -0.049871       1.947267                    0.997090      33.554271      97.154271       0.554701       0.404184      -1.094700      -0.000182      -0.049407       0.040970       0.064185       0.008337       0.010111      -0.029919       0.008951      -0.031512      -0.038845       0.013263       0.025582             13.220721      16.888535       0.216877       0.261757      11.929389      -2.878759      10.844239           0.029339
           72              N      -0.933380      12.259759       1.415021       0.435154      20.806936 0.22768688E+03  0.45284199E+04                                 6.229164                            5.032793       0.018359       2.117229                    0.998718      21.052060      54.662542       0.738220       0.417168      -1.069661      -0.000038       0.030163      -0.025006       0.039181       0.000301       0.000414       0.074397       0.107016      -0.050932      -0.106705       0.044694       0.062012              6.594714       5.306265       0.007092       0.008588       7.831666      -3.144848       6.646211          -0.000963
           73              N      -0.933380      11.370853       2.152040      -0.345615      34.910039 0.50662653E+03  0.12035291E+05                                 8.471259                            7.184196       1.042546       2.322134                    0.999411      29.017583      76.564093       0.674897       0.382032      -1.118090      -0.000007       0.066942      -0.055505       0.086960       0.010257       0.012377      -0.011236       0.202690      -0.211181      -0.080894      -0.056836       0.137730              8.910397       7.970906       0.096244       0.116068      10.140107      -4.032148       8.620179           0.030390
           74              N       2.867620      -1.800521      13.072819      -0.511037      52.880307 0.86165484E+03  0.23541005E+05                                11.626295                            9.636900      -0.049756       1.947244                    0.997092      33.558223      97.168433       0.554679       0.404178      -1.094704       0.000185       0.049513      -0.041048       0.064316       0.008213       0.009960      -0.030002       0.009152      -0.031778      -0.038885       0.013290       0.025595             13.223219      16.892054       0.216224       0.260996      11.931618      -2.879994      10.845987           0.029313
           75              N       2.867620      -0.880164      12.309723       0.435054      20.811536 0.22771810E+03  0.45291435E+04                                 6.230301                            5.033216       0.018239       2.117184                    0.998719      21.051796      54.660397       0.738181       0.417181      -1.069665       0.000043      -0.030218       0.025058       0.039256       0.000261       0.000367       0.074362       0.107036      -0.050979      -0.106678       0.044652       0.062026              6.596696       5.306954       0.007037       0.008534       7.834718      -3.147071       6.648416          -0.000930
           76              N       2.867620       0.008742      11.572704      -0.344926      34.858023 0.50557518E+03  0.12003551E+05                                 8.461369                            7.175243       1.044918       2.323117                    0.999414      28.997011      76.477272       0.675559       0.381873      -1.118255       0.000009      -0.066748       0.055350       0.086712       0.010174       0.012275      -0.011449       0.202579      -0.211222      -0.081066      -0.056595       0.137661              8.901120       7.960335       0.096017       0.115811      10.131088      -4.030061       8.611936           0.030928
           77              O       2.794229       8.380592       7.257919      -0.552865      38.290627 0.53420789E+03  0.12841912E+05                                 9.089915                            7.131108       0.393035       2.160824                    0.998488      28.098883      74.242494       0.713759       0.356973      -1.138801       0.003848      -0.031056       0.038047       0.049263       0.010377       0.013091      -0.012428       0.055138       0.120190      -0.051847       0.006396       0.045451             10.861364       5.539348      -0.086736      -0.486411       6.969494      -0.145535      20.075249           0.027294
           78              O       2.891780       6.518935       8.539536      -0.549497      30.751766 0.53033620E+03  0.12714968E+05                                 7.730943                            7.127413       0.746423       2.262665                    0.999027      28.413179      74.767234       0.711211       0.359206      -1.137984      -0.002531      -0.002045       0.003338       0.004662       0.001912       0.014505      -0.033030      -0.000846      -0.395321      -0.138186       0.066477       0.071709              7.965052       5.992432      -0.749115       0.000827      11.227500       0.978974       6.675225           0.011375
           79              O       1.808264      12.797038       1.505467      -0.528938      45.681182 0.66718715E+03  0.16987511E+05                                10.395232                            8.184471      -0.195187       1.985573                    0.994238      28.483318      77.936548       0.638939       0.376500      -1.121597       0.021842       0.011523      -0.016286       0.029582      -0.035323       0.032472       0.028726       0.030717      -0.038960      -0.065863       0.017559       0.048304             12.428481      17.200850      -6.206258       2.384500      11.735389      -1.856012       8.349205           0.036801
           80              O       2.941011       5.799472       4.144873      -0.552837      38.288145 0.53416724E+03  0.12840702E+05                                 9.089628                            7.130915       0.393051       2.160855                    0.998487      28.097549      74.238508       0.713756       0.356981      -1.138793      -0.003774      -0.043182       0.023484       0.049299       0.010987       0.012546       0.004393      -0.033998      -0.147150      -0.051752       0.006328       0.045424             10.860985       5.539202      -0.461900      -0.175314      19.677883       2.249694       7.365868           0.027382
           81              O       2.843460       4.195222       5.736943      -0.549443      30.751223 0.53032528E+03  0.12714649E+05                                 7.730899                            7.127376       0.746322       2.262645                    0.999026      28.412726      74.766040       0.711207       0.359210      -1.137980       0.002552      -0.003638       0.001411       0.004662       0.013948       0.004598      -0.066828       0.178415       0.142478      -0.138201       0.066485       0.071716              7.965007       5.992411       0.139562      -0.735995       6.474985       0.083253      11.427624           0.011551
           82              O       3.926976      12.270390       0.870286      -0.528899      45.673088 0.66704885E+03  0.16983083E+05                                10.393952                            8.183541      -0.194935       1.985690                    0.994235      28.480709      77.926937       0.638986       0.376492      -1.121605      -0.021754       0.018237      -0.008342       0.029588       0.038493      -0.028690       0.026053       0.045200       0.004459      -0.065934       0.017619       0.048315             12.426849      17.198612       3.492185      -5.656441       9.139777      -2.344586      10.942157           0.036843
           83              O      -0.859989       2.999003       6.466825      -0.541051      38.782744 0.54086865E+03  0.13055205E+05                                 9.208468                            7.206995       0.273490       2.124277                    0.998143      28.128292      74.711651       0.704638       0.360121      -1.135187      -0.004795       0.034162      -0.034886       0.049062       0.008500       0.009259      -0.013149       0.052237       0.124441      -0.050495       0.005468       0.045027             11.026483       5.605237      -0.088659      -0.498467       7.048612      -0.115454      20.425599           0.032103
           84              O      -0.957540       4.860660       5.185208      -0.541500      30.206628 0.51839429E+03  0.12353417E+05                                 7.624525                            7.033575       0.779047       2.276485                    0.999055      28.199535      73.888709       0.718217       0.357868      -1.139477       0.002391       0.001207      -0.000028       0.002679       0.001714       0.014056      -0.030798       0.002067      -0.390649      -0.135973       0.067019       0.068953              7.851019       5.911197      -0.734883       0.002781      11.055916       0.942949       6.585944           0.015305
           85              O       0.125976      -1.417443      12.219277      -0.528990      45.682971 0.66715280E+03  0.16986303E+05                                10.395539                            8.184064      -0.194913       1.985669                    0.994236      28.482793      77.932641       0.638982       0.376482      -1.121618      -0.021869      -0.011396       0.016311       0.029567      -0.035278       0.032510       0.028739       0.030734      -0.038708      -0.065863       0.017603       0.048260             12.431093      17.199150      -6.208820       2.388184      11.742092      -1.861218       8.352036           0.036996
           86              O      -1.006771       5.580123       9.579871      -0.541070      38.782723 0.54086808E+03  0.13055191E+05                                 9.208483                            7.207006       0.273499       2.124279                    0.998144      28.128245      74.711583       0.704636       0.360122      -1.135185       0.004829       0.040607      -0.027103       0.049059       0.007527       0.010092       0.003828      -0.037845      -0.145865      -0.050509       0.005485       0.045025             11.026512       5.605255      -0.473429      -0.179451      20.008793       2.327254       7.465488           0.032076
           87              O      -0.909220       7.184373       7.987801      -0.541442      30.205366 0.51836637E+03  0.12352568E+05                                 7.624246                            7.033325       0.779212       2.276544                    0.999055      28.199195      73.886924       0.718241       0.357862      -1.139484      -0.002404       0.000237      -0.001176       0.002687       0.013506       0.004304      -0.064045       0.178501       0.138631      -0.135985       0.067031       0.068954              7.850728       5.910997       0.138842      -0.721626       6.395798       0.064647      11.245387           0.015352
           88              O      -1.992736      -0.890795      12.854458      -0.528940      45.674109 0.66700034E+03  0.16981426E+05                                10.394160                            8.183056      -0.194687       1.985783                    0.994233      28.479889      77.922026       0.639031       0.376475      -1.121625       0.021779      -0.018229       0.008219       0.029566       0.038523      -0.028637       0.026089       0.045093       0.004333      -0.065934       0.017662       0.048272             12.429332      17.196758       3.496246      -5.658215       9.144538      -2.350096      10.946701           0.037021

******************************************************
Auxiliary information for the entire system
The total spin magnetic moment of the unit cell is   6.926395
The total net atomic charge of the unit cell is   -0.000005
Accuracy of reproducing the electrostatic potential in the unit cell:
  The inner radius (bohr) =    5.0000
  The outer radius (bohr) =   12.0000
  Valid grid points have density less than (e/(bohr^3)) =    0.0001
  The number of valid grid points were=        38396
  The rms potential error without charges in kcal/mol is=      7.36506
  The rms potential error with partial charges in kcal/mol is=      0.70650
  The RRMSE value at monopole order=      0.09593
  The rms potential error with partial charges and cloud penetration in kcal/mol is=      0.71800
  The RRMSE value at monopole order with cloud penetration is=      0.09749
  The rms potential error with partial charges and atomic dipoles in kcal/mol is=      0.31902
  The RRMSE value at dipole order=      0.04331
  The rms potential error with partial charges, atomic dipoles and cloud penetration in kcal/mol is=      0.30908
  The RRMSE value at dipole order with cloud penetration=      0.04197

******************************************************
The electron densities and ab initio electrostatic potential were computed in VASP using the PBE functional and
projector augmented wave method. See the main text of the journal article for a description of computational details.
The atomic charges, dipoles, and quadrupoles were computed with the DDEC6 method as described in
(a) T. A. Manz and N. Gabaldon Limas, RSC Adv. 6 (2016) 47771-47801 DOI: 10.1039/c6ra04656h
(b) N. Gabaldon Limas and T. A. Manz, RSC Adv. 8 (2018) 2678-2707 DOI: 10.1039/c7ra11829e.
For each atom in the material, the electron cloud parameters were fit to the spherically averaged atom-in-material
electron density using radial positions for which this density was between 10^-4 and 10^-2 electrons per cubic bohr.
The polarizabilities, dispersion coefficients, and quantum Drude oscillator (QDO) parameters were fit using the MCLF method.
The magnetic structure of the system was optimized in VASP from the default ferromagnetic initial guess using spin polarization.
The atomic spin moments (ASMs) were computed on this optimized magnetic structure using the DDEC6 partition as inputs
to the method of T. A. Manz and D. S. Sholl, J. Chem. Theory Comput. 7 (2011) 4146-4164 DOI: 10.1021/ct200539n.
The RMSE and RRMSE were computed using a uniform grid with Ewald summation.
