# Supplementary material for: A collection of forcefield precursors for metal–organic frameworks
Source: RSC Adv. 2019 Nov 13;9(63):36492–507. doi: 10.1039/c9ra07327b (PMC9075174; doi:10.1039/c9ra07327b)
Supplement: RA-009-C9RA07327B-s4323 [file RA-009-C9RA07327B-s4323.xyz]

  312
jmolscript: load "" {1 1 1} spacegroup "x,y,z" unitcell [{     27.999900     0.000000     0.000000 }, {      0.000000    27.999900     0.000000 }, {     13.999947    13.999947    21.984597 }]
Cu    40.629392    14.001767    21.740788     0.908003
Cu    29.375112    14.002607    21.740788     0.908194
Cu    21.007764     8.363289    10.750028     0.910356
Cu    21.003144    19.637588    10.748489     0.910735
Cu    12.640135    28.004800     0.241611     0.912063
Cu     1.365975    27.998920     0.238533     0.907656
Cu    21.006643    33.637118    11.235888     0.912935
Cu    21.002163    22.363239    11.234129     0.910417
H     16.630678    16.922157    19.459666     0.112348
H     16.900317    18.746351    17.854790     0.105448
H     12.632853    18.830630    17.226031     0.114581
H     12.356073    17.006577    18.825850     0.114124
H     25.365807    39.082958    19.463623     0.112252
H     25.096308    37.257784    17.858968     0.105636
H     29.363913    37.173645    17.231307     0.115183
H     29.640552    38.997838    18.829587     0.113419
H     23.925773    32.360183     8.466488     0.112178
H     25.750247    32.094184     6.859854     0.105431
H     25.828927     8.362869     6.236371     0.114191
H     24.006133     8.635588     7.836410     0.113088
H     18.079814    23.638914     8.466708     0.112466
H     16.254081    23.906454     6.861613     0.105316
H     16.171201    19.638429     6.237690     0.113933
H     17.995535    19.363610     7.836629     0.112916
H     16.639500    25.079230     2.526030     0.112083
H     16.903539    23.254196     4.131785     0.105772
H     12.634814    23.176217     4.752410     0.113763
H     12.363775    25.000410     3.152371     0.112703
H     25.364269     2.923469     2.522952     0.112068
H     25.098130     4.747802     4.128927     0.106289
H     29.366014     4.826342     4.753510     0.114121
H     29.639714     3.003129     3.153251     0.113269
H     23.926053     9.638264    13.518988     0.112369
H     25.747026     9.905523    15.128920     0.105298
H     25.827246    33.636978    15.753063     0.114883
H     24.007532    33.363139    14.149506     0.114156
H     18.077714    18.359673    13.517229     0.112663
H     16.254360    18.095353    15.125623     0.105539
H     16.178060    22.364078    15.746687     0.115199
H     17.999594    22.635257    14.144670     0.114202
H     25.366089    25.078810     2.523172     0.112152
H     25.099530    23.253776     4.127608     0.105217
H     29.367274    23.172857     4.752850     0.115274
H     29.641394    24.997610     3.153690     0.113653
H     16.644680     2.926409     2.524491     0.111996
H     16.910119     4.751162     4.131126     0.104876
H     12.641814     4.829842     4.754169     0.115040
H     12.369235     3.006629     3.153910     0.113792
H     18.079254     9.640364    13.514371     0.112483
H     16.254640     9.906503    15.121226     0.105543
H     16.174980    33.638518    15.744049     0.113662
H     17.997774    33.364959    14.144010     0.112289
H     23.925213    18.364153    13.517229     0.112269
H     25.751226    18.097733    15.121885     0.106003
H     25.830886    22.365898    15.746468     0.114697
H     24.005992    22.639037    14.147968     0.112954
H     25.372387    16.925377    19.459446     0.112489
H     25.104428    18.748451    17.852372     0.105800
H     29.372033    18.829510    17.225591     0.113983
H     29.647272    17.007277    18.826949     0.113610
H     16.633898    39.079178    19.460326     0.111807
H     16.903397    37.255125    17.854351     0.106045
H     12.635933    37.171405    17.226910     0.114602
H     12.359153    38.994338    18.827169     0.113092
H     18.080234    32.362983     8.470006     0.112102
H     16.256041    32.097824     6.862932     0.105479
H     16.177921     8.366229     6.240768     0.114437
H     18.000855     8.638528     7.841466     0.113096
H     23.925493    23.640734     8.464729     0.112305
H     25.748147    23.905754     6.856116     0.105143
H     25.825427    19.636889     6.234392     0.115308
H     24.004453    19.365430     7.836849     0.113276
H     38.482780    16.114220    21.326378     0.105103
H     36.064848    16.172319    21.090483     0.112824
H     31.522565    39.891455    21.323300     0.105621
H     33.940076    39.834895    21.088065     0.113678
H     23.116296    10.534261    10.339576     0.106833
H     23.142196    12.942672    10.091809     0.113791
H     18.833151    17.461156    10.278898     0.114707
H     18.800251    15.050225    10.036408     0.115533
H     10.453203    25.829628     0.714499     0.114303
H      8.034431    25.802048     0.946437     0.116938
H      3.522107     2.104752     0.652503     0.105569
H      5.937659     2.151512     0.900049     0.112620
H     23.113916    31.484206    11.658432     0.107576
H     23.160256    29.080275    11.902241     0.113820
H     18.892511    24.515731    11.656013     0.107485
H     18.845751    26.919802    11.900043     0.113039
H      3.501667    25.885067     0.656020     0.105375
H      5.915679    25.814088     0.898071     0.113465
H     10.467203     2.108392     0.658219     0.107449
H      8.057951     2.139892     0.891475     0.113383
H     18.834971    31.444446    11.689210     0.114107
H     18.819851    29.029175    11.934119     0.116435
H     23.171316    24.555631    11.691848     0.114550
H     23.186436    26.970622    11.936757     0.115404
H     31.519485    16.111420    21.318464     0.105388
H     33.937416    16.171199    21.081250     0.115399
H     38.483340    39.894255    21.321102     0.105220
H     36.066108    39.835735    21.084108     0.113718
H     18.837491    10.536921    10.283075     0.113928
H     18.801651    12.947712    10.039486     0.116673
H     23.111676    17.469136    10.338916     0.107737
H     23.140936    15.060445    10.093788     0.112922
C     37.938602    15.180003    21.283948     0.093630
C     36.532307    15.203103    21.148303    -0.175716
C     14.299546    15.744901    20.274635     0.591364
C     14.472586    16.815337    19.266421    -0.012232
C     15.751201    17.318636    18.967211    -0.092344
C     15.907441    18.356872    18.043858    -0.122153
C     14.788005    18.916030    17.405865     0.003205
C     13.511629    18.413572    17.702877    -0.102461
C     13.355250    17.368755    18.616777    -0.093038
C     32.066323    40.825811    21.281530     0.093831
C     33.472478    40.803691    21.146544    -0.175498
C     27.700158    40.259793    20.277493     0.590868
C     27.524319    39.189357    19.270159    -0.011443
C     26.245284    38.686199    18.971608    -0.091616
C     26.089044    37.646843    18.048695    -0.122795
C     27.209460    37.087545    17.411801     0.002024
C     28.485276    37.590563    17.707933    -0.102012
C     28.641655    38.635659    18.620954    -0.093683
C     22.173679    11.063319    10.288352     0.101328
C     22.175779    12.469894    10.147430    -0.179422
C     22.749217     6.693235     9.284315     0.592108
C     23.817694     6.518796     8.275222    -0.012087
C     24.321692     5.240600     7.974913    -0.092016
C     25.360488     5.086321     7.051120    -0.121662
C     25.917827     6.207857     6.414226     0.001775
C     25.413688     7.483112     6.712557    -0.101725
C     24.369292     7.637112     7.626237    -0.091988
C     19.769328    16.919498    10.257573     0.076016
C     19.765408    15.520063    10.119510    -0.171742
C     19.257490    21.305683     9.283216     0.592488
C     18.186634    21.480262     8.275662    -0.013076
C     17.682776    22.758878     7.975572    -0.092079
C     16.643420    22.913997     7.052219    -0.122309
C     16.084262    21.793161     6.415545     0.004323
C     16.587980    20.517766     6.713656    -0.102748
C     17.632936    20.362366     7.626896    -0.091414
C      9.912524    26.766504     0.730328     0.078781
C      8.510709    26.764684     0.863335    -0.174149
C     14.309349    26.258866     1.706444     0.590976
C     14.480848    25.188570     2.714878    -0.012702
C     15.758483    24.683451     3.016507    -0.090647
C     15.911783    23.644795     3.940519    -0.123448
C     14.789967    23.087737     4.576973     0.003655
C     13.514991    23.592155     4.277323    -0.101960
C     13.361972    24.636692     3.362984    -0.092002
C      4.061805     1.168296     0.698451     0.092876
C      5.467540     1.184396     0.839372    -0.175233
C     27.696241     1.744534     1.705345     0.593216
C     27.523061     2.814550     2.713779    -0.012135
C     26.244586     3.319108     3.014088    -0.091857
C     26.090446     4.357764     3.938101    -0.123884
C     27.211562     4.914962     4.575214     0.004919
C     28.486538     4.410824     4.276884    -0.102521
C     28.641097     3.366428     3.362764    -0.092135
C     22.175499    30.947308    11.704380     0.099649
C     22.189219    29.541993    11.843762    -0.180020
C     22.749777    35.305772    12.701601     0.592479
C     23.818253    35.479651    13.710694    -0.012095
C     24.321411    36.758127    14.011443    -0.092099
C     25.358387    36.913106    14.937215    -0.122595
C     25.915305    35.791990    15.574768     0.002303
C     25.412287    34.516455    15.275997    -0.101120
C     24.369711    34.361755    14.360339    -0.094177
C     19.830788    25.052769    11.703061     0.100050
C     19.816928    26.457944    11.842663    -0.178678
C     19.257349    20.691504    12.698083     0.592071
C     18.187193    20.518185    13.706737    -0.012858
C     17.682355    19.240269    14.008365    -0.091616
C     16.644259    19.087250    14.933257    -0.123320
C     16.087060    20.209206    15.569492     0.004020
C     16.592459    21.483761    15.270501    -0.103649
C     17.636295    21.636921    14.355502    -0.092667
C      4.050465    26.816624     0.700429     0.094266
C      5.455780    26.786384     0.839812    -0.176712
C     27.696241    26.257046     1.705785     0.592701
C     27.524321    25.187170     2.714438    -0.012236
C     26.246406    24.682891     3.014748    -0.091940
C     26.091566    23.643815     3.937661    -0.122060
C     27.212262    23.085637     4.574555     0.003765
C     28.487938    23.589355     4.276884    -0.104249
C     28.642497    24.634592     3.363204    -0.092403
C      9.936184     1.166896     0.704167     0.099496
C      8.528489     1.172356     0.838053    -0.178050
C     14.312429     1.748034     1.706444     0.592794
C     14.486028     2.817910     2.715098    -0.012375
C     15.764223     3.322188     3.015847    -0.092154
C     15.917943     4.360704     3.940079    -0.121369
C     14.796687     4.918042     4.576973     0.000821
C     13.521711     4.414184     4.278203    -0.101536
C     13.367712     3.369788     3.364083    -0.092548
C     19.774788    30.909508    11.717131     0.079080
C     19.780808    29.509093    11.855853    -0.174311
C     19.260009    35.307592    12.698743     0.591683
C     18.188033    35.481611    13.705418    -0.012989
C     17.683475    36.759807    14.005727    -0.091694
C     16.644819    36.914226    14.930180    -0.123266
C     16.087480    35.793250    15.567513     0.003529
C     16.591059    34.517995    15.268303    -0.102214
C     17.635455    34.363715    14.354183    -0.090658
C     22.231219    25.090569    11.718450     0.075956
C     22.225339    26.490844    11.857392    -0.171378
C     22.746837    20.696404    12.700062     0.592947
C     23.816853    20.522665    13.708495    -0.013222
C     24.321551    19.244329    14.008585    -0.091345
C     25.360907    19.089770    14.931499    -0.124379
C     25.919365    20.211026    15.567953     0.005090
C     25.414667    21.486281    15.270501    -0.103783
C     24.369291    21.640701    14.357481    -0.091175
C     32.064783    15.177763    21.278672     0.096174
C     33.470938    15.201843    21.143246    -0.178667
C     27.704218    15.747421    20.275514     0.593896
C     27.530619    16.817297    19.266861    -0.012918
C     26.252144    17.321016    18.966991    -0.091330
C     26.097024    18.359252    18.042759    -0.122774
C     27.216880    18.916870    17.404546     0.002889
C     28.492976    18.413572    17.702437    -0.101374
C     28.648515    17.369875    18.617216    -0.092772
C     37.938742    40.828051    21.281090     0.093730
C     36.532867    40.805091    21.145225    -0.176899
C     14.300666    40.256013    20.274635     0.592241
C     14.475246    39.185997    19.267081    -0.012924
C     15.754421    38.682699    18.967871    -0.090877
C     15.910661    37.644463    18.044078    -0.123630
C     14.790945    37.086145    17.405645     0.004160
C     13.514569    37.588323    17.703536    -0.103362
C     13.358330    38.632439    18.617656    -0.091122
C     19.772968    11.079839    10.261091     0.079322
C     19.767228    12.479134    10.121928    -0.176055
C     19.260710     6.694635     9.286953     0.592305
C     18.189714     6.521596     8.279619    -0.012397
C     17.684876     5.243680     7.978870    -0.091058
C     16.646500     5.090101     7.054417    -0.122337
C     16.089722     6.211357     6.417084     0.001105
C     16.593440     7.486472     6.716514    -0.100884
C     17.637556     7.640192     7.631073    -0.093696
C     22.170039    16.938818    10.287033     0.098163
C     22.173819    15.531963    10.147430    -0.175611
C     22.747117    21.308763     9.284095     0.592227
C     23.816434    21.482082     8.275002    -0.013113
C     24.320712    22.760278     7.973374    -0.092425
C     25.358668    22.913717     7.048262    -0.121658
C     25.916147    21.792041     6.412028     0.002967
C     25.410888    20.517066     6.710798    -0.103737
C     24.367472    20.363766     7.626017    -0.090731
C     35.773929    14.004007    21.115986     0.095890
C     34.230295    14.003167    21.115106     0.093111
C     20.972904    13.228131    10.104780     0.098705
C     20.972204    14.772466    10.104121     0.093247
C      7.765772    27.973020     0.876746     0.095365
C      6.221018    27.981420     0.873228     0.094848
C     20.993623    28.771996    11.879377     0.096367
C     21.012523    27.227941    11.879597     0.095673
C     14.933604    20.069626    16.488668     0.356454
C     27.066381    35.933389    16.495483     0.358648
C     27.070163     6.066878     5.495050     0.355870
C     14.931226    21.935681     5.497029     0.356116
C     27.068483    21.932181     5.491972     0.356845
C     14.938226     6.070378     5.496589     0.359688
C     14.934444    35.933809    16.486469     0.356589
C     27.073521    20.069346    16.485590     0.355926
N     38.620819    14.003867    21.387056    -0.235767
N     31.383405    14.001627    21.384418    -0.238729
N     21.011124    10.363322    10.389921    -0.246025
N     21.006924    17.637416    10.387282    -0.243604
N     10.634362    28.003540     0.602818    -0.245416
N      3.374128    27.995560     0.594683    -0.236046
N     21.008183    31.637225    11.597095    -0.244814
N     20.997963    24.362991    11.595996    -0.243722
O     13.132090    15.298163    20.515806    -0.556454
O     15.315942    15.296343    20.895920    -0.557605
O     28.867754    40.706392    20.516246    -0.556745
O     26.684742    40.707932    20.900756    -0.556763
O     22.302759     7.860411     9.524167    -0.556383
O     22.302339    33.678418     9.908678    -0.558148
O     19.705628    20.138787     9.523068    -0.557408
O     19.705348    22.320819     9.906919    -0.557643
O     13.143153    26.708544     1.466812    -0.556206
O     15.325885    26.704764     1.083181    -0.557719
O     28.862857     1.295835     1.464614    -0.558126
O     26.679565     1.298215     1.082741    -0.558622
O     22.301779    34.139016    12.461969    -0.557652
O     22.303599     8.320729    12.077019    -0.557987
O     19.705628    21.858260    12.458891    -0.557319
O     19.704368    19.676368    12.073941    -0.557932
O     28.862997    26.703644     1.463954    -0.557123
O     26.679425    26.704904     1.084280    -0.558730
O     13.144833     1.301155     1.466373    -0.557245
O     15.327985     1.300035     1.083401    -0.559384
O     19.708568    34.140276    12.460430    -0.557083
O     19.708428     8.322549    12.075040    -0.557333
O     22.299119    21.863440    12.459990    -0.556977
O     22.299539    19.681268    12.076359    -0.558124
O     28.871114    15.298723    20.514927    -0.557797
O     26.688102    15.301662    20.899437    -0.558874
O     13.133630    40.704572    20.514707    -0.557454
O     15.316922    40.702752    20.897459    -0.557902
O     19.710388     7.861391     9.525266    -0.557210
O     19.707868    33.679258     9.910876    -0.557945
O     22.299119    20.141727     9.523288    -0.557524
O     22.300099    22.323619     9.908238    -0.557154
O     14.074427    20.935803    16.491526    -0.404559
O     27.926958    35.068333    16.499220    -0.405787
O     27.932699     6.929975     5.495270    -0.404195
O     14.067569    21.073704     5.498128    -0.404750
O     27.928500    21.066284     5.488674    -0.404889
O     14.075549     6.933614     5.495710    -0.405844
O     14.072887    35.069733    16.486909    -0.404584
O     27.935778    20.933003    16.484930    -0.404391

The following XYZ coordinates are in angstroms. Other properties are in atomic units.
The sperically averaged electron density of each atom fit to a function of the form exp(a - br)
eigen_1, eigen_2 and eigen_3 are the three eigenvalues of traceless quadrupole moment tensor
  atom number  atomic symbol              X              Y              Z     net charge C6 coefficient C8 coefficient C10 coefficient fluctuating dipole atomic polarizability isotropic forcefield polarizability              a              b squared Pearson coefficient          <r^3>          <r^4>         wp_QDO          m_QDO          q_QDO       dipole_x       dipole_y       dipole_z         dipole            Qxy            Qxz            Qyz     Q(x^2-y^2)  Q(3z^2 - R^2)        eigen_1        eigen_2        eigen_3 static polarizability      alpha(xx)      alpha(xy)      alpha(xz)      alpha(yy)      alpha(yz)      alpha(zz) atomic spin moment
            1             Cu      40.629392      14.001767      21.740788       0.908003      65.117875 0.92817148E+03  0.24494240E+05                                13.596750                           10.236042       1.263003       2.354602                    0.994559      39.180064      93.693858       0.548281       0.423318      -1.141308      -0.053553       0.000302      -0.009254       0.054348       0.000274      -0.061879       0.000278      -0.343812       0.310482      -0.234966       0.114798       0.120169             19.177867      18.757592      -0.013485      -2.254803      18.645799      -0.003145      20.130210          -0.722800
            2             Cu      29.375112      14.002607      21.740788       0.908194      65.133738 0.92816684E+03  0.24494036E+05                                13.598524                           10.235408       1.259865       2.353786                    0.994475      39.176525      93.684597       0.548348       0.423268      -1.141344       0.053892       0.000124      -0.008574       0.054570       0.000286       0.062153      -0.000678      -0.343142       0.309482      -0.234590       0.114529       0.120061             19.187548      18.773703       0.028746       2.264772      18.658463       0.001935      20.130478          -0.723004
            3             Cu      21.007764       8.363289      10.750028       0.910356      65.086501 0.92423554E+03  0.24365999E+05                                13.597151                           10.217229       1.261535       2.354858                    0.994541      39.154503      93.605089       0.548516       0.423560      -1.141074      -0.000623       0.057403      -0.009832       0.058243       0.000402       0.000294       0.062124       0.338794       0.307587      -0.232192       0.114027       0.118165             19.197373      18.696923       0.019749      -0.013996      18.738048       2.226865      20.157148          -0.723861
            4             Cu      21.003144      19.637588      10.748489       0.910735      65.090738 0.92477465E+03  0.24383419E+05                                13.597668                           10.219972       1.274134       2.358322                    0.994694      39.152561      93.602243       0.548470       0.423540      -1.141103      -0.000352      -0.057393      -0.010728       0.058388      -0.000054      -0.000296      -0.061930       0.339617       0.307264      -0.232472       0.113857       0.118615             19.196580      18.695451      -0.021693      -0.025440      18.739462      -2.222581      20.154828           0.724091
            5             Cu      12.640135      28.004800       0.241611       0.912063      65.042317 0.92465104E+03  0.24377477E+05                                13.579109                           10.209142       1.257898       2.353928                    0.994519      39.124959      93.507706       0.549621       0.422700      -1.141758      -0.056311       0.000589       0.010124       0.057217      -0.000813       0.061863       0.000861      -0.338334       0.307667      -0.231890       0.113877       0.118014             19.151546      18.635789      -0.013127       2.229707      18.676221       0.018598      20.142627           0.722875
            6             Cu       1.365975      27.998920       0.238533       0.907656      65.119476 0.92751989E+03  0.24471798E+05                                13.593232                           10.229527       1.271841       2.357193                    0.994675      39.179668      93.670997       0.548712       0.423077      -1.141515       0.052926      -0.000472       0.010546       0.053969       0.000542      -0.062257       0.000036      -0.343702       0.312047      -0.235283       0.115438       0.119845             19.175340      18.725854      -0.048153      -2.246784      18.657197       0.005453      20.142967           0.723062
            7             Cu      21.006643      33.637118      11.235888       0.912935      64.931148 0.92178283E+03  0.24283076E+05                                13.573953                           10.201874       1.253808       2.353297                    0.994495      39.095050      93.401160       0.549121       0.423411      -1.141273       0.000539      -0.057117       0.010022       0.057992      -0.001268       0.000540       0.062451       0.338263       0.308807      -0.232241       0.114543       0.117697             19.161244      18.661994      -0.097317       0.015017      18.701707       2.217048      20.120031           0.723680
            8             Cu      21.002163      22.363239      11.234129       0.910417      65.077721 0.92443924E+03  0.24371461E+05                                13.593454                           10.216136       1.277660       2.359329                    0.994717      39.152059      93.583726       0.548753       0.423376      -1.141256      -0.000235       0.056963       0.010984       0.058013       0.000289      -0.000476      -0.062506       0.339878       0.306347      -0.232667       0.113733       0.118934             19.191193      18.692179      -0.067459      -0.015358      18.728197      -2.216742      20.153201          -0.723970
            9              H      16.630678      16.922157      19.459666       0.112348       1.809059 0.14928977E+02  0.16726085E+03                                 2.250136                            2.102678      -1.329941       2.212879                    0.996458       3.869354      10.704636       0.492261       1.110572      -0.752237       0.043245      -0.017812       0.021347       0.051411      -0.000916       0.005863      -0.009482       0.027945      -0.035328      -0.019990      -0.001169       0.021160              2.319656       2.577961      -0.343210       0.425287       2.106504      -0.511218       2.274502           0.000207
           10              H      16.900317      18.746351      17.854790       0.105448       1.997057 0.16710477E+02  0.19224343E+03                                 2.400358                            2.223470      -1.346754       2.200438                    0.995689       3.946235      11.001305       0.479886       1.109443      -0.753714       0.048914       0.014563      -0.002398       0.051092       0.003472       0.005287      -0.011165       0.029257      -0.048569      -0.024375       0.000802       0.023573              2.557119       3.089803       0.633770      -0.502370       2.240362      -0.468359       2.341191          -0.000107
           11              H      12.632853      18.830630      17.226031       0.114581       1.930608 0.16023396E+02  0.18210690E+03                                 2.339046                            2.172293      -1.335349       2.214476                    0.996018       3.822857      10.534455       0.488001       1.104367      -0.755852      -0.045033       0.018450      -0.019970       0.052604      -0.001558       0.006493      -0.014161       0.038915      -0.015505      -0.026458       0.002331       0.024127              2.411454       2.876586      -0.369523       0.407738       2.155315      -0.436896       2.202462           0.000108
           12              H      12.356073      17.006577      18.825850       0.114124       1.820182 0.14639630E+02  0.16325318E+03                                 2.264275                            2.083021      -1.306991       2.223395                    0.996587       3.847603      10.626956       0.494181       1.111446      -0.751930      -0.048014      -0.015272       0.007413       0.050927       0.002722       0.003242      -0.008214       0.030393      -0.036934      -0.019490      -0.002301       0.021791              2.440928       3.113975       0.579053      -0.454843       2.136193      -0.407358       2.072614          -0.000206
           13              H      25.365807      39.082958      19.463623       0.112252       1.823212 0.15075324E+02  0.16933589E+03                                 2.263191                            2.114047      -1.333034       2.211216                    0.996452       3.882059      10.758391       0.490490       1.111716      -0.751942      -0.043241       0.017723       0.020948       0.051212      -0.001109      -0.005961       0.009585       0.027967      -0.035310      -0.020082      -0.001166       0.021248              2.333323       2.597816      -0.345506      -0.429859       2.116029       0.512981       2.286123           0.000208
           14              H      25.096308      37.257784      17.858968       0.105636       1.993723 0.16678583E+02  0.19177439E+03                                 2.396802                            2.220702      -1.340517       2.202740                    0.995679       3.944284      10.990973       0.480421       1.108799      -0.753865      -0.048980      -0.014561      -0.002295       0.051150       0.003450      -0.005158       0.011155       0.029099      -0.048323      -0.024269       0.000844       0.023425              2.552651       3.085170       0.631235       0.500219       2.235933       0.466404       2.336851          -0.000110
           15              H      29.363913      37.173645      17.231307       0.115183       1.927965 0.15995795E+02  0.18169843E+03                                 2.335394                            2.169151      -1.327645       2.217482                    0.996016       3.822321      10.527119       0.488827       1.103075      -0.756142       0.044549      -0.018452      -0.019794       0.052124      -0.001526      -0.006611       0.014031       0.039272      -0.015319      -0.026468       0.002162       0.024306              2.407554       2.871358      -0.367861      -0.406392       2.152445       0.436200       2.198858           0.000109
           16              H      29.640552      38.997838      18.829587       0.113419       1.817901 0.14615764E+02  0.16293120E+03                                 2.263179                            2.081954      -1.312910       2.221448                    0.996558       3.846340      10.623910       0.494051       1.112121      -0.751766       0.048587       0.015598       0.007579       0.051589       0.002537      -0.003459       0.008215       0.030066      -0.036835      -0.019426      -0.002201       0.021626              2.440157       3.111981       0.579812       0.454372       2.136806       0.407794       2.071683          -0.000205
           17              H      23.925773      32.360183       8.466488       0.112178       1.806736 0.14908321E+02  0.16693496E+03                                 2.246071                            2.099576      -1.317954       2.217413                    0.996531       3.866615      10.686368       0.493312       1.108832      -0.752697      -0.017720      -0.043418       0.021415       0.051553       0.001070      -0.009591      -0.006062      -0.028129      -0.035800      -0.020207      -0.001221       0.021428              2.314467       2.099697       0.341544      -0.506673       2.575125      -0.423613       2.268581           0.000211
           18              H      25.750247      32.094184       6.859854       0.105431       1.990442 0.16641189E+02  0.19122421E+03                                 2.393117                            2.217302      -1.332933       2.205790                    0.995717       3.943423      10.982708       0.481117       1.107890      -0.754070       0.014767      -0.049076      -0.002315       0.051302      -0.003311      -0.011154      -0.005037      -0.029263      -0.047911      -0.024174       0.000781       0.023393              2.548831       2.233483      -0.630420      -0.466506       3.077839       0.501249       2.335172          -0.000107
           19              H      25.828927       8.362869       6.236371       0.114191       1.931788 0.16035184E+02  0.18224539E+03                                 2.337591                            2.171118      -1.328575       2.216580                    0.995897       3.827710      10.542480       0.488877       1.102361      -0.756316       0.018331       0.045069      -0.020371       0.052746       0.001615      -0.014107      -0.006551      -0.039541      -0.016575      -0.026609       0.002024       0.024586              2.409820       2.152750       0.367847      -0.435784       2.876043      -0.406936       2.200666           0.000106
           20              H      24.006133       8.635588       7.836410       0.113088       1.819656 0.14637035E+02  0.16321213E+03                                 2.263846                            2.082859      -1.314090       2.220603                    0.996586       3.847631      10.625601       0.494207       1.111470      -0.751948      -0.015627       0.048671       0.007675       0.051691      -0.002584      -0.008314      -0.003439      -0.030245      -0.036803      -0.019554      -0.002156       0.021710              2.440237       2.137755      -0.579736      -0.408640       3.109839       0.454586       2.073117          -0.000206
           21              H      18.079814      23.638914       8.466708       0.112466       1.806885 0.14909847E+02  0.16697286E+03                                 2.247332                            2.100597      -1.323481       2.215481                    0.996501       3.865760      10.688128       0.492822       1.109797      -0.752459       0.017676       0.043329       0.021395       0.051455       0.001288       0.009506       0.006010      -0.028092      -0.035750      -0.020077      -0.001347       0.021424              2.316137       2.102373       0.342677       0.507483       2.576868       0.423467       2.269171          -0.000209
           22              H      16.254081      23.906454       6.861613       0.105316       1.993280 0.16669701E+02  0.19164087E+03                                 2.396040                            2.219720      -1.339221       2.203338                    0.995730       3.944798      10.990409       0.480669       1.108409      -0.753954      -0.014668       0.048995      -0.002518       0.051205      -0.003276       0.011146       0.005000      -0.029569      -0.048425      -0.024287       0.000674       0.023613              2.552420       2.235983      -0.631423       0.466946       3.083837      -0.501904       2.337439           0.000107
           23              H      16.171201      19.638429       6.237690       0.113933       1.929063 0.16010219E+02  0.18187575E+03                                 2.334209                            2.168485      -1.318722       2.220298                    0.995947       3.827462      10.536462       0.489533       1.101404      -0.756543      -0.018295      -0.045013      -0.020360       0.052682       0.001699       0.014145       0.006672      -0.039159      -0.016797      -0.026515       0.001985       0.024530              2.406137       2.151052       0.366854       0.435136       2.870345       0.403846       2.197015          -0.000107
           24              H      17.995535      19.363610       7.836629       0.112916       1.826818 0.14690988E+02  0.16403493E+03                                 2.273212                            2.089113      -1.322743       2.216944                    0.996484       3.859833      10.681468       0.492399       1.114048      -0.751190       0.015553      -0.048347       0.007557       0.051346      -0.002451       0.008104       0.003472      -0.029954      -0.035615      -0.019131      -0.002235       0.021366              2.453831       2.145328      -0.585671       0.411559       3.134157      -0.462837       2.082007           0.000207
           25              H      16.639500      25.079230       2.526030       0.112083       1.815301 0.14991623E+02  0.16812359E+03                                 2.254400                            2.106369      -1.325587       2.213947                    0.996480       3.874746      10.721550       0.492124       1.109817      -0.752433       0.043238       0.017749      -0.021216       0.051329       0.000980      -0.005992      -0.009544       0.028262      -0.035710      -0.020174      -0.001256       0.021430              2.324114       2.587888       0.345149      -0.426801       2.108391      -0.510347       2.276063          -0.000209
           26              H      16.903539      23.254196       4.131785       0.105772       1.990375 0.16640467E+02  0.19122822E+03                                 2.393990                            2.217981      -1.337661       2.204183                    0.995720       3.942474      10.983115       0.480771       1.108617      -0.753890       0.048843      -0.014796       0.002275       0.051085      -0.003291      -0.005021      -0.011066       0.029470      -0.048322      -0.024189       0.000634       0.023556              2.550348       3.078128      -0.631352       0.501637       2.236000      -0.468183       2.336914           0.000107
           27              H      12.634814      23.176217       4.752410       0.113763       1.931941 0.16036693E+02  0.18225728E+03                                 2.337054                            2.170713      -1.325251       2.217791                    0.995883       3.828886      10.543762       0.489119       1.101847      -0.756444      -0.045468      -0.018551       0.020120       0.053069       0.001541      -0.006494      -0.014077       0.038995      -0.016026      -0.026404       0.002184       0.024220              2.409437       2.876796       0.367508      -0.404781       2.152482      -0.435217       2.199032          -0.000106
           28              H      12.363775      25.000410       3.152371       0.112703       1.827888 0.14700745E+02  0.16415716E+03                                 2.273002                            2.088915      -1.318107       2.218204                    0.996480       3.862120      10.685260       0.492779       1.113098      -0.751414      -0.048341       0.015516      -0.007710       0.051352      -0.002440      -0.003468      -0.008091       0.030203      -0.036220      -0.019241      -0.002344       0.021585              2.453701       3.132838      -0.585780       0.463233       2.145600      -0.412218       2.082665           0.000205
           29              H      25.364269       2.923469       2.522952       0.112068       1.809257 0.14929949E+02  0.16727160E+03                                 2.250000                            2.102509      -1.324949       2.214790                    0.996457       3.870439      10.707035       0.492372       1.110321      -0.752293      -0.043405      -0.017649      -0.021519       0.051561       0.001119       0.005850       0.009275       0.027919      -0.035835      -0.019832      -0.001416       0.021247              2.319403       2.580613       0.343475       0.426063       2.104390       0.509633       2.273204          -0.000209
           30              H      25.098130       4.747802       4.128927       0.106289       1.989798 0.16639450E+02  0.19122487E+03                                 2.394390                            2.218621      -1.342519       2.202482                    0.995760       3.940492      10.979945       0.480443       1.109325      -0.753725      -0.048654       0.014468       0.002306       0.050812      -0.003340       0.004941       0.011066       0.029483      -0.047859      -0.024101       0.000623       0.023478              2.550056       3.078882      -0.630750      -0.500574       2.235079       0.467024       2.336208           0.000108
           31              H      29.366014       4.826342       4.753510       0.114121       1.926603 0.15981635E+02  0.18146132E+03                                 2.331543                            2.165973      -1.310891       2.223509                    0.995967       3.825786      10.527608       0.490035       1.100819      -0.756679       0.044956       0.018216       0.020298       0.052583       0.001656       0.006717       0.014152       0.039181      -0.016670      -0.026535       0.001999       0.024537              2.403477       2.867266       0.366389       0.405349       2.147687       0.434335       2.195478          -0.000105
           32              H      29.639714       3.003129       3.153251       0.113269       1.826218 0.14698150E+02  0.16408872E+03                                 2.270972                            2.088517      -1.319944       2.218244                    0.996503       3.852074      10.649353       0.492998       1.112871      -0.751600       0.048425      -0.015433      -0.007557       0.051384      -0.002674       0.003467       0.008253       0.030208      -0.036621      -0.019482      -0.002197       0.021679              2.448758       3.123008      -0.583130      -0.456943       2.144458       0.410457       2.078807           0.000205
           33              H      23.926053       9.638264      13.518988       0.112369       1.805586 0.14895172E+02  0.16676529E+03                                 2.246091                            2.099424      -1.323866       2.215475                    0.996536       3.864930      10.683994       0.493015       1.109650      -0.752494      -0.017759       0.043339      -0.021265       0.051438      -0.001024       0.009637      -0.006020      -0.028209      -0.035547      -0.020230      -0.001175       0.021405              2.314807       2.099857      -0.341219       0.507476       2.574264      -0.424147       2.270300          -0.000210
           34              H      25.747026       9.905523      15.128920       0.105298       1.998290 0.16718767E+02  0.19237588E+03                                 2.402004                            2.224554      -1.345824       2.200665                    0.995677       3.947499      11.008363       0.479564       1.109975      -0.753572       0.014388       0.049039       0.002546       0.051170       0.003550       0.011198      -0.005201      -0.029460      -0.048621      -0.024435       0.000762       0.023673              2.559463       2.240802       0.633748       0.470147       3.092079       0.506155       2.345509           0.000107
           35              H      25.827246      33.636978      15.753063       0.114883       1.930567 0.16021107E+02  0.18205057E+03                                 2.336993                            2.170447      -1.329739       2.216391                    0.995974       3.825238      10.535635       0.488843       1.102649      -0.756245       0.018304      -0.044852       0.019948       0.052389      -0.001564       0.013994      -0.006530      -0.039159      -0.015760      -0.026385       0.002107       0.024277              2.409253       2.151545      -0.366868       0.436115       2.874611      -0.407321       2.201603          -0.000105
           36              H      24.007532      33.363139      14.149506       0.114156       1.813588 0.14576624E+02  0.16239757E+03                                 2.260220                            2.079604      -1.317605       2.219716                    0.996580       3.842736      10.613252       0.494138       1.112591      -0.751633      -0.015537      -0.048200      -0.007599       0.051209       0.002565       0.008132      -0.003517      -0.029926      -0.036768      -0.019323      -0.002238       0.021561              2.436604       2.132754       0.577346       0.407803       3.105656       0.455796       2.071401           0.000206
           37              H      18.077714      18.359673      13.517229       0.112663       1.819797 0.15043119E+02  0.16887368E+03                                 2.260135                            2.111690      -1.331057       2.212356                    0.996361       3.876168      10.736761       0.490827       1.111613      -0.752004       0.017606      -0.043084      -0.021425       0.051237      -0.001008      -0.009516       0.005652      -0.027991      -0.035626      -0.020030      -0.001133       0.021163              2.329471       2.111055      -0.343955      -0.510030       2.595312       0.428728       2.282047           0.000210
           38              H      16.254360      18.095353      15.125623       0.105539       1.997697 0.16716139E+02  0.19233897E+03                                 2.401412                            2.224289      -1.345756       2.200735                    0.995703       3.947652      11.008766       0.479620       1.109884      -0.753584      -0.014370      -0.048853       0.002525       0.050985       0.003521      -0.011203       0.005213      -0.029559      -0.048900      -0.024501       0.000737       0.023764              2.558738       2.241572       0.634116      -0.470838       3.089427      -0.505611       2.345216          -0.000108
           39              H      16.178060      22.364078      15.746687       0.115199       1.923181 0.15950834E+02  0.18105794E+03                                 2.331137                            2.165770      -1.325386       2.218526                    0.996032       3.819950      10.516383       0.489327       1.102739      -0.756209      -0.018127       0.044889       0.019507       0.052193      -0.001465      -0.013994       0.006792      -0.039007      -0.015356      -0.026360       0.002088       0.024271              2.402857       2.145935      -0.364331      -0.433231       2.867813       0.404795       2.194824           0.000107
           40              H      17.999594      22.635257      14.144670       0.114202       1.813255 0.14571449E+02  0.16231817E+03                                 2.259291                            2.078666      -1.306960       2.223776                    0.996688       3.843316      10.612575       0.494475       1.111982      -0.751770       0.015521       0.047734      -0.007578       0.050763       0.002716      -0.008184       0.003233      -0.030620      -0.037361      -0.019558      -0.002413       0.021970              2.435970       2.133825       0.578866      -0.408202       3.103850      -0.455426       2.070234          -0.000204
           41              H      25.366089      25.078810       2.523172       0.112152       1.811560 0.14955751E+02  0.16762901E+03                                 2.251865                            2.104308      -1.328787       2.213180                    0.996441       3.871385      10.710996       0.492180       1.110303      -0.752314      -0.043326       0.017662      -0.021562       0.051517      -0.000993       0.005768      -0.009530       0.028060      -0.035720      -0.020088      -0.001163       0.021251              2.321285       2.582658      -0.343775       0.425731       2.106685      -0.510380       2.274513          -0.000208
           42              H      25.099530      23.253776       4.127608       0.105217       1.997020 0.16708498E+02  0.19221791E+03                                 2.400409                            2.223421      -1.346627       2.200503                    0.995659       3.946759      11.003236       0.479858       1.109525      -0.753688      -0.049070      -0.014724       0.002576       0.051296       0.003404       0.005301      -0.011125       0.029161      -0.048985      -0.024394       0.000807       0.023587              2.557273       3.089179       0.634186      -0.502848       2.240958      -0.469007       2.341681           0.000107
           43              H      29.367274      23.172857       4.752850       0.115274       1.924543 0.15963224E+02  0.18124065E+03                                 2.332810                            2.167105      -1.322874       2.219562                    0.995989       3.819912      10.518806       0.488991       1.103241      -0.756094       0.044896      -0.018314       0.019499       0.052261      -0.001585       0.006657      -0.014048       0.038864      -0.015168      -0.026345       0.002199       0.024146              2.404693       2.869427      -0.367376       0.405075       2.149060      -0.434136       2.195591          -0.000105
           44              H      29.641394      24.997610       3.153690       0.113653       1.822671 0.14661534E+02  0.16356711E+03                                 2.266698                            2.084783      -1.307397       2.222971                    0.996583       3.851752      10.642496       0.493874       1.111664      -0.751853       0.047970       0.015584      -0.007506       0.050994       0.002599       0.003249      -0.008103       0.030428      -0.037570      -0.019459      -0.002440       0.021899              2.444314       3.118257       0.581446      -0.457009       2.139175      -0.409003       2.075509           0.000205
           45              H      16.644680       2.926409       2.524491       0.111996       1.811219 0.14952649E+02  0.16757930E+03                                 2.251131                            2.103768      -1.325757       2.214233                    0.996425       3.871389      10.709226       0.492374       1.109964      -0.752399       0.043456      -0.017633      -0.021585       0.051626      -0.001159      -0.005903       0.009498       0.027971      -0.035860      -0.020062      -0.001251       0.021314              2.320366       2.581884      -0.343659      -0.426025       2.105370       0.509420       2.273845          -0.000208
           46              H      16.910119       4.751162       4.131126       0.104876       2.000703 0.16747460E+02  0.19276334E+03                                 2.402502                            2.225332      -1.343107       2.201215                    0.995709       3.950284      11.013040       0.479909       1.108848      -0.753862       0.048974       0.014455       0.002607       0.051129       0.003785      -0.005170       0.011378       0.029521      -0.049093      -0.024717       0.000910       0.023807              2.559344       3.091163       0.634718       0.503702       2.242916       0.469817       2.343952           0.000109
           47              H      12.641814       4.829842       4.754169       0.115040       1.927402 0.15989840E+02  0.18160867E+03                                 2.334633                            2.168493      -1.325814       2.218149                    0.996012       3.822135      10.524977       0.489002       1.102816      -0.756208      -0.044716       0.018595       0.019718       0.052289      -0.001385      -0.006626       0.013942       0.039203      -0.015367      -0.026375       0.002126       0.024249              2.406833       2.872526      -0.367545      -0.405998       2.150349       0.434806       2.197625          -0.000104
           48              H      12.369235       3.006629       3.153910       0.113792       1.814666 0.14588646E+02  0.16253693E+03                                 2.259379                            2.079136      -1.312409       2.221512                    0.996569       3.843562      10.609720       0.494751       1.111174      -0.752003      -0.048360      -0.015779      -0.007729       0.051453       0.002511      -0.003426       0.008150       0.030230      -0.037049      -0.019413      -0.002321       0.021734              2.435127       3.102733       0.577265       0.452824       2.133537       0.406983       2.069110           0.000205
           49              H      18.079254       9.640364      13.514371       0.112483       1.821115 0.15055473E+02  0.16904587E+03                                 2.260888                            2.112230      -1.328259       2.213035                    0.996433       3.879109      10.745728       0.490882       1.111269      -0.752068       0.017762       0.043204      -0.021051       0.051237       0.000888      -0.009458      -0.005890      -0.027973      -0.035218      -0.019965      -0.001197       0.021161              2.330490       2.112383       0.344329      -0.510709       2.596029      -0.429442       2.283056          -0.000213
           50              H      16.254640       9.906503      15.121226       0.105543       1.989909 0.16638289E+02  0.19118246E+03                                 2.392613                            2.217063      -1.332077       2.206147                    0.995715       3.943305      10.982119       0.481158       1.107844      -0.754078      -0.014844       0.049116       0.002277       0.051360      -0.003192      -0.011070      -0.004976      -0.029350      -0.048253      -0.024141       0.000678       0.023463              2.548229       2.233337      -0.630392      -0.466291       3.077142       0.500212       2.334206           0.000107
           51              H      16.174980      33.638518      15.744049       0.113662       1.929688 0.16015291E+02  0.18195111E+03                                 2.334893                            2.168975      -1.324190       2.218218                    0.995866       3.828379      10.540132       0.489419       1.101554      -0.756503      -0.018663      -0.045564       0.020216       0.053226       0.001458      -0.014033      -0.006497      -0.038977      -0.015906      -0.026365       0.002190       0.024175              2.406951       2.151281       0.366545      -0.435387       2.871785      -0.404292       2.197787          -0.000107
           52              H      17.997774      33.364959      14.144010       0.112289       1.830143 0.14725956E+02  0.16449171E+03                                 2.273941                            2.090040      -1.315777       2.219012                    0.996486       3.863545      10.687227       0.492934       1.112389      -0.751613       0.015526      -0.048698      -0.007759       0.051699      -0.002329      -0.008178      -0.003500      -0.030175      -0.036053      -0.019290      -0.002247       0.021537              2.454185       2.146441      -0.585219      -0.411917       3.133647       0.462190       2.082467           0.000208
           53              H      23.925213      18.364153      13.517229       0.112269       1.806528 0.14902124E+02  0.16686005E+03                                 2.246771                            2.099810      -1.322218       2.215922                    0.996502       3.865517      10.685631       0.493013       1.109541      -0.752524      -0.017880      -0.043317      -0.021363       0.051502       0.001121       0.009394       0.006014      -0.028098      -0.035752      -0.019992      -0.001398       0.021389              2.315820       2.102304       0.342929       0.507747       2.576365       0.423884       2.268790           0.000209
           54              H      25.751226      18.097733      15.121885       0.106003       1.989311 0.16629346E+02  0.19107968E+03                                 2.393913                            2.217871      -1.340888       2.203081                    0.995741       3.940580      10.979345       0.480549       1.109248      -0.753738       0.014503      -0.048735       0.002373       0.050902      -0.003472       0.011066       0.004977      -0.029419      -0.047990      -0.024140       0.000646       0.023494              2.550164       2.235977      -0.631353       0.467153       3.079297      -0.500588       2.335217          -0.000108
           55              H      25.830886      22.365898      15.746468       0.114697       1.925114 0.15970256E+02  0.18131181E+03                                 2.331074                            2.165808      -1.317245       2.221237                    0.995934       3.823733      10.523640       0.489816       1.101436      -0.756523       0.018145       0.044865       0.020098       0.052403       0.001627       0.014156       0.006735      -0.039128      -0.016340      -0.026527       0.002054       0.024473              2.402878       2.148204       0.365692       0.434043       2.866216       0.403755       2.194214           0.000107
           56              H      24.005992      22.639037      14.147968       0.112954       1.828328 0.14708410E+02  0.16427512E+03                                 2.274547                            2.090483      -1.323880       2.216573                    0.996531       3.859457      10.681275       0.492200       1.114188      -0.751180      -0.015362       0.048348      -0.007513       0.051284      -0.002581       0.008155       0.003447      -0.029867      -0.035922      -0.019215      -0.002168       0.021383              2.454756       2.147790      -0.586427       0.411894       3.133993      -0.461169       2.082485          -0.000207
           57              H      25.372387      16.925377      19.459446       0.112489       1.804966 0.14887373E+02  0.16664970E+03                                 2.244863                            2.098264      -1.322617       2.215713                    0.996504       3.865700      10.683867       0.493385       1.109005      -0.752632      -0.043298      -0.017432       0.021718       0.051480       0.001397      -0.005930      -0.009542       0.027897      -0.036048      -0.020094      -0.001275       0.021369              2.313690       2.573087       0.341131      -0.423324       2.099792      -0.507259       2.268190           0.000208
           58              H      25.104428      18.748451      17.852372       0.105800       1.992145 0.16657446E+02  0.19147189E+03                                 2.395504                            2.219159      -1.340697       2.202845                    0.995806       3.943436      10.987140       0.480629       1.108664      -0.753883      -0.048677       0.014427      -0.002339       0.050824      -0.003511      -0.005010      -0.011089       0.029670      -0.048163      -0.024239       0.000582       0.023657              2.552139       3.083042      -0.631468       0.502259       2.235750      -0.467433       2.337625          -0.000108
           59              H      29.372033      18.829510      17.225591       0.113983       1.929572 0.16011385E+02  0.18189308E+03                                 2.334795                            2.168709      -1.317545       2.221053                    0.995918       3.826825      10.534971       0.489456       1.101552      -0.756514       0.045078       0.018636      -0.020327       0.052844       0.001472      -0.006627      -0.014138       0.039425      -0.016645      -0.026614       0.002065       0.024549              2.406967       2.871109       0.366951      -0.406297       2.150713      -0.435496       2.199080           0.000108
           60              H      29.647272      17.007277      18.826949       0.113610       1.822530 0.14659453E+02  0.16354835E+03                                 2.267636                            2.085505      -1.318117       2.219115                    0.996603       3.849613      10.638912       0.493448       1.112592      -0.751649       0.048098      -0.015339       0.007525       0.051043      -0.002568      -0.003347      -0.008279       0.030446      -0.036821      -0.019546      -0.002250       0.021795              2.445546       3.119309      -0.581846       0.457716       2.140511      -0.409689       2.076817          -0.000205
           61              H      16.633898      39.079178      19.460326       0.111807       1.812528 0.14962017E+02  0.16771500E+03                                 2.252294                            2.104392      -1.328417       2.212996                    0.996448       3.874096      10.718625       0.492300       1.109927      -0.752386       0.043439       0.017679       0.021622       0.051643       0.001190       0.005897       0.009399       0.027894      -0.035741      -0.019931      -0.001329       0.021260              2.322030       2.581343       0.343703       0.427189       2.107039       0.511858       2.277708           0.000207
           62              H      16.903397      37.255125      17.854351       0.106045       1.988816 0.16629209E+02  0.19106737E+03                                 2.392906                            2.217398      -1.337392       2.204422                    0.995760       3.940426      10.976666       0.480778       1.108784      -0.753858       0.048670      -0.014502      -0.002524       0.050847      -0.003356       0.005069       0.011058       0.029569      -0.048236      -0.024201       0.000591       0.023610              2.548263       3.078252      -0.629889      -0.499485       2.232858       0.465659       2.333680          -0.000110
           63              H      12.635933      37.171405      17.226910       0.114602       1.922733 0.15942339E+02  0.18091507E+03                                 2.329225                            2.163968      -1.315623       2.222183                    0.995932       3.821176      10.514164       0.490007       1.101491      -0.756516      -0.044743      -0.018229      -0.020205       0.052368       0.001746       0.006631       0.014173       0.039246      -0.016644      -0.026565       0.002024       0.024541              2.401033       2.862320       0.366459       0.404220       2.146986       0.434531       2.193793           0.000108
           64              H      12.359153      38.994338      18.827169       0.113092       1.826015 0.14694247E+02  0.16402247E+03                                 2.269921                            2.087515      -1.318711       2.218677                    0.996535       3.852750      10.647986       0.493409       1.112098      -0.751784      -0.048392       0.015243       0.007570       0.051297      -0.002710       0.003349       0.008280       0.030457      -0.036774      -0.019561      -0.002250       0.021811              2.447834       3.123910      -0.581752      -0.457481       2.141656       0.409563       2.077938          -0.000205
           65              H      18.080234      32.362983       8.470006       0.112102       1.822493 0.15066694E+02  0.16919800E+03                                 2.261563                            2.112641      -1.329028       2.212777                    0.996452       3.881331      10.751597       0.490981       1.110873      -0.752159       0.017672      -0.043348       0.021021       0.051316      -0.001074       0.009560      -0.005942      -0.027851      -0.035406      -0.020052      -0.001140       0.021192              2.331409       2.112970      -0.344879       0.510853       2.597705      -0.429574       2.283553           0.000212
           66              H      16.256041      32.097824       6.862932       0.105479       1.997000 0.16709886E+02  0.19222395E+03                                 2.399417                            2.222732      -1.339480       2.202859                    0.995684       3.947197      11.001572       0.480220       1.108745      -0.753876      -0.014826      -0.049046      -0.002379       0.051293       0.003410       0.011174      -0.005196      -0.029066      -0.048410      -0.024299       0.000875       0.023425              2.556194       2.239654       0.633619       0.468553       3.087391       0.503277       2.341538          -0.000107
           67              H      16.177921       8.366229       6.240768       0.114437       1.929150 0.16007977E+02  0.18185605E+03                                 2.335197                            2.169066      -1.321523       2.219709                    0.996016       3.825538      10.533630       0.489186       1.102150      -0.756364      -0.018450       0.044939      -0.019807       0.052462      -0.001636       0.013985      -0.006621      -0.039029      -0.015267      -0.026335       0.002115       0.024221              2.407345       2.150457      -0.366849       0.434958       2.873532      -0.404629       2.198047           0.000106
           68              H      18.000855       8.638528       7.841466       0.113096       1.820526 0.14630774E+02  0.16318815E+03                                 2.267168                            2.084158      -1.316374       2.219530                    0.996496       3.856367      10.664724       0.493242       1.113333      -0.751342       0.015771       0.048393       0.007611       0.051464       0.002195       0.008095      -0.003451      -0.029707      -0.035991      -0.019085      -0.002190       0.021275              2.446894       2.140193       0.582991       0.410601       3.122797       0.461508       2.077690          -0.000206
           69              H      23.925493      23.640734       8.464729       0.112305       1.818723 0.15032039E+02  0.16871695E+03                                 2.258963                            2.110676      -1.330235       2.212581                    0.996374       3.876903      10.737508       0.491031       1.111364      -0.752052      -0.017567       0.043371       0.021474       0.051485      -0.000896      -0.009505       0.005562      -0.027911      -0.035783      -0.020026      -0.001067       0.021093              2.328351       2.110640      -0.343722      -0.510139       2.592892       0.428232       2.281521          -0.000211
           70              H      25.748147      23.905754       6.856116       0.105143       2.000483 0.16744011E+02  0.19273101E+03                                 2.403123                            2.225720      -1.346500       2.200064                    0.995750       3.950548      11.017215       0.479624       1.109463      -0.753690       0.014233       0.048917      -0.002581       0.051011       0.003616      -0.011207       0.005120      -0.029676      -0.049310      -0.024587       0.000704       0.023882              2.560552       2.242683       0.634545      -0.471035       3.092125      -0.506119       2.346846           0.000107
           71              H      25.825427      19.636889       6.234392       0.115308       1.927726 0.15996317E+02  0.18171367E+03                                 2.335574                            2.169473      -1.329542       2.216644                    0.996077       3.822604      10.529649       0.488673       1.103367      -0.756059       0.018076      -0.044789      -0.019566       0.052111      -0.001563      -0.014053       0.006729      -0.039177      -0.015316      -0.026460       0.002123       0.024337              2.407721       2.150192      -0.366193      -0.434873       2.873655       0.406566       2.199317          -0.000106
           72              H      24.004453      19.365430       7.836849       0.113276       1.817908 0.14618583E+02  0.16294867E+03                                 2.261724                            2.080974      -1.307445       2.223234                    0.996660       3.847153      10.621057       0.494653       1.110860      -0.752080      -0.015438      -0.048336       0.007734       0.051327       0.002755      -0.008201       0.003334      -0.030619      -0.037300      -0.019587      -0.002394       0.021981              2.438102       2.135817       0.578788      -0.408420       3.106671      -0.454945       2.071819           0.000206
           73              H      38.482780      16.114220      21.326378       0.105103       2.000079 0.16121551E+02  0.18433282E+03                                 2.439974                            2.209584      -1.333853       2.222524                    0.993543       3.894060      10.923052       0.471699       1.135653      -0.747210       0.031790       0.054254       0.002469       0.062930       0.004337       0.003775      -0.000678      -0.018891      -0.075422      -0.025668       0.002704       0.022964              2.628135       3.049063       0.864744       0.031347       2.900073       0.030131       1.935270           0.000067
           74              H      36.064848      16.172319      21.090483       0.112824       1.740735 0.14126220E+02  0.15567284E+03                                 2.169968                            2.028102      -1.256678       2.248033                    0.996694       3.769720      10.252066       0.509019       1.091905      -0.757481      -0.013775       0.044694      -0.003142       0.046874      -0.000703       0.002298      -0.001929      -0.022256      -0.065245      -0.022068      -0.000048       0.022116              2.245632       2.618930      -0.450406       0.046710       2.458600      -0.068831       1.659364           0.000017
           75              H      31.522565      39.891455      21.323300       0.105621       1.995725 0.16076909E+02  0.18370099E+03                                 2.437045                            2.207030      -1.336019       2.222149                    0.993683       3.888411      10.904766       0.471794       1.136175      -0.747100      -0.031555      -0.053831       0.002510       0.062448       0.004291      -0.003704       0.000797      -0.019191      -0.075152      -0.025571       0.002535       0.023036              2.624976       3.044408       0.864082      -0.030805       2.897904      -0.029095       1.932615           0.000068
           76              H      33.940076      39.834895      21.088065       0.113678       1.739510 0.14113272E+02  0.15552326E+03                                 2.171043                            2.028841      -1.266043       2.244595                    0.996681       3.766165      10.248363       0.508205       1.093703      -0.757029       0.013965      -0.044390      -0.003412       0.046660      -0.000455      -0.002325       0.001830      -0.022020      -0.065223      -0.022060       0.000089       0.021971              2.247006       2.621842      -0.451017      -0.046642       2.459351       0.069544       1.659827           0.000018
           77              H      23.116296      10.534261      10.339576       0.106833       1.973431 0.15927447E+02  0.18155221E+03                                 2.420305                            2.198131      -1.314565       2.233712                    0.993702       3.861875      10.814007       0.472344       1.137607      -0.746933       0.054149      -0.030826       0.003067       0.062384      -0.004051      -0.000526      -0.003650       0.018072      -0.073274      -0.024923       0.002806       0.022116              2.599391       2.888073      -0.841946       0.041941       2.986821      -0.041352       1.923278           0.000071
           78              H      23.142196      12.942672      10.091809       0.113791       1.732497 0.14051397E+02  0.15467492E+03                                 2.164148                            2.023178      -1.261007       2.246005                    0.996736       3.768654      10.250376       0.509361       1.092396      -0.757239       0.043984       0.013493      -0.003389       0.046132       0.000948      -0.001642      -0.002366       0.022260      -0.064962      -0.021966      -0.000101       0.022067              2.242530       2.439564       0.447271      -0.065773       2.632867      -0.046442       1.655160           0.000005
           79              H      18.833151      17.461156      10.278898       0.114707       1.934535 0.15573804E+02  0.17664005E+03                                 2.394684                            2.178884      -1.317740       2.237446                    0.993530       3.820729      10.694464       0.472396       1.143155      -0.745549      -0.056338       0.031047       0.000974       0.064334      -0.003838       0.001769       0.004036       0.019797      -0.077835      -0.026601       0.002992       0.023610              2.573219       2.815866      -0.832426      -0.003594       2.992332       0.006744       1.911458          -0.000056
           80              H      18.800251      15.050225      10.036408       0.115533       1.709763 0.13824262E+02  0.15156007E+03                                 2.147086                            2.008253      -1.255856       2.251379                    0.996690       3.738445      10.148560       0.510666       1.094022      -0.756936      -0.044437      -0.013431      -0.004551       0.046645      -0.000158       0.002972       0.002549       0.022872      -0.063448      -0.021666      -0.000548       0.022214              2.222556       2.419799       0.441271       0.087940       2.601291       0.056715       1.646577          -0.000008
           81              H      10.453203      25.829628       0.714499       0.114303       1.941227 0.15638742E+02  0.17755649E+03                                 2.400721                            2.183947      -1.319885       2.236896                    0.993621       3.822373      10.703561       0.471691       1.143704      -0.745479       0.030644      -0.056474      -0.000248       0.064253      -0.004161      -0.004045      -0.001722      -0.019686      -0.077745      -0.026573       0.002914       0.023660              2.579437       2.995410      -0.836659      -0.000369       2.827922      -0.002225       1.914979          -0.000050
           82              H       8.034431      25.802048       0.946437       0.116938       1.713350 0.13867819E+02  0.15218576E+03                                 2.152408                            2.013441      -1.251380       2.253904                    0.996614       3.736766      10.155159       0.509142       1.096228      -0.756413      -0.013967      -0.043586       0.004707       0.046011       0.000345      -0.002500      -0.003081      -0.023108      -0.063953      -0.021826      -0.000615       0.022441              2.227578       2.606739       0.442765      -0.052630       2.424546      -0.087659       1.651449          -0.000016
           83              H       3.522107       2.104752       0.652503       0.105569       1.992340 0.16047150E+02  0.18325618E+03                                 2.433241                            2.204192      -1.326984       2.225696                    0.993635       3.885258      10.888954       0.472403       1.135357      -0.747315      -0.031486       0.054195      -0.002643       0.062733      -0.004124       0.003772       0.000709      -0.018556      -0.075784      -0.025783       0.002999       0.022784              2.619164       3.027402      -0.859253       0.035918       2.899842      -0.035232       1.930250          -0.000067
           84              H       5.937659       2.151512       0.900049       0.112620       1.738067 0.14088967E+02  0.15515968E+03                                 2.167576                            2.025214      -1.252612       2.249808                    0.996647       3.767957      10.243851       0.509463       1.091677      -0.757521       0.013854       0.045074       0.003172       0.047262       0.000854       0.002571       0.002077      -0.022373      -0.064538      -0.021909      -0.000175       0.022084              2.244508       2.623151       0.451314       0.048069       2.452603       0.071392       1.657769          -0.000017
           85              H      23.113916      31.484206      11.658432       0.107576       1.973089 0.15917915E+02  0.18148275E+03                                 2.423200                            2.199699      -1.328877       2.227957                    0.993640       3.865419      10.838037       0.471287       1.139913      -0.746282       0.053578       0.030953      -0.002497       0.061927       0.004086       0.000554      -0.003726       0.018557      -0.072363      -0.024654       0.002454       0.022200              2.605794       2.876931       0.848251      -0.033478       3.015236      -0.034821       1.925216          -0.000071
           86              H      23.160256      29.080275      11.902241       0.113820       1.719102 0.13925569E+02  0.15291852E+03                                 2.150680                            2.012201      -1.255915       2.248262                    0.996811       3.760460      10.209807       0.511562       1.090338      -0.757729       0.043915      -0.012853       0.003310       0.045876      -0.000355       0.001964      -0.002300       0.021956      -0.064693      -0.021893       0.000034       0.021859              2.226739       2.427880      -0.439745       0.068029       2.606018      -0.049047       1.646320          -0.000004
           87              H      18.892511      24.515731      11.656013       0.107485       1.971099 0.15896825E+02  0.18116497E+03                                 2.420329                            2.197249      -1.319763       2.231593                    0.993697       3.864800      10.830618       0.471914       1.138883      -0.746521      -0.053691      -0.031138      -0.002580       0.062120       0.004109      -0.000575       0.003818       0.018192      -0.072534      -0.024732       0.002661       0.022071              2.602779       2.873694       0.847381       0.034658       3.011330       0.035994       1.923313           0.000073
           88              H      18.845751      26.919802      11.900043       0.113039       1.725605 0.13989716E+02  0.15379613E+03                                 2.155861                            2.016632      -1.259462       2.246128                    0.996715       3.767529      10.234023       0.511086       1.090123      -0.757783      -0.044389       0.012619       0.003043       0.046248      -0.000585      -0.001966       0.002310       0.021882      -0.065150      -0.022042       0.000133       0.021909              2.232317       2.434525      -0.441560      -0.067502       2.612990       0.048803       1.649436           0.000007
           89              H       3.501667      25.885067       0.656020       0.105375       2.000985 0.16128158E+02  0.18445309E+03                                 2.441702                            2.210673      -1.336173       2.221481                    0.993660       3.897531      10.939119       0.471313       1.136306      -0.746998      -0.031813      -0.053986      -0.002943       0.062731       0.004450       0.003783      -0.000782      -0.018921      -0.074739      -0.025457       0.002545       0.022912              2.631551       3.063574       0.867123       0.033723       2.893375       0.032002       1.937704          -0.000068
           90              H       5.915679      25.814088       0.898071       0.113465       1.733693 0.14059524E+02  0.15475953E+03                                 2.164229                            2.023368      -1.264145       2.245088                    0.996659       3.764030      10.231757       0.509576       1.091969      -0.757446       0.013332      -0.044550       0.003009       0.046599      -0.000132       0.002294      -0.001882      -0.022192      -0.065432      -0.022130       0.000045       0.022084              2.238827       2.605273      -0.447032       0.050055       2.455800      -0.069230       1.655408          -0.000017
           91              H      10.467203       2.108392       0.658219       0.107449       1.969947 0.15889912E+02  0.18105936E+03                                 2.420049                            2.197522      -1.316352       2.233763                    0.993683       3.858045      10.809493       0.471662       1.139662      -0.746423       0.030561       0.053779      -0.002527       0.061908       0.004086      -0.003690       0.000618      -0.018104      -0.073221      -0.024921       0.002786       0.022136              2.600081       2.994717       0.844355      -0.034793       2.884211      -0.034806       1.921316          -0.000065
           92              H       8.057951       2.139892       0.891475       0.113383       1.731735 0.14051356E+02  0.15467349E+03                                 2.163476                            2.023168      -1.266866       2.243761                    0.996620       3.769069      10.251283       0.509368       1.092388      -0.757244      -0.013525       0.044090       0.002923       0.046211      -0.000763      -0.002208       0.001902      -0.021736      -0.065230      -0.022041       0.000184       0.021857              2.240906       2.628999      -0.445807      -0.044463       2.439606       0.063458       1.654113          -0.000017
           93              H      18.834971      31.444446      11.689210       0.114107       1.939771 0.15625469E+02  0.17731396E+03                                 2.396060                            2.180360      -1.309101       2.240689                    0.993750       3.821697      10.688227       0.473088       1.140918      -0.746162      -0.056680       0.030280      -0.001275       0.064274      -0.004072      -0.001345      -0.004042       0.019730      -0.078450      -0.026768       0.003014       0.023753              2.572310       2.831223      -0.830695       0.013222       2.973810      -0.015098       1.911898          -0.000054
           94              H      18.819851      29.029175      11.934119       0.116435       1.715580 0.13877484E+02  0.15232321E+03                                 2.154497                            2.014226      -1.252253       2.253582                    0.996687       3.739483      10.164653       0.508995       1.096319      -0.756374      -0.043866      -0.013638       0.004455       0.046153       0.000839      -0.002731      -0.002601       0.023325      -0.063409      -0.021623      -0.000822       0.022445              2.231708       2.424324       0.446119      -0.083726       2.619547      -0.053405       1.651254          -0.000005
           95              H      23.171316      24.555631      11.691848       0.114550       1.930769 0.15544968E+02  0.17618285E+03                                 2.389203                            2.175207      -1.303061       2.243916                    0.993788       3.814542      10.663620       0.473467       1.141412      -0.746039       0.056737      -0.030409      -0.001392       0.064387      -0.003936       0.001623       0.004121       0.019523      -0.078269      -0.026750       0.003167       0.023583              2.564226       2.821090      -0.825319      -0.011385       2.963863       0.013248       1.907725           0.000056
           96              H      23.186436      26.970622      11.936757       0.115404       1.723608 0.13953994E+02  0.15336123E+03                                 2.160565                            2.019230      -1.259746       2.249787                    0.996693       3.747267      10.189696       0.508610       1.095732      -0.756536       0.044471       0.014014       0.004768       0.046870       0.000551       0.002671       0.002600       0.022994      -0.063107      -0.021520      -0.000682       0.022202              2.238265       2.432451       0.448829       0.085182       2.627189       0.054215       1.655156           0.000008
           97              H      31.519485      16.111420      21.318464       0.105388       2.000134 0.16116154E+02  0.18426803E+03                                 2.440657                            2.209640      -1.335761       2.221526                    0.993711       3.894077      10.925398       0.471525       1.136090      -0.747088      -0.031574       0.053899       0.002512       0.062516      -0.004461      -0.003697      -0.000944      -0.019074      -0.075388      -0.025655       0.002561       0.023094              2.629955       3.053967      -0.867416      -0.028131       2.900649       0.026122       1.935248           0.000068
           98              H      33.937416      16.171199      21.081250       0.115399       1.728104 0.14004291E+02  0.15403201E+03                                 2.162048                            2.021425      -1.259450       2.248737                    0.996732       3.753826      10.207004       0.508945       1.094171      -0.756907       0.013703       0.043736      -0.003360       0.045955       0.000481      -0.002277      -0.002138      -0.022010      -0.064734      -0.021917       0.000002       0.021915              2.236994       2.607235       0.446507      -0.046789       2.448586      -0.072247       1.655161           0.000017
           99              H      38.483340      39.894255      21.321102       0.105220       1.997085 0.16087057E+02  0.18384968E+03                                 2.438079                            2.207594      -1.334889       2.222136                    0.993639       3.891644      10.915529       0.471766       1.136039      -0.747107       0.031668      -0.054177       0.002662       0.062810      -0.004230       0.003679       0.001027      -0.018889      -0.075528      -0.025697       0.002760       0.022938              2.626813       3.049698      -0.865642       0.028687       2.897714      -0.026779       1.933026           0.000068
          100              H      36.066108      39.835735      21.084108       0.113718       1.736360 0.14083924E+02  0.15510809E+03                                 2.167569                            2.026042      -1.261227       2.246827                    0.996676       3.764229      10.237689       0.508851       1.092960      -0.757212      -0.013423      -0.044246      -0.003693       0.046385       0.000741       0.002270       0.001931      -0.022473      -0.065328      -0.022091      -0.000150       0.022241              2.243149       2.616383       0.448872       0.047161       2.454861       0.071717       1.658204           0.000018
          101              H      18.837491      10.536921      10.283075       0.113928       1.944043 0.15659785E+02  0.17785639E+03                                 2.402329                            2.184676      -1.321595       2.235318                    0.993516       3.829307      10.725056       0.471849       1.142930      -0.745600      -0.056626      -0.030823       0.000851       0.064477       0.004241       0.001657      -0.004165       0.019413      -0.077828      -0.026627       0.003050       0.023576              2.582598       2.824697       0.838364      -0.004966       3.006509      -0.008020       1.916588           0.000056
          102              H      18.801651      12.947712      10.039486       0.116673       1.701818 0.13750042E+02  0.15055903E+03                                 2.141141                            2.003444      -1.254758       2.252811                    0.996709       3.731328      10.126325       0.511001       1.094666      -0.756748      -0.043865       0.013088      -0.004381       0.045985      -0.000205       0.003021      -0.002419       0.023119      -0.063527      -0.021664      -0.000699       0.022363              2.216002       2.412619      -0.438046       0.086781       2.592435      -0.056723       1.642953           0.000005
          103              H      23.111676      17.469136      10.338916       0.107737       1.968876 0.15882447E+02  0.18094001E+03                                 2.418152                            2.196217      -1.317214       2.233379                    0.993743       3.857869      10.805438       0.472090       1.138845      -0.746611       0.053869       0.031055       0.002774       0.062241       0.003711      -0.000379       0.003650       0.018206      -0.072693      -0.024728       0.002779       0.021948              2.597572       2.883099       0.841479       0.042278       2.987661       0.041612       1.921955          -0.000071
          104              H      23.140936      15.060445      10.093788       0.112922       1.736827 0.14092313E+02  0.15521706E+03                                 2.166292                            2.024946      -1.260856       2.245517                    0.996677       3.774071      10.263595       0.509651       1.091128      -0.757561       0.044534      -0.013819      -0.003209       0.046739      -0.000621      -0.001637       0.002358       0.021951      -0.065186      -0.022038       0.000114       0.021924              2.244697       2.443899      -0.448159      -0.064279       2.634171       0.045426       1.656020          -0.000006
          105              C      37.938602      15.180003      21.283948       0.093630      33.001200 0.37569497E+03  0.84799130E+04                                 8.878047                            6.378584       0.227087       2.072514                    0.999732      26.640745      74.009403       0.668199       0.406111      -1.075449       0.015195      -0.062491       0.003492       0.064406       0.010790      -0.006909       0.000884      -0.030429       0.102372      -0.036380       0.001543       0.034837             11.994849      21.319624       0.640141       1.025633       9.559704      -0.099167       5.105220           0.001195
          106              C      36.532307      15.203103      21.148303      -0.175716      42.533557 0.50888967E+03  0.12383182E+05                                10.479543                            7.423755       0.115347       1.990494                    0.999795      30.758931      88.527078       0.619787       0.406120      -1.076172       0.001070      -0.022684      -0.001113       0.022736      -0.030089      -0.002843      -0.005275      -0.039250       0.002974      -0.037082       0.001340       0.035741             14.806720      28.125015       1.748240       1.074959      10.436898      -0.122119       5.858247          -0.000202
          107              C      14.299546      15.744901      20.274635       0.591364      26.579276 0.25542939E+03  0.53263525E+04                                 8.362085                            5.707887      -0.096679       2.028846                    0.999438      22.446677      63.412305       0.614095       0.478312      -1.014680      -0.006018      -0.043314       0.037673       0.057720      -0.017673      -0.009998       0.100021      -0.057590       0.056364      -0.081629      -0.039889       0.121518             11.833071       9.613289       2.125323      -1.679260      12.792826      -8.083286      13.093097          -0.000018
          108              C      14.472586      16.815337      19.266421      -0.012232      43.182658 0.44252303E+03  0.10374449E+05                                10.753335                            6.988159      -0.072025       1.979786                    0.999031      27.357116      76.699859       0.631329       0.413829      -1.073613       0.004200       0.030700      -0.028736       0.042260       0.000914      -0.002277       0.012377      -0.031021       0.020312      -0.019251      -0.002872       0.022124             16.147202      12.123530       3.494998      -3.083814      18.106278     -12.480423      18.211799          -0.000014
          109              C      15.751201      17.318636      18.967211      -0.092344      40.139128 0.47095324E+03  0.11260302E+05                                10.113914                            7.163423       0.039662       1.973635                    0.999552      29.799792      85.512928       0.626959       0.408597      -1.072622      -0.028777       0.012148      -0.013662       0.034093      -0.017891       0.013287       0.011633       0.010190      -0.011938      -0.028791       0.007457       0.021334             13.730632      11.822202       3.259355      -2.816263      14.626484      -9.346002      14.743209          -0.000682
          110              C      15.907441      18.356872      18.043858      -0.122153      40.141374 0.48646525E+03  0.11739119E+05                                10.109432                            7.280544       0.107962       1.989492                    0.999642      30.408765      87.989963       0.621177       0.408608      -1.071398      -0.028300      -0.011318       0.020228       0.036580       0.005032      -0.010052       0.020096       0.038200      -0.069966      -0.038775       0.006147       0.032628             13.523072      11.176715       2.536359      -2.321567      14.212658      -9.321121      15.179844          -0.000450
          111              C      14.788005      18.916030      17.405865       0.003205      41.844196 0.45283922E+03  0.10712510E+05                                10.621907                            7.140014      -0.196662       1.937382                    0.998984      27.730653      78.934834       0.613301       0.422168      -1.064794      -0.014183      -0.011183       0.033678       0.038215      -0.009307      -0.008922       0.002189      -0.058947       0.052321      -0.040867       0.016529       0.024338             16.001835      13.609732       4.605627      -4.799346      16.908758     -11.438367      17.487014          -0.000007
          112              C      13.511629      18.413572      17.702877      -0.102461      40.282058 0.47385993E+03  0.11360177E+05                                10.171656                            7.199512       0.070369       1.982475                    0.999603      30.006768      86.543709       0.622850       0.410192      -1.070357       0.024558      -0.002927       0.024063       0.034506      -0.014729       0.014644       0.012346       0.022747      -0.008649      -0.029344       0.006093       0.023251             13.742700      13.392788       3.567986      -3.231091      14.080065      -8.564709      13.755247           0.000448
          113              C      13.355250      17.368755      18.616777      -0.093038      39.288069 0.47022395E+03  0.11238570E+05                                 9.981968                            7.164176       0.056448       1.979701                    0.999564      29.751297      85.358965       0.626096       0.409316      -1.072145       0.032639       0.009099      -0.001155       0.033904       0.011604      -0.008205       0.018152       0.015624      -0.031705      -0.029555       0.010178       0.019377             13.162413      11.595704       2.074512      -1.586116      14.050583      -8.711777      13.840952           0.000680
          114              C      32.066323      40.825811      21.281530       0.093831      32.981241 0.37537322E+03  0.84706598E+04                                 8.873488                            6.375067       0.228090       2.072878                    0.999719      26.632909      73.973906       0.668520       0.406011      -1.075538      -0.015808       0.063733       0.003114       0.065738       0.010990       0.007207      -0.001101      -0.028933       0.102241      -0.035944       0.001081       0.034863             11.989687      21.311048       0.641875      -1.022479       9.555830       0.101048       5.102181           0.001195
          115              C      33.472478      40.803691      21.146544      -0.175498      42.513207 0.50857934E+03  0.12373525E+05                                10.474198                            7.419750       0.112226       1.989598                    0.999818      30.758099      88.512079       0.620184       0.405930      -1.076318      -0.001466       0.023811      -0.000719       0.023867      -0.028947       0.002771       0.005181      -0.039299       0.006355      -0.036661       0.002395       0.034266             14.800211      28.113197       1.747288      -1.067585      10.432749       0.125652       5.854688          -0.000201
          116              C      27.700158      40.259793      20.277493       0.590868      26.531825 0.25508148E+03  0.53170211E+04                                 8.349521                            5.702189      -0.096050       2.029387                    0.999437      22.436679      63.361392       0.614725       0.478009      -1.014892       0.007367       0.043380       0.037210       0.057626      -0.017967       0.010457      -0.100191      -0.058769       0.057105      -0.081426      -0.040730       0.122156             11.812285       9.602770       2.149215       1.686846      12.775405       8.060481      13.058678          -0.000035
          117              C      27.524319      39.189357      19.270159      -0.011443      43.141127 0.44213052E+03  0.10362395E+05                                10.744459                            6.983924      -0.066748       1.981516                    0.999018      27.344228      76.639813       0.631708       0.413695      -1.073758      -0.003133      -0.030359      -0.029509       0.042453      -0.000142       0.002132      -0.012146      -0.031402       0.022712      -0.019678      -0.002457       0.022134             16.130500      12.137947       3.521892       3.101221      18.086383      12.452303      18.167170           0.000018
          118              C      26.245284      38.686199      18.971608      -0.091616      40.071444 0.47031930E+03  0.11241377E+05                                10.101186                            7.157346       0.045865       1.975679                    0.999527      29.782265      85.448773       0.627389       0.408453      -1.072714       0.028742      -0.012267      -0.012846       0.033788      -0.018309      -0.012766      -0.010544       0.010191      -0.011799      -0.027977       0.006249       0.021728             13.701878      11.829372       3.248834       2.795942      14.585668       9.306330      14.690595          -0.000681
          119              C      26.089044      37.646843      18.048695      -0.122795      40.167366 0.48728339E+03  0.11763843E+05                                10.115096                            7.288090       0.106797       1.988835                    0.999650      30.426635      88.061309       0.620671       0.408768      -1.071289       0.028124       0.011739       0.020233       0.036581       0.005414       0.010629      -0.019254       0.036816      -0.069806      -0.038033       0.005861       0.032172             13.521759      11.185488       2.527033       2.309282      14.211769       9.313404      15.168020          -0.000433
          120              C      27.209460      37.087545      17.411801       0.002024      41.858826 0.45299007E+03  0.10716018E+05                                10.619181                            7.137579      -0.188140       1.939612                    0.998985      27.741813      78.943448       0.613927       0.421740      -1.065159       0.013362       0.011779       0.033901       0.038296      -0.009924       0.009073      -0.002408      -0.059175       0.054198      -0.041478       0.016676       0.024802             15.997612      13.597507       4.597869       4.783628      16.920117      11.440130      17.475213          -0.000004
          121              C      28.485276      37.590563      17.707933      -0.102012      40.229671 0.47281318E+03  0.11328624E+05                                10.162699                            7.191368       0.066665       1.981902                    0.999605      29.981445      86.441213       0.623238       0.410171      -1.070390      -0.025630       0.003605       0.024095       0.035362      -0.014071      -0.013558      -0.013294       0.022643      -0.009205      -0.029153       0.007070       0.022083             13.736499      13.376780       3.578720       3.233801      14.088991       8.567243      13.743727           0.000465
          122              C      28.641655      38.635659      18.620954      -0.093683      39.326775 0.47054482E+03  0.11248470E+05                                 9.988945                            7.166949       0.059864       1.980478                    0.999557      29.767206      85.420827       0.625914       0.409354      -1.072090      -0.030498      -0.009483      -0.001188       0.031960       0.013280       0.008824      -0.018882       0.016499      -0.031592      -0.031261       0.010241       0.021020             13.177917      11.601132       2.089386       1.595093      14.081007       8.728158      13.851612           0.000677
          123              C      22.173679      11.063319      10.288352       0.101328      32.761243 0.37229141E+03  0.83863105E+04                                 8.839194                            6.352891       0.223313       2.072556                    0.999709      26.564572      73.790640       0.668847       0.406529      -1.074876      -0.059732      -0.015111       0.002368       0.061659      -0.009554       0.000199       0.007272       0.025968       0.106601      -0.034581      -0.001758       0.036339             11.964779       9.416239      -0.673622      -0.057137      21.370067      -1.097074       5.108031           0.001507
          124              C      22.175779      12.469894      10.147430      -0.179422      43.233895 0.51429494E+03  0.12548747E+05                                10.598671                            7.467716       0.111207       1.988125                    0.999797      30.878568      89.013820       0.617338       0.406626      -1.075758      -0.023865      -0.007055      -0.000303       0.024887       0.029995      -0.005305       0.003702       0.039430       0.011565      -0.038610       0.004360       0.034250             15.065932      10.545960      -1.980291      -0.073533      28.719337      -1.174066       5.932500          -0.000999
          125              C      22.749217       6.693235       9.284315       0.592108      26.522653 0.25475372E+03  0.53089063E+04                                 8.350799                            5.699946      -0.096610       2.029147                    0.999445      22.429972      63.351315       0.614567       0.478247      -1.014684      -0.042979       0.006558       0.037203       0.057221       0.018450       0.099529       0.011160       0.059882       0.053631      -0.080730      -0.040994       0.121724             11.818500      12.763689      -2.130677      -8.077231       9.588611       1.670894      13.103201          -0.000034
          126              C      23.817694       6.518796       8.275222      -0.012087      43.156932 0.44209813E+03  0.10361605E+05                                10.748380                            6.984028      -0.072982       1.979701                    0.998993      27.345380      76.646772       0.631645       0.413737      -1.073714       0.031221      -0.003318      -0.029670       0.043198      -0.000347       0.012319       0.002299       0.030685       0.018815      -0.018777      -0.003166       0.021943             16.143201      18.079033      -3.506348     -12.478436      12.118939       3.097427      18.231632           0.000015
          127              C      24.321692       5.240600       7.974913      -0.092016      40.113399 0.47104475E+03  0.11262883E+05                                10.110401                            7.165062       0.044203       1.974930                    0.999555      29.794374      85.495070       0.626772       0.408704      -1.072566       0.012128       0.028535      -0.013961       0.034004       0.018136       0.010442      -0.013037      -0.010707      -0.011253      -0.027985       0.006262       0.021723             13.716098      14.596041      -3.250605      -9.327637      11.818123       2.811078      14.734129          -0.000677
          128              C      25.360488       5.086321       7.051120      -0.121662      40.166997 0.48733721E+03  0.11766283E+05                                10.118451                            7.291262       0.110301       1.989774                    0.999596      30.424825      88.080304       0.620139       0.409079      -1.071012      -0.011663       0.028469       0.019087       0.036206      -0.005306       0.018564       0.009654      -0.038067      -0.067137      -0.036841       0.004785       0.032056             13.525460      14.202728      -2.527096      -9.317093      11.182091       2.314607      15.191562          -0.000430
          129              C      25.917827       6.207857       6.414226       0.001775      41.851865 0.45313495E+03  0.10720146E+05                                10.617714                            7.138532      -0.191919       1.938509                    0.998997      27.743272      78.946412       0.613919       0.421717      -1.065189      -0.010488       0.015128       0.033644       0.038351       0.008753       0.002363       0.008290       0.059436       0.054929      -0.041179       0.016885       0.024294             15.990584      16.887566      -4.581255     -11.439372      13.579375       4.780357      17.504811           0.000000
          130              C      25.413688       7.483112       6.712557      -0.101725      40.238027 0.47300350E+03  0.11334625E+05                                10.165455                            7.194041       0.070959       1.982948                    0.999590      29.985135      86.464834       0.622946       0.410311      -1.070270      -0.001888      -0.025338       0.024364       0.035202       0.014850       0.013308      -0.014502      -0.023460      -0.007992      -0.030221       0.006994       0.023227             13.737756      14.080295      -3.563622      -8.574668      13.364516       3.228556      13.768458           0.000464
          131              C      24.369292       7.637112       7.626237      -0.091988      39.192370 0.46874311E+03  0.11193657E+05                                 9.964012                            7.151142       0.058935       1.981049                    0.999555      29.710697      85.189116       0.626934       0.409117      -1.072341       0.008528      -0.030104      -0.001922       0.031348      -0.012155       0.018246       0.008183      -0.017936      -0.031385      -0.030154       0.009770       0.020384             13.140008      14.030566      -2.067537      -8.707456      11.554613       1.576859      13.834846           0.000672
          132              C      19.769328      16.919498      10.257573       0.076016      34.668835 0.40523680E+03  0.93075245E+04                                 9.162371                            6.620794       0.230261       2.065251                    0.999712      27.190346      75.826272       0.657413       0.405642      -1.077369       0.069094       0.023466       0.006168       0.073230      -0.002687       0.000256      -0.004487       0.039368       0.058997      -0.030099       0.010003       0.020096             12.403867       9.701720      -0.852146       0.183565      22.206740       1.052242       5.303142          -0.001639
          133              C      19.765408      15.520063      10.119510      -0.171742      42.189358 0.50498699E+03  0.12267609E+05                                10.419416                            7.393426       0.103108       1.987129                    0.999802      30.740065      88.469736       0.621132       0.405922      -1.076039       0.024913      -0.002738      -0.000963       0.025081       0.027352       0.005842      -0.002895       0.041936       0.011549      -0.037049       0.003967       0.033082             14.663955      10.419493      -1.974982       0.200565      27.738799       1.044959       5.833572           0.000823
          134              C      19.257490      21.305683       9.283216       0.592488      26.530358 0.25486814E+03  0.53118141E+04                                 8.351546                            5.701106      -0.092281       2.030552                    0.999475      22.428945      63.348689       0.614532       0.478227      -1.014709       0.043222      -0.007109       0.037505       0.057665       0.018727      -0.100155      -0.011090       0.058602       0.056908      -0.081471      -0.040842       0.122313             11.815278      12.774422      -2.127865       8.064023       9.602422      -1.666145      13.068989           0.000026
          135              C      18.186634      21.480262       8.275662      -0.013076      43.197164 0.44281000E+03  0.10381859E+05                                10.751963                            6.988125      -0.069152       1.980527                    0.999026      27.362678      76.693824       0.631703       0.413557      -1.073893      -0.030834       0.003688      -0.028852       0.042388       0.000414      -0.012289      -0.001337       0.030970       0.021323      -0.019109      -0.002968       0.022077             16.142125      18.096023      -3.508032      12.464692      12.140414      -3.097710      18.189938           0.000000
          136              C      17.682776      22.758878       7.975572      -0.092079      40.142255 0.47139507E+03  0.11273400E+05                                10.115329                            7.167776       0.039632       1.973512                    0.999563      29.802653      85.528086       0.626644       0.408710      -1.072558      -0.011917      -0.029520      -0.013791       0.034694       0.018044      -0.010749       0.013202      -0.010586      -0.013246      -0.028224       0.006327       0.021897             13.724092      14.612249      -3.256950       9.327635      11.836674      -2.816552      14.723352           0.000678
          137              C      16.643420      22.913997       7.052219      -0.122309      40.169445 0.48732273E+03  0.11765426E+05                                10.116951                            7.289563       0.108903       1.989415                    0.999658      30.423465      88.064198       0.620437       0.408900      -1.071167       0.012660      -0.027121       0.020204       0.036111      -0.006193      -0.018744      -0.009937      -0.037516      -0.068839      -0.037454       0.005194       0.032259             13.525335      14.210701      -2.532750       9.312972      11.191927      -2.321241      15.173377           0.000449
          138              C      16.084262      21.793161       6.415545       0.004323      41.845535 0.45271108E+03  0.10709077E+05                                10.624218                            7.140176      -0.196707       1.937345                    0.998951      27.723817      78.922445       0.613123       0.422307      -1.064672       0.011045      -0.014625       0.034130       0.038739       0.009103      -0.001597      -0.008143       0.057954       0.052938      -0.040251       0.016994       0.023257             16.012811      16.918531      -4.605310      11.451356      13.611491      -4.805064      17.508411           0.000011
          139              C      16.587980      20.517766       6.713656      -0.102748      40.287794 0.47344420E+03  0.11347843E+05                                10.174752                            7.197941       0.065141       1.981129                    0.999595      29.994488      86.502341       0.622705       0.410373      -1.070228       0.001947       0.024245       0.023700       0.033960       0.015296      -0.013063       0.014551      -0.024139      -0.008785      -0.030420       0.006583       0.023837             13.761944      14.107049      -3.593970       8.585963      13.402087      -3.261980      13.776696          -0.000449
          140              C      17.632936      20.362366       7.626896      -0.091414      39.246128 0.46913867E+03  0.11206129E+05                                 9.974640                            7.154766       0.061044       1.981471                    0.999559      29.720267      85.244534       0.626658       0.409186      -1.072232      -0.008545       0.031306      -0.001919       0.032508      -0.011810      -0.017753      -0.008159      -0.016676      -0.031897      -0.029426       0.009604       0.019822             13.163470      14.049032      -2.094916       8.708104      11.612694      -1.611233      13.828684          -0.000679
          141              C       9.912524      26.766504       0.730328       0.078781      34.528241 0.40420470E+03  0.92764631E+04                                 9.133807                            6.609237       0.233672       2.066772                    0.999701      27.140168      75.618024       0.658556       0.405259      -1.077791       0.023327       0.069959      -0.006017       0.073991      -0.003286       0.003858      -0.000104      -0.039000       0.050479      -0.028512       0.011331       0.017182             12.344455      22.066332      -0.877812      -0.992754       9.685630      -0.189303       5.281403          -0.001439
          142              C       8.510709      26.764684       0.863335      -0.174149      42.327416 0.50806352E+03  0.12361832E+05                                10.443657                            7.418189       0.098077       1.984795                    0.999813      30.813691      88.768732       0.619772       0.406171      -1.075810      -0.003428       0.025615       0.000780       0.025855       0.027045       0.003221      -0.006292      -0.040833       0.011311      -0.036578       0.003957       0.032621             14.677040      27.735286      -2.013990      -0.985685      10.454454      -0.203560       5.841379           0.000276
          143              C      14.309349      26.258866       1.706444       0.590976      26.529403 0.25495971E+03  0.53140047E+04                                 8.349230                            5.701200      -0.098384       2.028885                    0.999450      22.433453      63.355506       0.614700       0.478071      -1.014829      -0.006942       0.042394      -0.037497       0.057022       0.018206       0.011109       0.099804      -0.060611       0.061534      -0.080202      -0.042515       0.122717             11.806329       9.593032      -2.107055       1.644602      12.762075      -8.057138      13.063879           0.000026
          144              C      14.480848      25.188570       2.714878      -0.012702      43.213474 0.44287597E+03  0.10384693E+05                                10.757920                            6.991287      -0.074588       1.978802                    0.999013      27.364572      76.725632       0.631148       0.413869      -1.073597       0.002852      -0.031062       0.029272       0.042776       0.000331       0.001845       0.012091      -0.031575       0.022360      -0.019649      -0.002466       0.022115             16.149270      12.136711      -3.484358       3.075084      18.101096     -12.475753      18.210003          -0.000006
          145              C      15.758483      24.683451       3.016507      -0.090647      40.061389 0.47001729E+03  0.11232014E+05                                10.100169                            7.155729       0.045253       1.975613                    0.999557      29.765852      85.385073       0.627389       0.408531      -1.072696      -0.029388      -0.012417       0.013932       0.034813       0.018026      -0.013271       0.010837       0.012005      -0.011939      -0.028409       0.006387       0.022022             13.703560      11.810868      -3.233576       2.794378      14.590096      -9.318895      14.709715           0.000682
          146              C      15.911783      23.644795       3.940519      -0.123448      40.225641 0.48795720E+03  0.11784646E+05                                10.126238                            7.294407       0.109415       1.989320                    0.999610      30.447283      88.149422       0.620214       0.408912      -1.071153      -0.027491       0.012014      -0.019471       0.035766      -0.005641       0.009777       0.019325       0.037969      -0.065066      -0.037276       0.005523       0.031752             13.542639      11.191236      -2.525833       2.312162      14.230549      -9.335101      15.206133           0.000449
          147              C      14.789967      23.087737       4.576973       0.003655      41.842023 0.45271391E+03  0.10708083E+05                                10.619015                            7.136970      -0.192372       1.938447                    0.998974      27.726232      78.899496       0.613738       0.421925      -1.065019      -0.014762       0.010555      -0.033920       0.038469       0.008642       0.008336       0.001899      -0.057279       0.054298      -0.040060       0.016850       0.023210             16.004581      13.597805      -4.591520       4.791760      16.901904     -11.449925      17.514034           0.000010
          148              C      13.514991      23.592155       4.277323      -0.101960      40.281606 0.47341786E+03  0.11346835E+05                                10.172797                            7.197041       0.066272       1.981537                    0.999582      29.993225      86.491814       0.622847       0.410293      -1.070300       0.024573       0.001996      -0.023019       0.033730       0.015265      -0.014915       0.013070       0.023177      -0.008651      -0.030442       0.006747       0.023695             13.756884      13.393319      -3.575494       3.247097      14.096274      -8.584613      13.781059          -0.000449
          149              C      13.361972      24.636692       3.362984      -0.092002      39.247360 0.46914041E+03  0.11205948E+05                                 9.973542                            7.154018       0.059665       1.980985                    0.999549      29.722996      85.245734       0.626804       0.409099      -1.072312       0.030326      -0.008192       0.001713       0.031460      -0.012540       0.007872       0.018317       0.017440      -0.032755      -0.030277       0.009423       0.020854             13.160301      11.608511      -2.077170       1.594397      14.038539      -8.706695      13.833851          -0.000677
          150              C       4.061805       1.168296       0.698451       0.092876      32.997885 0.37560961E+03  0.84771009E+04                                 8.875166                            6.376493       0.228588       2.072793                    0.999732      26.642533      73.998982       0.668555       0.405937      -1.075616      -0.016083      -0.062884      -0.002771       0.064968      -0.010552      -0.007556      -0.001568      -0.030526       0.103174      -0.036582       0.001343       0.035239             11.983801      21.277970      -0.654855       1.065931       9.566799       0.089177       5.106635          -0.001175
          151              C       5.467540       1.184396       0.839372      -0.175233      42.564521 0.50927215E+03  0.12395399E+05                                10.486800                            7.428237       0.115588       1.990577                    0.999798      30.769453      88.581347       0.619359       0.406306      -1.075999      -0.000821      -0.022161       0.001141       0.022206       0.030849      -0.002712       0.005818      -0.039080       0.006120      -0.038207       0.002282       0.035925             14.812217      28.108919      -1.780342       1.126565      10.461525       0.120729       5.866208           0.000165
          152              C      27.696241       1.744534       1.705345       0.593216      26.516866 0.25478529E+03  0.53096091E+04                                 8.349466                            5.700903      -0.096706       2.029486                    0.999478      22.419145      63.316343       0.614432       0.478348      -1.014653       0.007203      -0.043951      -0.038544       0.058900       0.018829      -0.010913      -0.099603      -0.057435       0.058022      -0.081186      -0.040378       0.121564             11.810829       9.592497      -2.125223      -1.662452      12.766708       8.064496      13.073281           0.000029
          153              C      27.523061       2.814550       2.713779      -0.012135      43.174835 0.44251299E+03  0.10374041E+05                                10.752509                            6.988579      -0.074725       1.978878                    0.999028      27.352154      76.682564       0.631250       0.413888      -1.073587      -0.004015       0.030570       0.028541       0.042014       0.000519      -0.001842      -0.011701      -0.030376       0.022990      -0.019150      -0.002269       0.021418             16.143005      12.116881      -3.488146      -3.073421      18.097388      12.478000      18.214747          -0.000038
          154              C      26.244586       3.319108       3.014088      -0.091857      40.113329 0.47098531E+03  0.11261121E+05                                10.109542                            7.163733       0.040896       1.974076                    0.999561      29.794683      85.495025       0.626945       0.408604      -1.072631       0.028956       0.012183       0.013531       0.034204       0.018549       0.013251      -0.010861       0.012433      -0.013929      -0.028780       0.005952       0.022828             13.715383      11.812404      -3.238596      -2.794246      14.603631       9.330681      14.730115           0.000681
          155              C      26.090446       4.357764       3.938101      -0.123884      40.218716 0.48799438E+03  0.11785725E+05                                10.123966                            7.293819       0.111305       1.989769                    0.999647      30.449207      88.154622       0.620352       0.408815      -1.071221       0.028212      -0.012344      -0.020579       0.037038      -0.005238      -0.009832      -0.019005       0.035680      -0.067242      -0.036964       0.006007       0.030956             13.535168      11.183184      -2.521171      -2.304724      14.219218       9.329010      15.203103           0.000429
          156              C      27.211562       4.914962       4.575214       0.004919      41.810259 0.45228341E+03  0.10697578E+05                                10.622421                            7.139723      -0.202455       1.935862                    0.998921      27.714751      78.919144       0.612700       0.422652      -1.064340       0.014117      -0.011688      -0.033830       0.038475       0.009137      -0.008534      -0.001390      -0.057328       0.053535      -0.040174       0.017218       0.022956             16.001273      13.584440      -4.582485      -4.779765      16.901293      11.450673      17.518088           0.000005
          157              C      28.486538       4.410824       4.276884      -0.102521      40.266498 0.47334059E+03  0.11344859E+05                                10.171933                            7.197967       0.062704       1.980592                    0.999590      29.989279      86.488391       0.622592       0.410466      -1.070156      -0.023956      -0.001943      -0.024436       0.034275       0.014909       0.014232      -0.013007       0.024063      -0.008945      -0.029973       0.006523       0.023450             13.749152      13.374850      -3.571482      -3.235278      14.094515       8.583002      13.778091          -0.000463
          158              C      28.641097       3.366428       3.362764      -0.092135      39.220022 0.46903036E+03  0.11202687E+05                                 9.968555                            7.153099       0.060863       1.981458                    0.999550      29.722575      85.242744       0.626854       0.409090      -1.072315      -0.031156       0.008397       0.001463       0.032301      -0.012053      -0.008279      -0.018091       0.017307      -0.031203      -0.029906       0.009821       0.020085             13.146161      11.574721      -2.070258      -1.578089      14.035197       8.704471      13.828564          -0.000677
          159              C      22.175499      30.947308      11.704380       0.099649      32.824321 0.37271965E+03  0.83993960E+04                                 8.852857                            6.357678       0.216212       2.069944                    0.999689      26.593054      73.914354       0.668335       0.406674      -1.074649      -0.059294       0.012248      -0.002983       0.060619       0.009704      -0.000956       0.007165       0.021949       0.112331      -0.034065      -0.004134       0.038200             12.001166       9.405418       0.637502       0.091258      21.481456      -1.085489       5.116623          -0.001518
          160              C      22.189219      29.541993      11.843762      -0.180020      43.206771 0.51313816E+03  0.12513169E+05                                10.594829                            7.459352       0.115685       1.989791                    0.999799      30.853544      88.908463       0.617695       0.406630      -1.075781      -0.024991       0.006797       0.000166       0.025900      -0.028771       0.005127       0.003736       0.041599       0.011853      -0.038239       0.004433       0.033805             15.084840      10.497174       1.912120       0.104060      28.825220      -1.152367       5.932126           0.000986
          161              C      22.749777      35.305772      12.701601       0.592479      26.520663 0.25460766E+03  0.53052523E+04                                 8.351689                            5.699188      -0.093305       2.030122                    0.999410      22.423148      63.334269       0.614449       0.478394      -1.014577      -0.042849      -0.006089      -0.037370       0.057181      -0.018479      -0.100222       0.010844       0.058709       0.057033      -0.081501      -0.040824       0.122326             11.820774      12.761690       2.126651       8.078727       9.591653       1.669746      13.108979           0.000036
          162              C      23.818253      35.479651      13.710694      -0.012095      43.147678 0.44192305E+03  0.10356235E+05                                10.745266                            6.981436      -0.067678       1.981317                    0.999032      27.343725      76.631633       0.631941       0.413594      -1.073831       0.030574       0.003757       0.029428       0.042601       0.000554      -0.012494       0.002351       0.031523       0.021290      -0.019622      -0.002813       0.022435             16.139547      18.063891       3.499640      12.475407      12.116606       3.097248      18.238145          -0.000017
          163              C      24.321411      36.758127      14.011443      -0.092099      40.120240 0.47098167E+03  0.11260475E+05                                10.110273                            7.163299       0.044163       1.974962                    0.999538      29.792275      85.472656       0.627047       0.408558      -1.072712       0.012560      -0.028828       0.013799       0.034340      -0.018537      -0.010844      -0.013603      -0.010099      -0.011031      -0.028850       0.006832       0.022018             13.721886      14.585927       3.254641       9.334278      11.820902       2.821147      14.758828           0.000677
          164              C      25.358387      36.913106      14.937215      -0.122595      40.152462 0.48688376E+03  0.11752197E+05                                10.112868                            7.284971       0.107374       1.989110                    0.999634      30.420189      88.045279       0.620799       0.408754      -1.071261      -0.011282      -0.026816      -0.020270       0.035457       0.005564      -0.019069       0.010312      -0.037100      -0.069473      -0.037786       0.005612       0.032175             13.523409      14.180725       2.532956       9.314200      11.187435       2.328099      15.202067           0.000431
          165              C      25.915305      35.791990      15.574768       0.002303      41.873432 0.45317011E+03  0.10721766E+05                                10.624093                            7.140655      -0.189132       1.939112                    0.999063      27.743923      78.965137       0.613557       0.421936      -1.064994      -0.011844      -0.013738      -0.034165       0.038682      -0.010625      -0.001736       0.008317       0.058855       0.055094      -0.041512       0.017359       0.024153             16.008985      16.888738       4.590882      11.454341      13.599044       4.796218      17.539173           0.000002
          166              C      25.412287      34.516455      15.275997      -0.101120      40.197870 0.47225657E+03  0.11311694E+05                                10.156832                            7.186476       0.070148       1.983004                    0.999593      29.963813      86.370128       0.623550       0.410096      -1.070463      -0.003242       0.025835      -0.024192       0.035541      -0.014273      -0.013141      -0.013657      -0.022384      -0.007690      -0.029163       0.007149       0.022014             13.730210      14.052003       3.563487       8.570084      13.359262       3.235503      13.779366          -0.000463
          167              C      24.369711      34.361755      14.360339      -0.094177      39.344983 0.47075760E+03  0.11254644E+05                                 9.991412                            7.168059       0.060602       1.980572                    0.999584      29.775821      85.445103       0.625943       0.409296      -1.072146       0.008749       0.031958       0.001286       0.033159       0.012192      -0.018987       0.008145      -0.015981      -0.030543      -0.030448       0.010560       0.019888             13.183167      14.056758       2.076049       8.740153      11.592362       1.595834      13.900380          -0.000672
          168              C      19.830788      25.052769      11.703061       0.100050      32.820002 0.37264702E+03  0.83971198E+04                                 8.851602                            6.356966       0.219050       2.070837                    0.999717      26.590045      73.896559       0.668405       0.406662      -1.074686       0.060184      -0.012942      -0.003105       0.061638       0.009394       0.000931      -0.007292       0.024309       0.111510      -0.034669      -0.003275       0.037944             11.998707       9.407159       0.633998      -0.088077      21.473098       1.089430       5.115863           0.001516
          169              C      19.816928      26.457944      11.842663      -0.178678      43.165908 0.51255768E+03  0.12495487E+05                                10.587685                            7.454720       0.114190       1.989536                    0.999794      30.838475      88.852729       0.617937       0.406585      -1.075810       0.024370      -0.006363       0.000572       0.025194      -0.029646      -0.005427      -0.003402       0.039694       0.010062      -0.038101       0.003769       0.034332             15.072967      10.493641       1.903684      -0.099678      28.797194       1.156394       5.928064          -0.000986
          170              C      19.257349      20.691504      12.698083       0.592071      26.514460 0.25477394E+03  0.53092099E+04                                 8.347566                            5.699354      -0.093966       2.030180                    0.999418      22.426126      63.331048       0.614757       0.478110      -1.014800       0.043408       0.006168      -0.036821       0.057255      -0.017939       0.100024      -0.010555       0.058155       0.056448      -0.081437      -0.040368       0.121805             11.810761      12.766927       2.130690      -8.066192       9.588588      -1.665640      13.076768          -0.000072
          171              C      18.187193      20.518185      13.706737      -0.012858      43.193501 0.44270168E+03  0.10379009E+05                                10.753115                            6.988195      -0.070181       1.980411                    0.999009      27.359931      76.692820       0.631555       0.413666      -1.073789      -0.030404      -0.003891       0.028677       0.041975      -0.000463       0.012221      -0.001552       0.032593       0.021296      -0.019937      -0.002571       0.022508             16.147163      18.091159       3.513376     -12.474202      12.134808      -3.098097      18.215522           0.000019
          172              C      17.682355      19.240269      14.008365      -0.091616      40.076000 0.47044888E+03  0.11244912E+05                                10.101029                            7.157680       0.044181       1.975287                    0.999550      29.785058      85.450109       0.627479       0.408379      -1.072795      -0.012012       0.029358       0.014021       0.034682      -0.017985       0.011450       0.012714      -0.010447      -0.013701      -0.028389       0.006799       0.021590             13.700502      14.572024       3.239540      -9.310535      11.816747      -2.793848      14.712734          -0.000684
          173              C      16.644259      19.087250      14.933257      -0.123320      40.201598 0.48772976E+03  0.11777616E+05                                10.120287                            7.290931       0.105033       1.988055                    0.999636      30.443350      88.128278       0.620597       0.408713      -1.071298       0.011526       0.027819      -0.020119       0.036215       0.005598       0.019957      -0.010480      -0.038109      -0.071248      -0.039072       0.006096       0.032975             13.529110      14.203031       2.523750      -9.320524      11.189305      -2.312689      15.194994          -0.000449
          174              C      16.087060      20.209206      15.569492       0.004020      41.819120 0.45262827E+03  0.10706531E+05                                10.619545                            7.139456      -0.195449       1.937928                    0.998977      27.720524      78.908591       0.613167       0.422299      -1.064686       0.011504       0.013848      -0.033745       0.038247      -0.010180       0.001578      -0.008746       0.058224       0.052558      -0.040801       0.016970       0.023831             15.995275      16.904602       4.581371     -11.446279      13.580598      -4.772138      17.500625          -0.000011
          175              C      16.592459      21.483761      15.270501      -0.103649      40.334931 0.47431657E+03  0.11374304E+05                                10.182570                            7.204851       0.066214       1.981085                    0.999587      30.022129      86.611092       0.622353       0.410405      -1.070177       0.003096      -0.025392      -0.023484       0.034725      -0.013977       0.013096       0.014526      -0.021712      -0.006709      -0.029278       0.007120       0.022159             13.766212      14.109736       3.581454      -8.596544      13.387351      -3.240361      13.801548           0.000453
          176              C      17.636295      21.636921      14.355502      -0.092667      39.275477 0.46991688E+03  0.11229693E+05                                 9.981612                            7.162930       0.058598       1.980483                    0.999558      29.741630      85.332722       0.625990       0.409441      -1.072035      -0.009171      -0.032341       0.001758       0.033662       0.011545       0.017933      -0.008351      -0.015405      -0.031361      -0.029338       0.010155       0.019182             13.166658      14.053641       2.075563      -8.724383      11.582763      -1.586707      13.863570           0.000675
          177              C       4.050465      26.816624       0.700429       0.094266      32.993911 0.37547024E+03  0.84738906E+04                                 8.877949                            6.377207       0.225070       2.071975                    0.999756      26.633956      73.995458       0.668162       0.406178      -1.075364      -0.014796       0.063959      -0.003207       0.065727       0.011252      -0.007759       0.000991      -0.028547       0.102929      -0.036163       0.000947       0.035216             11.997687      21.333472       0.613721       1.058710       9.549078      -0.103597       5.110510          -0.001196
          178              C       5.455780      26.786384       0.839812      -0.176712      42.541419 0.50877118E+03  0.12378785E+05                                10.477724                            7.420466       0.118265       1.991294                    0.999803      30.764188      88.518294       0.620268       0.405855      -1.076417      -0.000848       0.023663       0.000888       0.023695      -0.027813      -0.002894      -0.005244      -0.039497       0.006335      -0.035823       0.002409       0.033414             14.807052      28.136742       1.699873       1.120702      10.422711      -0.124717       5.861703           0.000156
          179              C      27.696241      26.257046       1.705785       0.592701      26.537617 0.25495647E+03  0.53140991E+04                                 8.353156                            5.702551      -0.093318       2.030091                    0.999416      22.430265      63.354435       0.614383       0.478303      -1.014671       0.006476       0.043857      -0.037140       0.057834      -0.018058      -0.010395       0.099322      -0.058300       0.054865      -0.080880      -0.040142       0.121022             11.814379       9.609108       2.116334      -1.671401      12.760887      -8.062964      13.073141           0.000027
          180              C      27.524321      25.187170       2.714438      -0.012236      43.177162 0.44247351E+03  0.10373070E+05                                10.752486                            6.988100      -0.072246       1.979745                    0.999036      27.355970      76.697586       0.631283       0.413868      -1.073580      -0.004304      -0.031346       0.028822       0.042799       0.000352      -0.002109       0.012010      -0.030757       0.019803      -0.018924      -0.002761       0.021685             16.138833      12.125857       3.491061      -3.081567      18.086649     -12.468868      18.203994           0.000011
          181              C      26.246406      24.682891       3.014748      -0.091940      40.108976 0.47062594E+03  0.11250208E+05                                10.107860                            7.160220       0.041915       1.974476                    0.999546      29.788695      85.464723       0.627210       0.408515      -1.072706       0.028489      -0.012068       0.013768       0.033864      -0.018121       0.012949       0.011719       0.010186      -0.014016      -0.028800       0.007078       0.021722             13.716067      11.818108       3.249924      -2.807813      14.608729      -9.330699      14.721365           0.000681
          182              C      26.091566      23.643815       3.937661      -0.122060      40.116459 0.48632486E+03  0.11734836E+05                                10.104906                            7.279266       0.109201       1.989869                    0.999639      30.405435      87.975820       0.621263       0.408583      -1.071419       0.027710       0.010983      -0.019761       0.035762       0.005182      -0.009605       0.020122       0.038622      -0.070763      -0.038904       0.006072       0.032833             13.509818      11.171881       2.527728      -2.312217      14.197949      -9.306919      15.159625           0.000450
          183              C      27.212262      23.085637       4.574555       0.003765      41.840621 0.45277473E+03  0.10711375E+05                                10.624264                            7.141508      -0.197478       1.937170                    0.998972      27.728759      78.949461       0.612935       0.422405      -1.064568       0.014792       0.011432      -0.033692       0.038531      -0.009508      -0.008721       0.002251      -0.058770       0.053676      -0.040995       0.016666       0.024329             16.001908      13.607097       4.599830      -4.794286      16.909406     -11.439252      17.489221           0.000008
          184              C      28.487938      23.589355       4.276884      -0.104249      40.332789 0.47451975E+03  0.11380060E+05                                10.180773                            7.205319       0.069653       1.982132                    0.999599      30.027895      86.622767       0.622490       0.410283      -1.070288      -0.024983       0.003050      -0.024094       0.034843      -0.014243       0.014885       0.012765       0.021309      -0.006346      -0.029304       0.006895       0.022410             13.756256      13.401150       3.575411      -3.238646      14.098322      -8.576315      13.769295          -0.000447
          185              C      28.642497      24.634592       3.363204      -0.092403      39.266215 0.46985400E+03  0.11227647E+05                                 9.978679                            7.161480       0.057651       1.980206                    0.999563      29.739425      85.320187       0.626190       0.409330      -1.072123      -0.031823      -0.009594       0.002141       0.033306       0.011722      -0.008633       0.017780       0.016332      -0.031870      -0.029577       0.009959       0.019618             13.156419      11.596737       2.074890      -1.585322      14.042242      -8.704593      13.830276          -0.000679
          186              C       9.936184       1.166896       0.704167       0.099496      32.798475 0.37295024E+03  0.84051782E+04                                 8.846378                            6.358877       0.216337       2.070005                    0.999703      26.592826      73.895790       0.668450       0.406576      -1.074805       0.013253      -0.059045      -0.002564       0.060569       0.010702       0.006902      -0.000427      -0.023843       0.110474      -0.035040      -0.002497       0.037537             11.976706      21.410886       0.661170      -1.040332       9.415268       0.072098       5.103965          -0.001354
          187              C       8.528489       1.172356       0.838053      -0.178050      43.122120 0.51284098E+03  0.12504634E+05                                10.581995                            7.457975       0.114082       1.989448                    0.999794      30.836406      88.866634       0.617629       0.406715      -1.075680       0.006267      -0.024641       0.000524       0.025431      -0.029564       0.003405       0.005664      -0.038504       0.008110      -0.037442       0.003152       0.034290             15.043232      28.706859       1.958082      -1.097177      10.506607       0.080483       5.916229           0.000209
          188              C      14.312429       1.748034       1.706444       0.592794      26.527665 0.25498626E+03  0.53148411E+04                                 8.351921                            5.702984      -0.094596       2.029766                    0.999401      22.428777      63.349619       0.614347       0.478320      -1.014669      -0.005548      -0.043776      -0.037909       0.058174      -0.019043       0.011016      -0.099689      -0.057059       0.057207      -0.081441      -0.040113       0.121554             11.815470       9.588720       2.119172       1.663138      12.771695       8.072227      13.085997           0.000034
          189              C      14.486028       2.817910       2.715098      -0.012375      43.150756 0.44234808E+03  0.10368306E+05                                10.744245                            6.983949      -0.066371       1.981673                    0.999055      27.351838      76.652961       0.631965       0.413494      -1.073936       0.004276       0.030424       0.028545       0.041938       0.000481       0.002115      -0.012345      -0.031588       0.021949      -0.019698      -0.002629       0.022327             16.131273      12.108622       3.490996       3.080522      18.080013      12.467811      18.205184          -0.000022
          190              C      15.764223       3.322188       3.015847      -0.092154      40.145277 0.47151278E+03  0.11277178E+05                                10.116041                            7.168810       0.042156       1.974127                    0.999542      29.810505      85.560683       0.626567       0.408726      -1.072523      -0.028219       0.012118       0.013938       0.033726      -0.018550      -0.013451      -0.010770       0.010598      -0.012654      -0.028728       0.006400       0.022329             13.724434      11.820904       3.242124       2.800210      14.611381       9.336616      14.741017           0.000683
          191              C      15.917943       4.360704       3.940079      -0.121369      40.084906 0.48604536E+03  0.11726476E+05                                10.101105                            7.278312       0.110317       1.990380                    0.999638      30.389276      87.924700       0.621154       0.408710      -1.071329      -0.027156      -0.010811      -0.020633       0.035778       0.005977       0.010372      -0.019176       0.038068      -0.070096      -0.038209       0.005401       0.032808             13.501971      11.163043       2.516591       2.300081      14.182301       9.300840      15.160569           0.000431
          192              C      14.796687       4.918042       4.576973       0.000821      41.887602 0.45346153E+03  0.10730108E+05                                10.624867                            7.141965      -0.190995       1.938591                    0.998987      27.754212      78.993063       0.613644       0.421819      -1.065095      -0.013626      -0.011796      -0.033823       0.038325      -0.010538       0.009025      -0.002552      -0.059090       0.053584      -0.041509       0.016401       0.025108             16.007186      13.588207       4.582926       4.782843      16.906463      11.455566      17.526888           0.000001
          193              C      13.521711       4.414184       4.278203      -0.101536      40.244559 0.47312285E+03  0.11338176E+05                                10.166272                            7.194694       0.071415       1.983022                    0.999594      29.987527      86.473787       0.622952       0.410282      -1.070291       0.026518      -0.003194      -0.023842       0.035803      -0.013431      -0.013702      -0.013090       0.023348      -0.010070      -0.028796       0.006505       0.022291             13.739736      13.366245       3.560712       3.228740      14.082138       8.575734      13.770824          -0.000461
          194              C      13.367712       3.369788       3.364083      -0.092548      39.289737 0.47014413E+03  0.11236440E+05                                 9.983872                            7.164822       0.058550       1.980195                    0.999555      29.749047      85.357969       0.625889       0.409460      -1.072027       0.032265       0.009129       0.000982       0.033546       0.012258       0.008304      -0.018652       0.016811      -0.033153      -0.030604       0.010112       0.020492             13.168538      11.577407       2.066566       1.577831      14.063348       8.728270      13.864860          -0.000672
          195              C      19.774788      30.909508      11.717131       0.079080      34.459554 0.40273255E+03  0.92335848E+04                                 9.119306                            6.595492       0.236463       2.068236                    0.999721      27.101596      75.455638       0.659544       0.405050      -1.078007       0.068940       0.023798      -0.005849       0.073166      -0.002729      -0.000938       0.003975       0.039714       0.051145      -0.028900       0.011282       0.017617             12.325381       9.685442      -0.888566      -0.140077      22.015221      -1.056592       5.275479          -0.001629
          196              C      19.780808      29.509093      11.855853      -0.174311      42.354642 0.50784331E+03  0.12355932E+05                                10.450424                            7.418232       0.093071       1.983251                    0.999804      30.813019      88.783541       0.619524       0.406352      -1.075621       0.025178      -0.005174       0.001142       0.025729       0.027635      -0.006506       0.003463       0.041091       0.010613      -0.037100       0.003813       0.033287             14.692650      10.487192      -2.041466      -0.164523      27.744095      -1.065714       5.846663           0.000833
          197              C      19.260009      35.307592      12.698743       0.591683      26.524037 0.25492915E+03  0.53131601E+04                                 8.348400                            5.700633      -0.094742       2.030022                    0.999456      22.429939      63.342464       0.614773       0.478033      -1.014858       0.042434      -0.007270      -0.037378       0.057014       0.018192       0.099865       0.011169       0.059079       0.061140      -0.080651      -0.041737       0.122388             11.810790      12.789887      -2.130478      -8.065057       9.587962       1.659171      13.054521           0.000033
          198              C      18.188033      35.481611      13.705418      -0.012989      43.212277 0.44283341E+03  0.10383043E+05                                10.756362                            6.989878      -0.073327       1.979234                    0.999015      27.363299      76.709915       0.631381       0.413742      -1.073721      -0.030920       0.003643       0.029184       0.042673       0.000040       0.012039       0.002159       0.031517       0.022664      -0.019738      -0.002318       0.022056             16.150626      18.119917      -3.512904     -12.472587      12.146141       3.090430      18.185821          -0.000018
          199              C      17.683475      36.759807      14.005727      -0.091694      40.095101 0.47070394E+03  0.11253058E+05                                10.105884                            7.161003       0.044894       1.975296                    0.999538      29.790240      85.485768       0.627122       0.408537      -1.072642      -0.012312      -0.029757       0.013898       0.035074       0.018161       0.011090      -0.013373      -0.010425      -0.011044      -0.028649       0.007018       0.021631             13.706757      14.585297      -3.244191      -9.311007      11.828743       2.790962      14.706233           0.000679
          200              C      16.644819      36.914226      14.930180      -0.123266      40.238600 0.48834560E+03  0.11796582E+05                                10.129317                            7.298159       0.107733       1.988590                    0.999612      30.455642      88.188301       0.619936       0.409007      -1.071072       0.012541      -0.027231      -0.019825       0.035942      -0.005324       0.019159       0.009814      -0.037717      -0.066252      -0.037230       0.005439       0.031791             13.541249      14.223780      -2.527569      -9.329914      11.195294       2.308995      15.204674           0.000431
          201              C      16.087480      35.793250      15.567513       0.003529      41.830090 0.45260309E+03  0.10705124E+05                                10.618021                            7.136685      -0.193109       1.938359                    0.998998      27.724755      78.901676       0.613656       0.421994      -1.064944       0.010976      -0.014530      -0.034000       0.038570       0.009052       0.002072       0.008375       0.057299       0.053340      -0.040035       0.016533       0.023503             16.000397      16.901462      -4.587869     -11.449233      13.588158       4.784317      17.511570           0.000003
          202              C      16.591059      34.517995      15.268303      -0.102214      40.299671 0.47364871E+03  0.11354012E+05                                10.176381                            7.199273       0.066762       1.981547                    0.999595      30.003143      86.533148       0.622674       0.410348      -1.070240       0.002144       0.024500      -0.022842       0.033565       0.015024       0.013334      -0.015016      -0.023449      -0.009155      -0.030593       0.006842       0.023752             13.764199      14.109260      -3.585696      -8.593503      13.393767       3.254085      13.789570          -0.000465
          203              C      17.635455      34.363715      14.354183      -0.090658      39.202627 0.46844454E+03  0.11185420E+05                                 9.967157                            7.149451       0.060546       1.981540                    0.999555      29.702453      85.178038       0.626893       0.409184      -1.072233      -0.008036       0.030355       0.001123       0.031421      -0.012371       0.018133       0.007823      -0.017733      -0.034238      -0.030208       0.009192       0.021016             13.152856      14.037898      -2.082601      -8.704811      11.596300       1.597993      13.824370          -0.000673
          204              C      22.231219      25.090569      11.718450       0.075956      34.665915 0.40556918E+03  0.93166748E+04                                 9.161916                            6.624166       0.228270       2.064549                    0.999703      27.189088      75.818474       0.657175       0.405722      -1.077361      -0.068418      -0.024351      -0.005380       0.072821      -0.002716       0.001024      -0.003905       0.037909       0.053999      -0.028463       0.009948       0.018515             12.390171       9.722514      -0.882914       0.148911      22.147426       1.063553       5.300573           0.001628
          205              C      22.225339      26.490844      11.857392      -0.171378      42.189856 0.50541339E+03  0.12281327E+05                                10.420721                            7.397645       0.098854       1.985754                    0.999804      30.746341      88.518013       0.620778       0.406042      -1.075892      -0.024326       0.003850       0.000867       0.024644       0.027974       0.005570      -0.002978       0.042143       0.007365      -0.036927       0.002706       0.034220             14.645065      10.462690      -2.026753       0.170343      27.641747       1.062281       5.830759          -0.000830
          206              C      22.746837      20.696404      12.700062       0.592947      26.515763 0.25470637E+03  0.53076295E+04                                 8.349205                            5.699649      -0.094919       2.029896                    0.999478      22.421610      63.324276       0.614551       0.478286      -1.014672      -0.042621       0.006518      -0.037589       0.057201       0.018814      -0.100116      -0.011147       0.058606       0.056401      -0.081476      -0.040788       0.122264             11.814463      12.777582      -2.121127       8.070032       9.589871      -1.660446      13.075937          -0.000029
          207              C      23.816853      20.522665      13.708495      -0.013222      43.203276 0.44270565E+03  0.10378992E+05                                10.754535                            6.988266      -0.071308       1.979920                    0.999019      27.358174      76.684272       0.631555       0.413671      -1.073799       0.030910      -0.004245       0.029027       0.042615       0.000221      -0.012512      -0.002009       0.031073       0.020181      -0.019079      -0.003226       0.022305             16.152981      18.115276      -3.504563      12.481589      12.134113      -3.089490      18.209553          -0.000002
          208              C      24.321551      19.244329      14.008585      -0.091345      40.091261 0.47053662E+03  0.11247359E+05                                10.105552                            7.160107       0.043516       1.974901                    0.999572      29.778959      85.429612       0.627151       0.408580      -1.072680       0.012801       0.029381       0.014090       0.035010       0.018336      -0.010299       0.013392      -0.011383      -0.012199      -0.028262       0.005923       0.022339             13.713181      14.613126      -3.250492       9.324877      11.817716      -2.805854      14.708700          -0.000682
          209              C      25.360907      19.089770      14.931499      -0.124379      40.261754 0.48851638E+03  0.11802075E+05                                10.133130                            7.299348       0.107977       1.988633                    0.999649      30.465306      88.229594       0.619878       0.408997      -1.071048      -0.012270       0.027208      -0.020281       0.036085      -0.005638      -0.018841      -0.009634      -0.036798      -0.068208      -0.037151       0.005513       0.031638             13.552440      14.253166      -2.537440       9.339672      11.203553      -2.320006      15.200600          -0.000450
          210              C      25.919365      20.211026      15.567953       0.005090      41.814114 0.45241260E+03  0.10700902E+05                                10.622047                            7.139869      -0.199823       1.936722                    0.998946      27.712777      78.902590       0.612835       0.422549      -1.064454      -0.012156       0.014306      -0.034256       0.039063       0.009524      -0.001659      -0.008110       0.057257       0.054071      -0.040214       0.017013       0.023201             16.007949      16.934613      -4.600934      11.452240      13.598635      -4.786923      17.490599          -0.000008
          211              C      25.414667      21.486281      15.270501      -0.103783      40.340716 0.47433299E+03  0.11374463E+05                                10.183180                            7.204683       0.062658       1.980078                    0.999571      30.021104      86.598950       0.622416       0.410372      -1.070230      -0.002273      -0.024330      -0.024143       0.034351       0.014750      -0.013445       0.014090      -0.022792      -0.007720      -0.029967       0.007356       0.022611             13.772394      14.132293      -3.595127       8.596356      13.402827      -3.250860      13.782064           0.000451
          212              C      24.369291      21.640701      14.357481      -0.091175      39.208234 0.46862127E+03  0.11190683E+05                                 9.967511                            7.150158       0.060661       1.981585                    0.999558      29.709781      85.202726       0.626947       0.409110      -1.072282       0.007811      -0.031626       0.001532       0.032613      -0.011989      -0.018076      -0.008236      -0.017386      -0.033023      -0.030027       0.009672       0.020355             13.153061      14.048084      -2.088799       8.703571      11.595525      -1.595534      13.815574           0.000676
          213              C      32.064783      15.177763      21.278672       0.096174      32.926442 0.37457322E+03  0.84483245E+04                                 8.865003                            6.368744       0.229192       2.073677                    0.999744      26.602928      73.878326       0.668760       0.406071      -1.075469      -0.015730      -0.064628       0.003574       0.066611      -0.010181       0.007193       0.000670      -0.029455       0.098391      -0.035039       0.001436       0.033603             11.979631      21.294606      -0.647839      -1.020026       9.545171      -0.113483       5.099116           0.001194
          214              C      33.470938      15.201843      21.143246      -0.178667      42.687815 0.51102385E+03  0.12448571E+05                                10.505552                            7.440206       0.118355       1.990702                    0.999798      30.821522      88.765444       0.618967       0.406219      -1.076069      -0.001459      -0.025630      -0.000999       0.025691       0.028430       0.002983      -0.005516      -0.036795       0.010340      -0.036285       0.003738       0.032547             14.852700      28.228565      -1.759670      -1.066452      10.455009      -0.141377       5.874526          -0.000201
          215              C      27.704218      15.747421      20.275514       0.593896      26.508538 0.25477314E+03  0.53095162E+04                                 8.349788                            5.701697      -0.092175       2.030570                    0.999408      22.418704      63.324766       0.614213       0.478504      -1.014528       0.006883      -0.043724       0.037691       0.058136       0.019465       0.010810       0.099206      -0.057165       0.054654      -0.081251      -0.039701       0.120952             11.813356       9.593360      -2.133919       1.673726      12.766059      -8.065749      13.080648          -0.000028
          216              C      27.530619      16.817297      19.266861      -0.012918      43.207042 0.44286012E+03  0.10384208E+05                                10.757653                            6.990948      -0.072922       1.979364                    0.999033      27.364213      76.723714       0.631193       0.413844      -1.073616      -0.003345       0.030569      -0.028833       0.042155       0.000253       0.001730       0.012333      -0.031757       0.021075      -0.019516      -0.002838       0.022354             16.157760      12.132392      -3.508176       3.097523      18.106997     -12.487847      18.233892          -0.000003
          217              C      26.252144      17.321016      18.966991      -0.091330      40.115021 0.47081606E+03  0.11256031E+05                                10.111017                            7.163360       0.041637       1.974256                    0.999560      29.787115      85.468543       0.626843       0.408708      -1.072565       0.029908       0.011920      -0.014126       0.035159       0.017774      -0.012641       0.011236       0.011757      -0.014281      -0.028139       0.006345       0.021794             13.725020      11.822578      -3.260299       2.819569      14.609250      -9.336787      14.743231          -0.000680
          218              C      26.097024      18.359252      18.042759      -0.122774      40.181574 0.48718181E+03  0.11761079E+05                                10.117990                            7.287651       0.109237       1.989558                    0.999640      30.427582      88.070251       0.620633       0.408804      -1.071238       0.028063      -0.011710       0.019461       0.036102      -0.005490       0.009754       0.019506       0.036968      -0.067616      -0.037678       0.006046       0.031633             13.534954      11.189080      -2.537896       2.325608      14.214733      -9.327397      15.201049          -0.000450
          219              C      27.216880      18.916870      17.404546       0.002889      41.841477 0.45275822E+03  0.10709545E+05                                10.619196                            7.137656      -0.197102       1.937069                    0.998968      27.729706      78.914562       0.613656       0.421965      -1.064979       0.014243      -0.010450       0.033979       0.038297       0.008566       0.009083       0.001745      -0.058262       0.053774      -0.040635       0.017137       0.023498             16.003534      13.603661      -4.602508       4.797877      16.900768     -11.444647      17.506173          -0.000008
          220              C      28.492976      18.413572      17.702437      -0.101374      40.264480 0.47339200E+03  0.11346383E+05                                10.171653                            7.198321       0.063705       1.980857                    0.999585      29.988621      86.487207       0.622582       0.410462      -1.070160      -0.025114      -0.002139       0.023677       0.034582       0.014736      -0.014247       0.012855       0.024953      -0.007469      -0.029914       0.006321       0.023593             13.750816      13.390880      -3.578102       3.241824      14.084470      -8.576479      13.777098           0.000449
          221              C      28.648515      17.369875      18.617216      -0.092772      39.230882 0.46933907E+03  0.11211512E+05                                 9.969758                            7.155082       0.060813       1.981408                    0.999552      29.728239      85.254741       0.626837       0.409048      -1.072381      -0.031007       0.008576      -0.001796       0.032221      -0.011713       0.008376       0.018304       0.017915      -0.031954      -0.030170       0.010077       0.020092             13.149933      11.583055      -2.079751       1.592931      14.029854      -8.704465      13.836889           0.000680
          222              C      37.938742      40.828051      21.281090       0.093730      32.985716 0.37527877E+03  0.84683073E+04                                 8.875519                            6.375039       0.223650       2.071539                    0.999706      26.632222      73.979929       0.668376       0.406109      -1.075433       0.015725       0.063411       0.002680       0.065386      -0.011027      -0.007486      -0.001076      -0.030060       0.103797      -0.036719       0.001292       0.035427             11.995399      21.328454      -0.645613       1.024812       9.553819       0.112040       5.103923           0.001192
          223              C      36.532867      40.805091      21.145225      -0.176899      42.618739 0.50984235E+03  0.12412551E+05                                10.493815                            7.431075       0.114634       1.989852                    0.999800      30.789878      88.647213       0.619416       0.406161      -1.076112       0.000561       0.022834      -0.000544       0.022847       0.028468      -0.002859       0.004789      -0.038320       0.004713      -0.035714       0.001923       0.033791             14.836047      28.195812      -1.757248       1.072506      10.445019       0.136686       5.867311          -0.000201
          224              C      14.300666      40.256013      20.274635       0.592241      26.561600 0.25516322E+03  0.53194600E+04                                 8.357694                            5.704583      -0.094545       2.029718                    0.999473      22.438623      63.383284       0.614321       0.478257      -1.014701      -0.007097       0.043561       0.037612       0.057988       0.018741      -0.010561      -0.100278      -0.057161       0.056327      -0.082085      -0.039866       0.121951             11.825652       9.611736      -2.137419      -1.672742      12.778774       8.073430      13.086445          -0.000020
          225              C      14.475246      39.185997      19.267081      -0.012924      43.196794 0.44263548E+03  0.10377509E+05                                10.754638                            6.988665      -0.072683       1.979388                    0.999037      27.360366      76.704837       0.631373       0.413784      -1.073667       0.003908      -0.030444      -0.028544       0.041915       0.000120      -0.002025      -0.011838      -0.031087       0.023693      -0.019663      -0.002113       0.021775             16.149178      12.127277      -3.496903      -3.083567      18.101772      12.481324      18.218486           0.000039
          226              C      15.754421      38.682699      18.967871      -0.090877      40.076988 0.47030503E+03  0.11240522E+05                                10.102841                            7.157883       0.042102       1.974614                    0.999561      29.773136      85.409989       0.627304       0.408527      -1.072707      -0.029170      -0.011873      -0.013710       0.034348       0.018359       0.013187      -0.010526       0.011970      -0.013574      -0.028345       0.005785       0.022560             13.710008      11.810820      -3.244939      -2.800428      14.592161       9.326595      14.727044          -0.000680
          227              C      15.910661      37.644463      18.044078      -0.123630      40.224014 0.48788498E+03  0.11782796E+05                                10.126578                            7.294416       0.107436       1.988709                    0.999658      30.446204      88.153957       0.620127       0.408973      -1.071083      -0.027993       0.011897       0.020389       0.036617      -0.005184      -0.009186      -0.019299       0.036969      -0.067135      -0.037209       0.005853       0.031356             13.543046      11.188984      -2.532534      -2.316348      14.226254       9.336265      15.213899          -0.000430
          228              C      14.790945      37.086145      17.405645       0.004160      41.839220 0.45262717E+03  0.10707198E+05                                10.625252                            7.140862      -0.200665       1.936278                    0.998915      27.722941      78.934844       0.612885       0.422466      -1.064511      -0.014357       0.011288       0.034458       0.038999       0.009152      -0.008463      -0.001630      -0.057310       0.052930      -0.040046       0.016883       0.023163             16.013790      13.600075      -4.596716      -4.797225      16.909373      11.458702      17.531920          -0.000004
          229              C      13.514569      37.588323      17.703536      -0.103362      40.308895 0.47404238E+03  0.11365904E+05                                10.179219                            7.203520       0.064233       1.980742                    0.999575      30.008467      86.560221       0.622323       0.410491      -1.070138       0.024385       0.002021       0.023942       0.034234       0.014953       0.013623      -0.013291       0.023983      -0.009144      -0.029921       0.006888       0.023032             13.761988      13.395013      -3.579437      -3.249198      14.100261       8.587976      13.790689           0.000463
          230              C      13.358330      38.632439      18.617656      -0.091122      39.195039 0.46857058E+03  0.11189176E+05                                 9.965972                            7.150782       0.058896       1.981081                    0.999564      29.705688      85.190017       0.626787       0.409226      -1.072206       0.031497      -0.008519      -0.001571       0.032667      -0.012219      -0.008192      -0.017795       0.017130      -0.033482      -0.029849       0.009300       0.020550             13.144906      11.579697      -2.074635      -1.588727      14.026984       8.701679      13.828037           0.000676
          231              C      19.772968      11.079839      10.261091       0.079322      34.466714 0.40233803E+03  0.92231750E+04                                 9.122352                            6.592825       0.235194       2.067899                    0.999667      27.099273      75.467518       0.659528       0.405120      -1.077856       0.068718      -0.023096       0.006238       0.072763       0.002787       0.000252       0.004240       0.038589       0.053751      -0.028833       0.010497       0.018335             12.345531       9.662902       0.849841       0.177848      22.092238      -1.055496       5.281453           0.001641
          232              C      19.767228      12.479134      10.121928      -0.176055      42.424028 0.50815380E+03  0.12365113E+05                                10.461801                            7.420332       0.102865       1.985750                    0.999814      30.830711      88.834208       0.619470       0.406334      -1.075656       0.024855       0.002583      -0.000566       0.024996      -0.027658       0.006557       0.003480       0.039028       0.014780      -0.037204       0.005148       0.032056             14.734876      10.451948       1.983583       0.194741      27.894779      -1.064640       5.857902          -0.000826
          233              C      19.260710       6.694635       9.286953       0.592305      26.501943 0.25460620E+03  0.53048732E+04                                 8.344875                            5.697768      -0.095993       2.029771                    0.999434      22.416710      63.300708       0.614792       0.478158      -1.014767       0.043344       0.006592       0.036965       0.057346      -0.018316      -0.099940       0.010440       0.057490       0.057454      -0.081533      -0.040154       0.121687             11.802919      12.771209       2.122201       8.055607       9.587364       1.655403      13.050185          -0.000040
          234              C      18.189714       6.521596       8.279619      -0.012397      43.186669 0.44253895E+03  0.10374229E+05                                10.750901                            6.986701      -0.068680       1.980853                    0.999026      27.355809      76.677405       0.631652       0.413641      -1.073806      -0.030485      -0.003024      -0.029649       0.042633      -0.000417      -0.012241       0.001917       0.031669       0.023240      -0.019848      -0.002485       0.022333             16.137095      18.090658       3.504696      12.457769      12.141806       3.088350      18.178822           0.000026
          235              C      17.684876       5.243680       7.978870      -0.091058      40.060411 0.47007376E+03  0.11234077E+05                                10.100184                            7.156242       0.044771       1.975553                    0.999534      29.772076      85.414995       0.627335       0.408541      -1.072654      -0.012057       0.028818      -0.012985       0.033830      -0.017982      -0.010730      -0.012901      -0.011033      -0.012752      -0.028015       0.006246       0.021769             13.698124      14.570369       3.238676       9.303989      11.823059       2.790419      14.700944          -0.000679
          236              C      16.646500       5.090101       7.054417      -0.122337      40.166237 0.48723816E+03  0.11762419E+05                                10.114177                            7.287235       0.107828       1.989072                    0.999643      30.426054      88.056939       0.620777       0.408710      -1.071333       0.011580       0.028561       0.020066       0.036776       0.005225      -0.019259       0.010796      -0.037539      -0.069243      -0.038047       0.005572       0.032475             13.518256      14.190549       2.522294       9.308800      11.182824       2.305498      15.181394          -0.000430
          237              C      16.089722       6.211357       6.417084       0.001105      41.892194 0.45336330E+03  0.10726872E+05                                10.624372                            7.140212      -0.189417       1.939182                    0.998965      27.751275      78.973395       0.613864       0.421703      -1.065200       0.011825       0.013636       0.034076       0.038561      -0.010528      -0.002876       0.008767       0.059012       0.054247      -0.041489       0.016185       0.025304             16.008039      16.888855       4.588327      11.450305      13.602129       4.793995      17.533133          -0.000002
          238              C      16.593440       7.486472       6.716514      -0.100884      40.231927 0.47266214E+03  0.11324237E+05                                10.164317                            7.190966       0.066772       1.981944                    0.999591      29.973849      86.419778       0.623151       0.410256      -1.070321       0.003519      -0.025281       0.023405       0.034631      -0.014662      -0.012654      -0.014096      -0.022500      -0.008223      -0.029241       0.006575       0.022666             13.743689      14.074354       3.574377       8.574481      13.382927       3.249120      13.773786           0.000465
          239              C      17.637556       7.640192       7.631073      -0.093696      39.362994 0.47075077E+03  0.11254852E+05                                 9.995800                            7.168763       0.058876       1.980159                    0.999573      29.770630      85.441827       0.625790       0.409382      -1.072050      -0.008576      -0.030888      -0.001096       0.032076       0.012696      -0.018731       0.008347      -0.016374      -0.032205      -0.030711       0.010085       0.020626             13.192637      14.073063       2.089355       8.733794      11.629556       1.608013      13.875290           0.000673
          240              C      22.170039      16.938818      10.287033       0.098163      32.871746 0.37373802E+03  0.84272223E+04                                 8.858850                            6.365205       0.219640       2.070510                    0.999719      26.620069      73.985898       0.668190       0.406526      -1.074857      -0.059675       0.013745       0.002585       0.061292       0.009558       0.000318      -0.006549       0.024149       0.112523      -0.034703      -0.003435       0.038138             11.998393       9.434029       0.668821      -0.055137      21.443647       1.090647       5.117502          -0.001507
          241              C      22.173819      15.531963      10.147430      -0.175611      43.070837 0.51181942E+03  0.12473337E+05                                10.573414                            7.450137       0.104198       1.986793                    0.999784      30.807569      88.756892       0.618012       0.406671      -1.075724      -0.024655       0.006929      -0.000004       0.025611      -0.029522      -0.005320      -0.003511       0.040801       0.007301      -0.037877       0.002913       0.034964             15.029418      10.522007       1.962118      -0.069775      28.649030       1.157547       5.917218           0.000996
          242              C      22.747117      21.308763       9.284095       0.592227      26.522586 0.25480849E+03  0.53101213E+04                                 8.349550                            5.699792      -0.092543       2.030419                    0.999399      22.427888      63.337611       0.614724       0.478118      -1.014793      -0.043800      -0.006479       0.037057       0.057738      -0.017829       0.100254      -0.010585       0.057941       0.056037      -0.081723      -0.040212       0.121935             11.817981      12.779066       2.129818      -8.079694       9.580966      -1.666810      13.093911           0.000052
          243              C      23.816434      21.482082       8.275002      -0.013113      43.215212 0.44271876E+03  0.10379889E+05                                10.757975                            6.989201      -0.073649       1.979325                    0.999034      27.362180      76.710052       0.631369       0.413769      -1.073682       0.030649       0.003962      -0.028284       0.041893       0.000752       0.012502      -0.002571       0.031397       0.018775      -0.019245      -0.003087       0.022332             16.161394      18.108319       3.509068     -12.493322      12.132987      -3.096538      18.242877          -0.000007
          244              C      24.320712      22.760278       7.973374      -0.092425      40.125170 0.47108266E+03  0.11264352E+05                                10.111488                            7.164189       0.041938       1.974358                    0.999543      29.802135      85.527789       0.626944       0.408572      -1.072621       0.011114      -0.029369      -0.013138       0.034039      -0.018004       0.011382       0.013373      -0.010924      -0.014427      -0.028781       0.006746       0.022035             13.720085      14.594577       3.245075      -9.329784      11.824744      -2.801863      14.740933           0.000683
          245              C      25.358668      22.913717       7.048262      -0.121658      40.131104 0.48665043E+03  0.11744769E+05                                10.108227                            7.282238       0.107344       1.989093                    0.999645      30.410013      87.999573       0.621062       0.408643      -1.071369      -0.011808      -0.027511       0.020576       0.036327       0.005889       0.019327      -0.010477      -0.037936      -0.071803      -0.038635       0.005610       0.033025             13.514803      14.186252       2.519717      -9.310984      11.175239      -2.310416      15.182919           0.000450
          246              C      25.916147      21.792041       6.412028       0.002967      41.843744 0.45296221E+03  0.10715984E+05                                10.621648                            7.140819      -0.194579       1.937789                    0.998996      27.732019      78.936886       0.613297       0.422149      -1.064823      -0.011909      -0.014142       0.033454       0.038223      -0.009442       0.002071      -0.008634       0.057707       0.050646      -0.039987       0.016110       0.023876             15.999409      16.901311       4.577930     -11.450402      13.581262      -4.774552      17.515653           0.000011
          247              C      25.410888      20.517066       6.710798      -0.103737      40.312711 0.47404086E+03  0.11365679E+05                                10.177591                            7.201713       0.069206       1.982103                    0.999585      30.013430      86.569360       0.622643       0.410286      -1.070288      -0.002450       0.026566       0.023632       0.035640      -0.014041       0.013012       0.014633      -0.022706      -0.008134      -0.029446       0.006681       0.022765             13.757949      14.099035       3.569457      -8.592255      13.376764      -3.231631      13.798048          -0.000452
          248              C      24.367472      20.363766       7.626017      -0.090731      39.193473 0.46866667E+03  0.11192058E+05                                 9.966935                            7.152634       0.059859       1.981283                    0.999575      29.705959      85.193371       0.626558       0.409354      -1.072120       0.008755       0.031606      -0.001858       0.032849       0.011695       0.017787      -0.008005      -0.016979      -0.034135      -0.029606       0.009417       0.020189             13.146141      14.032216       2.063394      -8.712619      11.559454      -1.576177      13.846752          -0.000676
          249              C      35.773929      14.004007      21.115986       0.095890      45.144567 0.45001822E+03  0.10622932E+05                                11.258014                            7.155588      -0.218649       1.932685                    0.998847      27.245663      77.322958       0.608135       0.426670      -1.062597       0.003978       0.000044       0.003042       0.005008       0.000043       0.003686      -0.000232       0.029097       0.004005      -0.015220       0.000336       0.014884             19.055698      40.035148       0.004665       0.344949      10.692068       0.005715       6.439880           0.001314
          250              C      34.230295      14.003167      21.115106       0.093111      45.248351 0.45128220E+03  0.10659840E+05                                11.270304                            7.162537      -0.211383       1.934212                    0.998847      27.297471      77.486161       0.608257       0.426301      -1.062866      -0.004685       0.000732       0.002818       0.005516      -0.000379      -0.003618       0.000014       0.031287       0.009407      -0.017216       0.002048       0.015168             19.080082      40.090704       0.002089      -0.322363      10.703004      -0.006016       6.446539           0.001316
          251              C      20.972904      13.228131      10.104780       0.098705      45.182143 0.45105433E+03  0.10654295E+05                                11.267175                            7.167270      -0.223798       1.930993                    0.998822      27.246738      77.369625       0.607156       0.427081      -1.062263      -0.004155      -0.005864       0.003048       0.007807      -0.000529       0.000839      -0.003622      -0.028573       0.004508      -0.015084       0.000525       0.014559             19.017477      10.821419      -0.027911       0.055202      39.794212      -0.341140       6.436799           0.001720
          252              C      20.972204      14.772466      10.104121       0.093247      45.413531 0.45361934E+03  0.10729407E+05                                11.300104                            7.184706      -0.224677       1.929722                    0.998831      27.329369      77.640851       0.606826       0.426734      -1.062546      -0.004816       0.006446       0.003572       0.008804       0.000483      -0.000281       0.003685      -0.029447       0.009727      -0.016358       0.002027       0.014332             19.084243      10.851390       0.014429       0.059626      39.946735       0.321424       6.454604          -0.001717
          253              C       7.765772      27.973020       0.876746       0.095365      45.261033 0.45211644E+03  0.10685287E+05                                11.276260                            7.174286      -0.221238       1.931561                    0.998838      27.285240      77.491439       0.607060       0.426912      -1.062406       0.006045      -0.003694      -0.003061       0.007718       0.000908      -0.003509      -0.000119       0.029787       0.007099      -0.016104       0.001369       0.014735             19.020355      39.809707      -0.084385      -0.236324      10.812816      -0.053179       6.438543          -0.001523
          254              C       6.221018      27.981420       0.873228       0.094848      45.211640 0.45137934E+03  0.10662638E+05                                11.267546                            7.164840      -0.214595       1.933169                    0.998873      27.282488      77.443803       0.607968       0.426484      -1.062760      -0.004826       0.000464      -0.002861       0.005629      -0.000509       0.003428      -0.000073       0.029614       0.002970      -0.015311       0.000160       0.015151             19.061567      40.022952      -0.089189       0.424375      10.716282      -0.004248       6.445468          -0.001307
          255              C      20.993623      28.771996      11.879377       0.096367      45.268814 0.45199579E+03  0.10682088E+05                                11.279941                            7.174003      -0.220948       1.931391                    0.998796      27.280031      77.484016       0.606966       0.426992      -1.062319      -0.003647       0.006981      -0.003239       0.008517      -0.001682      -0.000249      -0.003214      -0.029982       0.004608      -0.015864       0.000792       0.015072             19.042367      10.834273      -0.187686      -0.025120      39.849990      -0.331230       6.442839          -0.001720
          256              C      21.012523      27.227941      11.879597       0.095673      45.292315 0.45223660E+03  0.10688762E+05                                11.283021                            7.175355      -0.220230       1.931476                    0.998838      27.284148      77.488850       0.607005       0.426926      -1.062405       0.003816      -0.006784      -0.003757       0.008643      -0.002060      -0.000034       0.003830      -0.028670       0.006771      -0.015614       0.001071       0.014543             19.050000      10.838508      -0.191639       0.029836      39.866930       0.330986       6.444561           0.001717
          257              C      14.933604      20.069626      16.488668       0.356454      35.247983 0.33503661E+03  0.74044195E+04                                 9.857348                            6.412815      -0.310104       1.941996                    0.997509      24.198917      68.181569       0.602103       0.460295      -1.034459      -0.025242       0.024991       0.000265       0.035522       0.065245       0.076046       0.075442       0.000839       0.129933      -0.086902      -0.063669       0.150570             15.013656      14.021495       2.640118      -8.090249      14.035733      -8.059961      16.983741           0.000000
          258              C      27.066381      35.933389      16.495483       0.358648      35.230751 0.33462027E+03  0.73938405E+04                                 9.859010                            6.412048      -0.309522       1.942158                    0.997620      24.186061      68.166726       0.601611       0.460758      -1.034071       0.025406      -0.025122      -0.000102       0.035729       0.064819      -0.075831      -0.075199       0.000796       0.129761      -0.086447      -0.063572       0.150019             15.021568      14.011113       2.647602       8.091512      14.049287       8.077798      17.004304          -0.000000
          259              C      27.070163       6.066878       5.495050       0.355870      35.253600 0.33497813E+03  0.74028946E+04                                 9.858680                            6.412357      -0.306020       1.943128                    0.997541      24.198752      68.182754       0.602103       0.460310      -1.034439       0.024921       0.025669      -0.000584       0.035781      -0.065496       0.075193      -0.076884       0.000215       0.128565      -0.086964      -0.064037       0.151000             15.015772      14.016143      -2.627643      -8.072624      14.022822       8.079142      17.008352          -0.000001
          260              C      14.931226      21.935681       5.497029       0.356116      35.264368 0.33507143E+03  0.74052955E+04                                 9.860363                            6.412905      -0.304726       1.943501                    0.997592      24.199959      68.182405       0.602140       0.460260      -1.034491      -0.025445      -0.025449       0.000397       0.035990      -0.065317      -0.076670       0.075485      -0.000813       0.129505      -0.086935      -0.064105       0.151041             15.026929      14.036561      -2.644278       8.079387      14.031669      -8.094100      17.012556          -0.000000
          261              C      27.068483      21.932181       5.491972       0.356845      35.257947 0.33511863E+03  0.74068830E+04                                 9.859798                            6.414101      -0.307173       1.942791                    0.997522      24.200691      68.195502       0.601956       0.460367      -1.034392       0.025358      -0.025165      -0.000145       0.035726       0.065200       0.075703       0.075082       0.001987       0.129071      -0.086722      -0.063259       0.149982             15.015560      14.016855       2.631692      -8.086258      14.036231      -8.062282      16.993593           0.000001
          262              C      14.938226       6.070378       5.496589       0.359688      35.214057 0.33448566E+03  0.73900758E+04                                 9.856988                            6.411444      -0.309919       1.942256                    0.997592      24.174034      68.127772       0.601546       0.460856      -1.034022      -0.024821       0.025148      -0.000120       0.035334       0.065191      -0.075402      -0.075129      -0.000177       0.128502      -0.086610      -0.063137       0.149747             15.016729      14.009030       2.629010       8.078210      14.021845       8.078955      17.019312           0.000001
          263              C      14.934444      35.933809      16.486469       0.356589      35.256523 0.33492889E+03  0.74014558E+04                                 9.860246                            6.412098      -0.306955       1.942958                    0.997562      24.192875      68.162216       0.602092       0.460340      -1.034433      -0.025165      -0.025089      -0.000330       0.035536      -0.065529       0.075481      -0.076239       0.000542       0.129845      -0.087184      -0.063684       0.150867             15.028729      14.031322      -2.648223      -8.094985      14.033100       8.086224      17.021765          -0.000002
          264              C      27.073521      20.069346      16.485590       0.355926      35.252399 0.33500728E+03  0.74031124E+04                                 9.856395                            6.410992      -0.301530       1.944565                    0.997491      24.194856      68.152148       0.602447       0.460074      -1.034653       0.026226       0.025455      -0.000890       0.036559      -0.065400      -0.075717       0.075806      -0.000202       0.128785      -0.086864      -0.063712       0.150576             15.019629      14.041414      -2.647771       8.083736      14.028765      -8.078986      16.988709          -0.000001
          265              N      38.620819      14.003867      21.387056      -0.235767      42.251893 0.54232012E+03  0.13243664E+05                                10.312607                            7.618834      -0.096791       1.993001                    0.997956      28.259958      78.257569       0.624886       0.401377      -1.092752      -0.157119       0.000075      -0.016960       0.158032       0.000423      -0.016454      -0.000533      -0.119703       0.142553      -0.085645       0.036069       0.049576             14.149870      24.330207      -0.003099       1.581090      11.930593       0.007520       6.188809           0.000978
          266              N      31.383405      14.001627      21.384418      -0.238729      42.381510 0.54420238E+03  0.13302229E+05                                10.335970                            7.633827      -0.101175       1.991039                    0.997914      28.309577      78.453000       0.624003       0.401565      -1.092535       0.155738      -0.001045      -0.016605       0.156624      -0.000733       0.016712      -0.000046      -0.117332       0.149785      -0.085694       0.033705       0.051989             14.189163      24.407727      -0.007474      -1.590627      11.955876      -0.007852       6.203886           0.000979
          267              N      21.011124      10.363322      10.389921      -0.246025      44.063870 0.57638482E+03  0.14268622E+05                                10.593975                            7.844480      -0.097727       1.988759                    0.997674      28.594986      79.309661       0.618001       0.400357      -1.095204      -0.004567       0.155951      -0.017120       0.156954      -0.009091       0.001727       0.015604       0.120472       0.112460      -0.081726       0.039441       0.042285             14.652140      11.956568       0.226437       0.039278      25.568162      -1.752552       6.431690           0.000168
          268              N      21.006924      17.637416      10.387282      -0.243604      43.889941 0.57388208E+03  0.14190096E+05                                10.562830                            7.824698      -0.090426       1.991879                    0.997662      28.541113      79.093616       0.619155       0.400077      -1.095482      -0.004143      -0.156361      -0.017311       0.157371       0.008671       0.001439      -0.015037       0.121791       0.110828      -0.081900       0.038829       0.043071             14.600851      11.928042      -0.230235       0.042839      25.461913       1.739794       6.412599          -0.000167
          269              N      10.634362      28.003540       0.602818      -0.245416      43.960189 0.57622568E+03  0.14261636E+05                                10.572440                            7.840515      -0.088431       1.991664                    0.997669      28.586287      79.239643       0.618588       0.400062      -1.095564      -0.156657      -0.003452       0.016189       0.157530       0.008584       0.015248      -0.000974      -0.122483       0.110585      -0.082231       0.038820       0.043411             14.597077      25.455199      -0.232830      -1.713915      11.924158      -0.035623       6.411874          -0.000977
          270              N       3.374128      27.995560       0.594683      -0.236046      42.283552 0.54269244E+03  0.13255868E+05                                10.319685                            7.623082      -0.100391       1.991780                    0.998000      28.271253      78.314210       0.624472       0.401549      -1.092566       0.156120       0.000165       0.017395       0.157086       0.001068      -0.017351      -0.000439      -0.118897       0.143429      -0.085618       0.035529       0.050089             14.157233      24.331371       0.004165       1.597642      11.944751      -0.006469       6.195576          -0.001019
          271              N      21.008183      31.637225      11.597095      -0.244814      44.007153 0.57564676E+03  0.14245762E+05                                10.585777                            7.839894      -0.098621       1.988677                    0.997620      28.576183      79.244287       0.618132       0.400401      -1.095176      -0.003353      -0.157123       0.017384       0.158118       0.009442      -0.001608       0.015268       0.122605       0.110469      -0.082412       0.038759       0.043653             14.639872      11.949622      -0.222874       0.001193      25.544741      -1.742458       6.425252          -0.000168
          272              N      20.997963      24.362991      11.595996      -0.243722      43.909306 0.57409338E+03  0.14197463E+05                                10.569019                            7.828291      -0.097277       1.989731                    0.997616      28.542654      79.119065       0.618722       0.400297      -1.095267       0.004507       0.156215       0.017442       0.157250       0.010532       0.001756      -0.015160       0.121681       0.110595      -0.082133       0.038776       0.043357             14.611830      11.934907      -0.229291       0.004448      25.483420       1.746670       6.417162           0.000166
          273              O      13.132090      15.298163      20.515806      -0.556454      41.436799 0.58395415E+03  0.14370368E+05                                 9.679195                            7.520255       0.155837       2.078485                    0.998745      28.463187      76.378973       0.685329       0.363176      -1.132594       0.036715      -0.009564       0.008482       0.038877       0.039731      -0.048899       0.056531      -0.019414       0.000682      -0.097148       0.035106       0.062042             13.161433      14.873519       5.692347      -5.305397      12.544020      -5.701323      12.066761          -0.051933
          274              O      15.315942      15.296343      20.895920      -0.557605      40.460571 0.58781316E+03  0.14487901E+05                                 9.499494                            7.546418       0.155752       2.078239                    0.998757      28.490711      76.490516       0.684016       0.363307      -1.132592      -0.037799      -0.011514      -0.003259       0.039648      -0.056552       0.034843       0.039302      -0.050636       0.094144      -0.097709       0.035578       0.062130             11.813410      10.222269      -2.353592       2.852070      11.665902      -6.205537      13.552060           0.051793
          275              O      28.867754      40.706392      20.516246      -0.556745      41.485835 0.58460648E+03  0.14391205E+05                                 9.689202                            7.526516       0.153719       2.077738                    0.998715      28.472942      76.431168       0.684726       0.363375      -1.132379      -0.035954       0.010195       0.008755       0.038383       0.039718       0.048962      -0.056343      -0.020873       0.001082      -0.097096       0.034850       0.062246             13.182207      14.899541       5.725177       5.306855      12.583129       5.707082      12.063952          -0.051751
          276              O      26.684742      40.707932      20.900756      -0.556763      40.511747 0.58882852E+03  0.14521283E+05                                 9.512119                            7.557033       0.156708       2.078005                    0.998703      28.509019      76.597748       0.682881       0.363701      -1.132122       0.038116       0.009979      -0.004516       0.039659      -0.056788      -0.034907      -0.039373      -0.051327       0.094297      -0.098080       0.035682       0.062398             11.825935      10.209197      -2.313208      -2.825085      11.688323       6.215080      13.580284           0.052247
          277              O      22.302759       7.860411       9.524167      -0.556383      41.473777 0.58466488E+03  0.14393379E+05                                 9.689780                            7.527496       0.152822       2.077324                    0.998713      28.471327      76.435331       0.684581       0.363434      -1.132304      -0.010791      -0.035496       0.008639       0.038092      -0.038989       0.056144       0.049860       0.020746       0.002512      -0.097121       0.034704       0.062417             13.183265      12.581381      -5.719548      -5.721176      14.883411       5.304195      12.085003          -0.052143
          278              O      22.302339      33.678418       9.908678      -0.558148      40.496605 0.58852430E+03  0.14510601E+05                                 9.507964                            7.552138       0.157219       2.078455                    0.998763      28.507161      76.561875       0.683563       0.363418      -1.132444      -0.009937       0.037641      -0.004740       0.039219       0.056994       0.039166      -0.034327       0.051020       0.094522      -0.097821       0.035523       0.062298             11.826848      11.637624       2.326251      -6.210154      10.230667      -2.865587      13.612253           0.052040
          279              O      19.705628      20.138787       9.523068      -0.557408      41.661288 0.58712139E+03  0.14470933E+05                                 9.722590                            7.547723       0.147285       2.075119                    0.998715      28.512618      76.624610       0.682971       0.363861      -1.131821       0.010602       0.035357       0.008162       0.037803      -0.038189      -0.056830      -0.050126       0.020902       0.001964      -0.097269       0.033996       0.063273             13.228813      12.631970      -5.723369       5.722138      14.963044      -5.300822      12.091427           0.051809
          280              O      19.705348      22.320819       9.906919      -0.557643      40.497227 0.58855290E+03  0.14511330E+05                                 9.507879                            7.552264       0.155527       2.077877                    0.998761      28.504803      76.552994       0.683572       0.363413      -1.132460       0.011107      -0.037564      -0.003948       0.039370       0.057031      -0.038288       0.034460       0.050570       0.094460      -0.097511       0.036199       0.061311             11.826927      11.646231       2.340198       6.199621      10.247750       2.868360      13.586799          -0.052272
          281              O      13.143153      26.708544       1.466812      -0.556206      41.616672 0.58649549E+03  0.14451558E+05                                 9.715113                            7.543609       0.150687       2.076246                    0.998715      28.499463      76.577164       0.683174       0.363852      -1.131835       0.036273       0.010284      -0.008519       0.038653      -0.038493       0.049781       0.056548      -0.020641       0.001127      -0.097037       0.034304       0.062733             13.212575      14.913134      -5.710257       5.289771      12.631264      -5.726432      12.093326           0.052078
          282              O      15.325885      26.704764       1.083181      -0.557719      40.523034 0.58887731E+03  0.14520887E+05                                 9.509244                            7.553599       0.157458       2.078355                    0.998800      28.509815      76.562936       0.683634       0.363341      -1.132551      -0.038221       0.010401       0.005454       0.039985       0.056900      -0.035087       0.038797      -0.049792       0.095679      -0.097959       0.036346       0.061613             11.825669      10.260314       2.355858      -2.877694      11.644062      -6.194827      13.572630          -0.051879
          283              O      28.862857       1.295835       1.464614      -0.558126      41.543273 0.58576983E+03  0.14427174E+05                                 9.698361                            7.534288       0.153306       2.077076                    0.998715      28.496181      76.515795       0.684326       0.363403      -1.132345      -0.035741      -0.010719      -0.008186       0.038201      -0.038031      -0.048958      -0.056506      -0.020398       0.001355      -0.096120       0.033535       0.062585             13.189538      14.880460      -5.724219      -5.300840      12.605698       5.723069      12.082455           0.051584
          284              O      26.679565       1.298215       1.082741      -0.558622      40.508162 0.58872533E+03  0.14515993E+05                                 9.505966                            7.551723       0.158141       2.078544                    0.998753      28.507842      76.551009       0.683851       0.363254      -1.132634       0.037115      -0.010789       0.003716       0.038829       0.056401       0.034496      -0.038984      -0.050488       0.093956      -0.097226       0.035420       0.061806             11.819356      10.243013       2.340678       2.867402      11.639468       6.195504      13.575587          -0.052207
          285              O      22.301779      34.139016      12.461969      -0.557652      41.550115 0.58575182E+03  0.14426754E+05                                 9.701068                            7.534119       0.157319       2.078602                    0.998663      28.494514      76.513709       0.684335       0.363398      -1.132338      -0.009640       0.035933      -0.007545       0.037961       0.039356      -0.056903       0.049657       0.020766       0.000311      -0.097738       0.034873       0.062865             13.198996      12.579182       5.714058       5.720195      14.922232       5.313119      12.095575           0.051879
          286              O      22.303599       8.320729      12.077019      -0.557987      40.503746 0.58833481E+03  0.14504733E+05                                 9.509130                            7.550752       0.160014       2.079302                    0.998753      28.501922      76.544180       0.683650       0.363402      -1.132459      -0.011026      -0.037179       0.004228       0.039010      -0.056978      -0.039020      -0.034870       0.051048       0.094461      -0.098050       0.036005       0.062045             11.832282      11.646089      -2.339177       6.217096      10.232941      -2.868694      13.617815          -0.052085
          287              O      19.705628      21.858260      12.458891      -0.557319      41.570833 0.58618246E+03  0.14440413E+05                                 9.705702                            7.538216       0.152263       2.076928                    0.998749      28.497506      76.536759       0.683949       0.363526      -1.132207       0.009343      -0.036267      -0.008022       0.038300       0.039883       0.057113      -0.049118       0.020823       0.000403      -0.097822       0.034884       0.062938             13.208527      12.604245       5.731251      -5.721692      14.932572      -5.310450      12.088764          -0.051807
          288              O      19.704368      19.676368      12.073941      -0.557932      40.555652 0.58940363E+03  0.14539110E+05                                 9.519349                            7.560612       0.153097       2.076934                    0.998721      28.525359      76.652912       0.682730       0.363691      -1.132122       0.010723       0.037003       0.003525       0.038687      -0.056685       0.039981       0.034283       0.051719       0.094320      -0.097946       0.034760       0.063186             11.840129      11.679585      -2.320588      -6.216700      10.240368       2.850138      13.600435           0.052231
          289              O      28.862997      26.703644       1.463954      -0.557123      41.491666 0.58443242E+03  0.14385497E+05                                 9.688576                            7.524198       0.152381       2.077392                    0.998740      28.469341      76.411602       0.685012       0.363260      -1.132497      -0.036243       0.009650      -0.008366       0.038428       0.039215      -0.048616       0.056976      -0.020120       0.002129      -0.096906       0.034098       0.062808             13.177936      14.903912       5.694359      -5.316606      12.548497      -5.705748      12.081397           0.051842
          290              O      26.679425      26.704904       1.084280      -0.558730      40.512192 0.58891618E+03  0.14522020E+05                                 9.507441                            7.553748       0.154059       2.077479                    0.998742      28.511505      76.566821       0.683644       0.363331      -1.132563       0.037385       0.010609       0.003646       0.039032      -0.057379       0.034292       0.039555      -0.051066       0.091855      -0.098010       0.035456       0.062553             11.819723      10.251515      -2.356097       2.864228      11.654372      -6.195618      13.553280          -0.051807
          291              O      13.144833       1.301155       1.466373      -0.557245      41.492580 0.58544312E+03  0.14416982E+05                                 9.691573                            7.532012       0.155532       2.078151                    0.998674      28.486708      76.482345       0.684460       0.363386      -1.132368       0.036098      -0.010143      -0.007905       0.038320       0.038738       0.049385      -0.056786      -0.020522       0.000630      -0.097068       0.034290       0.062777             13.178630      14.866857       5.709778       5.297504      12.583783       5.716332      12.085250           0.051827
          292              O      15.327985       1.300035       1.083401      -0.559384      40.536906 0.58928344E+03  0.14533602E+05                                 9.511353                            7.556110       0.156761       2.077934                    0.998767      28.522674      76.607968       0.683524       0.363332      -1.132542      -0.037312      -0.010248       0.003757       0.038876      -0.057022      -0.034014      -0.039734      -0.050490       0.091928      -0.097559       0.034975       0.062584             11.827265      10.237740      -2.341838      -2.862545      11.658694       6.208894      13.585361          -0.051867
          293              O      19.708568      34.140276      12.460430      -0.557083      41.628240 0.58691951E+03  0.14464276E+05                                 9.716915                            7.545954       0.151865       2.076485                    0.998748      28.508790      76.602289       0.683136       0.363815      -1.131891       0.010348       0.035797      -0.008512       0.038222      -0.038013       0.056677       0.049781       0.020354       0.001428      -0.096807       0.033891       0.062916             13.221064      12.656628      -5.738110      -5.729127      14.925078       5.286912      12.081488           0.052265
          294              O      19.708428       8.322549      12.075040      -0.557333      40.567956 0.58946917E+03  0.14541219E+05                                 9.521713                            7.561433       0.157902       2.078273                    0.998744      28.523505      76.650744       0.682634       0.363729      -1.132085       0.010474      -0.036947       0.004882       0.038712       0.056662       0.038885      -0.034944       0.052073       0.097635      -0.098254       0.035872       0.062382             11.844667      11.697249       2.327968      -6.220667      10.242284      -2.851177      13.594469          -0.052148
          295              O      22.299119      21.863440      12.459990      -0.556977      41.604767 0.58626406E+03  0.14443903E+05                                 9.712433                            7.540902       0.149883       2.076151                    0.998696      28.497681      76.558066       0.683487       0.363735      -1.131968      -0.010615      -0.035402      -0.008374       0.037896      -0.038097      -0.056471      -0.049758       0.020601       0.001041      -0.096723       0.034014       0.062709             13.214286      12.634498      -5.720445       5.730348      14.917902      -5.291772      12.090457          -0.051969
          296              O      22.299539      19.681268      12.076359      -0.558124      40.510068 0.58871063E+03  0.14516288E+05                                 9.509852                            7.553258       0.161882       2.079701                    0.998782      28.510707      76.573319       0.683525       0.363411      -1.132454      -0.011330       0.037166       0.003638       0.039025       0.056770      -0.038669       0.034775       0.050253       0.093645      -0.097493       0.036064       0.061429             11.831102      11.657260       2.345932       6.208843      10.242108       2.867798      13.593937           0.052212
          297              O      28.871114      15.298723      20.514927      -0.557797      41.516278 0.58527378E+03  0.14411702E+05                                 9.693532                            7.530336       0.145732       2.074950                    0.998653      28.488125      76.482032       0.684619       0.363330      -1.132418      -0.035684      -0.011082       0.008908       0.038412      -0.038097       0.049081       0.056766      -0.020692       0.001004      -0.096435       0.033549       0.062886             13.184009      14.889500      -5.712486       5.304645      12.585154      -5.713979      12.077373          -0.051942
          298              O      26.688102      15.301662      20.899437      -0.558874      40.513462 0.58929122E+03  0.14534165E+05                                 9.510378                            7.557068       0.154889       2.077605                    0.998743      28.519563      76.606138       0.683342       0.363419      -1.132449       0.036729      -0.010584      -0.003216       0.038358       0.057072      -0.033984       0.039132      -0.050843       0.093830      -0.097586       0.035336       0.062250             11.825452      10.221996       2.334847      -2.851646      11.655162      -6.206595      13.599197           0.051996
          299              O      13.133630      40.704572      20.514707      -0.557454      41.491518 0.58493258E+03  0.14401095E+05                                 9.689889                            7.528518       0.148632       2.076067                    0.998727      28.480509      76.453907       0.684655       0.363366      -1.132398       0.036067       0.010820       0.008845       0.038680      -0.038306      -0.048936      -0.056575      -0.020274       0.000592      -0.096333       0.033829       0.062504             13.177864      14.895854      -5.719011      -5.300942      12.576635       5.705653      12.061102          -0.051530
          300              O      15.316922      40.702752      20.897459      -0.557902      40.516233 0.58837628E+03  0.14505539E+05                                 9.508312                            7.550068       0.155918       2.077956                    0.998740      28.499186      76.528105       0.683832       0.363310      -1.132567      -0.037393       0.010935      -0.003570       0.039122       0.056709       0.034289      -0.038643      -0.050041       0.094434      -0.097211       0.035698       0.061513             11.827222      10.242275       2.334049       2.868232      11.645314       6.206931      13.594077           0.052133
          301              O      19.710388       7.861391       9.525266      -0.557210      41.653639 0.58700480E+03  0.14466828E+05                                 9.720170                            7.545931       0.149064       2.075865                    0.998698      28.509703      76.604643       0.683218       0.363760      -1.131939       0.010240      -0.035311       0.008991       0.037849       0.039168      -0.056467       0.049658       0.021911       0.001746      -0.097349       0.034491       0.062858             13.224427      12.642540       5.723207       5.722393      14.947139       5.291021      12.083600          -0.051963
          302              O      19.707868      33.679258       9.910876      -0.557945      40.585316 0.58967052E+03  0.14547264E+05                                 9.524054                            7.562464       0.154922       2.077227                    0.998748      28.527544      76.661609       0.682631       0.363704      -1.132118       0.009918       0.037442      -0.004045       0.038944      -0.056781      -0.039256      -0.034496       0.051363       0.096068      -0.097982       0.035447       0.062534             11.848741      11.700387      -2.340243       6.220303      10.249987      -2.854374      13.595849           0.052242
          303              O      22.299119      20.141727       9.523288      -0.557524      41.521425 0.58556523E+03  0.14420924E+05                                 9.696588                            7.532922       0.155504       2.077985                    0.998728      28.490436      76.498014       0.684393       0.363398      -1.132344      -0.009725       0.035576       0.008452       0.037838       0.039216       0.056808      -0.048524       0.021827       0.000616      -0.096806       0.033903       0.062903             13.193837      12.604461       5.727590      -5.727542      14.889800      -5.302597      12.087251           0.051952
          304              O      22.300099      22.323619       9.908238      -0.557154      40.513960 0.58846887E+03  0.14510114E+05                                 9.513047                            7.554557       0.155713       2.077992                    0.998709      28.505092      76.579705       0.683019       0.363685      -1.132141      -0.010614      -0.037291      -0.003628       0.038941      -0.056748       0.039209       0.034309       0.052245       0.094805      -0.097837       0.035239       0.062597             11.835269      11.684967      -2.323277      -6.224983      10.218963       2.845345      13.601877          -0.052240
          305              O      14.074427      20.935803      16.491526      -0.404559      24.198417 0.34572386E+03  0.74544050E+04                                 6.541921                            5.669119       0.707886       2.290316                    0.999433      25.512808      63.846169       0.814872       0.348605      -1.145549       0.045740      -0.045724      -0.000145       0.064675      -0.012503       0.103985       0.103385       0.000540      -0.040328      -0.156295       0.019222       0.137072              7.127290       8.052971      -2.577975      -0.856860       8.097776      -0.839397       5.231124           0.000051
          306              O      27.926958      35.068333      16.499220      -0.405787      24.214496 0.34606078E+03  0.74633675E+04                                 6.544130                            5.671259       0.708269       2.290257                    0.999439      25.524202      63.878614       0.814865       0.348528      -1.145630      -0.044744       0.045040       0.000159       0.063487      -0.011768      -0.103980      -0.103010       0.000203      -0.039212      -0.155569       0.018301       0.137268              7.129657       8.063347      -2.576723       0.863374       8.091696       0.835942       5.233928           0.000004
          307              O      27.932699       6.929975       5.495270      -0.404195      24.193853 0.34560139E+03  0.74510457E+04                                 6.541312                            5.668095       0.710037       2.291026                    0.999432      25.507856      63.829059       0.814956       0.348602      -1.145560      -0.046095      -0.046295       0.000693       0.065333       0.012419       0.102961      -0.103899      -0.000503      -0.043617      -0.156192       0.019685       0.136506              7.127471       8.073607       2.581565      -0.845897       8.077162       0.849295       5.231645           0.000003
          308              O      14.067569      21.073704       5.498128      -0.404750      24.198955 0.34572996E+03  0.74544752E+04                                 6.541755                            5.668871       0.709581       2.290858                    0.999427      25.513969      63.846173       0.814964       0.348568      -1.145594       0.045647       0.045737      -0.000624       0.064621       0.011990      -0.103860       0.103449      -0.000178      -0.041587      -0.156117       0.018922       0.137195              7.127804       8.081688       2.576207       0.844648       8.068244      -0.854504       5.233479          -0.000045
          309              O      27.928500      21.066284       5.488674      -0.404889      24.212805 0.34596584E+03  0.74608819E+04                                 6.544743                            5.671166       0.706696       2.289888                    0.999427      25.517193      63.861262       0.814716       0.348612      -1.145550      -0.045831       0.045377       0.000260       0.064495      -0.012337       0.103969       0.103541       0.000856      -0.041231      -0.156395       0.019207       0.137188              7.130947       8.062471      -2.582423      -0.858583       8.097122      -0.836862       5.233249          -0.000047
          310              O      14.075549       6.933614       5.495710      -0.405844      24.222039 0.34615605E+03  0.74658743E+04                                 6.545435                            5.671874       0.707840       2.290183                    0.999440      25.526669      63.885002       0.814864       0.348508      -1.145656       0.044895      -0.044950       0.000127       0.063530      -0.011923      -0.103308      -0.103497       0.000212      -0.042162      -0.155780       0.018950       0.136830              7.132116       8.076833      -2.581123       0.851877       8.082487       0.847005       5.237027           0.000002
          311              O      14.072887      35.069733      16.486909      -0.404584      24.189636 0.34561080E+03  0.74511810E+04                                 6.539759                            5.667548       0.710811       2.291287                    0.999442      25.511717      63.835122       0.815143       0.348525      -1.145641       0.045773       0.045678      -0.000007       0.064665       0.012032       0.103695      -0.103198       0.000171      -0.042086      -0.155888       0.019045       0.136843              7.125433       8.063747       2.574190      -0.849945       8.080402       0.849495       5.232151           0.000003
          312              O      27.935778      20.933003      16.484930      -0.404391      24.201317 0.34579472E+03  0.74563112E+04                                 6.543238                            5.670218       0.708709       2.290485                    0.999428      25.510257      63.841297       0.814682       0.348668      -1.145497      -0.046310      -0.046187       0.000526       0.065408       0.013119      -0.104151       0.102813      -0.000045      -0.041530      -0.156419       0.020039       0.136379              7.129609       8.075864       2.577524       0.845836       8.080274      -0.852079       5.232689           0.000054

******************************************************
Auxiliary information for the entire system
The total spin magnetic moment of the unit cell is   0.000092
The total net atomic charge of the unit cell is   0.000001
Accuracy of reproducing the electrostatic potential in the unit cell:
  The inner radius (bohr) =    5.0000
  The outer radius (bohr) =   12.0000
  Valid grid points have density less than (e/(bohr^3)) =    0.0001
  The number of valid grid points were=      3588990
  The rms potential error without charges in kcal/mol is=      4.38905
  The rms potential error with partial charges in kcal/mol is=      0.35024
  The RRMSE value at monopole order=      0.07980
  The rms potential error with partial charges and cloud penetration in kcal/mol is=      0.34892
  The RRMSE value at monopole order with cloud penetration is=      0.07950
  The rms potential error with partial charges and atomic dipoles in kcal/mol is=      0.29828
  The RRMSE value at dipole order=      0.06796
  The rms potential error with partial charges, atomic dipoles and cloud penetration in kcal/mol is=      0.28944
  The RRMSE value at dipole order with cloud penetration=      0.06595

******************************************************
The electron densities and ab initio electrostatic potential were computed in VASP using the PBE functional and
projector augmented wave method. See the main text of the journal article for a description of computational details.
The atomic charges, dipoles, and quadrupoles were computed with the DDEC6 method as described in
(a) T. A. Manz and N. Gabaldon Limas, RSC Adv. 6 (2016) 47771-47801 DOI: 10.1039/c6ra04656h
(b) N. Gabaldon Limas and T. A. Manz, RSC Adv. 8 (2018) 2678-2707 DOI: 10.1039/c7ra11829e.
For each atom in the material, the electron cloud parameters were fit to the spherically averaged atom-in-material
electron density using radial positions for which this density was between 10^-4 and 10^-2 electrons per cubic bohr.
The polarizabilities, dispersion coefficients, and quantum Drude oscillator (QDO) parameters were fit using the MCLF method.
The magnetic structure of the system was optimized in VASP from the default ferromagnetic initial guess using spin polarization.
The atomic spin moments (ASMs) were computed on this optimized magnetic structure using the DDEC6 partition as inputs
to the method of T. A. Manz and D. S. Sholl, J. Chem. Theory Comput. 7 (2011) 4146-4164 DOI: 10.1021/ct200539n.
The RMSE and RRMSE were computed using a uniform grid with Ewald summation.
