# Supplementary material for: A collection of forcefield precursors for metal–organic frameworks
Source: RSC Adv. 2019 Nov 13;9(63):36492–507. doi: 10.1039/c9ra07327b (PMC9075174; doi:10.1039/c9ra07327b)
Supplement: RA-009-C9RA07327B-s4324 [file RA-009-C9RA07327B-s4324.xyz]

  144
jmolscript: load "" {1 1 1} spacegroup "x,y,z" unitcell [{      8.713000     0.000000     0.000000 }, {     -0.041922    13.053933     0.000000 }, {      0.000000     0.000000    13.568000 }]
Cu     8.302146     5.383181    13.022973     0.775666
Cu     4.725432     7.670752     6.238973     0.775846
Cu     0.368932     7.670752     0.545027     0.775956
Cu     3.945646     5.383181     7.329027     0.775767
H      6.829953     4.935692    10.475853     0.094370
H      6.411369     3.420130     8.821914     0.129826
H      7.961850     0.570457    11.165107     0.124009
H      8.355766     2.170869    12.751206     0.086558
H      6.240780     1.191824     8.062106     0.089544
H      6.334196     0.048300     9.128550     0.114742
H      7.046472    11.582755     7.501747     0.105767
H      6.872016    12.728890     6.443443     0.073566
H      8.117462     1.764892     6.722944     0.081574
H      0.354434     1.956785     7.957632     0.103900
H      3.556997     3.960563     0.728602     0.128227
H      4.257117     5.171968     0.020352     0.148024
H      5.028792     4.993129     2.219725     0.103210
H      4.287270     6.363792     2.033843     0.102036
H      3.126214     4.072827     3.229184     0.132262
H      2.333424     5.400412     2.984960     0.141494
H      6.197625     8.118241     3.691853     0.094354
H      6.616209     9.633803     2.037914     0.129805
H      5.065728    12.483476     4.381107     0.123987
H      4.671812    10.883064     5.967206     0.086534
H      6.786798    11.862109     1.278106     0.089524
H      6.693382    13.005633     2.344550     0.114723
H      5.981106     1.471178     0.717747     0.105769
H      6.155562     0.325043    13.227443     0.073560
H      4.910116    11.289041    13.506944     0.081561
H      3.960144    11.097148     1.173632     0.103894
H      0.757581     9.093370     7.512602     0.128199
H      0.057461     7.881965     6.804352     0.148006
H      7.998786     8.060804     9.003725     0.103200
H      0.027308     6.690141     8.817843     0.102028
H      1.188364     8.981106    10.013184     0.132267
H      1.981154     7.653521     9.768960     0.141513
H      1.841125     8.118241     3.092147     0.094362
H      2.259709     9.633803     4.746086     0.129819
H      0.709228    12.483476     2.402893     0.123997
H      0.315312    10.883064     0.816794     0.086538
H      2.430298    11.862109     5.505894     0.089535
H      2.336882    13.005633     4.439450     0.114724
H      1.624606     1.471178     6.066253     0.105767
H      1.799062     0.325043     7.124557     0.073564
H      0.553616    11.289041     6.845056     0.081569
H      8.316644    11.097148     5.610368     0.103898
H      5.114081     9.093370    12.839398     0.128221
H      4.413961     7.881965    -0.020352     0.148021
H      3.642286     8.060804    11.348275     0.103207
H      4.383808     6.690141    11.534157     0.102029
H      5.544864     8.981106    10.338816     0.132247
H      6.337654     7.653521    10.583040     0.141491
H      2.473453     4.935692     9.876147     0.094363
H      2.054869     3.420130    11.530086     0.129811
H      3.605350     0.570457     9.186893     0.124007
H      3.999266     2.170869     7.600794     0.086550
H      1.884280     1.191824    12.289894     0.089533
H      1.977696     0.048300    11.223450     0.114734
H      2.689972    11.582755    12.850253     0.105761
H      2.515516    12.728890     0.340557     0.073562
H      3.760962     1.764892     0.061056     0.081569
H      4.710934     1.956785    12.394368     0.103898
H      7.913497     3.960563     6.055398     0.128203
H      8.613617     5.171968     6.763648     0.148009
H      0.672292     4.993129     4.564275     0.103203
H      8.643770     6.363792     4.750157     0.102036
H      7.482714     4.072827     3.554816     0.132284
H      6.689924     5.400412     3.799040     0.141514
C      7.070673     4.046719    10.614246     0.111147
C      6.809583     3.139471     9.614285    -0.199719
C      7.140609     1.804054     9.791619     0.168019
C      7.728117     1.454208    10.998085    -0.203447
C      7.962863     2.425421    11.948116     0.079311
C      6.821506     0.783236     8.722867    -0.185187
C      7.504196    12.305943     7.044506    -0.123864
C      0.018450     1.309048     7.319936    -0.123159
C      2.272060     5.516592     0.382211     0.654668
C      3.627076     4.929165     0.716526    -0.325428
C      4.164893     5.401717     2.057180    -0.130762
C      3.209371     5.038818     3.191194    -0.333357
C      3.629474     5.538784     4.550572     0.659934
C      5.956905     9.007214     3.830246     0.111124
C      6.217995     9.914462     2.830285    -0.199749
C      5.886969    11.249879     3.007619     0.168012
C      5.299461    11.599725     4.214085    -0.203455
C      5.064715    10.628512     5.164116     0.079317
C      6.206072    12.270697     1.938867    -0.185180
C      5.523382     0.747990     0.260506    -0.123870
C      4.296128    11.744885     0.535936    -0.123156
C      2.042518     7.537341     7.166211     0.654646
C      0.687502     8.124768     7.500526    -0.325420
C      0.149685     7.652216     8.841180    -0.130751
C      1.105207     8.015115     9.975194    -0.333361
C      0.685104     7.515149    11.334572     0.659950
C      1.600405     9.007214     2.953754     0.111135
C      1.861495     9.914462     3.953715    -0.199720
C      1.530469    11.249879     3.776381     0.168025
C      0.942961    11.599725     2.569915    -0.203446
C      0.708215    10.628512     1.619884     0.079315
C      1.849572    12.270697     4.845133    -0.185182
C      1.166882     0.747990     6.523494    -0.123864
C     -0.060372    11.744885     6.248064    -0.123155
C      6.399018     7.537341    13.185789     0.654666
C      5.044002     8.124768    12.851474    -0.325428
C      4.506185     7.652216    11.510820    -0.130758
C      5.461707     8.015115    10.376806    -0.333351
C      5.041604     7.515149     9.017428     0.659932
C      2.714173     4.046719     9.737754     0.111138
C      2.453083     3.139471    10.737715    -0.199739
C      2.784109     1.804054    10.560381     0.168013
C      3.371617     1.454208     9.353915    -0.203457
C      3.606363     2.425421     8.403884     0.079315
C      2.465006     0.783236    11.629133    -0.185185
C      3.147696    12.305943    13.307494    -0.123866
C      4.374950     1.309048    13.032064    -0.123161
C      6.628560     5.516592     6.401789     0.654648
C      7.983576     4.929165     6.067474    -0.325422
C      8.521393     5.401717     4.726820    -0.130756
C      7.565871     5.038818     3.592806    -0.333367
C      7.985974     5.538784     2.233428     0.659950
N      7.652881     3.719588    11.773496    -0.245619
N      8.014315     0.240976     8.037276    -0.148008
N      5.374697     9.334345     4.989496    -0.245637
N      5.013263    12.812957     1.253276    -0.148010
N      1.018197     9.334345     1.794504    -0.245669
N      0.656763    12.812957     5.530724    -0.148014
N      3.296381     3.719588     8.578504    -0.245612
N      3.657815     0.240976    12.314724    -0.148006
O      1.416265     4.758289    13.425129    -0.548006
O      2.087827     6.723037     0.670124    -0.538770
O      3.469908     4.761814     5.534523    -0.547600
O      4.087517     6.705414     4.630216    -0.554945
O      2.898313     8.295644     6.641129    -0.548036
O      2.226751     6.330896     7.454124    -0.538820
O      0.844670     8.292119    12.318523    -0.547540
O      0.227061     6.348519    11.414216    -0.554913
O      7.254813     8.295644     0.142871    -0.547987
O      6.583251     6.330896    12.897876    -0.538785
O      5.201170     8.292119     8.033477    -0.547585
O      4.583561     6.348519     8.937784    -0.554960
O      5.772765     4.758289     6.926871    -0.548052
O      6.444327     6.723037     6.113876    -0.538807
O      7.826408     4.761814     1.249477    -0.547564
O      8.444017     6.705414     2.153784    -0.554896

The following XYZ coordinates are in angstroms. Other properties are in atomic units.
The sperically averaged electron density of each atom fit to a function of the form exp(a - br)
eigen_1, eigen_2 and eigen_3 are the three eigenvalues of traceless quadrupole moment tensor
  atom number  atomic symbol              X              Y              Z     net charge C6 coefficient C8 coefficient C10 coefficient fluctuating dipole atomic polarizability isotropic forcefield polarizability              a              b squared Pearson coefficient          <r^3>          <r^4>         wp_QDO          m_QDO          q_QDO       dipole_x       dipole_y       dipole_z         dipole            Qxy            Qxz            Qyz     Q(x^2-y^2)  Q(3z^2 - R^2)        eigen_1        eigen_2        eigen_3 static polarizability      alpha(xx)      alpha(xy)      alpha(xz)      alpha(yy)      alpha(yz)      alpha(zz) atomic spin moment
            1             Cu       8.302146       5.383181      13.022973       0.775666      63.706874 0.11990168E+04  0.33842821E+05                                13.660511                           11.915393       1.230770       2.295776                    0.994157      42.495192     106.214092       0.488700       0.444041      -1.124107      -0.023790      -0.074615      -0.034516       0.085585      -0.094534      -0.042782      -0.143293       0.212723       0.144986      -0.242924       0.111204       0.131720             15.218065      16.338581      -0.824542      -0.207664      12.187963       1.192688      17.127650          -0.690203
            2             Cu       4.725432       7.670752       6.238973       0.775846      63.698679 0.11988281E+04  0.33835808E+05                                13.658539                           11.913750       1.231240       2.295958                    0.994160      42.491694     106.199053       0.488782       0.443988      -1.124152       0.023787       0.074609      -0.034508       0.085575      -0.094523       0.042782       0.143284       0.212708       0.144978      -0.242907       0.111198       0.131709             15.215804      16.336120      -0.824410       0.207643      12.186197      -1.192390      17.125094          -0.690095
            3             Cu       0.368932       7.670752       0.545027       0.775956      63.694709 0.11987380E+04  0.33832423E+05                                13.657501                           11.912891       1.231549       2.296068                    0.994161      42.489997     106.191368       0.488828       0.443957      -1.124178       0.023789       0.074616       0.034511       0.085584      -0.094530      -0.042783      -0.143290       0.212720       0.144988      -0.242919       0.111203       0.131716             15.214610      16.334838      -0.824339      -0.207616      12.185321       1.192280      17.123673           0.689790
            4             Cu       3.945646       5.383181       7.329027       0.775767      63.701794 0.11988969E+04  0.33838448E+05                                13.659477                           11.914519       1.230994       2.295869                    0.994158      42.492957     106.205492       0.488737       0.444020      -1.124125      -0.023790      -0.074612       0.034512       0.085580      -0.094536       0.042788       0.143306       0.212742       0.144997      -0.242943       0.111215       0.131728             15.216890      16.337312      -0.824480       0.207662      12.187007      -1.192499      17.126351           0.690362
            5              H       6.829953       4.935692      10.475853       0.094370       0.972393 0.68388193E+01  0.65376932E+02                                 1.693458                            1.582361      -1.056786       2.376340                    0.996458       3.679830      10.593665       0.466661       1.372970      -0.687836      -0.014119       0.044840      -0.009778       0.048017      -0.007675       0.007006      -0.003269      -0.023847       0.006527      -0.017095       0.001824       0.015271              1.739239       1.433703      -0.240404       0.060081       2.362239      -0.047420       1.421775           0.000052
            6              H       6.411369       3.420130       8.821914       0.129826       0.887136 0.63724018E+01  0.60352128E+02                                 1.636932                            1.562995      -1.296926       2.269062                    0.994642       3.761040      11.074126       0.449856       1.437618      -0.674332      -0.013457       0.012393      -0.027181       0.032764      -0.003891       0.004406       0.003965      -0.012602       0.002209      -0.010407       0.002178       0.008229              1.661966       1.509109      -0.141000       0.310290       1.532660      -0.235521       1.944128           0.000050
            7              H       7.961850       0.570457      11.165107       0.124009       1.115781 0.85218639E+01  0.84983822E+02                                 1.782517                            1.716489      -0.956269       2.432139                    0.998223       3.463755       9.769692       0.473724       1.296518      -0.706701       0.007597      -0.033064       0.003212       0.034077      -0.002965       0.012483      -0.001002      -0.025253      -0.002090      -0.020365       0.006389       0.013976              1.790178       1.589535      -0.193951       0.053580       2.194808      -0.156315       1.586193           0.000003
            8              H       8.355766       2.170869      12.751206       0.086558       1.183681 0.87934707E+01  0.88258849E+02                                 1.840996                            1.729995      -0.916634       2.437092                    0.997920       3.580823      10.086062       0.478132       1.276323      -0.710477       0.017004      -0.010042       0.039685       0.044327      -0.003619       0.010966      -0.002491      -0.022661       0.028000      -0.020324       0.005317       0.015007              1.873341       1.785572      -0.085641       0.324551       1.611933      -0.206377       2.222518           0.000040
            9              H       6.240780       1.191824       8.062106       0.089544       1.138457 0.93790802E+01  0.96448545E+02                                 1.839973                            1.816311      -1.244575       2.272514                    0.994056       3.961999      11.600509       0.451564       1.319020      -0.698940      -0.008035       0.011405      -0.020802       0.025047       0.000585       0.002988      -0.000845      -0.001428       0.005745      -0.003618      -0.000041       0.003659              1.842447       1.970756      -0.264594       0.193852       1.720171      -0.047298       1.836414           0.000007
           10              H       6.334196       0.048300       9.128550       0.114742       1.135666 0.90174524E+01  0.91188281E+02                                 1.809885                            1.764367      -0.887385       2.455975                    0.997578       3.558491      10.100725       0.467870       1.294570      -0.707103      -0.011061      -0.026963       0.014283       0.032456       0.001664      -0.000113      -0.003854      -0.011035      -0.006127      -0.004871      -0.003345       0.008216              1.813442       1.751545       0.292703      -0.256004       1.956320      -0.157795       1.732461           0.000012
           11              H       7.046472      11.582755       7.501747       0.105767       1.026845 0.78296016E+01  0.76243812E+02                                 1.671582                            1.628395      -0.689203       2.545040                    0.999369       3.432096       9.484349       0.495256       1.270021      -0.712222      -0.010246      -0.028714       0.018870       0.035855       0.001715      -0.005723      -0.003187      -0.015829       0.003889      -0.011189       0.001614       0.009576              1.677245       1.552697       0.283436      -0.174258       1.950606      -0.185005       1.528432          -0.000010
           12              H       6.872016      12.728890       6.443443       0.073566       1.233186 0.10549410E+02  0.11124310E+03                                 1.902362                            1.895218      -1.351810       2.212766                    0.992398       4.094740      11.972260       0.454925       1.276796      -0.707669      -0.011331       0.015808      -0.014577       0.024306      -0.006198       0.003674       0.002077      -0.000120      -0.011577      -0.008177      -0.000065       0.008242              1.893827       2.009469      -0.147936       0.371930       1.741301       0.026284       1.930710          -0.000001
           13              H       8.117462       1.764892       6.722944       0.081574       1.169101 0.97993341E+01  0.10143714E+03                                 1.845846                            1.837133      -1.093359       2.338711                    0.994877       3.894064      11.277459       0.458131       1.291564      -0.705697      -0.016638       0.005852      -0.015296       0.023346       0.002051      -0.002571      -0.006644       0.011031      -0.016146      -0.010894       0.001193       0.009701              1.837300       1.836013      -0.288281       0.212657       1.925668      -0.237665       1.750220          -0.000029
           14              H       0.354434       1.956785       7.957632       0.103900       1.009223 0.76679820E+01  0.75163479E+02                                 1.717886                            1.660318      -0.968413       2.410294                    0.996078       3.719046      10.716485       0.463498       1.348133      -0.693441       0.015296       0.020405       0.020666       0.032824       0.010009       0.000872       0.003543      -0.003354       0.002370      -0.010781      -0.000048       0.010830              1.748563       1.578305       0.197240       0.179672       1.821934       0.471455       1.845449          -0.000007
           15              H       3.556997       3.960563       0.728602       0.128227       0.950137 0.70883707E+01  0.67720567E+02                                 1.619043                            1.569664      -0.840868       2.474934                    0.998759       3.452736       9.630678       0.491851       1.303462      -0.703536       0.000810      -0.019637       0.007356       0.020986      -0.002628       0.003529      -0.002215       0.000132      -0.004136      -0.004013      -0.001684       0.005697              1.638944       1.333708      -0.013162       0.012757       2.178936       0.134468       1.404190           0.000661
           16              H       4.257117       5.171968       0.020352       0.148024       0.887247 0.65022457E+01  0.61109745E+02                                 1.577351                            1.528702      -0.818918       2.497123                    0.998963       3.406417       9.584219       0.483555       1.347763      -0.694087       0.022132       0.008359      -0.012814       0.026906      -0.001311      -0.001930      -0.001757       0.001443       0.010864      -0.004127      -0.000409       0.004536              1.601485       1.674539       0.156864      -0.372299       1.393249      -0.143186       1.736666          -0.000089
           17              H       5.028792       4.993129       2.219725       0.103210       0.966569 0.71763696E+01  0.68517303E+02                                 1.612818                            1.561596      -0.659458       2.554412                    0.999314       3.449257       9.501531       0.503439       1.274277      -0.710171       0.026064      -0.017469       0.003172       0.031537      -0.005672       0.000290      -0.002574       0.004343      -0.003907      -0.006235      -0.000846       0.007081              1.634225       2.114297      -0.251037       0.169729       1.379704      -0.030303       1.408674          -0.000340
           18              H       4.287270       6.363792       2.033843       0.102036       0.973125 0.77297019E+01  0.75715921E+02                                 1.657402                            1.650729      -0.917313       2.427243                    0.996930       3.695704      10.552124       0.473000       1.321966      -0.698730      -0.001676       0.030951      -0.001317       0.031024       0.005160      -0.005002      -0.000346      -0.014145      -0.011940      -0.010285      -0.000716       0.011001              1.651930       1.455692       0.113957       0.000084       1.983511      -0.026936       1.516587           0.000003
           19              H       3.126214       4.072827       3.229184       0.132262       1.002199 0.77546824E+01  0.74708510E+02                                 1.596483                            1.580654      -0.765229       2.514028                    0.999584       3.240955       8.669289       0.526210       1.208205      -0.727190       0.005005      -0.023315      -0.002076       0.023936      -0.001320      -0.001506      -0.000483      -0.007192      -0.004789      -0.004040      -0.000596       0.004637              1.589543       1.348244       0.041498      -0.028679       1.974106      -0.011698       1.446277          -0.000593
           20              H       2.333424       5.400412       2.984960       0.141494       0.880232 0.65594158E+01  0.62218305E+02                                 1.608366                            1.565915      -1.029398       2.398364                    0.995820       3.588995      10.380430       0.460628       1.401853      -0.682474      -0.019830       0.012390      -0.013263       0.026882      -0.002780       0.001566       0.002857       0.008112      -0.014997      -0.007171      -0.000283       0.007454              1.630583       2.029194      -0.252777       0.117682       1.365773      -0.064018       1.496781           0.000115
           21              H       6.197625       8.118241       3.691853       0.094354       0.972432 0.68391616E+01  0.65381044E+02                                 1.693504                            1.582401      -1.056809       2.376321                    0.996457       3.679938      10.594056       0.466655       1.372971      -0.687836       0.014118      -0.044838      -0.009773       0.048013      -0.007675      -0.007006       0.003269      -0.023845       0.006524      -0.017094       0.001823       0.015270              1.739287       1.433738      -0.240412      -0.060084       2.362310       0.047420       1.421811           0.000055
           22              H       6.616209       9.633803       2.037914       0.129805       0.887174 0.63727492E+01  0.60356220E+02                                 1.636976                            1.563035      -1.296940       2.269046                    0.994642       3.761152      11.074517       0.449851       1.437613      -0.674333       0.013458      -0.012392      -0.027179       0.032762      -0.003891      -0.004407      -0.003964      -0.012604       0.002214      -0.010408       0.002180       0.008228              1.662011       1.509148      -0.141006      -0.310302       1.532700       0.235530       1.944184           0.000054
           23              H       5.065728      12.483476       4.381107       0.123987       1.115815 0.85221850E+01  0.84987791E+02                                 1.782552                            1.716521      -0.956294       2.432122                    0.998223       3.463816       9.769895       0.473720       1.296518      -0.706701      -0.007598       0.033063       0.003211       0.034076      -0.002966      -0.012483       0.001002      -0.025252      -0.002087      -0.020364       0.006389       0.013975              1.790214       1.589563      -0.193958      -0.053582       2.194857       0.156320       1.586221           0.000002
           24              H       4.671812      10.883064       5.967206       0.086534       1.183712 0.87937500E+01  0.88262412E+02                                 1.841038                            1.730031      -0.916681       2.437069                    0.997919       3.580871      10.086262       0.478123       1.276335      -0.710475      -0.017005       0.010039       0.039686       0.044327      -0.003619      -0.010966       0.002491      -0.022659       0.028000      -0.020323       0.005316       0.015007              1.873385       1.785611      -0.085645      -0.324567       1.611966       0.206386       2.222580           0.000043
           25              H       6.786798      11.862109       1.278106       0.089524       1.138496 0.93795043E+01  0.96454069E+02                                 1.840022                            1.816357      -1.244617       2.272488                    0.994056       3.962102      11.600909       0.451556       1.319027      -0.698939       0.008035      -0.011407      -0.020799       0.025045       0.000583      -0.002987       0.000844      -0.001427       0.005743      -0.003616      -0.000042       0.003658              1.842496       1.970811      -0.264607      -0.193860       1.720217       0.047300       1.836462           0.000011
           26              H       6.693382      13.005633       2.344550       0.114723       1.135715 0.90179518E+01  0.91194637E+02                                 1.809941                            1.764419      -0.887417       2.455953                    0.997578       3.558588      10.101088       0.467862       1.294574      -0.707102       0.011061       0.026960       0.014286       0.032454       0.001662       0.000114       0.003854      -0.011033      -0.006125      -0.004869      -0.003345       0.008214              1.813499       1.751599       0.292718       0.256018       1.956385       0.157804       1.732513           0.000011
           27              H       5.981106       1.471178       0.717747       0.105769       1.026877 0.78299171E+01  0.76247633E+02                                 1.671610                            1.628422      -0.689217       2.545026                    0.999368       3.432170       9.484592       0.495255       1.270012      -0.712224       0.010244       0.028710       0.018872       0.035852       0.001714       0.005723       0.003187      -0.015828       0.003892      -0.011189       0.001614       0.009575              1.677273       1.552722       0.283442       0.174263       1.950641       0.185008       1.528457          -0.000013
           28              H       6.155562       0.325043      13.227443       0.073560       1.233214 0.10549737E+02  0.11124745E+03                                 1.902393                            1.895249      -1.351833       2.212751                    0.992398       4.094811      11.972533       0.454921       1.276797      -0.707668       0.011330      -0.015811      -0.014574       0.024306      -0.006198      -0.003673      -0.002077      -0.000120      -0.011577      -0.008176      -0.000066       0.008242              1.893858       2.009503      -0.147940      -0.371937       1.741329      -0.026287       1.930741          -0.000001
           29              H       4.910116      11.289041      13.506944       0.081561       1.169129 0.97996323E+01  0.10144096E+03                                 1.845873                            1.837159      -1.093367       2.338702                    0.994877       3.894122      11.277657       0.458129       1.291562      -0.705697       0.016638      -0.005851      -0.015293       0.023344       0.002051       0.002571       0.006644       0.011030      -0.016146      -0.010893       0.001193       0.009701              1.837327       1.836041      -0.288289      -0.212661       1.925697       0.237671       1.750244          -0.000025
           30              H       3.960144      11.097148       1.173632       0.103894       1.009214 0.76679010E+01  0.75162585E+02                                 1.717887                            1.660319      -0.968451       2.410280                    0.996077       3.719041      10.716509       0.463493       1.348149      -0.693438      -0.015296      -0.020405       0.020669       0.032826       0.010008      -0.000872      -0.003543      -0.003354       0.002370      -0.010781      -0.000049       0.010830              1.748564       1.578306       0.197241      -0.179673       1.821936      -0.471457       1.845451          -0.000002
           31              H       0.757581       9.093370       7.512602       0.128199       0.950163 0.70886102E+01  0.67723393E+02                                 1.619073                            1.569691      -0.840893       2.474917                    0.998759       3.452788       9.630846       0.491847       1.303463      -0.703536      -0.000809       0.019637       0.007353       0.020984      -0.002628      -0.003529       0.002214       0.000132      -0.004136      -0.004013      -0.001683       0.005696              1.638975       1.333729      -0.013163      -0.012758       2.178985      -0.134472       1.404213           0.000665
           32              H       0.057461       7.881965       6.804352       0.148006       0.887239 0.65021617E+01  0.61108743E+02                                 1.577346                            1.528696      -0.818903       2.497132                    0.998963       3.406390       9.584119       0.483554       1.347770      -0.694086      -0.022133      -0.008358      -0.012816       0.026907      -0.001311       0.001930       0.001757       0.001443       0.010866      -0.004127      -0.000409       0.004537              1.601479       1.674533       0.156864       0.372299       1.393243       0.143186       1.736659          -0.000088
           33              H       7.998786       8.060804       9.003725       0.103200       0.966571 0.71763939E+01  0.68517671E+02                                 1.612831                            1.561607      -0.659489       2.554400                    0.999313       3.449268       9.501606       0.503432       1.274291      -0.710168      -0.026067       0.017470       0.003167       0.031539      -0.005672      -0.000289       0.002574       0.004345      -0.003908      -0.006236      -0.000846       0.007081              1.634238       2.114319      -0.251042      -0.169733       1.379712       0.030304       1.408684          -0.000340
           34              H       0.027308       6.690141       8.817843       0.102028       0.973138 0.77298214E+01  0.75717266E+02                                 1.657407                            1.650733      -0.917275       2.427256                    0.996930       3.695716      10.552116       0.473004       1.321952      -0.698733       0.001675      -0.030949      -0.001322       0.031022       0.005161       0.005003       0.000346      -0.014144      -0.011937      -0.010287      -0.000715       0.011001              1.651935       1.455694       0.113957      -0.000084       1.983520       0.026936       1.516590          -0.000000
           35              H       1.188364       8.981106      10.013184       0.132267       1.002189 0.77545987E+01  0.74707559E+02                                 1.596479                            1.580650      -0.765245       2.514025                    0.999584       3.240934       8.669246       0.526208       1.208213      -0.727189      -0.005004       0.023314      -0.002081       0.023935      -0.001320       0.001505       0.000482      -0.007191      -0.004787      -0.004038      -0.000597       0.004635              1.589539       1.348242       0.041499       0.028679       1.974099       0.011698       1.446275          -0.000587
           36              H       1.981154       7.653521       9.768960       0.141513       0.880187 0.65589977E+01  0.62213415E+02                                 1.608320                            1.565873      -1.029394       2.398377                    0.995821       3.588886      10.380075       0.460631       1.401867      -0.682471       0.019832      -0.012388      -0.013269       0.026886      -0.002780      -0.001567      -0.002857       0.008113      -0.015000      -0.007173      -0.000282       0.007455              1.630536       2.029129      -0.252766      -0.117675       1.365739       0.064015       1.496739           0.000115
           37              H       1.841125       8.118241       3.092147       0.094362       0.972415 0.68390102E+01  0.65379204E+02                                 1.693482                            1.582381      -1.056785       2.376335                    0.996457       3.679886      10.593858       0.466659       1.372967      -0.687836       0.014119      -0.044838       0.009777       0.048014      -0.007674       0.007005      -0.003269      -0.023845       0.006525      -0.017094       0.001823       0.015270              1.739264       1.433722      -0.240409       0.060083       2.362276      -0.047422       1.421793          -0.000051
           38              H       2.259709       9.633803       4.746086       0.129819       0.887145 0.63724758E+01  0.60352975E+02                                 1.636940                            1.563002      -1.296921       2.269062                    0.994642       3.761058      11.074175       0.449856       1.437614      -0.674333       0.013458      -0.012393       0.027180       0.032764      -0.003890       0.004407       0.003965      -0.012602       0.002211      -0.010408       0.002179       0.008228              1.661974       1.509116      -0.141001       0.310293       1.532666      -0.235524       1.944139          -0.000050
           39              H       0.709228      12.483476       2.402893       0.123997       1.115825 0.85222909E+01  0.84989161E+02                                 1.782564                            1.716532      -0.956303       2.432118                    0.998223       3.463838       9.769994       0.473718       1.296519      -0.706701      -0.007598       0.033061      -0.003210       0.034075      -0.002965       0.012483      -0.001001      -0.025250      -0.002087      -0.020364       0.006390       0.013974              1.790226       1.589573      -0.193960       0.053583       2.194874      -0.156321       1.586231          -0.000000
           40              H       0.315312      10.883064       0.816794       0.086538       1.183734 0.87939680E+01  0.88265199E+02                                 1.841062                            1.730053      -0.916703       2.437056                    0.997919       3.580920      10.086454       0.478119       1.276336      -0.710475      -0.017005       0.010041      -0.039684       0.044326      -0.003619       0.010966      -0.002491      -0.022659       0.027999      -0.020323       0.005316       0.015007              1.873410       1.785635      -0.085646       0.324571       1.611987      -0.206390       2.222608          -0.000037
           41              H       2.430298      11.862109       5.505894       0.089535       1.138462 0.93791371E+01  0.96449295E+02                                 1.839982                            1.816319      -1.244581       2.272510                    0.994056       3.962014      11.600570       0.451562       1.319024      -0.698940       0.008036      -0.011406       0.020800       0.025047       0.000584       0.002987      -0.000845      -0.001428       0.005744      -0.003617      -0.000041       0.003659              1.842456       1.970766      -0.264597       0.193855       1.720180      -0.047300       1.836423          -0.000007
           42              H       2.336882      13.005633       4.439450       0.114724       1.135691 0.90177105E+01  0.91191581E+02                                 1.809918                            1.764398      -0.887405       2.455963                    0.997578       3.558541      10.100919       0.467864       1.294577      -0.707102       0.011062       0.026962      -0.014285       0.032455       0.001663      -0.000114      -0.003854      -0.011033      -0.006126      -0.004870      -0.003345       0.008215              1.813475       1.751577       0.292712      -0.256012       1.956357      -0.157800       1.732491          -0.000010
           43              H       1.624606       1.471178       6.066253       0.105767       1.026850 0.78296536E+01  0.76244465E+02                                 1.671588                            1.628401      -0.689210       2.545036                    0.999369       3.432111       9.484408       0.495255       1.270023      -0.712222       0.010246       0.028712      -0.018872       0.035855       0.001715      -0.005723      -0.003187      -0.015828       0.003889      -0.011189       0.001614       0.009575              1.677252       1.552703       0.283437      -0.174259       1.950614      -0.185005       1.528438           0.000011
           44              H       1.799062       0.325043       7.124557       0.073564       1.233197 0.10549534E+02  0.11124466E+03                                 1.902369                            1.895224      -1.351804       2.212766                    0.992398       4.094759      11.972306       0.454926       1.276789      -0.707670       0.011331      -0.015810       0.014574       0.024305      -0.006198       0.003673       0.002077      -0.000120      -0.011579      -0.008177      -0.000066       0.008242              1.893833       2.009476      -0.147937       0.371931       1.741307       0.026285       1.930717           0.000003
           45              H       0.553616      11.289041       6.845056       0.081569       1.169103 0.97993396E+01  0.10143717E+03                                 1.845846                            1.837133      -1.093348       2.338715                    0.994877       3.894061      11.277436       0.458132       1.291563      -0.705697       0.016638      -0.005853       0.015293       0.023345       0.002051      -0.002571      -0.006644       0.011031      -0.016147      -0.010894       0.001193       0.009701              1.837300       1.836013      -0.288282       0.212657       1.925668      -0.237666       1.750220           0.000029
           46              H       8.316644      11.097148       5.610368       0.103898       1.009201 0.76677728E+01  0.75160976E+02                                 1.717870                            1.660303      -0.968427       2.410294                    0.996078       3.719000      10.716348       0.463496       1.348146      -0.693439      -0.015296      -0.020406      -0.020668       0.032826       0.010009       0.000872       0.003543      -0.003355       0.002370      -0.010782      -0.000049       0.010830              1.748546       1.578291       0.197238       0.179670       1.821917       0.471449       1.845432           0.000008
           47              H       5.114081       9.093370      12.839398       0.128221       0.950135 0.70883640E+01  0.67720582E+02                                 1.619053                            1.569673      -0.840907       2.474920                    0.998759       3.452742       9.630745       0.491844       1.303478      -0.703533      -0.000810       0.019638      -0.007355       0.020985      -0.002628       0.003529      -0.002215       0.000133      -0.004135      -0.004012      -0.001684       0.005696              1.638955       1.333715      -0.013163       0.012758       2.178952       0.134470       1.404198          -0.000660
           48              H       4.413961       7.881965      -0.020352       0.148021       0.887242 0.65021973E+01  0.61109164E+02                                 1.577345                            1.528697      -0.818901       2.497132                    0.998963       3.406401       9.584158       0.483555       1.347764      -0.694087      -0.022133      -0.008356       0.012816       0.026906      -0.001311      -0.001931      -0.001757       0.001443       0.010865      -0.004127      -0.000410       0.004537              1.601478       1.674532       0.156863      -0.372297       1.393244      -0.143185       1.736659           0.000090
           49              H       3.642286       8.060804      11.348275       0.103207       0.966572 0.71764095E+01  0.68517889E+02                                 1.612833                            1.561610      -0.659495       2.554397                    0.999313       3.449276       9.501647       0.503431       1.274293      -0.710168      -0.026065       0.017470      -0.003173       0.031538      -0.005672       0.000290      -0.002574       0.004343      -0.003906      -0.006235      -0.000846       0.007081              1.634241       2.114321      -0.251042       0.169732       1.379716      -0.030304       1.408686           0.000340
           50              H       4.383808       6.690141      11.534157       0.102029       0.973156 0.77300180E+01  0.75719736E+02                                 1.657430                            1.650756      -0.917313       2.427235                    0.996930       3.695776      10.552354       0.473000       1.321955      -0.698732       0.001676      -0.030948       0.001317       0.031021       0.005160      -0.005002      -0.000347      -0.014143      -0.011938      -0.010285      -0.000716       0.011001              1.651958       1.455714       0.113960       0.000084       1.983548      -0.026937       1.516612          -0.000003
           51              H       5.544864       8.981106      10.338816       0.132247       1.002214 0.77548364E+01  0.74710396E+02                                 1.596505                            1.580675      -0.765263       2.514012                    0.999584       3.240981       8.669394       0.526204       1.208213      -0.727189      -0.005005       0.023315       0.002077       0.023936      -0.001320      -0.001506      -0.000483      -0.007191      -0.004789      -0.004040      -0.000596       0.004636              1.589565       1.348260       0.041500      -0.028679       1.974137      -0.011698       1.446296           0.000592
           52              H       6.337654       7.653521      10.583040       0.141491       0.880227 0.65593591E+01  0.62217606E+02                                 1.608358                            1.565907      -1.029373       2.398376                    0.995820       3.588975      10.380344       0.460630       1.401852      -0.682474       0.019830      -0.012389       0.013264       0.026883      -0.002781       0.001566       0.002856       0.008113      -0.014998      -0.007172      -0.000283       0.007455              1.630574       2.029184      -0.252776       0.117681       1.365766      -0.064017       1.496773          -0.000116
           53              H       2.473453       4.935692       9.876147       0.094363       0.972412 0.68389846E+01  0.65378951E+02                                 1.693483                            1.582383      -1.056812       2.376324                    0.996457       3.679889      10.593894       0.466656       1.372975      -0.687835      -0.014117       0.044840       0.009773       0.048015      -0.007675      -0.007006       0.003268      -0.023846       0.006525      -0.017095       0.001824       0.015271              1.739265       1.433722      -0.240408      -0.060083       2.362278       0.047420       1.421795          -0.000055
           54              H       2.054869       3.420130      11.530086       0.129811       0.887173 0.63727329E+01  0.60355984E+02                                 1.636968                            1.563029      -1.296916       2.269057                    0.994642       3.761137      11.074440       0.449855       1.437604      -0.674334      -0.013456       0.012392       0.027179       0.032762      -0.003891      -0.004407      -0.003965      -0.012605       0.002212      -0.010409       0.002179       0.008229              1.662003       1.509141      -0.141005      -0.310299       1.532694       0.235528       1.944174          -0.000053
           55              H       3.605350       0.570457       9.186893       0.124007       1.115786 0.85219053E+01  0.84984266E+02                                 1.782514                            1.716487      -0.956268       2.432138                    0.998223       3.463763       9.769689       0.473727       1.296510      -0.706703       0.007597      -0.033064      -0.003212       0.034077      -0.002965      -0.012484       0.001002      -0.025254      -0.002088      -0.020365       0.006389       0.013976              1.790176       1.589533      -0.193951      -0.053580       2.194803       0.156315       1.586192           0.000000
           56              H       3.999266       2.170869       7.600794       0.086550       1.183673 0.87933916E+01  0.88257900E+02                                 1.840996                            1.729994      -0.916648       2.437089                    0.997919       3.580802      10.086010       0.478129       1.276333      -0.710476       0.017004      -0.010039      -0.039687       0.044328      -0.003619      -0.010966       0.002491      -0.022659       0.028001      -0.020323       0.005316       0.015007              1.873341       1.785571      -0.085641      -0.324554       1.611931       0.206378       2.222522          -0.000041
           57              H       1.884280       1.191824      12.289894       0.089533       1.138501 0.93795471E+01  0.96454523E+02                                 1.840016                            1.816352      -1.244602       2.272493                    0.994056       3.962100      11.600866       0.451561       1.319014      -0.698941      -0.008034       0.011404       0.020800       0.025044       0.000585      -0.002987       0.000844      -0.001428       0.005742      -0.003617      -0.000041       0.003658              1.842491       1.970805      -0.264604      -0.193858       1.720211       0.047298       1.836456          -0.000009
           58              H       1.977696       0.048300      11.223450       0.114734       1.135683 0.90176295E+01  0.91190539E+02                                 1.809906                            1.764386      -0.887397       2.455967                    0.997578       3.558527      10.100860       0.467867       1.294572      -0.707103      -0.011060      -0.026963      -0.014285       0.032456       0.001663       0.000114       0.003854      -0.011034      -0.006126      -0.004870      -0.003345       0.008215              1.813463       1.751564       0.292708       0.256009       1.956345       0.157799       1.732480          -0.000008
           59              H       2.689972      11.582755      12.850253       0.105761       1.026870 0.78298488E+01  0.76246867E+02                                 1.671611                            1.628423      -0.689229       2.545024                    0.999368       3.432155       9.484571       0.495251       1.270025      -0.712221      -0.010245      -0.028713      -0.018870       0.035854       0.001715       0.005723       0.003187      -0.015828       0.003891      -0.011189       0.001614       0.009575              1.677275       1.552724       0.283444       0.174263       1.950645       0.185010       1.528458           0.000015
           60              H       2.515516      12.728890       0.340557       0.073562       1.233207 0.10549661E+02  0.11124653E+03                                 1.902392                            1.895247      -1.351838       2.212751                    0.992398       4.094802      11.972530       0.454919       1.276805      -0.707667      -0.011330       0.015808       0.014577       0.024305      -0.006197      -0.003673      -0.002078      -0.000119      -0.011575      -0.008176      -0.000064       0.008240              1.893857       2.009502      -0.147939      -0.371939       1.741328      -0.026286       1.930740           0.000003
           61              H       3.760962       1.764892       0.061056       0.081569       1.169133 0.97996902E+01  0.10144176E+03                                 1.845879                            1.837165      -1.093383       2.338695                    0.994876       3.894139      11.277735       0.458127       1.291563      -0.705697      -0.016637       0.005850       0.015295       0.023344       0.002052       0.002572       0.006644       0.011030      -0.016144      -0.010894       0.001193       0.009701              1.837333       1.836047      -0.288289      -0.212661       1.925703       0.237670       1.750250           0.000025
           62              H       4.710934       1.956785      12.394368       0.103898       1.009243 0.76681860E+01  0.75166024E+02                                 1.717911                            1.660342      -0.968446       2.410276                    0.996077       3.719107      10.716721       0.463494       1.348135      -0.693440       0.015295       0.020403      -0.020667       0.032823       0.010008      -0.000872      -0.003543      -0.003353       0.002371      -0.010781      -0.000048       0.010829              1.748589       1.578328       0.197244      -0.179675       1.821962      -0.471467       1.845478           0.000003
           63              H       7.913497       3.960563       6.055398       0.128203       0.950163 0.70886110E+01  0.67723383E+02                                 1.619071                            1.569689      -0.840883       2.474921                    0.998759       3.452786       9.630830       0.491848       1.303459      -0.703537       0.000808      -0.019637      -0.007354       0.020984      -0.002628      -0.003529       0.002215       0.000132      -0.004137      -0.004013      -0.001683       0.005696              1.638973       1.333727      -0.013163      -0.012758       2.178980      -0.134471       1.404210          -0.000665
           64              H       8.613617       5.171968       6.763648       0.148009       0.887244 0.65022120E+01  0.61109350E+02                                 1.577352                            1.528702      -0.818923       2.497122                    0.998963       3.406407       9.584185       0.483553       1.347770      -0.694086       0.022133       0.008359       0.012815       0.026907      -0.001311       0.001929       0.001757       0.001443       0.010865      -0.004127      -0.000409       0.004536              1.601485       1.674541       0.156865       0.372301       1.393249       0.143188       1.736667           0.000086
           65              H       0.672292       4.993129       4.564275       0.103203       0.966568 0.71763661E+01  0.68517319E+02                                 1.612825                            1.561602      -0.659482       2.554403                    0.999314       3.449260       9.501569       0.503434       1.274288      -0.710169       0.026067      -0.017468      -0.003166       0.031538      -0.005672      -0.000288       0.002574       0.004345      -0.003910      -0.006235      -0.000846       0.007081              1.634233       2.114310      -0.251039      -0.169732       1.379708       0.030303       1.408680           0.000338
           66              H       8.643770       6.363792       4.750157       0.102036       0.973106 0.77294997E+01  0.75713376E+02                                 1.657378                            1.650705      -0.917269       2.427266                    0.996930       3.695641      10.551873       0.473005       1.321962      -0.698731      -0.001674       0.030951       0.001322       0.031024       0.005161       0.005004       0.000346      -0.014145      -0.011939      -0.010287      -0.000715       0.011002              1.651905       1.455671       0.113953      -0.000084       1.983481       0.026935       1.516564          -0.000001
           67              H       7.482714       4.072827       3.554816       0.132284       1.002159 0.77542769E+01  0.74703564E+02                                 1.596432                            1.580605      -0.765158       2.514065                    0.999584       3.240876       8.668994       0.526222       1.208194      -0.727192       0.005004      -0.023314       0.002083       0.023936      -0.001320       0.001505       0.000481      -0.007192      -0.004786      -0.004038      -0.000597       0.004636              1.589492       1.348207       0.041496       0.028678       1.974034       0.011698       1.446234           0.000588
           68              H       6.689924       5.400412       3.799040       0.141514       0.880189 0.65590253E+01  0.62213792E+02                                 1.608328                            1.565880      -1.029430       2.398361                    0.995820       3.588901      10.380155       0.460627       1.401874      -0.682470      -0.019831       0.012389       0.013270       0.026886      -0.002779      -0.001567      -0.002858       0.008112      -0.015000      -0.007173      -0.000281       0.007454              1.630543       2.029139      -0.252766      -0.117676       1.365744       0.064015       1.496747          -0.000115
           69              C       7.070673       4.046719      10.614246       0.111147      25.368766 0.33617475E+03  0.74505373E+04                                 7.656697                            6.239248       0.147633       2.070206                    0.999639      25.925017      73.620131       0.636433       0.434241      -1.047573       0.018293      -0.027466       0.028064       0.043320      -0.002507      -0.017657      -0.022681       0.038726      -0.049509      -0.040015       0.005488       0.034527              8.329927       5.466462      -0.397915       2.204385      10.175951       1.698352       9.347367           0.000466
           70              C       6.809583       3.139471       9.614285      -0.199719      31.854673 0.46653423E+03  0.11187223E+05                                 8.780624                            7.261915       0.078950       2.005902                    0.998299      29.888423      87.384698       0.602584       0.423887      -1.057226       0.001291       0.019029       0.005229       0.019777      -0.003942      -0.009660      -0.011152       0.023418       0.021428      -0.021782       0.003628       0.018154              9.553050       6.154929      -0.978057       2.017983      12.380914       2.032535      10.123307          -0.000117
           71              C       7.140609       1.804054       9.791619       0.168019      30.523183 0.40197299E+03  0.92748788E+04                                 8.788832                            6.889363      -0.152634       1.977980                    0.999256      25.828791      73.766201       0.599518       0.442785      -1.047100       0.001646      -0.021967      -0.022336       0.031371       0.008173      -0.008795       0.016865       0.000908       0.022784      -0.023207       0.003351       0.019856             10.047391       5.758058      -0.707728       1.811547      11.736840       3.678103      12.647274           0.000460
           72              C       7.728117       1.454208      10.998085      -0.203447      30.711083 0.45717083E+03  0.10914401E+05                                 8.541229                            7.174904       0.110537       2.011994                    0.998070      30.084758      87.952369       0.607575       0.422265      -1.057548       0.004613       0.002581       0.000531       0.005312      -0.001954      -0.011554      -0.001144      -0.014550      -0.074290      -0.028772       0.008853       0.019918              9.090043       6.161299      -0.244185       2.227578       9.649542       1.435021      11.459288          -0.000158
           73              C       7.962863       2.425421      11.948116       0.079311      25.695192 0.34926201E+03  0.78207249E+04                                 7.685345                            6.350102       0.105020       2.045718                    0.999220      26.667638      76.307190       0.631785       0.432954      -1.047563      -0.020459       0.041293      -0.022194       0.051149       0.004341      -0.007465      -0.018528       0.050380       0.022075      -0.036688       0.009207       0.027481              8.224225       5.673644      -0.331570       1.578490      10.299108       1.126926       8.699925           0.000474
           74              C       6.821506       0.783236       8.722867      -0.185187      29.863433 0.42763068E+03  0.10126028E+05                                 8.620371                            6.975397      -0.462264       1.836415                    0.997067      30.575690      91.535979       0.606227       0.426678      -1.045852       0.069225       0.000918      -0.007633       0.069651       0.024194      -0.014836       0.002179      -0.054275       0.050217      -0.048041       0.018940       0.029101              9.910495       8.326136      -0.983501      -2.213078       9.684919       4.439728      11.720428           0.000019
           75              C       7.504196      12.305943       7.044506      -0.123864      26.258071 0.40737466E+03  0.95415378E+04                                 7.952282                            6.849514      -0.471680       1.837561                    0.998197      29.915425      89.422230       0.605515       0.431874      -1.041438       0.074550       0.022553       0.008111       0.078308       0.006531      -0.048052       0.014265      -0.055577      -0.091470      -0.072390       0.026482       0.045908              8.762766       7.990340      -0.460577      -1.452836       9.738459       3.287646       8.559499           0.000008
           76              C       0.018450       1.309048       7.319936      -0.123159      24.658910 0.40638623E+03  0.95263004E+04                                 7.662607                            6.885760      -0.471499       1.844357                    0.997575      29.838871      89.650699       0.597207       0.437518      -1.036570       0.011903      -0.075034      -0.008924       0.076495       0.028076      -0.040277       0.022770       0.013864      -0.093353      -0.067608       0.017219       0.050389              8.104780       8.374981      -0.390829      -1.926804       8.263647       1.668530       7.675713          -0.000041
           77              C       2.272060       5.516592       0.382211       0.654668      19.165891 0.23590103E+03  0.48335835E+04                                 6.735604                            5.550141       0.021047       2.080998                    0.999748      21.644193      61.075983       0.610460       0.489677      -1.006385      -0.025456       0.011384      -0.005124       0.028352       0.021387      -0.037619      -0.036950      -0.002159       0.240404      -0.061524      -0.041462       0.102986              7.343700       9.556698      -0.670755       2.218896       7.038553       1.105592       5.435850           0.000420
           78              C       3.627076       4.929165       0.716526      -0.325428      29.348938 0.46485616E+03  0.11113525E+05                                 8.257290                            7.110332      -0.044625       1.977132                    0.997394      30.121802      87.332120       0.628175       0.407842      -1.069724       0.031111       0.030690       0.082545       0.093399       0.000390       0.011559       0.007160       0.002615       0.050901      -0.013791      -0.009230       0.023021              8.993712       9.988570      -0.767501       1.516345       7.096099       0.770505       9.896466           0.000323
           79              C       4.164893       5.401717       2.057180      -0.130762      25.691080 0.41348205E+03  0.96621329E+04                                 7.756408                            6.862018      -0.128406       1.955617                    0.999141      28.916294      84.648398       0.613778       0.427050      -1.050695      -0.092552      -0.055798      -0.014753       0.109073       0.006564      -0.021148       0.004272       0.011616       0.131194      -0.033198      -0.017313       0.050511              8.352674       8.148317       0.314640       0.209243       5.774921       0.492555      11.134784          -0.000053
           80              C       3.209371       5.038818       3.191194      -0.333357      30.094026 0.46914005E+03  0.11251724E+05                                 8.430404                            7.156309      -0.114097       1.949087                    0.997634      30.504479      88.841035       0.623853       0.409361      -1.067777       0.061352       0.026805      -0.062657       0.091698      -0.004491      -0.012485      -0.007219      -0.016045       0.016121      -0.019750       0.005224       0.014526              9.309532       7.696277       0.302471       0.085829       6.303391       0.793465      13.928929           0.000770
           81              C       3.629474       5.538784       4.550572       0.659934      19.949601 0.23724562E+03  0.48608403E+04                                 6.906463                            5.545901      -0.033522       2.062533                    0.999771      21.573889      60.581914       0.614916       0.486158      -1.009695       0.011774       0.012605       0.025574       0.030847      -0.057883      -0.028260       0.000899       0.101226      -0.142149      -0.063265      -0.041809       0.105073              7.668746       4.901529       1.392990       1.183210       6.750463       0.077211      11.354245          -0.000712
           82              C       5.956905       9.007214       3.830246       0.111124      25.369252 0.33618190E+03  0.74507480E+04                                 7.656828                            6.239338       0.147558       2.070174                    0.999639      25.925444      73.622005       0.636424       0.434244      -1.047569      -0.018291       0.027465       0.028070       0.043322      -0.002505       0.017664       0.022676       0.038731      -0.049532      -0.040015       0.005480       0.034535              8.330074       5.466545      -0.397921      -2.204423      10.176154      -1.698394       9.347523           0.000476
           83              C       6.217995       9.914462       2.830285      -0.199749      31.855349 0.46654541E+03  0.11187564E+05                                 8.780739                            7.261992       0.078972       2.005899                    0.998300      29.888942      87.386651       0.602581       0.423886      -1.057226      -0.001287      -0.019023       0.005233       0.019772      -0.003944       0.009654       0.011152       0.023425       0.021441      -0.021785       0.003635       0.018150              9.553183       6.154998      -0.978060      -2.018016      12.381099      -2.032588      10.123451          -0.000105
           84              C       5.886969      11.249879       3.007619       0.168012      30.523049 0.40197047E+03  0.92748056E+04                                 8.788813                            6.889344      -0.152623       1.977985                    0.999256      25.828705      73.765888       0.599518       0.442785      -1.047099      -0.001644       0.021966      -0.022335       0.031369       0.008173       0.008794      -0.016871       0.000907       0.022778      -0.023211       0.003350       0.019861             10.047371       5.758044      -0.707725      -1.811554      11.736844      -3.678086      12.647225           0.000466
           85              C       5.299461      11.599725       4.214085      -0.203455      30.711008 0.45716899E+03  0.10914342E+05                                 8.541195                            7.174872       0.110581       2.012006                    0.998071      30.084724      87.952096       0.607579       0.422263      -1.057550      -0.004613      -0.002582       0.000527       0.005313      -0.001958       0.011553       0.001144      -0.014552      -0.074294      -0.028772       0.008851       0.019921              9.090005       6.161268      -0.244201      -2.227575       9.649520      -1.434993      11.459229          -0.000154
           86              C       5.064715      10.628512       5.164116       0.079317      25.694725 0.34925352E+03  0.78204872E+04                                 7.685250                            6.350020       0.105021       2.045723                    0.999220      26.667325      76.306059       0.631790       0.432953      -1.047563       0.020457      -0.041296      -0.022191       0.051150       0.004342       0.007467       0.018524       0.050391       0.022077      -0.036690       0.009205       0.027485              8.224120       5.673573      -0.331584      -1.578495      10.298936      -1.126870       8.699852           0.000479
           87              C       6.206072      12.270697       1.938867      -0.185180      29.862958 0.42762248E+03  0.10125797E+05                                 8.620298                            6.975340      -0.462288       1.836410                    0.997067      30.575549      91.535716       0.606228       0.426679      -1.045850      -0.069227      -0.000919      -0.007629       0.069652       0.024182       0.014842      -0.002176      -0.054261       0.050209      -0.048030       0.018937       0.029093              9.910407       8.326073      -0.983480       2.213044       9.684849      -4.439650      11.720299           0.000022
           88              C       5.523382       0.747990       0.260506      -0.123870      26.258416 0.40738097E+03  0.95417299E+04                                 7.952351                            6.849562      -0.471688       1.837551                    0.998197      29.915847      89.423921       0.605513       0.431873      -1.041437      -0.074550      -0.022557       0.008113       0.078309       0.006525       0.048058      -0.014257      -0.055573      -0.091468      -0.072393       0.026489       0.045904              8.762851       7.990424      -0.460604       1.452873       9.738554      -3.287691       8.559574           0.000005
           89              C       4.296128      11.744885       0.535936      -0.123156      24.658629 0.40638046E+03  0.95261317E+04                                 7.662545                            6.885705      -0.471506       1.844358                    0.997575      29.838668      89.649943       0.597210       0.437517      -1.036571      -0.011902       0.075037      -0.008920       0.076497       0.028071       0.040277      -0.022771       0.013870      -0.093341      -0.067605       0.017219       0.050386              8.104714       8.374925      -0.390827       1.926769       8.263582      -1.668507       7.675635          -0.000035
           90              C       2.042518       7.537341       7.166211       0.654646      19.165781 0.23589967E+03  0.48335495E+04                                 6.735583                            5.550129       0.021056       2.081001                    0.999748      21.644158      61.075875       0.610460       0.489677      -1.006384       0.025456      -0.011388      -0.005123       0.028354       0.021378       0.037625       0.036954      -0.002162       0.240396      -0.061513      -0.041474       0.102988              7.343671       9.556640      -0.670785      -2.218861       7.038550      -1.105587       5.435823           0.000402
           91              C       0.687502       8.124768       7.500526      -0.325420      29.348333 0.46484400E+03  0.11113159E+05                                 8.257178                            7.110239      -0.044630       1.977137                    0.997394      30.121371      87.330530       0.628179       0.407842      -1.069724      -0.031111      -0.030687       0.082540       0.093394       0.000394      -0.011562      -0.007167       0.002623       0.050909      -0.013792      -0.009236       0.023028              8.993583       9.988422      -0.767490      -1.516309       7.096038      -0.770484       9.896288           0.000313
           92              C       0.149685       7.652216       8.841180      -0.130751      25.690707 0.41347465E+03  0.96619103E+04                                 7.756312                            6.861941      -0.128381       1.955629                    0.999141      28.915983      84.647087       0.613784       0.427048      -1.050697       0.092551       0.055797      -0.014759       0.109073       0.006568       0.021163      -0.004265       0.011629       0.131182      -0.033203      -0.017314       0.050517              8.352562       8.148234       0.314626      -0.209254       5.774869      -0.492541      11.134582          -0.000054
           93              C       1.105207       8.015115       9.975194      -0.333361      30.094078 0.46914197E+03  0.11251777E+05                                 8.430408                            7.156324      -0.114095       1.949090                    0.997633      30.504441      88.840833       0.623853       0.409362      -1.067777      -0.061349      -0.026797      -0.062666       0.091700      -0.004485       0.012471       0.007212      -0.016044       0.016144      -0.019734       0.005215       0.014519              9.309524       7.696273       0.302482      -0.085823       6.303395      -0.793473      13.928904           0.000788
           94              C       0.685104       7.515149      11.334572       0.659950      19.949841 0.23724942E+03  0.48609384E+04                                 6.906516                            5.545948      -0.033538       2.062524                    0.999771      21.574043      60.582498       0.614913       0.486158      -1.009695      -0.011781      -0.012608       0.025572       0.030849      -0.057880       0.028263      -0.000898       0.101216      -0.142188      -0.063268      -0.041807       0.105075              7.668794       4.901573       1.393015      -1.183215       6.750534      -0.077231      11.354276          -0.000692
           95              C       1.600405       9.007214       2.953754       0.111135      25.369005 0.33617866E+03  0.74506548E+04                                 7.656765                            6.239301       0.147599       2.070190                    0.999639      25.925292      73.621365       0.636427       0.434243      -1.047570      -0.018291       0.027466      -0.028066       0.043320      -0.002505      -0.017663      -0.022682       0.038734      -0.049526      -0.040020       0.005484       0.034536              8.329993       5.466509      -0.397938       2.204394      10.176055       1.698337       9.347416          -0.000459
           96              C       1.861495       9.914462       3.953715      -0.199720      31.854555 0.46653168E+03  0.11187146E+05                                 8.780597                            7.261891       0.078960       2.005905                    0.998299      29.888356      87.384428       0.602585       0.423886      -1.057226      -0.001289      -0.019026      -0.005232       0.019775      -0.003942      -0.009659      -0.011153       0.023426       0.021428      -0.021785       0.003630       0.018155              9.553016       6.154908      -0.978050       2.017983      12.380859       2.032520      10.123281           0.000120
           97              C       1.530469      11.249879       3.776381       0.168025      30.522899 0.40196851E+03  0.92747476E+04                                 8.788785                            6.889330      -0.152616       1.977989                    0.999256      25.828596      73.765487       0.599519       0.442785      -1.047099      -0.001644       0.021967       0.022335       0.031370       0.008174      -0.008795       0.016868       0.000911       0.022777      -0.023210       0.003353       0.019858             10.047333       5.758030      -0.707723       1.811549      11.736779       3.678063      12.647191          -0.000456
           98              C       0.942961      11.599725       2.569915      -0.203446      30.710905 0.45716680E+03  0.10914281E+05                                 8.541184                            7.174860       0.110565       2.012003                    0.998071      30.084673      87.952013       0.607578       0.422263      -1.057549      -0.004614      -0.002583      -0.000527       0.005314      -0.001955      -0.011555      -0.001142      -0.014543      -0.074297      -0.028774       0.008857       0.019917              9.089997       6.161260      -0.244197       2.227568       9.649525       1.435004      11.459204           0.000162
           99              C       0.708215      10.628512       1.619884       0.079315      25.694990 0.34925797E+03  0.78206216E+04                                 7.685325                            6.350077       0.104970       2.045703                    0.999220      26.667624      76.307405       0.631783       0.432955      -1.047561       0.020457      -0.041295       0.022194       0.051150       0.004341      -0.007468      -0.018527       0.050392       0.022072      -0.036692       0.009205       0.027487              8.224202       5.673636      -0.331589       1.578507      10.299042       1.126878       8.699927          -0.000466
          100              C       1.849572      12.270697       4.845133      -0.185182      29.862994 0.42762333E+03  0.10125814E+05                                 8.620294                            6.975342      -0.462276       1.836415                    0.997067      30.575454      91.535194       0.606229       0.426679      -1.045851      -0.069225      -0.000918       0.007632       0.069651       0.024187      -0.014840       0.002179      -0.054262       0.050208      -0.048033       0.018938       0.029095              9.910397       8.326066      -0.983477      -2.213046       9.684823       4.439648      11.720300          -0.000015
          101              C       1.166882       0.747990       6.523494      -0.123864      26.258153 0.40737611E+03  0.95415812E+04                                 7.952293                            6.849521      -0.471673       1.837561                    0.998197      29.915535      89.422634       0.605515       0.431873      -1.041438      -0.074549      -0.022554      -0.008112       0.078308       0.006526      -0.048058       0.014261      -0.055572      -0.091480      -0.072395       0.026488       0.045906              8.762780       7.990353      -0.460588      -1.452847       9.738468       3.287655       8.559519          -0.000005
          102              C      -0.060372      11.744885       6.248064      -0.123155      24.658602 0.40638008E+03  0.95261162E+04                                 7.662537                            6.885703      -0.471498       1.844362                    0.997575      29.838561      89.649454       0.597210       0.437517      -1.036571      -0.011904       0.075034       0.008922       0.076495       0.028072      -0.040279       0.022770       0.013867      -0.093352      -0.067608       0.017220       0.050389              8.104700       8.374900      -0.390820      -1.926768       8.263568       1.668499       7.675633           0.000043
          103              C       6.399018       7.537341      13.185789       0.654666      19.165935 0.23590190E+03  0.48336072E+04                                 6.735618                            5.550155       0.021038       2.080994                    0.999748      21.644252      61.076246       0.610458       0.489677      -1.006384       0.025454      -0.011390       0.005117       0.028352       0.021376      -0.037626      -0.036949      -0.002180       0.240396      -0.061513      -0.041473       0.102986              7.343711       9.556682      -0.670795       2.218869       7.038600       1.105598       5.435850          -0.000388
          104              C       5.044002       8.124768      12.851474      -0.325428      29.348809 0.46485389E+03  0.11113460E+05                                 8.257277                            7.110323      -0.044645       1.977128                    0.997394      30.121720      87.331923       0.628174       0.407843      -1.069723      -0.031108      -0.030681      -0.082541       0.093392       0.000392       0.011560       0.007165       0.002629       0.050912      -0.013793      -0.009234       0.023027              8.993692       9.988537      -0.767507       1.516342       7.096106       0.770508       9.896433          -0.000302
          105              C       4.506185       7.652216      11.510820      -0.130758      25.690986 0.41348038E+03  0.96620838E+04                                 7.756376                            6.861992      -0.128401       1.955619                    0.999141      28.916277      84.648293       0.613781       0.427048      -1.050696       0.092550       0.055799       0.014751       0.109071       0.006566      -0.021147       0.004273       0.011615       0.131197      -0.033200      -0.017312       0.050512              8.352634       8.148290       0.314637       0.209253       5.774916       0.492546      11.134697           0.000056
          106              C       5.461707       8.015115      10.376806      -0.333351      30.093755 0.46913528E+03  0.11251581E+05                                 8.430349                            7.156270      -0.114093       1.949091                    0.997634      30.504318      88.840433       0.623856       0.409361      -1.067777      -0.061352      -0.026802       0.062657       0.091697      -0.004490      -0.012483      -0.007217      -0.016037       0.016119      -0.019745       0.005221       0.014524              9.309461       7.696231       0.302475       0.085828       6.303372       0.793457      13.928780          -0.000781
          107              C       5.041604       7.515149       9.017428       0.659932      19.949608 0.23724600E+03  0.48608509E+04                                 6.906469                            5.545911      -0.033530       2.062530                    0.999771      21.573908      60.582020       0.614914       0.486159      -1.009695      -0.011777      -0.012604      -0.025574       0.030848      -0.057882      -0.028261       0.000901       0.101227      -0.142159      -0.063264      -0.041811       0.105075              7.668746       4.901537       1.392998       1.183212       6.750473       0.077225      11.354228           0.000702
          108              C       2.714173       4.046719       9.737754       0.111138      25.369096 0.33617952E+03  0.74506744E+04                                 7.656772                            6.239297       0.147587       2.070186                    0.999639      25.925279      73.621195       0.636430       0.434242      -1.047572       0.018293      -0.027463      -0.028070       0.043321      -0.002504       0.017662       0.022673       0.038722      -0.049523      -0.040009       0.005479       0.034530              8.330015       5.466507      -0.397913      -2.204408      10.176071      -1.698390       9.347467          -0.000471
          109              C       2.453083       3.139471      10.737715      -0.199739      31.855475 0.46654786E+03  0.11187631E+05                                 8.780738                            7.261993       0.079013       2.005910                    0.998300      29.889026      87.386778       0.602584       0.423884      -1.057228       0.001290       0.019025      -0.005231       0.019773      -0.003946       0.009653       0.011153       0.023414       0.021449      -0.021783       0.003636       0.018148              9.553183       6.155003      -0.978072      -2.018013      12.381101      -2.032583      10.123446           0.000109
          110              C       2.784109       1.804054      10.560381       0.168013      30.523409 0.40197599E+03  0.92749673E+04                                 8.788874                            6.889386      -0.152646       1.977974                    0.999256      25.828943      73.766770       0.599517       0.442784      -1.047100       0.001646      -0.021965       0.022334       0.031369       0.008173       0.008794      -0.016869       0.000901       0.022788      -0.023209       0.003347       0.019862             10.047447       5.758080      -0.707733      -1.811556      11.736921      -3.678133      12.647340          -0.000463
          111              C       3.371617       1.454208       9.353915      -0.203457      30.711428 0.45717720E+03  0.10914589E+05                                 8.541277                            7.174942       0.110568       2.011999                    0.998071      30.084999      87.953140       0.607575       0.422264      -1.057550       0.004608       0.002582      -0.000530       0.005309      -0.001957       0.011552       0.001145      -0.014560      -0.074284      -0.028769       0.008846       0.019923              9.090094       6.161330      -0.244190      -2.227597       9.649583      -1.435021      11.459370           0.000157
          112              C       3.606363       2.425421       8.403884       0.079315      25.694903 0.34925693E+03  0.78205798E+04                                 7.685281                            6.350049       0.105031       2.045726                    0.999220      26.667401      76.306269       0.631789       0.432953      -1.047564      -0.020461       0.041294       0.022187       0.051148       0.004344       0.007467       0.018523       0.050385       0.022084      -0.036687       0.009204       0.027484              8.224156       5.673594      -0.331572      -1.578490      10.298992      -1.126903       8.699880          -0.000474
          113              C       2.465006       0.783236      11.629133      -0.185185      29.863356 0.42762916E+03  0.10125991E+05                                 8.620367                            6.975390      -0.462275       1.836410                    0.997068      30.575770      91.536439       0.606227       0.426679      -1.045851       0.069226       0.000917       0.007632       0.069652       0.024189       0.014838      -0.002176      -0.054272       0.050213      -0.048037       0.018938       0.029100              9.910493       8.326134      -0.983500       2.213069       9.684928      -4.439721      11.720418          -0.000018
          114              C       3.147696      12.305943      13.307494      -0.123866      26.258131 0.40737578E+03  0.95415780E+04                                 7.952302                            6.849526      -0.471698       1.837553                    0.998197      29.915590      89.423011       0.605514       0.431874      -1.041437       0.074550       0.022555      -0.008111       0.078308       0.006532       0.048053      -0.014263      -0.055574      -0.091459      -0.072388       0.026484       0.045904              8.762791       7.990372      -0.460580       1.452842       9.738497      -3.287648       8.559504          -0.000001
          115              C       4.374950       1.309048      13.032064      -0.123161      24.659054 0.40638894E+03  0.95263878E+04                                 7.662645                            6.885785      -0.471515       1.844348                    0.997576      29.839127      89.651821       0.597205       0.437518      -1.036569       0.011901      -0.075037       0.008922       0.076497       0.028073       0.040275      -0.022772       0.013869      -0.093337      -0.067605       0.017220       0.050385              8.104827       8.375039      -0.390838       1.926819       8.263694      -1.668549       7.675749           0.000037
          116              C       6.628560       5.516592       6.401789       0.654648      19.165805 0.23589988E+03  0.48335550E+04                                 6.735587                            5.550130       0.021050       2.080999                    0.999748      21.644180      61.075952       0.610460       0.489677      -1.006384      -0.025455       0.011389       0.005124       0.028354       0.021379       0.037623       0.036956      -0.002157       0.240393      -0.061514      -0.041473       0.102987              7.343679       9.556663      -0.670777      -2.218872       7.038546      -1.105585       5.435829          -0.000412
          117              C       7.983576       4.929165       6.067474      -0.325422      29.348463 0.46484624E+03  0.11113227E+05                                 8.257199                            7.110252      -0.044628       1.977136                    0.997394      30.121466      87.330854       0.628179       0.407842      -1.069724       0.031111       0.030688      -0.082541       0.093395       0.000396      -0.011563      -0.007164       0.002620       0.050905      -0.013789      -0.009237       0.023027              8.993609       9.988462      -0.767491      -1.516316       7.096045      -0.770481       9.896321          -0.000324
          118              C       8.521393       5.401717       4.726820      -0.130756      25.690792 0.41347623E+03  0.96619586E+04                                 7.756347                            6.861969      -0.128404       1.955623                    0.999141      28.916006      84.647268       0.613781       0.427050      -1.050695      -0.092551      -0.055796       0.014758       0.109072       0.006571       0.021166      -0.004266       0.011632       0.131180      -0.033207      -0.017311       0.050518              8.352605       8.148274       0.314624      -0.209253       5.774875      -0.492551      11.134665           0.000055
          119              C       7.565871       5.038818       3.592806      -0.333367      30.094319 0.46914636E+03  0.11251903E+05                                 8.430444                            7.156351      -0.114072       1.949094                    0.997634      30.504535      88.841039       0.623853       0.409361      -1.067779       0.061351       0.026805       0.062672       0.091708      -0.004483       0.012470       0.007206      -0.016057       0.016131      -0.019734       0.005221       0.014513              9.309572       7.696309       0.302471      -0.085820       6.303386      -0.793471      13.929023          -0.000769
          120              C       7.985974       5.538784       2.233428       0.659950      19.949783 0.23724820E+03  0.48609025E+04                                 6.906480                            5.545915      -0.033518       2.062532                    0.999771      21.573947      60.581971       0.614918       0.486155      -1.009698       0.011776       0.012601      -0.025577       0.030848      -0.057886       0.028265      -0.000885       0.101222      -0.142150      -0.063280      -0.041794       0.105074              7.668765       4.901537       1.392986      -1.183200       6.750478      -0.077185      11.354278           0.000724
          121              N       7.652881       3.719588      11.773496      -0.245619      35.740136 0.52680123E+03  0.12749719E+05                                 9.034924                            7.434957       0.224914       2.098675                    0.998884      27.846533      76.337637       0.643148       0.393497      -1.100071      -0.024668      -0.108983      -0.118349       0.162765      -0.020723      -0.001669      -0.080313       0.027782      -0.083313      -0.097123       0.024496       0.072627              9.917108       6.707039      -0.405164       2.357192      12.964071       1.311958      10.080213           0.000762
          122              N       8.014315       0.240976       8.037276      -0.148008      32.487366 0.48472851E+03  0.11496793E+05                                 8.536518                            7.055698      -0.005068       2.020318                    0.999252      27.017141      73.463712       0.670526       0.385135      -1.105329      -0.167164       0.123473      -0.188666       0.280686       0.118432      -0.206451       0.140369      -0.065720      -0.128865      -0.323366       0.141908       0.181458              9.735922       8.465305      -0.193888      -3.345064      10.078260       4.138549      10.664200          -0.000004
          123              N       5.374697       9.334345       4.989496      -0.245637      35.740456 0.52680709E+03  0.12749903E+05                                 9.035005                            7.435024       0.224914       2.098672                    0.998884      27.846673      76.338280       0.643141       0.393500      -1.100069       0.024671       0.108982      -0.118345       0.162761      -0.020725       0.001675       0.080317       0.027797      -0.083315      -0.097131       0.024506       0.072626              9.917189       6.707102      -0.405187      -2.357225      12.964147      -1.311923      10.080317           0.000764
          124              N       5.013263      12.812957       1.253276      -0.148010      32.487350 0.48472788E+03  0.11496781E+05                                 8.536548                            7.055718      -0.005092       2.020314                    0.999252      27.017057      73.463643       0.670521       0.385137      -1.105327       0.167160      -0.123476      -0.188656       0.280678       0.118438       0.206442      -0.140369      -0.065719      -0.128828      -0.323360       0.141909       0.181451              9.735964       8.465347      -0.193900       3.345087      10.078306      -4.138579      10.664238          -0.000004
          125              N       1.018197       9.334345       1.794504      -0.245669      35.741898 0.52683367E+03  0.12750714E+05                                 9.035241                            7.435210       0.224911       2.098657                    0.998885      27.847436      76.341011       0.643133       0.393500      -1.100068       0.024671       0.108984       0.118348       0.162765      -0.020724      -0.001672      -0.080317       0.027792      -0.083315      -0.097130       0.024502       0.072627              9.917451       6.707272      -0.405200       2.357275      12.964531       1.311976      10.080550          -0.000751
          126              N       0.656763      12.812957       5.530724      -0.148014      32.487504 0.48473104E+03  0.11496872E+05                                 8.536561                            7.055731      -0.005081       2.020314                    0.999252      27.017172      73.463946       0.670522       0.385136      -1.105328       0.167164      -0.123477       0.188660       0.280683       0.118439      -0.206446       0.140372      -0.065719      -0.128840      -0.323366       0.141912       0.181455              9.735973       8.465347      -0.193897      -3.345087      10.078305       4.138581      10.664265          -0.000006
          127              N       3.296381       3.719588       8.578504      -0.245612      35.739783 0.52679477E+03  0.12749528E+05                                 9.034894                            7.434936       0.224909       2.098677                    0.998884      27.846320      76.337036       0.643145       0.393500      -1.100069      -0.024671      -0.108978       0.118341       0.162756      -0.020725       0.001673       0.080318       0.027789      -0.083313      -0.097130       0.024501       0.072629              9.917071       6.707021      -0.405167      -2.357194      12.963989      -1.311932      10.080203          -0.000756
          128              N       3.657815       0.240976      12.314724      -0.148006      32.487312 0.48472730E+03  0.11496762E+05                                 8.536527                            7.055702      -0.005083       2.020315                    0.999252      27.017076      73.463624       0.670523       0.385136      -1.105328      -0.167161       0.123472       0.188661       0.280680       0.118433       0.206449      -0.140366      -0.065723      -0.128850      -0.323362       0.141907       0.181455              9.735936       8.465326      -0.193886       3.345071      10.078285      -4.138556      10.664198          -0.000006
          129              O       1.416265       4.758289      13.425129      -0.548006      34.991597 0.55684139E+03  0.13509443E+05                                 8.479472                            7.311173       0.454454       2.192401                    0.998178      27.717678      73.285674       0.701336       0.359976      -1.137776      -0.011870       0.020553      -0.001104       0.023760       0.054297       0.000394      -0.001462       0.088287       0.121192      -0.090193       0.040406       0.049786              9.201344      12.122660       1.534486       3.034760       7.536352       2.383815       7.945020          -0.052243
          130              O       2.087827       6.723037       0.670124      -0.538770      35.084396 0.60627014E+03  0.15026705E+05                                 8.513119                            7.680822       0.150376       2.100428                    0.995891      27.790969      74.302118       0.677217       0.364906      -1.133763      -0.007385      -0.005661      -0.007935       0.012229      -0.040468      -0.038038      -0.014081      -0.071820       0.062611      -0.080675       0.036130       0.044544              8.927813       9.492294      -2.829498      -0.019283      10.875512       1.175496       6.415633           0.048123
          131              O       3.469908       4.761814       5.534523      -0.547600      33.049889 0.52002215E+03  0.12387787E+05                                 8.091665                            6.991444       0.500585       2.198759                    0.999398      27.609977      72.062022       0.729442       0.352487      -1.145107       0.010645       0.021746       0.015853       0.028940      -0.038651      -0.014852      -0.043081       0.077565       0.107206      -0.089192       0.036478       0.052714              8.800741       5.935796       0.530004       0.471975       7.008112      -2.681487      13.458315           0.058193
          132              O       4.087517       6.705414       4.630216      -0.554945      35.645307 0.62043267E+03  0.15450209E+05                                 8.551566                            7.741659       0.277225       2.133709                    0.996906      28.022526      74.835373       0.678987       0.362247      -1.137054      -0.005733      -0.004560       0.009587       0.012065       0.002158       0.005847       0.042934       0.013387      -0.204205      -0.084718       0.038002       0.046716              8.869677       7.253400       2.582931       1.291910      10.709955       1.711002       8.645676          -0.045411
          133              O       2.898313       8.295644       6.641129      -0.548036      34.992364 0.55685836E+03  0.13509955E+05                                 8.479586                            7.311287       0.454525       2.192412                    0.998179      27.718104      73.287038       0.701331       0.359977      -1.137776       0.011880      -0.020547      -0.001105       0.023760       0.054297      -0.000393       0.001457       0.088279       0.121181      -0.090188       0.040403       0.049786              9.201456      12.122762       1.534494      -3.034780       7.536472      -2.383866       7.945134          -0.052263
          134              O       2.226751       6.330896       7.454124      -0.538820      35.084705 0.60627666E+03  0.15026921E+05                                 8.513198                            7.680877       0.150340       2.100415                    0.995891      27.791095      74.302817       0.677212       0.364907      -1.133761       0.007393       0.005676      -0.007948       0.012249      -0.040474       0.038048       0.014089      -0.071819       0.062616      -0.080687       0.036140       0.044547              8.927903       9.492431      -2.829566       0.019293      10.875597      -1.175500       6.415679           0.048095
          135              O       0.844670       8.292119      12.318523      -0.547540      33.049414 0.52001370E+03  0.12387521E+05                                 8.091535                            6.991353       0.500664       2.198782                    0.999398      27.609953      72.061488       0.729453       0.352484      -1.145111      -0.010642      -0.021731       0.015850       0.028926      -0.038640       0.014849       0.043077       0.077545       0.107207      -0.089176       0.036464       0.052712              8.800581       5.935713       0.530002      -0.471937       7.008027       2.681457      13.458003           0.058234
          136              O       0.227061       6.348519      11.414216      -0.554913      35.644487 0.62041394E+03  0.15449633E+05                                 8.551447                            7.741545       0.277124       2.133688                    0.996905      28.022119      74.834126       0.678992       0.362247      -1.137053       0.005733       0.004575       0.009574       0.012061       0.002156      -0.005850      -0.042941       0.013395      -0.204197      -0.084722       0.038005       0.046717              8.869551       7.253318       2.582895      -1.291911      10.709806      -1.711026       8.645527          -0.045397
          137              O       7.254813       8.295644       0.142871      -0.547987      34.991821 0.55684710E+03  0.13509605E+05                                 8.479479                            7.311198       0.454590       2.192436                    0.998179      27.717890      73.286099       0.701337       0.359975      -1.137778       0.011883      -0.020538       0.001110       0.023754       0.054292       0.000394      -0.001454       0.088279       0.121170      -0.090182       0.040399       0.049783              9.201337      12.122567       1.534493       3.034732       7.536399       2.383854       7.945045           0.052295
          138              O       6.583251       6.330896      12.897876      -0.538785      35.084303 0.60626703E+03  0.15026626E+05                                 8.513140                            7.680816       0.150233       2.100389                    0.995890      27.790863      74.302110       0.677215       0.364907      -1.133760       0.007382       0.005685       0.007936       0.012239      -0.040475      -0.038045      -0.014086      -0.071818       0.062618      -0.080686       0.036138       0.044548              8.927846       9.492372      -2.829580      -0.019304      10.875543       1.175480       6.415623          -0.048076
          139              O       5.201170       8.292119       8.033477      -0.547585      33.049598 0.52001703E+03  0.12387628E+05                                 8.091598                            6.991399       0.500596       2.198764                    0.999398      27.609912      72.061622       0.729447       0.352486      -1.145108      -0.010642      -0.021736      -0.015850       0.028930      -0.038645      -0.014853      -0.043083       0.077555       0.107195      -0.089185       0.036473       0.052713              8.800657       5.935750       0.530004       0.471957       7.008066      -2.681469      13.458155          -0.058196
          140              O       4.583561       6.348519       8.937784      -0.554960      35.645592 0.62043915E+03  0.15450420E+05                                 8.551624                            7.741706       0.277222       2.133705                    0.996906      28.022668      74.836007       0.678984       0.362248      -1.137053       0.005729       0.004570      -0.009596       0.012074       0.002156       0.005847       0.042944       0.013398      -0.204212      -0.084728       0.038009       0.046719              8.869739       7.253452       2.582951       1.291938      10.710010       1.711046       8.645754           0.045408
          141              O       5.772765       4.758289       6.926871      -0.548052      34.992776 0.55686619E+03  0.13510199E+05                                 8.479664                            7.311343       0.454520       2.192407                    0.998179      27.718264      73.287724       0.701327       0.359977      -1.137775      -0.011886       0.020560       0.001101       0.023774       0.054299      -0.000393       0.001462       0.088291       0.121193      -0.090196       0.040407       0.049789              9.201549      12.122925       1.534500      -3.034823       7.536522      -2.383875       7.945199           0.052259
          142              O       6.444327       6.723037       6.113876      -0.538807      35.084531 0.60627292E+03  0.15026797E+05                                 8.513152                            7.680844       0.150348       2.100420                    0.995891      27.791028      74.302428       0.677215       0.364906      -1.133762      -0.007385      -0.005668       0.007946       0.012240      -0.040466       0.038043       0.014083      -0.071824       0.062609      -0.080679       0.036135       0.044544              8.927849       9.492346      -2.829521       0.019290      10.875548      -1.175505       6.415654          -0.048098
          143              O       7.826408       4.761814       1.249477      -0.547564      33.049098 0.52000607E+03  0.12387303E+05                                 8.091519                            6.991319       0.500552       2.198759                    0.999398      27.609633      72.060725       0.729452       0.352485      -1.145109       0.010642       0.021741      -0.015837       0.028926      -0.038649       0.014854       0.043080       0.077556       0.107205      -0.089187       0.036474       0.052713              8.800581       5.935694       0.529988      -0.471955       7.007992       2.681446      13.458056          -0.058176
          144              O       8.444017       6.705414       2.153784      -0.554896      35.644504 0.62041487E+03  0.15449645E+05                                 8.551424                            7.741543       0.277253       2.133725                    0.996906      28.022154      74.833924       0.678994       0.362246      -1.137055      -0.005727      -0.004547      -0.009574       0.012047       0.002158      -0.005848      -0.042930       0.013384      -0.204179      -0.084709       0.037996       0.046713              8.869524       7.253288       2.582873      -1.291865      10.709792      -1.710940       8.645492           0.045443

******************************************************
Auxiliary information for the entire system
The total spin magnetic moment of the unit cell is   0.000201
The total net atomic charge of the unit cell is   -0.000004
Accuracy of reproducing the electrostatic potential in the unit cell:
  The inner radius (bohr) =    5.0000
  The outer radius (bohr) =   12.0000
  Valid grid points have density less than (e/(bohr^3)) =    0.0001
  The number of valid grid points were=         1908
  The rms potential error without charges in kcal/mol is=      2.12509
  The rms potential error with partial charges in kcal/mol is=      0.62176
  The RRMSE value at monopole order=      0.29258
  The rms potential error with partial charges and cloud penetration in kcal/mol is=      0.62667
  The RRMSE value at monopole order with cloud penetration is=      0.29489
  The rms potential error with partial charges and atomic dipoles in kcal/mol is=      0.42351
  The RRMSE value at dipole order=      0.19929
  The rms potential error with partial charges, atomic dipoles and cloud penetration in kcal/mol is=      0.41934
  The RRMSE value at dipole order with cloud penetration=      0.19733

******************************************************
The electron densities and ab initio electrostatic potential were computed in VASP using the PBE functional and
projector augmented wave method. See the main text of the journal article for a description of computational details.
The atomic charges, dipoles, and quadrupoles were computed with the DDEC6 method as described in
(a) T. A. Manz and N. Gabaldon Limas, RSC Adv. 6 (2016) 47771-47801 DOI: 10.1039/c6ra04656h
(b) N. Gabaldon Limas and T. A. Manz, RSC Adv. 8 (2018) 2678-2707 DOI: 10.1039/c7ra11829e.
For each atom in the material, the electron cloud parameters were fit to the spherically averaged atom-in-material
electron density using radial positions for which this density was between 10^-4 and 10^-2 electrons per cubic bohr.
The polarizabilities, dispersion coefficients, and quantum Drude oscillator (QDO) parameters were fit using the MCLF method.
The magnetic structure of the system was optimized in VASP from the default ferromagnetic initial guess using spin polarization.
The atomic spin moments (ASMs) were computed on this optimized magnetic structure using the DDEC6 partition as inputs
to the method of T. A. Manz and D. S. Sholl, J. Chem. Theory Comput. 7 (2011) 4146-4164 DOI: 10.1021/ct200539n.
The RMSE and RRMSE were computed using a uniform grid with Ewald summation.
