# Supplementary material for: A collection of forcefield precursors for metal–organic frameworks
Source: RSC Adv. 2019 Nov 13;9(63):36492–507. doi: 10.1039/c9ra07327b (PMC9075174; doi:10.1039/c9ra07327b)
Supplement: RA-009-C9RA07327B-s4325 [file RA-009-C9RA07327B-s4325.xyz]

   68
jmolscript: load "" {1 1 1} spacegroup "x,y,z" unitcell [{      6.517500     0.000000     0.000000 }, {      0.000000     9.505400     0.000000 }, {      0.000000     0.000000    17.087800 }]
Yb     4.888125     7.421816    10.609473     1.310628
Yb     1.629375     6.836284     2.065573     1.310647
Yb     1.629375     2.083584     6.478327     1.310628
Yb     4.888125     2.669116    15.022227     1.310635
H      4.888125     2.161528    11.142954     0.128238
H      1.629375     2.591172     2.599054     0.128240
H      1.629375     7.343872     5.944846     0.128240
H      4.888125     6.914228    14.488746     0.128240
C      4.888125     5.991254     7.721977     0.535570
C      4.888125     4.770760     8.625921     0.028812
C      4.888125     3.415290     8.267078     0.057098
C      4.888125     2.924812     6.835120     0.608981
C      4.888125     2.815499    10.481657     0.074637
C      4.888125     4.143404    10.845627     0.098660
C      4.888125     4.653844    12.253661     0.607823
C      1.629375     8.266846    16.265877     0.535536
C      1.629375    -0.018060     0.082021     0.028820
C      1.629375     1.337410    16.810978     0.057085
C      1.629375     1.827888    15.379020     0.609005
C      1.629375     1.937201     1.937757     0.074632
C      1.629375     0.609296     2.301727     0.098650
C      1.629375     0.098856     3.709761     0.607820
C      1.629375     3.514146     9.365823     0.535535
C      1.629375     4.734640     8.461879     0.028824
C      1.629375     6.090110     8.820722     0.057093
C      1.629375     6.580588    10.252680     0.608992
C      1.629375     6.689901     6.606143     0.074645
C      1.629375     5.361996     6.242173     0.098655
C      1.629375     4.851556     4.834139     0.607823
C      4.888125     1.238554     0.821923     0.535512
C      4.888125     0.018060    17.005779     0.028817
C      4.888125     8.167990     0.276822     0.057085
C      4.888125     7.677512     1.708780     0.609000
C      4.888125     7.568199    15.150043     0.074641
C      4.888125     8.896104    14.786073     0.098653
C      4.888125     9.406544    13.378039     0.607821
N      4.888125     5.089191     9.924594    -0.241604
N      4.888125     2.441937     9.186401    -0.158117
N      1.629375     9.168909     1.380694    -0.241607
N      1.629375     2.310763     0.642501    -0.158132
N      1.629375     4.416209     7.163206    -0.241603
N      1.629375     7.063463     7.901399    -0.158128
N      4.888125     0.336491    15.707106    -0.241604
N      4.888125     7.194637    16.445299    -0.158130
O      5.992841     2.748962     6.280108    -0.518321
O      0.524659     2.003738    14.824008    -0.518331
O      2.734091     6.756438    10.807692    -0.518321
O      3.783409     7.501662     2.263792    -0.518329
O      0.524659     6.756438    10.807692    -0.518321
O      5.992841     7.501662     2.263792    -0.518328
O      3.783409     2.748962     6.280108    -0.518321
O      2.734091     2.003738    14.824008    -0.518330
O      4.888125     7.108138     8.343973    -0.599427
O      4.888125     5.828711     6.505496    -0.376355
O      4.888125     3.824973    13.169567    -0.531542
O      4.888125     5.888595    12.395490    -0.506795
O      1.629375     7.149962    16.887873    -0.599429
O      1.629375     8.429389    15.049396    -0.376296
O      1.629375     0.927727     4.625667    -0.531539
O      1.629375     8.369505     3.851590    -0.506803
O      1.629375     2.397262     8.743827    -0.599415
O      1.629375     3.676689    10.582304    -0.376287
O      1.629375     5.680427     3.918233    -0.531543
O      1.629375     3.616805     4.692310    -0.506800
O      4.888125     2.355438     0.199927    -0.599403
O      4.888125     1.076011     2.038404    -0.376222
O      4.888125     8.577673    12.462133    -0.531533
O      4.888125     1.135895    13.236210    -0.506803

The following XYZ coordinates are in angstroms. Other properties are in atomic units.
The sperically averaged electron density of each atom fit to a function of the form exp(a - br)
eigen_1, eigen_2 and eigen_3 are the three eigenvalues of traceless quadrupole moment tensor
  atom number  atomic symbol              X              Y              Z     net charge C6 coefficient C8 coefficient C10 coefficient fluctuating dipole atomic polarizability isotropic forcefield polarizability              a              b squared Pearson coefficient          <r^3>          <r^4>         wp_QDO          m_QDO          q_QDO       dipole_x       dipole_y       dipole_z         dipole            Qxy            Qxz            Qyz     Q(x^2-y^2)  Q(3z^2 - R^2)        eigen_1        eigen_2        eigen_3 static polarizability      alpha(xx)      alpha(xy)      alpha(xz)      alpha(yy)      alpha(yz)      alpha(zz) atomic spin moment
            1             Yb       4.888125       7.421816      10.609473       1.310628     178.845600 0.40999925E+04  0.15274733E+06                                22.748105                           18.962959       0.243192       1.835751                    0.999560      79.327981     206.668669       0.499868       0.328897      -1.248356      -0.000000       0.101752       0.016131       0.103022       0.000000      -0.000000      -0.187903      -0.018913      -0.167740      -0.202861       0.018500       0.184361             25.929067      25.883592       0.000000       0.000000      25.962245       9.230726      25.941364           0.015606
            2             Yb       1.629375       6.836284       2.065573       1.310647     178.842850 0.40999177E+04  0.15274388E+06                                22.747935                           18.962831       0.243077       1.835726                    0.999560      79.327144     206.666202       0.499868       0.328899      -1.248354       0.000000      -0.101724       0.016099       0.102990       0.000000      -0.000000       0.187879      -0.018927      -0.167625      -0.202818       0.018474       0.184344             25.928859      25.883398       0.000000      -0.000000      25.962029      -9.230556      25.941150           0.015584
            3             Yb       1.629375       2.083584       6.478327       1.310628     178.845857 0.40999923E+04  0.15274738E+06                                22.748195                           18.963006       0.243116       1.835732                    0.999560      79.327690     206.668228       0.499865       0.328899      -1.248354       0.000000      -0.101741      -0.016103       0.103008       0.000000      -0.000000      -0.187885      -0.018904      -0.167639      -0.202830       0.018488       0.184343             25.929210      25.884051       0.000000      -0.000000      25.962352       9.230660      25.941226           0.015579
            4             Yb       4.888125       2.669116      15.022227       1.310635     178.842335 0.40999127E+04  0.15274365E+06                                22.747910                           18.962835       0.243061       1.835722                    0.999560      79.327048     206.665965       0.499867       0.328899      -1.248353       0.000000       0.101728      -0.016106       0.102995       0.000000      -0.000000       0.187882      -0.018933      -0.167615      -0.202818       0.018469       0.184349             25.928809      25.883348      -0.000000       0.000000      25.961995      -9.230531      25.941083           0.015599
            5              H       4.888125       2.161528      11.142954       0.128238       1.008503 0.67526281E+01  0.64184128E+02                                 1.723313                            1.562943      -1.072516       2.379260                    0.998045       3.506726       9.982637       0.475014       1.356578      -0.691672       0.000000      -0.029009       0.028067       0.040365      -0.000000       0.000000       0.002543      -0.005109      -0.015806      -0.005854       0.000080       0.005774              1.814267       1.323369       0.000000      -0.000000       2.024862      -0.675068       2.094569           0.003002
            6              H       1.629375       2.591172       2.599054       0.128240       1.008498 0.67525892E+01  0.64183671E+02                                 1.723308                            1.562939      -1.072528       2.379255                    0.998045       3.506718       9.982610       0.475014       1.356579      -0.691672      -0.000000       0.029009       0.028067       0.040364       0.000000       0.000000      -0.002543      -0.005109      -0.015807      -0.005855       0.000080       0.005774              1.814260       1.323365       0.000000       0.000000       2.024855       0.675064       2.094561           0.002999
            7              H       1.629375       7.343872       5.944846       0.128240       1.008530 0.67528565E+01  0.64187004E+02                                 1.723358                            1.562981      -1.072573       2.379233                    0.998044       3.506809       9.983011       0.475002       1.356597      -0.691668      -0.000000       0.029009      -0.028067       0.040364      -0.000000      -0.000000       0.002542      -0.005112      -0.015804      -0.005853       0.000078       0.005776              1.814316       1.323398      -0.000000       0.000000       2.024921      -0.675095       2.094630           0.003006
            8              H       4.888125       6.914228      14.488746       0.128240       1.008483 0.67524657E+01  0.64182198E+02                                 1.723293                            1.562926      -1.072506       2.379269                    0.998045       3.506682       9.982482       0.475016       1.356581      -0.691672      -0.000000      -0.029010      -0.028067       0.040365       0.000000      -0.000000      -0.002542      -0.005110      -0.015806      -0.005854       0.000079       0.005775              1.814243       1.323355      -0.000000      -0.000000       2.024835       0.675055       2.094541           0.003003
            9              C       4.888125       5.991254       7.721977       0.535570      20.768905 0.28454824E+03  0.61144755E+04                                 7.045593                            6.098174      -0.398013       1.918925                    0.997248      23.782918      68.885895       0.581605       0.490089      -1.005461       0.000000       0.065445      -0.016574       0.067512       0.000000      -0.000000      -0.009612       0.131535      -0.164832      -0.059335      -0.033905       0.093240              7.316243       4.742358      -0.000000      -0.000000       7.830424      -0.261855       9.375947           0.001778
           10              C       4.888125       4.770760       8.625921       0.028812      29.468155 0.44047900E+03  0.10452503E+05                                 8.654755                            7.350227      -0.210116       1.938260                    0.998358      28.340781      83.485672       0.561182       0.459947      -1.031829      -0.000000      -0.008106       0.054185       0.054788      -0.000000      -0.000000       0.007527       0.101054      -0.026341      -0.047597      -0.007321       0.054917              9.300273       5.440860      -0.000000      -0.000000      11.091514      -0.749223      11.368445           0.030200
           11              C       4.888125       3.415290       8.267078       0.057098      31.565236 0.46480804E+03  0.11170241E+05                                 9.038659                            7.508337      -0.501663       1.847075                    0.997270      28.278320      83.614059       0.560366       0.454826      -1.035539       0.000000      -0.010135       0.047283       0.048357      -0.000000       0.000000       0.001565       0.162390      -0.117121      -0.061783      -0.038933       0.100715              9.819135       5.659531      -0.000000      -0.000000       9.997737       1.430606      13.800135           0.030919
           12              C       4.888125       2.924812       6.835120       0.608981      24.586717 0.25138064E+03  0.52265719E+04                                 7.805536                            5.679630      -0.200466       1.994277                    0.998909      22.414936      63.449362       0.612183       0.481215      -1.012072       0.000000      -0.012989      -0.075666       0.076773      -0.000000       0.000000      -0.051810      -0.172060      -0.016594      -0.083265      -0.028430       0.111694              9.031851      12.999155       0.000000      -0.000000       4.881981       1.959467       9.214417           0.010959
           13              C       4.888125       2.815499      10.481657       0.074637      25.932175 0.35737814E+03  0.80680614E+04                                 7.935226                            6.567183      -0.206863       1.967139                    0.996462      26.458991      76.623382       0.599520       0.452545      -1.033531       0.000000      -0.016471      -0.034930       0.038618      -0.000000      -0.000000      -0.017894       0.146985      -0.144847      -0.066719      -0.030915       0.097633              8.506646       4.570139      -0.000000      -0.000000       9.616486      -1.310009      11.333312           0.018295
           14              C       4.888125       4.143404      10.845627       0.098660      30.397393 0.40058004E+03  0.92614566E+04                                 8.758263                            6.904795      -0.236439       1.954518                    0.998517      26.439959      76.305268       0.593571       0.446317      -1.042005      -0.000000       0.017423      -0.045691       0.048900      -0.000000      -0.000000      -0.024374       0.089779      -0.112078      -0.056788      -0.006781       0.063569              9.892840       4.944618      -0.000000      -0.000000       9.890563       0.316055      14.843339           0.033067
           15              C       4.888125       4.653844      12.253661       0.607823      23.938389 0.23224395E+03  0.47154173E+04                                 7.602123                            5.408312      -0.012143       2.071415                    0.999189      21.460922      59.263809       0.638734       0.472292      -1.020836      -0.000000       0.015836       0.066386       0.068249       0.000000       0.000000       0.002025       0.177771      -0.198571      -0.066571      -0.055410       0.121981              8.977892       4.195625      -0.000000       0.000000      10.544622      -1.516469      12.193430           0.007814
           16              C       1.629375       8.266846      16.265877       0.535536      20.766083 0.28450027E+03  0.61131919E+04                                 7.045088                            6.097749      -0.398178       1.918927                    0.997247      23.780457      68.877514       0.581612       0.490103      -1.005453      -0.000000      -0.065434      -0.016528       0.067489       0.000000      -0.000000       0.009643       0.131327      -0.164689      -0.059305      -0.033806       0.093111              7.315722       4.742024      -0.000000       0.000000       7.829832       0.261798       9.375309           0.001758
           17              C       1.629375      -0.018060       0.082021       0.028820      29.467251 0.44046503E+03  0.10452088E+05                                 8.654608                            7.350125      -0.210088       1.938279                    0.998357      28.339919      83.482789       0.561184       0.459949      -1.031828       0.000000       0.008064       0.054161       0.054758       0.000000       0.000000      -0.007522       0.100991      -0.026327      -0.047566      -0.007317       0.054883              9.300107       5.440782      -0.000000       0.000000      11.091263       0.749195      11.368275           0.030188
           18              C       1.629375       1.337410      16.810978       0.057085      31.564864 0.46480280E+03  0.11170063E+05                                 9.038525                            7.508244      -0.501521       1.847127                    0.997271      28.277904      83.612140       0.560376       0.454820      -1.035544      -0.000000       0.010137       0.047274       0.048349       0.000000       0.000000      -0.001548       0.162376      -0.117071      -0.061781      -0.038918       0.100700              9.818979       5.659452      -0.000000       0.000000       9.997559      -1.430547      13.799927           0.030915
           19              C       1.629375       1.827888      15.379020       0.609005      24.585105 0.25136157E+03  0.52260775E+04                                 7.805282                            5.679476      -0.200427       1.994318                    0.998910      22.413814      63.445635       0.612182       0.481226      -1.012066       0.000000       0.012964      -0.075670       0.076772      -0.000000       0.000000       0.051821      -0.172102      -0.016649      -0.083276      -0.028448       0.111724              9.031537      12.998656      -0.000000       0.000000       4.881822      -1.959382       9.214132           0.010961
           20              C       1.629375       1.937201       1.937757       0.074632      25.932330 0.35738056E+03  0.80681274E+04                                 7.935237                            6.567191      -0.206882       1.967130                    0.996462      26.459122      76.623748       0.599521       0.452543      -1.033533      -0.000000       0.016472      -0.034928       0.038617       0.000000      -0.000000       0.017892       0.146974      -0.144835      -0.066713      -0.030913       0.097626              8.506656       4.570142      -0.000000       0.000000       9.616500       1.309980      11.333325           0.018287
           21              C       1.629375       0.609296       2.301727       0.098650      30.397526 0.40058212E+03  0.92615127E+04                                 8.758264                            6.904793      -0.236443       1.954515                    0.998517      26.440036      76.305417       0.593574       0.446315      -1.042007      -0.000000      -0.017421      -0.045696       0.048904       0.000000      -0.000000       0.024381       0.089764      -0.112079      -0.056792      -0.006770       0.063562              9.892843       4.944615      -0.000000       0.000000       9.890577      -0.316094      14.843337           0.033058
           22              C       1.629375       0.098856       3.709761       0.607820      23.938570 0.23224563E+03  0.47154624E+04                                 7.602164                            5.408334      -0.012162       2.071406                    0.999189      21.461066      59.264371       0.638732       0.472292      -1.020835       0.000000      -0.015839       0.066388       0.068251      -0.000000       0.000000      -0.002022       0.177777      -0.198590      -0.066575      -0.055412       0.121987              8.977947       4.195645      -0.000000      -0.000000      10.544701       1.516472      12.193496           0.007809
           23              C       1.629375       3.514146       9.365823       0.535535      20.766658 0.28451071E+03  0.61134688E+04                                 7.045185                            6.097838      -0.398140       1.918930                    0.997247      23.780938      68.879079       0.581611       0.490100      -1.005455       0.000000      -0.065435       0.016537       0.067492       0.000000       0.000000      -0.009637       0.131362      -0.164714      -0.059310      -0.033823       0.093133              7.315817       4.742094       0.000000      -0.000000       7.829947      -0.261807       9.375410           0.001762
           24              C       1.629375       4.734640       8.461879       0.028824      29.467064 0.44046267E+03  0.10452010E+05                                 8.654548                            7.350088      -0.210050       1.938292                    0.998358      28.339842      83.482263       0.561188       0.459946      -1.031830      -0.000000       0.008071      -0.054167       0.054765       0.000000      -0.000000       0.007521       0.101017      -0.026336      -0.047577      -0.007321       0.054898              9.300035       5.440761       0.000000       0.000000      11.091193      -0.749190      11.368151           0.030190
           25              C       1.629375       6.090110       8.820722       0.057093      31.564767 0.46480209E+03  0.11170042E+05                                 9.038522                            7.508251      -0.501501       1.847134                    0.997271      28.277887      83.612076       0.560375       0.454821      -1.035544      -0.000000       0.010134      -0.047286       0.048360      -0.000000       0.000000       0.001545       0.162403      -0.117087      -0.061792      -0.038924       0.100716              9.818971       5.659463       0.000000       0.000000       9.997547       1.430550      13.799903           0.030923
           26              C       1.629375       6.580588      10.252680       0.608992      24.585681 0.25136861E+03  0.52262589E+04                                 7.805370                            5.679533      -0.200437       1.994307                    0.998910      22.414205      63.446891       0.612182       0.481222      -1.012068      -0.000000       0.012968       0.075675       0.076778      -0.000000       0.000000      -0.051820      -0.172100      -0.016659      -0.083273      -0.028450       0.111724              9.031641      12.998836       0.000000       0.000000       4.881873       1.959406       9.214215           0.010964
           27              C       1.629375       6.689901       6.606143       0.074645      25.932420 0.35738281E+03  0.80682016E+04                                 7.935301                            6.567239      -0.206844       1.967143                    0.996463      26.459239      76.624522       0.599515       0.452547      -1.033529      -0.000000       0.016469       0.034934       0.038621      -0.000000       0.000000      -0.017895       0.146982      -0.144839      -0.066718      -0.030913       0.097631              8.506730       4.570180      -0.000000       0.000000       9.616597      -1.310035      11.333412           0.018313
           28              C       1.629375       5.361996       6.242173       0.098655      30.397460 0.40058255E+03  0.92615305E+04                                 8.758272                            6.904809      -0.236380       1.954538                    0.998517      26.440070      76.305690       0.593571       0.446316      -1.042005       0.000000      -0.017420       0.045702       0.048909      -0.000000       0.000000      -0.024382       0.089794      -0.112088      -0.056800      -0.006779       0.063579              9.892843       4.944630       0.000000       0.000000       9.890606       0.316065      14.843292           0.033080
           29              C       1.629375       4.851556       4.834139       0.607823      23.938679 0.23224729E+03  0.47155032E+04                                 7.602179                            5.408349      -0.012141       2.071411                    0.999189      21.461133      59.264551       0.638732       0.472291      -1.020836      -0.000000      -0.015841      -0.066392       0.068255       0.000000       0.000000       0.002022       0.177791      -0.198608      -0.066582      -0.055415       0.121997              8.977959       4.195654       0.000000      -0.000000      10.544720      -1.516478      12.193503           0.007825
           30              C       4.888125       1.238554       0.821923       0.535512      20.766179 0.28450261E+03  0.61132509E+04                                 7.045105                            6.097772      -0.398198       1.918923                    0.997246      23.780438      68.877372       0.581611       0.490103      -1.005454       0.000000       0.065433       0.016521       0.067487       0.000000       0.000000       0.009645       0.131304      -0.164672      -0.059301      -0.033797       0.093098              7.315735       4.742039       0.000000      -0.000000       7.829854       0.261797       9.375311           0.001765
           31              C       4.888125       0.018060      17.005779       0.028817      29.467156 0.44046420E+03  0.10452063E+05                                 8.654589                            7.350118      -0.210075       1.938283                    0.998358      28.339858      83.482571       0.561184       0.459949      -1.031828       0.000000      -0.008057      -0.054157       0.054754      -0.000000       0.000000      -0.007520       0.100984      -0.026323      -0.047563      -0.007317       0.054879              9.300079       5.440777       0.000000      -0.000000      11.091231       0.749173      11.368230           0.030191
           32              C       4.888125       8.167990       0.276822       0.057085      31.564770 0.46480153E+03  0.11170023E+05                                 9.038504                            7.508232      -0.501504       1.847134                    0.997271      28.277828      83.611833       0.560377       0.454819      -1.035545       0.000000      -0.010138      -0.047274       0.048349       0.000000       0.000000      -0.001546       0.162379      -0.117067      -0.061783      -0.038917       0.100701              9.818953       5.659445       0.000000      -0.000000       9.997532      -1.430553      13.799882           0.030911
           33              C       4.888125       7.677512       1.708780       0.609000      24.585045 0.25136064E+03  0.52260547E+04                                 7.805279                            5.679471      -0.200426       1.994320                    0.998910      22.413789      63.445605       0.612181       0.481227      -1.012065       0.000000      -0.012962       0.075670       0.076772       0.000000      -0.000000       0.051821      -0.172106      -0.016657      -0.083277      -0.028450       0.111727              9.031535      12.998668       0.000000      -0.000000       4.881818      -1.959378       9.214119           0.010954
           34              C       4.888125       7.568199      15.150043       0.074641      25.931993 0.35737529E+03  0.80679733E+04                                 7.935156                            6.567133      -0.206852       1.967143                    0.996462      26.458861      76.622652       0.599526       0.452541      -1.033534      -0.000000      -0.016472       0.034927       0.038617      -0.000000      -0.000000       0.017891       0.146975      -0.144838      -0.066713      -0.030914       0.097627              8.506563       4.570104      -0.000000      -0.000000       9.616387       1.309961      11.333199           0.018296
           35              C       4.888125       8.896104      14.786073       0.098653      30.397420 0.40058120E+03  0.92614855E+04                                 8.758249                            6.904791      -0.236428       1.954520                    0.998517      26.439968      76.305178       0.593573       0.446315      -1.042006      -0.000000       0.017421       0.045696       0.048904      -0.000000      -0.000000       0.024381       0.089765      -0.112080      -0.056793      -0.006770       0.063562              9.892820       4.944614       0.000000      -0.000000       9.890543      -0.316082      14.843304           0.033064
           36              C       4.888125       9.406544      13.378039       0.607821      23.938400 0.23224400E+03  0.47154182E+04                                 7.602119                            5.408308      -0.012152       2.071413                    0.999189      21.460935      59.263823       0.638735       0.472291      -1.020837       0.000000       0.015840      -0.066387       0.068251       0.000000      -0.000000      -0.002023       0.177771      -0.198581      -0.066573      -0.055409       0.121982              8.977890       4.195624       0.000000       0.000000      10.544627       1.516468      12.193420           0.007816
           37              N       4.888125       5.089191       9.924594      -0.241604      37.737402 0.57508121E+03  0.14377930E+05                                 9.674228                            8.030544      -0.345839       1.884416                    0.999099      29.996192      86.515221       0.582568       0.420525      -1.070571      -0.000000      -0.139259      -0.038406       0.144458       0.000000       0.000000      -0.036010       0.182221       0.092639      -0.115414       0.039743       0.075671             10.712448       6.405450      -0.000000      -0.000000       9.401557      -1.549544      16.330336           0.077392
           38              N       4.888125       2.441937       9.186401      -0.158117      28.972983 0.45322084E+03  0.10551821E+05                                 7.767130                            6.839487       0.357260       2.140398                    0.999596      26.779152      71.730912       0.679704       0.387051      -1.105901       0.000000       0.179313       0.063305       0.190160      -0.000000      -0.000000      -0.071725       0.233942       0.286963      -0.183244       0.069144       0.114100              8.086190       5.052289       0.000000      -0.000000       7.216538      -1.353608      11.989742           0.111459
           39              N       1.629375       9.168909       1.380694      -0.241607      37.736854 0.57507281E+03  0.14377701E+05                                 9.674253                            8.030576      -0.345919       1.884393                    0.999099      29.995958      86.515130       0.582556       0.420535      -1.070562       0.000000       0.139210      -0.038393       0.144407       0.000000      -0.000000       0.036016       0.182179       0.092598      -0.115391       0.039735       0.075656             10.712473       6.405472      -0.000000       0.000000       9.401590       1.549520      16.330357           0.077392
           40              N       1.629375       2.310763       0.642501      -0.158132      28.973589 0.45323268E+03  0.10552171E+05                                 7.767247                            6.839587       0.357223       2.140382                    0.999596      26.779485      71.732170       0.679698       0.387052      -1.105899       0.000000      -0.179307       0.063310       0.190156       0.000000      -0.000000       0.071729       0.233916       0.286956      -0.183232       0.069132       0.114101              8.086312       5.052360       0.000000       0.000000       7.216645       1.353613      11.989932           0.111429
           41              N       1.629375       4.416209       7.163206      -0.241603      37.736890 0.57507522E+03  0.14377763E+05                                 9.674228                            8.030567      -0.345862       1.884411                    0.999099      29.996035      86.515111       0.582560       0.420532      -1.070565       0.000000       0.139236       0.038402       0.144435       0.000000      -0.000000      -0.036023       0.182204       0.092600      -0.115407       0.039738       0.075669             10.712436       6.405485       0.000000       0.000000       9.401585      -1.549541      16.330238           0.077402
           42              N       1.629375       7.063463       7.901399      -0.158128      28.973259 0.45322735E+03  0.10551992E+05                                 7.767096                            6.839464       0.357371       2.140429                    0.999596      26.779542      71.731614       0.679717       0.387043      -1.105908      -0.000000      -0.179356      -0.063323       0.190206      -0.000000      -0.000000      -0.071745       0.233984       0.286984      -0.183276       0.069162       0.114115              8.086152       5.052279      -0.000000       0.000000       7.216486      -1.353589      11.989691           0.111460
           43              N       4.888125       0.336491      15.707106      -0.241604      37.736705 0.57507101E+03  0.14377640E+05                                 9.674216                            8.030554      -0.345917       1.884396                    0.999099      29.995872      86.514743       0.582558       0.420534      -1.070563       0.000000      -0.139208       0.038393       0.144405      -0.000000       0.000000       0.036016       0.182172       0.092603      -0.115389       0.039737       0.075652             10.712424       6.405455       0.000000      -0.000000       9.401546       1.549508      16.330273           0.077390
           44              N       4.888125       7.194637      16.445299      -0.158130      28.973420 0.45322989E+03  0.10552086E+05                                 7.767207                            6.839559       0.357236       2.140387                    0.999596      26.779417      71.731835       0.679700       0.387052      -1.105900      -0.000000       0.179309      -0.063310       0.190157       0.000000      -0.000000       0.071730       0.233919       0.286956      -0.183234       0.069133       0.114101              8.086268       5.052342      -0.000000      -0.000000       7.216603       1.353604      11.989858           0.111430
           45              O       5.992841       2.748962       6.280108      -0.518321      38.163828 0.51834793E+03  0.12342694E+05                                 9.029168                            7.072455       0.362337       2.184780                    0.995576      26.848146      70.146815       0.710832       0.361868      -1.137175      -0.060159       0.023714      -0.051966       0.082957      -0.008873      -0.025002      -0.038030      -0.024880      -0.100539      -0.061970       0.014646       0.047324             10.423418      17.510653      -1.351006      -4.323691       5.893344       1.238217       7.866256           0.072763
           46              O       0.524659       2.003738      14.824008      -0.518331      38.162399 0.51832886E+03  0.12342109E+05                                 9.028905                            7.072295       0.362524       2.184847                    0.995576      26.847744      70.145078       0.710846       0.361865      -1.137179       0.060161      -0.023726      -0.051965       0.082961      -0.008881       0.025008       0.038032      -0.024890      -0.100576      -0.061984       0.014653       0.047331             10.423067      17.509955      -1.350944       4.323528       5.893190      -1.238171       7.866057           0.072749
           47              O       2.734091       6.756438      10.807692      -0.518321      38.162736 0.51833360E+03  0.12342251E+05                                 9.028947                            7.072320       0.362476       2.184830                    0.995576      26.847895      70.145558       0.710846       0.361864      -1.137180      -0.060157      -0.023725       0.051960       0.082955       0.008884       0.025011      -0.038037      -0.024885      -0.100615      -0.061999       0.014662       0.047337             10.423124      17.510082       1.350952       4.323543       5.893211       1.238177       7.866077           0.072762
           48              O       3.783409       7.501662       2.263792      -0.518329      38.162683 0.51833293E+03  0.12342235E+05                                 9.028966                            7.072335       0.362550       2.184856                    0.995577      26.847782      70.145341       0.710842       0.361866      -1.137178       0.060161       0.023728       0.051963       0.082960       0.008881      -0.025008       0.038032      -0.024890      -0.100586      -0.061986       0.014654       0.047332             10.423147      17.510119       1.350950      -4.323560       5.893222      -1.238177       7.866101           0.072750
           49              O       0.524659       6.756438      10.807692      -0.518321      38.162718 0.51833331E+03  0.12342242E+05                                 9.028943                            7.072317       0.362477       2.184830                    0.995576      26.847891      70.145535       0.710846       0.361864      -1.137180       0.060157      -0.023725       0.051960       0.082955      -0.008884      -0.025012      -0.038037      -0.024885      -0.100615      -0.061999       0.014662       0.047337             10.423119      17.510074      -1.350951      -4.323540       5.893209       1.238176       7.866073           0.072762
           50              O       5.992841       7.501662       2.263792      -0.518328      38.162661 0.51833258E+03  0.12342225E+05                                 9.028963                            7.072332       0.362551       2.184856                    0.995577      26.847774      70.145311       0.710842       0.361866      -1.137178      -0.060161       0.023728       0.051963       0.082960      -0.008881       0.025008       0.038031      -0.024891      -0.100586      -0.061986       0.014654       0.047332             10.423143      17.510111      -1.350949       4.323558       5.893220      -1.238176       7.866098           0.072750
           51              O       3.783409       2.748962       6.280108      -0.518321      38.163828 0.51834793E+03  0.12342694E+05                                 9.029168                            7.072455       0.362338       2.184780                    0.995576      26.848146      70.146815       0.710832       0.361868      -1.137175       0.060159       0.023714      -0.051966       0.082957       0.008873       0.025002      -0.038029      -0.024880      -0.100539      -0.061970       0.014646       0.047324             10.423418      17.510653       1.351006       4.323691       5.893344       1.238217       7.866257           0.072762
           52              O       2.734091       2.003738      14.824008      -0.518330      38.162388 0.51832868E+03  0.12342104E+05                                 9.028903                            7.072293       0.362524       2.184847                    0.995577      26.847741      70.145064       0.710846       0.361865      -1.137179      -0.060161      -0.023726      -0.051964       0.082961       0.008881      -0.025008       0.038032      -0.024889      -0.100576      -0.061984       0.014653       0.047331             10.423065      17.509951       1.350943      -4.323526       5.893188      -1.238170       7.866055           0.072749
           53              O       4.888125       7.108138       8.343973      -0.599427      32.369883 0.57631154E+03  0.14124611E+05                                 7.987717                            7.454165       0.189783       2.091030                    0.996367      28.772762      76.855948       0.691218       0.361553      -1.134751       0.000000      -0.020319      -0.052499       0.056294       0.000000      -0.000000       0.098402       0.006529      -0.074125      -0.107652       0.015619       0.092033              8.056010       6.233623      -0.000000      -0.000000      10.314280       2.063197       7.620126           0.055622
           54              O       4.888125       5.828711       6.505496      -0.376355      23.469921 0.37839249E+03  0.83120052E+04                                 6.365181                            5.978148       1.052388       2.440239                    0.998911      24.552740      61.218996       0.787265       0.354178      -1.145553       0.000000       0.018837       0.019756       0.027297       0.000000      -0.000000       0.034578       0.028268       0.026462      -0.042048       0.009724       0.032324              6.438324       5.350761      -0.000000      -0.000000       4.486075      -0.072064       9.478136           0.205499
           55              O       4.888125       3.824973      13.169567      -0.531542      41.648924 0.47182440E+03  0.10917034E+05                                 9.400605                            6.604731       0.725718       2.310360                    0.998240      25.976331      65.777343       0.763520       0.346706      -1.155391      -0.000000       0.025470      -0.063363       0.068291      -0.000000       0.000000      -0.030911       0.027851      -0.108131      -0.052829       0.020882       0.031947             11.652167       5.538339      -0.000000       0.000000      13.521687      -8.221870      15.896474           0.094585
           56              O       4.888125       5.888595      12.395490      -0.506795      36.098133 0.51365396E+03  0.12184887E+05                                 8.664815                            7.029029       0.228557       2.141979                    0.996217      26.603341      69.037905       0.715820       0.360704      -1.139796      -0.000000      -0.017903       0.030116       0.035036      -0.000000       0.000000       0.006253       0.026463      -0.242350      -0.081144       0.027521       0.053623              9.740134       5.698560      -0.000000       0.000000      15.103438       2.062728       8.418404           0.074303
           57              O       1.629375       7.149962      16.887873      -0.599429      32.368428 0.57628196E+03  0.14123732E+05                                 7.987640                            7.454105       0.189912       2.091068                    0.996368      28.771532      76.852733       0.691201       0.361566      -1.134738       0.000000       0.020346      -0.052501       0.056306      -0.000000       0.000000      -0.098402       0.006474      -0.073585      -0.107573       0.015501       0.092071              8.055931       6.233570      -0.000000       0.000000      10.314131      -2.063170       7.620090           0.055651
           58              O       1.629375       8.429389      15.049396      -0.376296      23.465636 0.37830864E+03  0.83098540E+04                                 6.365321                            5.978279       1.051796       2.440118                    0.998911      24.546699      61.206430       0.787085       0.354272      -1.145456      -0.000000      -0.018837       0.019840       0.027358       0.000000       0.000000      -0.034449       0.027152       0.025467      -0.041541       0.009331       0.032209              6.438472       5.350879      -0.000000      -0.000000       4.486165       0.072069       9.478372           0.205466
           59              O       1.629375       0.927727       4.625667      -0.531539      41.649360 0.47182890E+03  0.10917169E+05                                 9.400687                            6.604776       0.725692       2.310351                    0.998240      25.976378      65.777655       0.763515       0.346707      -1.155389       0.000000      -0.025468      -0.063364       0.068290       0.000000       0.000000       0.030910       0.027851      -0.108130      -0.052828       0.020881       0.031947             11.652280       5.538384      -0.000000      -0.000000      13.521860       8.221969      15.896595           0.094593
           60              O       1.629375       8.369505       3.851590      -0.506803      36.099205 0.51367123E+03  0.12185398E+05                                 8.664967                            7.029132       0.228585       2.141983                    0.996217      26.603764      69.039263       0.715817       0.360703      -1.139798       0.000000       0.017908       0.030105       0.035028       0.000000      -0.000000      -0.006252       0.026464      -0.242420      -0.081167       0.027532       0.053635              9.740325       5.698644      -0.000000      -0.000000      15.103760      -2.062785       8.418570           0.074306
           61              O       1.629375       2.397262       8.743827      -0.599415      32.368553 0.57628518E+03  0.14123828E+05                                 7.987636                            7.454107       0.189900       2.091065                    0.996368      28.771693      76.853153       0.691204       0.361564      -1.134740      -0.000000       0.020345       0.052497       0.056302       0.000000      -0.000000       0.098407       0.006500      -0.073670      -0.107594       0.015528       0.092065              8.055925       6.233581       0.000000      -0.000000      10.314140       2.063159       7.620056           0.055679
           62              O       1.629375       3.676689      10.582304      -0.376287      23.465999 0.37831569E+03  0.83100204E+04                                 6.365226                            5.978196       1.051927       2.440152                    0.998911      24.547545      61.207928       0.787120       0.354256      -1.145473       0.000000      -0.018835      -0.019827       0.027348       0.000000      -0.000000       0.034472       0.027337       0.025632      -0.041626       0.009397       0.032230              6.438371       5.350804       0.000000      -0.000000       4.486105      -0.072064       9.478204           0.205531
           63              O       1.629375       5.680427       3.918233      -0.531543      41.649550 0.47183232E+03  0.10917262E+05                                 9.400679                            6.604775       0.725699       2.310351                    0.998240      25.976566      65.778049       0.763520       0.346705      -1.155392       0.000000      -0.025472       0.063362       0.068290       0.000000       0.000000      -0.030923       0.027877      -0.108146      -0.052845       0.020882       0.031963             11.652264       5.538377       0.000000      -0.000000      13.521820      -8.221950      15.896596           0.094598
           64              O       1.629375       3.616805       4.692310      -0.506800      36.098599 0.51366162E+03  0.12185095E+05                                 8.664803                            7.029012       0.228597       2.141988                    0.996217      26.603723      69.038617       0.715833       0.360697      -1.139804      -0.000000       0.017906      -0.030105       0.035028       0.000000      -0.000000       0.006254       0.026469      -0.242485      -0.081189       0.027541       0.053649              9.740129       5.698563       0.000000       0.000000      15.103454       2.062720       8.418370           0.074289
           65              O       4.888125       2.355438       0.199927      -0.599403      32.367739 0.57626683E+03  0.14123267E+05                                 7.987529                            7.454009       0.189929       2.091077                    0.996368      28.771188      76.851525       0.691205       0.361566      -1.134738      -0.000000      -0.020350       0.052497       0.056303      -0.000000      -0.000000      -0.098410       0.006462      -0.073540      -0.107573       0.015488       0.092085              8.055817       6.233494       0.000000      -0.000000      10.313989      -2.063130       7.619967           0.055691
           66              O       4.888125       1.076011       2.038404      -0.376222      23.464066 0.37827648E+03  0.83089824E+04                                 6.365118                            5.978096       1.051788       2.440133                    0.998911      24.545461      61.203009       0.787082       0.354281      -1.145447       0.000000       0.018836      -0.019848       0.027363      -0.000000       0.000000      -0.034432       0.027024       0.025331      -0.041481       0.009290       0.032191              6.438264       5.350716       0.000000       0.000000       4.486035       0.072060       9.478040           0.205656
           67              O       4.888125       8.577673      12.462133      -0.531533      41.648842 0.47182176E+03  0.10916969E+05                                 9.400649                            6.604755       0.725658       2.310343                    0.998240      25.976124      65.777045       0.763511       0.346710      -1.155386      -0.000000       0.025469       0.063361       0.068288       0.000000       0.000000       0.030896       0.027826      -0.108107      -0.052808       0.020877       0.031931             11.652229       5.538363       0.000000       0.000000      13.521771       8.221926      15.896554           0.094585
           68              O       4.888125       1.135895      13.236210      -0.506803      36.098527 0.51366039E+03  0.12185071E+05                                 8.664847                            7.029049       0.228592       2.141987                    0.996217      26.603566      69.038461       0.715823       0.360702      -1.139799       0.000000      -0.017907      -0.030104       0.035028       0.000000      -0.000000      -0.006249       0.026462      -0.242406      -0.081163       0.027531       0.053632              9.740176       5.698574       0.000000       0.000000      15.103515      -2.062737       8.418440           0.074298

******************************************************
Auxiliary information for the entire system
The total spin magnetic moment of the unit cell is   3.664192
The total net atomic charge of the unit cell is   0.000002
Accuracy of reproducing the electrostatic potential in the unit cell:
  The inner radius (bohr) =    5.0000
  The outer radius (bohr) =   12.0000
  Valid grid points have density less than (e/(bohr^3)) =    0.0001
  The number of valid grid points were=        11212
  The rms potential error without charges in kcal/mol is=      8.53972
  The rms potential error with partial charges in kcal/mol is=      3.33194
  The RRMSE value at monopole order=      0.39017
  The rms potential error with partial charges and cloud penetration in kcal/mol is=      3.37304
  The RRMSE value at monopole order with cloud penetration is=      0.39498
  The rms potential error with partial charges and atomic dipoles in kcal/mol is=      0.65292
  The RRMSE value at dipole order=      0.07646
  The rms potential error with partial charges, atomic dipoles and cloud penetration in kcal/mol is=      0.66830
  The RRMSE value at dipole order with cloud penetration=      0.07826

******************************************************
The electron densities and ab initio electrostatic potential were computed in VASP using the PBE functional and
projector augmented wave method. See the main text of the journal article for a description of computational details.
The atomic charges, dipoles, and quadrupoles were computed with the DDEC6 method as described in
(a) T. A. Manz and N. Gabaldon Limas, RSC Adv. 6 (2016) 47771-47801 DOI: 10.1039/c6ra04656h
(b) N. Gabaldon Limas and T. A. Manz, RSC Adv. 8 (2018) 2678-2707 DOI: 10.1039/c7ra11829e.
For each atom in the material, the electron cloud parameters were fit to the spherically averaged atom-in-material
electron density using radial positions for which this density was between 10^-4 and 10^-2 electrons per cubic bohr.
The polarizabilities, dispersion coefficients, and quantum Drude oscillator (QDO) parameters were fit using the MCLF method.
The magnetic structure of the system was optimized in VASP from the default ferromagnetic initial guess using spin polarization.
The atomic spin moments (ASMs) were computed on this optimized magnetic structure using the DDEC6 partition as inputs
to the method of T. A. Manz and D. S. Sholl, J. Chem. Theory Comput. 7 (2011) 4146-4164 DOI: 10.1021/ct200539n.
The RMSE and RRMSE were computed using a uniform grid with Ewald summation.
