# Supplementary material for: A collection of forcefield precursors for metal–organic frameworks
Source: RSC Adv. 2019 Nov 13;9(63):36492–507. doi: 10.1039/c9ra07327b (PMC9075174; doi:10.1039/c9ra07327b)
Supplement: RA-009-C9RA07327B-s4326 [file RA-009-C9RA07327B-s4326.xyz]

   64
jmolscript: load "" {1 1 1} spacegroup "x,y,z" unitcell [{      9.072200     0.000000     0.000000 }, {     -3.966456     8.159169     0.000000 }, {      2.552788     4.079561    13.764998 }]
Nd     1.561256     6.119376     0.259057     2.079359
Nd     1.561218     6.119365     6.623442     2.079355
Nd     6.097276     6.119354    13.505941     2.079357
Nd     6.097314     6.119365     7.141556     2.079352
H      7.072185     2.669679     0.407444     0.137684
H      7.069648     2.393081     1.943618     0.140119
H      0.016782     1.409904     0.407444     0.137625
H      0.019300     1.686497     1.943618     0.139809
H      7.073169     2.671301     6.475055     0.137686
H      7.320832     2.794507     4.938881     0.140116
H      5.121468     9.567431     6.475055     0.137622
H      4.873823     9.444230     4.938881     0.139815
H      0.586347     9.569051    13.357554     0.137684
H      0.588884     9.845649    11.821380     0.140119
H      7.641750    10.828826    13.357554     0.137625
H      7.639232    10.552233    11.821380     0.139808
H      0.585363     9.567429     7.289943     0.137686
H      0.337700     9.444223     8.826117     0.140116
H      2.537064     2.671299     7.289943     0.137622
H      2.784709     2.794500     8.826117     0.139814
C      6.670914     0.755538     0.856183     0.729580
C      7.365635     2.045502     1.087435    -0.320665
C      0.418048     3.324044     0.856183     0.729148
C     -0.276676     2.034079     1.087435    -0.317850
C      8.619234     3.869068     6.026316     0.729606
C      7.762833     2.680277     5.795064    -0.320670
C      3.575408     8.369665     6.026316     0.729144
C      4.431812     9.558457     5.795064    -0.317854
C      0.987618    11.483192    12.908815     0.729581
C      0.292897    10.193228    12.677563    -0.320665
C      7.240484     8.914686    12.908815     0.729147
C      7.935208    10.204651    12.677563    -0.317850
C     -0.960702     8.369662     7.738682     0.729606
C     -0.104301     9.558453     7.969934    -0.320670
C      4.083124     3.869065     7.738682     0.729144
C      3.226720     2.680273     7.969934    -0.317854
C      2.218385     5.708149     3.441249     0.530059
C      0.904089     6.530593     3.441249     0.528949
C      5.440147     6.530581    10.323749     0.530059
C      6.754443     5.708137    10.323749     0.528948
O      3.229855     7.822928     1.087435    -0.618865
O      5.496216     0.834356     0.452043    -0.765885
O      2.630306     5.326628     2.343629    -0.607859
O     -0.107352     4.415822     1.087435    -0.618547
O      1.592750     3.245227     0.452043    -0.765697
O      0.492182     6.912118     2.343629    -0.607461
O      0.758646     3.873882     5.795064    -0.618879
O      8.034756     4.891084     6.430456    -0.765888
O      2.741597     5.504494     4.538870    -0.607840
O      2.363799     8.364852     5.795064    -0.618547
O      4.159882     7.347647     6.430456    -0.765697
O      0.380863     6.734244     4.538870    -0.607469
O      4.428677     4.415802    12.677563    -0.618865
O      2.162316    11.404374    13.312955    -0.765885
O      5.028226     6.912102    11.421369    -0.607858
O      7.765884     7.822908    12.677563    -0.618547
O      6.065782     8.993503    13.312955    -0.765697
O      7.166350     5.326612    11.421369    -0.607460
O      6.899886     8.364848     7.969934    -0.618880
O     -0.376224     7.347646     7.334542    -0.765888
O      4.916935     6.734236     9.226128    -0.607840
O      5.294733     3.873878     7.969934    -0.618547
O      3.498650     4.891083     7.334542    -0.765697
O      7.277669     5.504486     9.226128    -0.607469

The following XYZ coordinates are in angstroms. Other properties are in atomic units.
The sperically averaged electron density of each atom fit to a function of the form exp(a - br)
eigen_1, eigen_2 and eigen_3 are the three eigenvalues of traceless quadrupole moment tensor
  atom number  atomic symbol              X              Y              Z     net charge C6 coefficient C8 coefficient C10 coefficient fluctuating dipole atomic polarizability isotropic forcefield polarizability              a              b squared Pearson coefficient          <r^3>          <r^4>         wp_QDO          m_QDO          q_QDO       dipole_x       dipole_y       dipole_z         dipole            Qxy            Qxz            Qyz     Q(x^2-y^2)  Q(3z^2 - R^2)        eigen_1        eigen_2        eigen_3 static polarizability      alpha(xx)      alpha(xy)      alpha(xz)      alpha(yy)      alpha(yz)      alpha(zz) atomic spin moment
            1             Nd       1.561256       6.119376       0.259057       2.079359     133.500240 0.33095451E+04  0.11530009E+06                                16.907220                           15.277283       2.674761       2.491151                    0.999747      84.955965     204.778954       0.664798       0.264457      -1.336258      -0.000755      -0.000952       0.014024       0.014077      -0.051871       0.000313       0.000055      -0.121418       0.010513      -0.081604       0.003505       0.078099             18.318680      18.746911      -1.617526       0.000310      19.633483       0.000412      16.575646          -0.000027
            2             Nd       1.561218       6.119365       6.623442       2.079355     133.500724 0.33095616E+04  0.11530083E+06                                16.907268                           15.277329       2.674789       2.491158                    0.999747      84.956080     204.779455       0.664796       0.264457      -1.336257       0.000530       0.001096      -0.014027       0.014080       0.015706      -0.000079       0.000308       0.156593       0.010498      -0.081607       0.003500       0.078106             18.318727      20.736110      -0.650502       0.000280      17.644397       0.000455      16.575674          -0.000032
            3             Nd       6.097276       6.119354      13.505941       2.079357     133.500835 0.33095638E+04  0.11530091E+06                                16.907281                           15.277337       2.674760       2.491151                    0.999747      84.956013     204.779270       0.664796       0.264457      -1.336257       0.000755       0.000952      -0.014024       0.014076      -0.051871       0.000314       0.000055      -0.121418       0.010515      -0.081604       0.003506       0.078098             18.318747      18.746979      -1.617532       0.000307      19.633560       0.000414      16.575703          -0.000032
            4             Nd       6.097314       6.119365       7.141556       2.079352     133.501392 0.33095825E+04  0.11530174E+06                                16.907336                           15.277389       2.674788       2.491158                    0.999747      84.956140     204.779824       0.664794       0.264458      -1.336257      -0.000530      -0.001096       0.014027       0.014079       0.015707      -0.000079       0.000308       0.156592       0.010496      -0.081607       0.003500       0.078107             18.318802      20.736199      -0.650502       0.000283      17.644469       0.000454      16.575738          -0.000031
            5              H       7.072185       2.669679       0.407444       0.137684       1.012392 0.76516981E+01  0.74512218E+02                                 1.681797                            1.624137      -1.212389       2.303959                    0.995614       3.562035      10.030335       0.486539       1.292762      -0.704999       0.006561       0.013775      -0.025920       0.030077       0.000728      -0.002388      -0.002641       0.000885       0.024643      -0.005135      -0.004084       0.009218              1.706465       1.599704      -0.147383       0.251415       1.801633      -0.404435       1.718059           0.000002
            6              H       7.069648       2.393081       1.943618       0.140119       0.997918 0.76560941E+01  0.73693742E+02                                 1.610641                            1.584212      -0.637486       2.577927                    0.999949       3.226151       8.691434       0.517645       1.229279      -0.722377       0.007011       0.008743       0.023362       0.025911       0.002835      -0.001518       0.002939       0.006704       0.018694      -0.008251       0.001247       0.007004              1.613832       1.455224      -0.030805      -0.180630       1.410458       0.196986       1.975815           0.000003
            7              H       0.016782       1.409904       0.407444       0.137625       1.013547 0.76628710E+01  0.74659332E+02                                 1.684139                            1.626137      -1.218489       2.301474                    0.995558       3.565275      10.046908       0.485802       1.294059      -0.704718      -0.006679      -0.013835      -0.025995       0.030195       0.000806       0.002333       0.002520       0.001099       0.024624      -0.005233      -0.003921       0.009154              1.708934       1.601651      -0.147863      -0.252193       1.804310       0.405782       1.720843           0.000002
            8              H       0.019300       1.686497       1.943618       0.139809       1.000292 0.76789408E+01  0.73972954E+02                                 1.613613                            1.586877      -0.637558       2.577715                    0.999951       3.230018       8.706965       0.517033       1.229748      -0.722267      -0.006931      -0.008401       0.023345       0.025760       0.002749       0.001545      -0.003184       0.006454       0.018709      -0.008216       0.001102       0.007114              1.616881       1.457525      -0.030899       0.181401       1.412633      -0.197809       1.980486           0.000003
            9              H       7.073169       2.671301       6.475055       0.137686       1.012408 0.76518323E+01  0.74513741E+02                                 1.681804                            1.624142      -1.212523       2.303897                    0.995610       3.562041      10.030318       0.486543       1.292747      -0.705002      -0.009520      -0.011919       0.025920       0.030076       0.000100      -0.001329      -0.003303      -0.001690       0.024646      -0.005135      -0.004084       0.009219              1.706472       1.878949      -0.011639      -0.473659       1.522402       0.049290       1.718066           0.000002
           10              H       7.320832       2.794507       4.938881       0.140116       0.997958 0.76565078E+01  0.73698908E+02                                 1.610701                            1.584269      -0.637539       2.577908                    0.999950       3.226230       8.691789       0.517628       1.229301      -0.722372      -0.004795      -0.010129      -0.023362       0.025911      -0.000887       0.003307      -0.000079      -0.008599       0.018694      -0.008250       0.001247       0.007004              1.613893       1.443289      -0.036631       0.256149       1.422491      -0.076329       1.975897           0.000003
           11              H       5.121468       9.567431       6.475055       0.137622       1.013558 0.76629596E+01  0.74660417E+02                                 1.684150                            1.626146      -1.218499       2.301471                    0.995558       3.565304      10.047007       0.485801       1.294058      -0.704718       0.009524       0.012059       0.025994       0.030196       0.000067       0.001246       0.003200      -0.001946       0.024623      -0.005232      -0.003922       0.009154              1.708947       1.881867      -0.011646       0.475216       1.524114      -0.049401       1.720859           0.000002
           12              H       4.873823       9.444230       4.938881       0.139815       1.000283 0.76788385E+01  0.73971694E+02                                 1.613602                            1.586865      -0.637552       2.577721                    0.999951       3.229985       8.706849       0.517036       1.229747      -0.722268       0.004528       0.009906      -0.023343       0.025760      -0.000841      -0.003538      -0.000004      -0.008309       0.018712      -0.008216       0.001102       0.007114              1.616870       1.445504      -0.036740      -0.257215       1.424631       0.076664       1.980474           0.000003
           13              H       0.586347       9.569051      13.357554       0.137684       1.012392 0.76517013E+01  0.74512261E+02                                 1.681798                            1.624137      -1.212391       2.303959                    0.995614       3.562036      10.030340       0.486539       1.292762      -0.704999      -0.006561      -0.013775       0.025920       0.030077       0.000728      -0.002388      -0.002641       0.000885       0.024643      -0.005135      -0.004084       0.009218              1.706466       1.599705      -0.147383       0.251415       1.801633      -0.404436       1.718060           0.000002
           14              H       0.588884       9.845649      11.821380       0.140119       0.997919 0.76561049E+01  0.73693874E+02                                 1.610643                            1.584213      -0.637487       2.577927                    0.999949       3.226153       8.691442       0.517645       1.229280      -0.722377      -0.007011      -0.008743      -0.023362       0.025911       0.002835      -0.001518       0.002939       0.006704       0.018694      -0.008251       0.001247       0.007004              1.613834       1.455225      -0.030805      -0.180630       1.410459       0.196986       1.975817           0.000003
           15              H       7.641750      10.828826      13.357554       0.137625       1.013547 0.76628660E+01  0.74659274E+02                                 1.684139                            1.626137      -1.218488       2.301475                    0.995558       3.565274      10.046906       0.485802       1.294059      -0.704717       0.006679       0.013835       0.025995       0.030195       0.000806       0.002333       0.002520       0.001099       0.024624      -0.005233      -0.003921       0.009154              1.708934       1.601651      -0.147863      -0.252193       1.804309       0.405782       1.720843           0.000002
           16              H       7.639232      10.552233      11.821380       0.139808       1.000292 0.76789379E+01  0.73972921E+02                                 1.613613                            1.586877      -0.637558       2.577715                    0.999951       3.230017       8.706963       0.517033       1.229749      -0.722267       0.006931       0.008401      -0.023345       0.025760       0.002748       0.001545      -0.003184       0.006454       0.018709      -0.008216       0.001102       0.007114              1.616881       1.457525      -0.030899       0.181401       1.412633      -0.197809       1.980486           0.000003
           17              H       0.585363       9.567429       7.289943       0.137686       1.012408 0.76518393E+01  0.74513827E+02                                 1.681804                            1.624142      -1.212522       2.303896                    0.995610       3.562043      10.030325       0.486543       1.292747      -0.705002       0.009520       0.011920      -0.025920       0.030076       0.000100      -0.001329      -0.003303      -0.001690       0.024646      -0.005135      -0.004084       0.009219              1.706473       1.878949      -0.011639      -0.473660       1.522403       0.049290       1.718066           0.000002
           18              H       0.337700       9.444223       8.826117       0.140116       0.997958 0.76565132E+01  0.73698971E+02                                 1.610702                            1.584269      -0.637539       2.577908                    0.999950       3.226231       8.691792       0.517628       1.229301      -0.722372       0.004795       0.010129       0.023362       0.025911      -0.000887       0.003307      -0.000079      -0.008599       0.018694      -0.008250       0.001247       0.007004              1.613893       1.443290      -0.036631       0.256149       1.422492      -0.076329       1.975898           0.000003
           19              H       2.537064       2.671299       7.289943       0.137622       1.013558 0.76629673E+01  0.74660509E+02                                 1.684151                            1.626146      -1.218498       2.301471                    0.995558       3.565306      10.047013       0.485801       1.294057      -0.704718      -0.009524      -0.012059      -0.025994       0.030196       0.000067       0.001246       0.003200      -0.001946       0.024623      -0.005232      -0.003922       0.009154              1.708947       1.881868      -0.011646       0.475216       1.524115      -0.049401       1.720859           0.000002
           20              H       2.784709       2.794500       8.826117       0.139814       1.000284 0.76788532E+01  0.73971871E+02                                 1.613603                            1.586866      -0.637552       2.577721                    0.999951       3.229988       8.706859       0.517035       1.229747      -0.722268      -0.004528      -0.009906       0.023343       0.025759      -0.000841      -0.003538      -0.000004      -0.008309       0.018712      -0.008216       0.001102       0.007114              1.616871       1.445506      -0.036740      -0.257215       1.424632       0.076664       1.980477           0.000003
           21              C       6.670914       0.755538       0.856183       0.729580      19.422691 0.20492365E+03  0.40488681E+04                                 6.753054                            5.143336       0.021732       2.094647                    0.999532      20.415199      56.351659       0.640377       0.484093      -1.010468      -0.023095      -0.026589      -0.005374       0.035626       0.002260      -0.052017      -0.016320       0.064662       0.340319      -0.090426      -0.041628       0.132054              7.713822       9.032410       1.333212       1.706087       9.803289      -0.198485       4.305768           0.000004
           22              C       7.365635       2.045502       1.087435      -0.320665      29.431050 0.41822146E+03  0.97609170E+04                                 8.294512                            6.730002      -0.085322       1.962651                    0.998821      29.750420      85.886193       0.646199       0.406121      -1.068321       0.126737      -0.014675      -0.007884       0.127827       0.006052      -0.001569      -0.006301       0.050325       0.111570      -0.044925       0.007113       0.037811              9.439223      12.602169       3.537852       0.672782       9.491475       0.214587       6.224024           0.000001
           23              C       0.418048       3.324044       0.856183       0.729148      19.447580 0.20522938E+03  0.40568492E+04                                 6.762315                            5.149787       0.016153       2.092317                    0.999550      20.430415      56.426647       0.639420       0.484585      -1.010104       0.022411       0.026748      -0.006147       0.035433       0.001784       0.051465       0.015693       0.065701       0.337812      -0.090454      -0.040508       0.130962              7.724901       9.045559       1.336021      -1.708804       9.818331       0.198661       4.310813           0.000004
           24              C      -0.276676       2.034079       1.087435      -0.317850      29.332338 0.41650706E+03  0.97101871E+04                                 8.271753                            6.712349      -0.058321       1.971739                    0.998739      29.689111      85.640624       0.647654       0.405656      -1.068708      -0.128792       0.014313      -0.007301       0.129791       0.006364       0.001131       0.005736       0.053383       0.109486      -0.046063       0.009077       0.036986              9.411875      12.558846       3.521591      -0.669214       9.463485      -0.212997       6.213295           0.000001
           25              C       8.619234       3.869068       6.026316       0.729606      19.422404 0.20492020E+03  0.40487940E+04                                 6.753078                            5.143357       0.021890       2.094696                    0.999531      20.415030      56.351666       0.640362       0.484105      -1.010459       0.013821       0.032405       0.005362       0.035635      -0.024014       0.008063      -0.053932      -0.043500       0.340282      -0.090410      -0.041641       0.132051              7.713846       8.607520       1.126620      -0.924427      10.228238       1.447615       4.305779           0.000004
           26              C       7.762833       2.680277       5.795064      -0.320670      29.430950 0.41822056E+03  0.97608842E+04                                 8.294454                            6.729966      -0.085314       1.962651                    0.998821      29.750423      85.885957       0.646206       0.406117      -1.068324       0.068602      -0.107577       0.007881       0.127832      -0.016051      -0.004971      -0.004181      -0.040602       0.111590      -0.044927       0.007107       0.037820              9.439142       7.303833       0.962150      -0.101143      14.789585       0.698875       6.224010           0.000001
           27              C       3.575408       8.369665       6.026316       0.729144      19.447424 0.20522758E+03  0.40568056E+04                                 6.762286                            5.149773       0.016199       2.092332                    0.999550      20.430357      56.426472       0.639420       0.484587      -1.010103      -0.014252      -0.031853       0.006139       0.035432      -0.024734      -0.008388       0.053134      -0.043376       0.337846      -0.090457      -0.040507       0.130964              7.724859       8.619908       1.129096       0.925777      10.243867      -1.449965       4.310801           0.000004
           28              C       4.431812       9.558457       5.795064      -0.317854      29.331854 0.41649987E+03  0.97099282E+04                                 8.271463                            6.712138      -0.058185       1.971777                    0.998740      29.688704      85.637625       0.647689       0.405638      -1.068726      -0.069192       0.109567       0.007314       0.129792      -0.017043       0.004665       0.003513      -0.042947       0.109478      -0.046036       0.009055       0.036981              9.411519       7.285511       0.958081       0.101039      14.735916      -0.694952       6.213129           0.000001
           29              C       0.987618      11.483192      12.908815       0.729581      19.422689 0.20492363E+03  0.40488676E+04                                 6.753054                            5.143337       0.021732       2.094646                    0.999532      20.415199      56.351670       0.640377       0.484093      -1.010468       0.023095       0.026589       0.005374       0.035626       0.002260      -0.052017      -0.016320       0.064661       0.340319      -0.090426      -0.041628       0.132054              7.713823       9.032410       1.333212       1.706087       9.803291      -0.198485       4.305768           0.000004
           30              C       0.292897      10.193228      12.677563      -0.320665      29.431060 0.41822163E+03  0.97609224E+04                                 8.294515                            6.730004      -0.085323       1.962651                    0.998821      29.750430      85.886239       0.646199       0.406121      -1.068321      -0.126737       0.014675       0.007884       0.127827       0.006052      -0.001569      -0.006301       0.050325       0.111571      -0.044925       0.007113       0.037812              9.439226      12.602173       3.537854       0.672782       9.491479       0.214588       6.224026           0.000001
           31              C       7.240484       8.914686      12.908815       0.729147      19.447577 0.20522935E+03  0.40568484E+04                                 6.762315                            5.149786       0.016154       2.092317                    0.999550      20.430413      56.426640       0.639420       0.484585      -1.010104      -0.022411      -0.026748       0.006147       0.035433       0.001784       0.051465       0.015693       0.065701       0.337812      -0.090454      -0.040508       0.130962              7.724901       9.045558       1.336021      -1.708804       9.818330       0.198660       4.310813           0.000004
           32              C       7.935208      10.204651      12.677563      -0.317850      29.332319 0.41650674E+03  0.97101775E+04                                 8.271748                            6.712345      -0.058320       1.971740                    0.998739      29.689097      85.640567       0.647654       0.405656      -1.068708       0.128792      -0.014313       0.007301       0.129791       0.006364       0.001131       0.005736       0.053383       0.109487      -0.046063       0.009077       0.036986              9.411870      12.558838       3.521588      -0.669214       9.463479      -0.212997       6.213293           0.000001
           33              C      -0.960702       8.369662       7.738682       0.729606      19.422402 0.20492017E+03  0.40487936E+04                                 6.753079                            5.143358       0.021889       2.094695                    0.999531      20.415031      56.351681       0.640361       0.484106      -1.010459      -0.013821      -0.032405      -0.005362       0.035635      -0.024014       0.008063      -0.053932      -0.043500       0.340283      -0.090410      -0.041641       0.132051              7.713847       8.607521       1.126622      -0.924427      10.228241       1.447616       4.305780           0.000004
           34              C      -0.104301       9.558453       7.969934      -0.320670      29.430964 0.41822079E+03  0.97608913E+04                                 8.294459                            6.729969      -0.085315       1.962650                    0.998821      29.750436      85.886019       0.646205       0.406118      -1.068324      -0.068602       0.107577      -0.007881       0.127832      -0.016051      -0.004971      -0.004181      -0.040603       0.111592      -0.044928       0.007107       0.037821              9.439148       7.303837       0.962152      -0.101143      14.789595       0.698876       6.224012           0.000000
           35              C       4.083124       3.869065       7.738682       0.729144      19.447419 0.20522752E+03  0.40568042E+04                                 6.762285                            5.149772       0.016201       2.092333                    0.999550      20.430353      56.426454       0.639420       0.484587      -1.010103       0.014252       0.031853      -0.006139       0.035432      -0.024734      -0.008388       0.053134      -0.043376       0.337846      -0.090457      -0.040507       0.130964              7.724857       8.619906       1.129097       0.925777      10.243866      -1.449965       4.310800           0.000004
           36              C       3.226720       2.680273       7.969934      -0.317854      29.331853 0.41649984E+03  0.97099276E+04                                 8.271464                            6.712138      -0.058186       1.971777                    0.998740      29.688708      85.637647       0.647689       0.405638      -1.068726       0.069192      -0.109567      -0.007314       0.129792      -0.017043       0.004665       0.003513      -0.042947       0.109478      -0.046036       0.009055       0.036981              9.411520       7.285512       0.958081       0.101039      14.735917      -0.694952       6.213130           0.000001
           37              C       2.218385       5.708149       3.441249       0.530059      22.495977 0.25551312E+03  0.53242568E+04                                 7.253760                            5.662962       0.000572       2.056556                    0.999309      22.858621      64.383624       0.624532       0.470658      -1.019599       0.127170      -0.079585      -0.000018       0.150020       0.112341      -0.013540      -0.021605      -0.109211      -0.282118      -0.096462      -0.077889       0.174351              8.081522       6.487352      -1.397429       0.352889       5.128681       0.563960      12.628532           0.000003
           38              C       0.904089       6.530593       3.441249       0.528949      22.522347 0.25586312E+03  0.53334561E+04                                 7.259171                            5.666723       0.003691       2.057224                    0.999322      22.877423      64.451307       0.624335       0.470639      -1.019594      -0.126818       0.079371       0.000014       0.149608       0.112395       0.013234       0.021174      -0.109281      -0.283551      -0.096834      -0.077715       0.174549              8.087838       6.491743      -1.398418      -0.353387       5.132103      -0.564698      12.639668           0.000004
           39              C       5.440147       6.530581      10.323749       0.530059      22.495983 0.25551322E+03  0.53242588E+04                                 7.253758                            5.662961       0.000573       2.056557                    0.999309      22.858619      64.383593       0.624533       0.470658      -1.019599      -0.127170       0.079585       0.000018       0.150020       0.112341      -0.013540      -0.021605      -0.109211      -0.282118      -0.096462      -0.077889       0.174350              8.081520       6.487350      -1.397429       0.352889       5.128680       0.563960      12.628530           0.000004
           40              C       6.754443       5.708137      10.323749       0.528948      22.522365 0.25586336E+03  0.53334623E+04                                 7.259174                            5.666725       0.003690       2.057223                    0.999322      22.877433      64.451334       0.624335       0.470638      -1.019594       0.126818      -0.079370      -0.000014       0.149607       0.112395       0.013234       0.021174      -0.109280      -0.283551      -0.096834      -0.077714       0.174548              8.087841       6.491744      -1.398418      -0.353387       5.132104      -0.564698      12.639675           0.000004
           41              O       3.229855       7.822928       1.087435      -0.618865      31.843325 0.49986857E+03  0.11754334E+05                                 7.816175                            6.823555       0.750230       2.292111                    0.997809      27.421898      70.396627       0.745705       0.349299      -1.151253       0.030874       0.031089       0.053688       0.069298      -0.051926      -0.036892      -0.029179      -0.072563       0.111152      -0.097768       0.039627       0.058141              8.352201       7.052880      -1.326571       0.221993      12.454319      -1.329298       5.549402           0.000001
           42              O       5.496216       0.834356       0.452043      -0.765885      50.990451 0.75766715E+03  0.19872191E+05                                10.943959                            8.585564      -0.006646       1.991662                    0.997648      31.577415      87.087636       0.640101       0.364830      -1.132865       0.062646      -0.020068       0.007205       0.066176       0.018157      -0.005944      -0.013195       0.127385       0.236169      -0.106404       0.025769       0.080635             12.664325      19.605252      -0.572332       5.645306       9.329814      -1.209189       9.057908           0.000001
           43              O       2.630306       5.326628       2.343629      -0.607859      39.066914 0.58454666E+03  0.14393358E+05                                 9.192502                            7.568182       0.184639       2.080806                    0.997927      29.091917      78.173377       0.676968       0.367447      -1.128915       0.038903      -0.011015       0.089628       0.098326       0.099493      -0.032016       0.010704      -0.065166       0.099151      -0.127689       0.037558       0.090131             10.278561       6.859238      -0.732806      -2.240160       7.158514       2.431485      16.817932           0.000001
           44              O      -0.107352       4.415822       1.087435      -0.618547      31.789544 0.49879026E+03  0.11722026E+05                                 7.805202                            6.814141       0.746901       2.291236                    0.997773      27.404715      70.319502       0.746596       0.349088      -1.151487      -0.030055      -0.030857       0.054103       0.069156      -0.052434       0.037271       0.028655      -0.072774       0.108755      -0.097979       0.040666       0.057313              8.340299       7.042901      -1.325895      -0.221764      12.435785       1.327447       5.542212           0.000001
           45              O       1.592750       3.245227       0.452043      -0.765697      50.961660 0.75722195E+03  0.19857707E+05                                10.939935                            8.583157      -0.001809       1.993192                    0.997622      31.567901      87.056846       0.640174       0.364840      -1.132851      -0.062867       0.019839       0.007542       0.066353       0.017543       0.005717       0.013462       0.128457       0.236051      -0.106779       0.026204       0.080575             12.658866      19.596091      -0.572299      -5.642477       9.325910       1.208557       9.054596           0.000001
           46              O       0.492182       6.912118       2.343629      -0.607461      39.070585 0.58456552E+03  0.14394102E+05                                 9.193475                            7.568624       0.183796       2.080473                    0.997925      29.091009      78.174595       0.676897       0.367478      -1.128879      -0.039052       0.010985       0.090117       0.098827       0.099441       0.031984      -0.010675      -0.065580       0.099165      -0.127694       0.037561       0.090133             10.279896       6.859675      -0.732824       2.240081       7.158912      -2.432257      16.821101           0.000001
           47              O       0.758646       3.873882       5.795064      -0.618879      31.844251 0.49988787E+03  0.11754913E+05                                 7.816362                            6.823715       0.750239       2.292112                    0.997809      27.422201      70.398008       0.745691       0.349302      -1.151250      -0.014450      -0.041374      -0.053688       0.069304      -0.003530      -0.010109      -0.045929       0.126515       0.111153      -0.097772       0.039631       0.058141              8.352403      12.465372       1.304508      -1.292595       7.042312      -0.381541       5.549524           0.000001
           48              O       8.034756       4.891084       6.430456      -0.765888      50.990198 0.75766374E+03  0.19872076E+05                                10.943914                            8.585534      -0.006645       1.991663                    0.997647      31.577373      87.087430       0.640103       0.364829      -1.132865       0.045435      -0.047565      -0.007198       0.066171      -0.038875      -0.009261      -0.011117      -0.107241       0.236144      -0.106398       0.025771       0.080627             12.664266      11.744085      -4.393949      -3.555673      17.190868       4.548461       9.057844           0.000001
           49              O       2.741597       5.504494       4.538870      -0.607840      39.066431 0.58453651E+03  0.14393048E+05                                 9.192436                            7.568124       0.184538       2.080784                    0.997928      29.091678      78.172612       0.676969       0.367448      -1.128914       0.026916      -0.030175      -0.089636       0.098334       0.087077       0.023622      -0.024102      -0.116237       0.099156      -0.127685       0.037560       0.090125             10.278490       7.677513      -0.334958       3.166144       6.340101      -0.951612      16.817855           0.000001
           50              O       2.363799       8.364852       5.795064      -0.618547      31.790050 0.49880002E+03  0.11722325E+05                                 7.805320                            6.814239       0.746953       2.291252                    0.997774      27.404838      70.320253       0.746585       0.349092      -1.151483       0.014614       0.040518      -0.054095       0.069149      -0.003775       0.009486       0.046042       0.127421       0.108764      -0.097976       0.040657       0.057320              8.340426      12.447812       1.301539       1.290843       7.031177       0.380927       5.542288           0.000001
           51              O       4.159882       7.347647       6.430456      -0.765697      50.961445 0.75721869E+03  0.19857598E+05                                10.939880                            8.583126      -0.001837       1.993176                    0.997622      31.567931      87.056840       0.640177       0.364839      -1.132852      -0.045326       0.047871      -0.007547       0.066356      -0.039666       0.009608       0.011027      -0.106939       0.236076      -0.106778       0.026195       0.080583             12.658783      11.739103      -4.391799       3.553874      17.182670      -4.546185       9.054576           0.000001
           52              O       0.380863       6.734244       4.538870      -0.607469      39.070373 0.58456264E+03  0.14394006E+05                                 9.193427                            7.568591       0.183806       2.080476                    0.997926      29.090946      78.174223       0.676901       0.367477      -1.128880      -0.026959       0.030312      -0.090112       0.098822       0.087209      -0.023577       0.024094      -0.115892       0.099172      -0.127688       0.037560       0.090129             10.279839       7.677999      -0.335002      -3.166861       6.340550       0.951243      16.820968           0.000001
           53              O       4.428677       4.415802      12.677563      -0.618865      31.843322 0.49986852E+03  0.11754333E+05                                 7.816174                            6.823554       0.750230       2.292111                    0.997809      27.421898      70.396627       0.745705       0.349299      -1.151253      -0.030874      -0.031089      -0.053688       0.069298      -0.051926      -0.036892      -0.029179      -0.072563       0.111152      -0.097768       0.039627       0.058141              8.352200       7.052879      -1.326571       0.221993      12.454319      -1.329298       5.549402           0.000001
           54              O       2.162316      11.404374      13.312955      -0.765885      50.990483 0.75766780E+03  0.19872213E+05                                10.943965                            8.585569      -0.006648       1.991662                    0.997648      31.577426      87.087689       0.640100       0.364830      -1.132864      -0.062646       0.020068      -0.007204       0.066176       0.018157      -0.005944      -0.013195       0.127385       0.236169      -0.106404       0.025769       0.080635             12.664332      19.605261      -0.572331       5.645310       9.329821      -1.209190       9.057914           0.000001
           55              O       5.028226       6.912102      11.421369      -0.607858      39.066825 0.58454505E+03  0.14393308E+05                                 9.192485                            7.568168       0.184642       2.080807                    0.997927      29.091896      78.173271       0.676969       0.367447      -1.128916      -0.038903       0.011015      -0.089628       0.098326       0.099492      -0.032015       0.010704      -0.065165       0.099150      -0.127688       0.037558       0.090130             10.278541       6.859225      -0.732804      -2.240155       7.158501       2.431480      16.817896           0.000001
           56              O       7.765884       7.822908      12.677563      -0.618547      31.789547 0.49879034E+03  0.11722029E+05                                 7.805202                            6.814141       0.746900       2.291235                    0.997773      27.404718      70.319511       0.746596       0.349088      -1.151487       0.030054       0.030857      -0.054103       0.069156      -0.052434       0.037271       0.028655      -0.072774       0.108755      -0.097979       0.040666       0.057313              8.340299       7.042901      -1.325894      -0.221764      12.435785       1.327447       5.542212           0.000001
           57              O       6.065782       8.993503      13.312955      -0.765697      50.961657 0.75722196E+03  0.19857708E+05                                10.939934                            8.583158      -0.001809       1.993192                    0.997622      31.567904      87.056856       0.640174       0.364840      -1.132851       0.062867      -0.019839      -0.007542       0.066353       0.017543       0.005717       0.013461       0.128457       0.236051      -0.106778       0.026204       0.080575             12.658865      19.596088      -0.572298      -5.642477       9.325910       1.208556       9.054597           0.000001
           58              O       7.166350       5.326612      11.421369      -0.607460      39.070553 0.58456492E+03  0.14394083E+05                                 9.193467                            7.568618       0.183797       2.080473                    0.997925      29.091006      78.174567       0.676898       0.367478      -1.128879       0.039052      -0.010985      -0.090117       0.098827       0.099441       0.031984      -0.010675      -0.065580       0.099165      -0.127693       0.037560       0.090132             10.279888       6.859669      -0.732822       2.240078       7.158906      -2.432255      16.821088           0.000001
           59              O       6.899886       8.364848       7.969934      -0.618880      31.844259 0.49988802E+03  0.11754918E+05                                 7.816363                            6.823716       0.750238       2.292112                    0.997809      27.422205      70.398024       0.745691       0.349302      -1.151250       0.014450       0.041374       0.053688       0.069304      -0.003530      -0.010109      -0.045929       0.126515       0.111153      -0.097772       0.039631       0.058141              8.352404      12.465374       1.304510      -1.292595       7.042314      -0.381541       5.549525           0.000001
           60              O      -0.376224       7.347646       7.334542      -0.765888      50.990232 0.75766441E+03  0.19872099E+05                                10.943920                            8.585539      -0.006647       1.991663                    0.997647      31.577386      87.087486       0.640103       0.364829      -1.132865      -0.045435       0.047565       0.007197       0.066171      -0.038875      -0.009261      -0.011117      -0.107241       0.236144      -0.106398       0.025771       0.080627             12.664273      11.744091      -4.393949      -3.555675      17.190878       4.548464       9.057849           0.000001
           61              O       4.916935       6.734236       9.226128      -0.607840      39.066370 0.58453545E+03  0.14393014E+05                                 9.192423                            7.568114       0.184541       2.080784                    0.997928      29.091669      78.172550       0.676970       0.367448      -1.128915      -0.026916       0.030175       0.089636       0.098334       0.087077       0.023621      -0.024101      -0.116237       0.099156      -0.127685       0.037560       0.090125             10.278474       7.677502      -0.334958       3.166139       6.340093      -0.951611      16.817828           0.000001
           62              O       5.294733       3.873878       7.969934      -0.618547      31.790040 0.49879984E+03  0.11722319E+05                                 7.805318                            6.814238       0.746952       2.291252                    0.997774      27.404834      70.320239       0.746585       0.349092      -1.151483      -0.014615      -0.040518       0.054095       0.069149      -0.003775       0.009486       0.046042       0.127421       0.108764      -0.097976       0.040657       0.057320              8.340424      12.447809       1.301540       1.290842       7.031177       0.380927       5.542287           0.000001
           63              O       3.498650       4.891083       7.334542      -0.765697      50.961445 0.75721877E+03  0.19857601E+05                                10.939880                            8.583127      -0.001836       1.993176                    0.997622      31.567935      87.056853       0.640177       0.364839      -1.132852       0.045326      -0.047871       0.007546       0.066356      -0.039666       0.009608       0.011028      -0.106939       0.236077      -0.106778       0.026195       0.080583             12.658783      11.739101      -4.391797       3.553873      17.182671      -4.546186       9.054576           0.000001
           64              O       7.277669       5.504486       9.226128      -0.607469      39.070349 0.58456219E+03  0.14393992E+05                                 9.193421                            7.568587       0.183807       2.080476                    0.997926      29.090946      78.174207       0.676901       0.367477      -1.128880       0.026959      -0.030312       0.090112       0.098822       0.087208      -0.023577       0.024094      -0.115891       0.099172      -0.127688       0.037560       0.090128             10.279832       7.677993      -0.335002      -3.166857       6.340546       0.951242      16.820958           0.000001

******************************************************
Auxiliary information for the entire system
The total spin magnetic moment of the unit cell is   0.000000
The total net atomic charge of the unit cell is   -0.000001
Accuracy of reproducing the electrostatic potential in the unit cell:
  The inner radius (bohr) =    5.0000
  The outer radius (bohr) =   12.0000
  Valid grid points have density less than (e/(bohr^3)) =    0.0001
  The number of valid grid points were=        18696
  The rms potential error without charges in kcal/mol is=      6.94481
  The rms potential error with partial charges in kcal/mol is=      1.54509
  The RRMSE value at monopole order=      0.22248
  The rms potential error with partial charges and cloud penetration in kcal/mol is=      1.54503
  The RRMSE value at monopole order with cloud penetration is=      0.22247
  The rms potential error with partial charges and atomic dipoles in kcal/mol is=      0.82792
  The RRMSE value at dipole order=      0.11921
  The rms potential error with partial charges, atomic dipoles and cloud penetration in kcal/mol is=      0.82328
  The RRMSE value at dipole order with cloud penetration=      0.11855

******************************************************
The electron densities and ab initio electrostatic potential were computed in VASP using the PBE functional and
projector augmented wave method. See the main text of the journal article for a description of computational details.
The atomic charges, dipoles, and quadrupoles were computed with the DDEC6 method as described in
(a) T. A. Manz and N. Gabaldon Limas, RSC Adv. 6 (2016) 47771-47801 DOI: 10.1039/c6ra04656h
(b) N. Gabaldon Limas and T. A. Manz, RSC Adv. 8 (2018) 2678-2707 DOI: 10.1039/c7ra11829e.
For each atom in the material, the electron cloud parameters were fit to the spherically averaged atom-in-material
electron density using radial positions for which this density was between 10^-4 and 10^-2 electrons per cubic bohr.
The polarizabilities, dispersion coefficients, and quantum Drude oscillator (QDO) parameters were fit using the MCLF method.
The magnetic structure of the system was optimized in VASP from the default ferromagnetic initial guess using spin polarization.
The atomic spin moments (ASMs) were computed on this optimized magnetic structure using the DDEC6 partition as inputs
to the method of T. A. Manz and D. S. Sholl, J. Chem. Theory Comput. 7 (2011) 4146-4164 DOI: 10.1021/ct200539n.
The RMSE and RRMSE were computed using a uniform grid with Ewald summation.
