# Supplementary material for: A collection of forcefield precursors for metal–organic frameworks
Source: RSC Adv. 2019 Nov 13;9(63):36492–507. doi: 10.1039/c9ra07327b (PMC9075174; doi:10.1039/c9ra07327b)
Supplement: RA-009-C9RA07327B-s4327 [file RA-009-C9RA07327B-s4327.xyz]

  216
jmolscript: load "" {1 1 1} spacegroup "x,y,z" unitcell [{     13.199000     0.000000     0.000000 }, {      0.000000    13.645000     0.000000 }, {      0.000000     0.000000    20.033000 }]
Cd     1.764838     7.662759    12.999414     0.827086
Cd     4.834662     7.662759     7.033586     0.827086
Cd     4.834662     0.840259     2.982914     0.827086
Cd     1.764838     0.840259    17.050086     0.827086
Cd     8.364338    12.804741    17.050086     0.827086
Cd    11.434162    12.804741     2.982914     0.827086
Cd    11.434162     5.982241     7.033586     0.827086
Cd     8.364338     5.982241    12.999414     0.827086
H     10.473406     2.206396    14.686192     0.141620
H     11.999211     0.848719    15.711882     0.096906
H      1.648555     3.420801    15.102879     0.098840
H      5.608255    13.014601     0.128211     0.096801
H      5.266401    11.902533     1.181947     0.104636
H      3.987418     1.069768    19.656380     0.118678
H      4.496899    13.015965    18.037713     0.110482
H      3.437020    11.902533    17.711175     0.105314
H      2.923579    10.299246    19.347871     0.102086
H      9.325093     2.206396     5.346808     0.141620
H      7.799289     0.848719     4.321118     0.096906
H      4.950945     3.420801     4.930121     0.098840
H      0.991245    13.014601    19.904789     0.096801
H      1.333099    11.902533    18.851053     0.104636
H      2.612082     1.069768     0.376620     0.118678
H      2.102601    13.015965     1.995287     0.110482
H      3.162480    11.902533     2.321825     0.105314
H      3.675922    10.299246     0.685129     0.102086
H      9.325093     9.028897     4.669692     0.141620
H      7.799289     7.671219     5.695382     0.096906
H      4.950945    10.243301     5.086379     0.098839
H      0.991245     6.192101    10.144711     0.096801
H      1.333099     5.080033    11.198447     0.104636
H      2.612082     7.892268     9.639880     0.118678
H      2.102601     6.193466     8.021213     0.110482
H      3.162480     5.080033     7.694675     0.105314
H      3.675922     3.476746     9.331371     0.102086
H     10.473406     9.028897    15.363308     0.141620
H     11.999211     7.671219    14.337618     0.096906
H      1.648555    10.243301    14.946621     0.098839
H      5.608255     6.192101     9.888289     0.096801
H      5.266401     5.080033     8.834553     0.104636
H      3.987418     7.892268    10.393120     0.118678
H      4.496899     6.193466    12.011787     0.110482
H      3.437020     5.080033    12.338325     0.105314
H      2.923579     3.476746    10.701629     0.102086
H      3.873906     4.616104    15.363308     0.141620
H      5.399711     5.973781    14.337618     0.096906
H      8.248055     3.401698    14.946621     0.098840
H     12.207755     7.452899     9.888289     0.096801
H     11.865901     8.564967     8.834553     0.104636
H     10.586918     5.752732    10.393120     0.118678
H     11.096399     7.451535    12.011787     0.110482
H     10.036520     8.564967    12.338325     0.105314
H      9.523078    10.168254    10.701629     0.102086
H      2.725594     4.616104     4.669692     0.141620
H      1.199789     5.973781     5.695382     0.096906
H     11.550445     3.401698     5.086379     0.098840
H      7.590745     7.452899    10.144711     0.096801
H      7.932599     8.564967    11.198447     0.104636
H      9.211582     5.752732     9.639880     0.118678
H      8.702101     7.451535     8.021213     0.110482
H      9.761980     8.564967     7.694675     0.105314
H     10.275421    10.168254     9.331371     0.102086
H      2.725594    11.438604     5.346808     0.141620
H      1.199789    12.796281     4.321118     0.096906
H     11.550445    10.224198     4.930121     0.098839
H      7.590745     0.630399    19.904789     0.096801
H      7.932599     1.742467    18.851053     0.104636
H      9.211582    12.575232     0.376620     0.118678
H      8.702101     0.629034     1.995287     0.110482
H      9.761980     1.742467     2.321825     0.105314
H     10.275421     3.345754     0.685129     0.102086
H      3.873906    11.438604    14.686192     0.141620
H      5.399711    12.796281    15.711882     0.096906
H      8.248055    10.224198    15.102879     0.098839
H     12.207755     0.630399     0.128211     0.096801
H     11.865901     1.742467     1.181947     0.104636
H     10.586918    12.575232    19.656380     0.118678
H     11.096399     0.629034    18.037713     0.110482
H     10.036520     1.742467    17.711175     0.105314
H      9.523078     3.345754    19.347871     0.102086
C      0.489683    12.115395    16.286829     0.575837
C     13.129045    10.869607    15.703869    -0.090315
C     11.744470    10.529846    15.792014     0.043355
C     10.675351     4.625655    13.740635     0.574119
C     11.359059     9.304526    15.287182    -0.155350
C     12.282989     8.492648    14.670166     0.108411
C      0.756303     3.182014    15.004717     0.059162
C      1.707951    12.468801    19.546198    -0.055653
C      2.803468    12.461978     1.614660    -0.051633
C      6.109817    12.115395     3.746171     0.575837
C      6.669455    10.869607     4.329131    -0.090315
C      8.054030    10.529846     4.240986     0.043355
C      9.123149     4.625655     6.292365     0.574119
C      8.439441     9.304526     4.745818    -0.155350
C      7.515511     8.492648     5.362834     0.108411
C      5.843197     3.182014     5.028283     0.059162
C      4.891549    12.468801     0.486802    -0.055653
C      3.796032    12.461978    18.418340    -0.051633
C      6.109817     5.292896     6.270329     0.575836
C      6.669455     4.047107     5.687369    -0.090306
C      8.054030     3.707346     5.775514     0.043354
C      9.123149    11.448155     3.724135     0.574119
C      8.439441     2.482025     5.270682    -0.155350
C      7.515511     1.670148     4.653666     0.108411
C      5.843197    10.004514     4.988217     0.059171
C      4.891549     5.646301     9.529698    -0.055653
C      3.796032     5.639478    11.631160    -0.051633
C      0.489683     5.292896    13.762671     0.575836
C     13.129045     4.047107    14.345631    -0.090306
C     11.744470     3.707346    14.257486     0.043354
C     10.675351    11.448155    16.308865     0.574119
C     11.359059     2.482025    14.762318    -0.155350
C     12.282989     1.670148    15.379334     0.108411
C      0.756303    10.004514    15.044783     0.059171
C      1.707951     5.646301    10.503302    -0.055653
C      2.803468     5.639478     8.401840    -0.051633
C      3.299750     0.499407     0.000000    -0.047912
C      3.299750    10.872336     0.000000    -0.037818
C      3.299750     7.321907    10.016500    -0.047912
C      3.299750     4.049836    10.016500    -0.037818
C      7.089183     8.352104    13.762671     0.575837
C      6.529545     9.597893    14.345631    -0.090315
C      5.144970     9.937653    14.257486     0.043355
C      4.075851     2.196845    16.308865     0.574119
C      4.759559    11.162975    14.762318    -0.155350
C      5.683489    11.974852    15.379334     0.108411
C      7.355803     3.640486    15.044783     0.059162
C      8.307451     7.998699    10.503302    -0.055653
C      9.402968     8.005521     8.401840    -0.051633
C     12.709317     8.352104     6.270329     0.575837
C      0.069955     9.597893     5.687369    -0.090315
C      1.454530     9.937653     5.775514     0.043355
C      2.523649     2.196845     3.724135     0.574119
C      1.839941    11.162975     5.270682    -0.155350
C      0.916011    11.974852     4.653666     0.108411
C     12.442697     3.640486     4.988217     0.059162
C     11.491049     7.998699     9.529698    -0.055653
C     10.395532     8.005521    11.631160    -0.051633
C     12.709317     1.529604     3.746171     0.575836
C      0.069955     2.775393     4.329131    -0.090306
C      1.454530     3.115153     4.240986     0.043354
C      2.523649     9.019345     6.292365     0.574119
C      1.839941     4.340475     4.745818    -0.155350
C      0.916011     5.152352     5.362834     0.108411
C     12.442697    10.462986     5.028283     0.059171
C     11.491049     1.176199     0.486802    -0.055653
C     10.395532     1.183022    18.418340    -0.051633
C      7.089183     1.529604    16.286829     0.575836
C      6.529545     2.775393    15.703869    -0.090306
C      5.144970     3.115153    15.792014     0.043354
C      4.075851     9.019345    13.740635     0.574119
C      4.759559     4.340475    15.287182    -0.155350
C      5.683489     5.152352    14.670166     0.108411
C      7.355803    10.462986    15.004717     0.059171
C      8.307451     1.176199    19.546198    -0.055653
C      9.402968     1.183022     1.614660    -0.051633
C      9.899250     6.323093    10.016500    -0.047912
C      9.899250     9.595164    10.016500    -0.037817
C      9.899250    13.145593     0.000000    -0.047912
C      9.899250     2.772664     0.000000    -0.037817
N      0.356373     8.824222    14.529935    -0.231787
N      2.717674    13.325707    18.969248    -0.138396
N      2.251749    11.630998     0.574947    -0.173302
N      6.243127     8.824222     5.503065    -0.231787
N      3.881826    13.325707     1.063752    -0.138396
N      4.347751    11.630998    19.458053    -0.173302
N      6.243127     2.001721     4.513435    -0.231786
N      3.881826     6.503207     8.952748    -0.138396
N      4.347751     4.808498    10.591447    -0.173302
N      0.356373     2.001721    15.519565    -0.231786
N      2.717674     6.503207    11.080252    -0.138396
N      2.251749     4.808498     9.441553    -0.173302
N      6.955873    11.643278    15.519565    -0.231787
N      9.317174     7.141793    11.080252    -0.138396
N      8.851249     8.836502     9.441553    -0.173302
N     12.842627    11.643278     4.513435    -0.231787
N     10.481326     7.141793     8.952748    -0.138396
N     10.947251     8.836502    10.591447    -0.173302
N     12.842627     4.820778     5.503065    -0.231786
N     10.481326     0.319293     1.063752    -0.138396
N     10.947251     2.014002    19.458053    -0.173302
N      6.955873     4.820778    14.529935    -0.231786
N      9.317174     0.319293    18.969248    -0.138396
N      8.851249     2.014002     0.574947    -0.173302
O      1.661754    12.459250    15.946268    -0.555048
O     13.008934     5.984697    12.979381    -0.566994
O     10.139472     4.283165    12.634813    -0.577219
O     10.296540     5.576711    14.417750    -0.524777
O      4.937746    12.459250     4.086732    -0.555048
O      6.789566     5.984697     7.053619    -0.566994
O      9.659028     4.283165     7.398187    -0.577219
O      9.501960     5.576711     5.615250    -0.524777
O      4.937746     5.636749     5.929768    -0.555048
O      6.789566    12.807197     2.962881    -0.566994
O      9.659028    11.105666     2.618313    -0.577219
O      9.501960    12.399211     4.401250    -0.524777
O      1.661754     5.636749    14.103232    -0.555048
O     13.008934    12.807197    17.070119    -0.566994
O     10.139472    11.105666    17.414687    -0.577219
O     10.296540    12.399211    15.631750    -0.524777
O      8.261254     8.008250    14.103232    -0.555048
O      6.409434     0.837803    17.070119    -0.566994
O      3.539972     2.539334    17.414687    -0.577219
O      3.697040     1.245789    15.631750    -0.524777
O     11.537246     8.008250     5.929768    -0.555048
O      0.190066     0.837803     2.962881    -0.566994
O      3.059528     2.539334     2.618313    -0.577219
O      2.902460     1.245789     4.401250    -0.524777
O     11.537246     1.185751     4.086732    -0.555048
O      0.190066     7.660303     7.053619    -0.566994
O      3.059528     9.361835     7.398187    -0.577219
O      2.902460     8.068289     5.615250    -0.524777
O      8.261254     1.185751    15.946268    -0.555048
O      6.409434     7.660303    12.979381    -0.566994
O      3.539972     9.361835    12.634813    -0.577219
O      3.697040     8.068289    14.417750    -0.524777

The following XYZ coordinates are in angstroms. Other properties are in atomic units.
The sperically averaged electron density of each atom fit to a function of the form exp(a - br)
eigen_1, eigen_2 and eigen_3 are the three eigenvalues of traceless quadrupole moment tensor
  atom number  atomic symbol              X              Y              Z     net charge C6 coefficient C8 coefficient C10 coefficient fluctuating dipole atomic polarizability isotropic forcefield polarizability              a              b squared Pearson coefficient          <r^3>          <r^4>         wp_QDO          m_QDO          q_QDO       dipole_x       dipole_y       dipole_z         dipole            Qxy            Qxz            Qyz     Q(x^2-y^2)  Q(3z^2 - R^2)        eigen_1        eigen_2        eigen_3 static polarizability      alpha(xx)      alpha(xy)      alpha(xz)      alpha(yy)      alpha(yz)      alpha(zz) atomic spin moment
            1             Cd       1.764838       7.662759      12.999414       0.827086     157.425976 0.41291710E+04  0.15499216E+06                                22.081564                           19.794480       1.351207       2.105184                    0.997988      79.556405     211.969380       0.458567       0.355842      -1.217035       0.011029       0.007803       0.029268       0.032235       0.000291       0.164093      -0.139726      -0.006127      -0.098345      -0.225476       0.017157       0.208319             25.331894      26.987414       0.997637      -5.981080      25.342254       8.183894      23.666012          -0.000000
            2             Cd       4.834662       7.662759       7.033586       0.827086     157.425971 0.41291709E+04  0.15499216E+06                                22.081564                           19.794480       1.351207       2.105184                    0.997988      79.556404     211.969377       0.458567       0.355842      -1.217035      -0.011029       0.007803      -0.029268       0.032235      -0.000291       0.164093       0.139726      -0.006127      -0.098345      -0.225476       0.017157       0.208319             25.331893      26.987413      -0.997638      -5.981079      25.342254      -8.183894      23.666012          -0.000000
            3             Cd       4.834662       0.840259       2.982914       0.827086     157.425956 0.41291690E+04  0.15499207E+06                                22.081561                           19.794474       1.351208       2.105184                    0.997988      79.556398     211.969341       0.458567       0.355841      -1.217035      -0.011029       0.007804       0.029268       0.032235      -0.000291      -0.164093      -0.139726      -0.006127      -0.098345      -0.225476       0.017157       0.208319             25.331895      26.987414      -0.997639       5.981082      25.342259       8.183894      23.666011          -0.000000
            4             Cd       1.764838       0.840259      17.050086       0.827086     157.425967 0.41291694E+04  0.15499208E+06                                22.081562                           19.794475       1.351208       2.105184                    0.997988      79.556399     211.969347       0.458567       0.355841      -1.217035       0.011029       0.007803      -0.029268       0.032235       0.000291      -0.164093       0.139726      -0.006127      -0.098345      -0.225476       0.017157       0.208319             25.331896      26.987417       0.997639       5.981083      25.342261      -8.183894      23.666012          -0.000000
            5             Cd       8.364338      12.804741      17.050086       0.827086     157.425972 0.41291710E+04  0.15499216E+06                                22.081564                           19.794480       1.351207       2.105184                    0.997988      79.556405     211.969381       0.458567       0.355842      -1.217035       0.011029      -0.007803      -0.029268       0.032235      -0.000291      -0.164093      -0.139726      -0.006126      -0.098345      -0.225476       0.017157       0.208319             25.331893      26.987416      -0.997638       5.981081      25.342252       8.183892      23.666010          -0.000000
            6             Cd      11.434162      12.804741       2.982914       0.827086     157.425959 0.41291705E+04  0.15499214E+06                                22.081562                           19.794479       1.351207       2.105184                    0.997988      79.556403     211.969371       0.458567       0.355841      -1.217035      -0.011029      -0.007803       0.029268       0.032235       0.000291      -0.164093       0.139726      -0.006127      -0.098345      -0.225476       0.017157       0.208319             25.331891      26.987415       0.997638       5.981080      25.342250      -8.183891      23.666008          -0.000000
            7             Cd      11.434162       5.982241       7.033586       0.827086     157.425942 0.41291694E+04  0.15499208E+06                                22.081560                           19.794475       1.351208       2.105184                    0.997988      79.556398     211.969343       0.458567       0.355841      -1.217035      -0.011029      -0.007804      -0.029267       0.032235       0.000291       0.164093      -0.139726      -0.006127      -0.098345      -0.225476       0.017157       0.208319             25.331892      26.987407       0.997638      -5.981081      25.342260       8.183894      23.666009          -0.000000
            8             Cd       8.364338       5.982241      12.999414       0.827086     157.425945 0.41291696E+04  0.15499209E+06                                22.081561                           19.794476       1.351208       2.105184                    0.997988      79.556398     211.969345       0.458567       0.355841      -1.217035       0.011029      -0.007804       0.029268       0.032235      -0.000291       0.164093       0.139726      -0.006127      -0.098345      -0.225476       0.017157       0.208319             25.331892      26.987407      -0.997638      -5.981081      25.342261      -8.183894      23.666010          -0.000000
            9              H      10.473406       2.206396      14.686192       0.141620       1.085635 0.76926211E+01  0.75014843E+02                                 1.772204                            1.642872      -1.050072       2.401109                    0.997682       3.400329       9.583373       0.477385       1.315722      -0.701864      -0.033565      -0.014695      -0.007478       0.037396       0.002058       0.007759      -0.002985      -0.002140      -0.030856      -0.014296       0.006397       0.007898              1.838978       2.470295       0.262360      -0.004075       1.607419      -0.129357       1.439221          -0.000000
           10              H      11.999211       0.848719      15.711882       0.096906       1.125515 0.75872226E+01  0.74299037E+02                                 1.849647                            1.649818      -1.229371       2.287895                    0.994897       3.804199      11.016324       0.464928       1.345304      -0.692649      -0.017961      -0.039157       0.010400       0.044318       0.002832      -0.002092      -0.005212       0.005191      -0.023572      -0.010245       0.001397       0.008848              1.996969       1.640086       0.272511      -0.152004       2.663107      -0.585251       1.687714          -0.000000
           11              H       1.648555       3.420801      15.102879       0.098840       1.150030 0.81527126E+01  0.81106543E+02                                 1.860950                            1.700446      -1.309020       2.256326                    0.993655       3.810202      11.041812       0.462911       1.330010      -0.696156       0.041733       0.012321       0.005223       0.043826       0.001951       0.003692       0.000846       0.019563      -0.017925      -0.007333      -0.006347       0.013680              1.944232       2.711785       0.220567       0.149074       1.647617      -0.167228       1.473292          -0.000000
           12              H       5.608255      13.014601       0.128211       0.096801       1.023277 0.75496563E+01  0.73624710E+02                                 1.733015                            1.644451      -0.944506       2.423603                    0.996383       3.663451      10.486479       0.467588       1.343217      -0.694940       0.026746       0.016990      -0.016889       0.035906       0.000523      -0.005945      -0.000892       0.002561      -0.019052      -0.009014       0.001796       0.007219              1.792767       2.238353       0.459468      -0.245576       1.559590      -0.191357       1.580359          -0.000000
           13              H       5.266401      11.902533       1.181947       0.104636       1.275780 0.10076705E+02  0.10507113E+03                                 1.970025                            1.871792      -1.252252       2.281788                    0.993437       3.813670      11.096118       0.450519       1.303851      -0.703811       0.017332      -0.028539       0.024148       0.041207      -0.011971      -0.000950      -0.006883      -0.005479      -0.012780      -0.013254      -0.002371       0.015625              2.034816       1.975396      -0.222067       0.533280       1.748747      -0.426311       2.380306          -0.000000
           14              H       3.987418       1.069768      19.656380       0.118678       1.151425 0.90079074E+01  0.91306076E+02                                 1.849704                            1.781378      -1.025478       2.403454                    0.996320       3.553564      10.185221       0.457415       1.321051      -0.701695       0.027791       0.027807      -0.014668       0.041961       0.008551      -0.001005       0.001892      -0.000585      -0.023945      -0.008949      -0.003619       0.012568              1.883513       2.002651       0.396309      -0.317894       1.842999      -0.279729       1.804890          -0.000000
           15              H       4.496899      13.015965      18.037713       0.110482       0.963524 0.70199111E+01  0.67867227E+02                                 1.720618                            1.628463      -1.230378       2.298560                    0.993116       3.796505      11.161768       0.447221       1.416626      -0.679264       0.029863       0.021359      -0.014655       0.039532       0.001754      -0.002179      -0.002114       0.005634      -0.003995      -0.003895      -0.001243       0.005138              1.787979       1.951521       0.381699      -0.416476       1.602930      -0.230141       1.809487           0.000000
           16              H       3.437020      11.902533      17.711175       0.105314       1.181514 0.92249846E+01  0.94749155E+02                                 1.916998                            1.825786      -1.254363       2.279104                    0.993354       3.878675      11.458853       0.440079       1.355082      -0.692211      -0.009253      -0.024209      -0.026263       0.036898       0.001777      -0.001533       0.006414      -0.016102       0.003066      -0.009362      -0.002140       0.011501              1.986121       1.744704       0.182119       0.267436       1.744566       0.479276       2.469091          -0.000000
           17              H       2.923579      10.299246      19.347871       0.102086       1.192150 0.91406194E+01  0.90774651E+02                                 1.732177                            1.670857      -0.736958       2.524156                    0.999465       3.241900       8.500552       0.538497       1.145339      -0.744937      -0.014214      -0.021363      -0.025806       0.036392       0.003491      -0.000022       0.006566      -0.001702      -0.003214      -0.007301      -0.000461       0.007762              1.743415       1.489325       0.212176       0.264089       1.858575       0.421830       1.882343          -0.000001
           18              H       9.325093       2.206396       5.346808       0.141620       1.085634 0.76926158E+01  0.75014782E+02                                 1.772203                            1.642871      -1.050072       2.401109                    0.997682       3.400329       9.583374       0.477385       1.315722      -0.701864       0.033565      -0.014695       0.007478       0.037396      -0.002058       0.007759       0.002985      -0.002140      -0.030856      -0.014296       0.006397       0.007898              1.838978       2.470294      -0.262360      -0.004075       1.607419       0.129357       1.439221          -0.000000
           19              H       7.799289       0.848719       4.321118       0.096906       1.125516 0.75872234E+01  0.74299045E+02                                 1.849647                            1.649818      -1.229371       2.287896                    0.994897       3.804199      11.016323       0.464928       1.345304      -0.692650       0.017961      -0.039157      -0.010400       0.044318      -0.002832      -0.002092       0.005212       0.005191      -0.023572      -0.010245       0.001397       0.008848              1.996969       1.640086      -0.272511      -0.152004       2.663107       0.585251       1.687714          -0.000000
           20              H       4.950945       3.420801       4.930121       0.098840       1.150030 0.81527126E+01  0.81106543E+02                                 1.860950                            1.700446      -1.309020       2.256326                    0.993655       3.810202      11.041812       0.462911       1.330010      -0.696156      -0.041733       0.012321      -0.005223       0.043826      -0.001951       0.003692      -0.000846       0.019563      -0.017925      -0.007333      -0.006347       0.013680              1.944232       2.711785      -0.220567       0.149074       1.647617       0.167228       1.473292          -0.000000
           21              H       0.991245      13.014601      19.904789       0.096801       1.023277 0.75496563E+01  0.73624710E+02                                 1.733015                            1.644451      -0.944506       2.423603                    0.996383       3.663451      10.486479       0.467588       1.343217      -0.694940      -0.026746       0.016990       0.016889       0.035906      -0.000523      -0.005945       0.000892       0.002561      -0.019052      -0.009014       0.001796       0.007219              1.792767       2.238353      -0.459468      -0.245576       1.559590       0.191357       1.580359          -0.000000
           22              H       1.333099      11.902533      18.851053       0.104636       1.275780 0.10076701E+02  0.10507107E+03                                 1.970025                            1.871792      -1.252252       2.281788                    0.993437       3.813669      11.096113       0.450519       1.303851      -0.703811      -0.017332      -0.028539      -0.024148       0.041207       0.011971      -0.000950       0.006883      -0.005479      -0.012780      -0.013254      -0.002371       0.015625              2.034816       1.975395       0.222067       0.533279       1.748746       0.426311       2.380305          -0.000000
           23              H       2.612082       1.069768       0.376620       0.118678       1.151425 0.90079077E+01  0.91306078E+02                                 1.849704                            1.781378      -1.025478       2.403454                    0.996320       3.553564      10.185220       0.457416       1.321050      -0.701695      -0.027791       0.027807       0.014668       0.041961      -0.008551      -0.001005      -0.001892      -0.000585      -0.023945      -0.008949      -0.003619       0.012568              1.883513       2.002650      -0.396309      -0.317894       1.842998       0.279729       1.804889          -0.000000
           24              H       2.102601      13.015965       1.995287       0.110482       0.963525 0.70199163E+01  0.67867285E+02                                 1.720618                            1.628463      -1.230378       2.298560                    0.993116       3.796506      11.161769       0.447221       1.416625      -0.679265      -0.029863       0.021359       0.014655       0.039532      -0.001754      -0.002179       0.002114       0.005634      -0.003995      -0.003895      -0.001243       0.005138              1.787979       1.951521      -0.381700      -0.416476       1.602930       0.230141       1.809487           0.000000
           25              H       3.162480      11.902533       2.321825       0.105314       1.181515 0.92249899E+01  0.94749215E+02                                 1.916998                            1.825786      -1.254363       2.279104                    0.993354       3.878676      11.458853       0.440080       1.355081      -0.692211       0.009253      -0.024209       0.026263       0.036898      -0.001777      -0.001533      -0.006414      -0.016102       0.003066      -0.009362      -0.002140       0.011501              1.986120       1.744704      -0.182119       0.267436       1.744566      -0.479276       2.469091          -0.000000
           26              H       3.675922      10.299246       0.685129       0.102086       1.192150 0.91406201E+01  0.90774657E+02                                 1.732176                            1.670856      -0.736957       2.524156                    0.999465       3.241900       8.500551       0.538497       1.145339      -0.744937       0.014214      -0.021363       0.025806       0.036392      -0.003491      -0.000022      -0.006566      -0.001702      -0.003215      -0.007301      -0.000461       0.007762              1.743414       1.489326      -0.212176       0.264089       1.858574      -0.421829       1.882343          -0.000001
           27              H       9.325093       9.028897       4.669692       0.141620       1.085635 0.76926217E+01  0.75014849E+02                                 1.772204                            1.642871      -1.050073       2.401109                    0.997682       3.400330       9.583376       0.477385       1.315722      -0.701864       0.033565      -0.014695      -0.007478       0.037396      -0.002058      -0.007759      -0.002985      -0.002140      -0.030856      -0.014296       0.006397       0.007898              1.838978       2.470295      -0.262360       0.004075       1.607419      -0.129358       1.439221          -0.000000
           28              H       7.799289       7.671219       5.695382       0.096906       1.125516 0.75872228E+01  0.74299042E+02                                 1.849648                            1.649818      -1.229371       2.287896                    0.994897       3.804199      11.016325       0.464927       1.345304      -0.692649       0.017961      -0.039157       0.010400       0.044318      -0.002832       0.002092      -0.005212       0.005191      -0.023572      -0.010245       0.001397       0.008848              1.996970       1.640086      -0.272512       0.152005       2.663108      -0.585251       1.687715          -0.000000
           29              H       4.950945      10.243301       5.086379       0.098839       1.150037 0.81527654E+01  0.81107190E+02                                 1.860956                            1.700451      -1.309024       2.256324                    0.993655       3.810211      11.041842       0.462911       1.330009      -0.696156      -0.041733       0.012321       0.005223       0.043826      -0.001951      -0.003692       0.000846       0.019563      -0.017925      -0.007333      -0.006348       0.013681              1.944239       2.711799      -0.220569      -0.149075       1.647621      -0.167228       1.473296          -0.000000
           30              H       0.991245       6.192101      10.144711       0.096801       1.023277 0.75496563E+01  0.73624710E+02                                 1.733015                            1.644451      -0.944506       2.423603                    0.996383       3.663451      10.486479       0.467588       1.343217      -0.694940      -0.026746       0.016990      -0.016889       0.035906      -0.000523       0.005945      -0.000892       0.002561      -0.019052      -0.009014       0.001796       0.007219              1.792767       2.238353      -0.459468       0.245576       1.559590      -0.191357       1.580359          -0.000000
           31              H       1.333099       5.080033      11.198447       0.104636       1.275781 0.10076710E+02  0.10507120E+03                                 1.970026                            1.871793      -1.252253       2.281788                    0.993437       3.813670      11.096119       0.450519       1.303851      -0.703811      -0.017332      -0.028539       0.024148       0.041207       0.011971       0.000950      -0.006883      -0.005479      -0.012780      -0.013253      -0.002371       0.015625              2.034817       1.975397       0.222067      -0.533280       1.748747      -0.426311       2.380307          -0.000000
           32              H       2.612082       7.892268       9.639880       0.118678       1.151425 0.90079077E+01  0.91306078E+02                                 1.849704                            1.781378      -1.025478       2.403454                    0.996320       3.553564      10.185220       0.457416       1.321050      -0.701695      -0.027791       0.027807      -0.014668       0.041961      -0.008551       0.001005       0.001892      -0.000585      -0.023945      -0.008949      -0.003619       0.012568              1.883513       2.002650      -0.396309       0.317894       1.842998      -0.279729       1.804889          -0.000000
           33              H       2.102601       6.193466       8.021213       0.110482       0.963525 0.70199184E+01  0.67867311E+02                                 1.720618                            1.628463      -1.230378       2.298560                    0.993116       3.796506      11.161770       0.447221       1.416626      -0.679265      -0.029863       0.021359      -0.014655       0.039532      -0.001754       0.002179      -0.002114       0.005634      -0.003995      -0.003895      -0.001243       0.005138              1.787980       1.951521      -0.381700       0.416476       1.602931      -0.230141       1.809487           0.000000
           34              H       3.162480       5.080033       7.694675       0.105314       1.181514 0.92249829E+01  0.94749134E+02                                 1.916998                            1.825786      -1.254363       2.279104                    0.993354       3.878675      11.458853       0.440079       1.355082      -0.692211       0.009253      -0.024209      -0.026263       0.036898      -0.001777       0.001533       0.006414      -0.016102       0.003066      -0.009362      -0.002140       0.011501              1.986120       1.744704      -0.182119      -0.267436       1.744566       0.479276       2.469091          -0.000000
           35              H       3.675922       3.476746       9.331371       0.102086       1.192150 0.91406223E+01  0.90774686E+02                                 1.732177                            1.670857      -0.736958       2.524156                    0.999465       3.241900       8.500552       0.538497       1.145339      -0.744937       0.014214      -0.021363      -0.025806       0.036392      -0.003491       0.000022       0.006566      -0.001702      -0.003214      -0.007301      -0.000461       0.007762              1.743415       1.489326      -0.212176      -0.264090       1.858575       0.421829       1.882343          -0.000001
           36              H      10.473406       9.028897      15.363308       0.141620       1.085636 0.76926280E+01  0.75014924E+02                                 1.772204                            1.642872      -1.050073       2.401109                    0.997682       3.400330       9.583376       0.477385       1.315722      -0.701864      -0.033565      -0.014695       0.007478       0.037396       0.002058      -0.007759       0.002985      -0.002140      -0.030856      -0.014296       0.006397       0.007898              1.838979       2.470296       0.262360       0.004075       1.607420       0.129358       1.439221          -0.000000
           37              H      11.999211       7.671219      14.337618       0.096906       1.125516 0.75872277E+01  0.74299097E+02                                 1.849648                            1.649818      -1.229371       2.287896                    0.994897       3.804200      11.016326       0.464928       1.345303      -0.692650      -0.017961      -0.039157      -0.010400       0.044318       0.002832       0.002092       0.005212       0.005191      -0.023572      -0.010245       0.001397       0.008848              1.996970       1.640086       0.272512       0.152005       2.663108       0.585251       1.687715          -0.000000
           38              H       1.648555      10.243301      14.946621       0.098839       1.150037 0.81527648E+01  0.81107181E+02                                 1.860956                            1.700451      -1.309024       2.256324                    0.993655       3.810211      11.041841       0.462911       1.330009      -0.696156       0.041733       0.012321      -0.005223       0.043826       0.001951      -0.003692      -0.000846       0.019563      -0.017925      -0.007333      -0.006348       0.013681              1.944239       2.711799       0.220569      -0.149075       1.647621       0.167228       1.473296          -0.000000
           39              H       5.608255       6.192101       9.888289       0.096801       1.023277 0.75496563E+01  0.73624711E+02                                 1.733015                            1.644451      -0.944506       2.423603                    0.996383       3.663451      10.486479       0.467588       1.343217      -0.694940       0.026746       0.016990       0.016889       0.035906       0.000523       0.005945       0.000892       0.002561      -0.019052      -0.009014       0.001796       0.007219              1.792767       2.238353       0.459468       0.245576       1.559590       0.191357       1.580359          -0.000000
           40              H       5.266401       5.080033       8.834553       0.104636       1.275781 0.10076710E+02  0.10507120E+03                                 1.970026                            1.871793      -1.252252       2.281788                    0.993437       3.813670      11.096120       0.450519       1.303851      -0.703811       0.017332      -0.028539      -0.024148       0.041207      -0.011971       0.000950       0.006883      -0.005479      -0.012780      -0.013253      -0.002371       0.015625              2.034817       1.975397      -0.222067      -0.533280       1.748747       0.426311       2.380307          -0.000000
           41              H       3.987418       7.892268      10.393120       0.118678       1.151425 0.90079039E+01  0.91306037E+02                                 1.849704                            1.781378      -1.025478       2.403454                    0.996320       3.553563      10.185220       0.457415       1.321051      -0.701695       0.027791       0.027807       0.014668       0.041961       0.008551       0.001005      -0.001892      -0.000585      -0.023945      -0.008949      -0.003619       0.012568              1.883513       2.002651       0.396309       0.317894       1.842999       0.279729       1.804890          -0.000000
           42              H       4.496899       6.193466      12.011787       0.110482       0.963524 0.70199131E+01  0.67867252E+02                                 1.720618                            1.628463      -1.230378       2.298560                    0.993116       3.796505      11.161769       0.447221       1.416626      -0.679264       0.029863       0.021359       0.014655       0.039532       0.001754       0.002179       0.002114       0.005634      -0.003995      -0.003895      -0.001243       0.005138              1.787979       1.951520       0.381700       0.416476       1.602931       0.230141       1.809487           0.000000
           43              H       3.437020       5.080033      12.338325       0.105314       1.181515 0.92249897E+01  0.94749212E+02                                 1.916998                            1.825786      -1.254363       2.279104                    0.993354       3.878676      11.458853       0.440080       1.355081      -0.692211      -0.009253      -0.024209       0.026263       0.036898       0.001777       0.001533      -0.006414      -0.016102       0.003066      -0.009362      -0.002140       0.011501              1.986120       1.744704       0.182119      -0.267436       1.744566      -0.479276       2.469091          -0.000000
           44              H       2.923579       3.476746      10.701629       0.102086       1.192149 0.91406085E+01  0.90774510E+02                                 1.732175                            1.670855      -0.736957       2.524157                    0.999465       3.241899       8.500546       0.538497       1.145338      -0.744937      -0.014214      -0.021363       0.025806       0.036392       0.003491       0.000022      -0.006566      -0.001702      -0.003215      -0.007301      -0.000461       0.007762              1.743413       1.489324       0.212175      -0.264089       1.858573      -0.421829       1.882342          -0.000001
           45              H       3.873906       4.616104      15.363308       0.141620       1.085635 0.76926222E+01  0.75014855E+02                                 1.772204                            1.642872      -1.050072       2.401109                    0.997682       3.400329       9.583373       0.477385       1.315722      -0.701864      -0.033565       0.014695       0.007478       0.037396      -0.002058      -0.007759      -0.002985      -0.002140      -0.030856      -0.014296       0.006397       0.007898              1.838978       2.470294      -0.262360       0.004075       1.607419      -0.129357       1.439221          -0.000000
           46              H       5.399711       5.973781      14.337618       0.096906       1.125516 0.75872241E+01  0.74299053E+02                                 1.849647                            1.649818      -1.229371       2.287896                    0.994897       3.804199      11.016322       0.464928       1.345303      -0.692650      -0.017961       0.039157      -0.010400       0.044318      -0.002832       0.002092      -0.005212       0.005191      -0.023572      -0.010245       0.001397       0.008848              1.996969       1.640086      -0.272511       0.152004       2.663107      -0.585251       1.687714          -0.000000
           47              H       8.248055       3.401698      14.946621       0.098840       1.150030 0.81527141E+01  0.81106563E+02                                 1.860950                            1.700447      -1.309020       2.256326                    0.993655       3.810202      11.041813       0.462911       1.330011      -0.696156       0.041733      -0.012321      -0.005223       0.043826      -0.001951      -0.003692       0.000846       0.019563      -0.017925      -0.007333      -0.006347       0.013680              1.944232       2.711786      -0.220568      -0.149074       1.647618      -0.167228       1.473293          -0.000000
           48              H      12.207755       7.452899       9.888289       0.096801       1.023277 0.75496563E+01  0.73624710E+02                                 1.733015                            1.644451      -0.944506       2.423603                    0.996383       3.663451      10.486479       0.467588       1.343217      -0.694940       0.026746      -0.016990       0.016889       0.035906      -0.000523       0.005945      -0.000892       0.002561      -0.019052      -0.009014       0.001796       0.007219              1.792767       2.238354      -0.459468       0.245576       1.559590      -0.191357       1.580359          -0.000000
           49              H      11.865901       8.564967       8.834553       0.104636       1.275780 0.10076701E+02  0.10507108E+03                                 1.970025                            1.871792      -1.252252       2.281788                    0.993437       3.813669      11.096116       0.450519       1.303852      -0.703811       0.017332       0.028539      -0.024148       0.041207       0.011971       0.000950      -0.006883      -0.005479      -0.012780      -0.013254      -0.002371       0.015625              2.034816       1.975396       0.222067      -0.533280       1.748747      -0.426311       2.380306          -0.000000
           50              H      10.586918       5.752732      10.393120       0.118678       1.151425 0.90079075E+01  0.91306076E+02                                 1.849704                            1.781378      -1.025478       2.403454                    0.996320       3.553564      10.185221       0.457415       1.321051      -0.701695       0.027791      -0.027807       0.014668       0.041961      -0.008551       0.001005       0.001892      -0.000585      -0.023945      -0.008949      -0.003619       0.012568              1.883513       2.002650      -0.396309       0.317894       1.842999      -0.279729       1.804890          -0.000000
           51              H      11.096399       7.451535      12.011787       0.110482       0.963524 0.70199070E+01  0.67867180E+02                                 1.720617                            1.628462      -1.230378       2.298560                    0.993116       3.796505      11.161769       0.447221       1.416627      -0.679264       0.029863      -0.021359       0.014655       0.039532      -0.001754       0.002179      -0.002114       0.005634      -0.003995      -0.003895      -0.001243       0.005138              1.787979       1.951521      -0.381699       0.416476       1.602929      -0.230141       1.809487           0.000000
           52              H      10.036520       8.564967      12.338325       0.105314       1.181514 0.92249875E+01  0.94749192E+02                                 1.916998                            1.825787      -1.254363       2.279104                    0.993354       3.878675      11.458853       0.440079       1.355082      -0.692211      -0.009253       0.024209       0.026263       0.036898      -0.001777       0.001533       0.006414      -0.016102       0.003066      -0.009362      -0.002140       0.011501              1.986121       1.744704      -0.182119      -0.267436       1.744567       0.479276       2.469091          -0.000000
           53              H       9.523078      10.168254      10.701629       0.102086       1.192150 0.91406256E+01  0.90774723E+02                                 1.732177                            1.670857      -0.736958       2.524156                    0.999465       3.241901       8.500554       0.538497       1.145338      -0.744937      -0.014214       0.021363       0.025806       0.036392      -0.003491       0.000022       0.006566      -0.001702      -0.003215      -0.007301      -0.000461       0.007762              1.743415       1.489326      -0.212176      -0.264090       1.858575       0.421829       1.882344          -0.000001
           54              H       2.725594       4.616104       4.669692       0.141620       1.085635 0.76926219E+01  0.75014854E+02                                 1.772204                            1.642872      -1.050072       2.401109                    0.997682       3.400329       9.583374       0.477385       1.315722      -0.701864       0.033565       0.014695      -0.007478       0.037396       0.002058      -0.007759       0.002985      -0.002140      -0.030856      -0.014296       0.006397       0.007898              1.838978       2.470295       0.262360       0.004075       1.607419       0.129357       1.439221          -0.000000
           55              H       1.199789       5.973781       5.695382       0.096906       1.125516 0.75872233E+01  0.74299045E+02                                 1.849647                            1.649818      -1.229371       2.287896                    0.994897       3.804199      11.016323       0.464928       1.345304      -0.692650       0.017961       0.039157       0.010400       0.044318       0.002832       0.002092       0.005212       0.005191      -0.023572      -0.010245       0.001397       0.008848              1.996969       1.640086       0.272511       0.152004       2.663107       0.585251       1.687714          -0.000000
           56              H      11.550445       3.401698       5.086379       0.098840       1.150030 0.81527141E+01  0.81106563E+02                                 1.860950                            1.700447      -1.309020       2.256326                    0.993655       3.810202      11.041813       0.462911       1.330011      -0.696156      -0.041733      -0.012321       0.005223       0.043826       0.001951      -0.003692      -0.000846       0.019563      -0.017925      -0.007333      -0.006347       0.013680              1.944232       2.711786       0.220568      -0.149074       1.647618       0.167228       1.473293          -0.000000
           57              H       7.590745       7.452899      10.144711       0.096801       1.023277 0.75496563E+01  0.73624710E+02                                 1.733015                            1.644451      -0.944506       2.423603                    0.996383       3.663451      10.486479       0.467588       1.343217      -0.694940      -0.026746      -0.016990      -0.016889       0.035906       0.000523       0.005945       0.000892       0.002561      -0.019052      -0.009014       0.001796       0.007219              1.792767       2.238353       0.459468       0.245576       1.559590       0.191357       1.580359          -0.000000
           58              H       7.932599       8.564967      11.198447       0.104636       1.275780 0.10076700E+02  0.10507107E+03                                 1.970025                            1.871792      -1.252252       2.281788                    0.993437       3.813669      11.096114       0.450519       1.303851      -0.703811      -0.017332       0.028539       0.024148       0.041207      -0.011971       0.000950       0.006883      -0.005479      -0.012780      -0.013254      -0.002371       0.015625              2.034816       1.975395      -0.222067      -0.533279       1.748746       0.426311       2.380305          -0.000000
           59              H       9.211582       5.752732       9.639880       0.118678       1.151425 0.90079078E+01  0.91306078E+02                                 1.849704                            1.781378      -1.025478       2.403454                    0.996320       3.553564      10.185220       0.457416       1.321050      -0.701695      -0.027791      -0.027807      -0.014668       0.041961       0.008551       0.001005      -0.001892      -0.000585      -0.023945      -0.008949      -0.003619       0.012568              1.883513       2.002650       0.396309       0.317894       1.842998       0.279729       1.804889          -0.000000
           60              H       8.702101       7.451535       8.021213       0.110482       0.963524 0.70199132E+01  0.67867249E+02                                 1.720617                            1.628462      -1.230378       2.298560                    0.993116       3.796506      11.161769       0.447221       1.416625      -0.679265      -0.029863      -0.021359      -0.014655       0.039532       0.001754       0.002179       0.002114       0.005634      -0.003995      -0.003895      -0.001243       0.005138              1.787979       1.951521       0.381699       0.416476       1.602929       0.230141       1.809487           0.000000
           61              H       9.761980       8.564967       7.694675       0.105314       1.181515 0.92249890E+01  0.94749211E+02                                 1.916998                            1.825787      -1.254363       2.279104                    0.993354       3.878675      11.458853       0.440079       1.355082      -0.692211       0.009253       0.024209      -0.026263       0.036898       0.001777       0.001533      -0.006414      -0.016102       0.003066      -0.009362      -0.002140       0.011501              1.986121       1.744704       0.182119      -0.267436       1.744567      -0.479276       2.469091          -0.000000
           62              H      10.275421      10.168254       9.331371       0.102086       1.192150 0.91406217E+01  0.90774674E+02                                 1.732176                            1.670856      -0.736958       2.524156                    0.999465       3.241901       8.500553       0.538497       1.145338      -0.744937       0.014214       0.021363      -0.025806       0.036392       0.003491       0.000022      -0.006566      -0.001702      -0.003215      -0.007301      -0.000461       0.007762              1.743414       1.489325       0.212176      -0.264089       1.858574      -0.421829       1.882343          -0.000001
           63              H       2.725594      11.438604       5.346808       0.141620       1.085635 0.76926270E+01  0.75014916E+02                                 1.772204                            1.642872      -1.050073       2.401109                    0.997682       3.400330       9.583378       0.477385       1.315722      -0.701864       0.033565       0.014695       0.007478       0.037396       0.002058       0.007759      -0.002985      -0.002140      -0.030856      -0.014296       0.006397       0.007898              1.838979       2.470296       0.262360      -0.004075       1.607419      -0.129358       1.439222          -0.000000
           64              H       1.199789      12.796281       4.321118       0.096906       1.125516 0.75872278E+01  0.74299099E+02                                 1.849648                            1.649818      -1.229371       2.287896                    0.994897       3.804200      11.016326       0.464928       1.345303      -0.692650       0.017961       0.039157      -0.010400       0.044318       0.002832      -0.002092      -0.005212       0.005191      -0.023572      -0.010245       0.001397       0.008848              1.996970       1.640086       0.272511      -0.152004       2.663108      -0.585251       1.687715          -0.000000
           65              H      11.550445      10.224198       4.930121       0.098839       1.150037 0.81527673E+01  0.81107213E+02                                 1.860956                            1.700451      -1.309024       2.256324                    0.993655       3.810211      11.041842       0.462911       1.330009      -0.696156      -0.041733      -0.012321      -0.005223       0.043826       0.001951       0.003692       0.000846       0.019563      -0.017925      -0.007333      -0.006348       0.013681              1.944239       2.711799       0.220570       0.149075       1.647622      -0.167228       1.473296          -0.000000
           66              H       7.590745       0.630399      19.904789       0.096801       1.023277 0.75496563E+01  0.73624711E+02                                 1.733015                            1.644451      -0.944506       2.423603                    0.996383       3.663451      10.486479       0.467588       1.343217      -0.694940      -0.026746      -0.016990       0.016889       0.035906       0.000523      -0.005945      -0.000892       0.002561      -0.019052      -0.009014       0.001796       0.007219              1.792767       2.238353       0.459468      -0.245576       1.559590      -0.191357       1.580359          -0.000000
           67              H       7.932599       1.742467      18.851053       0.104636       1.275781 0.10076710E+02  0.10507120E+03                                 1.970026                            1.871793      -1.252253       2.281788                    0.993437       3.813670      11.096120       0.450519       1.303851      -0.703811      -0.017332       0.028539      -0.024148       0.041207      -0.011971      -0.000950      -0.006883      -0.005479      -0.012780      -0.013253      -0.002371       0.015625              2.034817       1.975397      -0.222067       0.533280       1.748747      -0.426311       2.380307          -0.000000
           68              H       9.211582      12.575232       0.376620       0.118678       1.151425 0.90079077E+01  0.91306078E+02                                 1.849704                            1.781378      -1.025478       2.403454                    0.996320       3.553564      10.185220       0.457416       1.321050      -0.701695      -0.027791      -0.027807       0.014668       0.041961       0.008551      -0.001005       0.001892      -0.000585      -0.023945      -0.008949      -0.003619       0.012568              1.883513       2.002650       0.396309      -0.317894       1.842998      -0.279729       1.804889          -0.000000
           69              H       8.702101       0.629034       1.995287       0.110482       0.963525 0.70199193E+01  0.67867321E+02                                 1.720618                            1.628463      -1.230378       2.298560                    0.993116       3.796506      11.161769       0.447221       1.416625      -0.679265      -0.029863      -0.021359       0.014655       0.039532       0.001754      -0.002179      -0.002114       0.005634      -0.003995      -0.003895      -0.001243       0.005138              1.787980       1.951520       0.381700      -0.416476       1.602931      -0.230141       1.809487           0.000000
           70              H       9.761980       1.742467       2.321825       0.105314       1.181515 0.92249891E+01  0.94749207E+02                                 1.916998                            1.825786      -1.254363       2.279104                    0.993354       3.878676      11.458854       0.440079       1.355081      -0.692211       0.009253       0.024209       0.026263       0.036898       0.001777      -0.001533       0.006414      -0.016102       0.003066      -0.009362      -0.002140       0.011501              1.986120       1.744704       0.182119       0.267436       1.744566       0.479276       2.469091          -0.000000
           71              H      10.275421       3.345754       0.685129       0.102086       1.192149 0.91406172E+01  0.90774622E+02                                 1.732176                            1.670856      -0.736958       2.524156                    0.999465       3.241900       8.500551       0.538497       1.145339      -0.744937       0.014214       0.021363       0.025806       0.036392       0.003491      -0.000022       0.006566      -0.001702      -0.003214      -0.007301      -0.000461       0.007762              1.743414       1.489325       0.212176       0.264089       1.858574       0.421829       1.882343          -0.000001
           72              H       3.873906      11.438604      14.686192       0.141620       1.085635 0.76926229E+01  0.75014867E+02                                 1.772204                            1.642872      -1.050072       2.401109                    0.997682       3.400329       9.583375       0.477385       1.315723      -0.701864      -0.033565       0.014695      -0.007478       0.037396      -0.002058       0.007759       0.002985      -0.002140      -0.030856      -0.014296       0.006397       0.007898              1.838979       2.470296      -0.262360      -0.004075       1.607419       0.129357       1.439222          -0.000000
           73              H       5.399711      12.796281      15.711882       0.096906       1.125516 0.75872278E+01  0.74299098E+02                                 1.849648                            1.649818      -1.229371       2.287896                    0.994897       3.804200      11.016326       0.464928       1.345303      -0.692650      -0.017961       0.039157       0.010400       0.044318      -0.002832      -0.002092       0.005212       0.005191      -0.023572      -0.010245       0.001397       0.008848              1.996970       1.640086      -0.272511      -0.152004       2.663108       0.585251       1.687715          -0.000000
           74              H       8.248055      10.224198      15.102879       0.098839       1.150037 0.81527673E+01  0.81107213E+02                                 1.860956                            1.700451      -1.309024       2.256324                    0.993655       3.810211      11.041842       0.462911       1.330009      -0.696156       0.041733      -0.012321       0.005223       0.043826      -0.001951       0.003692      -0.000846       0.019563      -0.017925      -0.007333      -0.006348       0.013681              1.944239       2.711800      -0.220570       0.149075       1.647622       0.167228       1.473296          -0.000000
           75              H      12.207755       0.630399       0.128211       0.096801       1.023277 0.75496563E+01  0.73624711E+02                                 1.733015                            1.644451      -0.944506       2.423603                    0.996383       3.663451      10.486479       0.467588       1.343217      -0.694940       0.026746      -0.016990      -0.016889       0.035906      -0.000523      -0.005945       0.000892       0.002561      -0.019052      -0.009014       0.001796       0.007219              1.792767       2.238353      -0.459468      -0.245576       1.559590       0.191357       1.580359          -0.000000
           76              H      11.865901       1.742467       1.181947       0.104636       1.275781 0.10076710E+02  0.10507120E+03                                 1.970026                            1.871793      -1.252252       2.281788                    0.993437       3.813670      11.096121       0.450519       1.303852      -0.703811       0.017332       0.028539       0.024148       0.041207       0.011971      -0.000950       0.006883      -0.005479      -0.012780      -0.013253      -0.002371       0.015625              2.034817       1.975397       0.222067       0.533280       1.748747       0.426312       2.380308          -0.000000
           77              H      10.586918      12.575232      19.656380       0.118678       1.151425 0.90079077E+01  0.91306078E+02                                 1.849704                            1.781378      -1.025478       2.403454                    0.996320       3.553564      10.185220       0.457416       1.321050      -0.701695       0.027791      -0.027807      -0.014668       0.041961      -0.008551      -0.001005      -0.001892      -0.000585      -0.023945      -0.008949      -0.003619       0.012568              1.883513       2.002650      -0.396309      -0.317894       1.842998       0.279729       1.804889          -0.000000
           78              H      11.096399       0.629034      18.037713       0.110482       0.963525 0.70199184E+01  0.67867311E+02                                 1.720618                            1.628463      -1.230378       2.298560                    0.993116       3.796506      11.161770       0.447221       1.416626      -0.679265       0.029863      -0.021359      -0.014655       0.039532      -0.001754      -0.002179       0.002114       0.005634      -0.003995      -0.003895      -0.001243       0.005138              1.787980       1.951521      -0.381700      -0.416476       1.602931       0.230141       1.809487           0.000000
           79              H      10.036520       1.742467      17.711175       0.105314       1.181514 0.92249836E+01  0.94749140E+02                                 1.916997                            1.825786      -1.254362       2.279104                    0.993354       3.878675      11.458852       0.440079       1.355082      -0.692211      -0.009253       0.024209      -0.026263       0.036898      -0.001777      -0.001533      -0.006414      -0.016102       0.003066      -0.009362      -0.002140       0.011501              1.986120       1.744704      -0.182119       0.267436       1.744566      -0.479276       2.469091          -0.000000
           80              H       9.523078       3.345754      19.347871       0.102086       1.192150 0.91406224E+01  0.90774687E+02                                 1.732177                            1.670857      -0.736958       2.524156                    0.999465       3.241900       8.500552       0.538497       1.145339      -0.744937      -0.014214       0.021363      -0.025806       0.036392      -0.003491      -0.000022      -0.006566      -0.001702      -0.003214      -0.007301      -0.000461       0.007762              1.743415       1.489326      -0.212176       0.264090       1.858575      -0.421829       1.882344          -0.000001
           81              C       0.489683      12.115395      16.286829       0.575837      23.900136 0.25723042E+03  0.53661545E+04                                 7.645433                            5.680646      -0.051356       2.034374                    0.999551      22.711504      63.894027       0.624110       0.470440      -1.020262       0.011361       0.043461       0.007086       0.045477      -0.033097       0.039582      -0.062196      -0.010434       0.103426      -0.056648      -0.042687       0.099334              9.163164       9.431130       2.139219      -0.032337      11.139443       3.890978       6.918920           0.000000
           82              C      13.129045      10.869607      15.703869      -0.090315      41.251747 0.45695693E+03  0.10787987E+05                                10.274299                            7.075916       0.144893       2.047089                    0.999405      27.744329      77.794734       0.631422       0.410886      -1.076643      -0.021673      -0.012967      -0.006838       0.026165      -0.002272      -0.008995      -0.022119      -0.008003       0.038988      -0.022570      -0.007045       0.029614             13.015461      13.809812       2.040966       0.036043      16.438568       6.617496       8.798002          -0.000000
           83              C      11.744470      10.529846      15.792014       0.043355      39.684399 0.44372143E+03  0.10429464E+05                                10.182614                            7.086177      -0.215234       1.941135                    0.998785      26.983175      76.222946       0.614058       0.424370      -1.064849       0.024024      -0.022574      -0.002589       0.033067       0.010917       0.002547      -0.039755      -0.011976       0.151805      -0.045706      -0.022925       0.068631             12.748858      15.458473      -1.549678      -1.895383      14.886280       5.376156       7.901822           0.000000
           84              C      10.675351       4.625655      13.740635       0.574119      23.117724 0.27186612E+03  0.57615696E+04                                 7.598545                            5.918606      -0.227877       1.975355                    0.999196      23.119742      65.970952       0.598143       0.483187      -1.011516      -0.031364       0.027727      -0.025164       0.048844       0.066220      -0.047248      -0.049780       0.002975      -0.074281      -0.059833      -0.052984       0.112817              8.780182       9.705800      -3.785243       2.524516       9.069066      -0.927834       7.565680           0.000000
           85              C      11.359059       9.304526      15.287182      -0.155350      34.400491 0.41627353E+03  0.97046789E+04                                 9.283900                            6.862569       0.168311       2.044651                    0.998709      28.909083      83.426701       0.619267       0.424254      -1.056657       0.009728      -0.003343       0.009960       0.014318       0.007773       0.001984      -0.021135      -0.004136       0.017119      -0.022000      -0.002295       0.024295             11.102389      11.624154      -0.462351      -1.201141      13.903213       5.275157       7.779800          -0.000000
           86              C      12.282989       8.492648      14.670166       0.108411      27.648391 0.32233935E+03  0.70693038E+04                                 8.152868                            6.107052       0.132244       2.069892                    0.999461      25.668342      72.511691       0.643668       0.433891      -1.047775       0.033713       0.023956       0.022833       0.047242       0.010849       0.031985      -0.035843      -0.020733       0.079449      -0.054113      -0.002317       0.056430              9.604582      10.646337       0.004049      -0.946746      11.639270       4.012027       6.528140           0.000000
           87              C       0.756303       3.182014      15.004717       0.059162      31.165186 0.35208557E+03  0.78975078E+04                                 8.757153                            6.360784      -0.018388       1.995613                    0.999657      27.057136      77.413657       0.633665       0.430928      -1.049101      -0.029202      -0.042141       0.011801       0.052611       0.011336      -0.023181       0.061099       0.010450       0.073879      -0.069486      -0.000752       0.070238             10.538709      10.874336       0.198728       1.042079      13.218099      -5.255415       7.523693           0.000000
           88              C       1.707951      12.468801      19.546198      -0.055653      22.586247 0.36287712E+03  0.82655075E+04                                 7.184289                            6.461128      -0.376141       1.882057                    0.998440      28.624859      84.661767       0.623315       0.431408      -1.040653       0.076642       0.000284       0.026068       0.080954       0.009185       0.000123       0.036655       0.054384      -0.091842      -0.059385       0.014680       0.044705              7.737991       9.334717      -0.213453       1.344154       5.610900      -0.272568       8.268355           0.000000
           89              C       2.803468      12.461978       1.614660      -0.051633      23.029186 0.37083370E+03  0.84994110E+04                                 7.351916                            6.586528      -0.465599       1.864724                    0.996257      28.505204      84.789924       0.609160       0.438698      -1.035481       0.031703       0.008076      -0.077286       0.083925      -0.017111      -0.023772      -0.011661      -0.003550       0.062472      -0.038720       0.005295       0.033425              8.001749       7.250935       0.110382      -0.690394       5.901594       0.107498      10.852719           0.000000
           90              C       6.109817      12.115395       3.746171       0.575837      23.900136 0.25723041E+03  0.53661544E+04                                 7.645432                            5.680646      -0.051356       2.034374                    0.999551      22.711504      63.894026       0.624110       0.470440      -1.020262      -0.011361       0.043461      -0.007087       0.045477       0.033097       0.039582       0.062196      -0.010434       0.103426      -0.056648      -0.042687       0.099334              9.163164       9.431129      -2.139219      -0.032337      11.139442      -3.890978       6.918920           0.000000
           91              C       6.669455      10.869607       4.329131      -0.090315      41.251747 0.45695692E+03  0.10787987E+05                                10.274298                            7.075916       0.144893       2.047089                    0.999405      27.744329      77.794733       0.631422       0.410886      -1.076643       0.021673      -0.012967       0.006838       0.026165       0.002272      -0.008995       0.022119      -0.008003       0.038988      -0.022570      -0.007045       0.029614             13.015460      13.809812      -2.040966       0.036043      16.438568      -6.617496       8.798002          -0.000000
           92              C       8.054030      10.529846       4.240986       0.043355      39.684404 0.44372148E+03  0.10429466E+05                                10.182615                            7.086177      -0.215234       1.941135                    0.998785      26.983176      76.222950       0.614058       0.424370      -1.064849      -0.024024      -0.022574       0.002589       0.033067      -0.010917       0.002547       0.039755      -0.011976       0.151805      -0.045706      -0.022925       0.068631             12.748860      15.458474       1.549678      -1.895383      14.886282      -5.376157       7.901823           0.000000
           93              C       9.123149       4.625655       6.292365       0.574119      23.117725 0.27186615E+03  0.57615702E+04                                 7.598545                            5.918606      -0.227877       1.975355                    0.999196      23.119743      65.970954       0.598143       0.483187      -1.011516       0.031364       0.027727       0.025164       0.048844      -0.066220      -0.047248       0.049780       0.002975      -0.074281      -0.059833      -0.052984       0.112817              8.780182       9.705800       3.785243       2.524517       9.069066       0.927834       7.565680           0.000000
           94              C       8.439441       9.304526       4.745818      -0.155350      34.400466 0.41627317E+03  0.97046686E+04                                 9.283896                            6.862566       0.168311       2.044651                    0.998709      28.909082      83.426700       0.619267       0.424254      -1.056657      -0.009728      -0.003343      -0.009960       0.014318      -0.007773       0.001984       0.021135      -0.004136       0.017119      -0.022000      -0.002295       0.024295             11.102384      11.624148       0.462350      -1.201140      13.903207      -5.275154       7.779797           0.000000
           95              C       7.515511       8.492648       5.362834       0.108411      27.648389 0.32233934E+03  0.70693034E+04                                 8.152868                            6.107052       0.132244       2.069892                    0.999461      25.668340      72.511684       0.643668       0.433891      -1.047775      -0.033713       0.023956      -0.022833       0.047242      -0.010849       0.031985       0.035843      -0.020733       0.079449      -0.054113      -0.002317       0.056430              9.604582      10.646336      -0.004049      -0.946746      11.639269      -4.012027       6.528140           0.000000
           96              C       5.843197       3.182014       5.028283       0.059162      31.165183 0.35208553E+03  0.78975068E+04                                 8.757153                            6.360784      -0.018388       1.995613                    0.999657      27.057134      77.413652       0.633665       0.430928      -1.049101       0.029202      -0.042141      -0.011801       0.052611      -0.011336      -0.023181      -0.061099       0.010450       0.073879      -0.069486      -0.000752       0.070238             10.538709      10.874336      -0.198728       1.042079      13.218099       5.255415       7.523693           0.000000
           97              C       4.891549      12.468801       0.486802      -0.055653      22.586246 0.36287712E+03  0.82655073E+04                                 7.184288                            6.461128      -0.376141       1.882057                    0.998440      28.624860      84.661771       0.623315       0.431408      -1.040654      -0.076642       0.000284      -0.026068       0.080954      -0.009185       0.000123      -0.036655       0.054384      -0.091842      -0.059385       0.014680       0.044705              7.737990       9.334717       0.213452       1.344155       5.610900       0.272568       8.268355           0.000000
           98              C       3.796032      12.461978      18.418340      -0.051633      23.029183 0.37083367E+03  0.84994101E+04                                 7.351915                            6.586528      -0.465599       1.864724                    0.996257      28.505202      84.789918       0.609160       0.438698      -1.035481      -0.031703       0.008076       0.077286       0.083925       0.017111      -0.023772       0.011661      -0.003550       0.062472      -0.038720       0.005295       0.033425              8.001749       7.250934      -0.110382      -0.690394       5.901593      -0.107498      10.852719           0.000000
           99              C       6.109817       5.292896       6.270329       0.575836      23.900146 0.25723070E+03  0.53661618E+04                                 7.645434                            5.680649      -0.051356       2.034374                    0.999551      22.711520      63.894078       0.624109       0.470440      -1.020262      -0.011362       0.043462       0.007087       0.045478       0.033097      -0.039582      -0.062196      -0.010434       0.103426      -0.056648      -0.042687       0.099334              9.163164       9.431134      -2.139207       0.032344      11.139436       3.890976       6.918922           0.000000
          100              C       6.669455       4.047107       5.687369      -0.090306      41.251334 0.45695224E+03  0.10787843E+05                                10.274215                            7.075868       0.144909       2.047097                    0.999405      27.744181      77.794081       0.631426       0.410885      -1.076644       0.021673      -0.012967      -0.006838       0.026165       0.002272       0.008995      -0.022119      -0.008002       0.038987      -0.022569      -0.007044       0.029614             13.015346      13.809696      -2.040934      -0.036034      16.438413       6.617428       8.797928          -0.000000
          101              C       8.054030       3.707346       5.775514       0.043354      39.684472 0.44372257E+03  0.10429497E+05                                10.182627                            7.086186      -0.215234       1.941134                    0.998785      26.983197      76.223023       0.614058       0.424370      -1.064849      -0.024024      -0.022575      -0.002589       0.033067      -0.010917      -0.002547      -0.039755      -0.011976       0.151804      -0.045706      -0.022925       0.068631             12.748875      15.458493       1.549692       1.895392      14.886298       5.376163       7.901832           0.000000
          102              C       9.123149      11.448155       3.724135       0.574119      23.117723 0.27186609E+03  0.57615685E+04                                 7.598545                            5.918605      -0.227877       1.975355                    0.999196      23.119741      65.970944       0.598144       0.483187      -1.011516       0.031364       0.027727      -0.025164       0.048844      -0.066220       0.047248      -0.049780       0.002975      -0.074281      -0.059833      -0.052984       0.112817              8.780181       9.705801       3.785244      -2.524519       9.069062      -0.927837       7.565681           0.000000
          103              C       8.439441       2.482025       5.270682      -0.155350      34.400465 0.41627337E+03  0.97046746E+04                                 9.283896                            6.862568       0.168310       2.044651                    0.998709      28.909086      83.426718       0.619267       0.424254      -1.056657      -0.009728      -0.003343       0.009960       0.014318      -0.007773      -0.001984      -0.021135      -0.004136       0.017119      -0.022000      -0.002295       0.024295             11.102381      11.624149       0.462358       1.201146      13.903197       5.275149       7.779795           0.000000
          104              C       7.515511       1.670148       4.653666       0.108411      27.648377 0.32233915E+03  0.70692982E+04                                 8.152865                            6.107049       0.132244       2.069892                    0.999461      25.668339      72.511677       0.643668       0.433891      -1.047775      -0.033713       0.023956       0.022833       0.047242      -0.010849      -0.031985      -0.035843      -0.020733       0.079448      -0.054113      -0.002317       0.056430              9.604576      10.646340      -0.004045       0.946749      11.639254       4.012022       6.528135           0.000000
          105              C       5.843197      10.004514       4.988217       0.059171      31.164881 0.35208143E+03  0.78973893E+04                                 8.757082                            6.360735      -0.018373       1.995620                    0.999657      27.056994      77.413048       0.633670       0.430926      -1.049103       0.029202      -0.042141       0.011801       0.052611      -0.011336       0.023181       0.061098       0.010449       0.073877      -0.069485      -0.000752       0.070237             10.538620      10.874260      -0.198735      -1.042069      13.217972      -5.255358       7.523627           0.000000
          106              C       4.891549       5.646301       9.529698      -0.055653      22.586244 0.36287708E+03  0.82655062E+04                                 7.184288                            6.461128      -0.376141       1.882057                    0.998440      28.624859      84.661769       0.623315       0.431408      -1.040653      -0.076642       0.000284       0.026068       0.080954      -0.009185      -0.000123       0.036655       0.054384      -0.091842      -0.059385       0.014680       0.044705              7.737990       9.334715       0.213452      -1.344154       5.610900      -0.272568       8.268354           0.000000
          107              C       3.796032       5.639478      11.631160      -0.051633      23.029191 0.37083386E+03  0.84994153E+04                                 7.351916                            6.586529      -0.465599       1.864724                    0.996257      28.505203      84.789919       0.609160       0.438697      -1.035481      -0.031703       0.008076      -0.077286       0.083925       0.017111       0.023772      -0.011661      -0.003550       0.062472      -0.038720       0.005295       0.033425              8.001750       7.250934      -0.110381       0.690393       5.901596       0.107499      10.852720           0.000000
          108              C       0.489683       5.292896      13.762671       0.575836      23.900146 0.25723070E+03  0.53661618E+04                                 7.645435                            5.680649      -0.051356       2.034374                    0.999551      22.711520      63.894079       0.624109       0.470440      -1.020262       0.011362       0.043462      -0.007087       0.045478      -0.033097      -0.039582       0.062196      -0.010434       0.103426      -0.056648      -0.042687       0.099334              9.163164       9.431134       2.139208       0.032344      11.139436      -3.890976       6.918922           0.000000
          109              C      13.129045       4.047107      14.345631      -0.090306      41.251337 0.45695227E+03  0.10787844E+05                                10.274216                            7.075868       0.144909       2.047097                    0.999405      27.744182      77.794085       0.631426       0.410885      -1.076644      -0.021673      -0.012967       0.006838       0.026165      -0.002272       0.008995       0.022119      -0.008002       0.038987      -0.022569      -0.007044       0.029614             13.015347      13.809697       2.040934      -0.036035      16.438415      -6.617429       8.797928          -0.000000
          110              C      11.744470       3.707346      14.257486       0.043354      39.684468 0.44372252E+03  0.10429496E+05                                10.182626                            7.086186      -0.215234       1.941134                    0.998785      26.983196      76.223018       0.614058       0.424370      -1.064849       0.024024      -0.022575       0.002589       0.033067       0.010917      -0.002547       0.039755      -0.011976       0.151804      -0.045706      -0.022925       0.068631             12.748873      15.458492      -1.549692       1.895392      14.886296      -5.376162       7.901831           0.000000
          111              C      10.675351      11.448155      16.308865       0.574119      23.117722 0.27186607E+03  0.57615681E+04                                 7.598544                            5.918605      -0.227877       1.975355                    0.999196      23.119740      65.970941       0.598144       0.483187      -1.011516      -0.031364       0.027727       0.025164       0.048844       0.066220       0.047248       0.049780       0.002975      -0.074281      -0.059833      -0.052984       0.112817              8.780181       9.705801      -3.785244      -2.524519       9.069062       0.927837       7.565681           0.000000
          112              C      11.359059       2.482025      14.762318      -0.155350      34.400485 0.41627365E+03  0.97046823E+04                                 9.283900                            6.862571       0.168310       2.044651                    0.998709      28.909083      83.426707       0.619267       0.424254      -1.056657       0.009728      -0.003343      -0.009960       0.014318       0.007773      -0.001984       0.021135      -0.004136       0.017119      -0.022000      -0.002295       0.024295             11.102385      11.624155      -0.462359       1.201146      13.903202      -5.275152       7.779798          -0.000000
          113              C      12.282989       1.670148      15.379334       0.108411      27.648377 0.32233916E+03  0.70692984E+04                                 8.152864                            6.107049       0.132244       2.069892                    0.999461      25.668340      72.511678       0.643668       0.433891      -1.047775       0.033713       0.023956      -0.022833       0.047242       0.010849      -0.031985       0.035843      -0.020733       0.079448      -0.054113      -0.002317       0.056430              9.604576      10.646339       0.004046       0.946748      11.639254      -4.012021       6.528135           0.000000
          114              C       0.756303      10.004514      15.044783       0.059171      31.164882 0.35208143E+03  0.78973894E+04                                 8.757082                            6.360735      -0.018373       1.995620                    0.999657      27.056994      77.413049       0.633670       0.430926      -1.049103      -0.029202      -0.042141      -0.011801       0.052611       0.011336       0.023181      -0.061098       0.010449       0.073877      -0.069485      -0.000752       0.070237             10.538620      10.874260       0.198735      -1.042069      13.217973       5.255358       7.523627           0.000000
          115              C       1.707951       5.646301      10.503302      -0.055653      22.586246 0.36287711E+03  0.82655070E+04                                 7.184288                            6.461128      -0.376141       1.882057                    0.998440      28.624860      84.661770       0.623315       0.431408      -1.040654       0.076642       0.000284      -0.026068       0.080954       0.009185      -0.000123      -0.036655       0.054384      -0.091842      -0.059385       0.014680       0.044705              7.737990       9.334716      -0.213452      -1.344155       5.610900       0.272568       8.268354           0.000000
          116              C       2.803468       5.639478       8.401840      -0.051633      23.029192 0.37083388E+03  0.84994159E+04                                 7.351917                            6.586530      -0.465599       1.864724                    0.996257      28.505204      84.789924       0.609160       0.438698      -1.035481       0.031703       0.008076       0.077286       0.083925      -0.017111       0.023772       0.011661      -0.003550       0.062472      -0.038720       0.005295       0.033425              8.001750       7.250934       0.110381       0.690393       5.901596      -0.107498      10.852720           0.000000
          117              C       3.299750       0.499407       0.000000      -0.047912      21.518208 0.35073594E+03  0.79140337E+04                                 6.900475                            6.324698      -0.363275       1.895985                    0.998228      28.047782      82.318605       0.634685       0.427691      -1.043862      -0.000000      -0.083558      -0.000000       0.083558      -0.000000      -0.008462      -0.000000      -0.062140      -0.100837      -0.036791      -0.011085       0.047876              7.311769       6.477604       0.000000       0.431459       6.976125      -0.000000       8.481577           0.000000
          118              C       3.299750      10.872336       0.000000      -0.037818      19.529341 0.31514642E+03  0.68802164E+04                                 6.287225                            5.884473      -0.188202       1.948410                    0.999068      27.012943      76.410365       0.680898       0.412035      -1.060237       0.000000       0.076518       0.000000       0.076518       0.000000       0.037154      -0.000000      -0.092663       0.002903      -0.067096       0.021249       0.045848              6.374999       5.790420      -0.000001      -0.081047       7.189470       0.000001       6.145106          -0.000000
          119              C       3.299750       7.321907      10.016500      -0.047912      21.518206 0.35073592E+03  0.79140333E+04                                 6.900475                            6.324698      -0.363275       1.895985                    0.998228      28.047781      82.318604       0.634685       0.427691      -1.043862      -0.000000      -0.083558       0.000000       0.083558      -0.000000       0.008462       0.000000      -0.062140      -0.100837      -0.036791      -0.011085       0.047876              7.311768       6.477604       0.000000      -0.431459       6.976124       0.000000       8.481575           0.000000
          120              C       3.299750       4.049836      10.016500      -0.037818      19.529341 0.31514642E+03  0.68802165E+04                                 6.287225                            5.884474      -0.188202       1.948410                    0.999068      27.012942      76.410361       0.680898       0.412035      -1.060237       0.000000       0.076518       0.000000       0.076518       0.000000      -0.037154      -0.000000      -0.092663       0.002903      -0.067096       0.021249       0.045848              6.374999       5.790420      -0.000001       0.081047       7.189471      -0.000000       6.145106          -0.000000
          121              C       7.089183       8.352104      13.762671       0.575837      23.900116 0.25723030E+03  0.53661517E+04                                 7.645429                            5.680645      -0.051356       2.034374                    0.999551      22.711503      63.894026       0.624110       0.470440      -1.020262       0.011361      -0.043461      -0.007086       0.045477       0.033097      -0.039582      -0.062196      -0.010434       0.103426      -0.056648      -0.042687       0.099334              9.163157       9.431128      -2.139211       0.032342      11.139427       3.890971       6.918916           0.000000
          122              C       6.529545       9.597893      14.345631      -0.090315      41.251732 0.45695701E+03  0.10787989E+05                                10.274296                            7.075917       0.144893       2.047089                    0.999405      27.744329      77.794732       0.631422       0.410886      -1.076643      -0.021673       0.012967       0.006838       0.026165       0.002272       0.008995      -0.022119      -0.008003       0.038988      -0.022570      -0.007045       0.029614             13.015455      13.809811      -2.040954      -0.036037      16.438555       6.617491       8.797998          -0.000000
          123              C       5.144970       9.937653      14.257486       0.043355      39.684413 0.44372179E+03  0.10429475E+05                                10.182617                            7.086180      -0.215234       1.941135                    0.998785      26.983176      76.222951       0.614058       0.424370      -1.064849       0.024024       0.022574       0.002589       0.033067      -0.010917      -0.002547      -0.039755      -0.011976       0.151805      -0.045706      -0.022925       0.068631             12.748861      15.458487       1.549692       1.895391      14.886273       5.376152       7.901822           0.000000
          124              C       4.075851       2.196845      16.308865       0.574119      23.117724 0.27186599E+03  0.57615662E+04                                 7.598545                            5.918604      -0.227877       1.975355                    0.999196      23.119742      65.970951       0.598144       0.483187      -1.011516      -0.031364      -0.027727       0.025164       0.048844      -0.066220       0.047248      -0.049780       0.002975      -0.074281      -0.059833      -0.052984       0.112817              8.780183       9.705805       3.785245      -2.524520       9.069062      -0.927837       7.565681           0.000000
          125              C       4.759559      11.162975      14.762318      -0.155350      34.400497 0.41627394E+03  0.97046905E+04                                 9.283902                            6.862573       0.168310       2.044651                    0.998709      28.909084      83.426707       0.619267       0.424254      -1.056657       0.009728       0.003343      -0.009960       0.014318      -0.007773      -0.001984      -0.021135      -0.004136       0.017119      -0.022000      -0.002295       0.024295             11.102389      11.624158       0.462357       1.201146      13.903208       5.275153       7.779800          -0.000000
          126              C       5.683489      11.974852      15.379334       0.108411      27.648382 0.32233923E+03  0.70693006E+04                                 8.152866                            6.107050       0.132243       2.069892                    0.999461      25.668343      72.511695       0.643668       0.433891      -1.047775       0.033713      -0.023956      -0.022833       0.047242      -0.010849      -0.031985      -0.035843      -0.020733       0.079448      -0.054113      -0.002317       0.056430              9.604578      10.646338      -0.004049       0.946747      11.639260       4.012023       6.528137           0.000000
          127              C       7.355803       3.640486      15.044783       0.059162      31.165189 0.35208542E+03  0.78975038E+04                                 8.757154                            6.360783      -0.018388       1.995613                    0.999657      27.057135      77.413658       0.633665       0.430928      -1.049101      -0.029202       0.042141      -0.011801       0.052611      -0.011336       0.023181       0.061099       0.010450       0.073879      -0.069486      -0.000752       0.070238             10.538712      10.874336      -0.198734      -1.042077      13.218104      -5.255418       7.523695           0.000000
          128              C       8.307451       7.998699      10.503302      -0.055653      22.586245 0.36287711E+03  0.82655072E+04                                 7.184288                            6.461128      -0.376141       1.882057                    0.998440      28.624859      84.661768       0.623315       0.431408      -1.040653       0.076642      -0.000284      -0.026068       0.080954      -0.009185      -0.000123       0.036655       0.054384      -0.091842      -0.059385       0.014680       0.044705              7.737990       9.334717       0.213452      -1.344154       5.610900      -0.272568       8.268354           0.000000
          129              C       9.402968       8.005521       8.401840      -0.051633      23.029184 0.37083371E+03  0.84994112E+04                                 7.351915                            6.586528      -0.465599       1.864724                    0.996257      28.505203      84.789920       0.609160       0.438697      -1.035481       0.031703      -0.008076       0.077286       0.083925       0.017111       0.023772      -0.011661      -0.003550       0.062472      -0.038720       0.005295       0.033425              8.001749       7.250938      -0.110383       0.690399       5.901594       0.107496      10.852714           0.000000
          130              C      12.709317       8.352104       6.270329       0.575837      23.900117 0.25723032E+03  0.53661522E+04                                 7.645429                            5.680645      -0.051356       2.034374                    0.999551      22.711504      63.894027       0.624110       0.470440      -1.020262      -0.011361      -0.043461       0.007086       0.045477      -0.033097      -0.039582       0.062196      -0.010434       0.103426      -0.056648      -0.042687       0.099334              9.163157       9.431128       2.139211       0.032342      11.139427      -3.890971       6.918916           0.000000
          131              C       0.069955       9.597893       5.687369      -0.090315      41.251733 0.45695702E+03  0.10787989E+05                                10.274296                            7.075917       0.144893       2.047089                    0.999405      27.744329      77.794733       0.631422       0.410886      -1.076643       0.021673       0.012967      -0.006838       0.026165      -0.002272       0.008995       0.022119      -0.008003       0.038988      -0.022570      -0.007045       0.029614             13.015455      13.809811       2.040954      -0.036037      16.438556      -6.617491       8.797998          -0.000000
          132              C       1.454530       9.937653       5.775514       0.043355      39.684411 0.44372176E+03  0.10429474E+05                                10.182616                            7.086179      -0.215234       1.941135                    0.998785      26.983175      76.222947       0.614058       0.424370      -1.064849      -0.024024       0.022574      -0.002589       0.033067       0.010917      -0.002547       0.039755      -0.011976       0.151805      -0.045706      -0.022925       0.068631             12.748860      15.458486      -1.549692       1.895391      14.886273      -5.376152       7.901821           0.000000
          133              C       2.523649       2.196845       3.724135       0.574119      23.117724 0.27186600E+03  0.57615663E+04                                 7.598545                            5.918604      -0.227877       1.975355                    0.999196      23.119742      65.970951       0.598144       0.483187      -1.011516       0.031364      -0.027727      -0.025164       0.048844       0.066220       0.047248       0.049780       0.002975      -0.074281      -0.059833      -0.052984       0.112817              8.780183       9.705805      -3.785245      -2.524520       9.069062       0.927837       7.565681           0.000000
          134              C       1.839941      11.162975       5.270682      -0.155350      34.400495 0.41627390E+03  0.97046894E+04                                 9.283902                            6.862572       0.168311       2.044651                    0.998709      28.909083      83.426704       0.619267       0.424254      -1.056657      -0.009728       0.003343       0.009960       0.014318       0.007773      -0.001984       0.021135      -0.004136       0.017119      -0.022000      -0.002295       0.024295             11.102388      11.624158      -0.462356       1.201146      13.903207      -5.275153       7.779800          -0.000000
          135              C       0.916011      11.974852       4.653666       0.108411      27.648380 0.32233919E+03  0.70692995E+04                                 8.152865                            6.107050       0.132244       2.069892                    0.999461      25.668341      72.511688       0.643668       0.433891      -1.047775      -0.033713      -0.023956       0.022833       0.047242       0.010849      -0.031985       0.035843      -0.020733       0.079449      -0.054113      -0.002317       0.056430              9.604578      10.646338       0.004049       0.946747      11.639259      -4.012023       6.528137           0.000000
          136              C      12.442697       3.640486       4.988217       0.059162      31.165187 0.35208541E+03  0.78975033E+04                                 8.757153                            6.360782      -0.018388       1.995614                    0.999657      27.057135      77.413653       0.633665       0.430928      -1.049101       0.029202       0.042141       0.011801       0.052611       0.011336       0.023181      -0.061099       0.010450       0.073879      -0.069486      -0.000752       0.070238             10.538710      10.874335       0.198734      -1.042076      13.218102       5.255417       7.523694           0.000000
          137              C      11.491049       7.998699       9.529698      -0.055653      22.586245 0.36287710E+03  0.82655070E+04                                 7.184288                            6.461128      -0.376141       1.882057                    0.998440      28.624859      84.661769       0.623315       0.431408      -1.040653      -0.076642      -0.000284       0.026068       0.080954       0.009185      -0.000123      -0.036655       0.054384      -0.091842      -0.059385       0.014680       0.044705              7.737990       9.334717      -0.213452      -1.344154       5.610900       0.272568       8.268354           0.000000
          138              C      10.395532       8.005521      11.631160      -0.051633      23.029185 0.37083373E+03  0.84994117E+04                                 7.351915                            6.586528      -0.465599       1.864724                    0.996257      28.505203      84.789922       0.609160       0.438697      -1.035481      -0.031703      -0.008076      -0.077286       0.083925      -0.017111       0.023772       0.011661      -0.003550       0.062472      -0.038720       0.005295       0.033425              8.001749       7.250938       0.110383       0.690399       5.901594      -0.107496      10.852715           0.000000
          139              C      12.709317       1.529604       3.746171       0.575836      23.900145 0.25723070E+03  0.53661618E+04                                 7.645434                            5.680650      -0.051356       2.034374                    0.999551      22.711520      63.894080       0.624109       0.470440      -1.020262      -0.011362      -0.043462      -0.007087       0.045478      -0.033097       0.039582      -0.062196      -0.010434       0.103426      -0.056648      -0.042687       0.099334              9.163164       9.431135       2.139208      -0.032344      11.139435       3.890976       6.918922           0.000000
          140              C       0.069955       2.775393       4.329131      -0.090306      41.251333 0.45695221E+03  0.10787842E+05                                10.274215                            7.075867       0.144909       2.047097                    0.999405      27.744182      77.794085       0.631426       0.410885      -1.076644       0.021673       0.012967       0.006838       0.026165      -0.002272      -0.008995      -0.022119      -0.008002       0.038987      -0.022569      -0.007044       0.029614             13.015346      13.809699       2.040928       0.036032      16.438410       6.617428       8.797929          -0.000000
          141              C       1.454530       3.115153       4.240986       0.043354      39.684477 0.44372260E+03  0.10429498E+05                                10.182627                            7.086187      -0.215234       1.941134                    0.998785      26.983196      76.223019       0.614058       0.424370      -1.064849      -0.024024       0.022575       0.002589       0.033067       0.010917       0.002547      -0.039755      -0.011976       0.151804      -0.045706      -0.022925       0.068631             12.748875      15.458504      -1.549702      -1.895398      14.886291       5.376160       7.901831           0.000000
          142              C       2.523649       9.019345       6.292365       0.574119      23.117722 0.27186604E+03  0.57615672E+04                                 7.598544                            5.918605      -0.227877       1.975355                    0.999196      23.119740      65.970942       0.598144       0.483187      -1.011516       0.031364      -0.027727       0.025164       0.048844       0.066220      -0.047248      -0.049780       0.002975      -0.074281      -0.059833      -0.052984       0.112817              8.780181       9.705804      -3.785243       2.524518       9.069060      -0.927834       7.565679           0.000000
          143              C       1.839941       4.340475       4.745818      -0.155350      34.400489 0.41627392E+03  0.97046902E+04                                 9.283901                            6.862573       0.168310       2.044651                    0.998709      28.909084      83.426712       0.619267       0.424254      -1.056657      -0.009728       0.003343      -0.009960       0.014318       0.007773       0.001984      -0.021135      -0.004136       0.017119      -0.022000      -0.002295       0.024295             11.102385      11.624155      -0.462361      -1.201148      13.903202       5.275150       7.779798          -0.000000
          144              C       0.916011       5.152352       5.362834       0.108411      27.648381 0.32233922E+03  0.70693002E+04                                 8.152865                            6.107050       0.132244       2.069892                    0.999461      25.668340      72.511680       0.643668       0.433891      -1.047775      -0.033713      -0.023956      -0.022833       0.047242       0.010849       0.031985      -0.035843      -0.020733       0.079448      -0.054113      -0.002317       0.056430              9.604577      10.646339       0.004051      -0.946746      11.639257       4.012021       6.528135           0.000000
          145              C      12.442697      10.462986       5.028283       0.059171      31.164889 0.35208150E+03  0.78973912E+04                                 8.757083                            6.360735      -0.018373       1.995620                    0.999657      27.056994      77.413046       0.633670       0.430926      -1.049103       0.029202       0.042141      -0.011801       0.052611       0.011336      -0.023181       0.061098       0.010449       0.073877      -0.069485      -0.000752       0.070237             10.538621      10.874261       0.198738       1.042068      13.217974      -5.255358       7.523627           0.000000
          146              C      11.491049       1.176199       0.486802      -0.055653      22.586247 0.36287714E+03  0.82655079E+04                                 7.184289                            6.461128      -0.376141       1.882057                    0.998440      28.624862      84.661780       0.623315       0.431408      -1.040654      -0.076642      -0.000284      -0.026068       0.080954       0.009185       0.000123       0.036655       0.054384      -0.091842      -0.059385       0.014680       0.044705              7.737990       9.334716      -0.213452       1.344155       5.610900      -0.272568       8.268355           0.000000
          147              C      10.395532       1.183022      18.418340      -0.051633      23.029191 0.37083385E+03  0.84994151E+04                                 7.351916                            6.586529      -0.465599       1.864724                    0.996257      28.505203      84.789919       0.609160       0.438697      -1.035481      -0.031703      -0.008076       0.077286       0.083925      -0.017111      -0.023772      -0.011661      -0.003550       0.062472      -0.038720       0.005295       0.033425              8.001750       7.250934       0.110381      -0.690393       5.901596       0.107499      10.852720           0.000000
          148              C       7.089183       1.529604      16.286829       0.575836      23.900145 0.25723070E+03  0.53661618E+04                                 7.645434                            5.680650      -0.051356       2.034374                    0.999551      22.711520      63.894081       0.624109       0.470440      -1.020262       0.011362      -0.043462       0.007087       0.045478       0.033097       0.039582       0.062196      -0.010434       0.103426      -0.056648      -0.042687       0.099334              9.163164       9.431135      -2.139208      -0.032344      11.139435      -3.890976       6.918922           0.000000
          149              C       6.529545       2.775393      15.703869      -0.090306      41.251334 0.45695221E+03  0.10787843E+05                                10.274216                            7.075868       0.144909       2.047096                    0.999405      27.744182      77.794088       0.631426       0.410885      -1.076644      -0.021673       0.012967      -0.006838       0.026165       0.002272      -0.008995       0.022119      -0.008002       0.038987      -0.022569      -0.007044       0.029614             13.015347      13.809700      -2.040928       0.036031      16.438411      -6.617428       8.797929          -0.000000
          150              C       5.144970       3.115153      15.792014       0.043354      39.684477 0.44372261E+03  0.10429498E+05                                10.182627                            7.086187      -0.215234       1.941134                    0.998785      26.983196      76.223019       0.614058       0.424370      -1.064849       0.024023       0.022575      -0.002589       0.033067      -0.010917       0.002547       0.039755      -0.011976       0.151804      -0.045706      -0.022925       0.068631             12.748875      15.458505       1.549702      -1.895398      14.886290      -5.376160       7.901831           0.000000
          151              C       4.075851       9.019345      13.740635       0.574119      23.117722 0.27186603E+03  0.57615671E+04                                 7.598544                            5.918605      -0.227877       1.975355                    0.999196      23.119740      65.970943       0.598144       0.483187      -1.011516      -0.031364      -0.027727      -0.025164       0.048844      -0.066220      -0.047248       0.049780       0.002975      -0.074281      -0.059833      -0.052984       0.112817              8.780181       9.705805       3.785243       2.524518       9.069060       0.927834       7.565679           0.000000
          152              C       4.759559       4.340475      15.287182      -0.155350      34.400486 0.41627389E+03  0.97046892E+04                                 9.283900                            6.862573       0.168310       2.044651                    0.998709      28.909083      83.426705       0.619267       0.424254      -1.056657       0.009728       0.003343       0.009960       0.014318      -0.007773       0.001984       0.021135      -0.004136       0.017119      -0.022000      -0.002295       0.024295             11.102384      11.624154       0.462360      -1.201147      13.903200      -5.275150       7.779797          -0.000000
          153              C       5.683489       5.152352      14.670166       0.108411      27.648377 0.32233918E+03  0.70692989E+04                                 8.152864                            6.107050       0.132245       2.069892                    0.999461      25.668338      72.511671       0.643668       0.433891      -1.047775       0.033713      -0.023956       0.022833       0.047242      -0.010849       0.031985       0.035843      -0.020733       0.079448      -0.054113      -0.002317       0.056430              9.604576      10.646337      -0.004051      -0.946746      11.639256      -4.012021       6.528134           0.000000
          154              C       7.355803      10.462986      15.004717       0.059171      31.164889 0.35208150E+03  0.78973912E+04                                 8.757083                            6.360735      -0.018373       1.995620                    0.999657      27.056994      77.413046       0.633670       0.430926      -1.049103      -0.029202       0.042141       0.011801       0.052611      -0.011336      -0.023181      -0.061098       0.010449       0.073877      -0.069485      -0.000752       0.070237             10.538621      10.874261      -0.198738       1.042068      13.217974       5.255358       7.523627           0.000000
          155              C       8.307451       1.176199      19.546198      -0.055653      22.586245 0.36287710E+03  0.82655069E+04                                 7.184288                            6.461128      -0.376141       1.882057                    0.998440      28.624860      84.661772       0.623315       0.431408      -1.040654       0.076642      -0.000284       0.026068       0.080954      -0.009185       0.000123      -0.036655       0.054384      -0.091842      -0.059385       0.014680       0.044705              7.737990       9.334716       0.213452       1.344154       5.610900       0.272568       8.268354           0.000000
          156              C       9.402968       1.183022       1.614660      -0.051633      23.029189 0.37083383E+03  0.84994145E+04                                 7.351916                            6.586530      -0.465599       1.864724                    0.996257      28.505203      84.789922       0.609160       0.438698      -1.035481       0.031703      -0.008076      -0.077286       0.083925       0.017111      -0.023772       0.011661      -0.003550       0.062472      -0.038720       0.005295       0.033425              8.001750       7.250934      -0.110381      -0.690393       5.901596      -0.107499      10.852720           0.000000
          157              C       9.899250       6.323093      10.016500      -0.047912      21.518206 0.35073591E+03  0.79140331E+04                                 6.900475                            6.324698      -0.363275       1.895985                    0.998228      28.047781      82.318604       0.634685       0.427691      -1.043862      -0.000000       0.083558       0.000000       0.083558       0.000000       0.008462      -0.000000      -0.062139      -0.100837      -0.036791      -0.011085       0.047876              7.311769       6.477604      -0.000000      -0.431459       6.976125      -0.000000       8.481578           0.000000
          158              C       9.899250       9.595164      10.016500      -0.037817      19.529339 0.31514638E+03  0.68802154E+04                                 6.287225                            5.884473      -0.188202       1.948410                    0.999068      27.012942      76.410363       0.680898       0.412035      -1.060237      -0.000000      -0.076518      -0.000000       0.076518      -0.000000      -0.037154      -0.000000      -0.092663       0.002903      -0.067096       0.021249       0.045848              6.374998       5.790420      -0.000001       0.081046       7.189470      -0.000001       6.145105           0.000000
          159              C       9.899250      13.145593       0.000000      -0.047912      21.518206 0.35073591E+03  0.79140330E+04                                 6.900475                            6.324698      -0.363275       1.895985                    0.998228      28.047781      82.318604       0.634684       0.427691      -1.043862       0.000000       0.083558       0.000000       0.083558       0.000000      -0.008462       0.000000      -0.062140      -0.100837      -0.036791      -0.011085       0.047876              7.311768       6.477604       0.000000       0.431459       6.976125      -0.000000       8.481576           0.000000
          160              C       9.899250       2.772664       0.000000      -0.037817      19.529338 0.31514635E+03  0.68802147E+04                                 6.287224                            5.884473      -0.188202       1.948410                    0.999068      27.012940      76.410353       0.680898       0.412035      -1.060237      -0.000000      -0.076518      -0.000000       0.076518      -0.000000       0.037154       0.000000      -0.092663       0.002903      -0.067096       0.021249       0.045848              6.374998       5.790419      -0.000001      -0.081047       7.189470       0.000001       6.145105           0.000000
          161              N       0.356373       8.824222      14.529935      -0.231787      37.370426 0.48508009E+03  0.11473229E+05                                 9.250955                            7.052424       0.313329       2.125744                    0.999225      27.323570      73.480414       0.673503       0.384498      -1.109062      -0.095567       0.089853       0.095454       0.162228       0.067145       0.028917      -0.017584      -0.009487      -0.039294      -0.077818       0.003366       0.074452             10.982175      12.223818       1.563396      -0.602747      13.165066       4.671820       7.557642          -0.000001
          162              N       2.717674      13.325707      18.969248      -0.138396      26.248408 0.47536865E+03  0.11243770E+05                                 7.558012                            7.183979      -0.048993       2.023502                    0.998955      26.424933      72.252858       0.636054       0.407128      -1.087782       0.075144      -0.104260       0.126518       0.180343       0.045444      -0.050265       0.079144       0.033424      -0.076305      -0.124420       0.059084       0.065336              8.085473       8.387129       0.473018       0.174571       6.553571       0.371037       9.315717          -0.000000
          163              N       2.251749      11.630998       0.574947      -0.173302      24.531531 0.42761325E+03  0.98251164E+04                                 6.974993                            6.591042       0.258871       2.112274                    0.998223      26.302974      70.300011       0.699731       0.380968      -1.108798       0.183165       0.148368      -0.093732       0.253670      -0.164658       0.115409       0.087400      -0.073049       0.238873      -0.268615       0.127686       0.140929              7.276286       6.720947      -1.033024       0.927408       6.072357       0.455042       9.035553          -0.000000
          164              N       6.243127       8.824222       5.503065      -0.231787      37.370425 0.48508007E+03  0.11473228E+05                                 9.250955                            7.052423       0.313329       2.125744                    0.999225      27.323570      73.480411       0.673503       0.384498      -1.109062       0.095567       0.089853      -0.095454       0.162228      -0.067145       0.028917       0.017584      -0.009487      -0.039294      -0.077818       0.003366       0.074452             10.982174      12.223817      -1.563396      -0.602747      13.165065      -4.671820       7.557642          -0.000001
          165              N       3.881826      13.325707       1.063752      -0.138396      26.248408 0.47536864E+03  0.11243770E+05                                 7.558012                            7.183979      -0.048993       2.023502                    0.998955      26.424933      72.252858       0.636054       0.407128      -1.087782      -0.075144      -0.104260      -0.126518       0.180343      -0.045444      -0.050265      -0.079144       0.033424      -0.076305      -0.124420       0.059084       0.065336              8.085473       8.387129      -0.473018       0.174571       6.553571      -0.371037       9.315717           0.000000
          166              N       4.347751      11.630998      19.458053      -0.173302      24.531540 0.42761348E+03  0.98251232E+04                                 6.974996                            6.591045       0.258870       2.112274                    0.998223      26.302979      70.300038       0.699731       0.380968      -1.108798      -0.183165       0.148368       0.093732       0.253670       0.164658       0.115409      -0.087400      -0.073049       0.238873      -0.268615       0.127686       0.140929              7.276289       6.720949       1.033025       0.927409       6.072360      -0.455042       9.035557          -0.000000
          167              N       6.243127       2.001721       4.513435      -0.231786      37.370355 0.48507905E+03  0.11473197E+05                                 9.250942                            7.052414       0.313331       2.125745                    0.999225      27.323541      73.480305       0.673503       0.384498      -1.109062       0.095567       0.089853       0.095454       0.162229      -0.067145      -0.028917      -0.017585      -0.009486      -0.039293      -0.077818       0.003366       0.074452             10.982158      12.223805      -1.563390       0.602749      13.165039       4.671807       7.557629          -0.000001
          168              N       3.881826       6.503207       8.952748      -0.138396      26.248405 0.47536864E+03  0.11243769E+05                                 7.558011                            7.183979      -0.048993       2.023502                    0.998955      26.424933      72.252858       0.636054       0.407128      -1.087782      -0.075144      -0.104260       0.126518       0.180343      -0.045444       0.050265       0.079144       0.033424      -0.076305      -0.124420       0.059084       0.065336              8.085471       8.387129      -0.473019      -0.174570       6.553570       0.371037       9.315716           0.000000
          169              N       4.347751       4.808498      10.591447      -0.173302      24.531536 0.42761341E+03  0.98251211E+04                                 6.974995                            6.591044       0.258870       2.112274                    0.998223      26.302977      70.300030       0.699731       0.380968      -1.108798      -0.183165       0.148368      -0.093732       0.253670       0.164658      -0.115409       0.087400      -0.073049       0.238873      -0.268615       0.127686       0.140929              7.276288       6.720948       1.033024      -0.927408       6.072359       0.455042       9.035556          -0.000000
          170              N       0.356373       2.001721      15.519565      -0.231786      37.370356 0.48507907E+03  0.11473198E+05                                 9.250942                            7.052415       0.313331       2.125745                    0.999225      27.323541      73.480307       0.673503       0.384498      -1.109062      -0.095567       0.089854      -0.095454       0.162229       0.067145      -0.028917       0.017585      -0.009486      -0.039294      -0.077818       0.003366       0.074452             10.982158      12.223806       1.563390       0.602749      13.165040      -4.671808       7.557629          -0.000001
          171              N       2.717674       6.503207      11.080252      -0.138396      26.248404 0.47536860E+03  0.11243768E+05                                 7.558011                            7.183979      -0.048993       2.023502                    0.998955      26.424932      72.252856       0.636054       0.407128      -1.087782       0.075144      -0.104260      -0.126518       0.180343       0.045444       0.050265      -0.079144       0.033424      -0.076305      -0.124420       0.059084       0.065336              8.085471       8.387129       0.473019      -0.174570       6.553570      -0.371037       9.315716           0.000000
          172              N       2.251749       4.808498       9.441553      -0.173302      24.531536 0.42761338E+03  0.98251204E+04                                 6.974995                            6.591044       0.258870       2.112274                    0.998223      26.302977      70.300027       0.699731       0.380968      -1.108798       0.183165       0.148368       0.093732       0.253670      -0.164658      -0.115409      -0.087400      -0.073049       0.238873      -0.268615       0.127686       0.140929              7.276288       6.720949      -1.033024      -0.927408       6.072359      -0.455041       9.035555          -0.000000
          173              N       6.955873      11.643278      15.519565      -0.231787      37.370431 0.48508009E+03  0.11473229E+05                                 9.250956                            7.052424       0.313329       2.125744                    0.999225      27.323570      73.480413       0.673503       0.384498      -1.109062      -0.095567      -0.089853      -0.095454       0.162228      -0.067145      -0.028917      -0.017584      -0.009487      -0.039294      -0.077818       0.003366       0.074452             10.982176      12.223820      -1.563396       0.602748      13.165065       4.671819       7.557642          -0.000001
          174              N       9.317174       7.141793      11.080252      -0.138396      26.248406 0.47536852E+03  0.11243766E+05                                 7.558011                            7.183978      -0.048993       2.023502                    0.998955      26.424933      72.252857       0.636054       0.407128      -1.087782       0.075144       0.104260      -0.126518       0.180343      -0.045444       0.050265       0.079144       0.033424      -0.076305      -0.124420       0.059084       0.065336              8.085472       8.387130      -0.473018      -0.174569       6.553569       0.371037       9.315717           0.000000
          175              N       8.851249       8.836502       9.441553      -0.173302      24.531536 0.42761351E+03  0.98251238E+04                                 6.974995                            6.591045       0.258870       2.112274                    0.998223      26.302976      70.300026       0.699731       0.380968      -1.108798       0.183165      -0.148368       0.093732       0.253670       0.164658      -0.115409       0.087400      -0.073049       0.238873      -0.268615       0.127686       0.140929              7.276287       6.720949       1.033025      -0.927407       6.072361       0.455041       9.035553          -0.000000
          176              N      12.842627      11.643278       4.513435      -0.231787      37.370431 0.48508009E+03  0.11473228E+05                                 9.250956                            7.052423       0.313329       2.125744                    0.999225      27.323570      73.480412       0.673503       0.384498      -1.109062       0.095567      -0.089853       0.095454       0.162228       0.067145      -0.028917       0.017584      -0.009487      -0.039294      -0.077818       0.003366       0.074452             10.982176      12.223820       1.563396       0.602748      13.165065      -4.671819       7.557642          -0.000001
          177              N      10.481326       7.141793       8.952748      -0.138396      26.248405 0.47536851E+03  0.11243766E+05                                 7.558012                            7.183978      -0.048993       2.023502                    0.998955      26.424933      72.252860       0.636054       0.407128      -1.087782      -0.075144       0.104260       0.126518       0.180343       0.045444       0.050265      -0.079144       0.033424      -0.076305      -0.124420       0.059084       0.065336              8.085472       8.387131       0.473018      -0.174569       6.553569      -0.371038       9.315717           0.000000
          178              N      10.947251       8.836502      10.591447      -0.173302      24.531540 0.42761358E+03  0.98251260E+04                                 6.974996                            6.591046       0.258870       2.112274                    0.998223      26.302978      70.300034       0.699731       0.380968      -1.108798      -0.183165      -0.148368      -0.093732       0.253670      -0.164658      -0.115409      -0.087400      -0.073049       0.238873      -0.268615       0.127686       0.140929              7.276288       6.720950      -1.033025      -0.927407       6.072361      -0.455041       9.035554          -0.000000
          179              N      12.842627       4.820778       5.503065      -0.231786      37.370358 0.48507886E+03  0.11473192E+05                                 9.250942                            7.052413       0.313331       2.125745                    0.999225      27.323541      73.480305       0.673503       0.384498      -1.109062       0.095567      -0.089853      -0.095454       0.162229       0.067145       0.028917      -0.017585      -0.009486      -0.039293      -0.077818       0.003366       0.074452             10.982159      12.223801       1.563397      -0.602745      13.165045       4.671810       7.557630          -0.000001
          180              N      10.481326       0.319293       1.063752      -0.138396      26.248405 0.47536863E+03  0.11243769E+05                                 7.558012                            7.183979      -0.048993       2.023502                    0.998955      26.424933      72.252859       0.636054       0.407128      -1.087782      -0.075144       0.104260      -0.126518       0.180343       0.045444      -0.050265       0.079144       0.033424      -0.076305      -0.124420       0.059084       0.065336              8.085472       8.387129       0.473019       0.174570       6.553570       0.371037       9.315716           0.000000
          181              N      10.947251       2.014002      19.458053      -0.173302      24.531542 0.42761352E+03  0.98251243E+04                                 6.974996                            6.591045       0.258870       2.112274                    0.998223      26.302980      70.300042       0.699731       0.380968      -1.108798      -0.183165      -0.148368       0.093732       0.253670      -0.164658       0.115409       0.087400      -0.073049       0.238873      -0.268615       0.127686       0.140929              7.276289       6.720950      -1.033025       0.927409       6.072360       0.455041       9.035557          -0.000000
          182              N       6.955873       4.820778      14.529935      -0.231786      37.370356 0.48507883E+03  0.11473191E+05                                 9.250942                            7.052413       0.313331       2.125745                    0.999225      27.323540      73.480302       0.673503       0.384498      -1.109062      -0.095567      -0.089853       0.095454       0.162229      -0.067145       0.028917       0.017585      -0.009486      -0.039293      -0.077818       0.003366       0.074452             10.982159      12.223801      -1.563397      -0.602745      13.165045      -4.671810       7.557630          -0.000001
          183              N       9.317174       0.319293      18.969248      -0.138396      26.248406 0.47536864E+03  0.11243769E+05                                 7.558011                            7.183979      -0.048993       2.023502                    0.998955      26.424933      72.252857       0.636054       0.407128      -1.087782       0.075144       0.104260       0.126518       0.180343      -0.045444      -0.050265      -0.079144       0.033424      -0.076305      -0.124420       0.059084       0.065336              8.085471       8.387128      -0.473019       0.174570       6.553570      -0.371037       9.315716           0.000000
          184              N       8.851249       2.014002       0.574947      -0.173302      24.531536 0.42761339E+03  0.98251207E+04                                 6.974995                            6.591044       0.258870       2.112274                    0.998223      26.302977      70.300028       0.699731       0.380968      -1.108798       0.183165      -0.148368      -0.093732       0.253670       0.164658       0.115409      -0.087400      -0.073049       0.238873      -0.268615       0.127686       0.140929              7.276288       6.720948       1.033024       0.927409       6.072359      -0.455042       9.035555          -0.000000
          185              O       1.661754      12.459250      15.946268      -0.555048      32.749723 0.50632234E+03  0.11986698E+05                                 8.088169                            6.951954       0.539098       2.231085                    0.996136      27.322678      71.197513       0.722796       0.357946      -1.140192      -0.019192       0.020180       0.000257       0.027850       0.040453       0.004936      -0.031588       0.058633      -0.078219      -0.062686      -0.001532       0.064218              8.930485      12.566765       2.478168      -0.299429       8.145425       0.962045       6.079264          -0.000000
          186              O      13.008934       5.984697      12.979381      -0.566994      36.445129 0.57564706E+03  0.14046876E+05                                 8.718314                            7.446572       0.538577       2.226297                    0.995063      27.714362      72.890311       0.694856       0.361233      -1.139638       0.002289      -0.012543       0.030293       0.032867      -0.053664      -0.000545       0.009756      -0.016694       0.102287      -0.071691       0.027965       0.043726              9.748010      10.054585      -1.943920       1.695884      10.004171      -3.153467       9.185276          -0.000000
          187              O      10.139472       4.283165      12.634813      -0.577219      28.918359 0.47525000E+03  0.11080898E+05                                 7.357228                            6.663599       0.720272       2.265159                    0.997730      27.962912      72.452316       0.749767       0.350370      -1.145630       0.013832       0.012630       0.006072       0.019690       0.039241       0.027498      -0.013853       0.031649       0.168420      -0.075952       0.010127       0.065825              7.771389       7.477793      -0.627739       2.644074       5.915323      -0.655951       9.921050           0.000000
          188              O      10.296540       5.576711      14.417750      -0.524777      27.819655 0.44701311E+03  0.10281764E+05                                 7.237054                            6.535646       0.648362       2.272491                    0.996072      26.826233      69.424134       0.743140       0.358334      -1.137258      -0.005270       0.009768      -0.027010       0.029202       0.000225      -0.052531       0.011754      -0.049118      -0.155433      -0.084864       0.031818       0.053046              7.644837       7.686564      -2.084968      -0.344796       9.486228       0.987999       5.761717          -0.000000
          189              O       4.937746      12.459250       4.086732      -0.555048      32.749726 0.50632241E+03  0.11986700E+05                                 8.088170                            6.951954       0.539097       2.231085                    0.996136      27.322679      71.197518       0.722796       0.357946      -1.140192       0.019192       0.020180      -0.000257       0.027850      -0.040453       0.004936       0.031588       0.058633      -0.078219      -0.062687      -0.001532       0.064218              8.930486      12.566766      -2.478168      -0.299429       8.145426      -0.962045       6.079265          -0.000000
          190              O       6.789566       5.984697       7.053619      -0.566994      36.445128 0.57564705E+03  0.14046876E+05                                 8.718314                            7.446571       0.538577       2.226297                    0.995063      27.714362      72.890310       0.694856       0.361233      -1.139638      -0.002289      -0.012543      -0.030293       0.032867       0.053664      -0.000545      -0.009756      -0.016694       0.102287      -0.071691       0.027965       0.043726              9.748010      10.054584       1.943919       1.695884      10.004170       3.153467       9.185275          -0.000000
          191              O       9.659028       4.283165       7.398187      -0.577219      28.918363 0.47525008E+03  0.11080900E+05                                 7.357229                            6.663600       0.720272       2.265159                    0.997730      27.962913      72.452322       0.749767       0.350370      -1.145630      -0.013832       0.012630      -0.006072       0.019690      -0.039242       0.027498       0.013853       0.031649       0.168420      -0.075952       0.010127       0.065825              7.771390       7.477794       0.627740       2.644074       5.915324       0.655951       9.921051           0.000000
          192              O       9.501960       5.576711       5.615250      -0.524777      27.819651 0.44701302E+03  0.10281762E+05                                 7.237053                            6.535645       0.648363       2.272491                    0.996072      26.826232      69.424128       0.743140       0.358334      -1.137258       0.005270       0.009768       0.027010       0.029202      -0.000225      -0.052531      -0.011754      -0.049118      -0.155433      -0.084864       0.031818       0.053046              7.644835       7.686563       2.084967      -0.344796       9.486227      -0.987999       5.761716          -0.000000
          193              O       4.937746       5.636749       5.929768      -0.555048      32.749711 0.50632210E+03  0.11986691E+05                                 8.088167                            6.951952       0.539097       2.231085                    0.996136      27.322677      71.197511       0.722796       0.357946      -1.140192       0.019192       0.020180       0.000257       0.027850      -0.040453      -0.004936      -0.031588       0.058632      -0.078219      -0.062686      -0.001532       0.064218              8.930480      12.566761      -2.478156       0.299432       8.145416       0.962047       6.079265          -0.000000
          194              O       6.789566      12.807197       2.962881      -0.566994      36.445123 0.57564706E+03  0.14046875E+05                                 8.718313                            7.446571       0.538578       2.226298                    0.995063      27.714356      72.890285       0.694856       0.361233      -1.139638      -0.002289      -0.012543       0.030293       0.032867       0.053664       0.000545       0.009756      -0.016695       0.102286      -0.071691       0.027965       0.043726              9.748010      10.054577       1.943918      -1.695881      10.004177      -3.153471       9.185276          -0.000000
          195              O       9.659028      11.105666       2.618313      -0.577219      28.918357 0.47524989E+03  0.11080895E+05                                 7.357227                            6.663598       0.720272       2.265159                    0.997730      27.962913      72.452318       0.749767       0.350370      -1.145630      -0.013832       0.012630       0.006072       0.019690      -0.039241      -0.027498      -0.013853       0.031649       0.168420      -0.075952       0.010127       0.065825              7.771388       7.477794       0.627741      -2.644075       5.915321      -0.655953       9.921051           0.000000
          196              O       9.501960      12.399211       4.401250      -0.524777      27.819649 0.44701308E+03  0.10281763E+05                                 7.237053                            6.535646       0.648362       2.272491                    0.996072      26.826233      69.424133       0.743140       0.358334      -1.137258       0.005270       0.009768      -0.027010       0.029202      -0.000225       0.052530       0.011754      -0.049118      -0.155432      -0.084864       0.031818       0.053046              7.644834       7.686562       2.084967       0.344796       9.486224       0.987999       5.761717          -0.000000
          197              O       1.661754       5.636749      14.103232      -0.555048      32.749713 0.50632212E+03  0.11986692E+05                                 8.088167                            6.951952       0.539097       2.231085                    0.996136      27.322677      71.197512       0.722796       0.357946      -1.140192      -0.019192       0.020180      -0.000257       0.027850       0.040453      -0.004936       0.031588       0.058632      -0.078219      -0.062686      -0.001532       0.064218              8.930481      12.566761       2.478156       0.299432       8.145417      -0.962047       6.079265          -0.000000
          198              O      13.008934      12.807197      17.070119      -0.566994      36.445124 0.57564708E+03  0.14046876E+05                                 8.718313                            7.446571       0.538578       2.226298                    0.995063      27.714357      72.890287       0.694856       0.361233      -1.139638       0.002289      -0.012543      -0.030293       0.032867      -0.053664       0.000545      -0.009756      -0.016695       0.102286      -0.071691       0.027965       0.043726              9.748010      10.054577      -1.943918      -1.695881      10.004177       3.153471       9.185276          -0.000000
          199              O      10.139472      11.105666      17.414687      -0.577219      28.918350 0.47524974E+03  0.11080890E+05                                 7.357226                            6.663596       0.720272       2.265159                    0.997730      27.962912      72.452309       0.749767       0.350370      -1.145630       0.013832       0.012630      -0.006071       0.019690       0.039241      -0.027498       0.013853       0.031649       0.168420      -0.075952       0.010127       0.065825              7.771387       7.477791      -0.627741      -2.644075       5.915320       0.655953       9.921048           0.000000
          200              O      10.296540      12.399211      15.631750      -0.524777      27.819652 0.44701314E+03  0.10281765E+05                                 7.237054                            6.535646       0.648362       2.272491                    0.996072      26.826233      69.424136       0.743140       0.358334      -1.137258      -0.005270       0.009768       0.027010       0.029202       0.000225       0.052530      -0.011754      -0.049118      -0.155433      -0.084864       0.031818       0.053046              7.644835       7.686563      -2.084967       0.344796       9.486225      -0.987999       5.761717          -0.000000
          201              O       8.261254       8.008250      14.103232      -0.555048      32.749720 0.50632226E+03  0.11986695E+05                                 8.088168                            6.951953       0.539098       2.231085                    0.996136      27.322679      71.197515       0.722796       0.357946      -1.140192      -0.019192      -0.020180      -0.000257       0.027850      -0.040453      -0.004936      -0.031588       0.058633      -0.078219      -0.062687      -0.001532       0.064218              8.930483      12.566764      -2.478163       0.299431       8.145421       0.962045       6.079264          -0.000000
          202              O       6.409434       0.837803      17.070119      -0.566994      36.445126 0.57564705E+03  0.14046876E+05                                 8.718313                            7.446571       0.538577       2.226297                    0.995063      27.714362      72.890310       0.694856       0.361233      -1.139638       0.002289       0.012543      -0.030293       0.032867       0.053664       0.000545       0.009756      -0.016694       0.102287      -0.071691       0.027965       0.043726              9.748009      10.054584       1.943919      -1.695884      10.004169      -3.153467       9.185275          -0.000000
          203              O       3.539972       2.539334      17.414687      -0.577219      28.918360 0.47524986E+03  0.11080894E+05                                 7.357228                            6.663598       0.720272       2.265159                    0.997730      27.962912      72.452314       0.749767       0.350370      -1.145630       0.013832      -0.012630      -0.006072       0.019690      -0.039242      -0.027498      -0.013853       0.031649       0.168420      -0.075952       0.010127       0.065825              7.771390       7.477795       0.627741      -2.644076       5.915322      -0.655954       9.921052           0.000000
          204              O       3.697040       1.245789      15.631750      -0.524777      27.819653 0.44701306E+03  0.10281763E+05                                 7.237054                            6.535646       0.648363       2.272491                    0.996072      26.826232      69.424130       0.743140       0.358334      -1.137258      -0.005270      -0.009768       0.027010       0.029202      -0.000225       0.052531       0.011754      -0.049118      -0.155433      -0.084864       0.031818       0.053046              7.644836       7.686565       2.084969       0.344796       9.486227       0.987999       5.761717          -0.000000
          205              O      11.537246       8.008250       5.929768      -0.555048      32.749722 0.50632231E+03  0.11986697E+05                                 8.088169                            6.951953       0.539098       2.231085                    0.996136      27.322679      71.197518       0.722796       0.357946      -1.140192       0.019192      -0.020180       0.000257       0.027850       0.040453      -0.004936       0.031588       0.058633      -0.078219      -0.062687      -0.001532       0.064218              8.930484      12.566765       2.478163       0.299431       8.145422      -0.962045       6.079265          -0.000000
          206              O       0.190066       0.837803       2.962881      -0.566994      36.445126 0.57564706E+03  0.14046876E+05                                 8.718314                            7.446572       0.538577       2.226297                    0.995063      27.714362      72.890311       0.694856       0.361233      -1.139638      -0.002289       0.012543       0.030293       0.032867      -0.053664       0.000545      -0.009756      -0.016694       0.102287      -0.071691       0.027965       0.043726              9.748009      10.054584      -1.943919      -1.695883      10.004170       3.153467       9.185275          -0.000000
          207              O       3.059528       2.539334       2.618313      -0.577219      28.918354 0.47524974E+03  0.11080890E+05                                 7.357227                            6.663597       0.720273       2.265159                    0.997730      27.962910      72.452305       0.749767       0.350370      -1.145630      -0.013832      -0.012630       0.006072       0.019690       0.039242      -0.027498       0.013853       0.031649       0.168420      -0.075952       0.010127       0.065825              7.771388       7.477794      -0.627741      -2.644076       5.915321       0.655953       9.921050           0.000000
          208              O       2.902460       1.245789       4.401250      -0.524777      27.819655 0.44701312E+03  0.10281764E+05                                 7.237054                            6.535646       0.648362       2.272491                    0.996072      26.826233      69.424134       0.743140       0.358334      -1.137258       0.005270      -0.009768      -0.027010       0.029202       0.000225       0.052531      -0.011754      -0.049118      -0.155433      -0.084864       0.031818       0.053046              7.644837       7.686566      -2.084969       0.344796       9.486228      -0.987999       5.761717          -0.000000
          209              O      11.537246       1.185751       4.086732      -0.555048      32.749712 0.50632210E+03  0.11986691E+05                                 8.088167                            6.951952       0.539097       2.231085                    0.996136      27.322677      71.197511       0.722796       0.357946      -1.140192       0.019192      -0.020180      -0.000257       0.027850       0.040453       0.004936      -0.031588       0.058632      -0.078219      -0.062686      -0.001532       0.064218              8.930481      12.566761       2.478156      -0.299432       8.145416       0.962047       6.079265          -0.000000
          210              O       0.190066       7.660303       7.053619      -0.566994      36.445112 0.57564679E+03  0.14046867E+05                                 8.718311                            7.446569       0.538578       2.226298                    0.995063      27.714357      72.890285       0.694856       0.361233      -1.139638      -0.002289       0.012543      -0.030293       0.032867      -0.053664      -0.000545       0.009756      -0.016695       0.102286      -0.071691       0.027965       0.043726              9.748006      10.054577      -1.943917       1.695883      10.004169      -3.153468       9.185274          -0.000000
          211              O       3.059528       9.361835       7.398187      -0.577219      28.918360 0.47524999E+03  0.11080897E+05                                 7.357228                            6.663599       0.720272       2.265159                    0.997730      27.962913      72.452317       0.749767       0.350370      -1.145630      -0.013832      -0.012630      -0.006072       0.019690       0.039241       0.027498      -0.013853       0.031649       0.168420      -0.075952       0.010127       0.065825              7.771388       7.477794      -0.627739       2.644075       5.915322      -0.655950       9.921049           0.000000
          212              O       2.902460       8.068289       5.615250      -0.524777      27.819656 0.44701315E+03  0.10281766E+05                                 7.237054                            6.535646       0.648362       2.272491                    0.996072      26.826234      69.424138       0.743140       0.358334      -1.137258       0.005270      -0.009768       0.027010       0.029202       0.000225      -0.052530       0.011754      -0.049118      -0.155433      -0.084864       0.031818       0.053046              7.644836       7.686565      -2.084969      -0.344796       9.486227       0.987999       5.761717          -0.000000
          213              O       8.261254       1.185751      15.946268      -0.555048      32.749713 0.50632213E+03  0.11986692E+05                                 8.088167                            6.951952       0.539097       2.231085                    0.996136      27.322677      71.197512       0.722796       0.357946      -1.140192      -0.019192      -0.020180       0.000257       0.027850      -0.040453       0.004936       0.031588       0.058632      -0.078219      -0.062686      -0.001532       0.064218              8.930481      12.566761      -2.478156      -0.299432       8.145417      -0.962047       6.079265          -0.000000
          214              O       6.409434       7.660303      12.979381      -0.566994      36.445112 0.57564679E+03  0.14046867E+05                                 8.718311                            7.446569       0.538578       2.226298                    0.995063      27.714356      72.890285       0.694856       0.361233      -1.139638       0.002289       0.012543       0.030293       0.032867       0.053664      -0.000545      -0.009756      -0.016695       0.102286      -0.071691       0.027965       0.043726              9.748007      10.054578       1.943917       1.695883      10.004169       3.153468       9.185274          -0.000000
          215              O       3.539972       9.361835      12.634813      -0.577219      28.918358 0.47524995E+03  0.11080896E+05                                 7.357227                            6.663598       0.720272       2.265159                    0.997730      27.962913      72.452315       0.749767       0.350370      -1.145630       0.013832      -0.012630       0.006072       0.019690      -0.039242       0.027498       0.013853       0.031649       0.168420      -0.075952       0.010127       0.065825              7.771388       7.477793       0.627739       2.644075       5.915321       0.655950       9.921048           0.000000
          216              O       3.697040       8.068289      14.417750      -0.524777      27.819658 0.44701319E+03  0.10281767E+05                                 7.237055                            6.535647       0.648362       2.272491                    0.996072      26.826234      69.424140       0.743140       0.358334      -1.137258      -0.005270      -0.009768      -0.027010       0.029202      -0.000225      -0.052530      -0.011754      -0.049118      -0.155433      -0.084864       0.031818       0.053046              7.644837       7.686566       2.084969      -0.344796       9.486227      -0.987999       5.761717          -0.000000

******************************************************
Auxiliary information for the entire system
The total spin magnetic moment of the unit cell is   -0.000015
The total net atomic charge of the unit cell is   0.000018
Accuracy of reproducing the electrostatic potential in the unit cell:
  The inner radius (bohr) =    5.0000
  The outer radius (bohr) =   12.0000
  Valid grid points have density less than (e/(bohr^3)) =    0.0001
  The number of valid grid points were=       235660
  The rms potential error without charges in kcal/mol is=      3.44326
  The rms potential error with partial charges in kcal/mol is=      1.37218
  The RRMSE value at monopole order=      0.39851
  The rms potential error with partial charges and cloud penetration in kcal/mol is=      1.37054
  The RRMSE value at monopole order with cloud penetration is=      0.39804
  The rms potential error with partial charges and atomic dipoles in kcal/mol is=      0.45773
  The RRMSE value at dipole order=      0.13293
  The rms potential error with partial charges, atomic dipoles and cloud penetration in kcal/mol is=      0.45508
  The RRMSE value at dipole order with cloud penetration=      0.13217

******************************************************
The electron densities and ab initio electrostatic potential were computed in VASP using the PBE functional and
projector augmented wave method. See the main text of the journal article for a description of computational details.
The atomic charges, dipoles, and quadrupoles were computed with the DDEC6 method as described in
(a) T. A. Manz and N. Gabaldon Limas, RSC Adv. 6 (2016) 47771-47801 DOI: 10.1039/c6ra04656h
(b) N. Gabaldon Limas and T. A. Manz, RSC Adv. 8 (2018) 2678-2707 DOI: 10.1039/c7ra11829e.
For each atom in the material, the electron cloud parameters were fit to the spherically averaged atom-in-material
electron density using radial positions for which this density was between 10^-4 and 10^-2 electrons per cubic bohr.
The polarizabilities, dispersion coefficients, and quantum Drude oscillator (QDO) parameters were fit using the MCLF method.
The magnetic structure of the system was optimized in VASP from the default ferromagnetic initial guess using spin polarization.
The atomic spin moments (ASMs) were computed on this optimized magnetic structure using the DDEC6 partition as inputs
to the method of T. A. Manz and D. S. Sholl, J. Chem. Theory Comput. 7 (2011) 4146-4164 DOI: 10.1021/ct200539n.
The RMSE and RRMSE were computed using a uniform grid with Ewald summation.
