# Supplementary material for: A collection of forcefield precursors for metal–organic frameworks
Source: RSC Adv. 2019 Nov 13;9(63):36492–507. doi: 10.1039/c9ra07327b (PMC9075174; doi:10.1039/c9ra07327b)
Supplement: RA-009-C9RA07327B-s4328 [file RA-009-C9RA07327B-s4328.xyz]

  172
jmolscript: load "" {1 1 1} spacegroup "x,y,z" unitcell [{     12.125000     0.000000     0.000000 }, {      0.000000    13.833200     0.000000 }, {      0.000000     0.000000    21.643600 }]
Zn     3.012578    12.797647     5.282337     0.853659
Zn     2.834704     5.980646     2.722548     0.809114
Zn     3.012578     1.035553    16.361263     0.853659
Zn     2.834704     7.852554    18.921052     0.809114
Zn     9.112423     7.952153    16.104137     0.853659
Zn     9.290296     0.935954    13.544348     0.809114
Zn     9.112423     5.881047     5.539463     0.853659
Zn     9.290296    12.897246     8.099252     0.809114
H      2.800875     9.944687     4.562471     0.091702
H     11.433875     9.935004     7.454056     0.137775
H      0.499550    11.857819     7.001705     0.089703
H      3.049438     1.795549     4.155571     0.101525
H      7.375637     1.571452     5.519118     0.130682
H      5.983688    13.634002     5.739883     0.101247
H      4.504438     8.359403     1.850528     0.114988
H      5.617513     7.337129     2.274742     0.117648
H      7.278638     7.172514    20.903389     0.114212
H      4.512925     4.594006     0.406900     0.115048
H      5.621150     5.038051     1.428478     0.126416
H      2.794813     7.653910     0.264052     0.109360
H      2.800875     3.888513    17.081129     0.091702
H     11.433875     3.898196    14.189544     0.137775
H      0.499550     1.975381    14.641895     0.089703
H      3.049438    12.037651    17.488029     0.101525
H      7.375637    12.261748    16.124482     0.130682
H      5.983688     0.199198    15.903717     0.101247
H      4.504438     5.473797    19.793072     0.114988
H      5.617513     6.496071    19.368858     0.117648
H      7.278638     6.660686     0.740211     0.114213
H      4.512925     9.239194    21.236700     0.115048
H      5.621150     8.795149    20.215122     0.126416
H      2.794813     6.179290    21.379548     0.109360
H      9.324125    10.805113    15.384271     0.091702
H      0.691125    10.814796    18.275856     0.137775
H     11.625450     8.891981    17.823505     0.089703
H      9.075563     5.121051    14.977371     0.101525
H      4.749363     5.345148    16.340918     0.130682
H      6.141313     7.115798    16.561683     0.101247
H      7.620563    12.390397    12.672328     0.114988
H      6.507488    13.412671    13.096542     0.117648
H      4.846363    13.577286    10.081589     0.114212
H      7.612075     2.322594    11.228700     0.115048
H      6.503850     1.878549    12.250278     0.126416
H      9.330188    13.095890    11.085852     0.109360
H      9.324125     3.028087     6.259329     0.091702
H      0.691125     3.018404     3.367744     0.137775
H     11.625450     4.941219     3.820095     0.089703
H      9.075563     8.712149     6.666229     0.101525
H      4.749363     8.488052     5.302682     0.130682
H      6.141313     6.717402     5.081917     0.101247
H      7.620563     1.442803     8.971272     0.114988
H      6.507488     0.420529     8.547058     0.117648
H      4.846363     0.255914    11.562011     0.114213
H      7.612075    11.510606    10.414900     0.115048
H      6.503850    11.954651     9.393322     0.126416
H      9.330188     0.737310    10.557748     0.109360
C      2.069738     9.943304     5.138191     0.060988
C      1.378613     8.745349     5.289696    -0.086922
C      1.822388     7.555694     4.534334     0.587257
C      0.328588     8.738432     6.194398     0.050454
C      0.577150     0.600361     4.363350     0.592028
C      0.009700     9.912871     6.843706    -0.162589
C      0.744475    11.067943     6.575326     0.120848
C      3.938200     1.749900     4.428281     0.083144
C      4.734813     2.893905     4.274611    -0.093886
C      4.088550     4.127827     3.722699     0.592184
C      6.051588     2.833039     4.666360     0.047751
C      5.110688    10.918545     6.378369     0.588426
C      6.495363     1.642001     5.224765    -0.148315
C      5.658738     0.580994     5.350298     0.101964
C      5.047638     7.617943     1.541024    -0.039526
C      5.067038     5.338232     0.690431    -0.045334
C      2.069738     3.889896    16.505409     0.060988
C      1.378613     5.087851    16.353904    -0.086922
C      1.822388     6.277506    17.109266     0.587257
C      0.328588     5.094768    15.449202     0.050454
C      0.577150    13.232839    17.280250     0.592028
C      0.009700     3.920329    14.799894    -0.162589
C      0.744475     2.765257    15.068274     0.120848
C      3.938200    12.083300    17.215319     0.083144
C      4.734813    10.939295    17.368989    -0.093886
C      4.088550     9.705373    17.920901     0.592184
C      6.051588    11.000161    16.977240     0.047751
C      5.110688     2.914655    15.265231     0.588426
C      6.495363    12.191199    16.418835    -0.148315
C      5.658738    13.252206    16.293302     0.101964
C      5.047638     6.215257    20.102576    -0.039526
C      5.067038     8.494968    20.953169    -0.045334
C     10.055263    10.806496    15.959991     0.060988
C     10.746388    12.004451    16.111496    -0.086922
C     10.302613    13.194106    15.356134     0.587257
C     11.796413    12.011368    17.016198     0.050454
C     11.547850     6.316239    15.185150     0.592028
C     -0.009700    10.836929    17.665506    -0.162589
C     11.380525     9.681857    17.397126     0.120848
C      8.186800     5.166700    15.250081     0.083144
C      7.390188     4.022695    15.096411    -0.093886
C      8.036450     2.788773    14.544499     0.592184
C      6.073413     4.083561    15.488160     0.047751
C      7.014313     9.831255    17.200169     0.588426
C      5.629638     5.274599    16.046565    -0.148315
C      6.466263     6.335606    16.172098     0.101964
C      7.077363    13.131857    12.362824    -0.039526
C      7.057963     1.578368    11.512231    -0.045334
C     10.055263     3.026704     5.683609     0.060988
C     10.746388     1.828749     5.532104    -0.086922
C     10.302613     0.639094     6.287466     0.587257
C     11.796413     1.821832     4.627402     0.050454
C     11.547850     7.516961     6.458450     0.592028
C     -0.009700     2.996271     3.978094    -0.162589
C     11.380525     4.151343     4.246474     0.120848
C      8.186800     8.666500     6.393519     0.083144
C      7.390188     9.810505     6.547189    -0.093886
C      8.036450    11.044427     7.099101     0.592184
C      6.073413     9.749639     6.155440     0.047751
C      7.014313     4.001945     4.443431     0.588426
C      5.629638     8.558601     5.597035    -0.148315
C      6.466263     7.497594     5.471502     0.101964
C      7.077363     0.701343     9.280776    -0.039526
C      7.057963    12.254832    10.131369    -0.045334
C      6.706338     6.916600     0.000000    -0.045550
C      3.365900     6.916600     0.000000    -0.069241
C      5.418663     0.000000    10.821800    -0.045550
C      8.759100     0.000000    10.821800    -0.069241
N      4.374700     0.610044     4.934741    -0.229405
N      1.771463    11.088693     5.746376    -0.216515
N      4.174638     6.504371     1.151440    -0.152250
N      5.900025     8.070289     0.398242    -0.158087
N      4.374700    13.223156    16.708859    -0.229405
N      1.771463     2.744507    15.897224    -0.216515
N      4.174638     7.328829    20.492160    -0.152251
N      5.900025     5.762911    21.245358    -0.158087
N      7.750300     6.306556    15.756541    -0.229405
N     10.353538     9.661107    16.568176    -0.216515
N      7.950363     0.412229    11.973240    -0.152250
N      6.224975    12.679511    11.220042    -0.158087
N      7.750300     7.526644     5.887059    -0.229405
N     10.353538     4.172093     5.075424    -0.216515
N      7.950363    13.420971     9.670360    -0.152250
N      6.224975     1.153689    10.423558    -0.158087
O      2.571713     7.795008     3.514921    -0.578082
O      1.478038     6.421371     4.848166    -0.512640
O      1.365275     0.301564     5.285367    -0.592726
O      0.474088     0.088532     3.246540    -0.554755
O      3.084600     3.989495     2.963009    -0.536850
O      4.509288     5.255233     4.045189    -0.523317
O      4.643875    11.453890     5.337528    -0.579296
O      4.851213    11.195209     7.551452    -0.570236
O      2.571713     6.038192    18.128679    -0.578082
O      1.478038     7.411829    16.795434    -0.512640
O      1.365275    13.531636    16.358233    -0.592727
O      0.474088    13.744668    18.397060    -0.554755
O      3.084600     9.843705    18.680591    -0.536850
O      4.509288     8.577967    17.598411    -0.523317
O      4.643875     2.379310    16.306072    -0.579296
O      4.851213     2.637991    14.092148    -0.570236
O      9.553288    12.954792    14.336721    -0.578082
O     10.646963     0.495229    15.669966    -0.512640
O     10.759725     6.615036    16.107167    -0.592727
O     11.650913     6.828068    14.068340    -0.554755
O      9.040400     2.927105    13.784809    -0.536850
O      7.615713     1.661367    14.866989    -0.523317
O      7.481125     9.295910    16.159328    -0.579296
O      7.273788     9.554591    18.373252    -0.570236
O      9.553288     0.878408     7.306879    -0.578082
O     10.646963    13.337971     5.973634    -0.512640
O     10.759725     7.218164     5.536433    -0.592726
O     11.650913     7.005132     7.575260    -0.554755
O      9.040400    10.906095     7.858791    -0.536850
O      7.615713    12.171833     6.776611    -0.523317
O      7.481125     4.537290     5.484272    -0.579296
O      7.273788     4.278609     3.270348    -0.570236

The following XYZ coordinates are in angstroms. Other properties are in atomic units.
The sperically averaged electron density of each atom fit to a function of the form exp(a - br)
eigen_1, eigen_2 and eigen_3 are the three eigenvalues of traceless quadrupole moment tensor
  atom number  atomic symbol              X              Y              Z     net charge C6 coefficient C8 coefficient C10 coefficient fluctuating dipole atomic polarizability isotropic forcefield polarizability              a              b squared Pearson coefficient          <r^3>          <r^4>         wp_QDO          m_QDO          q_QDO       dipole_x       dipole_y       dipole_z         dipole            Qxy            Qxz            Qyz     Q(x^2-y^2)  Q(3z^2 - R^2)        eigen_1        eigen_2        eigen_3 static polarizability      alpha(xx)      alpha(xy)      alpha(xz)      alpha(yy)      alpha(yz)      alpha(zz) atomic spin moment
            1             Zn       3.012578      12.797647       5.282337       0.853659     104.970192 0.18095196E+04  0.57088222E+05                                18.478458                           14.127040       0.512105       2.016305                    0.996272      46.367811     125.943810       0.469410       0.413590      -1.134654      -0.003366       0.000794      -0.017078       0.017425      -0.108875      -0.018671       0.159255      -0.008229       0.868177      -0.272726      -0.074842       0.347568             23.716528      27.248052       2.038047       1.215819      33.244798      -5.006321      10.656735          -0.000001
            2             Zn       2.834704       5.980646       2.722548       0.809114      81.271434 0.17418136E+04  0.54397647E+05                                15.475671                           13.683785       0.669402       2.055400                    0.998524      46.778678     126.165948       0.486503       0.403127      -1.142641      -0.085220      -0.023321       0.031354       0.093752       0.031453       0.145954       0.029666       0.097674      -0.058854      -0.131817      -0.047289       0.179106             17.877748      15.099828      -3.654355      -5.582059      18.220692      -0.865781      20.312725          -0.000000
            3             Zn       3.012578       1.035553      16.361263       0.853659     104.970199 0.18095197E+04  0.57088228E+05                                18.478459                           14.127041       0.512105       2.016305                    0.996272      46.367811     125.943813       0.469410       0.413590      -1.134654      -0.003366      -0.000794       0.017078       0.017425       0.108875       0.018671       0.159255      -0.008229       0.868177      -0.272726      -0.074842       0.347568             23.716530      27.248054      -2.038048      -1.215819      33.244801      -5.006322      10.656736          -0.000001
            4             Zn       2.834704       7.852554      18.921052       0.809114      81.271430 0.17418135E+04  0.54397643E+05                                15.475670                           13.683784       0.669402       2.055400                    0.998524      46.778677     126.165944       0.486503       0.403127      -1.142641      -0.085220       0.023321      -0.031354       0.093752      -0.031453      -0.145954       0.029666       0.097674      -0.058854      -0.131817      -0.047289       0.179106             17.877748      15.099828       3.654355       5.582059      18.220691      -0.865781      20.312724          -0.000000
            5             Zn       9.112423       7.952153      16.104137       0.853659     104.970196 0.18095198E+04  0.57088232E+05                                18.478459                           14.127041       0.512105       2.016305                    0.996272      46.367811     125.943813       0.469410       0.413590      -1.134654       0.003366      -0.000794      -0.017078       0.017425      -0.108875       0.018671      -0.159255      -0.008229       0.868177      -0.272726      -0.074842       0.347568             23.716529      27.248056       2.038047      -1.215819      33.244796       5.006320      10.656735          -0.000001
            6             Zn       9.290296       0.935954      13.544348       0.809114      81.271441 0.17418134E+04  0.54397641E+05                                15.475672                           13.683784       0.669402       2.055400                    0.998524      46.778678     126.165947       0.486503       0.403127      -1.142641       0.085220       0.023321       0.031354       0.093752       0.031453      -0.145954      -0.029666       0.097674      -0.058854      -0.131817      -0.047289       0.179106             17.877751      15.099830      -3.654356       5.582061      18.220693       0.865787      20.312732          -0.000000
            7             Zn       9.112423       5.881047       5.539463       0.853659     104.970186 0.18095196E+04  0.57088224E+05                                18.478458                           14.127040       0.512105       2.016305                    0.996272      46.367810     125.943807       0.469410       0.413590      -1.134654       0.003366       0.000794       0.017078       0.017425       0.108875      -0.018671      -0.159255      -0.008229       0.868177      -0.272726      -0.074842       0.347568             23.716527      27.248054      -2.038047       1.215819      33.244794       5.006320      10.656735          -0.000001
            8             Zn       9.290296      12.897246       8.099252       0.809114      81.271443 0.17418135E+04  0.54397643E+05                                15.475673                           13.683784       0.669402       2.055400                    0.998524      46.778677     126.165947       0.486503       0.403127      -1.142641       0.085220      -0.023321      -0.031354       0.093752      -0.031453       0.145954      -0.029666       0.097674      -0.058854      -0.131817      -0.047289       0.179106             17.877752      15.099831       3.654357      -5.582061      18.220693       0.865787      20.312733          -0.000000
            9              H       2.800875       9.944687       4.562471       0.091702       1.298846 0.96135451E+01  0.98586145E+02                                 1.940186                            1.790154      -1.284007       2.256901                    0.995207       3.763532      10.687348       0.477799       1.250053      -0.714751       0.034899      -0.000366      -0.030283       0.046207      -0.000818      -0.013274      -0.005142       0.002296       0.006741      -0.013694      -0.001386       0.015080              2.024640       2.431212       0.010984      -0.505002       1.774983       0.150470       1.867726          -0.000000
           10              H      11.433875       9.935004       7.454056       0.137775       1.151401 0.81816412E+01  0.80595679E+02                                 1.805145                            1.665820      -1.100644       2.374004                    0.997019       3.399627       9.465374       0.488863       1.271883      -0.711583      -0.026405      -0.003405       0.025542       0.036894       0.005753      -0.010943       0.004608      -0.006817       0.010942      -0.015722       0.004654       0.011068              1.888426       2.298981      -0.064233      -0.562426       1.576181       0.088895       1.790117          -0.000000
           11              H       0.499550      11.857819       7.001705       0.089703       1.407577 0.10130494E+02  0.10426848E+03                                 1.993718                            1.800723      -1.058195       2.368963                    0.996910       3.559993       9.820575       0.495780       1.200313      -0.728886      -0.014291       0.039564       0.018545       0.045972       0.004005      -0.010421       0.009981      -0.013598       0.001811      -0.017871       0.003348       0.014523              2.110462       1.828498      -0.387244      -0.232495       2.748917       0.476758       1.753971          -0.000000
           12              H       3.049438       1.795549       4.155571       0.101525       1.179325 0.83345449E+01  0.83350714E+02                                 1.894113                            1.720792      -1.283207       2.270846                    0.994090       3.787503      10.994768       0.459698       1.332312      -0.696049      -0.044743       0.003929      -0.015085       0.047381      -0.003547       0.008283       0.003604       0.013288      -0.022100      -0.012861      -0.000983       0.013845              1.996048       2.822782       0.034880       0.284691       1.693035      -0.129887       1.472326           0.000000
           13              H       7.375637       1.571452       5.519118       0.130682       0.976470 0.67259265E+01  0.63787187E+02                                 1.681439                            1.557031      -1.030916       2.406530                    0.997250       3.452001       9.775814       0.477805       1.351680      -0.693165       0.035518      -0.003797       0.010053       0.037108      -0.000457       0.003529      -0.004703       0.001864      -0.030491      -0.012156       0.004561       0.007595              1.756320       2.369826      -0.043421       0.341729       1.472907      -0.126911       1.426226          -0.000000
           14              H       5.983688      13.634002       5.739883       0.101247       1.156617 0.77176776E+01  0.75577814E+02                                 1.850735                            1.639591      -1.284772       2.264104                    0.994439       3.757064      10.730096       0.478832       1.306218      -0.700742       0.020617      -0.036662       0.016922       0.045338      -0.000341       0.004227      -0.006126       0.004058      -0.016236      -0.010022       0.002508       0.007514              2.007702       1.672379      -0.354099       0.274260       2.663517      -0.585755       1.687210          -0.000000
           15              H       4.504438       8.359403       1.850528       0.114988       1.160117 0.90328803E+01  0.91068733E+02                                 1.816451                            1.750934      -0.920660       2.447066                    0.997752       3.468322       9.719809       0.477330       1.272754      -0.712567      -0.018397       0.034310       0.015454       0.041887      -0.002981       0.000790       0.006384      -0.017810      -0.023341      -0.010116      -0.004852       0.014968              1.851152       1.707112      -0.342372      -0.268569       1.931362       0.339211       1.914982          -0.000000
           16              H       5.617513       7.337129       2.274742       0.117648       1.062367 0.79745400E+01  0.78652832E+02                                 1.768986                            1.686583      -0.988432       2.421648                    0.996648       3.532229      10.089562       0.464255       1.337645      -0.697318       0.024607      -0.008927       0.030091       0.039883       0.001242       0.007200      -0.001006       0.006376       0.003589      -0.006325      -0.002806       0.009131              1.836189       1.669368      -0.119969       0.438220       1.483322      -0.151060       2.355878          -0.000000
           17              H       7.278638       7.172514      20.903389       0.114212       1.195448 0.90248535E+01  0.89917486E+02                                 1.779932                            1.694631      -0.748479       2.528322                    0.999484       3.272065       8.776462       0.515182       1.193277      -0.732604       0.024730       0.011299      -0.027749       0.038849       0.001422      -0.005507       0.000614       0.002737      -0.010057      -0.006742       0.000384       0.006359              1.820095       1.917705       0.163379      -0.483403       1.441490      -0.241169       2.101089          -0.000001
           18              H       4.512925       4.594006       0.406900       0.115048       1.174924 0.93629630E+01  0.94142895E+02                                 1.761297                            1.729996      -0.769591       2.518310                    0.999212       3.282229       8.842525       0.508187       1.198694      -0.731813      -0.013455      -0.038081      -0.014758       0.043000       0.001743       0.002908       0.008640      -0.015076      -0.025802      -0.012281      -0.003097       0.015378              1.754945       1.616872       0.347116       0.111828       1.998991       0.081617       1.648973          -0.000001
           19              H       5.621150       5.038051       1.428478       0.126416       1.100582 0.81807710E+01  0.81757132E+02                                 1.852197                            1.737247      -1.269446       2.289854                    0.993545       3.716729      10.926562       0.443011       1.383440      -0.686792       0.028217      -0.017281       0.023943       0.040843      -0.003710       0.002314       0.001025      -0.002541      -0.012707      -0.005796      -0.000270       0.006067              1.943933       1.702663      -0.211518       0.464324       1.691408      -0.487058       2.437729          -0.000000
           20              H       2.794813       7.653910       0.264052       0.109360       1.222474 0.98227183E+01  0.99901138E+02                                 1.798659                            1.762038      -0.933955       2.437904                    0.997722       3.381893       9.146718       0.508086       1.185305      -0.734277      -0.023542       0.033481       0.012309       0.042740      -0.008796      -0.000393       0.001648       0.001721      -0.022189      -0.007832      -0.004802       0.012634              1.800448       1.846468      -0.375207      -0.166000       1.844185       0.144526       1.710691          -0.000000
           21              H       2.800875       3.888513      17.081129       0.091702       1.298846 0.96135446E+01  0.98586143E+02                                 1.940186                            1.790154      -1.284007       2.256901                    0.995207       3.763532      10.687350       0.477799       1.250054      -0.714751       0.034899       0.000366       0.030283       0.046207       0.000818       0.013274      -0.005142       0.002296       0.006741      -0.013694      -0.001386       0.015080              2.024641       2.431212      -0.010984       0.505002       1.774984       0.150470       1.867726          -0.000000
           22              H      11.433875       3.898196      14.189544       0.137775       1.151401 0.81816413E+01  0.80595679E+02                                 1.805145                            1.665820      -1.100644       2.374004                    0.997020       3.399627       9.465373       0.488864       1.271883      -0.711583      -0.026405       0.003405      -0.025542       0.036894      -0.005753       0.010943       0.004608      -0.006817       0.010942      -0.015722       0.004654       0.011068              1.888426       2.298981       0.064233       0.562425       1.576181       0.088895       1.790117          -0.000000
           23              H       0.499550       1.975381      14.641895       0.089703       1.407576 0.10130492E+02  0.10426845E+03                                 1.993718                            1.800723      -1.058195       2.368963                    0.996910       3.559993       9.820574       0.495780       1.200313      -0.728887      -0.014291      -0.039564      -0.018545       0.045972      -0.004005       0.010421       0.009981      -0.013598       0.001811      -0.017871       0.003348       0.014523              2.110462       1.828498       0.387244       0.232495       2.748916       0.476758       1.753971          -0.000000
           24              H       3.049438      12.037651      17.488029       0.101525       1.179325 0.83345442E+01  0.83350704E+02                                 1.894112                            1.720791      -1.283206       2.270846                    0.994090       3.787503      10.994767       0.459698       1.332312      -0.696049      -0.044743      -0.003929       0.015085       0.047381       0.003547      -0.008283       0.003604       0.013288      -0.022100      -0.012861      -0.000983       0.013845              1.996047       2.822781      -0.034880      -0.284691       1.693035      -0.129887       1.472326           0.000000
           25              H       7.375637      12.261748      16.124482       0.130682       0.976470 0.67259259E+01  0.63787181E+02                                 1.681439                            1.557031      -1.030916       2.406530                    0.997250       3.452001       9.775815       0.477805       1.351680      -0.693165       0.035518       0.003797      -0.010053       0.037108       0.000457      -0.003529      -0.004703       0.001864      -0.030491      -0.012156       0.004561       0.007595              1.756320       2.369826       0.043421      -0.341729       1.472907      -0.126911       1.426226          -0.000000
           26              H       5.983688       0.199198      15.903717       0.101247       1.156617 0.77176775E+01  0.75577814E+02                                 1.850735                            1.639591      -1.284772       2.264104                    0.994439       3.757064      10.730096       0.478832       1.306218      -0.700742       0.020617       0.036662      -0.016922       0.045338       0.000341      -0.004227      -0.006126       0.004058      -0.016236      -0.010022       0.002508       0.007514              2.007702       1.672379       0.354099      -0.274260       2.663517      -0.585755       1.687210          -0.000000
           27              H       4.504438       5.473797      19.793072       0.114988       1.160118 0.90328848E+01  0.91068784E+02                                 1.816451                            1.750934      -0.920661       2.447066                    0.997752       3.468323       9.719810       0.477330       1.272754      -0.712567      -0.018397      -0.034310      -0.015454       0.041887       0.002981      -0.000790       0.006384      -0.017810      -0.023341      -0.010116      -0.004852       0.014968              1.851152       1.707112       0.342372       0.268569       1.931362       0.339211       1.914982          -0.000000
           28              H       5.617513       6.496071      19.368858       0.117648       1.062367 0.79745391E+01  0.78652820E+02                                 1.768986                            1.686582      -0.988432       2.421649                    0.996648       3.532229      10.089561       0.464255       1.337645      -0.697318       0.024607       0.008927      -0.030091       0.039883      -0.001242      -0.007200      -0.001006       0.006376       0.003589      -0.006325      -0.002806       0.009131              1.836189       1.669368       0.119968      -0.438220       1.483321      -0.151060       2.355877          -0.000000
           29              H       7.278638       6.660686       0.740211       0.114213       1.195448 0.90248492E+01  0.89917428E+02                                 1.779931                            1.694630      -0.748479       2.528322                    0.999484       3.272065       8.776460       0.515183       1.193276      -0.732604       0.024730      -0.011299       0.027749       0.038849      -0.001422       0.005507       0.000614       0.002737      -0.010057      -0.006742       0.000384       0.006359              1.820093       1.917704      -0.163379       0.483403       1.441489      -0.241169       2.101088          -0.000001
           30              H       4.512925       9.239194      21.236700       0.115048       1.174924 0.93629651E+01  0.94142924E+02                                 1.761297                            1.729997      -0.769591       2.518310                    0.999212       3.282229       8.842526       0.508187       1.198694      -0.731813      -0.013455       0.038081       0.014758       0.043000      -0.001742      -0.002908       0.008640      -0.015076      -0.025802      -0.012281      -0.003097       0.015378              1.754946       1.616873      -0.347116      -0.111828       1.998991       0.081617       1.648973          -0.000001
           31              H       5.621150       8.795149      20.215122       0.126416       1.100582 0.81807710E+01  0.81757132E+02                                 1.852197                            1.737247      -1.269446       2.289854                    0.993545       3.716729      10.926562       0.443011       1.383440      -0.686792       0.028217       0.017281      -0.023943       0.040843       0.003710      -0.002314       0.001025      -0.002541      -0.012707      -0.005796      -0.000270       0.006067              1.943933       1.702663       0.211518      -0.464324       1.691408      -0.487058       2.437729          -0.000000
           32              H       2.794813       6.179290      21.379548       0.109360       1.222474 0.98227175E+01  0.99901137E+02                                 1.798659                            1.762039      -0.933954       2.437904                    0.997722       3.381892       9.146718       0.508086       1.185306      -0.734277      -0.023542      -0.033481      -0.012309       0.042740       0.008796       0.000393       0.001648       0.001721      -0.022189      -0.007832      -0.004802       0.012634              1.800449       1.846468       0.375208       0.166000       1.844185       0.144526       1.710692          -0.000000
           33              H       9.324125      10.805113      15.384271       0.091702       1.298847 0.96135519E+01  0.98586232E+02                                 1.940186                            1.790155      -1.284007       2.256901                    0.995207       3.763532      10.687349       0.477799       1.250054      -0.714751      -0.034899       0.000366      -0.030283       0.046207      -0.000818       0.013274       0.005142       0.002296       0.006741      -0.013694      -0.001386       0.015080              2.024641       2.431214       0.010984       0.505002       1.774984      -0.150470       1.867726          -0.000000
           34              H       0.691125      10.814796      18.275856       0.137775       1.151401 0.81816411E+01  0.80595681E+02                                 1.805145                            1.665821      -1.100644       2.374004                    0.997020       3.399627       9.465375       0.488863       1.271883      -0.711582       0.026405       0.003405       0.025542       0.036894       0.005753       0.010943      -0.004608      -0.006817       0.010942      -0.015722       0.004654       0.011068              1.888427       2.298981      -0.064233       0.562426       1.576181      -0.088895       1.790117          -0.000000
           35              H      11.625450       8.891981      17.823505       0.089703       1.407576 0.10130492E+02  0.10426846E+03                                 1.993718                            1.800723      -1.058195       2.368963                    0.996910       3.559993       9.820574       0.495780       1.200313      -0.728887       0.014291      -0.039564       0.018545       0.045972       0.004005       0.010421      -0.009981      -0.013598       0.001811      -0.017871       0.003348       0.014523              2.110462       1.828498      -0.387244       0.232495       2.748916      -0.476759       1.753971          -0.000000
           36              H       9.075563       5.121051      14.977371       0.101525       1.179326 0.83345510E+01  0.83350788E+02                                 1.894113                            1.720792      -1.283206       2.270846                    0.994090       3.787503      10.994768       0.459698       1.332312      -0.696049       0.044743      -0.003929      -0.015085       0.047381      -0.003547      -0.008283      -0.003604       0.013288      -0.022100      -0.012861      -0.000983       0.013845              1.996048       2.822783       0.034880      -0.284691       1.693035       0.129887       1.472326           0.000000
           37              H       4.749363       5.345148      16.340918       0.130682       0.976471 0.67259318E+01  0.63787248E+02                                 1.681440                            1.557032      -1.030916       2.406530                    0.997250       3.452001       9.775814       0.477805       1.351680      -0.693165      -0.035518       0.003797       0.010053       0.037108      -0.000457      -0.003529       0.004703       0.001864      -0.030491      -0.012156       0.004561       0.007595              1.756320       2.369827      -0.043421      -0.341729       1.472907       0.126911       1.426227          -0.000000
           38              H       6.141313       7.115798      16.561683       0.101247       1.156618 0.77176786E+01  0.75577825E+02                                 1.850735                            1.639591      -1.284772       2.264104                    0.994439       3.757064      10.730095       0.478832       1.306217      -0.700742      -0.020617       0.036662       0.016922       0.045338      -0.000341      -0.004227       0.006126       0.004058      -0.016236      -0.010022       0.002508       0.007514              2.007702       1.672379      -0.354099      -0.274260       2.663517       0.585756       1.687210          -0.000000
           39              H       7.620563      12.390397      12.672328       0.114988       1.160117 0.90328802E+01  0.91068732E+02                                 1.816451                            1.750934      -0.920660       2.447066                    0.997752       3.468322       9.719809       0.477330       1.272754      -0.712567       0.018397      -0.034310       0.015454       0.041887      -0.002981      -0.000790      -0.006384      -0.017810      -0.023341      -0.010116      -0.004852       0.014968              1.851152       1.707112      -0.342372       0.268568       1.931362      -0.339211       1.914982          -0.000000
           40              H       6.507488      13.412671      13.096542       0.117648       1.062367 0.79745390E+01  0.78652818E+02                                 1.768986                            1.686582      -0.988432       2.421648                    0.996648       3.532229      10.089561       0.464255       1.337645      -0.697318      -0.024607       0.008927       0.030091       0.039883       0.001242      -0.007200       0.001006       0.006376       0.003589      -0.006325      -0.002806       0.009131              1.836189       1.669368      -0.119968      -0.438220       1.483321       0.151060       2.355877          -0.000000
           41              H       4.846363      13.577286      10.081589       0.114212       1.195448 0.90248549E+01  0.89917508E+02                                 1.779932                            1.694631      -0.748479       2.528322                    0.999484       3.272065       8.776464       0.515182       1.193277      -0.732603      -0.024730      -0.011299      -0.027749       0.038849       0.001422       0.005507      -0.000614       0.002737      -0.010057      -0.006742       0.000384       0.006359              1.820095       1.917706       0.163379       0.483404       1.441490       0.241170       2.101090          -0.000001
           42              H       7.612075       2.322594      11.228700       0.115048       1.174923 0.93629571E+01  0.94142827E+02                                 1.761297                            1.729996      -0.769590       2.518310                    0.999212       3.282228       8.842524       0.508187       1.198695      -0.731813       0.013455       0.038081      -0.014758       0.043000       0.001743      -0.002908      -0.008640      -0.015076      -0.025802      -0.012281      -0.003097       0.015378              1.754945       1.616872       0.347116      -0.111828       1.998991      -0.081617       1.648973          -0.000001
           43              H       6.503850       1.878549      12.250278       0.126416       1.100582 0.81807747E+01  0.81757173E+02                                 1.852197                            1.737247      -1.269445       2.289854                    0.993545       3.716729      10.926560       0.443011       1.383440      -0.686792      -0.028217       0.017281       0.023943       0.040843      -0.003710      -0.002314      -0.001025      -0.002541      -0.012707      -0.005796      -0.000270       0.006067              1.943933       1.702663      -0.211518      -0.464324       1.691408       0.487058       2.437728          -0.000000
           44              H       9.330188      13.095890      11.085852       0.109360       1.222475 0.98227230E+01  0.99901196E+02                                 1.798659                            1.762038      -0.933955       2.437904                    0.997722       3.381893       9.146718       0.508086       1.185305      -0.734277       0.023542      -0.033481       0.012309       0.042740      -0.008796       0.000393      -0.001648       0.001721      -0.022189      -0.007832      -0.004802       0.012634              1.800448       1.846469      -0.375207       0.166000       1.844185      -0.144526       1.710691          -0.000000
           45              H       9.324125       3.028087       6.259329       0.091702       1.298847 0.96135521E+01  0.98586233E+02                                 1.940186                            1.790155      -1.284007       2.256901                    0.995207       3.763532      10.687348       0.477799       1.250053      -0.714751      -0.034899      -0.000366       0.030283       0.046207       0.000818      -0.013274       0.005142       0.002296       0.006741      -0.013694      -0.001386       0.015080              2.024641       2.431213      -0.010984      -0.505002       1.774984      -0.150470       1.867726          -0.000000
           46              H       0.691125       3.018404       3.367744       0.137775       1.151401 0.81816422E+01  0.80595698E+02                                 1.805146                            1.665821      -1.100644       2.374004                    0.997019       3.399627       9.465377       0.488863       1.271884      -0.711582       0.026405      -0.003405      -0.025542       0.036894      -0.005753      -0.010943      -0.004608      -0.006817       0.010942      -0.015722       0.004654       0.011068              1.888427       2.298982       0.064233      -0.562426       1.576182      -0.088895       1.790118          -0.000000
           47              H      11.625450       4.941219       3.820095       0.089703       1.407577 0.10130496E+02  0.10426849E+03                                 1.993718                            1.800723      -1.058195       2.368962                    0.996910       3.559994       9.820575       0.495781       1.200312      -0.728887       0.014291       0.039564      -0.018545       0.045972      -0.004005      -0.010421      -0.009981      -0.013598       0.001811      -0.017871       0.003348       0.014523              2.110462       1.828498       0.387244      -0.232495       2.748916      -0.476759       1.753971          -0.000000
           48              H       9.075563       8.712149       6.666229       0.101525       1.179326 0.83345510E+01  0.83350788E+02                                 1.894113                            1.720792      -1.283206       2.270846                    0.994090       3.787503      10.994768       0.459698       1.332312      -0.696049       0.044743       0.003929       0.015085       0.047381       0.003547       0.008283      -0.003604       0.013288      -0.022100      -0.012861      -0.000983       0.013845              1.996048       2.822783      -0.034880       0.284691       1.693035       0.129887       1.472326           0.000000
           49              H       4.749363       8.488052       5.302682       0.130682       0.976471 0.67259318E+01  0.63787248E+02                                 1.681440                            1.557032      -1.030916       2.406530                    0.997250       3.452001       9.775814       0.477805       1.351680      -0.693165      -0.035518      -0.003797      -0.010053       0.037108       0.000457       0.003529       0.004703       0.001864      -0.030491      -0.012156       0.004561       0.007595              1.756320       2.369827       0.043421       0.341729       1.472907       0.126911       1.426227          -0.000000
           50              H       6.141313       6.717402       5.081917       0.101247       1.156618 0.77176786E+01  0.75577825E+02                                 1.850735                            1.639591      -1.284772       2.264104                    0.994439       3.757064      10.730095       0.478832       1.306217      -0.700742      -0.020617      -0.036662      -0.016922       0.045338       0.000341       0.004227       0.006126       0.004058      -0.016236      -0.010022       0.002508       0.007514              2.007702       1.672379       0.354099       0.274260       2.663517       0.585756       1.687210          -0.000000
           51              H       7.620563       1.442803       8.971272       0.114988       1.160118 0.90328833E+01  0.91068763E+02                                 1.816451                            1.750934      -0.920661       2.447066                    0.997752       3.468323       9.719809       0.477330       1.272753      -0.712567       0.018397       0.034310      -0.015454       0.041887       0.002981       0.000790      -0.006384      -0.017810      -0.023341      -0.010116      -0.004852       0.014968              1.851151       1.707112       0.342372      -0.268568       1.931361      -0.339211       1.914981          -0.000000
           52              H       6.507488       0.420529       8.547058       0.117648       1.062367 0.79745390E+01  0.78652818E+02                                 1.768986                            1.686582      -0.988432       2.421649                    0.996648       3.532229      10.089561       0.464255       1.337645      -0.697318      -0.024607      -0.008927      -0.030091       0.039883      -0.001242       0.007200       0.001006       0.006376       0.003589      -0.006325      -0.002806       0.009131              1.836189       1.669368       0.119968       0.438220       1.483321       0.151060       2.355877          -0.000000
           53              H       4.846363       0.255914      11.562011       0.114213       1.195448 0.90248540E+01  0.89917494E+02                                 1.779932                            1.694631      -0.748479       2.528322                    0.999484       3.272065       8.776463       0.515182       1.193277      -0.732604      -0.024730       0.011299       0.027749       0.038849      -0.001422      -0.005507      -0.000614       0.002737      -0.010057      -0.006742       0.000384       0.006359              1.820095       1.917705      -0.163379      -0.483403       1.441490       0.241169       2.101089          -0.000001
           54              H       7.612075      11.510606      10.414900       0.115048       1.174923 0.93629605E+01  0.94142867E+02                                 1.761297                            1.729996      -0.769591       2.518310                    0.999212       3.282229       8.842526       0.508187       1.198694      -0.731813       0.013455      -0.038081       0.014758       0.043000      -0.001743       0.002908      -0.008640      -0.015076      -0.025802      -0.012281      -0.003097       0.015378              1.754945       1.616872      -0.347116       0.111828       1.998991      -0.081617       1.648973          -0.000001
           55              H       6.503850      11.954651       9.393322       0.126416       1.100582 0.81807747E+01  0.81757173E+02                                 1.852197                            1.737247      -1.269445       2.289854                    0.993545       3.716729      10.926560       0.443011       1.383440      -0.686792      -0.028217      -0.017281      -0.023943       0.040843       0.003710       0.002314      -0.001025      -0.002541      -0.012707      -0.005796      -0.000270       0.006067              1.943933       1.702663       0.211518       0.464324       1.691408       0.487058       2.437728          -0.000000
           56              H       9.330188       0.737310      10.557748       0.109360       1.222475 0.98227251E+01  0.99901225E+02                                 1.798659                            1.762039      -0.933955       2.437904                    0.997722       3.381893       9.146719       0.508086       1.185305      -0.734277       0.023542       0.033481      -0.012309       0.042740       0.008796      -0.000393      -0.001648       0.001721      -0.022189      -0.007832      -0.004802       0.012634              1.800449       1.846469       0.375208      -0.166000       1.844185      -0.144526       1.710692          -0.000000
           57              C       2.069738       9.943304       5.138191       0.060988      29.852783 0.35000520E+03  0.78487872E+04                                 8.560849                            6.373177       0.037922       2.016117                    0.999673      27.052825      77.700099       0.627638       0.435180      -1.045254      -0.031480       0.032966       0.032493       0.055979      -0.029617       0.025057      -0.018906       0.079796       0.139615      -0.073870       0.005533       0.068337             10.188403       9.519629       1.157936      -2.339151      14.507892       2.626026       6.537688          -0.000000
           58              C       1.378613       8.745349       5.289696      -0.086922      40.713475 0.44589574E+03  0.10476093E+05                                10.231855                            7.021688       0.164262       2.060758                    0.999290      27.516453      77.295201       0.628723       0.414649      -1.072804      -0.017139       0.008355       0.013957       0.023630       0.000574       0.015400      -0.018026      -0.002020       0.043461      -0.022801      -0.006791       0.029593             12.977403      12.585371      -0.205774      -5.043159      16.634117       4.274922       9.712721          -0.000000
           59              C       1.822388       7.555694       4.534334       0.587257      24.631937 0.25744085E+03  0.53633281E+04                                 7.800457                            5.686837      -0.114619       2.014051                    0.999604      22.485124      62.895597       0.624099       0.471081      -1.021497       0.026223      -0.019465      -0.025059       0.041164      -0.004141       0.059616      -0.023353       0.134663      -0.011818      -0.075458      -0.028538       0.103996              9.427284       7.683434      -1.016830      -3.784690      12.016516       2.676720       8.581902           0.000000
           60              C       0.328588       8.738432       6.194398       0.050454      37.749210 0.43374869E+03  0.10141396E+05                                 9.874088                            7.014096      -0.155962       1.962449                    0.998900      26.786489      75.567925       0.615900       0.425340      -1.063810       0.029999       0.025526       0.008174       0.040228      -0.036068       0.050955      -0.023836       0.025686       0.116449      -0.059354      -0.026163       0.085518             12.209592      13.533754       3.010255      -4.370172      14.932695       1.577954       8.162326          -0.000000
           61              C       0.577150       0.600361       4.363350       0.592028      23.053700 0.26618988E+03  0.56169351E+04                                 7.590380                            5.881604      -0.287243       1.961780                    0.998661      22.980346      65.635163       0.595617       0.487339      -1.008394       0.030846      -0.047239       0.019183       0.059590       0.078324      -0.042721      -0.055868      -0.001755      -0.115294      -0.072799      -0.054236       0.127035              8.690018       9.435096      -3.801423       1.075134       8.976675       0.669829       7.658283           0.000001
           62              C       0.009700       9.912871       6.843706      -0.162589      33.786628 0.42812141E+03  0.10047724E+05                                 9.167575                            6.965407       0.115530       2.021487                    0.998819      29.256955      84.618144       0.614113       0.424969      -1.056574       0.004425      -0.011699      -0.008313       0.015019      -0.007298       0.007159      -0.014426       0.027633       0.052169      -0.027896       0.001838       0.026058             10.661529      10.589470       1.438477      -3.221311      14.161966       1.833045       7.233152          -0.000000
           63              C       0.744475      11.067943       6.575326       0.120848      26.182221 0.30823393E+03  0.66730235E+04                                 7.771119                            5.913760       0.179333       2.083408                    0.999680      25.383306      70.836308       0.664945       0.425479      -1.054767       0.019584      -0.012883      -0.051389       0.056483      -0.031618       0.034097       0.000652       0.007692       0.063660      -0.050879       0.001486       0.049393              8.960992       9.454764       0.780975      -2.995902      11.344338       1.081082       6.083873          -0.000000
           64              C       3.938200       1.749900       4.428281       0.083144      30.128689 0.33845178E+03  0.75070316E+04                                 8.563097                            6.224261       0.050323       2.027017                    0.999637      26.389402      74.752768       0.643316       0.429250      -1.051535       0.032673      -0.027572       0.020040       0.047216      -0.028619      -0.011391       0.043133       0.044748       0.172135      -0.074411      -0.003121       0.077532             10.380724      10.971549       1.029398       1.231074      14.492308      -3.361889       5.678316          -0.000000
           65              C       4.734813       2.893905       4.274611      -0.093886      40.730337 0.45160884E+03  0.10625303E+05                                10.191862                            7.033234       0.114251       2.041448                    0.999188      27.587478      77.101935       0.633794       0.410751      -1.077247       0.011493      -0.012926       0.010737       0.020358       0.002482      -0.006109       0.020312      -0.009506       0.064954      -0.021425      -0.011331       0.032757             12.994166      13.686217      -0.848130       2.627122      18.063609      -4.806108       7.232672          -0.000000
           66              C       4.088550       4.127827       3.722699       0.592184      23.516435 0.25901799E+03  0.54086742E+04                                 7.631374                            5.735587      -0.179978       1.999067                    0.999070      22.411385      62.922955       0.615869       0.476274      -1.017901      -0.029896       0.025841      -0.012067       0.041318       0.016341      -0.072875       0.007805       0.078419       0.118955      -0.070631      -0.032610       0.103240              9.185619       7.987659      -1.767169       2.686195      13.165838      -2.604744       6.403361           0.000000
           67              C       6.051588       2.833039       4.666360       0.047751      37.669856 0.42931268E+03  0.10002797E+05                                 9.812217                            6.953899      -0.162902       1.959367                    0.999045      26.709576      74.996342       0.622363       0.422391      -1.066634      -0.015396      -0.035643       0.002349       0.038897      -0.021671      -0.019038       0.036906      -0.000540       0.186783      -0.054670      -0.026143       0.080813             12.163141      13.876854       2.122255       1.713670      15.939947      -3.747368       6.672621          -0.000000
           68              C       5.110688      10.918545       6.378369       0.588426      23.174737 0.27048353E+03  0.57274482E+04                                 7.606169                            5.921336      -0.343933       1.940388                    0.998438      23.087855      65.945531       0.595053       0.486105      -1.009557      -0.033079       0.043405      -0.014365       0.056432       0.089430       0.009089      -0.003563       0.014955      -0.189150      -0.069797      -0.051569       0.121366              8.729968       8.439249      -3.738754       1.107115       9.155047       0.189261       8.595606           0.000000
           69              C       6.495363       1.642001       5.224765      -0.148315      33.822546 0.40769376E+03  0.94361684E+04                                 9.118770                            6.751180       0.266066       2.077150                    0.999240      28.529942      81.494475       0.631230       0.419234      -1.061955       0.000343       0.010132      -0.014783       0.017925      -0.014306      -0.000715       0.010546       0.020567       0.035984      -0.025831       0.007476       0.018356             10.913564      11.479397       1.133779       1.623788      14.793591      -3.718400       6.467705          -0.000001
           70              C       5.658738       0.580994       5.350298       0.101964      28.356617 0.32415234E+03  0.71008310E+04                                 8.217763                            6.076499       0.109829       2.056578                    0.999672      25.680704      71.900569       0.654571       0.427158      -1.054577      -0.040711       0.017491      -0.037993       0.058367      -0.036454      -0.008217       0.020443       0.011515       0.096817      -0.054319       0.006772       0.047547              9.770586      10.824859       0.893555       1.820688      12.641950      -2.922002       5.844948          -0.000000
           71              C       5.047638       7.617943       1.541024      -0.039526      22.542417 0.36166814E+03  0.82093374E+04                                 7.182871                            6.474336      -0.373867       1.899423                    0.996671      27.884999      81.621191       0.620864       0.434622      -1.041478      -0.005771      -0.041104      -0.069819       0.081225      -0.004432       0.016121       0.030798      -0.028318       0.037024      -0.035260      -0.007074       0.042335              7.836827       6.187740       0.250551      -0.562457       6.255571       0.491248      11.067171          -0.000000
           72              C       5.067038       5.338232       0.690431      -0.045334      22.428293 0.36091264E+03  0.81822402E+04                                 7.132296                            6.451673      -0.380958       1.896091                    0.996336      27.891236      81.405559       0.624687       0.432488      -1.043483      -0.000104       0.070235      -0.029225       0.076073      -0.019372       0.018309       0.006141      -0.083558      -0.125494      -0.054446      -0.012561       0.067008              7.670597       5.867569      -0.084260      -0.386120       7.659607      -2.055843       9.484615          -0.000000
           73              C       2.069738       3.889896      16.505409       0.060988      29.852783 0.35000520E+03  0.78487871E+04                                 8.560849                            6.373176       0.037922       2.016117                    0.999673      27.052825      77.700099       0.627638       0.435180      -1.045254      -0.031480      -0.032966      -0.032493       0.055979       0.029617      -0.025057      -0.018906       0.079796       0.139615      -0.073870       0.005533       0.068337             10.188403       9.519629      -1.157936       2.339151      14.507891       2.626025       6.537688          -0.000000
           74              C       1.378613       5.087851      16.353904      -0.086922      40.713476 0.44589575E+03  0.10476093E+05                                10.231855                            7.021688       0.164262       2.060758                    0.999290      27.516453      77.295203       0.628723       0.414649      -1.072804      -0.017139      -0.008355      -0.013957       0.023630      -0.000573      -0.015400      -0.018026      -0.002020       0.043461      -0.022801      -0.006791       0.029593             12.977404      12.585372       0.205773       5.043159      16.634118       4.274922       9.712721          -0.000000
           75              C       1.822388       6.277506      17.109266       0.587257      24.631935 0.25744082E+03  0.53633275E+04                                 7.800456                            5.686837      -0.114619       2.014051                    0.999604      22.485123      62.895593       0.624099       0.471081      -1.021497       0.026223       0.019465       0.025059       0.041164       0.004141      -0.059616      -0.023353       0.134663      -0.011818      -0.075458      -0.028538       0.103996              9.427283       7.683434       1.016830       3.784689      12.016515       2.676720       8.581902           0.000000
           76              C       0.328588       5.094768      15.449202       0.050454      37.749210 0.43374868E+03  0.10141396E+05                                 9.874088                            7.014096      -0.155962       1.962449                    0.998900      26.786489      75.567923       0.615900       0.425340      -1.063810       0.029999      -0.025526      -0.008174       0.040228       0.036068      -0.050955      -0.023836       0.025686       0.116449      -0.059354      -0.026163       0.085518             12.209591      13.533754      -3.010255       4.370172      14.932695       1.577954       8.162325          -0.000000
           77              C       0.577150      13.232839      17.280250       0.592028      23.053697 0.26618985E+03  0.56169343E+04                                 7.590380                            5.881604      -0.287242       1.961780                    0.998661      22.980345      65.635162       0.595617       0.487339      -1.008394       0.030846       0.047239      -0.019183       0.059590      -0.078324       0.042721      -0.055868      -0.001755      -0.115294      -0.072799      -0.054236       0.127035              8.690018       9.435096       3.801423      -1.075134       8.976675       0.669829       7.658283           0.000001
           78              C       0.009700       3.920329      14.799894      -0.162589      33.786626 0.42812138E+03  0.10047723E+05                                 9.167575                            6.965407       0.115530       2.021487                    0.998819      29.256954      84.618140       0.614113       0.424969      -1.056574       0.004425       0.011699       0.008313       0.015019       0.007298      -0.007159      -0.014426       0.027633       0.052169      -0.027896       0.001838       0.026058             10.661529      10.589470      -1.438477       3.221311      14.161966       1.833045       7.233152          -0.000000
           79              C       0.744475       2.765257      15.068274       0.120848      26.182220 0.30823392E+03  0.66730233E+04                                 7.771119                            5.913760       0.179333       2.083408                    0.999680      25.383305      70.836307       0.664945       0.425479      -1.054767       0.019584       0.012883       0.051389       0.056483       0.031618      -0.034097       0.000652       0.007692       0.063661      -0.050879       0.001486       0.049393              8.960992       9.454765      -0.780975       2.995902      11.344339       1.081082       6.083873          -0.000000
           80              C       3.938200      12.083300      17.215319       0.083144      30.128689 0.33845178E+03  0.75070316E+04                                 8.563096                            6.224260       0.050323       2.027017                    0.999637      26.389402      74.752766       0.643316       0.429250      -1.051535       0.032673       0.027572      -0.020040       0.047216       0.028619       0.011391       0.043133       0.044748       0.172135      -0.074411      -0.003121       0.077532             10.380724      10.971548      -1.029398      -1.231074      14.492308      -3.361889       5.678316          -0.000000
           81              C       4.734813      10.939295      17.368989      -0.093886      40.730337 0.45160883E+03  0.10625303E+05                                10.191862                            7.033234       0.114251       2.041448                    0.999188      27.587478      77.101934       0.633794       0.410751      -1.077247       0.011493       0.012926      -0.010737       0.020358      -0.002482       0.006109       0.020312      -0.009506       0.064954      -0.021425      -0.011331       0.032757             12.994166      13.686217       0.848130      -2.627122      18.063609      -4.806108       7.232672          -0.000000
           82              C       4.088550       9.705373      17.920901       0.592184      23.516436 0.25901800E+03  0.54086747E+04                                 7.631374                            5.735587      -0.179978       1.999067                    0.999070      22.411386      62.922956       0.615869       0.476274      -1.017901      -0.029896      -0.025841       0.012067       0.041318      -0.016341       0.072875       0.007806       0.078419       0.118955      -0.070631      -0.032610       0.103240              9.185619       7.987659       1.767169      -2.686195      13.165838      -2.604743       6.403361           0.000000
           83              C       6.051588      11.000161      16.977240       0.047751      37.669857 0.42931268E+03  0.10002797E+05                                 9.812218                            6.953899      -0.162902       1.959367                    0.999045      26.709576      74.996344       0.622363       0.422391      -1.066634      -0.015396       0.035643      -0.002349       0.038897       0.021671       0.019038       0.036906      -0.000540       0.186783      -0.054670      -0.026143       0.080813             12.163141      13.876854      -2.122255      -1.713670      15.939948      -3.747368       6.672622          -0.000000
           84              C       5.110688       2.914655      15.265231       0.588426      23.174738 0.27048354E+03  0.57274485E+04                                 7.606169                            5.921335      -0.343933       1.940388                    0.998438      23.087856      65.945534       0.595053       0.486105      -1.009557      -0.033079      -0.043405       0.014365       0.056432      -0.089430      -0.009089      -0.003563       0.014955      -0.189150      -0.069797      -0.051569       0.121366              8.729968       8.439249       3.738754      -1.107115       9.155047       0.189261       8.595606           0.000000
           85              C       6.495363      12.191199      16.418835      -0.148315      33.822547 0.40769377E+03  0.94361687E+04                                 9.118770                            6.751180       0.266066       2.077150                    0.999240      28.529942      81.494477       0.631230       0.419234      -1.061955       0.000343      -0.010132       0.014783       0.017925       0.014306       0.000715       0.010546       0.020567       0.035984      -0.025831       0.007476       0.018356             10.913565      11.479397      -1.133779      -1.623788      14.793592      -3.718400       6.467705          -0.000001
           86              C       5.658738      13.252206      16.293302       0.101964      28.356619 0.32415236E+03  0.71008316E+04                                 8.217763                            6.076500       0.109829       2.056578                    0.999672      25.680705      71.900572       0.654571       0.427158      -1.054577      -0.040711      -0.017491       0.037993       0.058367       0.036454       0.008217       0.020443       0.011515       0.096817      -0.054319       0.006772       0.047547              9.770586      10.824860      -0.893556      -1.820688      12.641951      -2.922002       5.844948          -0.000000
           87              C       5.047638       6.215257      20.102576      -0.039526      22.542416 0.36166812E+03  0.82093366E+04                                 7.182870                            6.474336      -0.373867       1.899423                    0.996671      27.884998      81.621187       0.620864       0.434622      -1.041478      -0.005771       0.041104       0.069819       0.081225       0.004432      -0.016121       0.030798      -0.028318       0.037024      -0.035260      -0.007074       0.042335              7.836827       6.187740      -0.250551       0.562457       6.255571       0.491248      11.067171          -0.000000
           88              C       5.067038       8.494968      20.953169      -0.045334      22.428292 0.36091262E+03  0.81822398E+04                                 7.132296                            6.451673      -0.380958       1.896091                    0.996336      27.891236      81.405562       0.624687       0.432488      -1.043483      -0.000104      -0.070235       0.029225       0.076073       0.019372      -0.018309       0.006141      -0.083558      -0.125494      -0.054446      -0.012561       0.067008              7.670597       5.867569       0.084260       0.386120       7.659607      -2.055842       9.484615          -0.000000
           89              C      10.055263      10.806496      15.959991       0.060988      29.852805 0.35000547E+03  0.78487944E+04                                 8.560853                            6.373179       0.037922       2.016117                    0.999673      27.052825      77.700099       0.627638       0.435180      -1.045254       0.031480      -0.032966       0.032493       0.055979      -0.029617      -0.025057       0.018906       0.079797       0.139615      -0.073870       0.005533       0.068337             10.188408       9.519635       1.157936       2.339152      14.507899      -2.626027       6.537690          -0.000000
           90              C      10.746388      12.004451      16.111496      -0.086922      40.713475 0.44589576E+03  0.10476093E+05                                10.231855                            7.021688       0.164262       2.060758                    0.999290      27.516454      77.295205       0.628723       0.414649      -1.072804       0.017139      -0.008355       0.013957       0.023630       0.000573      -0.015400       0.018026      -0.002020       0.043461      -0.022801      -0.006791       0.029593             12.977403      12.585370      -0.205773       5.043159      16.634117      -4.274922       9.712722          -0.000000
           91              C      10.302613      13.194106      15.356134       0.587257      24.631939 0.25744086E+03  0.53633285E+04                                 7.800457                            5.686837      -0.114619       2.014051                    0.999604      22.485125      62.895600       0.624099       0.471081      -1.021497      -0.026223       0.019465      -0.025059       0.041164      -0.004141      -0.059616       0.023353       0.134663      -0.011818      -0.075458      -0.028538       0.103996              9.427284       7.683435      -1.016829       3.784690      12.016515      -2.676720       8.581903           0.000000
           92              C      11.796413      12.011368      17.016198       0.050454      37.749208 0.43374855E+03  0.10141392E+05                                 9.874088                            7.014095      -0.155962       1.962449                    0.998900      26.786490      75.567928       0.615900       0.425340      -1.063810      -0.029999      -0.025526       0.008174       0.040228      -0.036068      -0.050955       0.023836       0.025686       0.116449      -0.059354      -0.026163       0.085518             12.209592      13.533748       3.010262       4.370168      14.932703      -1.577953       8.162324          -0.000000
           93              C      11.547850       6.316239      15.185150       0.592028      23.053704 0.26618999E+03  0.56169380E+04                                 7.590381                            5.881606      -0.287243       1.961780                    0.998661      22.980347      65.635167       0.595617       0.487339      -1.008394      -0.030846       0.047239       0.019183       0.059590       0.078324       0.042721       0.055868      -0.001755      -0.115294      -0.072799      -0.054236       0.127035              8.690019       9.435100      -3.801422      -1.075140       8.976673      -0.669827       7.658284           0.000001
           94              C      -0.009700      10.836929      17.665506      -0.162589      33.786626 0.42812131E+03  0.10047721E+05                                 9.167575                            6.965407       0.115530       2.021487                    0.998819      29.256953      84.618139       0.614113       0.424969      -1.056574      -0.004425       0.011699      -0.008313       0.015019      -0.007298      -0.007159       0.014426       0.027633       0.052169      -0.027896       0.001838       0.026058             10.661530      10.589468       1.438480       3.221310      14.161969      -1.833045       7.233152          -0.000000
           95              C      11.380525       9.681857      17.397126       0.120848      26.182213 0.30823373E+03  0.66730183E+04                                 7.771117                            5.913758       0.179333       2.083408                    0.999680      25.383305      70.836303       0.664945       0.425479      -1.054767      -0.019584       0.012883      -0.051389       0.056483      -0.031618      -0.034097      -0.000652       0.007692       0.063660      -0.050879       0.001486       0.049393              8.960990       9.454760       0.780976       2.995902      11.344336      -1.081083       6.083873          -0.000000
           96              C       8.186800       5.166700      15.250081       0.083144      30.128716 0.33845199E+03  0.75070372E+04                                 8.563101                            6.224262       0.050323       2.027017                    0.999637      26.389403      74.752770       0.643316       0.429250      -1.051535      -0.032673       0.027572       0.020040       0.047216      -0.028619       0.011391      -0.043133       0.044748       0.172135      -0.074411      -0.003121       0.077532             10.380732      10.971554       1.029398      -1.231075      14.492322       3.361893       5.678319          -0.000000
           97              C       7.390188       4.022695      15.096411      -0.093886      40.730336 0.45160859E+03  0.10625296E+05                                10.191862                            7.033232       0.114251       2.041448                    0.999188      27.587478      77.101936       0.633794       0.410751      -1.077247      -0.011493       0.012926       0.010737       0.020358       0.002482       0.006109      -0.020312      -0.009506       0.064954      -0.021425      -0.011331       0.032757             12.994168      13.686209      -0.848132      -2.627121      18.063622       4.806112       7.232673          -0.000000
           98              C       8.036450       2.788773      14.544499       0.592184      23.516434 0.25901787E+03  0.54086711E+04                                 7.631374                            5.735585      -0.179978       1.999067                    0.999070      22.411385      62.922953       0.615869       0.476274      -1.017901       0.029896      -0.025841      -0.012067       0.041318       0.016341       0.072875      -0.007806       0.078419       0.118955      -0.070631      -0.032610       0.103240              9.185621       7.987655      -1.767172      -2.686194      13.165846       2.604746       6.403361           0.000000
           99              C       6.073413       4.083561      15.488160       0.047751      37.669854 0.42931267E+03  0.10002796E+05                                 9.812217                            6.953899      -0.162902       1.959367                    0.999045      26.709576      74.996345       0.622363       0.422391      -1.066634       0.015396       0.035643       0.002349       0.038897      -0.021671       0.019038      -0.036906      -0.000540       0.186783      -0.054670      -0.026143       0.080813             12.163141      13.876855       2.122256      -1.713670      15.939947       3.747368       6.672621          -0.000000
          100              C       7.014313       9.831255      17.200169       0.588426      23.174730 0.27048345E+03  0.57274462E+04                                 7.606167                            5.921335      -0.343933       1.940388                    0.998438      23.087855      65.945531       0.595053       0.486105      -1.009557       0.033079      -0.043405      -0.014365       0.056432       0.089430      -0.009089       0.003563       0.014955      -0.189150      -0.069797      -0.051569       0.121366              8.729965       8.439244      -3.738751      -1.107113       9.155045      -0.189261       8.595606           0.000000
          101              C       5.629638       5.274599      16.046565      -0.148315      33.822574 0.40769417E+03  0.94361801E+04                                 9.118776                            6.751184       0.266066       2.077150                    0.999240      28.529944      81.494488       0.631230       0.419234      -1.061955      -0.000343      -0.010132      -0.014783       0.017925      -0.014306       0.000715      -0.010546       0.020567       0.035984      -0.025831       0.007476       0.018356             10.913571      11.479407       1.133781      -1.623789      14.793599       3.718401       6.467708          -0.000001
          102              C       6.466263       6.335606      16.172098       0.101964      28.356609 0.32415213E+03  0.71008254E+04                                 8.217761                            6.076497       0.109829       2.056578                    0.999672      25.680705      71.900573       0.654572       0.427158      -1.054577       0.040711      -0.017492      -0.037993       0.058367      -0.036454       0.008217      -0.020443       0.011515       0.096817      -0.054319       0.006772       0.047547              9.770585      10.824858       0.893552      -1.820690      12.641947       2.922002       5.844948          -0.000000
          103              C       7.077363      13.131857      12.362824      -0.039526      22.542419 0.36166827E+03  0.82093409E+04                                 7.182871                            6.474338      -0.373867       1.899423                    0.996671      27.885000      81.621195       0.620864       0.434622      -1.041478       0.005771       0.041104      -0.069819       0.081225      -0.004432      -0.016121      -0.030798      -0.028318       0.037024      -0.035260      -0.007074       0.042335              7.836828       6.187742       0.250551       0.562457       6.255571      -0.491249      11.067169           0.000000
          104              C       7.057963       1.578368      11.512231      -0.045334      22.428292 0.36091277E+03  0.81822438E+04                                 7.132296                            6.451674      -0.380958       1.896091                    0.996336      27.891237      81.405563       0.624686       0.432488      -1.043483       0.000104      -0.070235      -0.029225       0.076073      -0.019372      -0.018309      -0.006141      -0.083558      -0.125494      -0.054446      -0.012561       0.067008              7.670596       5.867571      -0.084261       0.386119       7.659608       2.055840       9.484609          -0.000000
          105              C      10.055263       3.026704       5.683609       0.060988      29.852805 0.35000547E+03  0.78487944E+04                                 8.560853                            6.373179       0.037922       2.016117                    0.999673      27.052825      77.700099       0.627638       0.435180      -1.045254       0.031480       0.032966      -0.032493       0.055979       0.029617       0.025057       0.018906       0.079797       0.139615      -0.073870       0.005533       0.068337             10.188408       9.519635      -1.157936      -2.339152      14.507899      -2.626028       6.537690          -0.000000
          106              C      10.746388       1.828749       5.532104      -0.086922      40.713473 0.44589574E+03  0.10476093E+05                                10.231855                            7.021688       0.164262       2.060758                    0.999290      27.516453      77.295203       0.628723       0.414649      -1.072804       0.017139       0.008355      -0.013957       0.023630      -0.000573       0.015400       0.018026      -0.002020       0.043461      -0.022801      -0.006791       0.029593             12.977403      12.585370       0.205773      -5.043159      16.634117      -4.274922       9.712722          -0.000000
          107              C      10.302613       0.639094       6.287466       0.587257      24.631937 0.25744085E+03  0.53633281E+04                                 7.800457                            5.686837      -0.114619       2.014051                    0.999604      22.485124      62.895597       0.624099       0.471081      -1.021497      -0.026223      -0.019465       0.025059       0.041164       0.004141       0.059616       0.023353       0.134663      -0.011818      -0.075458      -0.028538       0.103996              9.427284       7.683435       1.016829      -3.784690      12.016515      -2.676720       8.581903           0.000000
          108              C      11.796413       1.821832       4.627402       0.050454      37.749208 0.43374855E+03  0.10141392E+05                                 9.874088                            7.014095      -0.155962       1.962449                    0.998900      26.786490      75.567927       0.615900       0.425340      -1.063810      -0.029999       0.025526      -0.008174       0.040228       0.036068       0.050955       0.023836       0.025686       0.116449      -0.059354      -0.026163       0.085518             12.209591      13.533748      -3.010261      -4.370168      14.932703      -1.577953       8.162324          -0.000000
          109              C      11.547850       7.516961       6.458450       0.592028      23.053705 0.26619000E+03  0.56169381E+04                                 7.590381                            5.881606      -0.287243       1.961780                    0.998661      22.980347      65.635166       0.595617       0.487339      -1.008395      -0.030846      -0.047239      -0.019183       0.059590      -0.078324      -0.042721       0.055868      -0.001755      -0.115294      -0.072799      -0.054236       0.127035              8.690019       9.435100       3.801422       1.075140       8.976672      -0.669827       7.658284           0.000001
          110              C      -0.009700       2.996271       3.978094      -0.162589      33.786629 0.42812135E+03  0.10047723E+05                                 9.167576                            6.965407       0.115530       2.021487                    0.998819      29.256955      84.618146       0.614113       0.424969      -1.056574      -0.004425      -0.011699       0.008314       0.015019       0.007298       0.007159       0.014426       0.027633       0.052169      -0.027896       0.001838       0.026058             10.661530      10.589468      -1.438480      -3.221310      14.161969      -1.833045       7.233152          -0.000000
          111              C      11.380525       4.151343       4.246474       0.120848      26.182213 0.30823373E+03  0.66730183E+04                                 7.771118                            5.913758       0.179333       2.083408                    0.999680      25.383305      70.836306       0.664945       0.425479      -1.054767      -0.019584      -0.012883       0.051389       0.056483       0.031618       0.034097      -0.000652       0.007692       0.063661      -0.050879       0.001486       0.049393              8.960990       9.454761      -0.780976      -2.995903      11.344336      -1.081082       6.083874          -0.000000
          112              C       8.186800       8.666500       6.393519       0.083144      30.128715 0.33845197E+03  0.75070368E+04                                 8.563101                            6.224262       0.050323       2.027017                    0.999637      26.389402      74.752768       0.643316       0.429250      -1.051535      -0.032673      -0.027572      -0.020040       0.047216       0.028619      -0.011391      -0.043133       0.044748       0.172135      -0.074411      -0.003121       0.077532             10.380732      10.971554      -1.029398       1.231075      14.492322       3.361893       5.678319          -0.000000
          113              C       7.390188       9.810505       6.547189      -0.093886      40.730336 0.45160859E+03  0.10625296E+05                                10.191862                            7.033232       0.114251       2.041448                    0.999188      27.587478      77.101935       0.633794       0.410751      -1.077247      -0.011493      -0.012926      -0.010737       0.020358      -0.002482      -0.006109      -0.020312      -0.009506       0.064954      -0.021425      -0.011331       0.032757             12.994168      13.686208       0.848132       2.627121      18.063622       4.806112       7.232673          -0.000000
          114              C       8.036450      11.044427       7.099101       0.592184      23.516434 0.25901787E+03  0.54086712E+04                                 7.631374                            5.735585      -0.179977       1.999067                    0.999070      22.411385      62.922954       0.615869       0.476274      -1.017901       0.029896       0.025841       0.012067       0.041318      -0.016341      -0.072875      -0.007805       0.078419       0.118955      -0.070631      -0.032610       0.103240              9.185621       7.987655       1.767172       2.686194      13.165846       2.604746       6.403361           0.000000
          115              C       6.073413       9.749639       6.155440       0.047751      37.669854 0.42931267E+03  0.10002796E+05                                 9.812218                            6.953899      -0.162902       1.959367                    0.999045      26.709576      74.996346       0.622363       0.422391      -1.066634       0.015396      -0.035643      -0.002349       0.038897       0.021671      -0.019038      -0.036906      -0.000540       0.186783      -0.054670      -0.026143       0.080813             12.163141      13.876856      -2.122256       1.713670      15.939947       3.747368       6.672621          -0.000000
          116              C       7.014313       4.001945       4.443431       0.588426      23.174733 0.27048348E+03  0.57274469E+04                                 7.606167                            5.921335      -0.343932       1.940388                    0.998438      23.087856      65.945532       0.595054       0.486105      -1.009557       0.033079       0.043405       0.014365       0.056432      -0.089430       0.009089       0.003563       0.014955      -0.189150      -0.069797      -0.051569       0.121366              8.729965       8.439244       3.738751       1.107113       9.155045      -0.189261       8.595606           0.000000
          117              C       5.629638       8.558601       5.597035      -0.148315      33.822574 0.40769416E+03  0.94361799E+04                                 9.118776                            6.751184       0.266066       2.077150                    0.999240      28.529944      81.494487       0.631230       0.419234      -1.061955      -0.000343       0.010132       0.014783       0.017925       0.014306      -0.000715      -0.010546       0.020567       0.035984      -0.025831       0.007476       0.018356             10.913571      11.479407      -1.133781       1.623789      14.793599       3.718401       6.467708          -0.000001
          118              C       6.466263       7.497594       5.471502       0.101964      28.356610 0.32415213E+03  0.71008255E+04                                 8.217762                            6.076497       0.109829       2.056578                    0.999672      25.680705      71.900574       0.654572       0.427158      -1.054577       0.040711       0.017491       0.037993       0.058367       0.036454      -0.008217      -0.020443       0.011515       0.096817      -0.054319       0.006772       0.047547              9.770585      10.824858      -0.893552       1.820690      12.641948       2.922002       5.844948          -0.000000
          119              C       7.077363       0.701343       9.280776      -0.039526      22.542419 0.36166827E+03  0.82093407E+04                                 7.182871                            6.474338      -0.373867       1.899423                    0.996671      27.885000      81.621194       0.620864       0.434622      -1.041478       0.005771      -0.041104       0.069819       0.081225       0.004432       0.016121      -0.030798      -0.028318       0.037024      -0.035260      -0.007074       0.042335              7.836827       6.187742      -0.250551      -0.562456       6.255571      -0.491249      11.067169          -0.000000
          120              C       7.057963      12.254832      10.131369      -0.045334      22.428293 0.36091279E+03  0.81822443E+04                                 7.132296                            6.451674      -0.380958       1.896091                    0.996336      27.891238      81.405567       0.624686       0.432488      -1.043483       0.000104       0.070235       0.029225       0.076073       0.019372       0.018309      -0.006141      -0.083558      -0.125494      -0.054446      -0.012561       0.067008              7.670596       5.867571       0.084261      -0.386119       7.659609       2.055840       9.484609          -0.000001
          121              C       6.706338       6.916600       0.000000      -0.045550      20.650836 0.33636257E+03  0.74569322E+04                                 6.589515                            6.132486      -0.080008       1.991528                    0.998566      27.073975      76.934519       0.658957       0.419273      -1.056631      -0.071974       0.000000       0.000000       0.071974       0.000000       0.000000      -0.023025       0.074412      -0.026312      -0.046772       0.005180       0.041592              6.742067       7.923601       0.000000      -0.000001       5.542471      -0.311583       6.760129          -0.000001
          122              C       3.365900       6.916600       0.000000      -0.069241      22.225409 0.35093929E+03  0.78895648E+04                                 6.960048                            6.256322      -0.106537       1.964090                    0.999084      28.235876      81.692418       0.651400       0.418251      -1.053722       0.095157       0.000000       0.000000       0.095157       0.000000      -0.000000       0.016424       0.036545      -0.107420      -0.042248       0.006072       0.036176              7.626360       7.002718       0.000000       0.000000       5.583765      -1.008776      10.292598           0.000000
          123              C       5.418663       0.000000      10.821800      -0.045550      20.650826 0.33636234E+03  0.74569260E+04                                 6.589513                            6.132484      -0.080009       1.991528                    0.998566      27.073975      76.934521       0.658957       0.419273      -1.056631       0.071974      -0.000000      -0.000000       0.071974       0.000000      -0.000000       0.023025       0.074412      -0.026312      -0.046772       0.005180       0.041592              6.742065       7.923594       0.000000       0.000000       5.542472       0.311583       6.760128          -0.000001
          124              C       8.759100       0.000000      10.821800      -0.069241      22.225427 0.35093946E+03  0.78895695E+04                                 6.960051                            6.256323      -0.106537       1.964090                    0.999084      28.235878      81.692424       0.651400       0.418251      -1.053722      -0.095157      -0.000000       0.000000       0.095157      -0.000000       0.000000      -0.016424       0.036545      -0.107420      -0.042248       0.006072       0.036176              7.626367       7.002721       0.000000      -0.000000       5.583766       1.008781      10.292613           0.000000
          125              N       4.374700       0.610044       4.934741      -0.229405      37.660963 0.46731931E+03  0.10929022E+05                                 9.240829                            6.862732       0.348292       2.138573                    0.999498      26.978377      71.681296       0.692990       0.377930      -1.116044       0.097069       0.119589      -0.020772       0.155420      -0.065108       0.014498      -0.003159       0.045330       0.034750      -0.075129       0.008577       0.066552             11.233701      12.805279       0.139055       2.215547      14.480912      -3.349166       6.414911          -0.000000
          126              N       1.771463      11.088693       5.746376      -0.216515      37.671759 0.48594197E+03  0.11515592E+05                                 9.371677                            7.101389       0.226283       2.106921                    0.999031      27.100278      73.299864       0.664157       0.389165      -1.104102      -0.085679      -0.127067       0.020582       0.154630      -0.064687      -0.009034       0.028396       0.045869       0.050232      -0.080473       0.009387       0.071086             11.201846      11.931646       0.568623      -3.537979      14.292416       1.894460       7.381476          -0.000000
          127              N       4.174638       6.504371       1.151440      -0.152250      28.255558 0.50693810E+03  0.12134833E+05                                 7.794877                            7.287143      -0.152425       1.994071                    0.998769      26.450673      71.787770       0.651383       0.392818      -1.102073       0.106923       0.059406      -0.123481       0.173808      -0.033133       0.078207       0.036017      -0.040089      -0.076419      -0.111696       0.049311       0.062385              8.565127       7.164958      -0.097287      -0.022680       7.172597      -0.774445      11.357825          -0.000000
          128              N       5.900025       8.070289       0.398242      -0.158087      24.544951 0.41368814E+03  0.93882573E+04                                 6.929273                            6.436903       0.331929       2.146007                    0.998373      25.671206      67.281366       0.718591       0.375588      -1.117317      -0.138917      -0.180823      -0.082353       0.242440      -0.170085      -0.074474      -0.100195       0.091471       0.296899      -0.268065       0.126439       0.141627              7.381824       6.359025      -0.881532      -0.231544       5.971348      -1.312144       9.815098          -0.000001
          129              N       4.374700      13.223156      16.708859      -0.229405      37.660962 0.46731930E+03  0.10929022E+05                                 9.240829                            6.862732       0.348292       2.138573                    0.999498      26.978376      71.681295       0.692990       0.377930      -1.116044       0.097069      -0.119589       0.020772       0.155420       0.065108      -0.014498      -0.003159       0.045330       0.034750      -0.075129       0.008577       0.066552             11.233701      12.805280      -0.139055      -2.215547      14.480912      -3.349166       6.414912          -0.000000
          130              N       1.771463       2.744507      15.897224      -0.216515      37.671759 0.48594198E+03  0.11515592E+05                                 9.371678                            7.101389       0.226283       2.106921                    0.999031      27.100278      73.299865       0.664157       0.389165      -1.104102      -0.085679       0.127067      -0.020582       0.154630       0.064687       0.009034       0.028396       0.045869       0.050232      -0.080473       0.009387       0.071086             11.201846      11.931646      -0.568623       3.537980      14.292416       1.894460       7.381476          -0.000000
          131              N       4.174638       7.328829      20.492160      -0.152251      28.255559 0.50693812E+03  0.12134834E+05                                 7.794878                            7.287143      -0.152425       1.994071                    0.998769      26.450674      71.787774       0.651383       0.392818      -1.102073       0.106923      -0.059406       0.123481       0.173808       0.033133      -0.078207       0.036017      -0.040089      -0.076419      -0.111696       0.049311       0.062385              8.565127       7.164958       0.097288       0.022680       7.172597      -0.774445      11.357826          -0.000000
          132              N       5.900025       5.762911      21.245358      -0.158087      24.544947 0.41368806E+03  0.93882549E+04                                 6.929272                            6.436902       0.331929       2.146007                    0.998373      25.671204      67.281357       0.718592       0.375588      -1.117318      -0.138917       0.180823       0.082353       0.242440       0.170085       0.074474      -0.100195       0.091471       0.296899      -0.268065       0.126438       0.141627              7.381823       6.359024       0.881532       0.231543       5.971348      -1.312144       9.815097          -0.000001
          133              N       7.750300       6.306556      15.756541      -0.229405      37.660953 0.46731900E+03  0.10929013E+05                                 9.240827                            6.862729       0.348292       2.138573                    0.999498      26.978376      71.681292       0.692990       0.377930      -1.116044      -0.097069      -0.119589      -0.020772       0.155420      -0.065108      -0.014498       0.003159       0.045330       0.034750      -0.075129       0.008577       0.066552             11.233699      12.805280       0.139053      -2.215549      14.480906       3.349165       6.414911          -0.000000
          134              N      10.353538       9.661107      16.568176      -0.216515      37.671744 0.48594168E+03  0.11515583E+05                                 9.371675                            7.101387       0.226283       2.106921                    0.999031      27.100278      73.299863       0.664157       0.389165      -1.104102       0.085679       0.127067       0.020582       0.154630      -0.064687       0.009034      -0.028396       0.045869       0.050232      -0.080473       0.009387       0.071086             11.201842      11.931640       0.568623       3.537980      14.292411      -1.894459       7.381476          -0.000000
          135              N       7.950363       0.412229      11.973240      -0.152250      28.255559 0.50693789E+03  0.12134827E+05                                 7.794877                            7.287141      -0.152425       1.994071                    0.998769      26.450672      71.787766       0.651383       0.392818      -1.102073      -0.106923      -0.059406      -0.123481       0.173808      -0.033133      -0.078207      -0.036017      -0.040089      -0.076419      -0.111696       0.049311       0.062385              8.565128       7.164956      -0.097288       0.022679       7.172596       0.774448      11.357833          -0.000000
          136              N       6.224975      12.679511      11.220042      -0.158087      24.544947 0.41368824E+03  0.93882600E+04                                 6.929272                            6.436904       0.331929       2.146007                    0.998373      25.671206      67.281364       0.718591       0.375588      -1.117318       0.138917       0.180823      -0.082353       0.242440      -0.170085       0.074474       0.100195       0.091471       0.296899      -0.268065       0.126438       0.141627              7.381821       6.359026      -0.881533       0.231544       5.971349       1.312140       9.815088          -0.000001
          137              N       7.750300       7.526644       5.887059      -0.229405      37.660951 0.46731897E+03  0.10929012E+05                                 9.240827                            6.862729       0.348292       2.138573                    0.999498      26.978375      71.681290       0.692990       0.377930      -1.116044      -0.097069       0.119589       0.020772       0.155420       0.065108       0.014498       0.003159       0.045330       0.034750      -0.075129       0.008577       0.066552             11.233699      12.805280      -0.139053       2.215549      14.480906       3.349165       6.414911          -0.000000
          138              N      10.353538       4.172093       5.075424      -0.216515      37.671745 0.48594169E+03  0.11515584E+05                                 9.371675                            7.101387       0.226282       2.106921                    0.999031      27.100278      73.299866       0.664157       0.389165      -1.104102       0.085679      -0.127067      -0.020582       0.154630       0.064687      -0.009034      -0.028396       0.045869       0.050232      -0.080473       0.009386       0.071086             11.201843      11.931640      -0.568623      -3.537981      14.292412      -1.894458       7.381476          -0.000000
          139              N       7.950363      13.420971       9.670360      -0.152250      28.255558 0.50693788E+03  0.12134827E+05                                 7.794877                            7.287141      -0.152425       1.994071                    0.998769      26.450672      71.787767       0.651383       0.392818      -1.102073      -0.106923       0.059406       0.123481       0.173808       0.033133       0.078207      -0.036017      -0.040089      -0.076419      -0.111696       0.049311       0.062385              8.565128       7.164956       0.097288      -0.022679       7.172596       0.774448      11.357833          -0.000000
          140              N       6.224975       1.153689      10.423558      -0.158087      24.544949 0.41368829E+03  0.93882615E+04                                 6.929272                            6.436904       0.331929       2.146007                    0.998373      25.671207      67.281369       0.718591       0.375588      -1.117317       0.138917      -0.180823       0.082353       0.242440       0.170085      -0.074474       0.100195       0.091471       0.296899      -0.268065       0.126438       0.141627              7.381822       6.359027       0.881533      -0.231544       5.971350       1.312141       9.815089          -0.000001
          141              O       2.571713       7.795008       3.514921      -0.578082      35.385253 0.50442222E+03  0.11909987E+05                                 8.490586                            6.840190       0.491202       2.199025                    0.998153      27.650409      71.552496       0.745788       0.347835      -1.150367      -0.001652      -0.006229       0.048208       0.048636      -0.008189      -0.043430       0.022619       0.045100       0.088067      -0.045021      -0.023310       0.068331             10.001110       9.584971      -1.487136      -5.582225       8.032601       2.524664      12.385760          -0.000001
          142              O       1.478038       6.421371       4.848166      -0.512640      29.075171 0.43887857E+03  0.10031636E+05                                 7.457609                            6.460658       0.732491       2.297204                    0.997544      26.633816      68.336478       0.751343       0.356648      -1.140504      -0.005877       0.010052       0.039166       0.040860       0.018548       0.048425      -0.046071       0.019845      -0.134702      -0.091776       0.035640       0.056135              8.178403       7.222416       1.680777      -1.586850      11.805471      -0.406892       5.507321          -0.000001
          143              O       1.365275       0.301564       5.285367      -0.592726      37.322458 0.54468441E+03  0.13185896E+05                                 8.957262                            7.253369       0.240517       2.109099                    0.996219      28.667662      76.548731       0.698515       0.362215      -1.132214      -0.030077      -0.019858      -0.033780       0.049397       0.007141       0.029674      -0.059554       0.063735      -0.059401      -0.085789       0.026524       0.059265             10.388379      14.259366      -4.277051       3.142650       9.555664      -2.322996       7.350106          -0.000000
          144              O       0.474088       0.088532       3.246540      -0.554755      27.696533 0.44283652E+03  0.10165773E+05                                 7.112203                            6.428143       0.606795       2.214331                    0.999283      28.050438      72.613370       0.762518       0.349912      -1.143595      -0.018550      -0.006653       0.008570       0.021489       0.113510      -0.018875       0.013093      -0.026487       0.174659      -0.145937       0.060460       0.085477              7.286812       5.445479      -0.220145       0.275510       6.809463       2.522704       9.605494          -0.000001
          145              O       3.084600       3.989495       2.963009      -0.536850      28.020504 0.43589644E+03  0.99247775E+04                                 7.168592                            6.338141       0.651955       2.270419                    0.997861      26.581585      67.585434       0.778389       0.345598      -1.152030       0.012315      -0.004358       0.031190       0.033815      -0.009111       0.025502      -0.022027       0.069293       0.040928      -0.049190      -0.002677       0.051867              7.725764       8.990377      -0.046258       2.192604       7.508294      -1.281555       6.678621          -0.000000
          146              O       4.509288       5.255233       4.045189      -0.523317      30.824698 0.48683607E+03  0.11417255E+05                                 7.825838                            6.858283       0.468018       2.226919                    0.993563      26.660229      69.231877       0.720855       0.362309      -1.136306       0.004210      -0.004375       0.015686       0.016820       0.029533      -0.040677       0.025467      -0.048257      -0.020372      -0.070538       0.027498       0.043040              8.674182       7.114739       1.008767       1.246492      12.865184       0.225024       6.042622          -0.000000
          147              O       4.643875      11.453890       5.337528      -0.579296      35.338765 0.52166191E+03  0.12477171E+05                                 8.590016                            7.069253       0.223692       2.112342                    0.995903      28.169695      74.458884       0.712836       0.359244      -1.135981       0.004411       0.004360       0.034063       0.034623       0.017420       0.054505      -0.052627       0.007810      -0.044247      -0.088216       0.024465       0.063750              9.808725      10.520788      -3.276213       3.324515      10.496465      -2.767273       8.408922          -0.000000
          148              O       4.851213      11.195209       7.551452      -0.570236      28.265590 0.45397511E+03  0.10466671E+05                                 7.209972                            6.496403       0.809652       2.284184                    0.999506      27.913647      71.971840       0.762052       0.348614      -1.146815       0.004312      -0.007852      -0.009036       0.012724       0.102611      -0.018528       0.030633       0.028110       0.170933      -0.138428       0.060763       0.077665              7.583433       6.134391      -0.142258      -0.055831       5.956317       2.236060      10.659591          -0.000001
          149              O       2.571713       6.038192      18.128679      -0.578082      35.385252 0.50442221E+03  0.11909987E+05                                 8.490586                            6.840190       0.491202       2.199025                    0.998153      27.650408      71.552494       0.745788       0.347835      -1.150367      -0.001652       0.006229      -0.048208       0.048636       0.008189       0.043430       0.022619       0.045100       0.088067      -0.045021      -0.023310       0.068331             10.001111       9.584971       1.487136       5.582225       8.032601       2.524664      12.385760          -0.000001
          150              O       1.478038       7.411829      16.795434      -0.512640      29.075171 0.43887858E+03  0.10031636E+05                                 7.457610                            6.460658       0.732491       2.297204                    0.997544      26.633815      68.336477       0.751343       0.356649      -1.140504      -0.005878      -0.010052      -0.039166       0.040860      -0.018548      -0.048425      -0.046071       0.019845      -0.134702      -0.091776       0.035640       0.056135              8.178403       7.222416      -1.680777       1.586850      11.805472      -0.406892       5.507322          -0.000001
          151              O       1.365275      13.531636      16.358233      -0.592727      37.322456 0.54468438E+03  0.13185895E+05                                 8.957262                            7.253369       0.240517       2.109100                    0.996219      28.667662      76.548729       0.698515       0.362215      -1.132214      -0.030077       0.019858       0.033780       0.049397      -0.007141      -0.029674      -0.059554       0.063735      -0.059401      -0.085789       0.026524       0.059265             10.388378      14.259365       4.277051      -3.142650       9.555664      -2.322995       7.350106          -0.000001
          152              O       0.474088      13.744668      18.397060      -0.554755      27.696539 0.44283664E+03  0.10165776E+05                                 7.112204                            6.428144       0.606795       2.214331                    0.999283      28.050440      72.613379       0.762518       0.349912      -1.143595      -0.018550       0.006653      -0.008570       0.021489      -0.113510       0.018875       0.013093      -0.026487       0.174659      -0.145937       0.060460       0.085477              7.286813       5.445480       0.220145      -0.275510       6.809464       2.522705       9.605495          -0.000001
          153              O       3.084600       9.843705      18.680591      -0.536850      28.020504 0.43589643E+03  0.99247774E+04                                 7.168592                            6.338141       0.651955       2.270419                    0.997861      26.581585      67.585434       0.778389       0.345598      -1.152030       0.012315       0.004358      -0.031190       0.033815       0.009111      -0.025502      -0.022027       0.069293       0.040928      -0.049190      -0.002677       0.051867              7.725764       8.990376       0.046258      -2.192604       7.508294      -1.281555       6.678621          -0.000000
          154              O       4.509288       8.577967      17.598411      -0.523317      30.824700 0.48683609E+03  0.11417256E+05                                 7.825838                            6.858284       0.468018       2.226919                    0.993563      26.660229      69.231879       0.720855       0.362309      -1.136306       0.004210       0.004375      -0.015686       0.016820      -0.029533       0.040677       0.025467      -0.048257      -0.020372      -0.070538       0.027498       0.043040              8.674182       7.114740      -1.008767      -1.246492      12.865185       0.225024       6.042622          -0.000000
          155              O       4.643875       2.379310      16.306072      -0.579296      35.338767 0.52166194E+03  0.12477172E+05                                 8.590017                            7.069254       0.223692       2.112342                    0.995903      28.169695      74.458886       0.712836       0.359244      -1.135981       0.004411      -0.004360      -0.034063       0.034623      -0.017420      -0.054505      -0.052627       0.007810      -0.044247      -0.088216       0.024465       0.063750              9.808726      10.520789       3.276213      -3.324515      10.496466      -2.767273       8.408922          -0.000000
          156              O       4.851213       2.637991      14.092148      -0.570236      28.265596 0.45397524E+03  0.10466674E+05                                 7.209973                            6.496404       0.809651       2.284184                    0.999506      27.913648      71.971848       0.762052       0.348614      -1.146815       0.004312       0.007852       0.009036       0.012724      -0.102611       0.018528       0.030633       0.028110       0.170933      -0.138428       0.060763       0.077665              7.583434       6.134393       0.142258       0.055831       5.956318       2.236060      10.659593          -0.000001
          157              O       9.553288      12.954792      14.336721      -0.578082      35.385255 0.50442221E+03  0.11909987E+05                                 8.490586                            6.840190       0.491202       2.199025                    0.998153      27.650408      71.552494       0.745788       0.347835      -1.150367       0.001652       0.006229       0.048208       0.048636      -0.008189       0.043430      -0.022619       0.045100       0.088067      -0.045021      -0.023310       0.068331             10.001112       9.584973      -1.487137       5.582227       8.032601      -2.524664      12.385761          -0.000001
          158              O      10.646963       0.495229      15.669966      -0.512640      29.075173 0.43887860E+03  0.10031637E+05                                 7.457610                            6.460658       0.732491       2.297204                    0.997544      26.633816      68.336479       0.751343       0.356648      -1.140504       0.005877      -0.010052       0.039166       0.040860       0.018548      -0.048425       0.046071       0.019845      -0.134702      -0.091776       0.035640       0.056135              8.178403       7.222417       1.680778       1.586850      11.805472       0.406892       5.507321          -0.000001
          159              O      10.759725       6.615036      16.107167      -0.592727      37.322467 0.54468449E+03  0.13185899E+05                                 8.957264                            7.253370       0.240517       2.109099                    0.996219      28.667664      76.548740       0.698515       0.362215      -1.132214       0.030077       0.019858      -0.033780       0.049397       0.007141      -0.029674       0.059554       0.063735      -0.059402      -0.085789       0.026524       0.059265             10.388381      14.259369      -4.277052      -3.142651       9.555666       2.322996       7.350107          -0.000000
          160              O      11.650913       6.828068      14.068340      -0.554755      27.696519 0.44283628E+03  0.10165766E+05                                 7.112199                            6.428141       0.606795       2.214332                    0.999283      28.050436      72.613354       0.762518       0.349912      -1.143596       0.018550       0.006653       0.008570       0.021489       0.113510       0.018874      -0.013093      -0.026487       0.174660      -0.145937       0.060460       0.085477              7.286808       5.445477      -0.220143      -0.275514       6.809459      -2.522701       9.605488          -0.000001
          161              O       9.040400       2.927105      13.784809      -0.536850      28.020500 0.43589638E+03  0.99247759E+04                                 7.168592                            6.338141       0.651956       2.270419                    0.997861      26.581584      67.585430       0.778389       0.345598      -1.152030      -0.012315       0.004358       0.031190       0.033815      -0.009111      -0.025502       0.022027       0.069293       0.040928      -0.049190      -0.002677       0.051867              7.725763       8.990374      -0.046259      -2.192604       7.508293       1.281556       6.678622          -0.000000
          162              O       7.615713       1.661367      14.866989      -0.523317      30.824696 0.48683592E+03  0.11417251E+05                                 7.825838                            6.858282       0.468018       2.226919                    0.993563      26.660228      69.231876       0.720855       0.362309      -1.136306      -0.004210       0.004375       0.015686       0.016820       0.029533       0.040677      -0.025467      -0.048257      -0.020372      -0.070538       0.027498       0.043040              8.674182       7.114736       1.008764      -1.246491      12.865189      -0.225023       6.042622          -0.000000
          163              O       7.481125       9.295910      16.159328      -0.579296      35.338750 0.52166171E+03  0.12477165E+05                                 8.590013                            7.069252       0.223692       2.112342                    0.995903      28.169694      74.458879       0.712837       0.359244      -1.135981      -0.004411      -0.004360       0.034063       0.034623       0.017420      -0.054505       0.052627       0.007810      -0.044247      -0.088216       0.024465       0.063750              9.808721      10.520779      -3.276209      -3.324511      10.496463       2.767273       8.408922          -0.000000
          164              O       7.273788       9.554591      18.373252      -0.570236      28.265586 0.45397499E+03  0.10466667E+05                                 7.209971                            6.496402       0.809652       2.284185                    0.999506      27.913644      71.971829       0.762052       0.348614      -1.146815      -0.004312       0.007852      -0.009036       0.012724       0.102611       0.018528      -0.030633       0.028109       0.170933      -0.138428       0.060763       0.077665              7.583432       6.134391      -0.142258       0.055832       5.956316      -2.236059      10.659590          -0.000001
          165              O       9.553288       0.878408       7.306879      -0.578082      35.385257 0.50442225E+03  0.11909988E+05                                 8.490587                            6.840191       0.491202       2.199025                    0.998153      27.650409      71.552497       0.745788       0.347835      -1.150367       0.001652      -0.006229      -0.048208       0.048636       0.008189      -0.043430      -0.022619       0.045100       0.088067      -0.045021      -0.023310       0.068331             10.001112       9.584973       1.487137      -5.582227       8.032601      -2.524664      12.385762          -0.000001
          166              O      10.646963      13.337971       5.973634      -0.512640      29.075170 0.43887854E+03  0.10031635E+05                                 7.457609                            6.460658       0.732491       2.297204                    0.997544      26.633814      68.336473       0.751343       0.356648      -1.140504       0.005877       0.010052      -0.039166       0.040860      -0.018548       0.048425       0.046071       0.019845      -0.134702      -0.091776       0.035640       0.056135              8.178403       7.222416      -1.680777      -1.586850      11.805471       0.406892       5.507321          -0.000001
          167              O      10.759725       7.218164       5.536433      -0.592726      37.322463 0.54468443E+03  0.13185897E+05                                 8.957263                            7.253369       0.240517       2.109099                    0.996219      28.667663      76.548736       0.698515       0.362215      -1.132214       0.030077      -0.019858       0.033780       0.049397      -0.007141       0.029674       0.059554       0.063735      -0.059402      -0.085789       0.026524       0.059265             10.388380      14.259367       4.277051       3.142650       9.555665       2.322996       7.350106          -0.000001
          168              O      11.650913       7.005132       7.575260      -0.554755      27.696521 0.44283632E+03  0.10165767E+05                                 7.112200                            6.428141       0.606795       2.214331                    0.999283      28.050437      72.613358       0.762518       0.349912      -1.143596       0.018550      -0.006653      -0.008570       0.021489      -0.113510      -0.018875      -0.013093      -0.026487       0.174660      -0.145937       0.060460       0.085477              7.286808       5.445477       0.220143       0.275514       6.809459      -2.522701       9.605489          -0.000001
          169              O       9.040400      10.906095       7.858791      -0.536850      28.020501 0.43589640E+03  0.99247764E+04                                 7.168592                            6.338141       0.651956       2.270419                    0.997861      26.581585      67.585432       0.778389       0.345598      -1.152030      -0.012315      -0.004358      -0.031190       0.033815       0.009111       0.025502       0.022027       0.069293       0.040928      -0.049190      -0.002677       0.051867              7.725763       8.990374       0.046259       2.192604       7.508293       1.281556       6.678622          -0.000000
          170              O       7.615713      12.171833       6.776611      -0.523317      30.824696 0.48683592E+03  0.11417251E+05                                 7.825837                            6.858282       0.468018       2.226919                    0.993563      26.660229      69.231877       0.720855       0.362309      -1.136306      -0.004210      -0.004375      -0.015686       0.016820      -0.029533      -0.040677      -0.025467      -0.048257      -0.020372      -0.070538       0.027498       0.043040              8.674182       7.114736      -1.008764       1.246491      12.865189      -0.225023       6.042621          -0.000000
          171              O       7.481125       4.537290       5.484272      -0.579296      35.338749 0.52166169E+03  0.12477165E+05                                 8.590013                            7.069252       0.223692       2.112342                    0.995903      28.169694      74.458878       0.712837       0.359244      -1.135982      -0.004411       0.004360      -0.034063       0.034623      -0.017420       0.054505       0.052627       0.007810      -0.044247      -0.088216       0.024465       0.063750              9.808721      10.520779       3.276209       3.324511      10.496462       2.767272       8.408921          -0.000000
          172              O       7.273788       4.278609       3.270348      -0.570236      28.265586 0.45397497E+03  0.10466667E+05                                 7.209971                            6.496402       0.809652       2.284185                    0.999506      27.913645      71.971830       0.762052       0.348614      -1.146815      -0.004312      -0.007852       0.009036       0.012724      -0.102611      -0.018528      -0.030633       0.028109       0.170933      -0.138428       0.060763       0.077665              7.583432       6.134390       0.142258      -0.055832       5.956316      -2.236059      10.659589          -0.000001

******************************************************
Auxiliary information for the entire system
The total spin magnetic moment of the unit cell is   -0.000042
The total net atomic charge of the unit cell is   -0.000015
Accuracy of reproducing the electrostatic potential in the unit cell:
  The inner radius (bohr) =    5.0000
  The outer radius (bohr) =   12.0000
  Valid grid points have density less than (e/(bohr^3)) =    0.0001
  The number of valid grid points were=       294622
  The rms potential error without charges in kcal/mol is=      9.26093
  The rms potential error with partial charges in kcal/mol is=      1.20589
  The RRMSE value at monopole order=      0.13021
  The rms potential error with partial charges and cloud penetration in kcal/mol is=      1.20056
  The RRMSE value at monopole order with cloud penetration is=      0.12964
  The rms potential error with partial charges and atomic dipoles in kcal/mol is=      0.41895
  The RRMSE value at dipole order=      0.04524
  The rms potential error with partial charges, atomic dipoles and cloud penetration in kcal/mol is=      0.41187
  The RRMSE value at dipole order with cloud penetration=      0.04447

******************************************************
The electron densities and ab initio electrostatic potential were computed in VASP using the PBE functional and
projector augmented wave method. See the main text of the journal article for a description of computational details.
The atomic charges, dipoles, and quadrupoles were computed with the DDEC6 method as described in
(a) T. A. Manz and N. Gabaldon Limas, RSC Adv. 6 (2016) 47771-47801 DOI: 10.1039/c6ra04656h
(b) N. Gabaldon Limas and T. A. Manz, RSC Adv. 8 (2018) 2678-2707 DOI: 10.1039/c7ra11829e.
For each atom in the material, the electron cloud parameters were fit to the spherically averaged atom-in-material
electron density using radial positions for which this density was between 10^-4 and 10^-2 electrons per cubic bohr.
The polarizabilities, dispersion coefficients, and quantum Drude oscillator (QDO) parameters were fit using the MCLF method.
The magnetic structure of the system was optimized in VASP from the default ferromagnetic initial guess using spin polarization.
The atomic spin moments (ASMs) were computed on this optimized magnetic structure using the DDEC6 partition as inputs
to the method of T. A. Manz and D. S. Sholl, J. Chem. Theory Comput. 7 (2011) 4146-4164 DOI: 10.1021/ct200539n.
The RMSE and RRMSE were computed using a uniform grid with Ewald summation.
