# Supplementary material for: A collection of forcefield precursors for metal–organic frameworks
Source: RSC Adv. 2019 Nov 13;9(63):36492–507. doi: 10.1039/c9ra07327b (PMC9075174; doi:10.1039/c9ra07327b)
Supplement: RA-009-C9RA07327B-s4329 [file RA-009-C9RA07327B-s4329.xyz]

  208
jmolscript: load "" {1 1 1} spacegroup "x,y,z" unitcell [{     13.091300     0.000000     0.000000 }, {      0.000000    13.208700     0.000000 }, {      0.000000     0.000000    26.916000 }]
Cd    10.540984    10.613587    22.316863     0.815739
Cd     2.550316     9.199463     8.858863     0.815739
Cd     3.995334     2.595113    18.057406     0.815696
Cd     9.095966     4.009237     4.599406     0.815696
Cd     2.550316     2.595113     4.599406     0.815696
Cd    10.540984     4.009237    18.057406     0.815696
Cd     9.095966    10.613587     8.858863     0.815739
Cd     3.995334     9.199463    22.316863     0.815739
H     10.771522    13.165111    20.348496     0.096217
H      0.547216    10.726785    21.322855     0.092731
H      8.620621     1.211238    20.221991     0.137724
H     10.493986     0.035663    24.081745     0.110968
H     11.509871     1.117456    25.850126     0.124164
H      0.845698    11.288155    26.205418     0.124834
H     12.983951    10.386001    24.380513     0.098051
H      2.319778     6.647939     6.890496     0.096217
H     12.544084     9.086265     7.864855     0.092731
H      4.470679     5.393112     6.763991     0.137724
H      2.597314     6.568687    10.623745     0.110968
H      1.581429     5.486894    12.392126     0.124164
H     12.245602     8.524895    12.747418     0.124834
H      0.107349     9.427049    10.922513     0.098051
H      4.225872     0.043589    20.025504     0.096219
H      7.092866     2.481915    19.051145     0.092734
H      2.074971    11.997462    20.152009     0.137724
H      3.948336    -0.035663    16.292255     0.110965
H      4.964221    12.091244    14.523874     0.124161
H      7.391348     1.920545    14.168582     0.124832
H      6.438301     2.822699    15.993487     0.098049
H      8.865428     6.560761     6.567504     0.096219
H      5.998434     4.122435     5.593145     0.092734
H     11.016329     7.815588     6.694009     0.137724
H      9.142964     6.640013     2.834255     0.110965
H      8.127079     7.721806     1.065874     0.124161
H      5.699952     4.683805     0.710582     0.124832
H      6.652999     3.781651     2.535487     0.098049
H      2.319778     0.043589     6.567504     0.096219
H     12.544084     2.481915     5.593145     0.092734
H      4.470679    11.997462     6.694009     0.137724
H      2.597314    -0.035663     2.834255     0.110965
H      1.581429    12.091244     1.065874     0.124161
H     12.245602     1.920545     0.710582     0.124832
H      0.107349     2.822699     2.535487     0.098049
H     10.771522     6.560761    20.025504     0.096219
H      0.547216     4.122435    19.051145     0.092734
H      8.620621     7.815588    20.152009     0.137724
H     10.493986     6.640013    16.292255     0.110965
H     11.509871     7.721806    14.523874     0.124161
H      0.845698     4.683805    14.168582     0.124832
H     12.983951     3.781651    15.993487     0.098049
H      8.865428    13.165111     6.890496     0.096217
H      5.998434    10.726785     7.864855     0.092731
H     11.016329     1.211238     6.763991     0.137724
H      9.142964     0.035663    10.623745     0.110968
H      8.127079     1.117456    12.392126     0.124164
H      5.699952    11.288155    12.747418     0.124834
H      6.652999    10.386001    10.922513     0.098051
H      4.225872     6.647939    20.348496     0.096217
H      7.092866     9.086265    21.322855     0.092731
H      2.074971     5.393112    20.221991     0.137724
H      3.948336     6.568687    24.081745     0.110968
H      4.964221     5.486894    25.850126     0.124164
H      7.391348     8.524895    26.205418     0.124834
H      6.438301     9.427049    24.380513     0.098051
C      8.378432    12.191630    21.532800     0.592946
C      7.316728    13.036987    20.900274     0.033503
C      5.960469    12.693561    20.835676    -0.088644
C      5.379215    11.494211    21.530108     0.583957
C     11.668276    12.923392    20.294664     0.056069
C      0.253971    11.491569    20.884124     0.093621
C      7.725176     0.958952    20.208533    -0.158703
C     11.189134    12.820364    24.528551     0.104612
C     11.795261     0.262853    25.618649    -0.180953
C     12.779727    12.891691    26.331923     0.117592
C      0.123058    11.721400    25.812444    -0.184678
C     12.613468    11.166635    24.722346     0.098338
C      4.712868     7.621420     8.074800     0.592946
C      5.774572     6.776063     7.442274     0.033503
C      7.130831     7.119489     7.377676    -0.088644
C      7.712085     8.318839     8.072108     0.583957
C      1.423024     6.889658     6.836664     0.056069
C     12.837329     8.321481     7.426124     0.093621
C      5.366124     5.645398     6.750533    -0.158703
C      1.902166     6.992686    11.070551     0.104612
C      1.296039     6.341497    12.160649    -0.180953
C      0.311573     6.921359    12.873923     0.117592
C     12.968242     8.091650    12.354444    -0.184678
C      0.477832     8.646415    11.264346     0.098338
C      1.832782     1.017070    18.841200     0.592959
C      0.771078     0.171713    19.473726     0.033499
C     12.506119     0.515139    19.538324    -0.088651
C     11.924865     1.714489    18.843892     0.583953
C      5.122626     0.285308    20.079336     0.056075
C      6.799621     1.717131    19.489876     0.093629
C      1.179526    12.249748    20.165467    -0.158706
C      4.643484     0.388336    15.845449     0.104611
C      5.249611    12.945847    14.755351    -0.180959
C      6.234077     0.317009    14.042077     0.117581
C      6.668708     1.487300    14.561556    -0.184682
C      6.067818     2.042065    15.651654     0.098339
C     11.258518     5.587280     5.383200     0.592959
C     12.320222     6.432637     6.015726     0.033499
C      0.585181     6.089211     6.080324    -0.088651
C      1.166435     4.889861     5.385892     0.583953
C      7.968674     6.319042     6.621336     0.056075
C      6.291679     4.887219     6.031876     0.093629
C     11.911774     7.563302     6.707467    -0.158706
C      8.447816     6.216014     2.387449     0.104611
C      7.841689     6.867203     1.297351    -0.180959
C      6.857223     6.287341     0.584077     0.117581
C      6.422592     5.117050     1.103556    -0.184682
C      7.023482     4.562285     2.193654     0.098339
C      4.712868     1.017070     5.383200     0.592959
C      5.774572     0.171713     6.015726     0.033499
C      7.130831     0.515139     6.080324    -0.088652
C      7.712085     1.714489     5.385892     0.583953
C      1.423024     0.285308     6.621336     0.056074
C     12.837329     1.717131     6.031876     0.093629
C      5.366124    12.249748     6.707467    -0.158706
C      1.902166     0.388336     2.387449     0.104611
C      1.296039    12.945847     1.297351    -0.180959
C      0.311573     0.317009     0.584077     0.117582
C     12.968242     1.487300     1.103556    -0.184682
C      0.477832     2.042065     2.193654     0.098339
C      8.378432     5.587280    18.841200     0.592959
C      7.316728     6.432637    19.473726     0.033499
C      5.960469     6.089211    19.538324    -0.088652
C      5.379215     4.889861    18.843892     0.583953
C     11.668276     6.319042    20.079336     0.056074
C      0.253971     4.887219    19.489876     0.093629
C      7.725176     7.563302    20.165467    -0.158706
C     11.189134     6.216014    15.845449     0.104611
C     11.795261     6.867203    14.755351    -0.180959
C     12.779727     6.287341    14.042077     0.117582
C      0.123058     5.117050    14.561556    -0.184682
C     12.613468     4.562285    15.651654     0.098339
C     11.258518    12.191630     8.074800     0.592946
C     12.320222    13.036987     7.442274     0.033503
C      0.585181    12.693561     7.377676    -0.088643
C      1.166435    11.494211     8.072108     0.583957
C      7.968674    12.923392     6.836664     0.056069
C      6.291679    11.491569     7.426124     0.093621
C     11.911774     0.958952     6.750533    -0.158703
C      8.447816    12.820364    11.070551     0.104612
C      7.841689     0.262853    12.160649    -0.180953
C      6.857223    12.891691    12.873923     0.117593
C      6.422592    11.721400    12.354444    -0.184678
C      7.023482    11.166635    11.264346     0.098338
C      1.832782     7.621420    21.532800     0.592946
C      0.771078     6.776063    20.900274     0.033503
C     12.506119     7.119489    20.835676    -0.088643
C     11.924865     8.318839    21.530108     0.583957
C      5.122626     6.889658    20.294664     0.056069
C      6.799621     8.321481    20.884124     0.093621
C      1.179526     5.645398    20.208533    -0.158703
C      4.643484     6.992686    24.528551     0.104612
C      5.249611     6.341497    25.618649    -0.180953
C      6.234077     6.921359    26.331923     0.117593
C      6.668708     8.091650    25.812444    -0.184678
C      6.067818     8.646415    24.722346     0.098338
N     12.058396    11.820466    20.962719    -0.233140
N     11.572709    11.638186    24.130194    -0.198419
N      1.032904     7.992584     7.504719    -0.233140
N      1.518591     8.174864    10.672194    -0.198419
N      5.512746     1.388234    19.411281    -0.233142
N      5.027059     1.570514    16.243806    -0.198407
N      7.578554     5.216116     5.953281    -0.233142
N      8.064241     5.033836     2.785806    -0.198407
N      1.032904     1.388234     5.953281    -0.233142
N      1.518591     1.570514     2.785806    -0.198407
N     12.058396     5.216116    19.411281    -0.233142
N     11.572709     5.033836    16.243806    -0.198407
N      7.578554    11.820466     7.504719    -0.233140
N      8.064241    11.638186    10.672194    -0.198419
N      5.512746     7.992584    20.962719    -0.233140
N      5.027059     8.174864    24.130194    -0.198419
O      8.959686    12.647330    22.515234    -0.581767
O      8.721424    11.144180    20.972947    -0.535435
O      5.974869    10.975109    22.480512    -0.575800
O      4.283473    11.066249    21.085994    -0.543518
O      4.131614     7.165720     9.057234    -0.581767
O      4.369876     8.668870     7.514947    -0.535435
O      7.116431     8.837941     9.022512    -0.575800
O      8.807827     8.746801     7.627994    -0.543518
O      2.414036     0.561370    17.858766    -0.581746
O      2.175774     2.064520    19.401053    -0.535467
O     12.520519     2.233591    17.893488    -0.575797
O     10.829123     2.142451    19.288006    -0.543479
O     10.677264     6.042980     4.400766    -0.581746
O     10.915526     4.539830     5.943053    -0.535467
O      0.570781     4.370759     4.435488    -0.575797
O      2.262177     4.461899     5.830006    -0.543479
O      4.131614     0.561370     4.400766    -0.581746
O      4.369876     2.064520     5.943053    -0.535467
O      7.116431     2.233591     4.435488    -0.575797
O      8.807827     2.142451     5.830006    -0.543479
O      8.959686     6.042980    17.858766    -0.581746
O      8.721424     4.539830    19.401053    -0.535467
O      5.974869     4.370759    17.893488    -0.575797
O      4.283473     4.461899    19.288006    -0.543479
O     10.677264    12.647330     9.057234    -0.581767
O     10.915526    11.144180     7.514947    -0.535435
O      0.570781    10.975109     9.022512    -0.575800
O      2.262177    11.066249     7.627994    -0.543518
O      2.414036     7.165720    22.515234    -0.581767
O      2.175774     8.668870    20.972947    -0.535435
O     12.520519     8.837941    22.480512    -0.575800
O     10.829123     8.746801    21.085994    -0.543518

The following XYZ coordinates are in angstroms. Other properties are in atomic units.
The sperically averaged electron density of each atom fit to a function of the form exp(a - br)
eigen_1, eigen_2 and eigen_3 are the three eigenvalues of traceless quadrupole moment tensor
  atom number  atomic symbol              X              Y              Z     net charge C6 coefficient C8 coefficient C10 coefficient fluctuating dipole atomic polarizability isotropic forcefield polarizability              a              b squared Pearson coefficient          <r^3>          <r^4>         wp_QDO          m_QDO          q_QDO       dipole_x       dipole_y       dipole_z         dipole            Qxy            Qxz            Qyz     Q(x^2-y^2)  Q(3z^2 - R^2)        eigen_1        eigen_2        eigen_3 static polarizability      alpha(xx)      alpha(xy)      alpha(xz)      alpha(yy)      alpha(yz)      alpha(zz) atomic spin moment
            1             Cd      10.540984      10.613587      22.316863       0.815739     158.896270 0.41353193E+04  0.15565937E+06                                22.278719                           19.878825       1.116349       2.032593                    0.998553      80.627502     216.843418       0.454084       0.358347      -1.211946      -0.084079      -0.067742      -0.043122       0.116266      -0.025917      -0.039226      -0.052914       0.003100      -0.057653      -0.083471       0.033733       0.049739             25.464695      28.033176      -1.656814       1.303839      27.063160       3.123174      21.297751           0.000001
            2             Cd       2.550316       9.199463       8.858863       0.815739     158.896275 0.41353195E+04  0.15565938E+06                                22.278720                           19.878826       1.116349       2.032593                    0.998553      80.627503     216.843423       0.454084       0.358347      -1.211946       0.084079       0.067742      -0.043122       0.116266      -0.025917       0.039226       0.052914       0.003100      -0.057653      -0.083471       0.033733       0.049739             25.464696      28.033177      -1.656814      -1.303839      27.063160      -3.123174      21.297752           0.000001
            3             Cd       3.995334       2.595113      18.057406       0.815696     158.914635 0.41358473E+04  0.15568474E+06                                22.280706                           19.880339       1.115687       2.032419                    0.998550      80.630184     216.856809       0.454057       0.358356      -1.211935      -0.084125       0.067720       0.043149       0.116297       0.025913       0.039147      -0.053003       0.003327      -0.057697      -0.083502       0.033755       0.049748             25.467266      28.037619       1.658133      -1.302487      27.067314       3.121971      21.296865           0.000001
            4             Cd       9.095966       4.009237       4.599406       0.815696     158.914631 0.41358472E+04  0.15568473E+06                                22.280705                           19.880339       1.115687       2.032419                    0.998550      80.630184     216.856808       0.454057       0.358356      -1.211935       0.084125      -0.067720       0.043149       0.116297       0.025913      -0.039147       0.053003       0.003327      -0.057697      -0.083503       0.033755       0.049748             25.467265      28.037619       1.658133       1.302487      27.067313      -3.121971      21.296865           0.000001
            5             Cd       2.550316       2.595113       4.599406       0.815696     158.914631 0.41358472E+04  0.15568473E+06                                22.280706                           19.880339       1.115687       2.032419                    0.998550      80.630183     216.856806       0.454057       0.358356      -1.211935       0.084125       0.067720       0.043149       0.116297      -0.025913      -0.039147      -0.053003       0.003327      -0.057697      -0.083503       0.033755       0.049748             25.467266      28.037619      -1.658133       1.302487      27.067313       3.121971      21.296865           0.000001
            6             Cd      10.540984       4.009237      18.057406       0.815696     158.914632 0.41358473E+04  0.15568474E+06                                22.280705                           19.880339       1.115687       2.032419                    0.998550      80.630184     216.856808       0.454057       0.358356      -1.211935      -0.084125      -0.067720       0.043149       0.116297      -0.025913       0.039147       0.053003       0.003327      -0.057697      -0.083503       0.033755       0.049748             25.467266      28.037619      -1.658133      -1.302487      27.067313      -3.121971      21.296865           0.000001
            7             Cd       9.095966      10.613587       8.858863       0.815739     158.896273 0.41353194E+04  0.15565938E+06                                22.278720                           19.878826       1.116349       2.032593                    0.998553      80.627502     216.843420       0.454084       0.358347      -1.211946       0.084079      -0.067742      -0.043122       0.116266       0.025917       0.039226      -0.052914       0.003100      -0.057653      -0.083471       0.033733       0.049739             25.464696      28.033177       1.656814      -1.303839      27.063160       3.123174      21.297751           0.000001
            8             Cd       3.995334       9.199463      22.316863       0.815739     158.896270 0.41353193E+04  0.15565937E+06                                22.278719                           19.878825       1.116349       2.032593                    0.998553      80.627503     216.843420       0.454084       0.358347      -1.211946      -0.084079       0.067742      -0.043122       0.116266       0.025917      -0.039226       0.052914       0.003100      -0.057653      -0.083471       0.033733       0.049739             25.464695      28.033176       1.656814       1.303839      27.063159      -3.123174      21.297751           0.000001
            9              H      10.771522      13.165111      20.348496       0.096217       1.162134 0.81985487E+01  0.81807064E+02                                 1.887408                            1.714179      -1.302045       2.257566                    0.993692       3.846761      11.222662       0.456715       1.344023      -0.693230      -0.043196       0.012084       0.002266       0.044912      -0.003240      -0.001120      -0.001833       0.020026      -0.016520      -0.008932      -0.004382       0.013313              2.004886       2.880187      -0.223792      -0.131899       1.651774      -0.137378       1.482698           0.000000
           10              H       0.547216      10.726785      21.322855       0.092731       1.157492 0.80295298E+01  0.79671084E+02                                 1.876182                            1.692066      -1.241673       2.278783                    0.995261       3.848009      11.179498       0.461657       1.337137      -0.694410       0.017173      -0.038411       0.016562       0.045218      -0.003138       0.002259      -0.009081       0.008668      -0.013015      -0.012406       0.002345       0.010060              2.003979       1.683344      -0.290473       0.086516       2.621106      -0.555070       1.707487           0.000000
           11              H       8.620621       1.211238      20.221991       0.137724       1.056398 0.73200878E+01  0.70936457E+02                                 1.773835                            1.625508      -1.151061       2.351614                    0.996238       3.531914      10.124387       0.466938       1.353609      -0.692629       0.034473       0.013217       0.004371       0.037178       0.001293       0.005858      -0.005751      -0.002119      -0.026205      -0.012959       0.005267       0.007691              1.876553       2.643855       0.259534       0.008499       1.597473      -0.117108       1.388332           0.000000
           12              H      10.493986       0.035663      24.081745       0.110968       1.217305 0.83090115E+01  0.81506149E+02                                 1.814151                            1.630958      -1.039181       2.390039                    0.997817       3.389290       9.171551       0.520113       1.200515      -0.727784      -0.035503       0.026001      -0.023514       0.049894      -0.012201       0.004403       0.000531      -0.013885      -0.023049      -0.013237      -0.004765       0.018002              1.917797       2.188963      -0.289495       0.654777       1.570646      -0.154794       1.993783          -0.000001
           13              H      11.509871       1.117456      25.850126       0.124164       1.040176 0.73567544E+01  0.69076609E+02                                 1.549919                            1.474922      -0.828938       2.490079                    0.999537       3.079625       7.806421       0.588272       1.108877      -0.752323      -0.009792       0.033744       0.005852       0.035620      -0.010149       0.009465       0.003024      -0.012022      -0.012429      -0.017096       0.002934       0.014162              1.566096       1.342246      -0.168682       0.049704       1.849901       0.276562       1.506139          -0.000002
           14              H       0.845698      11.288155      26.205418       0.124834       1.048935 0.74344879E+01  0.70169571E+02                                 1.575756                            1.496221      -0.839077       2.486016                    0.999459       3.106049       7.960139       0.574694       1.129202      -0.747000       0.026141      -0.016852       0.013314       0.033832      -0.012265       0.008119       0.005241      -0.003366      -0.008601      -0.017307       0.003348       0.013960              1.592335       1.698445      -0.231379       0.325887       1.463980      -0.013926       1.614580          -0.000002
           15              H      12.983951      10.386001      24.380513       0.098051       1.249843 0.86462628E+01  0.85884042E+02                                 1.868160                            1.680035      -0.978350       2.411587                    0.998216       3.468682       9.525530       0.503713       1.224163      -0.722373       0.023406      -0.038554      -0.018109       0.048602      -0.015640       0.004595       0.002810      -0.001031      -0.018700      -0.015520      -0.003302       0.018822              1.983969       1.599485      -0.352358      -0.144724       2.405630       0.622513       1.946792          -0.000001
           16              H       2.319778       6.647939       6.890496       0.096217       1.162134 0.81985487E+01  0.81807064E+02                                 1.887408                            1.714179      -1.302045       2.257566                    0.993692       3.846761      11.222662       0.456715       1.344023      -0.693230       0.043196      -0.012084       0.002266       0.044912      -0.003240       0.001120       0.001833       0.020026      -0.016520      -0.008932      -0.004382       0.013313              2.004886       2.880187      -0.223792       0.131899       1.651774       0.137378       1.482698           0.000000
           17              H      12.544084       9.086265       7.864855       0.092731       1.157492 0.80295290E+01  0.79671077E+02                                 1.876182                            1.692067      -1.241673       2.278783                    0.995261       3.848009      11.179499       0.461657       1.337137      -0.694410      -0.017173       0.038411       0.016562       0.045218      -0.003138      -0.002259       0.009081       0.008668      -0.013015      -0.012406       0.002345       0.010060              2.003979       1.683344      -0.290473      -0.086516       2.621106       0.555070       1.707487           0.000000
           18              H       4.470679       5.393112       6.763991       0.137724       1.056398 0.73200878E+01  0.70936457E+02                                 1.773835                            1.625508      -1.151061       2.351614                    0.996238       3.531914      10.124387       0.466938       1.353609      -0.692629      -0.034473      -0.013217       0.004371       0.037178       0.001293      -0.005858       0.005751      -0.002119      -0.026205      -0.012959       0.005267       0.007691              1.876553       2.643855       0.259534      -0.008499       1.597473       0.117108       1.388332           0.000000
           19              H       2.597314       6.568687      10.623745       0.110968       1.217305 0.83090115E+01  0.81506152E+02                                 1.814152                            1.630958      -1.039180       2.390039                    0.997817       3.389290       9.171552       0.520113       1.200515      -0.727784       0.035503      -0.026001      -0.023514       0.049894      -0.012201      -0.004403      -0.000531      -0.013885      -0.023049      -0.013237      -0.004765       0.018002              1.917798       2.188963      -0.289495      -0.654778       1.570647       0.154794       1.993783          -0.000001
           20              H       1.581429       5.486894      12.392126       0.124164       1.040177 0.73567568E+01  0.69076633E+02                                 1.549919                            1.474922      -0.828938       2.490079                    0.999537       3.079626       7.806422       0.588272       1.108876      -0.752323       0.009792      -0.033744       0.005852       0.035620      -0.010149      -0.009465      -0.003024      -0.012022      -0.012429      -0.017096       0.002934       0.014162              1.566095       1.342246      -0.168682      -0.049704       1.849901      -0.276562       1.506139          -0.000002
           21              H      12.245602       8.524895      12.747418       0.124834       1.048935 0.74344873E+01  0.70169562E+02                                 1.575756                            1.496220      -0.839077       2.486016                    0.999459       3.106049       7.960138       0.574694       1.129201      -0.747000      -0.026141       0.016852       0.013314       0.033832      -0.012265      -0.008119      -0.005241      -0.003366      -0.008601      -0.017307       0.003348       0.013960              1.592335       1.698444      -0.231379      -0.325887       1.463979       0.013926       1.614580          -0.000002
           22              H       0.107349       9.427049      10.922513       0.098051       1.249843 0.86462628E+01  0.85884040E+02                                 1.868159                            1.680034      -0.978350       2.411588                    0.998216       3.468682       9.525529       0.503713       1.224163      -0.722373      -0.023406       0.038554      -0.018109       0.048602      -0.015640      -0.004595      -0.002810      -0.001031      -0.018700      -0.015520      -0.003302       0.018822              1.983969       1.599485      -0.352358       0.144724       2.405630      -0.622513       1.946792          -0.000001
           23              H       4.225872       0.043589      20.025504       0.096219       1.162111 0.81984032E+01  0.81805705E+02                                 1.887432                            1.714201      -1.301987       2.257597                    0.993693       3.846761      11.222872       0.456695       1.344081      -0.693218      -0.043196      -0.012086      -0.002266       0.044912       0.003240       0.001120      -0.001834       0.020023      -0.016523      -0.008932      -0.004381       0.013313              2.004911       2.880222       0.223792       0.131903       1.651796      -0.137383       1.482715           0.000000
           24              H       7.092866       2.481915      19.051145       0.092734       1.157462 0.80293003E+01  0.79668175E+02                                 1.876147                            1.692040      -1.241633       2.278807                    0.995261       3.847936      11.179212       0.461662       1.337134      -0.694411       0.017174       0.038412      -0.016564       0.045220       0.003139      -0.002259      -0.009081       0.008668      -0.013019      -0.012406       0.002344       0.010062              2.003936       1.683320       0.290468      -0.086515       2.621033      -0.555049       1.707455           0.000000
           25              H       2.074971      11.997462      20.152009       0.137724       1.056400 0.73201216E+01  0.70936900E+02                                 1.773841                            1.625514      -1.151060       2.351615                    0.996238       3.531929      10.124454       0.466936       1.353613      -0.692628       0.034473      -0.013219      -0.004371       0.037178      -0.001294      -0.005857      -0.005751      -0.002117      -0.026210      -0.012959       0.005269       0.007690              1.876559       2.643860      -0.259532      -0.008499       1.597480      -0.117109       1.388337           0.000000
           26              H       3.948336      -0.035663      16.292255       0.110965       1.217327 0.83091609E+01  0.81507946E+02                                 1.814168                            1.630969      -1.039178       2.390036                    0.997817       3.389316       9.171627       0.520113       1.200510      -0.727785      -0.035503      -0.025999       0.023514       0.049893       0.012200      -0.004403       0.000531      -0.013884      -0.023045      -0.013237      -0.004764       0.018001              1.917818       2.188990       0.289499      -0.654793       1.570655      -0.154798       1.993809          -0.000001
           27              H       4.964221      12.091244      14.523874       0.124161       1.040195 0.73569300E+01  0.69078685E+02                                 1.549938                            1.474940      -0.828949       2.490071                    0.999537       3.079661       7.806542       0.588268       1.108877      -0.752323      -0.009792      -0.033744      -0.005851       0.035620       0.010149      -0.009466       0.003024      -0.012022      -0.012429      -0.017097       0.002934       0.014163              1.566114       1.342263       0.168686      -0.049706       1.849922       0.276566       1.506158          -0.000002
           28              H       7.391348       1.920545      14.168582       0.124832       1.048941 0.74345416E+01  0.70170169E+02                                 1.575758                            1.496223      -0.839078       2.486014                    0.999459       3.106060       7.960159       0.574696       1.129197      -0.747001       0.026141       0.016852      -0.013313       0.033832       0.012266      -0.008118       0.005242      -0.003366      -0.008601      -0.017308       0.003348       0.013960              1.592336       1.698445       0.231381      -0.325885       1.463983      -0.013927       1.614580          -0.000002
           29              H       6.438301       2.822699      15.993487       0.098049       1.249833 0.86461537E+01  0.85882587E+02                                 1.868141                            1.680018      -0.978290       2.411615                    0.998217       3.468658       9.525407       0.503718       1.224154      -0.722375       0.023405       0.038554       0.018109       0.048602       0.015639      -0.004594       0.002812      -0.001030      -0.018704      -0.015519      -0.003303       0.018822              1.983950       1.599466       0.352354       0.144725       2.405609       0.622508       1.946775          -0.000001
           30              H       8.865428       6.560761       6.567504       0.096219       1.162112 0.81984087E+01  0.81805765E+02                                 1.887432                            1.714201      -1.301987       2.257597                    0.993693       3.846762      11.222872       0.456695       1.344080      -0.693218       0.043196       0.012086      -0.002266       0.044912       0.003240      -0.001120       0.001834       0.020023      -0.016523      -0.008932      -0.004381       0.013313              2.004911       2.880221       0.223792      -0.131903       1.651796       0.137383       1.482715           0.000000
           31              H       5.998434       4.122435       5.593145       0.092734       1.157463 0.80293011E+01  0.79668182E+02                                 1.876147                            1.692040      -1.241633       2.278807                    0.995261       3.847936      11.179211       0.461662       1.337133      -0.694411      -0.017174      -0.038412      -0.016564       0.045220       0.003139       0.002259       0.009081       0.008668      -0.013019      -0.012406       0.002344       0.010062              2.003936       1.683320       0.290468       0.086515       2.621033       0.555049       1.707455           0.000000
           32              H      11.016329       7.815588       6.694009       0.137724       1.056400 0.73201229E+01  0.70936915E+02                                 1.773841                            1.625514      -1.151060       2.351615                    0.996238       3.531929      10.124454       0.466936       1.353613      -0.692628      -0.034473       0.013219      -0.004371       0.037178      -0.001294       0.005857       0.005751      -0.002117      -0.026210      -0.012959       0.005269       0.007690              1.876559       2.643860      -0.259532       0.008499       1.597480       0.117109       1.388337           0.000000
           33              H       9.142964       6.640013       2.834255       0.110965       1.217327 0.83091609E+01  0.81507946E+02                                 1.814168                            1.630969      -1.039178       2.390036                    0.997817       3.389316       9.171627       0.520113       1.200510      -0.727785       0.035503       0.025999       0.023514       0.049893       0.012200       0.004403      -0.000531      -0.013884      -0.023045      -0.013237      -0.004764       0.018001              1.917818       2.188990       0.289499       0.654793       1.570655       0.154798       1.993809          -0.000001
           34              H       8.127079       7.721806       1.065874       0.124161       1.040195 0.73569325E+01  0.69078718E+02                                 1.549939                            1.474941      -0.828949       2.490070                    0.999537       3.079661       7.806544       0.588268       1.108878      -0.752322       0.009792       0.033744      -0.005851       0.035620       0.010149       0.009466      -0.003024      -0.012022      -0.012429      -0.017097       0.002934       0.014162              1.566115       1.342263       0.168686       0.049706       1.849923      -0.276566       1.506159          -0.000002
           35              H       5.699952       4.683805       0.710582       0.124832       1.048941 0.74345410E+01  0.70170160E+02                                 1.575758                            1.496223      -0.839078       2.486014                    0.999459       3.106060       7.960158       0.574696       1.129197      -0.747001      -0.026141      -0.016852      -0.013313       0.033832       0.012266       0.008118      -0.005242      -0.003366      -0.008601      -0.017308       0.003348       0.013960              1.592336       1.698444       0.231381       0.325885       1.463983       0.013927       1.614580          -0.000002
           36              H       6.652999       3.781651       2.535487       0.098049       1.249832 0.86461509E+01  0.85882554E+02                                 1.868141                            1.680018      -0.978290       2.411615                    0.998217       3.468657       9.525405       0.503718       1.224154      -0.722375      -0.023405      -0.038554       0.018109       0.048602       0.015639       0.004594      -0.002812      -0.001030      -0.018704      -0.015519      -0.003303       0.018822              1.983950       1.599466       0.352354      -0.144725       2.405609      -0.622508       1.946775          -0.000001
           37              H       2.319778       0.043589       6.567504       0.096219       1.162111 0.81984027E+01  0.81805696E+02                                 1.887432                            1.714201      -1.301986       2.257597                    0.993693       3.846761      11.222871       0.456695       1.344081      -0.693218       0.043196      -0.012086      -0.002266       0.044912      -0.003240      -0.001120      -0.001834       0.020023      -0.016523      -0.008932      -0.004381       0.013313              2.004911       2.880221      -0.223792      -0.131903       1.651796      -0.137383       1.482715           0.000000
           38              H      12.544084       2.481915       5.593145       0.092734       1.157462 0.80293003E+01  0.79668174E+02                                 1.876147                            1.692040      -1.241633       2.278807                    0.995261       3.847936      11.179212       0.461662       1.337134      -0.694411      -0.017174       0.038412      -0.016564       0.045220      -0.003139       0.002259      -0.009081       0.008668      -0.013019      -0.012406       0.002344       0.010062              2.003936       1.683320      -0.290468       0.086515       2.621033      -0.555049       1.707455           0.000000
           39              H       4.470679      11.997462       6.694009       0.137724       1.056400 0.73201216E+01  0.70936900E+02                                 1.773841                            1.625514      -1.151060       2.351615                    0.996238       3.531929      10.124454       0.466936       1.353613      -0.692628      -0.034473      -0.013219      -0.004371       0.037178       0.001294       0.005857      -0.005751      -0.002117      -0.026210      -0.012959       0.005269       0.007690              1.876559       2.643860       0.259532       0.008499       1.597480      -0.117109       1.388337           0.000000
           40              H       2.597314      -0.035663       2.834255       0.110965       1.217327 0.83091608E+01  0.81507943E+02                                 1.814168                            1.630969      -1.039178       2.390036                    0.997817       3.389316       9.171626       0.520113       1.200510      -0.727785       0.035503      -0.025999       0.023514       0.049893      -0.012200       0.004403       0.000531      -0.013884      -0.023045      -0.013237      -0.004764       0.018001              1.917818       2.188990      -0.289499       0.654792       1.570655      -0.154798       1.993809          -0.000001
           41              H       1.581429      12.091244       1.065874       0.124161       1.040195 0.73569307E+01  0.69078696E+02                                 1.549938                            1.474940      -0.828949       2.490070                    0.999537       3.079661       7.806543       0.588268       1.108878      -0.752323       0.009792      -0.033744      -0.005851       0.035620      -0.010149       0.009466       0.003024      -0.012022      -0.012429      -0.017097       0.002934       0.014162              1.566115       1.342263      -0.168686       0.049706       1.849923       0.276566       1.506159          -0.000002
           42              H      12.245602       1.920545       0.710582       0.124832       1.048941 0.74345409E+01  0.70170159E+02                                 1.575758                            1.496223      -0.839078       2.486014                    0.999459       3.106060       7.960158       0.574696       1.129197      -0.747001      -0.026141       0.016852      -0.013313       0.033832      -0.012266       0.008118       0.005242      -0.003366      -0.008601      -0.017308       0.003348       0.013960              1.592336       1.698444      -0.231381       0.325885       1.463983      -0.013927       1.614580          -0.000002
           43              H       0.107349       2.822699       2.535487       0.098049       1.249833 0.86461537E+01  0.85882587E+02                                 1.868141                            1.680018      -0.978290       2.411615                    0.998217       3.468658       9.525407       0.503718       1.224154      -0.722375      -0.023405       0.038554       0.018109       0.048602      -0.015639       0.004594       0.002812      -0.001030      -0.018704      -0.015519      -0.003303       0.018822              1.983950       1.599466      -0.352354      -0.144725       2.405609       0.622508       1.946775          -0.000001
           44              H      10.771522       6.560761      20.025504       0.096219       1.162111 0.81984027E+01  0.81805696E+02                                 1.887432                            1.714201      -1.301986       2.257597                    0.993693       3.846761      11.222871       0.456695       1.344081      -0.693218      -0.043196       0.012086      -0.002266       0.044912      -0.003240       0.001120       0.001834       0.020023      -0.016523      -0.008932      -0.004381       0.013313              2.004911       2.880221      -0.223792       0.131903       1.651796       0.137383       1.482715           0.000000
           45              H       0.547216       4.122435      19.051145       0.092734       1.157462 0.80293003E+01  0.79668174E+02                                 1.876147                            1.692040      -1.241633       2.278807                    0.995261       3.847936      11.179212       0.461662       1.337134      -0.694411       0.017174      -0.038412      -0.016564       0.045220      -0.003139      -0.002259       0.009081       0.008668      -0.013019      -0.012406       0.002344       0.010062              2.003936       1.683320      -0.290468      -0.086515       2.621033       0.555049       1.707455           0.000000
           46              H       8.620621       7.815588      20.152009       0.137724       1.056400 0.73201222E+01  0.70936905E+02                                 1.773841                            1.625514      -1.151060       2.351615                    0.996238       3.531929      10.124453       0.466936       1.353613      -0.692628       0.034473       0.013219      -0.004371       0.037178       0.001294      -0.005857       0.005751      -0.002117      -0.026210      -0.012959       0.005269       0.007690              1.876559       2.643859       0.259532      -0.008499       1.597479       0.117109       1.388337           0.000000
           47              H      10.493986       6.640013      16.292255       0.110965       1.217327 0.83091608E+01  0.81507943E+02                                 1.814168                            1.630969      -1.039178       2.390036                    0.997817       3.389316       9.171626       0.520113       1.200510      -0.727785      -0.035503       0.025999       0.023514       0.049893      -0.012200      -0.004403      -0.000531      -0.013884      -0.023045      -0.013237      -0.004764       0.018001              1.917818       2.188990      -0.289499      -0.654792       1.570655       0.154798       1.993809          -0.000001
           48              H      11.509871       7.721806      14.523874       0.124161       1.040195 0.73569307E+01  0.69078696E+02                                 1.549938                            1.474940      -0.828949       2.490070                    0.999537       3.079661       7.806543       0.588268       1.108878      -0.752323      -0.009792       0.033744      -0.005851       0.035620      -0.010149      -0.009466      -0.003024      -0.012022      -0.012429      -0.017097       0.002934       0.014163              1.566115       1.342263      -0.168686      -0.049706       1.849923      -0.276566       1.506159          -0.000002
           49              H       0.845698       4.683805      14.168582       0.124832       1.048941 0.74345415E+01  0.70170169E+02                                 1.575758                            1.496223      -0.839078       2.486014                    0.999459       3.106060       7.960159       0.574696       1.129197      -0.747001       0.026141      -0.016852      -0.013313       0.033832      -0.012266      -0.008118      -0.005242      -0.003366      -0.008601      -0.017308       0.003348       0.013960              1.592336       1.698445      -0.231381      -0.325885       1.463983       0.013927       1.614580          -0.000002
           50              H      12.983951       3.781651      15.993487       0.098049       1.249833 0.86461537E+01  0.85882587E+02                                 1.868141                            1.680018      -0.978290       2.411615                    0.998217       3.468658       9.525407       0.503718       1.224154      -0.722375       0.023405      -0.038554       0.018109       0.048602      -0.015639      -0.004594      -0.002812      -0.001030      -0.018704      -0.015519      -0.003303       0.018822              1.983950       1.599466      -0.352354       0.144725       2.405609      -0.622508       1.946775          -0.000001
           51              H       8.865428      13.165111       6.890496       0.096217       1.162135 0.81985540E+01  0.81807127E+02                                 1.887409                            1.714179      -1.302045       2.257566                    0.993692       3.846762      11.222664       0.456716       1.344022      -0.693230       0.043196       0.012084       0.002266       0.044912       0.003240       0.001120      -0.001833       0.020026      -0.016520      -0.008932      -0.004382       0.013313              2.004887       2.880187       0.223792       0.131899       1.651775      -0.137378       1.482698           0.000000
           52              H       5.998434      10.726785       7.864855       0.092731       1.157492 0.80295290E+01  0.79671077E+02                                 1.876182                            1.692067      -1.241673       2.278783                    0.995261       3.848009      11.179499       0.461657       1.337137      -0.694410      -0.017173      -0.038411       0.016562       0.045218       0.003138      -0.002259      -0.009081       0.008668      -0.013015      -0.012406       0.002345       0.010060              2.003979       1.683344       0.290473      -0.086516       2.621106      -0.555070       1.707487           0.000000
           53              H      11.016329       1.211238       6.763991       0.137724       1.056398 0.73200879E+01  0.70936461E+02                                 1.773835                            1.625509      -1.151061       2.351614                    0.996238       3.531914      10.124389       0.466938       1.353610      -0.692629      -0.034473       0.013217       0.004371       0.037178      -0.001293      -0.005858      -0.005751      -0.002119      -0.026205      -0.012959       0.005267       0.007691              1.876554       2.643856      -0.259534      -0.008499       1.597473      -0.117108       1.388332           0.000000
           54              H       9.142964       0.035663      10.623745       0.110968       1.217305 0.83090115E+01  0.81506152E+02                                 1.814152                            1.630958      -1.039181       2.390039                    0.997817       3.389290       9.171552       0.520113       1.200515      -0.727784       0.035503       0.026001      -0.023514       0.049894       0.012201      -0.004403       0.000531      -0.013885      -0.023049      -0.013237      -0.004765       0.018002              1.917798       2.188963       0.289495      -0.654778       1.570647      -0.154794       1.993783          -0.000001
           55              H       8.127079       1.117456      12.392126       0.124164       1.040176 0.73567544E+01  0.69076609E+02                                 1.549919                            1.474922      -0.828938       2.490079                    0.999537       3.079625       7.806421       0.588272       1.108877      -0.752323       0.009792       0.033744       0.005852       0.035620       0.010149      -0.009465       0.003024      -0.012022      -0.012429      -0.017096       0.002934       0.014162              1.566096       1.342246       0.168682      -0.049704       1.849901       0.276562       1.506139          -0.000002
           56              H       5.699952      11.288155      12.747418       0.124834       1.048935 0.74344873E+01  0.70169562E+02                                 1.575756                            1.496220      -0.839077       2.486016                    0.999459       3.106049       7.960138       0.574694       1.129201      -0.747000      -0.026141      -0.016852       0.013314       0.033832       0.012265      -0.008119       0.005241      -0.003366      -0.008601      -0.017307       0.003348       0.013960              1.592335       1.698444       0.231379      -0.325887       1.463979      -0.013926       1.614580          -0.000002
           57              H       6.652999      10.386001      10.922513       0.098051       1.249843 0.86462627E+01  0.85884046E+02                                 1.868160                            1.680035      -0.978350       2.411587                    0.998216       3.468682       9.525532       0.503712       1.224164      -0.722373      -0.023406      -0.038554      -0.018109       0.048602       0.015640      -0.004595       0.002810      -0.001031      -0.018700      -0.015520      -0.003302       0.018822              1.983970       1.599486       0.352359       0.144724       2.405631       0.622514       1.946793          -0.000001
           58              H       4.225872       6.647939      20.348496       0.096217       1.162135 0.81985540E+01  0.81807127E+02                                 1.887409                            1.714179      -1.302045       2.257566                    0.993692       3.846762      11.222664       0.456716       1.344022      -0.693230      -0.043196      -0.012084       0.002266       0.044912       0.003240      -0.001120       0.001833       0.020026      -0.016520      -0.008932      -0.004382       0.013313              2.004887       2.880187       0.223792      -0.131899       1.651775       0.137378       1.482698           0.000000
           59              H       7.092866       9.086265      21.322855       0.092731       1.157492 0.80295290E+01  0.79671077E+02                                 1.876182                            1.692067      -1.241673       2.278783                    0.995261       3.848009      11.179499       0.461657       1.337137      -0.694410       0.017173       0.038411       0.016562       0.045218       0.003138       0.002259       0.009081       0.008668      -0.013015      -0.012406       0.002345       0.010060              2.003979       1.683344       0.290473       0.086516       2.621106       0.555070       1.707487           0.000000
           60              H       2.074971       5.393112      20.221991       0.137724       1.056398 0.73200879E+01  0.70936461E+02                                 1.773835                            1.625509      -1.151061       2.351614                    0.996238       3.531914      10.124389       0.466938       1.353610      -0.692629       0.034473      -0.013217       0.004371       0.037178      -0.001293       0.005858       0.005751      -0.002119      -0.026205      -0.012959       0.005267       0.007691              1.876554       2.643856      -0.259534       0.008499       1.597473       0.117108       1.388332           0.000000
           61              H       3.948336       6.568687      24.081745       0.110968       1.217305 0.83090115E+01  0.81506152E+02                                 1.814152                            1.630958      -1.039180       2.390039                    0.997817       3.389290       9.171552       0.520113       1.200515      -0.727784      -0.035503      -0.026001      -0.023514       0.049894       0.012201       0.004403      -0.000531      -0.013885      -0.023049      -0.013237      -0.004765       0.018002              1.917798       2.188963       0.289495       0.654778       1.570647       0.154794       1.993783          -0.000001
           62              H       4.964221       5.486894      25.850126       0.124164       1.040176 0.73567537E+01  0.69076598E+02                                 1.549919                            1.474922      -0.828938       2.490079                    0.999537       3.079625       7.806420       0.588272       1.108877      -0.752323      -0.009792      -0.033744       0.005852       0.035620       0.010149       0.009465      -0.003024      -0.012022      -0.012429      -0.017096       0.002934       0.014162              1.566095       1.342246       0.168682       0.049704       1.849901      -0.276562       1.506139          -0.000002
           63              H       7.391348       8.524895      26.205418       0.124834       1.048935 0.74344872E+01  0.70169562E+02                                 1.575756                            1.496220      -0.839077       2.486016                    0.999459       3.106049       7.960138       0.574694       1.129201      -0.747000       0.026141       0.016852       0.013314       0.033832       0.012265       0.008119      -0.005241      -0.003366      -0.008601      -0.017307       0.003348       0.013960              1.592335       1.698444       0.231379       0.325887       1.463979       0.013926       1.614580          -0.000002
           64              H       6.438301       9.427049      24.380513       0.098051       1.249843 0.86462628E+01  0.85884042E+02                                 1.868160                            1.680035      -0.978350       2.411587                    0.998216       3.468682       9.525530       0.503713       1.224163      -0.722373       0.023406       0.038554      -0.018109       0.048602       0.015640       0.004595      -0.002810      -0.001031      -0.018700      -0.015520      -0.003302       0.018822              1.983969       1.599485       0.352358      -0.144724       2.405630      -0.622513       1.946792          -0.000001
           65              C       8.378432      12.191630      21.532800       0.592946      23.492649 0.25428217E+03  0.53153844E+04                                 7.715368                            5.748329      -0.363711       1.934957                    0.998868      22.916768      65.578681       0.601297       0.487302      -1.006373       0.030405      -0.027445       0.017941       0.044716       0.058211      -0.062855      -0.050389       0.026780      -0.036133      -0.062610      -0.053703       0.116313              9.202975      11.001017      -2.912112       3.434164       9.051257      -0.096916       7.556651           0.000000
           66              C       7.316728      13.036987      20.900274       0.033503      39.727364 0.43920526E+03  0.10310758E+05                                10.213577                            7.057351      -0.199439       1.945906                    0.998882      27.094646      76.826959       0.613530       0.425253      -1.062870      -0.023118       0.023748      -0.003872       0.033368       0.009170      -0.006984       0.043274      -0.023872       0.108198      -0.043152      -0.019981       0.063133             12.925008      17.498642      -1.220755       2.788528      12.993801      -4.848335       8.282583           0.000001
           67              C       5.960469      12.693561      20.835676      -0.088644      41.909803 0.46268959E+03  0.10967817E+05                                10.423348                            7.145305       0.101517       2.032262                    0.999449      27.918067      78.684431       0.624443       0.413793      -1.073729       0.018045       0.013854      -0.004094       0.023115      -0.002929       0.005428       0.021714      -0.011692       0.040816      -0.020547      -0.008855       0.029402             13.292108      15.480439       2.184002       0.635271      15.492514      -6.084750       8.903372           0.000001
           68              C       5.379215      11.494211      21.530108       0.583957      23.954957 0.25660419E+03  0.53534625E+04                                 7.681956                            5.694636      -0.178365       1.992512                    0.999255      22.737341      64.110935       0.619492       0.473914      -1.017697      -0.016470      -0.037429       0.010633       0.042252      -0.053324      -0.042950       0.063193      -0.011395      -0.002792      -0.062112      -0.045240       0.107353              9.185785       9.083022       2.596659       0.611076      11.196471      -3.692501       7.277862           0.000001
           69              C      11.668276      12.923392      20.294664       0.056069      30.547051 0.35618283E+03  0.80103224E+04                                 8.636561                            6.387821       0.037505       2.013948                    0.999682      27.101022      77.569997       0.633965       0.429599      -1.050204       0.028448      -0.036435       0.014897       0.048567      -0.011073       0.022484       0.058177       0.003686       0.039689      -0.065531       0.002325       0.063206             10.282572      11.608360      -0.000523      -1.345421      11.614288      -4.715754       7.625067           0.000002
           70              C       0.253971      11.491569      20.884124       0.093621      28.253171 0.33895245E+03  0.75295325E+04                                 8.253993                            6.252738       0.085078       2.044811                    0.999424      26.274575      74.763002       0.637447       0.432547      -1.048324      -0.038234       0.015384      -0.026153       0.048811      -0.010380       0.022855       0.027871      -0.030759       0.035747      -0.043258       0.003016       0.040242              9.652475      11.359836      -0.077534      -1.609274      10.836127      -3.640011       6.761462           0.000002
           71              C       7.725176       0.958952      20.208533      -0.158703      35.841870 0.44385847E+03  0.10525165E+05                                 9.590038                            7.122353       0.016855       1.989286                    0.998201      29.567226      86.323680       0.602682       0.428582      -1.052971      -0.011526       0.002652       0.011875       0.016760       0.008441      -0.002254       0.018710      -0.003955      -0.030055      -0.023681       0.002621       0.021060             11.411296      13.367754      -0.433870       1.756009      12.793760      -4.970575       8.072376           0.000002
           72              C      11.189134      12.820364      24.528551       0.104612      26.387514 0.30871203E+03  0.66683800E+04                                 7.783138                            5.901309       0.158280       2.077542                    0.999640      25.229640      69.726076       0.670293       0.423033      -1.059074       0.033403      -0.030363       0.000837       0.045148       0.000691      -0.024600      -0.036903       0.022128      -0.022679      -0.049115       0.006571       0.042544              9.143084       8.042620      -0.591955       3.946708       8.073448       2.730938      11.313184          -0.000001
           73              C      11.795261       0.262853      25.618649      -0.180953      32.845524 0.40591780E+03  0.93450668E+04                                 8.852982                            6.673041       0.281661       2.067128                    0.999784      28.697425      80.628842       0.646727       0.411378      -1.071527       0.003691      -0.005449      -0.016439       0.017707      -0.012385      -0.011139       0.006839      -0.037861      -0.031918      -0.023935      -0.006413       0.030348             10.578459       8.827531       0.087905       5.326888       8.665819       3.424958      14.242028          -0.000003
           74              C      12.779727      12.891691      26.331923       0.117592      35.759002 0.35820740E+03  0.79801058E+04                                 9.548721                            6.337092      -0.050531       2.009794                    0.999377      25.187862      69.252540       0.653966       0.420414      -1.067428       0.000072      -0.001121       0.002618       0.002848       0.006953      -0.003553      -0.001220      -0.003068       0.011449      -0.009350       0.001489       0.007862             13.050745       9.035737       0.975796       6.208419      10.679149       6.819354      19.437349          -0.000001
           75              C       0.123058      11.721400      25.812444      -0.184678      33.211572 0.39890275E+03  0.91594512E+04                                 8.944243                            6.630241       0.256720       2.060605                    0.999812      28.719363      81.040866       0.645477       0.413260      -1.068457      -0.006752       0.002025      -0.008633       0.011145      -0.012382       0.006566      -0.016990       0.020298      -0.013806      -0.024008      -0.001098       0.025106             10.848427       7.644437      -0.072049       3.492892      10.393318       5.593640      14.507524          -0.000003
           76              C      12.613468      11.166635      24.722346       0.098338      26.373838 0.29917606E+03  0.64309130E+04                                 7.798778                            5.823305       0.162009       2.076231                    0.999799      25.359894      70.594477       0.670373       0.425053      -1.054686      -0.026857       0.042588      -0.008433       0.051051      -0.001921      -0.041046      -0.021149      -0.024447      -0.033055      -0.053954       0.013086       0.040867              9.231056       7.490849      -0.820051       2.974960       8.566088       3.659638      11.636233          -0.000001
           77              C       4.712868       7.621420       8.074800       0.592946      23.492649 0.25428217E+03  0.53153844E+04                                 7.715368                            5.748329      -0.363711       1.934957                    0.998868      22.916768      65.578679       0.601297       0.487302      -1.006373      -0.030405       0.027445       0.017941       0.044716       0.058211       0.062855       0.050389       0.026780      -0.036133      -0.062610      -0.053703       0.116313              9.202975      11.001016      -2.912111      -3.434164       9.051257       0.096915       7.556650           0.000000
           78              C       5.774572       6.776063       7.442274       0.033503      39.727363 0.43920526E+03  0.10310758E+05                                10.213577                            7.057351      -0.199439       1.945906                    0.998882      27.094646      76.826957       0.613530       0.425253      -1.062870       0.023118      -0.023748      -0.003872       0.033368       0.009170       0.006984      -0.043274      -0.023872       0.108198      -0.043152      -0.019981       0.063133             12.925008      17.498641      -1.220755      -2.788528      12.993800       4.848335       8.282582           0.000000
           79              C       7.130831       7.119489       7.377676      -0.088644      41.909802 0.46268958E+03  0.10967816E+05                                10.423348                            7.145305       0.101517       2.032263                    0.999449      27.918066      78.684430       0.624443       0.413793      -1.073729      -0.018045      -0.013854      -0.004094       0.023115      -0.002929      -0.005428      -0.021714      -0.011692       0.040816      -0.020547      -0.008855       0.029402             13.292109      15.480439       2.184002      -0.635271      15.492514       6.084750       8.903372           0.000001
           80              C       7.712085       8.318839       8.072108       0.583957      23.954957 0.25660419E+03  0.53534624E+04                                 7.681955                            5.694636      -0.178365       1.992513                    0.999255      22.737341      64.110934       0.619492       0.473914      -1.017697       0.016470       0.037429       0.010633       0.042252      -0.053324       0.042950      -0.063193      -0.011395      -0.002792      -0.062113      -0.045240       0.107353              9.185785       9.083021       2.596659      -0.611076      11.196471       3.692501       7.277862           0.000001
           81              C       1.423024       6.889658       6.836664       0.056069      30.547051 0.35618282E+03  0.80103223E+04                                 8.636560                            6.387820       0.037505       2.013948                    0.999682      27.101022      77.569996       0.633965       0.429599      -1.050204      -0.028448       0.036435       0.014897       0.048567      -0.011073      -0.022484      -0.058177       0.003686       0.039689      -0.065531       0.002325       0.063206             10.282571      11.608359      -0.000523       1.345421      11.614288       4.715753       7.625067           0.000002
           82              C      12.837329       8.321481       7.426124       0.093621      28.253172 0.33895245E+03  0.75295327E+04                                 8.253994                            6.252739       0.085077       2.044811                    0.999424      26.274575      74.763005       0.637447       0.432547      -1.048324       0.038234      -0.015384      -0.026153       0.048811      -0.010380      -0.022855      -0.027871      -0.030759       0.035747      -0.043258       0.003016       0.040242              9.652476      11.359837      -0.077534       1.609275      10.836128       3.640011       6.761462           0.000002
           83              C       5.366124       5.645398       6.750533      -0.158703      35.841870 0.44385847E+03  0.10525165E+05                                 9.590038                            7.122353       0.016855       1.989286                    0.998201      29.567226      86.323680       0.602682       0.428582      -1.052971       0.011526      -0.002652       0.011875       0.016760       0.008441       0.002254      -0.018710      -0.003955      -0.030055      -0.023681       0.002621       0.021060             11.411296      13.367754      -0.433870      -1.756009      12.793760       4.970574       8.072375           0.000002
           84              C       1.902166       6.992686      11.070551       0.104612      26.387514 0.30871202E+03  0.66683800E+04                                 7.783138                            5.901309       0.158280       2.077542                    0.999640      25.229640      69.726076       0.670293       0.423033      -1.059074      -0.033403       0.030363       0.000837       0.045148       0.000691       0.024600       0.036903       0.022128      -0.022679      -0.049115       0.006571       0.042544              9.143084       8.042620      -0.591955      -3.946708       8.073447      -2.730937      11.313184          -0.000001
           85              C       1.296039       6.341497      12.160649      -0.180953      32.845525 0.40591781E+03  0.93450669E+04                                 8.852982                            6.673041       0.281661       2.067128                    0.999784      28.697425      80.628843       0.646727       0.411378      -1.071527      -0.003691       0.005449      -0.016439       0.017707      -0.012385       0.011139      -0.006839      -0.037861      -0.031918      -0.023935      -0.006413       0.030348             10.578460       8.827532       0.087906      -5.326889       8.665819      -3.424959      14.242029          -0.000003
           86              C       0.311573       6.921359      12.873923       0.117592      35.759001 0.35820740E+03  0.79801057E+04                                 9.548721                            6.337092      -0.050531       2.009794                    0.999377      25.187862      69.252539       0.653966       0.420414      -1.067428      -0.000072       0.001121       0.002618       0.002848       0.006953       0.003553       0.001220      -0.003068       0.011449      -0.009350       0.001489       0.007862             13.050745       9.035737       0.975796      -6.208419      10.679148      -6.819353      19.437349          -0.000001
           87              C      12.968242       8.091650      12.354444      -0.184678      33.211571 0.39890275E+03  0.91594510E+04                                 8.944242                            6.630241       0.256720       2.060605                    0.999812      28.719363      81.040863       0.645477       0.413260      -1.068457       0.006752      -0.002025      -0.008633       0.011145      -0.012382      -0.006566       0.016990       0.020298      -0.013806      -0.024008      -0.001098       0.025106             10.848426       7.644437      -0.072049      -3.492892      10.393318      -5.593639      14.507523          -0.000003
           88              C       0.477832       8.646415      11.264346       0.098338      26.373838 0.29917606E+03  0.64309129E+04                                 7.798778                            5.823305       0.162009       2.076231                    0.999799      25.359894      70.594475       0.670373       0.425053      -1.054686       0.026857      -0.042588      -0.008433       0.051051      -0.001921       0.041046       0.021149      -0.024447      -0.033055      -0.053954       0.013086       0.040867              9.231056       7.490848      -0.820051      -2.974960       8.566087      -3.659637      11.636232          -0.000002
           89              C       1.832782       1.017070      18.841200       0.592959      23.492538 0.25427927E+03  0.53153082E+04                                 7.715375                            5.748316      -0.363764       1.934946                    0.998868      22.916511      65.577830       0.601294       0.487306      -1.006371       0.030403       0.027456      -0.017935       0.044720      -0.058216       0.062855      -0.050389       0.026780      -0.036127      -0.062608      -0.053709       0.116317              9.203018      11.001133       2.912255      -3.434101       9.051336      -0.096895       7.556586           0.000000
           90              C       0.771078       0.171713      19.473726       0.033499      39.727481 0.43920580E+03  0.10310774E+05                                10.213594                            7.057353      -0.199435       1.945907                    0.998882      27.094686      76.827092       0.613530       0.425252      -1.062871      -0.023120      -0.023748       0.003873       0.033369      -0.009165       0.006985       0.043273      -0.023877       0.108178      -0.043147      -0.019982       0.063129             12.925055      17.498747       1.220730      -2.788502      12.993861      -4.848321       8.282558           0.000001
           91              C      12.506119       0.515139      19.538324      -0.088651      41.910216 0.46269474E+03  0.10967971E+05                                10.423412                            7.145343       0.101516       2.032259                    0.999449      27.918256      78.685118       0.624441       0.413793      -1.073728       0.018047      -0.013858       0.004091       0.023119       0.002932      -0.005426       0.021711      -0.011695       0.040812      -0.020546      -0.008852       0.029399             13.292209      15.480649      -2.184191      -0.635209      15.492618      -6.084722       8.903358           0.000001
           92              C      11.924865       1.714489      18.843892       0.583953      23.955066 0.25660420E+03  0.53534593E+04                                 7.681978                            5.694632      -0.178324       1.992529                    0.999254      22.737266      64.110577       0.619493       0.473913      -1.017698      -0.016471       0.037429      -0.010639       0.042254       0.053320       0.042952       0.063195      -0.011399      -0.002816      -0.062111      -0.045241       0.107353              9.185846       9.083160      -2.596845      -0.611076      11.196569      -3.692421       7.277809           0.000001
           93              C       5.122626       0.285308      20.079336       0.056075      30.546883 0.35618060E+03  0.80102620E+04                                 8.636535                            6.387796       0.037473       2.013942                    0.999682      27.100899      77.569665       0.633967       0.429599      -1.050204       0.028450       0.036431      -0.014903       0.048567       0.011076      -0.022486       0.058174       0.003679       0.039689      -0.065529       0.002325       0.063204             10.282550      11.608248       0.000380       1.345482      11.614327      -4.715797       7.625073           0.000002
           94              C       6.799621       1.717131      19.489876       0.093629      28.252739 0.33894600E+03  0.75293500E+04                                 8.253911                            6.252681       0.085219       2.044862                    0.999424      26.274260      74.761800       0.637450       0.432547      -1.048324      -0.038237      -0.015388       0.026147       0.048811       0.010380      -0.022857       0.027871      -0.030758       0.035739      -0.043260       0.003018       0.040242              9.652371      11.359896       0.077470       1.609295      10.835844      -3.639911       6.761374           0.000002
           95              C       1.179526      12.249748      20.165467      -0.158706      35.842192 0.44386364E+03  0.10525325E+05                                 9.590111                            7.122406       0.016838       1.989278                    0.998201      29.567421      86.324570       0.602678       0.428583      -1.052970      -0.011528      -0.002656      -0.011878       0.016764      -0.008443       0.002256       0.018711      -0.003958      -0.030069      -0.023685       0.002622       0.021063             11.411390      13.367790       0.433870      -1.756010      12.793942      -4.970641       8.072438           0.000002
           96              C       4.643484       0.388336      15.845449       0.104611      26.387344 0.30871088E+03  0.66683470E+04                                 7.783080                            5.901280       0.158260       2.077533                    0.999640      25.229641      69.725960       0.670298       0.423031      -1.059076       0.033401       0.030361      -0.000839       0.045145      -0.000691       0.024598      -0.036903       0.022126      -0.022671      -0.049113       0.006570       0.042543              9.142991       8.042608       0.592009      -3.946682       8.073300       2.730809      11.313066          -0.000001
           97              C       5.249611      12.945847      14.755351      -0.180959      32.845785 0.40592310E+03  0.93452227E+04                                 8.853030                            6.673086       0.281649       2.067120                    0.999784      28.697661      80.629749       0.646724       0.411378      -1.071527       0.003692       0.005450       0.016440       0.017709       0.012388       0.011138       0.006838      -0.037864      -0.031926      -0.023935      -0.006416       0.030351             10.578506       8.827584      -0.087878      -5.326915       8.665833       3.424937      14.242100          -0.000003
           98              C       6.234077       0.317009      14.042077       0.117581      35.759208 0.35821034E+03  0.79801866E+04                                 9.548743                            6.337109      -0.050525       2.009794                    0.999377      25.187998      69.252951       0.653967       0.420412      -1.067429       0.000072       0.001121      -0.002616       0.002847      -0.006952       0.003549      -0.001216      -0.003069       0.011455      -0.009351       0.001495       0.007856             13.050764       9.035753      -0.975776      -6.208418      10.679170       6.819349      19.437368          -0.000001
           99              C       6.668708       1.487300      14.561556      -0.184682      33.211533 0.39890446E+03  0.91594982E+04                                 8.944219                            6.630245       0.256720       2.060603                    0.999812      28.719469      81.041136       0.645478       0.413258      -1.068458      -0.006752      -0.002026       0.008634       0.011146       0.012385      -0.006564      -0.016989       0.020300      -0.013816      -0.024009      -0.001100       0.025108             10.848366       7.644384       0.072092      -3.492822      10.393300       5.593588      14.507414          -0.000003
          100              C       6.067818       2.042065      15.651654       0.098339      26.373602 0.29917496E+03  0.64308797E+04                                 7.798707                            5.823280       0.161918       2.076200                    0.999799      25.359859      70.594199       0.670378       0.425051      -1.054688      -0.026856      -0.042584       0.008429       0.051046       0.001918       0.041045      -0.021147      -0.024441      -0.033084      -0.053953       0.013087       0.040866              9.230936       7.490702       0.820101      -2.974820       8.566060       3.659582      11.636047          -0.000001
          101              C      11.258518       5.587280       5.383200       0.592959      23.492536 0.25427925E+03  0.53153076E+04                                 7.715375                            5.748316      -0.363764       1.934946                    0.998868      22.916510      65.577828       0.601294       0.487306      -1.006371      -0.030403      -0.027456      -0.017935       0.044720      -0.058216      -0.062855       0.050389       0.026780      -0.036127      -0.062608      -0.053709       0.116317              9.203018      11.001133       2.912254       3.434101       9.051335       0.096895       7.556586           0.000000
          102              C      12.320222       6.432637       6.015726       0.033499      39.727480 0.43920580E+03  0.10310774E+05                                10.213594                            7.057352      -0.199435       1.945907                    0.998882      27.094686      76.827089       0.613530       0.425252      -1.062871       0.023120       0.023748       0.003873       0.033369      -0.009165      -0.006985      -0.043273      -0.023877       0.108178      -0.043147      -0.019982       0.063129             12.925054      17.498745       1.220730       2.788501      12.993860       4.848321       8.282558           0.000001
          103              C       0.585181       6.089211       6.080324      -0.088651      41.910218 0.46269475E+03  0.10967971E+05                                10.423413                            7.145343       0.101516       2.032259                    0.999449      27.918256      78.685121       0.624441       0.413793      -1.073728      -0.018047       0.013858       0.004091       0.023119       0.002932       0.005426      -0.021711      -0.011695       0.040812      -0.020546      -0.008852       0.029399             13.292210      15.480650      -2.184192       0.635209      15.492620       6.084723       8.903359           0.000001
          104              C       1.166435       4.889861       5.385892       0.583953      23.955066 0.25660419E+03  0.53534593E+04                                 7.681978                            5.694632      -0.178324       1.992529                    0.999254      22.737266      64.110578       0.619493       0.473913      -1.017698       0.016471      -0.037429      -0.010639       0.042254       0.053320      -0.042952      -0.063195      -0.011399      -0.002816      -0.062111      -0.045241       0.107353              9.185846       9.083160      -2.596845       0.611076      11.196569       3.692422       7.277809           0.000001
          105              C       7.968674       6.319042       6.621336       0.056075      30.546883 0.35618058E+03  0.80102617E+04                                 8.636535                            6.387796       0.037473       2.013942                    0.999682      27.100899      77.569667       0.633967       0.429599      -1.050204      -0.028450      -0.036431      -0.014903       0.048567       0.011076       0.022486      -0.058174       0.003679       0.039689      -0.065529       0.002325       0.063204             10.282550      11.608249       0.000380      -1.345483      11.614328       4.715797       7.625073           0.000002
          106              C       6.291679       4.887219       6.031876       0.093629      28.252737 0.33894598E+03  0.75293494E+04                                 8.253911                            6.252681       0.085219       2.044862                    0.999424      26.274259      74.761798       0.637450       0.432547      -1.048324       0.038237       0.015388       0.026147       0.048811       0.010380       0.022857      -0.027871      -0.030758       0.035739      -0.043260       0.003018       0.040242              9.652371      11.359897       0.077470      -1.609295      10.835844       3.639911       6.761374           0.000002
          107              C      11.911774       7.563302       6.707467      -0.158706      35.842192 0.44386363E+03  0.10525325E+05                                 9.590111                            7.122406       0.016838       1.989278                    0.998201      29.567421      86.324570       0.602678       0.428583      -1.052970       0.011528       0.002656      -0.011878       0.016764      -0.008443      -0.002256      -0.018711      -0.003958      -0.030069      -0.023685       0.002622       0.021063             11.411390      13.367790       0.433869       1.756010      12.793942       4.970641       8.072438           0.000002
          108              C       8.447816       6.216014       2.387449       0.104611      26.387343 0.30871088E+03  0.66683467E+04                                 7.783079                            5.901280       0.158260       2.077533                    0.999640      25.229641      69.725957       0.670298       0.423031      -1.059076      -0.033401      -0.030361      -0.000839       0.045145      -0.000691      -0.024598       0.036903       0.022126      -0.022671      -0.049113       0.006570       0.042543              9.142991       8.042607       0.592009       3.946682       8.073300      -2.730809      11.313065          -0.000001
          109              C       7.841689       6.867203       1.297351      -0.180959      32.845784 0.40592309E+03  0.93452223E+04                                 8.853030                            6.673086       0.281649       2.067120                    0.999784      28.697661      80.629750       0.646724       0.411378      -1.071527      -0.003692      -0.005450       0.016440       0.017709       0.012388      -0.011138      -0.006838      -0.037864      -0.031926      -0.023935      -0.006416       0.030351             10.578505       8.827584      -0.087877       5.326915       8.665833      -3.424937      14.242100          -0.000003
          110              C       6.857223       6.287341       0.584077       0.117581      35.759208 0.35821034E+03  0.79801867E+04                                 9.548743                            6.337110      -0.050525       2.009794                    0.999377      25.187998      69.252952       0.653967       0.420412      -1.067429      -0.000072      -0.001121      -0.002616       0.002847      -0.006952      -0.003549       0.001216      -0.003069       0.011455      -0.009351       0.001495       0.007856             13.050764       9.035753      -0.975776       6.208418      10.679171      -6.819349      19.437368          -0.000001
          111              C       6.422592       5.117050       1.103556      -0.184682      33.211533 0.39890447E+03  0.91594983E+04                                 8.944219                            6.630246       0.256720       2.060603                    0.999812      28.719469      81.041136       0.645478       0.413258      -1.068458       0.006752       0.002026       0.008634       0.011146       0.012385       0.006564       0.016989       0.020300      -0.013816      -0.024009      -0.001100       0.025108             10.848366       7.644384       0.072092       3.492822      10.393300      -5.593589      14.507414          -0.000003
          112              C       7.023482       4.562285       2.193654       0.098339      26.373600 0.29917495E+03  0.64308794E+04                                 7.798706                            5.823279       0.161918       2.076200                    0.999799      25.359859      70.594193       0.670378       0.425051      -1.054688       0.026856       0.042584       0.008429       0.051046       0.001918      -0.041045       0.021147      -0.024442      -0.033084      -0.053953       0.013087       0.040866              9.230935       7.490701       0.820101       2.974819       8.566059      -3.659581      11.636045          -0.000002
          113              C       4.712868       1.017070       5.383200       0.592959      23.492535 0.25427925E+03  0.53153075E+04                                 7.715375                            5.748316      -0.363764       1.934946                    0.998868      22.916510      65.577829       0.601294       0.487306      -1.006371      -0.030403       0.027456      -0.017935       0.044720       0.058216      -0.062855      -0.050389       0.026780      -0.036127      -0.062608      -0.053709       0.116317              9.203018      11.001133      -2.912255       3.434101       9.051335      -0.096895       7.556586           0.000000
          114              C       5.774572       0.171713       6.015726       0.033499      39.727478 0.43920576E+03  0.10310773E+05                                10.213594                            7.057352      -0.199435       1.945907                    0.998882      27.094685      76.827089       0.613530       0.425252      -1.062871       0.023120      -0.023748       0.003873       0.033369       0.009165      -0.006985       0.043273      -0.023877       0.108178      -0.043147      -0.019982       0.063129             12.925055      17.498746      -1.220730       2.788502      12.993860      -4.848321       8.282558           0.000000
          115              C       7.130831       0.515139       6.080324      -0.088652      41.910231 0.46269491E+03  0.10967976E+05                                10.423416                            7.145345       0.101516       2.032259                    0.999449      27.918261      78.685142       0.624441       0.413793      -1.073728      -0.018047      -0.013858       0.004091       0.023119      -0.002932       0.005426       0.021711      -0.011695       0.040812      -0.020546      -0.008852       0.029399             13.292213      15.480655       2.184193       0.635209      15.492624      -6.084724       8.903361           0.000001
          116              C       7.712085       1.714489       5.385892       0.583953      23.955064 0.25660417E+03  0.53534588E+04                                 7.681978                            5.694632      -0.178324       1.992529                    0.999254      22.737265      64.110576       0.619493       0.473913      -1.017698       0.016471       0.037429      -0.010639       0.042254      -0.053320      -0.042952       0.063195      -0.011399      -0.002816      -0.062111      -0.045241       0.107353              9.185846       9.083160       2.596845       0.611076      11.196569      -3.692421       7.277809           0.000001
          117              C       1.423024       0.285308       6.621336       0.056074      30.546894 0.35618073E+03  0.80102660E+04                                 8.636538                            6.387798       0.037472       2.013941                    0.999682      27.100904      77.569688       0.633967       0.429599      -1.050204      -0.028450       0.036431      -0.014903       0.048567      -0.011076       0.022486       0.058174       0.003679       0.039689      -0.065529       0.002325       0.063204             10.282553      11.608252      -0.000379      -1.345483      11.614332      -4.715799       7.625075           0.000002
          118              C      12.837329       1.717131       6.031876       0.093629      28.252741 0.33894603E+03  0.75293510E+04                                 8.253912                            6.252681       0.085218       2.044862                    0.999424      26.274261      74.761808       0.637450       0.432547      -1.048324       0.038237      -0.015388       0.026147       0.048811      -0.010380       0.022857       0.027871      -0.030758       0.035739      -0.043260       0.003018       0.040242              9.652373      11.359898      -0.077470      -1.609295      10.835845      -3.639911       6.761375           0.000002
          119              C       5.366124      12.249748       6.707467      -0.158706      35.842195 0.44386368E+03  0.10525326E+05                                 9.590112                            7.122406       0.016838       1.989278                    0.998201      29.567422      86.324576       0.602678       0.428583      -1.052970       0.011528      -0.002656      -0.011878       0.016764       0.008443      -0.002256       0.018711      -0.003958      -0.030069      -0.023685       0.002622       0.021063             11.411391      13.367791      -0.433869       1.756010      12.793944      -4.970641       8.072439           0.000002
          120              C       1.902166       0.388336       2.387449       0.104611      26.387342 0.30871086E+03  0.66683464E+04                                 7.783079                            5.901280       0.158260       2.077533                    0.999640      25.229640      69.725956       0.670298       0.423031      -1.059076      -0.033401       0.030361      -0.000839       0.045145       0.000691      -0.024598      -0.036903       0.022126      -0.022671      -0.049113       0.006570       0.042543              9.142991       8.042607      -0.592009       3.946682       8.073300       2.730809      11.313066          -0.000001
          121              C       1.296039      12.945847       1.297351      -0.180959      32.845784 0.40592310E+03  0.93452225E+04                                 8.853030                            6.673086       0.281649       2.067120                    0.999784      28.697661      80.629748       0.646724       0.411378      -1.071527      -0.003692       0.005450       0.016440       0.017709      -0.012388      -0.011138       0.006838      -0.037864      -0.031926      -0.023935      -0.006415       0.030351             10.578505       8.827584       0.087877       5.326915       8.665833       3.424937      14.242100          -0.000003
          122              C       0.311573       0.317009       0.584077       0.117582      35.759199 0.35821024E+03  0.79801840E+04                                 9.548741                            6.337109      -0.050525       2.009794                    0.999377      25.187994      69.252938       0.653967       0.420412      -1.067429      -0.000072       0.001121      -0.002616       0.002847       0.006952      -0.003549      -0.001216      -0.003069       0.011455      -0.009351       0.001495       0.007856             13.050761       9.035751       0.975776       6.208417      10.679169       6.819347      19.437364          -0.000001
          123              C      12.968242       1.487300       1.103556      -0.184682      33.211534 0.39890449E+03  0.91594987E+04                                 8.944219                            6.630245       0.256720       2.060603                    0.999812      28.719470      81.041136       0.645478       0.413258      -1.068458       0.006752      -0.002026       0.008634       0.011146      -0.012385       0.006564      -0.016989       0.020300      -0.013816      -0.024009      -0.001100       0.025108             10.848366       7.644384      -0.072092       3.492822      10.393300       5.593588      14.507414          -0.000003
          124              C       0.477832       2.042065       2.193654       0.098339      26.373599 0.29917493E+03  0.64308788E+04                                 7.798706                            5.823279       0.161918       2.076200                    0.999799      25.359858      70.594191       0.670378       0.425051      -1.054688       0.026856      -0.042584       0.008429       0.051046      -0.001918      -0.041045      -0.021147      -0.024441      -0.033084      -0.053953       0.013087       0.040866              9.230935       7.490701      -0.820101       2.974819       8.566059       3.659581      11.636045          -0.000001
          125              C       8.378432       5.587280      18.841200       0.592959      23.492536 0.25427926E+03  0.53153077E+04                                 7.715375                            5.748316      -0.363764       1.934946                    0.998868      22.916510      65.577827       0.601294       0.487306      -1.006371       0.030403      -0.027456      -0.017935       0.044720       0.058216       0.062855       0.050389       0.026780      -0.036127      -0.062608      -0.053709       0.116317              9.203018      11.001133      -2.912254      -3.434101       9.051335       0.096895       7.556586           0.000000
          126              C       7.316728       6.432637      19.473726       0.033499      39.727478 0.43920576E+03  0.10310773E+05                                10.213594                            7.057352      -0.199435       1.945907                    0.998882      27.094685      76.827089       0.613530       0.425252      -1.062871      -0.023120       0.023748       0.003873       0.033369       0.009165       0.006985      -0.043273      -0.023877       0.108178      -0.043147      -0.019982       0.063129             12.925054      17.498746      -1.220730      -2.788501      12.993860       4.848321       8.282558           0.000001
          127              C       5.960469       6.089211      19.538324      -0.088652      41.910233 0.46269493E+03  0.10967977E+05                                10.423416                            7.145345       0.101516       2.032259                    0.999449      27.918262      78.685145       0.624441       0.413793      -1.073728       0.018047       0.013858       0.004091       0.023119      -0.002932      -0.005426      -0.021711      -0.011695       0.040812      -0.020546      -0.008852       0.029399             13.292214      15.480655       2.184193      -0.635209      15.492624       6.084725       8.903362           0.000001
          128              C       5.379215       4.889861      18.843892       0.583953      23.955065 0.25660418E+03  0.53534591E+04                                 7.681978                            5.694632      -0.178324       1.992529                    0.999254      22.737266      64.110580       0.619493       0.473913      -1.017698      -0.016471      -0.037429      -0.010639       0.042254      -0.053320       0.042952      -0.063195      -0.011399      -0.002816      -0.062111      -0.045241       0.107353              9.185846       9.083160       2.596846      -0.611076      11.196570       3.692422       7.277809           0.000001
          129              C      11.668276       6.319042      20.079336       0.056074      30.546893 0.35618073E+03  0.80102658E+04                                 8.636537                            6.387798       0.037472       2.013941                    0.999682      27.100904      77.569686       0.633967       0.429599      -1.050204       0.028450      -0.036431      -0.014903       0.048567      -0.011076      -0.022486      -0.058174       0.003679       0.039689      -0.065529       0.002325       0.063204             10.282553      11.608251      -0.000379       1.345483      11.614331       4.715798       7.625075           0.000002
          130              C       0.253971       4.887219      19.489876       0.093629      28.252742 0.33894605E+03  0.75293514E+04                                 8.253912                            6.252681       0.085218       2.044862                    0.999424      26.274262      74.761808       0.637450       0.432547      -1.048324      -0.038237       0.015388       0.026147       0.048811      -0.010380      -0.022857      -0.027871      -0.030758       0.035739      -0.043260       0.003018       0.040242              9.652372      11.359898      -0.077470       1.609295      10.835845       3.639911       6.761375           0.000002
          131              C       7.725176       7.563302      20.165467      -0.158706      35.842193 0.44386365E+03  0.10525325E+05                                 9.590112                            7.122406       0.016838       1.989278                    0.998201      29.567421      86.324573       0.602678       0.428583      -1.052970      -0.011528       0.002656      -0.011878       0.016764       0.008443       0.002256      -0.018711      -0.003958      -0.030069      -0.023685       0.002622       0.021063             11.411391      13.367791      -0.433869      -1.756010      12.793944       4.970641       8.072439           0.000002
          132              C      11.189134       6.216014      15.845449       0.104611      26.387344 0.30871088E+03  0.66683470E+04                                 7.783080                            5.901280       0.158260       2.077533                    0.999640      25.229641      69.725960       0.670298       0.423031      -1.059076       0.033401      -0.030361      -0.000839       0.045145       0.000691       0.024598       0.036903       0.022126      -0.022671      -0.049113       0.006570       0.042543              9.142991       8.042607      -0.592009      -3.946682       8.073300      -2.730810      11.313066          -0.000001
          133              C      11.795261       6.867203      14.755351      -0.180959      32.845787 0.40592313E+03  0.93452236E+04                                 8.853031                            6.673087       0.281649       2.067120                    0.999784      28.697662      80.629754       0.646724       0.411378      -1.071527       0.003692      -0.005450       0.016440       0.017709      -0.012388       0.011138      -0.006838      -0.037864      -0.031926      -0.023935      -0.006416       0.030351             10.578506       8.827584       0.087877      -5.326915       8.665833      -3.424938      14.242101          -0.000003
          134              C      12.779727       6.287341      14.042077       0.117582      35.759199 0.35821024E+03  0.79801840E+04                                 9.548742                            6.337109      -0.050525       2.009794                    0.999377      25.187994      69.252939       0.653967       0.420412      -1.067429       0.000072      -0.001121      -0.002616       0.002847       0.006952       0.003549       0.001216      -0.003069       0.011455      -0.009351       0.001495       0.007856             13.050762       9.035752       0.975776      -6.208417      10.679169      -6.819347      19.437365          -0.000001
          135              C       0.123058       5.117050      14.561556      -0.184682      33.211535 0.39890449E+03  0.91594989E+04                                 8.944219                            6.630245       0.256720       2.060603                    0.999812      28.719470      81.041138       0.645478       0.413258      -1.068458      -0.006752       0.002026       0.008634       0.011146      -0.012385      -0.006564       0.016989       0.020300      -0.013816      -0.024009      -0.001100       0.025108             10.848366       7.644384      -0.072092      -3.492822      10.393300      -5.593588      14.507414          -0.000003
          136              C      12.613468       4.562285      15.651654       0.098339      26.373600 0.29917494E+03  0.64308793E+04                                 7.798706                            5.823279       0.161918       2.076200                    0.999799      25.359859      70.594194       0.670378       0.425051      -1.054688      -0.026856       0.042584       0.008429       0.051046      -0.001918       0.041045       0.021147      -0.024441      -0.033084      -0.053953       0.013087       0.040866              9.230935       7.490701      -0.820101      -2.974819       8.566059      -3.659581      11.636045          -0.000001
          137              C      11.258518      12.191630       8.074800       0.592946      23.492648 0.25428217E+03  0.53153842E+04                                 7.715368                            5.748329      -0.363711       1.934957                    0.998868      22.916768      65.578681       0.601297       0.487302      -1.006373      -0.030405      -0.027445       0.017941       0.044716      -0.058211       0.062855      -0.050389       0.026780      -0.036133      -0.062610      -0.053703       0.116313              9.202975      11.001017       2.912112      -3.434164       9.051257      -0.096916       7.556651           0.000000
          138              C      12.320222      13.036987       7.442274       0.033503      39.727367 0.43920530E+03  0.10310760E+05                                10.213578                            7.057351      -0.199439       1.945906                    0.998882      27.094647      76.826962       0.613530       0.425253      -1.062870       0.023118       0.023748      -0.003872       0.033368      -0.009170       0.006984       0.043274      -0.023872       0.108198      -0.043152      -0.019981       0.063133             12.925009      17.498643       1.220756      -2.788528      12.993801      -4.848335       8.282583           0.000000
          139              C       0.585181      12.693561       7.377676      -0.088643      41.909788 0.46268941E+03  0.10967812E+05                                10.423345                            7.145303       0.101518       2.032263                    0.999449      27.918061      78.684409       0.624443       0.413793      -1.073729      -0.018045       0.013854      -0.004094       0.023115       0.002929      -0.005428       0.021714      -0.011692       0.040816      -0.020547      -0.008855       0.029402             13.292105      15.480435      -2.184001      -0.635271      15.492510      -6.084748       8.903370           0.000001
          140              C       1.166435      11.494211       8.072108       0.583957      23.954959 0.25660421E+03  0.53534630E+04                                 7.681956                            5.694636      -0.178365       1.992512                    0.999255      22.737342      64.110938       0.619492       0.473914      -1.017697       0.016470      -0.037429       0.010633       0.042252       0.053324       0.042950       0.063193      -0.011395      -0.002792      -0.062112      -0.045240       0.107353              9.185785       9.083022      -2.596659      -0.611076      11.196472      -3.692502       7.277862           0.000001
          141              C       7.968674      12.923392       6.836664       0.056069      30.547041 0.35618268E+03  0.80103183E+04                                 8.636559                            6.387819       0.037505       2.013949                    0.999682      27.101017      77.569978       0.633965       0.429599      -1.050204      -0.028448      -0.036435       0.014897       0.048567       0.011073      -0.022484       0.058177       0.003686       0.039689      -0.065531       0.002325       0.063206             10.282569      11.608358       0.000523       1.345420      11.614285      -4.715752       7.625065           0.000002
          142              C       6.291679      11.491569       7.426124       0.093621      28.253168 0.33895240E+03  0.75295313E+04                                 8.253993                            6.252738       0.085078       2.044812                    0.999424      26.274573      74.762997       0.637447       0.432547      -1.048324       0.038234       0.015384      -0.026153       0.048811       0.010380      -0.022855       0.027871      -0.030759       0.035747      -0.043258       0.003016       0.040242              9.652475      11.359836       0.077534       1.609274      10.836127      -3.640011       6.761462           0.000001
          143              C      11.911774       0.958952       6.750533      -0.158703      35.841869 0.44385846E+03  0.10525165E+05                                 9.590038                            7.122352       0.016855       1.989286                    0.998201      29.567226      86.323680       0.602682       0.428582      -1.052971       0.011526       0.002652       0.011875       0.016760      -0.008441       0.002254       0.018710      -0.003955      -0.030055      -0.023681       0.002621       0.021060             11.411296      13.367754       0.433870      -1.756009      12.793759      -4.970574       8.072375           0.000002
          144              C       8.447816      12.820364      11.070551       0.104612      26.387515 0.30871204E+03  0.66683804E+04                                 7.783138                            5.901309       0.158280       2.077542                    0.999640      25.229641      69.726079       0.670293       0.423033      -1.059074      -0.033403      -0.030363       0.000837       0.045148      -0.000691       0.024600      -0.036903       0.022128      -0.022679      -0.049115       0.006571       0.042544              9.143084       8.042620       0.591955      -3.946708       8.073448       2.730937      11.313184          -0.000001
          145              C       7.841689       0.262853      12.160649      -0.180953      32.845525 0.40591782E+03  0.93450673E+04                                 8.852982                            6.673041       0.281661       2.067128                    0.999784      28.697425      80.628844       0.646727       0.411378      -1.071527      -0.003691      -0.005449      -0.016439       0.017707       0.012385       0.011139       0.006839      -0.037861      -0.031918      -0.023935      -0.006413       0.030348             10.578460       8.827532      -0.087906      -5.326889       8.665820       3.424959      14.242029          -0.000003
          146              C       6.857223      12.891691      12.873923       0.117593      35.758994 0.35820732E+03  0.79801035E+04                                 9.548719                            6.337091      -0.050531       2.009794                    0.999377      25.187859      69.252527       0.653966       0.420414      -1.067428      -0.000072      -0.001121       0.002618       0.002848      -0.006952       0.003553      -0.001220      -0.003068       0.011449      -0.009350       0.001489       0.007861             13.050743       9.035736      -0.975796      -6.208418      10.679147       6.819352      19.437345          -0.000001
          147              C       6.422592      11.721400      12.354444      -0.184678      33.211575 0.39890279E+03  0.91594523E+04                                 8.944243                            6.630242       0.256720       2.060605                    0.999812      28.719364      81.040870       0.645477       0.413260      -1.068457       0.006752       0.002025      -0.008633       0.011145       0.012382      -0.006566      -0.016990       0.020298      -0.013806      -0.024008      -0.001098       0.025106             10.848428       7.644438       0.072048      -3.492892      10.393319       5.593641      14.507526          -0.000003
          148              C       7.023482      11.166635      11.264346       0.098338      26.373840 0.29917608E+03  0.64309136E+04                                 7.798779                            5.823306       0.162009       2.076231                    0.999799      25.359895      70.594483       0.670373       0.425053      -1.054686       0.026857       0.042588      -0.008433       0.051051       0.001921       0.041046      -0.021149      -0.024447      -0.033055      -0.053954       0.013086       0.040867              9.231057       7.490849       0.820051      -2.974960       8.566089       3.659638      11.636234          -0.000002
          149              C       1.832782       7.621420      21.532800       0.592946      23.492650 0.25428219E+03  0.53153848E+04                                 7.715368                            5.748329      -0.363711       1.934957                    0.998868      22.916769      65.578682       0.601297       0.487302      -1.006373       0.030405       0.027445       0.017941       0.044716      -0.058211      -0.062855       0.050389       0.026780      -0.036133      -0.062610      -0.053703       0.116313              9.202975      11.001017       2.912112       3.434164       9.051257       0.096916       7.556651           0.000000
          150              C       0.771078       6.776063      20.900274       0.033503      39.727367 0.43920530E+03  0.10310760E+05                                10.213578                            7.057351      -0.199439       1.945906                    0.998882      27.094647      76.826962       0.613530       0.425253      -1.062870      -0.023118      -0.023748      -0.003872       0.033368      -0.009170      -0.006984      -0.043274      -0.023872       0.108198      -0.043152      -0.019981       0.063133             12.925009      17.498643       1.220756       2.788529      12.993801       4.848335       8.282583           0.000001
          151              C      12.506119       7.119489      20.835676      -0.088643      41.909788 0.46268941E+03  0.10967812E+05                                10.423345                            7.145303       0.101518       2.032263                    0.999449      27.918061      78.684409       0.624443       0.413793      -1.073729       0.018045      -0.013854      -0.004094       0.023115       0.002929       0.005428      -0.021714      -0.011692       0.040816      -0.020547      -0.008855       0.029402             13.292105      15.480435      -2.184001       0.635271      15.492510       6.084748       8.903370           0.000001
          152              C      11.924865       8.318839      21.530108       0.583957      23.954959 0.25660421E+03  0.53534631E+04                                 7.681956                            5.694636      -0.178365       1.992512                    0.999255      22.737342      64.110937       0.619492       0.473914      -1.017697      -0.016470       0.037429       0.010633       0.042252       0.053324      -0.042950      -0.063193      -0.011395      -0.002792      -0.062112      -0.045240       0.107353              9.185785       9.083022      -2.596659       0.611076      11.196471       3.692501       7.277862           0.000001
          153              C       5.122626       6.889658      20.294664       0.056069      30.547042 0.35618269E+03  0.80103186E+04                                 8.636558                            6.387819       0.037505       2.013949                    0.999682      27.101018      77.569979       0.633965       0.429599      -1.050204       0.028448       0.036435       0.014897       0.048567       0.011073       0.022484      -0.058177       0.003686       0.039689      -0.065531       0.002325       0.063206             10.282569      11.608357       0.000523      -1.345420      11.614284       4.715752       7.625065           0.000002
          154              C       6.799621       8.321481      20.884124       0.093621      28.253168 0.33895240E+03  0.75295312E+04                                 8.253993                            6.252738       0.085078       2.044812                    0.999424      26.274573      74.762996       0.637447       0.432547      -1.048324      -0.038234      -0.015384      -0.026153       0.048811       0.010380       0.022855      -0.027871      -0.030759       0.035747      -0.043258       0.003016       0.040242              9.652475      11.359835       0.077534      -1.609274      10.836127       3.640011       6.761462           0.000002
          155              C       1.179526       5.645398      20.208533      -0.158703      35.841869 0.44385846E+03  0.10525165E+05                                 9.590037                            7.122352       0.016855       1.989286                    0.998201      29.567226      86.323679       0.602682       0.428582      -1.052971      -0.011526      -0.002652       0.011875       0.016760      -0.008441      -0.002254      -0.018710      -0.003955      -0.030056      -0.023681       0.002621       0.021060             11.411296      13.367754       0.433870       1.756009      12.793758       4.970574       8.072375           0.000002
          156              C       4.643484       6.992686      24.528551       0.104612      26.387515 0.30871203E+03  0.66683802E+04                                 7.783139                            5.901309       0.158280       2.077542                    0.999640      25.229640      69.726079       0.670293       0.423033      -1.059074       0.033403       0.030363       0.000837       0.045148      -0.000691      -0.024600       0.036903       0.022128      -0.022679      -0.049115       0.006571       0.042544              9.143084       8.042620       0.591955       3.946708       8.073448      -2.730938      11.313185          -0.000001
          157              C       5.249611       6.341497      25.618649      -0.180953      32.845527 0.40591785E+03  0.93450680E+04                                 8.852983                            6.673041       0.281661       2.067128                    0.999784      28.697426      80.628847       0.646727       0.411378      -1.071527       0.003691       0.005449      -0.016439       0.017707       0.012385      -0.011139      -0.006839      -0.037861      -0.031918      -0.023935      -0.006414       0.030348             10.578461       8.827532      -0.087906       5.326890       8.665820      -3.424959      14.242030          -0.000003
          158              C       6.234077       6.921359      26.331923       0.117593      35.758995 0.35820732E+03  0.79801037E+04                                 9.548720                            6.337091      -0.050531       2.009794                    0.999377      25.187859      69.252530       0.653966       0.420414      -1.067428       0.000072       0.001121       0.002618       0.002848      -0.006952      -0.003553       0.001220      -0.003068       0.011449      -0.009350       0.001489       0.007861             13.050743       9.035736      -0.975796       6.208419      10.679147      -6.819353      19.437347          -0.000001
          159              C       6.668708       8.091650      25.812444      -0.184678      33.211576 0.39890281E+03  0.91594527E+04                                 8.944243                            6.630242       0.256720       2.060605                    0.999812      28.719365      81.040872       0.645477       0.413260      -1.068457      -0.006752      -0.002025      -0.008633       0.011145       0.012382       0.006566       0.016990       0.020298      -0.013806      -0.024008      -0.001098       0.025106             10.848427       7.644438       0.072048       3.492892      10.393319      -5.593640      14.507526          -0.000003
          160              C       6.067818       8.646415      24.722346       0.098338      26.373840 0.29917609E+03  0.64309138E+04                                 7.798779                            5.823305       0.162009       2.076231                    0.999799      25.359896      70.594482       0.670373       0.425053      -1.054686      -0.026857      -0.042588      -0.008433       0.051051       0.001921      -0.041046       0.021149      -0.024447      -0.033055      -0.053954       0.013086       0.040867              9.231057       7.490849       0.820051       2.974960       8.566088      -3.659638      11.636233          -0.000001
          161              N      12.058396      11.820466      20.962719      -0.233140      36.289124 0.50183395E+03  0.11986625E+05                                 9.109339                            7.219509       0.157429       2.078815                    0.998614      27.485884      74.604379       0.658389       0.389481      -1.104027       0.096103       0.081193      -0.098575       0.159828      -0.061219       0.042060       0.019675      -0.015526      -0.046816      -0.083600       0.011714       0.071885             10.547127      12.403845      -1.525361      -0.766386      11.526785      -3.855061       7.710750           0.000001
          162              N      11.572709      11.638186      24.130194      -0.198419      32.059012 0.45278987E+03  0.10558984E+05                                 8.385369                            6.873733       0.053326       2.048923                    0.998861      26.900726      72.556613       0.671214       0.391309      -1.100822       0.074474       0.075396       0.103165       0.147898      -0.047421      -0.036277      -0.041371       0.003349      -0.093118      -0.086470       0.023389       0.063081              9.389417       8.621562      -1.347839       3.009139       9.015494       2.335567      10.531194          -0.000000
          163              N       1.032904       7.992584       7.504719      -0.233140      36.289124 0.50183395E+03  0.11986625E+05                                 9.109339                            7.219509       0.157429       2.078815                    0.998614      27.485884      74.604379       0.658389       0.389481      -1.104027      -0.096103      -0.081193      -0.098575       0.159828      -0.061219      -0.042060      -0.019675      -0.015526      -0.046816      -0.083600       0.011714       0.071885             10.547127      12.403845      -1.525362       0.766386      11.526785       3.855061       7.710750           0.000001
          164              N       1.518591       8.174864      10.672194      -0.198419      32.059013 0.45278988E+03  0.10558984E+05                                 8.385369                            6.873733       0.053325       2.048923                    0.998861      26.900726      72.556615       0.671214       0.391309      -1.100822      -0.074474      -0.075396       0.103165       0.147898      -0.047421       0.036277       0.041371       0.003349      -0.093118      -0.086470       0.023389       0.063081              9.389417       8.621562      -1.347839      -3.009139       9.015494      -2.335567      10.531195          -0.000001
          165              N       5.512746       1.388234      19.411281      -0.233142      36.289710 0.50184111E+03  0.11986851E+05                                 9.109439                            7.219556       0.157419       2.078807                    0.998615      27.486105      74.605404       0.658387       0.389481      -1.104026       0.096088      -0.081186       0.098567       0.159811       0.061200      -0.042056       0.019686      -0.015525      -0.046870      -0.083589       0.011718       0.071872             10.547283      12.404165       1.524990       0.766537      11.526909      -3.855131       7.710775           0.000001
          166              N       5.027059       1.570514      16.243806      -0.198407      32.058733 0.45279466E+03  0.10559136E+05                                 8.385402                            6.873845       0.053115       2.048867                    0.998861      26.900689      72.556951       0.671196       0.391318      -1.100814       0.074471      -0.075395      -0.103182       0.147908       0.047413       0.036277      -0.041394       0.003337      -0.093160      -0.086486       0.023404       0.063081              9.389352       8.621523       1.348055      -3.008935       9.015475       2.335363      10.531058          -0.000000
          167              N       7.578554       5.216116       5.953281      -0.233142      36.289711 0.50184113E+03  0.11986852E+05                                 9.109438                            7.219556       0.157419       2.078807                    0.998615      27.486106      74.605404       0.658387       0.389481      -1.104026      -0.096088       0.081186       0.098567       0.159811       0.061200       0.042056      -0.019686      -0.015525      -0.046870      -0.083589       0.011718       0.071872             10.547283      12.404164       1.524989      -0.766537      11.526908       3.855131       7.710775           0.000001
          168              N       8.064241       5.033836       2.785806      -0.198407      32.058733 0.45279467E+03  0.10559136E+05                                 8.385402                            6.873846       0.053115       2.048867                    0.998861      26.900689      72.556951       0.671196       0.391318      -1.100814      -0.074471       0.075395      -0.103182       0.147908       0.047413      -0.036277       0.041394       0.003337      -0.093160      -0.086486       0.023404       0.063081              9.389352       8.621523       1.348055       3.008935       9.015475      -2.335363      10.531058          -0.000000
          169              N       1.032904       1.388234       5.953281      -0.233142      36.289709 0.50184109E+03  0.11986850E+05                                 9.109438                            7.219556       0.157419       2.078807                    0.998615      27.486105      74.605402       0.658387       0.389481      -1.104026      -0.096088      -0.081186       0.098567       0.159811      -0.061200       0.042056       0.019686      -0.015525      -0.046870      -0.083589       0.011718       0.071872             10.547282      12.404164      -1.524990      -0.766537      11.526908      -3.855131       7.710775           0.000001
          170              N       1.518591       1.570514       2.785806      -0.198407      32.058733 0.45279467E+03  0.10559136E+05                                 8.385402                            6.873845       0.053115       2.048867                    0.998861      26.900689      72.556951       0.671196       0.391318      -1.100814      -0.074471      -0.075395      -0.103182       0.147908      -0.047413      -0.036277      -0.041394       0.003337      -0.093160      -0.086486       0.023404       0.063081              9.389352       8.621523      -1.348055       3.008935       9.015475       2.335363      10.531058          -0.000000
          171              N      12.058396       5.216116      19.411281      -0.233142      36.289708 0.50184106E+03  0.11986850E+05                                 9.109438                            7.219556       0.157419       2.078807                    0.998615      27.486104      74.605400       0.658387       0.389481      -1.104026       0.096088       0.081186       0.098567       0.159811      -0.061200      -0.042056      -0.019686      -0.015525      -0.046870      -0.083589       0.011718       0.071872             10.547282      12.404164      -1.524990       0.766537      11.526908       3.855131       7.710775           0.000001
          172              N      11.572709       5.033836      16.243806      -0.198407      32.058734 0.45279468E+03  0.10559137E+05                                 8.385402                            6.873845       0.053115       2.048867                    0.998861      26.900690      72.556952       0.671196       0.391318      -1.100815       0.074471       0.075395      -0.103182       0.147908      -0.047413       0.036277       0.041394       0.003337      -0.093160      -0.086486       0.023404       0.063081              9.389352       8.621523      -1.348055      -3.008935       9.015474      -2.335363      10.531058          -0.000001
          173              N       7.578554      11.820466       7.504719      -0.233140      36.289127 0.50183400E+03  0.11986626E+05                                 9.109339                            7.219509       0.157429       2.078815                    0.998614      27.485885      74.604382       0.658389       0.389481      -1.104027      -0.096103       0.081193      -0.098575       0.159828       0.061219      -0.042060       0.019675      -0.015526      -0.046816      -0.083600       0.011714       0.071885             10.547127      12.403846       1.525361       0.766386      11.526785      -3.855061       7.710750           0.000001
          174              N       8.064241      11.638186      10.672194      -0.198419      32.059014 0.45278991E+03  0.10558985E+05                                 8.385369                            6.873733       0.053325       2.048923                    0.998861      26.900727      72.556618       0.671214       0.391309      -1.100822      -0.074474       0.075396       0.103165       0.147898       0.047421       0.036277      -0.041371       0.003349      -0.093118      -0.086470       0.023389       0.063081              9.389417       8.621563       1.347839      -3.009139       9.015495       2.335567      10.531195          -0.000001
          175              N       5.512746       7.992584      20.962719      -0.233140      36.289127 0.50183400E+03  0.11986626E+05                                 9.109339                            7.219509       0.157429       2.078815                    0.998614      27.485885      74.604383       0.658389       0.389481      -1.104027       0.096103      -0.081193      -0.098575       0.159828       0.061219       0.042060      -0.019675      -0.015526      -0.046816      -0.083600       0.011714       0.071885             10.547127      12.403846       1.525361      -0.766386      11.526785       3.855061       7.710750           0.000001
          176              N       5.027059       8.174864      24.130194      -0.198419      32.059013 0.45278989E+03  0.10558984E+05                                 8.385369                            6.873733       0.053325       2.048923                    0.998861      26.900726      72.556616       0.671214       0.391309      -1.100822       0.074474      -0.075396       0.103165       0.147898       0.047421      -0.036277       0.041371       0.003349      -0.093118      -0.086470       0.023389       0.063081              9.389417       8.621563       1.347839       3.009139       9.015495      -2.335567      10.531195          -0.000000
          177              O       8.959686      12.647330      22.515234      -0.581767      34.325594 0.50147785E+03  0.11874002E+05                                 8.417977                            6.923875       0.437203       2.176948                    0.996000      28.140356      73.952928       0.721577       0.358491      -1.136832      -0.000063      -0.010837      -0.024141       0.026462       0.059376       0.019767      -0.006043       0.066115       0.104894      -0.087358       0.028223       0.059136              9.613718      11.058399       0.602285       5.000944       6.420494       1.375303      11.362261          -0.000001
          178              O       8.721424      11.144180      20.972947      -0.535435      30.489652 0.46963284E+03  0.10941906E+05                                 7.756303                            6.716272       0.567620       2.242599                    0.995918      27.116374      70.748861       0.729864       0.360188      -1.135196       0.014211       0.003029       0.021276       0.025765      -0.017195      -0.044986       0.006960      -0.045611      -0.165995      -0.079391       0.018319       0.061072              8.561189       8.766332      -1.997497       0.119072      11.390987       1.440367       5.526249           0.000002
          179              O       5.974869      10.975109      22.480512      -0.575800      33.738375 0.51426355E+03  0.12260767E+05                                 8.358219                            7.069909       0.448034       2.186960                    0.995589      28.080713      74.191426       0.704857       0.364480      -1.131474       0.006662       0.003316      -0.030168       0.031072      -0.062591       0.009487      -0.001468      -0.028160       0.079957      -0.077886       0.025117       0.052768              9.375040       7.715108      -0.546534       1.616618      10.351106      -3.962845      10.058907          -0.000001
          180              O       4.283473      11.066249      21.085994      -0.543518      33.323157 0.49182537E+03  0.11554495E+05                                 8.170061                            6.819410       0.534762       2.226403                    0.997584      27.142431      70.362508       0.735279       0.354580      -1.143359       0.020734      -0.012146       0.002886       0.024203       0.035249       0.011096       0.025419       0.024137      -0.140554      -0.056442      -0.009387       0.065829              9.256974      12.398143       2.850017       1.235389       9.703551      -0.959171       5.669228           0.000002
          181              O       4.131614       7.165720       9.057234      -0.581767      34.325592 0.50147782E+03  0.11874001E+05                                 8.417977                            6.923875       0.437204       2.176948                    0.996000      28.140354      73.952923       0.721577       0.358491      -1.136832       0.000063       0.010837      -0.024141       0.026462       0.059376      -0.019767       0.006043       0.066115       0.104894      -0.087358       0.028223       0.059136              9.613718      11.058399       0.602285      -5.000944       6.420494      -1.375303      11.362262          -0.000001
          182              O       4.369876       8.668870       7.514947      -0.535435      30.489658 0.46963295E+03  0.10941910E+05                                 7.756305                            6.716273       0.567620       2.242599                    0.995918      27.116376      70.748870       0.729864       0.360188      -1.135196      -0.014211      -0.003029       0.021276       0.025765      -0.017195       0.044986      -0.006960      -0.045611      -0.165995      -0.079391       0.018319       0.061072              8.561191       8.766333      -1.997497      -0.119072      11.390988      -1.440367       5.526250           0.000002
          183              O       7.116431       8.837941       9.022512      -0.575800      33.738380 0.51426363E+03  0.12260770E+05                                 8.358221                            7.069910       0.448034       2.186960                    0.995589      28.080713      74.191430       0.704857       0.364480      -1.131474      -0.006662      -0.003316      -0.030168       0.031072      -0.062591      -0.009487       0.001468      -0.028160       0.079957      -0.077886       0.025117       0.052768              9.375042       7.715109      -0.546534      -1.616618      10.351107       3.962846      10.058909          -0.000001
          184              O       8.807827       8.746801       7.627994      -0.543518      33.323158 0.49182539E+03  0.11554495E+05                                 8.170062                            6.819410       0.534762       2.226403                    0.997584      27.142431      70.362509       0.735279       0.354580      -1.143359      -0.020734       0.012146       0.002886       0.024203       0.035249      -0.011096      -0.025419       0.024137      -0.140554      -0.056442      -0.009387       0.065829              9.256974      12.398144       2.850017      -1.235389       9.703551       0.959171       5.669228           0.000002
          185              O       2.414036       0.561370      17.858766      -0.581746      34.323926 0.50144782E+03  0.11873106E+05                                 8.417703                            6.923665       0.437690       2.177119                    0.996007      28.139573      73.950144       0.721589       0.358490      -1.136833      -0.000055       0.010846       0.024139       0.026464      -0.059372      -0.019765      -0.006042       0.066133       0.104880      -0.087356       0.028220       0.059136              9.613395      11.057908      -0.602303      -5.000649       6.420319       1.375390      11.361959          -0.000001
          186              O       2.175774       2.064520      19.401053      -0.535467      30.489320 0.46962304E+03  0.10941596E+05                                 7.756116                            6.716083       0.567985       2.242697                    0.995926      27.116579      70.748594       0.729896       0.360175      -1.135209       0.014195      -0.003029      -0.021263       0.025745       0.017174       0.044998       0.006970      -0.045618      -0.165982      -0.079398       0.018336       0.061062              8.561024       8.766446       1.997628      -0.119085      11.390599       1.440277       5.526026           0.000002
          187              O      12.520519       2.233591      17.893488      -0.575797      33.736802 0.51423482E+03  0.12259890E+05                                 8.357884                            7.069647       0.448227       2.187022                    0.995592      28.080330      74.189409       0.704881       0.364473      -1.131481       0.006667      -0.003322       0.030162       0.031068       0.062607      -0.009490      -0.001457      -0.028147       0.079982      -0.077905       0.025130       0.052775              9.374633       7.714836       0.546537      -1.616669      10.350512      -3.962530      10.058552          -0.000001
          188              O      10.829123       2.142451      19.288006      -0.543479      33.322767 0.49181243E+03  0.11554129E+05                                 8.170042                            6.819346       0.534181       2.226228                    0.997588      27.141908      70.361246       0.735277       0.354582      -1.143355       0.020747       0.012175      -0.002927       0.024233      -0.035251      -0.011092       0.025382       0.024073      -0.140606      -0.056427      -0.009393       0.065820              9.257017      12.398045      -2.850219      -1.235342       9.703912      -0.959156       5.669094           0.000002
          189              O      10.677264       6.042980       4.400766      -0.581746      34.323920 0.50144773E+03  0.11873103E+05                                 8.417702                            6.923664       0.437690       2.177119                    0.996007      28.139571      73.950136       0.721589       0.358490      -1.136833       0.000055      -0.010846       0.024139       0.026464      -0.059372       0.019765       0.006042       0.066133       0.104880      -0.087356       0.028220       0.059136              9.613394      11.057906      -0.602303       5.000648       6.420318      -1.375390      11.361957          -0.000001
          190              O      10.915526       4.539830       5.943053      -0.535467      30.489324 0.46962313E+03  0.10941598E+05                                 7.756117                            6.716084       0.567984       2.242697                    0.995926      27.116581      70.748601       0.729896       0.360175      -1.135209      -0.014195       0.003029      -0.021263       0.025745       0.017174      -0.044998      -0.006970      -0.045618      -0.165982      -0.079398       0.018336       0.061062              8.561024       8.766447       1.997629       0.119085      11.390600      -1.440277       5.526026           0.000002
          191              O       0.570781       4.370759       4.435488      -0.575797      33.736803 0.51423484E+03  0.12259890E+05                                 8.357884                            7.069647       0.448227       2.187022                    0.995592      28.080330      74.189410       0.704881       0.364473      -1.131481      -0.006667       0.003322       0.030162       0.031068       0.062607       0.009490       0.001457      -0.028147       0.079982      -0.077905       0.025130       0.052775              9.374634       7.714837       0.546537       1.616669      10.350512       3.962530      10.058552          -0.000001
          192              O       2.262177       4.461899       5.830006      -0.543479      33.322767 0.49181244E+03  0.11554129E+05                                 8.170042                            6.819346       0.534181       2.226229                    0.997588      27.141908      70.361246       0.735277       0.354582      -1.143355      -0.020747      -0.012175      -0.002927       0.024233      -0.035251       0.011092      -0.025382       0.024073      -0.140606      -0.056427      -0.009393       0.065820              9.257017      12.398045      -2.850219       1.235342       9.703912       0.959156       5.669094           0.000002
          193              O       4.131614       0.561370       4.400766      -0.581746      34.323928 0.50144787E+03  0.11873107E+05                                 8.417704                            6.923665       0.437690       2.177118                    0.996007      28.139573      73.950146       0.721589       0.358490      -1.136833       0.000055       0.010846       0.024139       0.026464       0.059372       0.019765      -0.006042       0.066133       0.104880      -0.087356       0.028220       0.059136              9.613396      11.057909       0.602303       5.000649       6.420319       1.375390      11.361959          -0.000001
          194              O       4.369876       2.064520       5.943053      -0.535467      30.489320 0.46962305E+03  0.10941596E+05                                 7.756116                            6.716083       0.567984       2.242697                    0.995926      27.116579      70.748594       0.729896       0.360175      -1.135209      -0.014195      -0.003029      -0.021263       0.025745      -0.017174      -0.044998       0.006970      -0.045618      -0.165982      -0.079398       0.018336       0.061062              8.561024       8.766446      -1.997628       0.119084      11.390599       1.440277       5.526026           0.000002
          195              O       7.116431       2.233591       4.435488      -0.575797      33.736801 0.51423480E+03  0.12259889E+05                                 8.357884                            7.069647       0.448227       2.187022                    0.995592      28.080330      74.189408       0.704881       0.364473      -1.131481      -0.006667      -0.003322       0.030162       0.031068      -0.062607       0.009489      -0.001457      -0.028147       0.079982      -0.077905       0.025130       0.052775              9.374633       7.714836      -0.546537       1.616669      10.350511      -3.962530      10.058552          -0.000001
          196              O       8.807827       2.142451       5.830006      -0.543479      33.322768 0.49181245E+03  0.11554129E+05                                 8.170042                            6.819346       0.534181       2.226229                    0.997588      27.141908      70.361247       0.735277       0.354582      -1.143355      -0.020747       0.012175      -0.002927       0.024233       0.035251       0.011092       0.025382       0.024073      -0.140606      -0.056427      -0.009393       0.065820              9.257018      12.398045       2.850219       1.235342       9.703913      -0.959156       5.669095           0.000002
          197              O       8.959686       6.042980      17.858766      -0.581746      34.323924 0.50144780E+03  0.11873106E+05                                 8.417703                            6.923665       0.437690       2.177119                    0.996007      28.139572      73.950141       0.721589       0.358490      -1.136833      -0.000055      -0.010846       0.024139       0.026464       0.059372      -0.019765       0.006042       0.066133       0.104880      -0.087356       0.028220       0.059136              9.613395      11.057908       0.602303      -5.000649       6.420319      -1.375390      11.361958          -0.000001
          198              O       8.721424       4.539830      19.401053      -0.535467      30.489318 0.46962303E+03  0.10941595E+05                                 7.756116                            6.716083       0.567984       2.242697                    0.995926      27.116579      70.748593       0.729896       0.360175      -1.135209       0.014195       0.003029      -0.021263       0.025745      -0.017174       0.044998      -0.006970      -0.045618      -0.165982      -0.079398       0.018336       0.061062              8.561023       8.766446      -1.997628      -0.119084      11.390598      -1.440277       5.526025           0.000002
          199              O       5.974869       4.370759      17.893488      -0.575797      33.736806 0.51423488E+03  0.12259892E+05                                 8.357885                            7.069648       0.448227       2.187022                    0.995592      28.080330      74.189412       0.704881       0.364473      -1.131481       0.006667       0.003322       0.030162       0.031068      -0.062607      -0.009490       0.001457      -0.028147       0.079982      -0.077905       0.025130       0.052775              9.374635       7.714837      -0.546537      -1.616669      10.350513       3.962531      10.058553          -0.000001
          200              O       4.283473       4.461899      19.288006      -0.543479      33.322769 0.49181247E+03  0.11554130E+05                                 8.170042                            6.819346       0.534181       2.226228                    0.997588      27.141909      70.361249       0.735277       0.354582      -1.143355       0.020747      -0.012175      -0.002927       0.024233       0.035251      -0.011092      -0.025382       0.024073      -0.140606      -0.056427      -0.009393       0.065820              9.257018      12.398045       2.850219      -1.235342       9.703913       0.959156       5.669095           0.000002
          201              O      10.677264      12.647330       9.057234      -0.581767      34.325593 0.50147783E+03  0.11874002E+05                                 8.417977                            6.923875       0.437203       2.176948                    0.996000      28.140355      73.952925       0.721577       0.358491      -1.136832       0.000063      -0.010837      -0.024141       0.026462      -0.059376      -0.019767      -0.006043       0.066115       0.104894      -0.087358       0.028223       0.059136              9.613718      11.058398      -0.602285      -5.000944       6.420493       1.375303      11.362261          -0.000001
          202              O      10.915526      11.144180       7.514947      -0.535435      30.489657 0.46963294E+03  0.10941909E+05                                 7.756304                            6.716273       0.567620       2.242599                    0.995918      27.116376      70.748869       0.729864       0.360188      -1.135196      -0.014211       0.003029       0.021276       0.025765       0.017195       0.044986       0.006960      -0.045611      -0.165995      -0.079391       0.018319       0.061072              8.561190       8.766333       1.997497      -0.119072      11.390988       1.440367       5.526250           0.000002
          203              O       0.570781      10.975109       9.022512      -0.575800      33.738377 0.51426358E+03  0.12260768E+05                                 8.358220                            7.069909       0.448034       2.186960                    0.995589      28.080713      74.191428       0.704857       0.364480      -1.131474      -0.006662       0.003316      -0.030168       0.031072       0.062591      -0.009487      -0.001468      -0.028160       0.079957      -0.077886       0.025117       0.052768              9.375041       7.715108       0.546534      -1.616618      10.351106      -3.962845      10.058908          -0.000001
          204              O       2.262177      11.066249       7.627994      -0.543518      33.323161 0.49182544E+03  0.11554497E+05                                 8.170062                            6.819411       0.534762       2.226403                    0.997584      27.142432      70.362513       0.735279       0.354580      -1.143359      -0.020734      -0.012146       0.002886       0.024203      -0.035249      -0.011096       0.025419       0.024137      -0.140554      -0.056442      -0.009387       0.065829              9.256975      12.398144      -2.850018      -1.235389       9.703552      -0.959172       5.669228           0.000002
          205              O       2.414036       7.165720      22.515234      -0.581767      34.325598 0.50147791E+03  0.11874004E+05                                 8.417978                            6.923876       0.437203       2.176948                    0.996000      28.140356      73.952931       0.721577       0.358491      -1.136832      -0.000063       0.010837      -0.024141       0.026462      -0.059376       0.019767       0.006043       0.066115       0.104894      -0.087358       0.028223       0.059136              9.613719      11.058400      -0.602285       5.000945       6.420494      -1.375303      11.362263          -0.000001
          206              O       2.175774       8.668870      20.972947      -0.535435      30.489653 0.46963286E+03  0.10941907E+05                                 7.756304                            6.716273       0.567620       2.242599                    0.995918      27.116373      70.748861       0.729864       0.360188      -1.135196       0.014211      -0.003029       0.021276       0.025765       0.017195      -0.044986      -0.006960      -0.045611      -0.165995      -0.079391       0.018319       0.061072              8.561190       8.766332       1.997497       0.119072      11.390988      -1.440367       5.526250           0.000002
          207              O      12.520519       8.837941      22.480512      -0.575800      33.738377 0.51426358E+03  0.12260768E+05                                 8.358220                            7.069909       0.448034       2.186960                    0.995589      28.080713      74.191428       0.704857       0.364480      -1.131474       0.006662      -0.003316      -0.030168       0.031072       0.062591       0.009487       0.001468      -0.028160       0.079957      -0.077886       0.025117       0.052768              9.375041       7.715108       0.546534       1.616618      10.351106       3.962845      10.058908          -0.000001
          208              O      10.829123       8.746801      21.085994      -0.543518      33.323157 0.49182538E+03  0.11554495E+05                                 8.170061                            6.819410       0.534762       2.226403                    0.997584      27.142432      70.362510       0.735279       0.354580      -1.143359       0.020734       0.012146       0.002886       0.024203      -0.035249       0.011096      -0.025419       0.024137      -0.140554      -0.056442      -0.009387       0.065829              9.256974      12.398143      -2.850017       1.235389       9.703550       0.959171       5.669228           0.000002

******************************************************
Auxiliary information for the entire system
The total spin magnetic moment of the unit cell is   -0.000017
The total net atomic charge of the unit cell is   -0.000002
Accuracy of reproducing the electrostatic potential in the unit cell:
  The inner radius (bohr) =    5.0000
  The outer radius (bohr) =   12.0000
  Valid grid points have density less than (e/(bohr^3)) =    0.0001
  The number of valid grid points were=       414884
  The rms potential error without charges in kcal/mol is=      7.57840
  The rms potential error with partial charges in kcal/mol is=      0.83408
  The RRMSE value at monopole order=      0.11006
  The rms potential error with partial charges and cloud penetration in kcal/mol is=      0.82687
  The RRMSE value at monopole order with cloud penetration is=      0.10911
  The rms potential error with partial charges and atomic dipoles in kcal/mol is=      0.30383
  The RRMSE value at dipole order=      0.04009
  The rms potential error with partial charges, atomic dipoles and cloud penetration in kcal/mol is=      0.28826
  The RRMSE value at dipole order with cloud penetration=      0.03804

******************************************************
The electron densities and ab initio electrostatic potential were computed in VASP using the PBE functional and
projector augmented wave method. See the main text of the journal article for a description of computational details.
The atomic charges, dipoles, and quadrupoles were computed with the DDEC6 method as described in
(a) T. A. Manz and N. Gabaldon Limas, RSC Adv. 6 (2016) 47771-47801 DOI: 10.1039/c6ra04656h
(b) N. Gabaldon Limas and T. A. Manz, RSC Adv. 8 (2018) 2678-2707 DOI: 10.1039/c7ra11829e.
For each atom in the material, the electron cloud parameters were fit to the spherically averaged atom-in-material
electron density using radial positions for which this density was between 10^-4 and 10^-2 electrons per cubic bohr.
The polarizabilities, dispersion coefficients, and quantum Drude oscillator (QDO) parameters were fit using the MCLF method.
The magnetic structure of the system was optimized in VASP from the default ferromagnetic initial guess using spin polarization.
The atomic spin moments (ASMs) were computed on this optimized magnetic structure using the DDEC6 partition as inputs
to the method of T. A. Manz and D. S. Sholl, J. Chem. Theory Comput. 7 (2011) 4146-4164 DOI: 10.1021/ct200539n.
The RMSE and RRMSE were computed using a uniform grid with Ewald summation.
