# Supplementary material for: A collection of forcefield precursors for metal–organic frameworks
Source: RSC Adv. 2019 Nov 13;9(63):36492–507. doi: 10.1039/c9ra07327b (PMC9075174; doi:10.1039/c9ra07327b)
Supplement: RA-009-C9RA07327B-s4330 [file RA-009-C9RA07327B-s4330.xyz]

  208
jmolscript: load "" {1 1 1} spacegroup "x,y,z" unitcell [{      7.577000     0.000000     0.000000 }, {      0.000000    15.071000     0.000000 }, {      0.000000     0.000000    27.320000 }]
Cd     4.671372    11.223524    18.074912     0.824785
Cd     5.784661     2.561316    16.236549     0.832988
Cd     2.905628    11.382976     4.414912     0.824785
Cd     1.792339     4.974184     2.576549     0.832988
Cd     2.905628     3.847476     9.245088     0.824785
Cd     1.792339    12.509684    11.083451     0.832988
Cd     4.671372     3.688024    22.905088     0.824785
Cd     5.784661    10.096816    24.743451     0.832988
H      0.456893    11.077185    19.998240     0.126182
H      6.323006    11.047043    21.489912     0.101733
H      1.261570    10.906883    24.456864     0.093437
H      1.615416    11.535343    17.605008     0.093541
H      4.235543    14.309915    16.864636     0.104140
H      2.592092     0.660110    16.162512     0.127437
H      3.514213     8.377969    17.397376     0.113641
H      3.286903     6.825656    15.733588     0.135812
H      4.213570     9.675582    13.091744     0.136364
H      4.346167    11.148019    14.815636     0.109105
H      6.999633    11.265573     0.316912     0.104289
H      0.167452    13.187125     1.267648     0.124210
H      6.791265     0.051241    25.219092     0.127817
H      6.060085    13.135884    24.388564     0.098193
H      7.120107    11.529315     6.338240     0.126182
H      1.253994    11.559457     7.829912     0.101733
H      6.315430    11.699617    10.796864     0.093437
H      5.961584    11.071157     3.945008     0.093541
H      3.341457     8.296586     3.204636     0.104140
H      4.984908     6.875390     2.502512     0.127437
H      4.062787    14.228531     3.737376     0.113641
H      4.290097     0.709844     2.073588     0.135812
H      3.363430    12.930918    26.751744     0.136364
H      3.230833    11.458481     1.155636     0.109105
H      0.577367    11.340927    13.976912     0.104289
H      7.409548     9.419375    14.927648     0.124210
H      0.785735     7.484259    11.559092     0.127817
H      1.516915     9.470616    10.728564     0.098193
H      7.120107     3.993815     7.321760     0.126182
H      1.253994     4.023957     5.830088     0.101733
H      6.315430     4.164117     2.863136     0.093437
H      5.961584     3.535657     9.714992     0.093541
H      3.341457     0.761086    10.455364     0.104140
H      4.984908    14.410890    11.157488     0.127437
H      4.062787     6.693031     9.922624     0.113641
H      4.290097     8.245344    11.586412     0.135812
H      3.363430     5.395418    14.228256     0.136364
H      3.230833     3.922981    12.504364     0.109106
H      0.577367     3.805427    27.003088     0.104289
H      7.409548     1.883875    26.052352     0.124210
H      0.785735    15.019759     2.100908     0.127817
H      1.516915     1.935116     2.931436     0.098193
H      0.456893     3.541685    20.981760     0.126182
H      6.323006     3.511543    19.490088     0.101733
H      1.261570     3.371383    16.523136     0.093437
H      1.615416     3.999843    23.374992     0.093541
H      4.235543     6.774415    24.115364     0.104140
H      2.592092     8.195610    24.817488     0.127437
H      3.514213     0.842469    23.582624     0.113641
H      3.286903    14.361156    25.246412     0.135812
H      4.213570     2.140082     0.568256     0.136364
H      4.346167     3.612519    26.164364     0.109105
H      6.999633     3.730073    13.343088     0.104289
H      0.167452     5.651625    12.392352     0.124210
H      6.791265     7.586741    15.760908     0.127817
H      6.060085     5.600384    16.591436     0.098193
C      3.066412    10.938532    20.285100     0.593669
C      1.963201    10.938532    21.328724     0.027630
C      0.644803    11.012380    20.905264    -0.153679
C      7.197392    10.992787    21.804092     0.106922
C      1.101696    10.902361    23.541644     0.032035
C      2.179145    10.899347    22.697456    -0.076162
C      3.543763    10.716988    23.347672     0.599480
C      6.929924    12.629498    17.055876     0.590450
C      0.751638    13.208224    16.943864    -0.054728
C      1.807115    12.400419    17.320880     0.018000
C      3.352065    14.020551    16.881028     0.099760
C      2.365539    14.881105    16.465764    -0.150961
C      1.041838    14.496795    16.501280     0.020690
C     -0.029550     0.434045    16.176172     0.573851
C      3.679391     8.632669    16.517672     0.083893
C      3.551340     7.692238    15.523224    -0.182323
C      3.815777     8.032843    14.206400     0.097568
C      4.090065     9.375669    13.963252    -0.180572
C      4.176442    10.252801    15.006876     0.104643
C      6.965536    12.052279    27.139688     0.103234
C      7.408033    13.209731     0.401604    -0.179845
C      7.361813    14.438018    27.024944     0.099655
C      6.848093    14.356635    25.743636    -0.183415
C      6.421508    13.149448    25.243680     0.097253
C      4.510588    11.667968     6.625100     0.593669
C      5.613799    11.667968     7.668724     0.027630
C      6.932197    11.594120     7.245264    -0.153679
C      0.379608    11.613713     8.144092     0.106922
C      6.475304    11.704139     9.881644     0.032035
C      5.397855    11.707153     9.037456    -0.076162
C      4.033237    11.889512     9.687672     0.599480
C      0.647076     9.977002     3.395876     0.590450
C      6.825362     9.398276     3.283864    -0.054728
C      5.769886    10.206081     3.660880     0.018000
C      4.224935     8.585949     3.221028     0.099760
C      5.211461     7.725395     2.805764    -0.150961
C      6.535163     8.109705     2.841280     0.020690
C      0.029550     7.101455     2.516172     0.573851
C      3.897609    13.973831     2.857672     0.083893
C      4.025660    14.914262     1.863224    -0.182322
C      3.761223    14.573657     0.546400     0.097568
C      3.486935    13.230831     0.303252    -0.180572
C      3.400558    12.353699     1.346876     0.104643
C      0.611464    10.554221    13.479688     0.103234
C      0.168967     9.396769    14.061604    -0.179845
C      0.215187     8.168482    13.364944     0.099656
C      0.728907     8.249865    12.083636    -0.183415
C      1.155493     9.457052    11.583680     0.097253
C      4.510588     4.132468     7.034900     0.593669
C      5.613799     4.132468     5.991276     0.027629
C      6.932197     4.058620     6.414736    -0.153679
C      0.379608     4.078213     5.515908     0.106922
C      6.475304     4.168639     3.778356     0.032035
C      5.397855     4.171653     4.622544    -0.076162
C      4.033237     4.354012     3.972328     0.599480
C      0.647076     2.441502    10.264124     0.590450
C      6.825362     1.862776    10.376136    -0.054728
C      5.769886     2.670581     9.999120     0.018000
C      4.224935     1.050449    10.438972     0.099760
C      5.211461     0.189895    10.854236    -0.150961
C      6.535163     0.574205    10.818720     0.020690
C      0.029550    14.636955    11.143828     0.573851
C      3.897609     6.438331    10.802328     0.083893
C      4.025660     7.378762    11.796776    -0.182322
C      3.761223     7.038157    13.113600     0.097569
C      3.486935     5.695331    13.356748    -0.180572
C      3.400558     4.818199    12.313124     0.104643
C      0.611464     3.018721     0.180312     0.103234
C      0.168967     1.861269    26.918396    -0.179845
C      0.215187     0.632982     0.295056     0.099656
C      0.728907     0.714365     1.576364    -0.183415
C      1.155493     1.921553     2.076320     0.097253
C      3.066412     3.403032    20.694900     0.593669
C      1.963201     3.403032    19.651276     0.027629
C      0.644803     3.476880    20.074736    -0.153679
C      7.197392     3.457287    19.175908     0.106922
C      1.101696     3.366861    17.438356     0.032035
C      2.179145     3.363847    18.282544    -0.076162
C      3.543763     3.181488    17.632328     0.599480
C      6.929924     5.093998    23.924124     0.590450
C      0.751638     5.672724    24.036136    -0.054728
C      1.807115     4.864919    23.659120     0.018000
C      3.352065     6.485051    24.098972     0.099760
C      2.365539     7.345605    24.514236    -0.150961
C      1.041838     6.961295    24.478720     0.020690
C     -0.029550     7.969545    24.803828     0.573851
C      3.679391     1.097169    24.462328     0.083893
C      3.551340     0.156738    25.456776    -0.182322
C      3.815777     0.497343    26.773600     0.097569
C      4.090065     1.840169    27.016748    -0.180572
C      4.176442     2.717301    25.973124     0.104643
C      6.965536     4.516779    13.840312     0.103234
C      7.408033     5.674232    13.258396    -0.179845
C      7.361813     6.902518    13.955056     0.099656
C      6.848093     6.821135    15.236364    -0.183415
C      6.421508     5.613948    15.736320     0.097253
N      7.409548    10.897840    23.123648    -0.247126
N      3.089901    12.786236    17.301756    -0.217724
N      4.033237     9.903154    16.271792    -0.220622
N      6.491974    12.001037    25.907556    -0.202268
N      0.167452    11.708660     9.463648    -0.247126
N      4.487099     9.820264     3.641756    -0.217725
N      3.543763    12.703346     2.611792    -0.220622
N      1.085026    10.605463    12.247556    -0.202268
N      0.167452     4.173160     4.196352    -0.247126
N      4.487099     2.284764    10.018244    -0.217724
N      3.543763     5.167846    11.048208    -0.220622
N      1.085026     3.069963     1.412444    -0.202268
N      7.409548     3.362340    17.856352    -0.247126
N      3.089901     5.250736    23.678244    -0.217724
N      4.033237     2.367654    24.708208    -0.220622
N      6.491974     4.465537    15.072444    -0.202268
O      3.993079    11.758394    20.394380    -0.552338
O      2.929268    10.192517    19.309776    -0.570682
O      4.312071     9.900140    22.880500    -0.520184
O      3.778650    11.349970    24.394028    -0.605090
O      6.579109    12.306979    18.227904    -0.536517
O      6.259360    12.429054    16.042304    -0.575826
O      6.484397     0.393353    16.840048    -0.528430
O      0.204579     1.321727    15.331164    -0.563915
O      3.583921    10.848106     6.734380    -0.552338
O      4.647732    12.413983     5.649776    -0.570682
O      3.264929    12.706360     9.220500    -0.520184
O      3.798350    11.256530    10.734028    -0.605090
O      0.997891    10.299521     4.567904    -0.536517
O      1.317640    10.177446     2.382304    -0.575826
O      1.092603     7.142147     3.180048    -0.528430
O      7.372421     6.213773     1.671164    -0.563915
O      3.583921     3.312606     6.925620    -0.552338
O      4.647732     4.878483     8.010224    -0.570682
O      3.264929     5.170860     4.439500    -0.520184
O      3.798350     3.721030     2.925972    -0.605090
O      0.997891     2.764021     9.092096    -0.536517
O      1.317640     2.641946    11.277696    -0.575826
O      1.092603    14.677647    10.479952    -0.528431
O      7.372421    13.749273    11.988836    -0.563915
O      3.993079     4.222894    20.585620    -0.552338
O      2.929268     2.657017    21.670224    -0.570682
O      4.312071     2.364640    18.099500    -0.520184
O      3.778650     3.814470    16.585972    -0.605090
O      6.579109     4.771479    22.752096    -0.536517
O      6.259360     4.893554    24.937696    -0.575826
O      6.484397     7.928853    24.139952    -0.528431
O      0.204579     8.857227    25.648836    -0.563915

The following XYZ coordinates are in angstroms. Other properties are in atomic units.
The sperically averaged electron density of each atom fit to a function of the form exp(a - br)
eigen_1, eigen_2 and eigen_3 are the three eigenvalues of traceless quadrupole moment tensor
  atom number  atomic symbol              X              Y              Z     net charge C6 coefficient C8 coefficient C10 coefficient fluctuating dipole atomic polarizability isotropic forcefield polarizability              a              b squared Pearson coefficient          <r^3>          <r^4>         wp_QDO          m_QDO          q_QDO       dipole_x       dipole_y       dipole_z         dipole            Qxy            Qxz            Qyz     Q(x^2-y^2)  Q(3z^2 - R^2)        eigen_1        eigen_2        eigen_3 static polarizability      alpha(xx)      alpha(xy)      alpha(xz)      alpha(yy)      alpha(yz)      alpha(zz) atomic spin moment
            1             Cd       4.671372      11.223524      18.074912       0.824785     154.008703 0.40611870E+04  0.15203874E+06                                21.739305                           19.638119       1.140131       2.043288                    0.998672      79.972626     213.851474       0.459438       0.356105      -1.214970       0.060099       0.015339       0.100369       0.117987       0.000329      -0.023312      -0.035704      -0.068766      -0.153003      -0.069704      -0.001305       0.071009             23.926759      27.466092       1.539834      -3.257165      18.054468       2.021185      26.259717           0.000009
            2             Cd       5.784661       2.561316      16.236549       0.832988     153.346603 0.40824816E+04  0.15299769E+06                                21.707285                           19.687907       1.250013       2.072339                    0.998873      79.863672     213.498905       0.459028       0.356046      -1.215324      -0.064890      -0.089238      -0.002497       0.110365      -0.003681       0.026290       0.063367       0.075399       0.133206      -0.091846       0.009961       0.081885             24.028051      28.506766      -3.490440      -1.348934      26.733151      -2.389056      16.844237          -0.000003
            3             Cd       2.905628      11.382976       4.414912       0.824785     154.008711 0.40611873E+04  0.15203875E+06                                21.739306                           19.638120       1.140131       2.043288                    0.998672      79.972628     213.851482       0.459438       0.356105      -1.214970      -0.060099      -0.015338       0.100369       0.117987       0.000329       0.023312       0.035704      -0.068766      -0.153003      -0.069704      -0.001305       0.071009             23.926759      27.466093       1.539834       3.257165      18.054469      -2.021184      26.259716           0.000009
            4             Cd       1.792339       4.974184       2.576549       0.832988     153.346607 0.40824817E+04  0.15299770E+06                                21.707285                           19.687907       1.250013       2.072339                    0.998873      79.863672     213.498906       0.459028       0.356046      -1.215324       0.064890       0.089238      -0.002497       0.110365      -0.003680      -0.026290      -0.063367       0.075399       0.133206      -0.091846       0.009961       0.081885             24.028052      28.506767      -3.490444       1.348932      26.733154       2.389056      16.844236          -0.000004
            5             Cd       2.905628       3.847476       9.245088       0.824785     154.008719 0.40611875E+04  0.15203877E+06                                21.739307                           19.638121       1.140131       2.043287                    0.998672      79.972629     213.851488       0.459438       0.356105      -1.214970      -0.060099      -0.015339      -0.100369       0.117987       0.000329      -0.023312      -0.035704      -0.068766      -0.153003      -0.069704      -0.001305       0.071010             23.926761      27.466094       1.539834      -3.257164      18.054471       2.021185      26.259717           0.000009
            6             Cd       1.792339      12.509684      11.083451       0.832988     153.346611 0.40824816E+04  0.15299770E+06                                21.707286                           19.687907       1.250013       2.072339                    0.998873      79.863672     213.498906       0.459028       0.356046      -1.215324       0.064890       0.089238       0.002497       0.110365      -0.003681       0.026291       0.063367       0.075399       0.133206      -0.091846       0.009961       0.081885             24.028053      28.506767      -3.490443      -1.348933      26.733155      -2.389057      16.844237          -0.000003
            7             Cd       4.671372       3.688024      22.905088       0.824785     154.008708 0.40611872E+04  0.15203875E+06                                21.739306                           19.638120       1.140131       2.043288                    0.998672      79.972626     213.851476       0.459438       0.356105      -1.214970       0.060099       0.015338      -0.100369       0.117987       0.000329       0.023312       0.035704      -0.068766      -0.153003      -0.069704      -0.001305       0.071009             23.926759      27.466093       1.539835       3.257165      18.054469      -2.021184      26.259716           0.000008
            8             Cd       5.784661      10.096816      24.743451       0.832988     153.346610 0.40824817E+04  0.15299770E+06                                21.707285                           19.687907       1.250013       2.072339                    0.998873      79.863673     213.498908       0.459028       0.356046      -1.215324      -0.064890      -0.089238       0.002497       0.110365      -0.003681      -0.026290      -0.063367       0.075399       0.133206      -0.091846       0.009961       0.081885             24.028052      28.506768      -3.490440       1.348934      26.733152       2.389056      16.844237          -0.000004
            9              H       0.456893      11.077185      19.998240       0.126182       1.130223 0.79799929E+01  0.78511673E+02                                 1.800758                            1.656112      -1.293120       2.271697                    0.994821       3.603630      10.192125       0.483021       1.288867      -0.705692      -0.006501       0.003156      -0.032799       0.033586       0.003985      -0.001313       0.000746       0.017230       0.018519      -0.012633       0.005193       0.007440              1.879898       1.596107      -0.043319       0.192358       1.355922      -0.179313       2.687666           0.000003
           10              H       6.323006      11.047043      21.489912       0.101733       1.104924 0.75511598E+01  0.73370894E+02                                 1.785995                            1.617435      -1.096572       2.356253                    0.996662       3.616759      10.209715       0.485204       1.299186      -0.703354      -0.041423       0.003875      -0.018381       0.045484      -0.002215       0.002737      -0.001179       0.013914       0.018296      -0.010385       0.002161       0.008224              1.875704       2.687846      -0.055502       0.337370       1.310557      -0.040493       1.628709           0.000003
           11              H       1.261570      10.906883      24.456864       0.093437       1.167493 0.88298482E+01  0.89736133E+02                                 1.886562                            1.777385      -1.449315       2.185484                    0.992540       3.933032      11.571828       0.449211       1.341656      -0.693685       0.009844      -0.000365       0.043863       0.044956      -0.002816       0.003513       0.003509       0.008841       0.049509      -0.014122      -0.003275       0.017396              1.933106       1.695611       0.002329       0.056235       1.575781       0.066404       2.527927          -0.000001
           12              H       1.615416      11.535343      17.605008       0.093541       1.228801 0.93170142E+01  0.95479493E+02                                 1.922277                            1.804021      -1.272466       2.266081                    0.994660       3.831702      11.134009       0.456284       1.309899      -0.701414      -0.013465      -0.039412       0.016128       0.044662       0.009420       0.001435      -0.001382      -0.008732      -0.036122      -0.012514      -0.003895       0.016409              1.966103       1.696106       0.074290      -0.016255       2.440460      -0.340408       1.761742           0.000000
           13              H       4.235543      14.309915      16.864636       0.104140       1.090652 0.74314328E+01  0.72358289E+02                                 1.813249                            1.635945      -1.220483       2.303533                    0.994831       3.695118      10.651271       0.465794       1.350505      -0.692352       0.042650       0.016199       0.002699       0.045702       0.001840       0.003975      -0.006812       0.005290      -0.019763      -0.011755       0.004656       0.007100              1.917423       2.783105       0.338092      -0.016914       1.639644      -0.013152       1.329521           0.000001
           14              H       2.592092       0.660110      16.162512       0.127437       1.119001 0.82215256E+01  0.81735171E+02                                 1.820067                            1.707730      -1.126585       2.357112                    0.995716       3.579288      10.275163       0.463161       1.330201      -0.698072       0.008325       0.032967      -0.012275       0.036150       0.004474      -0.004086      -0.007595      -0.005093      -0.030191      -0.013242      -0.000111       0.013353              1.872621       1.657483       0.220222      -0.035933       2.494935      -0.232243       1.465446          -0.000000
           15              H       3.514213       8.377969      17.397376       0.113641       1.110832 0.78424562E+01  0.75676286E+02                                 1.702532                            1.586031      -0.892403       2.468278                    0.998982       3.218732       8.583143       0.527711       1.202826      -0.728875      -0.013486      -0.018051       0.045904       0.051136       0.007262      -0.003921      -0.009346      -0.020503       0.019479      -0.015854      -0.002254       0.018108              1.741286       1.342626       0.016494      -0.181894       1.481916      -0.088186       2.399316           0.000004
           16              H       3.286903       6.825656      15.733588       0.135812       0.966398 0.70228874E+01  0.67118799E+02                                 1.649969                            1.578971      -1.045220       2.401922                    0.997500       3.406413       9.586577       0.481408       1.331264      -0.697963      -0.011758      -0.033084       0.010819       0.036740       0.007608      -0.004318      -0.000432      -0.014344       0.022561      -0.014865       0.005229       0.009635              1.668538       1.404866       0.193496      -0.039103       2.135751      -0.085524       1.464997          -0.000001
           17              H       4.213570       9.675582      13.091744       0.136364       0.904466 0.65567251E+01  0.62123026E+02                                 1.627613                            1.563063      -1.094490       2.377962                    0.996763       3.521470      10.145566       0.462640       1.397325      -0.683723       0.004347       0.015240      -0.033587       0.037138       0.004380      -0.003068      -0.000400      -0.018617       0.016265      -0.013448       0.005373       0.008075              1.643596       1.359413       0.034321      -0.047061       1.516669      -0.161809       2.054708          -0.000003
           18              H       4.346167      11.148019      14.815636       0.109105       1.115697 0.80250863E+01  0.78828525E+02                                 1.785538                            1.663723      -0.896616       2.463101                    0.998879       3.424768       9.583588       0.482091       1.293431      -0.707198       0.010021       0.048467      -0.015685       0.051918       0.003688      -0.005001      -0.009944      -0.029042       0.013012      -0.017896      -0.002109       0.020005              1.844133       1.509502       0.219871       0.002572       2.509896      -0.000151       1.513000          -0.000003
           19              H       6.999633      11.265573       0.316912       0.104289       1.086768 0.77240805E+01  0.75692154E+02                                 1.791646                            1.657939      -1.083625       2.370675                    0.996597       3.608924      10.326542       0.468360       1.334510      -0.696667       0.004862      -0.040325       0.023431       0.046891       0.006029       0.002886      -0.002779      -0.020833       0.006170      -0.013845       0.002416       0.011429              1.854581       1.404970      -0.019207       0.029102       2.359019      -0.511367       1.799755          -0.000002
           20              H       0.167452      13.187125       1.267648       0.124210       1.002758 0.75364291E+01  0.73217467E+02                                 1.683614                            1.630744      -0.978242       2.424149                    0.997874       3.465112       9.792055       0.476452       1.323236      -0.699892       0.013098      -0.004068       0.035655       0.038202       0.003405       0.007378      -0.002004      -0.015750       0.036226      -0.016645       0.002525       0.014120              1.684120       1.532142       0.053037       0.293278       1.556243      -0.007419       1.963975          -0.000002
           21              H       6.791265       0.051241      25.219092       0.127817       1.028290 0.76711358E+01  0.74035190E+02                                 1.645297                            1.593589      -0.862117       2.480405                    0.999096       3.282665       8.918425       0.511215       1.241435      -0.719041      -0.000279       0.028797      -0.023626       0.037249       0.002808       0.004583      -0.005924      -0.021461       0.028306      -0.016927       0.002895       0.014032              1.645002       1.393931      -0.002694       0.061665       2.008712      -0.238797       1.532363          -0.000001
           22              H       6.060085      13.135884      24.388564       0.098193       1.200665 0.88814827E+01  0.88837197E+02                                 1.821178                            1.709269      -1.006122       2.400533                    0.997744       3.461843       9.547892       0.496398       1.233578      -0.720806      -0.019812       0.004484      -0.046602       0.050837       0.004329       0.012425      -0.011105      -0.012066       0.044419      -0.021593      -0.001351       0.022944              1.862494       1.645792       0.037447       0.366546       1.591038       0.229040       2.350651           0.000002
           23              H       7.120107      11.529315       6.338240       0.126182       1.130223 0.79799937E+01  0.78511684E+02                                 1.800758                            1.656112      -1.293120       2.271697                    0.994821       3.603630      10.192126       0.483021       1.288867      -0.705692       0.006501      -0.003156      -0.032799       0.033586       0.003985       0.001313      -0.000746       0.017230       0.018520      -0.012633       0.005193       0.007440              1.879899       1.596107      -0.043319      -0.192358       1.355923       0.179313       2.687666           0.000003
           24              H       1.253994      11.559457       7.829912       0.101733       1.104924 0.75511611E+01  0.73370906E+02                                 1.785995                            1.617435      -1.096572       2.356253                    0.996662       3.616759      10.209713       0.485204       1.299186      -0.703354       0.041423      -0.003875      -0.018381       0.045484      -0.002215      -0.002737       0.001179       0.013914       0.018296      -0.010385       0.002161       0.008224              1.875703       2.687846      -0.055502      -0.337370       1.310556       0.040493       1.628708           0.000003
           25              H       6.315430      11.699617      10.796864       0.093437       1.167493 0.88298461E+01  0.89736113E+02                                 1.886562                            1.777386      -1.449316       2.185484                    0.992540       3.933032      11.571831       0.449211       1.341657      -0.693685      -0.009844       0.000365       0.043863       0.044956      -0.002816      -0.003513      -0.003509       0.008841       0.049509      -0.014122      -0.003275       0.017396              1.933107       1.695612       0.002329      -0.056235       1.575781      -0.066404       2.527928          -0.000001
           26              H       5.961584      11.071157       3.945008       0.093541       1.228800 0.93170058E+01  0.95479397E+02                                 1.922277                            1.804021      -1.272466       2.266082                    0.994660       3.831701      11.134010       0.456283       1.309900      -0.701414       0.013465       0.039412       0.016128       0.044662       0.009420      -0.001435       0.001382      -0.008732      -0.036122      -0.012514      -0.003895       0.016409              1.966103       1.696106       0.074289       0.016254       2.440461       0.340409       1.761742           0.000000
           27              H       3.341457       8.296586       3.204636       0.104140       1.090652 0.74314308E+01  0.72358264E+02                                 1.813248                            1.635945      -1.220483       2.303533                    0.994831       3.695118      10.651271       0.465794       1.350505      -0.692352      -0.042650      -0.016199       0.002699       0.045702       0.001840      -0.003975       0.006812       0.005290      -0.019763      -0.011755       0.004656       0.007100              1.917423       2.783105       0.338091       0.016914       1.639643       0.013152       1.329521           0.000001
           28              H       4.984908       6.875390       2.502512       0.127437       1.119001 0.82215249E+01  0.81735164E+02                                 1.820067                            1.707730      -1.126585       2.357112                    0.995716       3.579288      10.275164       0.463161       1.330201      -0.698072      -0.008325      -0.032967      -0.012275       0.036150       0.004474       0.004086       0.007595      -0.005093      -0.030191      -0.013242      -0.000111       0.013353              1.872621       1.657483       0.220222       0.035933       2.494935       0.232243       1.465446          -0.000000
           29              H       4.062787      14.228531       3.737376       0.113641       1.110832 0.78424582E+01  0.75676316E+02                                 1.702533                            1.586032      -0.892404       2.468278                    0.998982       3.218732       8.583146       0.527710       1.202826      -0.728875       0.013486       0.018051       0.045904       0.051136       0.007262       0.003921       0.009346      -0.020504       0.019479      -0.015854      -0.002254       0.018108              1.741287       1.342627       0.016494       0.181894       1.481917       0.088187       2.399318           0.000004
           30              H       4.290097       0.709844       2.073588       0.135812       0.966398 0.70228874E+01  0.67118799E+02                                 1.649969                            1.578971      -1.045220       2.401922                    0.997500       3.406413       9.586577       0.481408       1.331264      -0.697963       0.011758       0.033084       0.010819       0.036740       0.007608       0.004318       0.000432      -0.014344       0.022561      -0.014865       0.005229       0.009635              1.668538       1.404866       0.193496       0.039103       2.135751       0.085524       1.464997          -0.000001
           31              H       3.363430      12.930918      26.751744       0.136364       0.904467 0.65567300E+01  0.62123081E+02                                 1.627614                            1.563063      -1.094490       2.377962                    0.996763       3.521471      10.145568       0.462640       1.397324      -0.683723      -0.004347      -0.015240      -0.033587       0.037138       0.004380       0.003068       0.000400      -0.018617       0.016265      -0.013448       0.005373       0.008075              1.643597       1.359413       0.034321       0.047061       1.516669       0.161809       2.054708          -0.000003
           32              H       3.230833      11.458481       1.155636       0.109105       1.115697 0.80250858E+01  0.78828523E+02                                 1.785538                            1.663723      -0.896616       2.463100                    0.998879       3.424768       9.583590       0.482091       1.293432      -0.707198      -0.010021      -0.048467      -0.015685       0.051918       0.003688       0.005001       0.009944      -0.029042       0.013012      -0.017896      -0.002109       0.020005              1.844133       1.509502       0.219871      -0.002572       2.509897       0.000151       1.513000          -0.000003
           33              H       0.577367      11.340927      13.976912       0.104289       1.086767 0.77240769E+01  0.75692108E+02                                 1.791646                            1.657939      -1.083625       2.370675                    0.996597       3.608923      10.326538       0.468361       1.334510      -0.696667      -0.004862       0.040325       0.023431       0.046891       0.006029      -0.002886       0.002779      -0.020833       0.006170      -0.013845       0.002416       0.011429              1.854581       1.404970      -0.019207      -0.029102       2.359018       0.511367       1.799754          -0.000002
           34              H       7.409548       9.419375      14.927648       0.124210       1.002759 0.75364336E+01  0.73217519E+02                                 1.683614                            1.630745      -0.978242       2.424149                    0.997874       3.465113       9.792057       0.476453       1.323236      -0.699892      -0.013098       0.004068       0.035655       0.038202       0.003405      -0.007378       0.002004      -0.015750       0.036226      -0.016645       0.002525       0.014120              1.684120       1.532142       0.053037      -0.293278       1.556243       0.007419       1.963975          -0.000002
           35              H       0.785735       7.484259      11.559092       0.127817       1.028290 0.76711317E+01  0.74035141E+02                                 1.645297                            1.593588      -0.862117       2.480405                    0.999096       3.282664       8.918422       0.511215       1.241435      -0.719041       0.000279      -0.028797      -0.023626       0.037249       0.002808      -0.004583       0.005924      -0.021461       0.028306      -0.016927       0.002895       0.014032              1.645001       1.393930      -0.002694      -0.061665       2.008711       0.238797       1.532362          -0.000000
           36              H       1.516915       9.470616      10.728564       0.098193       1.200664 0.88814793E+01  0.88837151E+02                                 1.821177                            1.709268      -1.006122       2.400533                    0.997744       3.461843       9.547890       0.496398       1.233578      -0.720806       0.019812      -0.004484      -0.046602       0.050837       0.004329      -0.012425       0.011105      -0.012066       0.044419      -0.021593      -0.001351       0.022944              1.862493       1.645791       0.037447      -0.366546       1.591038      -0.229040       2.350650           0.000002
           37              H       7.120107       3.993815       7.321760       0.126182       1.130223 0.79799934E+01  0.78511677E+02                                 1.800758                            1.656112      -1.293120       2.271697                    0.994821       3.603630      10.192124       0.483021       1.288867      -0.705692       0.006501      -0.003156       0.032799       0.033586       0.003985      -0.001313       0.000746       0.017230       0.018519      -0.012633       0.005193       0.007440              1.879898       1.596106      -0.043319       0.192358       1.355922      -0.179313       2.687665           0.000003
           38              H       1.253994       4.023957       5.830088       0.101733       1.104924 0.75511598E+01  0.73370894E+02                                 1.785995                            1.617435      -1.096572       2.356253                    0.996662       3.616759      10.209715       0.485204       1.299186      -0.703354       0.041423      -0.003875       0.018381       0.045484      -0.002215       0.002737      -0.001179       0.013914       0.018296      -0.010385       0.002161       0.008224              1.875704       2.687846      -0.055502       0.337370       1.310557      -0.040493       1.628709           0.000003
           39              H       6.315430       4.164117       2.863136       0.093437       1.167493 0.88298475E+01  0.89736126E+02                                 1.886562                            1.777385      -1.449315       2.185484                    0.992540       3.933032      11.571829       0.449211       1.341656      -0.693685      -0.009844       0.000365      -0.043863       0.044956      -0.002816       0.003513       0.003509       0.008841       0.049509      -0.014122      -0.003275       0.017396              1.933107       1.695611       0.002329       0.056235       1.575781       0.066404       2.527927          -0.000001
           40              H       5.961584       3.535657       9.714992       0.093541       1.228801 0.93170118E+01  0.95479466E+02                                 1.922277                            1.804021      -1.272466       2.266081                    0.994660       3.831702      11.134010       0.456284       1.309899      -0.701414       0.013465       0.039412      -0.016128       0.044662       0.009420       0.001435      -0.001382      -0.008732      -0.036122      -0.012514      -0.003895       0.016409              1.966103       1.696106       0.074289      -0.016254       2.440461      -0.340409       1.761742           0.000000
           41              H       3.341457       0.761086      10.455364       0.104140       1.090651 0.74314261E+01  0.72358213E+02                                 1.813248                            1.635945      -1.220482       2.303533                    0.994831       3.695117      10.651270       0.465794       1.350506      -0.692351      -0.042650      -0.016199      -0.002699       0.045702       0.001840       0.003975      -0.006812       0.005290      -0.019763      -0.011755       0.004656       0.007100              1.917423       2.783105       0.338091      -0.016914       1.639643      -0.013152       1.329521           0.000001
           42              H       4.984908      14.410890      11.157488       0.127437       1.119001 0.82215249E+01  0.81735164E+02                                 1.820067                            1.707730      -1.126586       2.357112                    0.995716       3.579288      10.275164       0.463161       1.330201      -0.698072      -0.008325      -0.032967       0.012275       0.036150       0.004474      -0.004086      -0.007595      -0.005093      -0.030191      -0.013242      -0.000111       0.013353              1.872621       1.657483       0.220222      -0.035933       2.494935      -0.232243       1.465446          -0.000000
           43              H       4.062787       6.693031       9.922624       0.113641       1.110832 0.78424540E+01  0.75676264E+02                                 1.702532                            1.586032      -0.892403       2.468278                    0.998982       3.218731       8.583142       0.527710       1.202826      -0.728875       0.013486       0.018051      -0.045904       0.051136       0.007262      -0.003921      -0.009346      -0.020503       0.019479      -0.015854      -0.002254       0.018108              1.741287       1.342627       0.016494      -0.181894       1.481917      -0.088186       2.399317           0.000004
           44              H       4.290097       8.245344      11.586412       0.135812       0.966398 0.70228881E+01  0.67118809E+02                                 1.649969                            1.578972      -1.045221       2.401922                    0.997500       3.406413       9.586578       0.481408       1.331264      -0.697963       0.011758       0.033084      -0.010819       0.036740       0.007608      -0.004318      -0.000432      -0.014344       0.022561      -0.014865       0.005229       0.009635              1.668538       1.404866       0.193496      -0.039103       2.135751      -0.085525       1.464997          -0.000001
           45              H       3.363430       5.395418      14.228256       0.136364       0.904466 0.65567243E+01  0.62123019E+02                                 1.627613                            1.563063      -1.094490       2.377962                    0.996763       3.521470      10.145567       0.462640       1.397325      -0.683723      -0.004347      -0.015240       0.033587       0.037138       0.004380      -0.003068      -0.000400      -0.018617       0.016265      -0.013448       0.005373       0.008075              1.643596       1.359413       0.034321      -0.047061       1.516669      -0.161809       2.054708          -0.000003
           46              H       3.230833       3.922981      12.504364       0.109106       1.115697 0.80250864E+01  0.78828529E+02                                 1.785538                            1.663723      -0.896616       2.463100                    0.998879       3.424768       9.583589       0.482091       1.293431      -0.707198      -0.010021      -0.048467       0.015685       0.051918       0.003688      -0.005001      -0.009944      -0.029042       0.013012      -0.017896      -0.002109       0.020005              1.844133       1.509502       0.219871       0.002572       2.509896      -0.000151       1.513000          -0.000003
           47              H       0.577367       3.805427      27.003088       0.104289       1.086767 0.77240763E+01  0.75692103E+02                                 1.791646                            1.657939      -1.083625       2.370675                    0.996597       3.608923      10.326539       0.468360       1.334510      -0.696667      -0.004862       0.040325      -0.023431       0.046891       0.006029       0.002886      -0.002779      -0.020833       0.006170      -0.013845       0.002416       0.011429              1.854581       1.404970      -0.019208       0.029102       2.359018      -0.511367       1.799754          -0.000002
           48              H       7.409548       1.883875      26.052352       0.124210       1.002758 0.75364286E+01  0.73217458E+02                                 1.683614                            1.630744      -0.978241       2.424149                    0.997874       3.465112       9.792053       0.476453       1.323236      -0.699892      -0.013098       0.004068      -0.035655       0.038202       0.003405       0.007378      -0.002004      -0.015750       0.036226      -0.016645       0.002525       0.014120              1.684120       1.532142       0.053037       0.293278       1.556243      -0.007419       1.963974          -0.000002
           49              H       0.785735      15.019759       2.100908       0.127817       1.028289 0.76711263E+01  0.74035077E+02                                 1.645296                            1.593588      -0.862116       2.480405                    0.999096       3.282663       8.918419       0.511215       1.241436      -0.719041       0.000279      -0.028797       0.023626       0.037249       0.002808       0.004583      -0.005924      -0.021461       0.028306      -0.016927       0.002895       0.014032              1.645001       1.393930      -0.002694       0.061665       2.008710      -0.238797       1.532362          -0.000000
           50              H       1.516915       1.935116       2.931436       0.098193       1.200665 0.88814833E+01  0.88837198E+02                                 1.821177                            1.709269      -1.006122       2.400533                    0.997744       3.461844       9.547892       0.496398       1.233577      -0.720807       0.019812      -0.004484       0.046602       0.050837       0.004329       0.012425      -0.011105      -0.012066       0.044419      -0.021593      -0.001351       0.022944              1.862493       1.645791       0.037446       0.366546       1.591038       0.229039       2.350650           0.000002
           51              H       0.456893       3.541685      20.981760       0.126182       1.130223 0.79799977E+01  0.78511729E+02                                 1.800758                            1.656112      -1.293120       2.271697                    0.994821       3.603631      10.192127       0.483021       1.288866      -0.705692      -0.006501       0.003156       0.032799       0.033586       0.003985       0.001313      -0.000746       0.017230       0.018520      -0.012633       0.005193       0.007440              1.879898       1.596107      -0.043319      -0.192358       1.355923       0.179313       2.687666           0.000003
           52              H       6.323006       3.511543      19.490088       0.101733       1.104924 0.75511598E+01  0.73370894E+02                                 1.785995                            1.617435      -1.096572       2.356253                    0.996662       3.616759      10.209715       0.485204       1.299186      -0.703354      -0.041423       0.003875       0.018381       0.045484      -0.002215      -0.002737       0.001179       0.013914       0.018296      -0.010385       0.002161       0.008224              1.875704       2.687846      -0.055502      -0.337370       1.310557       0.040493       1.628709           0.000003
           53              H       1.261570       3.371383      16.523136       0.093437       1.167493 0.88298461E+01  0.89736113E+02                                 1.886562                            1.777386      -1.449315       2.185484                    0.992540       3.933032      11.571831       0.449211       1.341657      -0.693685       0.009844      -0.000365      -0.043863       0.044956      -0.002816      -0.003513      -0.003509       0.008841       0.049509      -0.014122      -0.003275       0.017396              1.933107       1.695612       0.002329      -0.056235       1.575781      -0.066404       2.527928          -0.000001
           54              H       1.615416       3.999843      23.374992       0.093541       1.228800 0.93170081E+01  0.95479424E+02                                 1.922277                            1.804021      -1.272466       2.266082                    0.994660       3.831701      11.134009       0.456284       1.309900      -0.701414      -0.013465      -0.039412      -0.016128       0.044662       0.009420      -0.001435       0.001382      -0.008732      -0.036122      -0.012514      -0.003895       0.016409              1.966103       1.696107       0.074290       0.016255       2.440461       0.340409       1.761742           0.000000
           55              H       4.235543       6.774415      24.115364       0.104140       1.090652 0.74314274E+01  0.72358230E+02                                 1.813249                            1.635945      -1.220483       2.303533                    0.994831       3.695117      10.651271       0.465794       1.350506      -0.692351       0.042650       0.016199      -0.002699       0.045702       0.001840      -0.003975       0.006812       0.005290      -0.019763      -0.011755       0.004656       0.007100              1.917424       2.783106       0.338092       0.016914       1.639644       0.013152       1.329521           0.000001
           56              H       2.592092       8.195610      24.817488       0.127437       1.119001 0.82215252E+01  0.81735168E+02                                 1.820067                            1.707730      -1.126586       2.357112                    0.995716       3.579288      10.275164       0.463161       1.330201      -0.698072       0.008325       0.032967       0.012275       0.036150       0.004474       0.004086       0.007595      -0.005093      -0.030191      -0.013242      -0.000111       0.013353              1.872622       1.657484       0.220222       0.035933       2.494935       0.232243       1.465446          -0.000000
           57              H       3.514213       0.842469      23.582624       0.113641       1.110832 0.78424582E+01  0.75676316E+02                                 1.702533                            1.586032      -0.892403       2.468278                    0.998982       3.218732       8.583146       0.527710       1.202826      -0.728875      -0.013486      -0.018051      -0.045904       0.051136       0.007262       0.003921       0.009346      -0.020503       0.019479      -0.015854      -0.002254       0.018108              1.741287       1.342627       0.016494       0.181894       1.481917       0.088187       2.399318           0.000004
           58              H       3.286903      14.361156      25.246412       0.135812       0.966398 0.70228869E+01  0.67118795E+02                                 1.649969                            1.578972      -1.045221       2.401922                    0.997500       3.406413       9.586578       0.481408       1.331264      -0.697963      -0.011758      -0.033084      -0.010819       0.036741       0.007608       0.004318       0.000432      -0.014344       0.022561      -0.014865       0.005229       0.009635              1.668538       1.404866       0.193496       0.039103       2.135751       0.085524       1.464997          -0.000001
           59              H       4.213570       2.140082       0.568256       0.136364       0.904467 0.65567292E+01  0.62123074E+02                                 1.627614                            1.563063      -1.094490       2.377962                    0.996763       3.521471      10.145569       0.462640       1.397324      -0.683723       0.004347       0.015240       0.033587       0.037138       0.004380       0.003068       0.000400      -0.018617       0.016265      -0.013448       0.005373       0.008075              1.643597       1.359413       0.034321       0.047061       1.516669       0.161809       2.054708          -0.000003
           60              H       4.346167       3.612519      26.164364       0.109105       1.115697 0.80250860E+01  0.78828524E+02                                 1.785538                            1.663723      -0.896616       2.463100                    0.998879       3.424768       9.583589       0.482091       1.293432      -0.707198       0.010021       0.048467       0.015685       0.051918       0.003688       0.005001       0.009944      -0.029042       0.013012      -0.017896      -0.002109       0.020005              1.844133       1.509502       0.219871      -0.002572       2.509897       0.000151       1.513000          -0.000003
           61              H       6.999633       3.730073      13.343088       0.104289       1.086767 0.77240803E+01  0.75692151E+02                                 1.791646                            1.657939      -1.083625       2.370675                    0.996597       3.608924      10.326542       0.468360       1.334510      -0.696667       0.004862      -0.040325      -0.023431       0.046891       0.006029      -0.002886       0.002779      -0.020833       0.006170      -0.013845       0.002416       0.011429              1.854581       1.404970      -0.019208      -0.029102       2.359018       0.511367       1.799755          -0.000002
           62              H       0.167452       5.651625      12.392352       0.124210       1.002758 0.75364292E+01  0.73217469E+02                                 1.683614                            1.630744      -0.978242       2.424149                    0.997874       3.465112       9.792055       0.476452       1.323236      -0.699892       0.013098      -0.004068      -0.035655       0.038202       0.003405      -0.007378       0.002004      -0.015750       0.036226      -0.016645       0.002525       0.014120              1.684120       1.532142       0.053037      -0.293278       1.556243       0.007420       1.963975          -0.000002
           63              H       6.791265       7.586741      15.760908       0.127817       1.028290 0.76711358E+01  0.74035188E+02                                 1.645297                            1.593589      -0.862117       2.480405                    0.999096       3.282665       8.918424       0.511215       1.241435      -0.719041      -0.000279       0.028797       0.023626       0.037249       0.002808      -0.004583       0.005924      -0.021461       0.028306      -0.016927       0.002895       0.014032              1.645002       1.393930      -0.002694      -0.061665       2.008712       0.238797       1.532363          -0.000000
           64              H       6.060085       5.600384      16.591436       0.098193       1.200665 0.88814854E+01  0.88837225E+02                                 1.821178                            1.709269      -1.006122       2.400533                    0.997744       3.461844       9.547893       0.496398       1.233578      -0.720806      -0.019812       0.004484       0.046602       0.050837       0.004329      -0.012425       0.011105      -0.012066       0.044419      -0.021593      -0.001351       0.022944              1.862494       1.645792       0.037447      -0.366546       1.591038      -0.229040       2.350651           0.000002
           65              C       3.066412      10.938532      20.285100       0.593669      22.787540 0.25697186E+03  0.53706082E+04                                 7.513433                            5.756893      -0.325677       1.952389                    0.998307      22.639601      64.186227       0.605963       0.483640      -1.011117       0.032066      -0.009677      -0.033954       0.047694      -0.063183       0.052064      -0.059560      -0.015916      -0.044266      -0.061858      -0.056288       0.118146              8.629077       8.865095       1.367960      -2.995865       5.551130       1.192413      11.471007           0.000004
           66              C       1.963201      10.938532      21.328724       0.027630      36.898421 0.43174925E+03  0.10077975E+05                                 9.680008                            6.972046      -0.066840       1.992199                    0.999100      26.826591      75.495642       0.621505       0.422202      -1.066312      -0.026566      -0.000701       0.018024       0.032111       0.009668       0.009844       0.003704      -0.091535      -0.089283      -0.040392      -0.021511       0.061902             11.577936      13.651770      -0.244010      -2.220121       4.726315      -0.762894      16.355723           0.000004
           67              C       0.644803      11.012380      20.905264      -0.153679      33.283482 0.42766740E+03  0.10047602E+05                                 9.082958                            6.978012       0.005826       1.982768                    0.999179      29.402081      85.448515       0.610606       0.426961      -1.053953       0.010293       0.000125       0.011704       0.015587       0.003484       0.009995      -0.004820      -0.046792      -0.021528      -0.025865      -0.001883       0.027748             10.246086      13.441350      -0.302670      -1.051483       4.537325      -0.912819      12.759584           0.000010
           68              C       7.197392      10.992787      21.804092       0.106922      26.150110 0.31357968E+03  0.68129295E+04                                 7.740321                            5.958404       0.234126       2.103001                    0.999738      25.366784      70.743999       0.664013       0.424564      -1.056120       0.023427      -0.010129       0.037940       0.045726      -0.000799       0.024809      -0.003795      -0.068473      -0.085604      -0.049486       0.000729       0.048757              8.693609      11.309428      -0.168501      -0.562299       3.964591      -0.571139      10.806807           0.000008
           69              C       1.101696      10.902361      23.541644       0.032035      28.424688 0.36935178E+03  0.84162921E+04                                 8.296509                            6.565454      -0.104672       1.962804                    0.999250      27.956722      81.620812       0.614193       0.437644      -1.041112      -0.037871      -0.012896      -0.032105       0.051295      -0.000808       0.025394       0.001938      -0.117573      -0.008298      -0.067400       0.007171       0.060229              9.270176      13.071012      -0.165502      -0.980180       4.678263      -0.005052      10.061253          -0.000001
           70              C       2.179145      10.899347      22.697456      -0.076162      39.316465 0.46286904E+03  0.10994228E+05                                10.038633                            7.188833       0.003969       2.003636                    0.999233      27.946819      79.341117       0.615899       0.418687      -1.068523      -0.018029      -0.005935      -0.018783       0.026703       0.007716       0.000034       0.015172      -0.051255      -0.057378      -0.023624      -0.016512       0.040137             12.077143      16.204732      -0.758390       1.325672       5.100408      -0.757649      14.926291           0.000002
           71              C       3.543763      10.716988      23.347672       0.599480      22.414508 0.24806289E+03  0.51427158E+04                                 7.401391                            5.639315      -0.234359       1.979094                    0.999058      22.579500      63.913324       0.614544       0.480753      -1.011876       0.040857       0.006765       0.020476       0.046199       0.053467      -0.046201      -0.061588      -0.032225       0.003879      -0.056514      -0.053302       0.109816              8.524594      11.376573      -1.308753       2.556671       6.175662       1.764128       8.021548           0.000001
           72              C       6.929924      12.629498      17.055876       0.590450      23.337612 0.26471477E+03  0.55661404E+04                                 7.555434                            5.801700      -0.246355       1.965903                    0.999015      22.912841      64.872402       0.610895       0.476830      -1.016075      -0.045604       0.005187       0.022990       0.051334      -0.070111      -0.007446       0.007664      -0.086676      -0.164425      -0.058012      -0.052462       0.110473              8.611579      11.367733       2.995635       0.453492       5.847789      -0.221432       8.619215           0.000001
           73              C       0.751638      13.208224      16.943864      -0.054728      38.450835 0.46000315E+03  0.10892246E+05                                 9.854644                            7.146545      -0.023677       1.995596                    0.999058      27.599471      77.836771       0.621279       0.416354      -1.071682       0.011318       0.023424       0.007678       0.027124      -0.002703       0.005865       0.016205       0.003139       0.156692      -0.032671      -0.023063       0.055734             11.708419      16.065619       1.226388       0.675328      13.309308      -2.270399       5.750331           0.000000
           74              C       1.807115      12.400419      17.320880       0.018000      28.715664 0.37101780E+03  0.84434146E+04                                 8.292908                            6.538165       0.067446       2.017920                    0.999530      27.801655      80.480455       0.622923       0.432064      -1.046976       0.040293       0.037351       0.018060       0.057834       0.023720      -0.015885       0.015242      -0.053785       0.141408      -0.063177       0.010533       0.052644              9.245135      12.895196      -0.857173       0.950898       9.484497      -1.766872       5.355710           0.000001
           75              C       3.352065      14.020551      16.881028       0.099760      26.403725 0.32101197E+03  0.70221464E+04                                 7.828788                            6.050568       0.171963       2.082847                    0.999483      25.570160      71.780880       0.654719       0.427664      -1.053184      -0.028963      -0.030700       0.027744       0.050508       0.018292      -0.007799       0.023324       0.013259       0.119505      -0.045936      -0.001341       0.047277              8.796210      11.591715      -0.272034       0.552939      10.303497      -1.635742       4.493417           0.000003
           76              C       2.365539      14.881105      16.465764      -0.150961      32.437507 0.43104764E+03  0.10145015E+05                                 8.908793                            6.981831       0.050975       1.994972                    0.999355      29.451250      85.613546       0.613669       0.424077      -1.055944      -0.012736      -0.005087       0.010964       0.017558       0.006833      -0.010861       0.000341      -0.018424       0.073528      -0.025895      -0.001098       0.026992              9.987974      13.638300      -0.848002       0.902170      11.328612      -1.588753       4.997012          -0.000001
           77              C       1.041838      14.496795      16.501280       0.020690      35.631344 0.42789585E+03  0.99676321E+04                                 9.465648                            6.943769       0.045752       2.029936                    0.999274      26.756692      75.270470       0.622255       0.422555      -1.065879       0.022374      -0.015112       0.010539       0.028983       0.010123      -0.005987       0.010948       0.001283       0.161034      -0.038572      -0.016822       0.055393             11.206414      13.918054      -1.909462       0.905172      14.423627      -2.299905       5.277562           0.000001
           78              C      -0.029550       0.434045      16.176172       0.573851      22.525146 0.26097764E+03  0.54734497E+04                                 7.418812                            5.778347      -0.219276       1.983262                    0.998877      22.817534      64.726298       0.608714       0.479772      -1.013520      -0.035563       0.022739      -0.014977       0.044789       0.050324       0.043379       0.067229      -0.024417       0.073494      -0.065877      -0.046297       0.112174              8.419995       9.460143      -2.790016      -0.580348       9.995330      -2.086564       5.804512           0.000001
           79              C       3.679391       8.632669      16.517672       0.083893      24.834189 0.31710482E+03  0.68868848E+04                                 7.371322                            5.931321       0.380664       2.140934                    0.999830      25.496548      70.358361       0.677883       0.416036      -1.064869      -0.002585       0.033877      -0.026157       0.042878      -0.015955      -0.009693      -0.028673       0.041713      -0.034743      -0.046617       0.014567       0.032050              8.079200       4.269144       0.872432      -0.360848       9.908966       2.141417      10.059488           0.000002
           80              C       3.551340       7.692238      15.523224      -0.182323      31.051360 0.45242222E+03  0.10762920E+05                                 8.635733                            7.161066       0.114691       2.015513                    0.999166      29.676387      86.344107       0.605727       0.425053      -1.056787      -0.000321       0.007014       0.006639       0.009663       0.002707      -0.002663      -0.016618      -0.008359      -0.033702      -0.020433       0.000753       0.019680              9.372156       5.233873       0.910895      -0.238188      10.950698       2.666609      11.931896          -0.000004
           81              C       3.815777       8.032843      14.206400       0.097568      32.039975 0.42710794E+03  0.10000676E+05                                 8.969072                            7.041822      -0.184686       1.955291                    0.999357      26.805425      77.001123       0.600829       0.435375      -1.052023       0.000163       0.004716       0.003672       0.005979       0.006121      -0.000291      -0.001520      -0.012910       0.018371      -0.011962       0.004454       0.007508             10.329844       5.314046       0.920478       0.039635      13.349405       4.116268      12.326081          -0.000006
           82              C       4.090065       9.375669      13.963252      -0.180572      31.838371 0.45923256E+03  0.10982223E+05                                 8.850986                            7.249207       0.016655       1.989403                    0.997962      29.733379      87.161015       0.596855       0.429121      -1.052698      -0.001919       0.006780       0.005135       0.008719      -0.001333      -0.001595      -0.016831       0.014102       0.015246      -0.020773       0.004635       0.016138              9.840593       5.488936       1.228399       0.371255      13.093343       2.824028      10.939499          -0.000008
           83              C       4.176442      10.252801      15.006876       0.104643      24.723095 0.32263262E+03  0.70821309E+04                                 7.525420                            6.103299       0.121075       2.062908                    0.999666      25.815081      73.120473       0.644463       0.432965      -1.047627      -0.006294      -0.027482       0.028236       0.039902      -0.003654      -0.009028      -0.029389       0.038485      -0.089646      -0.050225       0.014788       0.035438              8.304783       4.595065       0.971019       0.042868      10.219835       2.328723      10.099450          -0.000005
           84              C       6.965536      12.052279      27.139688       0.103234      24.647381 0.31965814E+03  0.69908249E+04                                 7.464156                            6.044446       0.230300       2.102104                    0.999717      25.567734      71.956035       0.653439       0.428606      -1.051750       0.007661       0.013210      -0.042980       0.045612      -0.023489      -0.025324      -0.012321       0.045005      -0.034526      -0.043214      -0.001843       0.045058              8.160886       5.002728       1.181464       1.675295      10.519018       0.505402       8.960911          -0.000006
           85              C       7.408033      13.209731       0.401604      -0.179845      31.426726 0.46347184E+03  0.11095357E+05                                 8.724736                            7.255511       0.062921       1.996544                    0.998974      29.902874      87.350609       0.600681       0.425936      -1.055967       0.000577      -0.007010      -0.008585       0.011098      -0.009771      -0.000898      -0.000577       0.011902       0.092827      -0.026927      -0.004038       0.030965              9.536403       6.209950       1.947672       1.821632      14.070936       0.858384       8.328323          -0.000007
           86              C       7.361813      14.438018      27.024944       0.099655      32.875904 0.41786735E+03  0.97074799E+04                                 9.072075                            6.925404      -0.081996       1.990008                    0.999546      26.458856      75.111700       0.612569       0.430411      -1.057594       0.002088      -0.004669      -0.001403       0.005303      -0.000184       0.001602      -0.000106      -0.007984       0.011869      -0.006225       0.002009       0.004217             10.686207       6.766930       3.179218       2.622957      16.008050       3.087149       9.283641          -0.000006
           87              C       6.848093      14.356635      25.743636      -0.183415      30.295667 0.43679895E+03  0.10293054E+05                                 8.462513                            7.001739       0.150242       2.024452                    0.999512      29.530526      85.314972       0.617564       0.420883      -1.060146       0.005493      -0.008148      -0.006387       0.011720      -0.004311      -0.014723      -0.020652      -0.009970       0.010005      -0.026812       0.000921       0.025891              9.257768       6.217509       1.857413       2.357100      12.253465       2.549765       9.302330          -0.000005
           88              C       6.421508      13.149448      25.243680       0.097253      24.886486 0.32992112E+03  0.72797137E+04                                 7.550652                            6.170988      -0.004529       2.017239                    0.999321      26.101271      74.024146       0.641315       0.432843      -1.048127       0.012612      -0.021585       0.033383       0.041706      -0.015090      -0.012396      -0.020500       0.083764       0.027048      -0.056702       0.014021       0.042681              8.288290       5.225044       1.093441       1.711755      11.181682       1.911924       8.458144          -0.000002
           89              C       4.510588      11.667968       6.625100       0.593669      22.787541 0.25697188E+03  0.53706087E+04                                 7.513433                            5.756893      -0.325677       1.952389                    0.998307      22.639601      64.186225       0.605963       0.483640      -1.011117      -0.032066       0.009677      -0.033954       0.047694      -0.063182      -0.052064       0.059560      -0.015916      -0.044266      -0.061858      -0.056288       0.118146              8.629077       8.865095       1.367960       2.995864       5.551130      -1.192413      11.471007           0.000004
           90              C       5.613799      11.667968       7.668724       0.027630      36.898418 0.43174922E+03  0.10077974E+05                                 9.680007                            6.972045      -0.066840       1.992199                    0.999100      26.826590      75.495637       0.621505       0.422202      -1.066312       0.026566       0.000701       0.018024       0.032111       0.009668      -0.009844      -0.003704      -0.091535      -0.089283      -0.040392      -0.021511       0.061902             11.577935      13.651768      -0.244010       2.220120       4.726315       0.762894      16.355723           0.000005
           91              C       6.932197      11.594120       7.245264      -0.153679      33.283482 0.42766741E+03  0.10047603E+05                                 9.082958                            6.978012       0.005826       1.982768                    0.999179      29.402081      85.448516       0.610606       0.426961      -1.053953      -0.010293      -0.000125       0.011704       0.015587       0.003484      -0.009995       0.004820      -0.046792      -0.021528      -0.025865      -0.001883       0.027748             10.246086      13.441349      -0.302670       1.051483       4.537325       0.912819      12.759585           0.000011
           92              C       0.379608      11.613713       8.144092       0.106922      26.150106 0.31357963E+03  0.68129279E+04                                 7.740320                            5.958403       0.234127       2.103001                    0.999738      25.366782      70.743988       0.664013       0.424564      -1.056121      -0.023427       0.010129       0.037940       0.045727      -0.000799      -0.024809       0.003795      -0.068473      -0.085604      -0.049486       0.000729       0.048757              8.693607      11.309426      -0.168501       0.562299       3.964591       0.571139      10.806805           0.000008
           93              C       6.475304      11.704139       9.881644       0.032035      28.424684 0.36935172E+03  0.84162904E+04                                 8.296508                            6.565453      -0.104672       1.962804                    0.999250      27.956719      81.620801       0.614193       0.437644      -1.041112       0.037871       0.012896      -0.032105       0.051295      -0.000808      -0.025394      -0.001938      -0.117573      -0.008298      -0.067400       0.007171       0.060229              9.270175      13.071010      -0.165501       0.980180       4.678263       0.005052      10.061252          -0.000001
           94              C       5.397855      11.707153       9.037456      -0.076162      39.316464 0.46286904E+03  0.10994228E+05                                10.038633                            7.188832       0.003969       2.003636                    0.999233      27.946819      79.341113       0.615899       0.418687      -1.068523       0.018029       0.005935      -0.018783       0.026703       0.007716      -0.000034      -0.015172      -0.051255      -0.057378      -0.023624      -0.016512       0.040137             12.077143      16.204730      -0.758390      -1.325672       5.100408       0.757650      14.926290           0.000002
           95              C       4.033237      11.889512       9.687672       0.599480      22.414507 0.24806287E+03  0.51427154E+04                                 7.401391                            5.639315      -0.234359       1.979094                    0.999058      22.579499      63.913322       0.614544       0.480753      -1.011876      -0.040857      -0.006765       0.020476       0.046199       0.053467       0.046201       0.061588      -0.032225       0.003879      -0.056514      -0.053302       0.109816              8.524594      11.376573      -1.308753      -2.556671       6.175662      -1.764128       8.021549           0.000001
           96              C       0.647076       9.977002       3.395876       0.590450      23.337609 0.26471476E+03  0.55661403E+04                                 7.555434                            5.801701      -0.246355       1.965903                    0.999015      22.912841      64.872408       0.610895       0.476830      -1.016075       0.045604      -0.005187       0.022990       0.051334      -0.070112       0.007447      -0.007664      -0.086676      -0.164425      -0.058012      -0.052462       0.110473              8.611579      11.367733       2.995634      -0.453492       5.847789       0.221432       8.619216           0.000001
           97              C       6.825362       9.398276       3.283864      -0.054728      38.450828 0.46000290E+03  0.10892239E+05                                 9.854642                            7.146543      -0.023677       1.995596                    0.999058      27.599473      77.836777       0.621279       0.416354      -1.071683      -0.011318      -0.023424       0.007678       0.027124      -0.002703      -0.005865      -0.016205       0.003139       0.156691      -0.032671      -0.023063       0.055734             11.708418      16.065609       1.226377      -0.675330      13.309313       2.270402       5.750331           0.000000
           98              C       5.769886      10.206081       3.660880       0.018000      28.715670 0.37101783E+03  0.84434156E+04                                 8.292910                            6.538165       0.067446       2.017920                    0.999530      27.801655      80.480457       0.622923       0.432064      -1.046976      -0.040293      -0.037351       0.018060       0.057834       0.023721       0.015885      -0.015242      -0.053785       0.141408      -0.063177       0.010533       0.052644              9.245137      12.895198      -0.857183      -0.950901       9.484502       1.766874       5.355712           0.000001
           99              C       4.224935       8.585949       3.221028       0.099760      26.403714 0.32101186E+03  0.70221435E+04                                 7.828786                            6.050567       0.171963       2.082847                    0.999483      25.570160      71.780880       0.654719       0.427664      -1.053184       0.028963       0.030700       0.027744       0.050508       0.018292       0.007799      -0.023324       0.013259       0.119505      -0.045936      -0.001341       0.047277              8.796207      11.591713      -0.272039      -0.552939      10.303491       1.635741       4.493416           0.000002
          100              C       5.211461       7.725395       2.805764      -0.150961      32.437517 0.43104794E+03  0.10145024E+05                                 8.908796                            6.981833       0.050975       1.994972                    0.999355      29.451250      85.613546       0.613669       0.424077      -1.055944       0.012736       0.005087       0.010964       0.017558       0.006833       0.010861      -0.000341      -0.018424       0.073528      -0.025895      -0.001098       0.026992              9.987976      13.638301      -0.848006      -0.902171      11.328614       1.588753       4.997013          -0.000001
          101              C       6.535163       8.109705       2.841280       0.020690      35.631365 0.42789597E+03  0.99676360E+04                                 9.465652                            6.943770       0.045752       2.029936                    0.999274      26.756693      75.270479       0.622255       0.422555      -1.065879      -0.022374       0.015112       0.010539       0.028983       0.010123       0.005987      -0.010948       0.001283       0.161034      -0.038572      -0.016822       0.055393             11.206421      13.918052      -1.909474      -0.905174      14.423646       2.299910       5.277565           0.000001
          102              C       0.029550       7.101455       2.516172       0.573851      22.525148 0.26097756E+03  0.54734477E+04                                 7.418812                            5.778346      -0.219276       1.983262                    0.998877      22.817535      64.726303       0.608714       0.479772      -1.013520       0.035563      -0.022739      -0.014977       0.044789       0.050324      -0.043379      -0.067229      -0.024417       0.073494      -0.065877      -0.046297       0.112174              8.419997       9.460142      -2.790018       0.580347       9.995336       2.086566       5.804512           0.000001
          103              C       3.897609      13.973831       2.857672       0.083893      24.834189 0.31710481E+03  0.68868846E+04                                 7.371322                            5.931321       0.380664       2.140934                    0.999830      25.496548      70.358362       0.677883       0.416036      -1.064869       0.002585      -0.033877      -0.026157       0.042878      -0.015955       0.009693       0.028673       0.041713      -0.034743      -0.046617       0.014567       0.032050              8.079200       4.269144       0.872432       0.360848       9.908966      -2.141416      10.059489           0.000002
          104              C       4.025660      14.914262       1.863224      -0.182322      31.051361 0.45242223E+03  0.10762920E+05                                 8.635733                            7.161066       0.114691       2.015513                    0.999166      29.676387      86.344106       0.605727       0.425053      -1.056787       0.000321      -0.007014       0.006639       0.009663       0.002707       0.002663       0.016618      -0.008359      -0.033702      -0.020433       0.000753       0.019680              9.372156       5.233872       0.910894       0.238188      10.950698      -2.666609      11.931896          -0.000004
          105              C       3.761223      14.573657       0.546400       0.097568      32.039975 0.42710794E+03  0.10000676E+05                                 8.969072                            7.041822      -0.184686       1.955291                    0.999357      26.805425      77.001124       0.600829       0.435375      -1.052023      -0.000163      -0.004716       0.003672       0.005979       0.006121       0.000291       0.001520      -0.012910       0.018371      -0.011962       0.004454       0.007508             10.329844       5.314046       0.920478      -0.039635      13.349406      -4.116268      12.326081          -0.000006
          106              C       3.486935      13.230831       0.303252      -0.180572      31.838366 0.45923247E+03  0.10982221E+05                                 8.850986                            7.249206       0.016656       1.989404                    0.997962      29.733377      87.161008       0.596855       0.429121      -1.052698       0.001919      -0.006780       0.005135       0.008719      -0.001333       0.001595       0.016831       0.014102       0.015246      -0.020773       0.004635       0.016138              9.840592       5.488935       1.228399      -0.371255      13.093342      -2.824028      10.939498          -0.000009
          107              C       3.400558      12.353699       1.346876       0.104643      24.723096 0.32263264E+03  0.70821316E+04                                 7.525420                            6.103300       0.121075       2.062908                    0.999666      25.815082      73.120477       0.644463       0.432965      -1.047627       0.006294       0.027482       0.028236       0.039902      -0.003654       0.009028       0.029389       0.038485      -0.089646      -0.050225       0.014788       0.035438              8.304784       4.595065       0.971019      -0.042868      10.219835      -2.328723      10.099450          -0.000005
          108              C       0.611464      10.554221      13.479688       0.103234      24.647370 0.31965794E+03  0.69908195E+04                                 7.464155                            6.044445       0.230300       2.102104                    0.999717      25.567724      71.956003       0.653439       0.428606      -1.051750      -0.007661      -0.013210      -0.042980       0.045612      -0.023489       0.025324       0.012321       0.045005      -0.034526      -0.043214      -0.001843       0.045058              8.160884       5.002727       1.181464      -1.675295      10.519016      -0.505403       8.960910          -0.000006
          109              C       0.168967       9.396769      14.061604      -0.179845      31.426732 0.46347191E+03  0.11095359E+05                                 8.724735                            7.255510       0.062921       1.996544                    0.998974      29.902877      87.350605       0.600682       0.425935      -1.055967      -0.000577       0.007010      -0.008585       0.011098      -0.009771       0.000898       0.000577       0.011902       0.092827      -0.026927      -0.004038       0.030965              9.536402       6.209950       1.947672      -1.821632      14.070935      -0.858384       8.328322          -0.000007
          110              C       0.215187       8.168482      13.364944       0.099656      32.875922 0.41786761E+03  0.97074871E+04                                 9.072077                            6.925405      -0.081996       1.990008                    0.999546      26.458864      75.111718       0.612569       0.430411      -1.057594      -0.002088       0.004669      -0.001403       0.005303      -0.000184      -0.001602       0.000106      -0.007984       0.011869      -0.006225       0.002009       0.004217             10.686209       6.766931       3.179219      -2.622957      16.008054      -3.087150       9.283642          -0.000006
          111              C       0.728907       8.249865      12.083636      -0.183415      30.295663 0.43679896E+03  0.10293054E+05                                 8.462512                            7.001739       0.150242       2.024452                    0.999512      29.530523      85.314958       0.617564       0.420883      -1.060146      -0.005493       0.008148      -0.006387       0.011720      -0.004311       0.014723       0.020652      -0.009970       0.010005      -0.026812       0.000921       0.025891              9.257767       6.217510       1.857414      -2.357101      12.253461      -2.549764       9.302329          -0.000005
          112              C       1.155493       9.457052      11.583680       0.097253      24.886482 0.32992111E+03  0.72797135E+04                                 7.550651                            6.170987      -0.004529       2.017239                    0.999321      26.101272      74.024146       0.641315       0.432843      -1.048127      -0.012612       0.021585       0.033383       0.041706      -0.015090       0.012396       0.020500       0.083764       0.027048      -0.056702       0.014021       0.042681              8.288289       5.225044       1.093440      -1.711755      11.181678      -1.911923       8.458144          -0.000002
          113              C       4.510588       4.132468       7.034900       0.593669      22.787539 0.25697186E+03  0.53706080E+04                                 7.513433                            5.756893      -0.325677       1.952389                    0.998307      22.639599      64.186218       0.605963       0.483640      -1.011117      -0.032066       0.009677       0.033954       0.047694      -0.063182       0.052064      -0.059560      -0.015916      -0.044266      -0.061858      -0.056288       0.118146              8.629077       8.865094       1.367960      -2.995864       5.551130       1.192413      11.471006           0.000004
          114              C       5.613799       4.132468       5.991276       0.027629      36.898417 0.43174921E+03  0.10077974E+05                                 9.680007                            6.972045      -0.066840       1.992200                    0.999100      26.826590      75.495635       0.621505       0.422202      -1.066312       0.026566       0.000701      -0.018024       0.032111       0.009668       0.009844       0.003704      -0.091535      -0.089283      -0.040392      -0.021511       0.061902             11.577935      13.651768      -0.244010      -2.220120       4.726315      -0.762894      16.355721           0.000005
          115              C       6.932197       4.058620       6.414736      -0.153679      33.283482 0.42766740E+03  0.10047602E+05                                 9.082958                            6.978012       0.005826       1.982768                    0.999179      29.402081      85.448515       0.610606       0.426961      -1.053953      -0.010293      -0.000125      -0.011704       0.015587       0.003484       0.009995      -0.004820      -0.046792      -0.021528      -0.025865      -0.001883       0.027748             10.246086      13.441349      -0.302670      -1.051483       4.537325      -0.912819      12.759584           0.000011
          116              C       0.379608       4.078213       5.515908       0.106922      26.150110 0.31357970E+03  0.68129299E+04                                 7.740321                            5.958404       0.234126       2.103001                    0.999738      25.366785      70.744000       0.664013       0.424564      -1.056121      -0.023427       0.010129      -0.037940       0.045726      -0.000799       0.024809      -0.003795      -0.068473      -0.085604      -0.049486       0.000729       0.048757              8.693608      11.309428      -0.168501      -0.562299       3.964591      -0.571139      10.806806           0.000008
          117              C       6.475304       4.168639       3.778356       0.032035      28.424686 0.36935176E+03  0.84162915E+04                                 8.296509                            6.565454      -0.104672       1.962804                    0.999250      27.956721      81.620811       0.614193       0.437644      -1.041112       0.037871       0.012896       0.032105       0.051295      -0.000808       0.025394       0.001938      -0.117573      -0.008298      -0.067400       0.007171       0.060229              9.270176      13.071012      -0.165501      -0.980180       4.678263      -0.005052      10.061252          -0.000001
          118              C       5.397855       4.171653       4.622544      -0.076162      39.316469 0.46286910E+03  0.10994230E+05                                10.038633                            7.188833       0.003969       2.003636                    0.999233      27.946821      79.341120       0.615899       0.418687      -1.068523       0.018029       0.005935       0.018783       0.026703       0.007716       0.000034       0.015172      -0.051255      -0.057378      -0.023624      -0.016512       0.040137             12.077143      16.204732      -0.758390       1.325672       5.100408      -0.757650      14.926290           0.000002
          119              C       4.033237       4.354012       3.972328       0.599480      22.414507 0.24806287E+03  0.51427153E+04                                 7.401391                            5.639315      -0.234359       1.979094                    0.999058      22.579499      63.913319       0.614544       0.480753      -1.011876      -0.040857      -0.006765      -0.020476       0.046199       0.053467      -0.046201      -0.061588      -0.032225       0.003879      -0.056514      -0.053302       0.109816              8.524594      11.376572      -1.308753       2.556671       6.175661       1.764128       8.021548           0.000001
          120              C       0.647076       2.441502      10.264124       0.590450      23.337611 0.26471478E+03  0.55661408E+04                                 7.555434                            5.801701      -0.246355       1.965903                    0.999015      22.912842      64.872408       0.610895       0.476830      -1.016075       0.045604      -0.005187      -0.022990       0.051334      -0.070112      -0.007446       0.007664      -0.086676      -0.164425      -0.058012      -0.052462       0.110473              8.611579      11.367733       2.995634       0.453492       5.847789      -0.221432       8.619215           0.000001
          121              C       6.825362       1.862776      10.376136      -0.054728      38.450831 0.46000293E+03  0.10892240E+05                                 9.854643                            7.146543      -0.023677       1.995596                    0.999058      27.599474      77.836782       0.621279       0.416354      -1.071682      -0.011318      -0.023424      -0.007678       0.027124      -0.002703       0.005865       0.016205       0.003139       0.156691      -0.032671      -0.023063       0.055734             11.708419      16.065610       1.226378       0.675330      13.309314      -2.270403       5.750331           0.000000
          122              C       5.769886       2.670581       9.999120       0.018000      28.715671 0.37101783E+03  0.84434157E+04                                 8.292910                            6.538165       0.067446       2.017920                    0.999530      27.801656      80.480460       0.622923       0.432064      -1.046976      -0.040293      -0.037351      -0.018060       0.057834       0.023721      -0.015885       0.015242      -0.053785       0.141408      -0.063177       0.010533       0.052644              9.245137      12.895198      -0.857183       0.950901       9.484502      -1.766874       5.355712           0.000001
          123              C       4.224935       1.050449      10.438972       0.099760      26.403717 0.32101192E+03  0.70221451E+04                                 7.828786                            6.050567       0.171963       2.082847                    0.999483      25.570162      71.780888       0.654719       0.427664      -1.053184       0.028963       0.030700      -0.027744       0.050508       0.018292      -0.007799       0.023324       0.013259       0.119505      -0.045936      -0.001341       0.047277              8.796207      11.591714      -0.272039       0.552939      10.303492      -1.635741       4.493416           0.000003
          124              C       5.211461       0.189895      10.854236      -0.150961      32.437523 0.43104803E+03  0.10145026E+05                                 8.908797                            6.981834       0.050975       1.994972                    0.999355      29.451253      85.613563       0.613669       0.424077      -1.055944       0.012736       0.005087      -0.010964       0.017558       0.006833      -0.010861       0.000341      -0.018424       0.073528      -0.025895      -0.001098       0.026992              9.987978      13.638304      -0.848006       0.902171      11.328617      -1.588754       4.997014          -0.000001
          125              C       6.535163       0.574205      10.818720       0.020690      35.631366 0.42789599E+03  0.99676364E+04                                 9.465652                            6.943770       0.045752       2.029936                    0.999274      26.756694      75.270480       0.622255       0.422555      -1.065879      -0.022374       0.015112      -0.010539       0.028983       0.010123      -0.005987       0.010947       0.001283       0.161034      -0.038572      -0.016822       0.055393             11.206421      13.918052      -1.909474       0.905174      14.423646      -2.299910       5.277565           0.000001
          126              C       0.029550      14.636955      11.143828       0.573851      22.525149 0.26097756E+03  0.54734478E+04                                 7.418812                            5.778346      -0.219276       1.983262                    0.998877      22.817535      64.726301       0.608714       0.479772      -1.013520       0.035563      -0.022739       0.014977       0.044789       0.050324       0.043379       0.067229      -0.024417       0.073494      -0.065877      -0.046297       0.112174              8.419996       9.460142      -2.790018      -0.580347       9.995336      -2.086566       5.804512           0.000001
          127              C       3.897609       6.438331      10.802328       0.083893      24.834192 0.31710487E+03  0.68868863E+04                                 7.371323                            5.931322       0.380664       2.140934                    0.999830      25.496550      70.358370       0.677883       0.416036      -1.064869       0.002585      -0.033877       0.026157       0.042878      -0.015955      -0.009693      -0.028673       0.041713      -0.034743      -0.046617       0.014567       0.032050              8.079200       4.269145       0.872432      -0.360848       9.908967       2.141417      10.059489           0.000002
          128              C       4.025660       7.378762      11.796776      -0.182322      31.051358 0.45242220E+03  0.10762919E+05                                 8.635732                            7.161066       0.114691       2.015513                    0.999166      29.676386      86.344103       0.605727       0.425053      -1.056787       0.000321      -0.007014      -0.006639       0.009663       0.002707      -0.002663      -0.016618      -0.008359      -0.033702      -0.020433       0.000753       0.019680              9.372155       5.233872       0.910894      -0.238188      10.950698       2.666609      11.931895          -0.000004
          129              C       3.761223       7.038157      13.113600       0.097569      32.039970 0.42710787E+03  0.10000674E+05                                 8.969071                            7.041821      -0.184686       1.955291                    0.999357      26.805422      77.001111       0.600829       0.435375      -1.052023      -0.000163      -0.004716      -0.003672       0.005979       0.006121      -0.000291      -0.001520      -0.012910       0.018371      -0.011962       0.004454       0.007508             10.329843       5.314045       0.920478       0.039634      13.349404       4.116267      12.326080          -0.000006
          130              C       3.486935       5.695331      13.356748      -0.180572      31.838370 0.45923256E+03  0.10982223E+05                                 8.850987                            7.249207       0.016655       1.989403                    0.997962      29.733379      87.161017       0.596855       0.429121      -1.052698       0.001919      -0.006780      -0.005135       0.008719      -0.001333      -0.001595      -0.016831       0.014102       0.015246      -0.020773       0.004635       0.016138              9.840593       5.488936       1.228399       0.371255      13.093343       2.824028      10.939499          -0.000008
          131              C       3.400558       4.818199      12.313124       0.104643      24.723096 0.32263264E+03  0.70821315E+04                                 7.525420                            6.103300       0.121075       2.062908                    0.999666      25.815082      73.120479       0.644463       0.432965      -1.047627       0.006294       0.027482      -0.028236       0.039902      -0.003654      -0.009028      -0.029389       0.038485      -0.089646      -0.050225       0.014788       0.035438              8.304784       4.595066       0.971019       0.042868      10.219836       2.328723      10.099450          -0.000005
          132              C       0.611464       3.018721       0.180312       0.103234      24.647374 0.31965794E+03  0.69908198E+04                                 7.464155                            6.044445       0.230300       2.102104                    0.999717      25.567724      71.956004       0.653439       0.428606      -1.051750      -0.007661      -0.013210       0.042980       0.045612      -0.023489      -0.025324      -0.012321       0.045005      -0.034526      -0.043214      -0.001843       0.045058              8.160885       5.002727       1.181464       1.675296      10.519016       0.505402       8.960912          -0.000006
          133              C       0.168967       1.861269      26.918396      -0.179845      31.426737 0.46347202E+03  0.11095362E+05                                 8.724736                            7.255511       0.062921       1.996544                    0.998974      29.902880      87.350617       0.600682       0.425935      -1.055967      -0.000577       0.007010       0.008585       0.011098      -0.009771      -0.000898      -0.000577       0.011902       0.092827      -0.026927      -0.004038       0.030965              9.536404       6.209951       1.947673       1.821632      14.070938       0.858385       8.328323          -0.000007
          134              C       0.215187       0.632982       0.295056       0.099656      32.875912 0.41786752E+03  0.97074846E+04                                 9.072075                            6.925405      -0.081996       1.990008                    0.999546      26.458862      75.111713       0.612569       0.430411      -1.057594      -0.002088       0.004669       0.001403       0.005303      -0.000184       0.001602      -0.000106      -0.007984       0.011869      -0.006225       0.002009       0.004217             10.686206       6.766930       3.179217       2.622956      16.008050       3.087149       9.283639          -0.000006
          135              C       0.728907       0.714365       1.576364      -0.183415      30.295666 0.43679924E+03  0.10293062E+05                                 8.462513                            7.001741       0.150242       2.024452                    0.999512      29.530522      85.314953       0.617564       0.420883      -1.060146      -0.005493       0.008148       0.006387       0.011720      -0.004311      -0.014723      -0.020652      -0.009970       0.010005      -0.026812       0.000921       0.025891              9.257767       6.217511       1.857412       2.357100      12.253461       2.549762       9.302329          -0.000005
          136              C       1.155493       1.921553       2.076320       0.097253      24.886473 0.32992105E+03  0.72797118E+04                                 7.550649                            6.170987      -0.004529       2.017239                    0.999321      26.101271      74.024144       0.641315       0.432843      -1.048127      -0.012612       0.021585      -0.033383       0.041706      -0.015090      -0.012396      -0.020500       0.083764       0.027048      -0.056702       0.014021       0.042681              8.288286       5.225042       1.093436       1.711754      11.181672       1.911915       8.458143          -0.000002
          137              C       3.066412       3.403032      20.694900       0.593669      22.787538 0.25697184E+03  0.53706078E+04                                 7.513433                            5.756893      -0.325677       1.952389                    0.998307      22.639600      64.186224       0.605963       0.483640      -1.011117       0.032066      -0.009677       0.033954       0.047694      -0.063183      -0.052064       0.059560      -0.015916      -0.044266      -0.061858      -0.056288       0.118146              8.629077       8.865095       1.367960       2.995865       5.551130      -1.192413      11.471006           0.000004
          138              C       1.963201       3.403032      19.651276       0.027629      36.898420 0.43174924E+03  0.10077975E+05                                 9.680008                            6.972046      -0.066840       1.992199                    0.999100      26.826591      75.495641       0.621505       0.422202      -1.066312      -0.026566      -0.000701      -0.018024       0.032111       0.009668      -0.009844      -0.003704      -0.091535      -0.089283      -0.040392      -0.021511       0.061902             11.577936      13.651770      -0.244010       2.220121       4.726315       0.762894      16.355723           0.000004
          139              C       0.644803       3.476880      20.074736      -0.153679      33.283487 0.42766747E+03  0.10047605E+05                                 9.082960                            6.978013       0.005825       1.982768                    0.999179      29.402084      85.448530       0.610606       0.426961      -1.053953       0.010293       0.000125      -0.011704       0.015587       0.003484      -0.009995       0.004820      -0.046792      -0.021528      -0.025865      -0.001883       0.027748             10.246088      13.441352      -0.302670       1.051484       4.537325       0.912819      12.759586           0.000010
          140              C       7.197392       3.457287      19.175908       0.106922      26.150109 0.31357968E+03  0.68129293E+04                                 7.740321                            5.958404       0.234126       2.103001                    0.999738      25.366784      70.743998       0.664013       0.424564      -1.056120       0.023427      -0.010129      -0.037940       0.045727      -0.000799      -0.024809       0.003795      -0.068473      -0.085604      -0.049486       0.000729       0.048757              8.693608      11.309428      -0.168501       0.562300       3.964591       0.571139      10.806806           0.000008
          141              C       1.101696       3.366861      17.438356       0.032035      28.424683 0.36935172E+03  0.84162903E+04                                 8.296508                            6.565453      -0.104672       1.962804                    0.999250      27.956719      81.620801       0.614193       0.437644      -1.041112      -0.037871      -0.012896       0.032105       0.051295      -0.000808      -0.025394      -0.001938      -0.117573      -0.008298      -0.067400       0.007171       0.060229              9.270175      13.071010      -0.165502       0.980180       4.678263       0.005052      10.061252          -0.000001
          142              C       2.179145       3.363847      18.282544      -0.076162      39.316469 0.46286911E+03  0.10994230E+05                                10.038634                            7.188833       0.003968       2.003636                    0.999233      27.946821      79.341124       0.615899       0.418687      -1.068523      -0.018029      -0.005935       0.018783       0.026703       0.007716      -0.000034      -0.015172      -0.051256      -0.057378      -0.023624      -0.016512       0.040137             12.077144      16.204732      -0.758390      -1.325672       5.100408       0.757649      14.926292           0.000002
          143              C       3.543763       3.181488      17.632328       0.599480      22.414505 0.24806286E+03  0.51427149E+04                                 7.401390                            5.639315      -0.234359       1.979094                    0.999058      22.579498      63.913316       0.614544       0.480753      -1.011876       0.040857       0.006765      -0.020476       0.046199       0.053467       0.046201       0.061588      -0.032225       0.003879      -0.056514      -0.053302       0.109816              8.524593      11.376571      -1.308753      -2.556671       6.175661      -1.764128       8.021548           0.000001
          144              C       6.929924       5.093998      23.924124       0.590450      23.337611 0.26471474E+03  0.55661398E+04                                 7.555434                            5.801700      -0.246355       1.965903                    0.999015      22.912840      64.872403       0.610895       0.476830      -1.016075      -0.045604       0.005187      -0.022990       0.051334      -0.070112       0.007446      -0.007664      -0.086676      -0.164425      -0.058012      -0.052462       0.110473              8.611579      11.367733       2.995635      -0.453492       5.847789       0.221432       8.619216           0.000001
          145              C       0.751638       5.672724      24.036136      -0.054728      38.450836 0.46000318E+03  0.10892247E+05                                 9.854644                            7.146545      -0.023677       1.995596                    0.999058      27.599472      77.836773       0.621279       0.416354      -1.071683       0.011318       0.023424      -0.007678       0.027124      -0.002703      -0.005865      -0.016205       0.003139       0.156691      -0.032671      -0.023063       0.055734             11.708419      16.065619       1.226388      -0.675328      13.309308       2.270400       5.750331           0.000000
          146              C       1.807115       4.864919      23.659120       0.018000      28.715663 0.37101779E+03  0.84434145E+04                                 8.292908                            6.538164       0.067446       2.017920                    0.999530      27.801654      80.480452       0.622923       0.432064      -1.046976       0.040293       0.037351      -0.018060       0.057834       0.023721       0.015885      -0.015242      -0.053785       0.141408      -0.063177       0.010533       0.052644              9.245134      12.895195      -0.857173      -0.950897       9.484497       1.766872       5.355710           0.000001
          147              C       3.352065       6.485051      24.098972       0.099760      26.403727 0.32101201E+03  0.70221475E+04                                 7.828789                            6.050568       0.171963       2.082847                    0.999483      25.570161      71.780886       0.654719       0.427664      -1.053184      -0.028963      -0.030700      -0.027744       0.050508       0.018292       0.007799      -0.023324       0.013259       0.119505      -0.045936      -0.001341       0.047277              8.796211      11.591717      -0.272034      -0.552939      10.303498       1.635742       4.493417           0.000002
          148              C       2.365539       7.345605      24.514236      -0.150961      32.437513 0.43104775E+03  0.10145018E+05                                 8.908795                            6.981831       0.050975       1.994972                    0.999355      29.451254      85.613563       0.613669       0.424077      -1.055944      -0.012736      -0.005087      -0.010964       0.017558       0.006833       0.010861      -0.000341      -0.018424       0.073528      -0.025895      -0.001098       0.026992              9.987976      13.638302      -0.848003      -0.902171      11.328613       1.588753       4.997013          -0.000001
          149              C       1.041838       6.961295      24.478720       0.020690      35.631347 0.42789587E+03  0.99676331E+04                                 9.465649                            6.943769       0.045752       2.029936                    0.999274      26.756693      75.270478       0.622255       0.422555      -1.065879       0.022374      -0.015112      -0.010539       0.028983       0.010123       0.005987      -0.010948       0.001283       0.161034      -0.038572      -0.016822       0.055393             11.206416      13.918056      -1.909463      -0.905172      14.423629       2.299906       5.277562           0.000001
          150              C      -0.029550       7.969545      24.803828       0.573851      22.525147 0.26097764E+03  0.54734499E+04                                 7.418812                            5.778347      -0.219276       1.983262                    0.998877      22.817535      64.726302       0.608714       0.479772      -1.013520      -0.035563       0.022739       0.014977       0.044789       0.050324      -0.043379      -0.067229      -0.024418       0.073494      -0.065877      -0.046297       0.112174              8.419995       9.460144      -2.790016       0.580348       9.995330       2.086564       5.804512           0.000001
          151              C       3.679391       1.097169      24.462328       0.083893      24.834188 0.31710479E+03  0.68868841E+04                                 7.371322                            5.931321       0.380665       2.140934                    0.999830      25.496547      70.358359       0.677883       0.416036      -1.064869      -0.002585       0.033877       0.026157       0.042878      -0.015955       0.009693       0.028673       0.041713      -0.034743      -0.046617       0.014567       0.032050              8.079199       4.269144       0.872432       0.360848       9.908966      -2.141416      10.059488           0.000002
          152              C       3.551340       0.156738      25.456776      -0.182322      31.051356 0.45242216E+03  0.10762918E+05                                 8.635732                            7.161066       0.114691       2.015513                    0.999166      29.676384      86.344096       0.605727       0.425053      -1.056787      -0.000321       0.007014      -0.006639       0.009663       0.002707       0.002663       0.016618      -0.008359      -0.033702      -0.020433       0.000753       0.019680              9.372155       5.233872       0.910895       0.238188      10.950697      -2.666609      11.931895          -0.000004
          153              C       3.815777       0.497343      26.773600       0.097569      32.039973 0.42710791E+03  0.10000675E+05                                 8.969071                            7.041821      -0.184686       1.955291                    0.999357      26.805423      77.001114       0.600829       0.435375      -1.052023       0.000163       0.004716      -0.003672       0.005979       0.006121       0.000291       0.001520      -0.012910       0.018371      -0.011962       0.004454       0.007508             10.329843       5.314045       0.920478      -0.039635      13.349405      -4.116267      12.326080          -0.000006
          154              C       4.090065       1.840169      27.016748      -0.180572      31.838367 0.45923248E+03  0.10982221E+05                                 8.850986                            7.249206       0.016656       1.989404                    0.997962      29.733377      87.161008       0.596855       0.429121      -1.052698      -0.001919       0.006780      -0.005135       0.008719      -0.001333       0.001595       0.016831       0.014102       0.015246      -0.020773       0.004635       0.016138              9.840592       5.488935       1.228399      -0.371255      13.093343      -2.824028      10.939499          -0.000009
          155              C       4.176442       2.717301      25.973124       0.104643      24.723096 0.32263264E+03  0.70821316E+04                                 7.525420                            6.103300       0.121075       2.062908                    0.999666      25.815082      73.120478       0.644463       0.432965      -1.047627      -0.006294      -0.027482      -0.028236       0.039902      -0.003654       0.009028       0.029389       0.038485      -0.089646      -0.050225       0.014788       0.035438              8.304784       4.595066       0.971019      -0.042868      10.219836      -2.328723      10.099450          -0.000005
          156              C       6.965536       4.516779      13.840312       0.103234      24.647388 0.31965835E+03  0.69908305E+04                                 7.464157                            6.044448       0.230300       2.102104                    0.999717      25.567735      71.956036       0.653439       0.428606      -1.051750       0.007661       0.013210       0.042980       0.045612      -0.023489       0.025324       0.012321       0.045006      -0.034526      -0.043214      -0.001843       0.045058              8.160887       5.002728       1.181463      -1.675294      10.519020      -0.505400       8.960912          -0.000006
          157              C       7.408033       5.674232      13.258396      -0.179845      31.426721 0.46347181E+03  0.11095356E+05                                 8.724735                            7.255511       0.062921       1.996544                    0.998974      29.902872      87.350603       0.600681       0.425936      -1.055967       0.000577      -0.007010       0.008585       0.011098      -0.009771       0.000898       0.000577       0.011902       0.092827      -0.026927      -0.004038       0.030965              9.536402       6.209949       1.947670      -1.821630      14.070937      -0.858376       8.328321          -0.000007
          158              C       7.361813       6.902518      13.955056       0.099656      32.875892 0.41786707E+03  0.97074719E+04                                 9.072073                            6.925402      -0.081996       1.990008                    0.999546      26.458854      75.111694       0.612569       0.430411      -1.057594       0.002088      -0.004669       0.001403       0.005303      -0.000184      -0.001602       0.000106      -0.007984       0.011869      -0.006225       0.002009       0.004217             10.686204       6.766928       3.179216      -2.622956      16.008044      -3.087146       9.283640          -0.000006
          159              C       6.848093       6.821135      15.236364      -0.183415      30.295672 0.43679899E+03  0.10293055E+05                                 8.462514                            7.001739       0.150242       2.024452                    0.999512      29.530527      85.314974       0.617564       0.420883      -1.060146       0.005493      -0.008148       0.006387       0.011720      -0.004311       0.014723       0.020652      -0.009970       0.010005      -0.026812       0.000921       0.025891              9.257769       6.217510       1.857413      -2.357101      12.253465      -2.549765       9.302332          -0.000005
          160              C       6.421508       5.613948      15.736320       0.097253      24.886488 0.32992113E+03  0.72797141E+04                                 7.550652                            6.170988      -0.004529       2.017239                    0.999321      26.101272      74.024150       0.641315       0.432843      -1.048127       0.012612      -0.021585      -0.033383       0.041706      -0.015090       0.012396       0.020500       0.083764       0.027048      -0.056702       0.014021       0.042681              8.288291       5.225044       1.093442      -1.711755      11.181683      -1.911925       8.458145          -0.000002
          161              N       7.409548      10.897840      23.123648      -0.247126      36.115054 0.53128188E+03  0.12874443E+05                                 9.070149                            7.443810       0.122459       2.060549                    0.998269      27.962020      76.489615       0.646258       0.391108      -1.102686       0.133730      -0.018284      -0.116929       0.178579       0.007726       0.089454      -0.011120      -0.049522      -0.016444      -0.104903       0.028629       0.076274             10.022129      12.533732      -0.038927       0.603543       5.295114      -0.502756      12.237540           0.000000
          162              N       3.089901      12.786236      17.301756      -0.217724      34.781346 0.50003052E+03  0.11934968E+05                                 8.847571                            7.217000       0.128548       2.072075                    0.998408      27.317837      74.165524       0.656951       0.390614      -1.103026      -0.120997       0.105276      -0.028948       0.162976       0.072377      -0.025120       0.010949      -0.003997       0.038926      -0.085604       0.017829       0.067775              9.766611      12.272843       0.735621       0.144629      11.459691      -1.813684       5.567300          -0.000001
          163              N       4.033237       9.903154      16.271792      -0.220622      33.744211 0.51284157E+03  0.12320935E+05                                 8.675536                            7.322732       0.052809       2.042439                    0.998769      27.566557      75.135808       0.650207       0.392098      -1.101755      -0.030679      -0.095044      -0.113057       0.150852       0.005676      -0.020207      -0.073510       0.014522      -0.033446      -0.081361       0.008657       0.072704              9.455805       5.319011       1.128158      -0.239161      11.440372       1.702547      11.608031          -0.000002
          164              N       6.491974      12.001037      25.907556      -0.202268      32.912418 0.49868872E+03  0.11902498E+05                                 8.547889                            7.235828       0.047314       2.051395                    0.998243      27.102028      73.730906       0.651808       0.393712      -1.100152       0.062755       0.127713       0.055856       0.152868      -0.042837       0.000336      -0.057249       0.067461       0.074569      -0.090756       0.022221       0.068535              9.253898       5.771182       0.483421       1.752488      10.911358       1.169365      11.079155          -0.000004
          165              N       0.167452      11.708660       9.463648      -0.247126      36.115054 0.53128188E+03  0.12874443E+05                                 9.070148                            7.443810       0.122459       2.060549                    0.998269      27.962020      76.489614       0.646258       0.391108      -1.102686      -0.133730       0.018284      -0.116929       0.178579       0.007726      -0.089454       0.011120      -0.049522      -0.016444      -0.104903       0.028629       0.076274             10.022129      12.533732      -0.038927      -0.603543       5.295114       0.502757      12.237540           0.000000
          166              N       4.487099       9.820264       3.641756      -0.217725      34.781357 0.50003090E+03  0.11934979E+05                                 8.847573                            7.217002       0.128548       2.072075                    0.998408      27.317838      74.165526       0.656951       0.390614      -1.103026       0.120997      -0.105276      -0.028948       0.162976       0.072377       0.025120      -0.010949      -0.003997       0.038926      -0.085604       0.017829       0.067775              9.766613      12.272846       0.735619      -0.144630      11.459692       1.813684       5.567301          -0.000001
          167              N       3.543763      12.703346       2.611792      -0.220622      33.744211 0.51284157E+03  0.12320935E+05                                 8.675536                            7.322732       0.052809       2.042439                    0.998769      27.566557      75.135809       0.650206       0.392098      -1.101755       0.030679       0.095044      -0.113057       0.150852       0.005676       0.020207       0.073510       0.014522      -0.033446      -0.081361       0.008657       0.072704              9.455805       5.319011       1.128158       0.239162      11.440372      -1.702546      11.608031          -0.000002
          168              N       1.085026      10.605463      12.247556      -0.202268      32.912418 0.49868873E+03  0.11902498E+05                                 8.547889                            7.235827       0.047314       2.051395                    0.998243      27.102027      73.730901       0.651808       0.393712      -1.100152      -0.062755      -0.127713       0.055856       0.152868      -0.042837      -0.000336       0.057249       0.067461       0.074569      -0.090756       0.022221       0.068535              9.253898       5.771182       0.483419      -1.752488      10.911357      -1.169365      11.079155          -0.000004
          169              N       0.167452       4.173160       4.196352      -0.247126      36.115054 0.53128188E+03  0.12874443E+05                                 9.070148                            7.443810       0.122459       2.060549                    0.998269      27.962020      76.489614       0.646258       0.391108      -1.102686      -0.133730       0.018284       0.116929       0.178579       0.007726       0.089454      -0.011120      -0.049522      -0.016444      -0.104903       0.028629       0.076274             10.022129      12.533732      -0.038927       0.603543       5.295114      -0.502757      12.237540           0.000000
          170              N       4.487099       2.284764      10.018244      -0.217724      34.781355 0.50003087E+03  0.11934978E+05                                 8.847572                            7.217002       0.128548       2.072075                    0.998408      27.317837      74.165524       0.656951       0.390614      -1.103026       0.120997      -0.105276       0.028948       0.162976       0.072377      -0.025120       0.010949      -0.003997       0.038926      -0.085604       0.017829       0.067775              9.766613      12.272845       0.735619       0.144630      11.459692      -1.813684       5.567301          -0.000001
          171              N       3.543763       5.167846      11.048208      -0.220622      33.744211 0.51284157E+03  0.12320935E+05                                 8.675536                            7.322732       0.052809       2.042439                    0.998769      27.566557      75.135809       0.650207       0.392098      -1.101755       0.030679       0.095044       0.113057       0.150852       0.005676      -0.020207      -0.073510       0.014522      -0.033446      -0.081361       0.008657       0.072704              9.455805       5.319011       1.128158      -0.239161      11.440373       1.702547      11.608030          -0.000002
          172              N       1.085026       3.069963       1.412444      -0.202268      32.912408 0.49868841E+03  0.11902488E+05                                 8.547887                            7.235825       0.047314       2.051395                    0.998243      27.102027      73.730902       0.651808       0.393712      -1.100152      -0.062755      -0.127713      -0.055856       0.152868      -0.042837       0.000336      -0.057249       0.067461       0.074569      -0.090756       0.022221       0.068535              9.253896       5.771181       0.483418       1.752489      10.911353       1.169362      11.079155          -0.000004
          173              N       7.409548       3.362340      17.856352      -0.247126      36.115054 0.53128188E+03  0.12874443E+05                                 9.070148                            7.443810       0.122459       2.060549                    0.998269      27.962020      76.489613       0.646258       0.391108      -1.102686       0.133730      -0.018284       0.116929       0.178579       0.007726      -0.089454       0.011120      -0.049522      -0.016444      -0.104903       0.028629       0.076274             10.022129      12.533732      -0.038927      -0.603543       5.295114       0.502756      12.237540           0.000000
          174              N       3.089901       5.250736      23.678244      -0.217724      34.781346 0.50003052E+03  0.11934968E+05                                 8.847571                            7.216999       0.128548       2.072075                    0.998408      27.317837      74.165524       0.656951       0.390614      -1.103026      -0.120997       0.105276       0.028948       0.162976       0.072377       0.025120      -0.010949      -0.003997       0.038926      -0.085604       0.017829       0.067775              9.766611      12.272842       0.735621      -0.144629      11.459691       1.813684       5.567300          -0.000001
          175              N       4.033237       2.367654      24.708208      -0.220622      33.744211 0.51284157E+03  0.12320935E+05                                 8.675536                            7.322732       0.052809       2.042439                    0.998769      27.566557      75.135807       0.650207       0.392098      -1.101755      -0.030679      -0.095044       0.113057       0.150852       0.005676       0.020207       0.073510       0.014522      -0.033446      -0.081361       0.008657       0.072704              9.455804       5.319011       1.128158       0.239161      11.440372      -1.702546      11.608030          -0.000002
          176              N       6.491974       4.465537      15.072444      -0.202268      32.912413 0.49868871E+03  0.11902497E+05                                 8.547888                            7.235827       0.047314       2.051395                    0.998243      27.102028      73.730905       0.651808       0.393712      -1.100152       0.062755       0.127713      -0.055856       0.152868      -0.042837      -0.000336       0.057249       0.067461       0.074569      -0.090756       0.022221       0.068535              9.253897       5.771181       0.483420      -1.752487      10.911358      -1.169364      11.079152          -0.000004
          177              O       3.993079      11.758394      20.394380      -0.552338      28.605197 0.46160762E+03  0.10684739E+05                                 7.309157                            6.588319       0.690642       2.267510                    0.998058      27.352507      70.613449       0.750426       0.352620      -1.143796       0.002670      -0.012608      -0.009173       0.015819       0.028409       0.025583      -0.050901       0.026637      -0.137398      -0.086964       0.032036       0.054928              7.604094       9.318885       2.418033      -0.175510       6.197619      -0.112123       7.295776           0.000010
          178              O       2.929268      10.192517      19.309776      -0.570682      32.644438 0.48978720E+03  0.11513953E+05                                 8.070371                            6.808551       0.420628       2.178091                    0.996449      27.738139      72.324591       0.734101       0.354922      -1.141169       0.010397       0.028910       0.019689       0.036490      -0.040179       0.013920       0.008185      -0.045650       0.132600      -0.070581       0.024109       0.046472              9.010430       6.047065      -0.049476      -1.232595       7.120634       3.055098      13.863592           0.000008
          179              O       4.312071       9.900140      22.880500      -0.520184      29.509885 0.46652785E+03  0.10849448E+05                                 7.578230                            6.718436       0.495526       2.227567                    0.995715      26.779474      69.760970       0.725915       0.362819      -1.133353       0.016916       0.013614       0.002088       0.021814      -0.022052      -0.037668      -0.029780      -0.018699      -0.085001      -0.067890       0.028968       0.038922              8.075963      10.462783      -2.570544      -0.338057       7.418624       0.759693       6.346483           0.000006
          180              O       3.778650      11.349970      24.394028      -0.605090      36.155839 0.54634290E+03  0.13138991E+05                                 8.530919                            7.123417       0.820806       2.295137                    0.999008      28.081930      72.961249       0.731251       0.348291      -1.151814       0.005986      -0.018416      -0.031697       0.037144       0.046585       0.007633       0.008405      -0.009045       0.093001      -0.062305       0.019798       0.042507              9.530497       8.959227       1.070759       2.889428       8.357233       4.275284      11.275030          -0.000005
          181              O       6.579109      12.306979      18.227904      -0.536517      31.345826 0.48351285E+03  0.11315915E+05                                 7.810178                            6.761796       0.608253       2.254942                    0.996844      27.038145      70.059755       0.738035       0.354607      -1.142830      -0.025701       0.027827      -0.014359       0.040510      -0.002704      -0.047245      -0.031101       0.004423       0.046191      -0.054971      -0.006026       0.060997              8.345033       8.669733       1.546848      -1.725562       5.723941      -1.936035      10.641425           0.000007
          182              O       6.259360      12.429054      16.042304      -0.575826      33.001940 0.51392869E+03  0.12200099E+05                                 8.088669                            6.976140       0.841439       2.310110                    0.997567      27.812928      72.339373       0.726586       0.355107      -1.143599      -0.012152       0.033342       0.011995       0.037460      -0.043905       0.058762       0.040467      -0.049670      -0.004622      -0.100778       0.045952       0.054826              8.862859       9.840219       1.986308       3.063088       6.961023       2.098022       9.787334          -0.000005
          183              O       6.484397       0.393353      16.840048      -0.528430      31.660212 0.50553626E+03  0.11966116E+05                                 7.923416                            6.961240       0.562407       2.238456                    0.997076      27.157620      70.813288       0.719868       0.359461      -1.138734       0.007637       0.000602      -0.004639       0.008956       0.008511      -0.035958       0.042037       0.048894      -0.032275      -0.067191       0.012837       0.054354              8.508910      11.684349      -0.800840      -2.223214       8.186505       0.030621       5.655875           0.000003
          184              O       0.204579       1.321727      15.331164      -0.563915      32.567745 0.52208391E+03  0.12446144E+05                                 8.007400                            7.036861       0.680164       2.257878                    0.998455      27.797407      72.519783       0.722375       0.355671      -1.142817      -0.003419      -0.017419       0.012957       0.021977       0.032503       0.020057      -0.010949      -0.111103       0.071545      -0.081005       0.027474       0.053531              8.603309       6.117929      -0.470893      -0.197592      11.340484      -3.040561       8.351515          -0.000005
          185              O       3.583921      10.848106       6.734380      -0.552338      28.605180 0.46160728E+03  0.10684729E+05                                 7.309154                            6.588315       0.690643       2.267510                    0.998058      27.352503      70.613426       0.750426       0.352620      -1.143796      -0.002670       0.012608      -0.009173       0.015818       0.028410      -0.025583       0.050901       0.026637      -0.137398      -0.086964       0.032036       0.054928              7.604090       9.318880       2.418032       0.175509       6.197617       0.112122       7.295772           0.000011
          186              O       4.647732      12.413983       5.649776      -0.570682      32.644442 0.48978726E+03  0.11513955E+05                                 8.070372                            6.808551       0.420628       2.178091                    0.996449      27.738139      72.324595       0.734101       0.354922      -1.141169      -0.010397      -0.028910       0.019689       0.036490      -0.040179      -0.013920      -0.008185      -0.045650       0.132600      -0.070582       0.024109       0.046472              9.010432       6.047066      -0.049476       1.232595       7.120635      -3.055098      13.863594           0.000008
          187              O       3.264929      12.706360       9.220500      -0.520184      29.509879 0.46652773E+03  0.10849445E+05                                 7.578229                            6.718435       0.495527       2.227567                    0.995715      26.779472      69.760961       0.725915       0.362819      -1.133353      -0.016916      -0.013614       0.002088       0.021814      -0.022052       0.037668       0.029780      -0.018699      -0.085001      -0.067890       0.028968       0.038922              8.075962      10.462780      -2.570543       0.338057       7.418623      -0.759693       6.346482           0.000006
          188              O       3.798350      11.256530      10.734028      -0.605090      36.155839 0.54634289E+03  0.13138991E+05                                 8.530919                            7.123417       0.820806       2.295137                    0.999008      28.081930      72.961249       0.731251       0.348291      -1.151814      -0.005986       0.018416      -0.031697       0.037144       0.046585      -0.007633      -0.008405      -0.009045       0.093001      -0.062305       0.019798       0.042507              9.530497       8.959227       1.070759      -2.889428       8.357233      -4.275284      11.275030          -0.000005
          189              O       0.997891      10.299521       4.567904      -0.536517      31.345826 0.48351287E+03  0.11315916E+05                                 7.810178                            6.761797       0.608253       2.254942                    0.996844      27.038146      70.059758       0.738035       0.354607      -1.142830       0.025701      -0.027827      -0.014359       0.040510      -0.002704       0.047245       0.031101       0.004423       0.046191      -0.054971      -0.006026       0.060997              8.345033       8.669733       1.546848       1.725561       5.723941       1.936034      10.641425           0.000007
          190              O       1.317640      10.177446       2.382304      -0.575826      33.001941 0.51392874E+03  0.12200101E+05                                 8.088669                            6.976141       0.841439       2.310110                    0.997567      27.812929      72.339376       0.726586       0.355107      -1.143599       0.012152      -0.033342       0.011995       0.037460      -0.043905      -0.058762      -0.040467      -0.049670      -0.004622      -0.100778       0.045952       0.054826              8.862858       9.840219       1.986308      -3.063088       6.961022      -2.098022       9.787334          -0.000005
          191              O       1.092603       7.142147       3.180048      -0.528430      31.660222 0.50553644E+03  0.11966122E+05                                 7.923418                            6.961241       0.562407       2.238456                    0.997076      27.157624      70.813303       0.719868       0.359461      -1.138734      -0.007637      -0.000603      -0.004639       0.008956       0.008511       0.035958      -0.042037       0.048894      -0.032276      -0.067191       0.012837       0.054354              8.508912      11.684352      -0.800842       2.223214       8.186508      -0.030622       5.655876           0.000003
          192              O       7.372421       6.213773       1.671164      -0.563915      32.567754 0.52208398E+03  0.12446146E+05                                 8.007402                            7.036861       0.680164       2.257878                    0.998455      27.797408      72.519787       0.722375       0.355671      -1.142817       0.003418       0.017419       0.012957       0.021977       0.032503      -0.020057       0.010949      -0.111103       0.071545      -0.081005       0.027474       0.053531              8.603312       6.117930      -0.470893       0.197591      11.340489       3.040563       8.351517          -0.000005
          193              O       3.583921       3.312606       6.925620      -0.552338      28.605180 0.46160728E+03  0.10684729E+05                                 7.309154                            6.588316       0.690643       2.267510                    0.998058      27.352501      70.613423       0.750426       0.352620      -1.143796      -0.002670       0.012608       0.009173       0.015818       0.028409       0.025583      -0.050901       0.026637      -0.137398      -0.086964       0.032036       0.054928              7.604090       9.318881       2.418032      -0.175509       6.197617      -0.112123       7.295773           0.000010
          194              O       4.647732       4.878483       8.010224      -0.570682      32.644429 0.48978702E+03  0.11513948E+05                                 8.070369                            6.808549       0.420628       2.178091                    0.996449      27.738136      72.324578       0.734101       0.354922      -1.141169      -0.010397      -0.028910      -0.019689       0.036490      -0.040179       0.013920       0.008185      -0.045649       0.132600      -0.070581       0.024109       0.046472              9.010428       6.047064      -0.049476      -1.232594       7.120633       3.055097      13.863588           0.000009
          195              O       3.264929       5.170860       4.439500      -0.520184      29.509883 0.46652780E+03  0.10849447E+05                                 7.578230                            6.718435       0.495527       2.227567                    0.995715      26.779473      69.760966       0.725915       0.362819      -1.133353      -0.016916      -0.013614      -0.002088       0.021814      -0.022052      -0.037668      -0.029780      -0.018699      -0.085001      -0.067890       0.028968       0.038922              8.075962      10.462782      -2.570544      -0.338057       7.418623       0.759693       6.346482           0.000006
          196              O       3.798350       3.721030       2.925972      -0.605090      36.155840 0.54634292E+03  0.13138992E+05                                 8.530920                            7.123417       0.820806       2.295137                    0.999008      28.081930      72.961251       0.731251       0.348291      -1.151814      -0.005986       0.018416       0.031697       0.037144       0.046585       0.007633       0.008405      -0.009045       0.093001      -0.062305       0.019798       0.042507              9.530497       8.959228       1.070759       2.889429       8.357234       4.275284      11.275030          -0.000005
          197              O       0.997891       2.764021       9.092096      -0.536517      31.345829 0.48351292E+03  0.11315917E+05                                 7.810179                            6.761797       0.608253       2.254942                    0.996844      27.038147      70.059762       0.738035       0.354607      -1.142830       0.025701      -0.027827       0.014359       0.040510      -0.002704      -0.047245      -0.031101       0.004423       0.046191      -0.054971      -0.006026       0.060997              8.345033       8.669733       1.546848      -1.725562       5.723941      -1.936035      10.641426           0.000007
          198              O       1.317640       2.641946      11.277696      -0.575826      33.001940 0.51392872E+03  0.12200100E+05                                 8.088669                            6.976141       0.841439       2.310110                    0.997567      27.812928      72.339374       0.726586       0.355107      -1.143599       0.012152      -0.033342      -0.011995       0.037460      -0.043905       0.058762       0.040467      -0.049670      -0.004622      -0.100778       0.045952       0.054826              8.862859       9.840219       1.986308       3.063088       6.961023       2.098022       9.787335          -0.000005
          199              O       1.092603      14.677647      10.479952      -0.528431      31.660218 0.50553638E+03  0.11966120E+05                                 7.923417                            6.961241       0.562407       2.238456                    0.997076      27.157622      70.813297       0.719868       0.359461      -1.138734      -0.007637      -0.000603       0.004639       0.008956       0.008511      -0.035958       0.042037       0.048894      -0.032275      -0.067191       0.012837       0.054354              8.508911      11.684351      -0.800842      -2.223214       8.186508       0.030622       5.655875           0.000003
          200              O       7.372421      13.749273      11.988836      -0.563915      32.567753 0.52208396E+03  0.12446146E+05                                 8.007402                            7.036861       0.680163       2.257878                    0.998455      27.797407      72.519785       0.722375       0.355671      -1.142817       0.003418       0.017419      -0.012957       0.021977       0.032503       0.020057      -0.010949      -0.111103       0.071545      -0.081005       0.027474       0.053531              8.603312       6.117930      -0.470893      -0.197591      11.340489      -3.040563       8.351517          -0.000005
          201              O       3.993079       4.222894      20.585620      -0.552338      28.605187 0.46160742E+03  0.10684733E+05                                 7.309155                            6.588317       0.690643       2.267510                    0.998058      27.352504      70.613434       0.750426       0.352620      -1.143796       0.002670      -0.012608       0.009173       0.015819       0.028409      -0.025583       0.050901       0.026637      -0.137398      -0.086964       0.032036       0.054928              7.604091       9.318882       2.418032       0.175509       6.197618       0.112122       7.295774           0.000010
          202              O       2.929268       2.657017      21.670224      -0.570682      32.644446 0.48978734E+03  0.11513958E+05                                 8.070373                            6.808552       0.420628       2.178091                    0.996449      27.738140      72.324600       0.734101       0.354922      -1.141169       0.010397       0.028910      -0.019689       0.036490      -0.040179      -0.013920      -0.008185      -0.045649       0.132600      -0.070582       0.024109       0.046472              9.010433       6.047066      -0.049476       1.232595       7.120636      -3.055099      13.863596           0.000008
          203              O       4.312071       2.364640      18.099500      -0.520184      29.509882 0.46652779E+03  0.10849447E+05                                 7.578229                            6.718435       0.495527       2.227567                    0.995715      26.779473      69.760965       0.725915       0.362819      -1.133353       0.016916       0.013614      -0.002088       0.021814      -0.022052       0.037668       0.029780      -0.018699      -0.085001      -0.067890       0.028968       0.038922              8.075962      10.462781      -2.570543       0.338057       7.418623      -0.759693       6.346482           0.000006
          204              O       3.778650       3.814470      16.585972      -0.605090      36.155837 0.54634287E+03  0.13138990E+05                                 8.530919                            7.123417       0.820806       2.295138                    0.999008      28.081929      72.961247       0.731251       0.348291      -1.151814       0.005986      -0.018416       0.031697       0.037144       0.046585      -0.007633      -0.008405      -0.009045       0.093001      -0.062305       0.019798       0.042507              9.530497       8.959227       1.070759      -2.889428       8.357233      -4.275284      11.275030          -0.000005
          205              O       6.579109       4.771479      22.752096      -0.536517      31.345829 0.48351290E+03  0.11315916E+05                                 7.810179                            6.761797       0.608253       2.254942                    0.996844      27.038146      70.059759       0.738035       0.354607      -1.142830      -0.025701       0.027827       0.014359       0.040510      -0.002704       0.047245       0.031101       0.004423       0.046191      -0.054971      -0.006026       0.060997              8.345034       8.669734       1.546848       1.725562       5.723941       1.936035      10.641426           0.000007
          206              O       6.259360       4.893554      24.937696      -0.575826      33.001937 0.51392863E+03  0.12200098E+05                                 8.088668                            6.976140       0.841439       2.310110                    0.997567      27.812927      72.339368       0.726586       0.355107      -1.143599      -0.012152       0.033342      -0.011995       0.037460      -0.043905      -0.058762      -0.040467      -0.049671      -0.004622      -0.100778       0.045953       0.054826              8.862858       9.840218       1.986308      -3.063088       6.961022      -2.098022       9.787333          -0.000005
          207              O       6.484397       7.928853      24.139952      -0.528431      31.660219 0.50553638E+03  0.11966120E+05                                 7.923417                            6.961241       0.562407       2.238456                    0.997076      27.157622      70.813297       0.719868       0.359461      -1.138734       0.007637       0.000602       0.004639       0.008956       0.008511       0.035958      -0.042037       0.048894      -0.032275      -0.067191       0.012837       0.054354              8.508911      11.684351      -0.800840       2.223214       8.186507      -0.030621       5.655876           0.000003
          208              O       0.204579       8.857227      25.648836      -0.563915      32.567750 0.52208400E+03  0.12446147E+05                                 8.007401                            7.036861       0.680163       2.257878                    0.998455      27.797408      72.519789       0.722375       0.355671      -1.142817      -0.003419      -0.017419      -0.012957       0.021977       0.032503      -0.020057       0.010949      -0.111103       0.071545      -0.081005       0.027474       0.053531              8.603311       6.117930      -0.470893       0.197592      11.340486       3.040562       8.351516          -0.000005

******************************************************
Auxiliary information for the entire system
The total spin magnetic moment of the unit cell is   0.000030
The total net atomic charge of the unit cell is   0.000004
Accuracy of reproducing the electrostatic potential in the unit cell:
  The inner radius (bohr) =    5.0000
  The outer radius (bohr) =   12.0000
  Valid grid points have density less than (e/(bohr^3)) =    0.0001
  The number of valid grid points were=        54266
  The rms potential error without charges in kcal/mol is=      9.61270
  The rms potential error with partial charges in kcal/mol is=      1.22942
  The RRMSE value at monopole order=      0.12789
  The rms potential error with partial charges and cloud penetration in kcal/mol is=      1.21597
  The RRMSE value at monopole order with cloud penetration is=      0.12650
  The rms potential error with partial charges and atomic dipoles in kcal/mol is=      0.36830
  The RRMSE value at dipole order=      0.03831
  The rms potential error with partial charges, atomic dipoles and cloud penetration in kcal/mol is=      0.34487
  The RRMSE value at dipole order with cloud penetration=      0.03588

******************************************************
The electron densities and ab initio electrostatic potential were computed in VASP using the PBE functional and
projector augmented wave method. See the main text of the journal article for a description of computational details.
The atomic charges, dipoles, and quadrupoles were computed with the DDEC6 method as described in
(a) T. A. Manz and N. Gabaldon Limas, RSC Adv. 6 (2016) 47771-47801 DOI: 10.1039/c6ra04656h
(b) N. Gabaldon Limas and T. A. Manz, RSC Adv. 8 (2018) 2678-2707 DOI: 10.1039/c7ra11829e.
For each atom in the material, the electron cloud parameters were fit to the spherically averaged atom-in-material
electron density using radial positions for which this density was between 10^-4 and 10^-2 electrons per cubic bohr.
The polarizabilities, dispersion coefficients, and quantum Drude oscillator (QDO) parameters were fit using the MCLF method.
The magnetic structure of the system was optimized in VASP from the default ferromagnetic initial guess using spin polarization.
The atomic spin moments (ASMs) were computed on this optimized magnetic structure using the DDEC6 partition as inputs
to the method of T. A. Manz and D. S. Sholl, J. Chem. Theory Comput. 7 (2011) 4146-4164 DOI: 10.1021/ct200539n.
The RMSE and RRMSE were computed using a uniform grid with Ewald summation.
