# Supplementary material for: A collection of forcefield precursors for metal–organic frameworks
Source: RSC Adv. 2019 Nov 13;9(63):36492–507. doi: 10.1039/c9ra07327b (PMC9075174; doi:10.1039/c9ra07327b)
Supplement: RA-009-C9RA07327B-s4331 [file RA-009-C9RA07327B-s4331.xyz]

  376
jmolscript: load "" {1 1 1} spacegroup "x,y,z" unitcell [{     14.084000     0.000000     0.000000 }, {      0.000000    21.632000     0.000000 }, {      0.000000    -7.226553    24.761005 }]
Zn    12.274769     8.055557    17.618941     0.730220
Zn     5.312344    13.475044    19.157590     0.864182
Zn     5.234600     8.108226    14.873936     0.832072
Zn    12.079847    13.486899    21.697821     0.871453
Zn     5.232769     2.736613    19.522567     0.730220
Zn    12.354344    -2.682874    17.983918     0.864182
Zn    12.276600     2.683945    22.267572     0.832072
Zn     5.037847    -2.694728    15.443686     0.871453
Zn     1.809231     6.349890     7.142064     0.730220
Zn     8.771656     0.930403     5.603415     0.864182
Zn     8.849400     6.297221     9.887069     0.832072
Zn     2.004153     0.918548     3.063184     0.871453
Zn     8.851231    11.668834     5.238438     0.730220
Zn     1.729656    17.088321     6.777087     0.864182
Zn     1.807400    11.721502     2.493433     0.832072
Zn     9.046153    17.100175     9.317319     0.871453
H      9.429238     7.798624    16.409118     0.095642
H      9.374310     3.979721    18.865410     0.123856
H     11.260158     5.259708    18.719320     0.107592
H      1.061934     8.179970    16.562636     0.090391
H      1.168972    12.101815    18.867886     0.128740
H     13.312197    10.785210    18.768842     0.099512
H      2.739338    13.733896    20.635822     0.098588
H      2.183020    -4.481940    17.654597     0.126425
H      4.102669    15.937165    17.748688     0.101014
H      8.105342    13.192042    20.031653     0.095957
H      8.187029    10.044524    16.755772     0.132768
H      6.270197    11.164006    17.278229     0.099760
H     12.717852     5.802453    15.688573     0.099910
H     13.633312     5.388434    13.638362     0.130068
H     13.678381     9.329490    12.972291     0.131443
H     12.751654     9.622361    15.037358     0.106550
H      8.863061    14.085394     8.869392     0.109824
H      8.046189    12.231587     9.906878     0.145149
H      7.147630    10.525653    10.860177     0.138578
H      6.289914     8.764778    12.031372     0.091010
H      5.354737    11.080381    15.000217     0.105609
H      6.239212    12.886607    13.947874     0.144297
H      6.939187    14.505301    12.982195     0.139676
H      7.767326    16.317332    11.872902     0.101278
H      2.387238     2.993546    20.732389     0.095642
H      2.332310     6.812449    18.276098     0.123856
H      4.218158     5.532462    18.422188     0.107592
H      8.103934     2.612201    20.578871     0.090391
H      8.210972    -1.309644    18.273622     0.128740
H      6.270197     0.006960    18.372666     0.099512
H      9.781338    -2.941726    16.505686     0.098588
H      9.225020    15.274111    19.486911     0.126425
H     11.144669    -5.144995    19.392819     0.101014
H      1.063342    -2.399871    17.109854     0.095957
H      1.145029     0.747646    20.385735     0.132768
H     13.312197    -0.371835    19.863278     0.099760
H      5.675852     4.989718    21.452935     0.099910
H      6.591312     5.403737    23.503146     0.130068
H      6.636381     1.462680    24.169217     0.131443
H      5.709654     1.169810    22.104149     0.106550
H      1.821061     3.933329     3.511111     0.109824
H      1.004189     5.787136     2.473624     0.145149
H      0.105630     7.493070     1.520326     0.138578
H     13.331914     9.253946     0.349130     0.091010
H     12.396737    -0.288211    22.141291     0.105609
H     13.281212    -2.094437    23.193633     0.144297
H     13.981187    -3.713130    24.159313     0.139676
H      0.725326     1.701392     0.507601     0.101278
H      4.654762     6.606823     8.351887     0.095642
H      4.709690    10.425726     5.895595     0.123856
H      2.823842     9.145739     6.041685     0.107592
H     13.022066     6.225477     8.198369     0.090391
H     12.915028     2.303632     5.893119     0.128740
H      0.771803     3.620237     5.992163     0.099512
H     11.344662     0.671551     4.125183     0.098588
H     11.900980    18.887387     7.106408     0.126425
H      9.981331    -1.531718     7.012317     0.101014
H      5.978658     1.213405     4.729352     0.095957
H      5.896971     4.360923     8.005233     0.132768
H      7.813803     3.241441     7.482776     0.099760
H      1.366148     8.602994     9.072432     0.099910
H      0.450688     9.017013    11.122643     0.130068
H      0.405619     5.075957    11.788714     0.131443
H      1.332346     4.783086     9.723647     0.106550
H      5.220939     0.320053    15.891613     0.109824
H      6.037811     2.173860    14.854127     0.145149
H      6.936370     3.879794    13.900828     0.138578
H      7.794086     5.640669    12.729633     0.091010
H      8.729263     3.325066     9.760788     0.105609
H      7.844788     1.518840    10.813131     0.144297
H      7.144813    -0.099854    11.778810     0.139676
H      6.316674    -1.911885    12.888103     0.101278
H     11.696762    11.411901     4.028616     0.095642
H     11.751690     7.592998     6.484907     0.123856
H      9.865842     8.872985     6.338817     0.107592
H      5.980066    11.793246     4.182134     0.090391
H      5.873028    15.715091     6.487383     0.128740
H      7.813803    14.398487     6.388339     0.099512
H      4.302662    17.347173     8.255319     0.098588
H      4.858980    -0.868664     5.274094     0.126425
H      2.939331    19.550442     5.368186     0.101014
H     13.020658    16.805318     7.651151     0.095957
H     12.938971    13.657801     4.375270     0.132768
H      0.771803    14.777282     4.897727     0.099760
H      8.408148     9.415729     3.308070     0.099910
H      7.492688     9.001710     1.257859     0.130068
H      7.447619    12.942767     0.591788     0.131443
H      8.374346    13.235637     2.656856     0.106550
H     12.262939    10.472118    21.249894     0.109824
H     13.079811     8.618311    22.287381     0.145149
H     13.978370     6.912377    23.240679     0.138578
H      0.752086     5.151501    24.411875     0.091010
H      1.687263    14.693658     2.619714     0.105609
H      0.802788    16.499884     1.567372     0.144297
H      0.102813    18.118577     0.601692     0.139676
H     13.358674    12.704055    24.253404     0.101278
C      9.412337     7.021706    16.921671     0.047128
C      8.226464     6.309976    16.981097    -0.104279
C      6.977214     6.869218    16.332359     0.594231
C      8.184212     5.126233    17.716499     0.029829
C      6.977214     4.230611    17.805639     0.597908
C      9.356001     4.760961    18.360285    -0.166749
C     10.493988     5.534003    18.268669     0.103930
C      1.077426     8.980049    17.038048     0.044175
C      2.266116     9.693895    17.052904    -0.100478
C      3.463256     9.142732    16.347216     0.597401
C      2.291467    10.904121    17.746212     0.033865
C      3.495649    11.812623    17.813067     0.593369
C      1.126720    11.303186    18.380094    -0.158563
C     -0.005634    10.504280    18.323144     0.113667
C      2.616807    14.435877    20.039081     0.041840
C      1.412625    15.111490    20.081175    -0.071243
C      0.349283    14.575865    21.004761     0.603317
C      1.228125    -5.465742    19.194731     0.029297
C     -0.002817    -4.574509    19.202159     0.594597
C      2.261890    -5.175306    18.310763    -0.154438
C      3.422412    15.723345    18.347905     0.113465
C      8.133510    12.555054    19.353202     0.050521
C      9.341917    11.946639    19.095687    -0.092826
C     10.541874    12.395366    19.870707     0.592634
C      9.386986    10.969511    18.100295     0.046854
C     10.605252    10.168653    17.716499     0.577601
C      8.199705    10.690892    17.424319    -0.162131
C      7.049042    11.364883    17.746212     0.122755
C     12.912211     6.522433    15.133926     0.105504
C     13.464304     6.265804    13.900828    -0.187099
C     13.768518     7.319107    13.049050     0.109763
C     13.491064     8.590056    13.504652    -0.182516
C     12.934746     8.755821    14.752607     0.106117
C      8.471526    14.175710     9.708790     0.119223
C      7.981403    13.056935    10.332767    -0.151353
C      7.395508    13.127525    11.573294     0.115342
C      6.833557    11.943084    12.274030     0.113727
C      6.806797    10.663550    11.714431    -0.164054
C      6.278647     9.608896    12.422596     0.080665
C      5.739230    10.959781    14.160819     0.121320
C      6.265972    12.057651    13.526937    -0.158715
C      7.326497    14.393353    12.142797    -0.166734
C      7.830704    15.480431    11.471774     0.099299
C      2.370337     3.770464    20.219837     0.047128
C      1.184464     4.482195    20.160410    -0.104279
C     14.019214     3.922952    20.809149     0.594231
C      1.142212     5.665937    19.425008     0.029829
C     14.019214     6.561559    19.335869     0.597908
C      2.314001     6.031210    18.781222    -0.166749
C      3.451988     5.258168    18.872838     0.103930
C      8.119426     1.812122    20.103460     0.044174
C      9.308116     1.098275    20.088603    -0.100478
C     10.505256     1.649438    20.794292     0.597401
C      9.333467    -0.111951    19.395295     0.033865
C     10.537649    -1.020452    19.328441     0.593369
C      8.168720    -0.511015    18.761413    -0.158563
C      7.036366     0.287890    18.818364     0.113667
C      9.658807    -3.643707    17.102426     0.041840
C      8.454625    -4.319319    17.060332    -0.071243
C      7.391283    -3.783695    16.136747     0.603317
C      8.270125    16.257913    17.946776     0.029297
C      7.039183    15.366679    17.939348     0.594597
C      9.303890    15.967477    18.830744    -0.154438
C     10.464412    -4.931175    18.793603     0.113465
C      1.091510    -1.762884    17.788306     0.050521
C      2.299917    -1.154469    18.045820    -0.092826
C      3.499874    -1.603196    17.270801     0.592634
C      2.344986    -0.177341    19.041213     0.046854
C      3.563252     0.623518    19.425008     0.577601
C      1.157705     0.101278    19.717188    -0.162131
C      0.007042    -0.572713    19.395295     0.122755
C      5.870211     4.269737    22.007581     0.105504
C      6.422304     4.526367    23.240679    -0.187099
C      6.726518     3.473063    24.092458     0.109763
C      6.449064     2.202115    23.636855    -0.182516
C      5.892746     2.036349    22.388901     0.106117
C      1.429526     3.843013     2.671712     0.119223
C      0.939403     4.961788     2.047735    -0.151353
C      0.353508     4.891198     0.807209     0.115342
C     13.875557     6.075639     0.106472     0.113727
C     13.848797     7.355174     0.666071    -0.164054
C     13.320647     1.183275    24.718911     0.080665
C     12.781230    -0.167610    22.980689     0.121320
C     13.307972    -1.265480    23.614570    -0.158715
C      0.284497     3.625371     0.237706    -0.166734
C      0.788704     2.538293     0.908729     0.099299
C      4.671663     7.383741     7.839334     0.047128
C      5.857536     8.095471     7.779908    -0.104279
C      7.106786     7.536229     8.428646     0.594231
C      5.899788     9.279214     7.044506     0.029829
C      7.106786    10.174836     6.955366     0.597908
C      4.727999     9.644486     6.400720    -0.166749
C      3.590012     8.871444     6.492336     0.103930
C     13.006574     5.425398     7.722957     0.044175
C     11.817884     4.711552     7.708101    -0.100478
C     10.620744     5.262715     8.413789     0.597401
C     11.792533     3.501326     7.014793     0.033865
C     10.588351     2.592824     6.947938     0.593369
C     12.957280     3.102261     6.380911    -0.158563
C      0.005634     3.901167     6.437861     0.113667
C     11.467193    -0.030430     4.721924     0.041840
C     12.671375    -0.706043     4.679830    -0.071243
C     13.734717    -0.170418     3.756244     0.603317
C     12.855875    19.871189     5.566274     0.029297
C      0.002817    18.979956     5.558846     0.594597
C     11.822110    19.580753     6.450242    -0.154438
C     10.661588    -1.317898     6.413100     0.113465
C      5.950490     1.850393     5.407803     0.050521
C      4.742083     2.458808     5.665318    -0.092826
C      3.542126     2.010081     4.890298     0.592634
C      4.697014     3.435936     6.660710     0.046854
C      3.478748     4.236794     7.044506     0.577601
C      5.884295     3.714555     7.336686    -0.162131
C      7.034958     3.040564     7.014793     0.122755
C      1.171789     7.883014     9.627079     0.105504
C      0.619696     8.139643    10.860177    -0.187099
C      0.315482     7.086340    11.711955     0.109763
C      0.592936     5.815391    11.256353    -0.182516
C      1.149254     5.649626    10.008398     0.106117
C      5.612474     0.229737    15.052215     0.119223
C      6.102597     1.348512    14.428238    -0.151353
C      6.688492     1.277922    13.187711     0.115342
C      7.250443     2.462363    12.486975     0.113727
C      7.277203     3.741897    13.046574    -0.164054
C      7.805353     4.796551    12.338409     0.080665
C      8.344770     3.445666    10.600186     0.121320
C      7.818028     2.347796    11.234068    -0.158715
C      6.757503     0.012094    12.618208    -0.166734
C      6.253296    -1.074984    13.289231     0.099299
C     11.713663    10.634983     4.541168     0.047128
C     12.899536     9.923252     4.600595    -0.104279
C      0.064786    10.482495     3.951856     0.594231
C     12.941788     8.739510     5.335997     0.029829
C      0.064786     7.843888     5.425136     0.597908
C     11.769999     8.374237     5.979783    -0.166749
C     10.632012     9.147279     5.888167     0.103930
C      5.964574    12.593325     4.657545     0.044175
C      4.775884    13.307172     4.672402    -0.100478
C      3.578744    12.756009     3.966713     0.597401
C      4.750533    14.517398     5.365710     0.033865
C      3.546351    15.425899     5.432564     0.593369
C      5.915280    14.916462     5.999592    -0.158563
C      7.047634    14.117557     5.942641     0.113667
C      4.425193    18.049154     7.658579     0.041840
C      5.629375    18.724766     7.700673    -0.071243
C      6.692717    18.189142     8.624258     0.603317
C      5.813875    -1.852466     6.814229     0.029297
C      7.044817    -0.961232     6.821657     0.594597
C      4.780110    -1.562030     5.930261    -0.154438
C      3.619588    19.336622     5.967402     0.113465
C     12.992490    16.168331     6.972699     0.050521
C     11.784083    15.559916     6.715185    -0.092826
C     10.584126    16.008643     7.490204     0.592634
C     11.739014    14.582788     5.719792     0.046854
C     10.520748    13.781929     5.335997     0.577601
C     12.926295    14.304169     5.043817    -0.162131
C     -0.007042    14.978160     5.365710     0.122755
C      8.213789    10.135710     2.753424     0.105504
C      7.661696     9.879080     1.520326    -0.187099
C      7.357482    10.932384     0.668547     0.109763
C      7.634936    12.203332     1.124150    -0.182516
C      8.191254    12.369098     2.372104     0.106117
C     12.654474    10.562434    22.089293     0.119223
C     13.144597     9.443659    22.713270    -0.151353
C     13.730492     9.514249    23.953796     0.115342
C      0.208443     8.329808    24.654533     0.113727
C      0.235203     7.050273    24.094934    -0.164054
C      0.763353    13.222172     0.042094     0.080665
C      1.302770    14.573057     1.780316     0.121320
C      0.776028    15.670927     1.146435    -0.158715
C     13.799503    10.780076    24.523299    -0.166734
C     13.295296    11.867154    23.852276     0.099299
N     10.533424     6.665385    17.549610    -0.220997
N     14.043156     9.350857    17.657568    -0.214786
N      3.619588    14.723688    19.201169    -0.215201
N      6.995523    12.296757    18.696540    -0.224336
N     12.644615     7.746306    15.572939    -0.204132
N      8.408148    15.393234    10.265913    -0.230851
N      5.747680     9.729971    13.645790    -0.221398
N      3.491424     4.126785    19.591898    -0.220997
N      7.001156     1.441314    19.483940    -0.214786
N     10.661588    -3.931517    17.940339    -0.215201
N     14.037523    -1.504586    18.444968    -0.224336
N      5.602615     3.045864    21.568569    -0.204132
N      1.366148     2.625489     2.114590    -0.230851
N     12.789680     1.062199    23.495718    -0.221398
N      3.550576     7.740062     7.211395    -0.220997
N      0.040844     5.054590     7.103437    -0.214786
N     10.464412    -0.318241     5.559836    -0.215201
N      7.088477     2.108690     6.064465    -0.224336
N      1.439385     6.659141     9.188066    -0.204132
N      5.675852    -0.987787    14.495092    -0.230851
N      8.336320     4.675476    11.115215    -0.221398
N     10.592576    10.278662     5.169107    -0.220997
N      7.082844    12.964133     5.277065    -0.214786
N      3.422412    18.336964     6.820666    -0.215201
N      0.046477    15.910033     6.316037    -0.224336
N      8.481385    11.359583     3.192436    -0.204132
N     12.717852    11.779958    22.646415    -0.230851
N      1.294320    13.343248     1.265287    -0.221398
O      7.130729     7.731688    15.430315    -0.578306
O      5.875845     6.502681    16.698822    -0.524037
O      6.696942     3.543844    16.830798    -0.573264
O      6.395544     4.243381    18.918893    -0.564138
O      3.280164     8.300104    15.432049    -0.559151
O      4.601243     9.529171    16.653757    -0.535353
O      3.823806    12.456454    16.815198    -0.573033
O      4.037883    11.881625    18.942664    -0.586217
O      0.676032    14.173513    22.123958    -0.593279
O     13.268536    14.540105    20.548415    -0.529519
O     13.744576    -4.105790    20.286691    -0.572232
O     13.558667    -4.333612    18.097323    -0.585336
O     10.319347    13.127383    20.898783    -0.580146
O     11.665777    12.079413    19.505729    -0.523045
O     11.040448    10.320088    16.575017    -0.564135
O     11.030589     9.326054    18.553421    -0.546840
O      0.088729     3.060482    21.711192    -0.578306
O     12.917845     4.289489    20.442686    -0.524037
O     13.738942     7.248327    20.310710    -0.573264
O     13.437544     6.548789    18.222614    -0.564138
O     10.322164     2.492067    21.709459    -0.559151
O     11.643243     1.262999    20.487751    -0.535353
O     10.865806    -1.664284    20.326309    -0.573033
O     11.079883    -1.089454    18.198843    -0.586217
O      7.718032    -3.381343    15.017550    -0.593279
O      6.226536    -3.747934    16.593092    -0.529519
O      6.702576    14.897961    16.854816    -0.572232
O      6.516667    15.125783    19.044184    -0.585336
O      3.277347    -2.335212    16.242724    -0.580146
O      4.623777    -1.287242    17.635778    -0.523046
O      3.998448     0.472083    20.566491    -0.564135
O      3.988589     1.466117    18.588086    -0.546840
O      6.953271     6.673759     9.330690    -0.578306
O      8.208155     7.902766     8.062183    -0.524037
O      7.387058    10.861603     7.930207    -0.573264
O      7.688456    10.162066     5.842112    -0.564138
O     10.803836     6.105343     9.328956    -0.559151
O      9.482757     4.876276     8.107248    -0.535353
O     10.260194     1.948993     7.945807    -0.573033
O     10.046117     2.523822     5.818341    -0.586217
O     13.407968     0.231934     2.637047    -0.593279
O      0.815464    -0.134658     4.212590    -0.529519
O      0.339424    18.511237     4.474314    -0.572232
O      0.525333    18.739059     6.663682    -0.585336
O      3.764653     1.278064     3.862222    -0.580146
O      2.418223     2.326034     5.255276    -0.523046
O      3.043552     4.085359     8.185988    -0.564135
O      3.053411     5.079393     6.207584    -0.546840
O     13.995271    11.344965     3.049813    -0.578306
O      1.166155    10.115958     4.318319    -0.524037
O      0.345058     7.157120     4.450295    -0.573264
O      0.646456     7.856658     6.538391    -0.564138
O      3.761836    11.913380     3.051546    -0.559151
O      2.440757    13.142448     4.273254    -0.535353
O      3.218194    16.069731     4.434696    -0.573033
O      3.004117    15.494901     6.562162    -0.586217
O      6.365968    17.786790     9.743455    -0.593279
O      7.857464    18.153381     8.167913    -0.529519
O      7.381424    -0.492514     7.906189    -0.572232
O      7.567333    -0.720336     5.716821    -0.585336
O     10.806653    16.740659     8.518281    -0.580146
O      9.460223    15.692689     7.125227    -0.523046
O     10.085552    13.933364     4.194514    -0.564135
O     10.095411    12.939330     6.172919    -0.546840

The following XYZ coordinates are in angstroms. Other properties are in atomic units.
The sperically averaged electron density of each atom fit to a function of the form exp(a - br)
eigen_1, eigen_2 and eigen_3 are the three eigenvalues of traceless quadrupole moment tensor
  atom number  atomic symbol              X              Y              Z     net charge C6 coefficient C8 coefficient C10 coefficient fluctuating dipole atomic polarizability isotropic forcefield polarizability              a              b squared Pearson coefficient          <r^3>          <r^4>         wp_QDO          m_QDO          q_QDO       dipole_x       dipole_y       dipole_z         dipole            Qxy            Qxz            Qyz     Q(x^2-y^2)  Q(3z^2 - R^2)        eigen_1        eigen_2        eigen_3 static polarizability      alpha(xx)      alpha(xy)      alpha(xz)      alpha(yy)      alpha(yz)      alpha(zz) atomic spin moment
            1             Zn      12.274769       8.055557      17.618941       0.730220     113.308184 0.22359745E+04  0.74294956E+05                                19.120916                           15.434165       0.483860       1.980594                    0.995911      49.688742     138.022067       0.461406       0.399513      -1.145750      -0.016019       0.001309       0.085788       0.087280      -0.103669      -0.003128      -0.022339      -0.060023       0.140494      -0.132763       0.042250       0.090512             24.435230      34.705559       0.370361       0.571945      21.075407      -0.108504      17.524723           0.000002
            2             Zn       5.312344      13.475044      19.157590       0.864182      94.866644 0.16053165E+04  0.49146218E+05                                17.233113                           13.192444       0.497258       2.025831                    0.996452      45.257744     121.046614       0.492102       0.406557      -1.139669       0.006377      -0.004662       0.075309       0.075722       0.097611       0.047117      -0.048318      -0.032814       0.889434      -0.255399      -0.049372       0.304772             22.795521      36.257752      -2.497608      -2.594190      22.445633       1.843746       9.683178          -0.000005
            3             Zn       5.234600       8.108226      14.873936       0.832072      84.489826 0.18072104E+04  0.57099796E+05                                16.044538                           14.093030       0.498800       1.998719                    0.999125      47.201443     129.059122       0.470380       0.412127      -1.133618      -0.025464      -0.090569      -0.001730       0.094096       0.042043       0.045279       0.169121      -0.067278       0.107207      -0.143665      -0.066115       0.209780             18.270353      20.589882      -4.591954      -1.287988      16.919930      -4.479745      17.301247           0.000004
            4             Zn      12.079847      13.486899      21.697821       0.871453      79.356524 0.16084966E+04  0.49373671E+05                                15.357914                           13.285893       0.390969       1.983571                    0.999094      45.723767     123.314923       0.484884       0.411522      -1.133783      -0.057306       0.107283       0.017982       0.122951      -0.076119      -0.078380       0.144471      -0.011664       0.259573      -0.140194      -0.083908       0.224102             17.459021      18.113979       3.291116       3.063606      18.816290      -3.668535      15.446794          -0.000008
            5             Zn       5.232769       2.736613      19.522567       0.730220     113.308184 0.22359744E+04  0.74294952E+05                                19.120916                           15.434164       0.483860       1.980594                    0.995911      49.688742     138.022067       0.461406       0.399513      -1.145750      -0.016019      -0.001309      -0.085788       0.087280       0.103669       0.003128      -0.022339      -0.060023       0.140494      -0.132763       0.042250       0.090512             24.435231      34.705566      -0.370362      -0.571942      21.075399      -0.108502      17.524727           0.000002
            6             Zn      12.354344      -2.682874      17.983918       0.864182      94.866673 0.16053167E+04  0.49146229E+05                                17.233117                           13.192446       0.497258       2.025831                    0.996452      45.257745     121.046624       0.492102       0.406557      -1.139669       0.006377       0.004662      -0.075309       0.075722      -0.097611      -0.047117      -0.048318      -0.032814       0.889434      -0.255399      -0.049372       0.304772             22.795530      36.257766       2.497603       2.594197      22.445644       1.843745       9.683180          -0.000005
            7             Zn      12.276600       2.683945      22.267572       0.832072      84.489820 0.18072108E+04  0.57099810E+05                                16.044538                           14.093032       0.498800       1.998719                    0.999125      47.201443     129.059125       0.470380       0.412127      -1.133618      -0.025464       0.090569       0.001730       0.094096      -0.042043      -0.045279       0.169121      -0.067278       0.107207      -0.143665      -0.066115       0.209780             18.270351      20.589879       4.591952       1.287981      16.919927      -4.479745      17.301246           0.000004
            8             Zn       5.037847      -2.694728      15.443686       0.871453      79.356529 0.16084967E+04  0.49373675E+05                                15.357915                           13.285893       0.390969       1.983571                    0.999094      45.723768     123.314927       0.484884       0.411522      -1.133783      -0.057306      -0.107283      -0.017982       0.122951       0.076119       0.078380       0.144471      -0.011664       0.259573      -0.140194      -0.083908       0.224102             17.459022      18.113981      -3.291116      -3.063605      18.816289      -3.668536      15.446797          -0.000008
            9             Zn       1.809231       6.349890       7.142064       0.730220     113.308184 0.22359745E+04  0.74294955E+05                                19.120916                           15.434164       0.483860       1.980594                    0.995911      49.688742     138.022066       0.461406       0.399513      -1.145750       0.016019      -0.001309      -0.085788       0.087280      -0.103669      -0.003128      -0.022339      -0.060023       0.140494      -0.132763       0.042250       0.090512             24.435230      34.705559       0.370361       0.571945      21.075407      -0.108504      17.524722           0.000002
           10             Zn       8.771656       0.930403       5.603415       0.864182      94.866662 0.16053168E+04  0.49146231E+05                                17.233116                           13.192446       0.497258       2.025831                    0.996452      45.257745     121.046624       0.492102       0.406557      -1.139669      -0.006377       0.004662      -0.075309       0.075722       0.097611       0.047117      -0.048318      -0.032814       0.889434      -0.255399      -0.049372       0.304772             22.795525      36.257759      -2.497608      -2.594191      22.445637       1.843746       9.683180          -0.000005
           11             Zn       8.849400       6.297221       9.887069       0.832072      84.489830 0.18072105E+04  0.57099801E+05                                16.044539                           14.093030       0.498800       1.998719                    0.999125      47.201443     129.059125       0.470380       0.412127      -1.133618       0.025464       0.090569       0.001730       0.094096       0.042043       0.045279       0.169121      -0.067278       0.107207      -0.143665      -0.066115       0.209780             18.270354      20.589883      -4.591954      -1.287988      16.919931      -4.479745      17.301248           0.000004
           12             Zn       2.004153       0.918548       3.063184       0.871453      79.356526 0.16084966E+04  0.49373673E+05                                15.357915                           13.285893       0.390969       1.983571                    0.999094      45.723768     123.314926       0.484884       0.411522      -1.133783       0.057306      -0.107283      -0.017982       0.122951      -0.076119      -0.078380       0.144472      -0.011664       0.259573      -0.140194      -0.083908       0.224102             17.459021      18.113980       3.291116       3.063606      18.816290      -3.668535      15.446794          -0.000008
           13             Zn       8.851231      11.668834       5.238438       0.730220     113.308184 0.22359744E+04  0.74294952E+05                                19.120916                           15.434164       0.483860       1.980594                    0.995911      49.688742     138.022067       0.461406       0.399513      -1.145750       0.016019       0.001309       0.085788       0.087280       0.103669       0.003128      -0.022339      -0.060023       0.140494      -0.132763       0.042250       0.090512             24.435231      34.705567      -0.370362      -0.571942      21.075399      -0.108502      17.524727           0.000002
           14             Zn       1.729656      17.088321       6.777087       0.864182      94.866670 0.16053167E+04  0.49146226E+05                                17.233117                           13.192446       0.497258       2.025831                    0.996452      45.257745     121.046622       0.492102       0.406557      -1.139669      -0.006377      -0.004662       0.075309       0.075722      -0.097611      -0.047117      -0.048318      -0.032814       0.889434      -0.255399      -0.049372       0.304772             22.795529      36.257765       2.497603       2.594196      22.445643       1.843745       9.683180          -0.000005
           15             Zn       1.807400      11.721502       2.493433       0.832072      84.489818 0.18072107E+04  0.57099808E+05                                16.044538                           14.093031       0.498800       1.998719                    0.999125      47.201443     129.059124       0.470380       0.412127      -1.133618       0.025464      -0.090569      -0.001730       0.094096      -0.042043      -0.045279       0.169121      -0.067278       0.107207      -0.143665      -0.066115       0.209780             18.270350      20.589878       4.591952       1.287981      16.919927      -4.479745      17.301246           0.000004
           16             Zn       9.046153      17.100175       9.317319       0.871453      79.356532 0.16084967E+04  0.49373677E+05                                15.357916                           13.285894       0.390969       1.983571                    0.999094      45.723768     123.314928       0.484884       0.411522      -1.133783       0.057306       0.107283       0.017982       0.122951       0.076119       0.078380       0.144472      -0.011664       0.259573      -0.140194      -0.083908       0.224102             17.459023      18.113982      -3.291116      -3.063606      18.816289      -3.668536      15.446797          -0.000008
           17              H       9.429238       7.798624      16.409118       0.095642       1.248466 0.94316153E+01  0.97215095E+02                                 1.968538                            1.834927      -1.279017       2.271137                    0.993607       3.846238      11.309158       0.443890       1.338699      -0.695707       0.000627       0.037305      -0.024515       0.044644       0.001559      -0.001193      -0.010762      -0.007226      -0.005620      -0.009893      -0.002925       0.012818              2.034141       1.825141       0.074579       0.040413       2.477168      -0.455959       1.800113           0.000001
           18              H       9.374310       3.979721      18.865410       0.123856       0.985784 0.68581832E+01  0.65404009E+02                                 1.694686                            1.574175      -1.018616       2.404535                    0.997289       3.514961      10.004342       0.474005       1.354965      -0.692266       0.001983      -0.028159       0.019933       0.034557       0.000372       0.007607      -0.008285       0.006029      -0.016858      -0.013798       0.002822       0.010976              1.766327       1.487429       0.076555       0.020675       2.176508      -0.585326       1.635045           0.000001
           19              H      11.260158       5.259708      18.719320       0.107592       1.102720 0.74538950E+01  0.72077162E+02                                 1.774375                            1.600102      -1.094551       2.359895                    0.997060       3.553090       9.954159       0.491754       1.288082      -0.705982       0.035981      -0.015643       0.026137       0.047143      -0.001108       0.005743      -0.007558      -0.005109      -0.013819      -0.010832       0.000338       0.010494              1.894298       2.506238      -0.191423       0.566897       1.518214      -0.240590       1.658443           0.000001
           20              H       1.061934       8.179970      16.562636       0.090391       1.188627 0.90907400E+01  0.93302924E+02                                 1.931168                            1.819629      -1.440511       2.190622                    0.992067       4.001733      11.932277       0.436931       1.365833      -0.688815       0.001757      -0.038678      -0.022117       0.044590       0.000965      -0.001050       0.011830      -0.011927      -0.017031      -0.012512      -0.002926       0.015437              1.989410       1.818386       0.130460       0.065311       2.266597       0.410793       1.883247           0.000001
           21              H       1.168972      12.101815      18.867886       0.128740       0.977918 0.68324770E+01  0.64995263E+02                                 1.678766                            1.567119      -0.986036       2.424493                    0.997786       3.439687       9.727622       0.477689       1.347899      -0.694265       0.004533       0.030706       0.017466       0.035616       0.002556      -0.005759       0.008713       0.001345      -0.012462      -0.012949       0.004672       0.008277              1.742446       1.479824       0.086056      -0.045322       2.204508       0.502119       1.543007          -0.000001
           22              H      13.312197      10.785210      18.768842       0.099512       1.059799 0.70288732E+01  0.67767807E+02                                 1.800950                            1.605160      -1.225292       2.291636                    0.994906       3.801102      11.048951       0.462153       1.374619      -0.686493      -0.036466       0.016986       0.019812       0.044842       0.003136      -0.005769       0.005965      -0.002133      -0.009285      -0.010698       0.004260       0.006437              1.942456       2.547456      -0.333879      -0.552411       1.575807       0.253696       1.704104          -0.000000
           23              H       2.739338      13.733896      20.635822       0.098588       1.350749 0.10378492E+02  0.10747365E+03                                 1.938635                            1.824133      -1.219112       2.297567                    0.995678       3.567259       9.872075       0.491958       1.202292      -0.728554       0.005393      -0.035135       0.032333       0.048052      -0.003541       0.004192      -0.015767       0.000496      -0.013125      -0.017351       0.000469       0.016882              1.974220       1.719088      -0.137661      -0.050653       2.240289      -0.447925       1.963285          -0.000003
           24              H       2.183020      -4.481940      17.654597       0.126425       1.230926 0.90453121E+01  0.91451051E+02                                 1.883659                            1.746216      -1.298776       2.265903                    0.993762       3.627108      10.261576       0.479223       1.264164      -0.712013      -0.002929       0.024557      -0.028290       0.037576      -0.005143      -0.004199      -0.008672       0.002384       0.011421      -0.012648       0.002915       0.009732              1.950556       1.637124      -0.110361      -0.041054       2.437365      -0.559326       1.777178          -0.000002
           25              H       4.102669      15.937165      17.748688       0.101014       1.198927 0.84256500E+01  0.84044299E+02                                 1.891255                            1.715009      -1.031387       2.393927                    0.996913       3.589889      10.228930       0.469073       1.309063      -0.702836       0.033462       0.014375      -0.031400       0.048087      -0.000343      -0.006703      -0.012034       0.005040       0.008612      -0.014342       0.000234       0.014109              2.001320       2.517410       0.165125      -0.665949       1.662583      -0.196261       1.823966          -0.000001
           26              H       8.105342      13.192042      20.031653       0.095957       1.364110 0.10334940E+02  0.10711132E+03                                 1.955729                            1.820494      -1.281436       2.262596                    0.994887       3.667058      10.214984       0.491447       1.202546      -0.727147      -0.000635       0.030881       0.035709       0.047214      -0.001580      -0.007759       0.013725      -0.000188       0.017642      -0.014060      -0.004317       0.018377              2.018727       1.832021      -0.074195       0.066584       2.229997       0.490444       1.994162          -0.000003
           27              H       8.187029      10.044524      16.755772       0.132768       1.016853 0.73173647E+01  0.70971889E+02                                 1.736506                            1.633057      -1.092325       2.376686                    0.996718       3.530497      10.156683       0.462057       1.366719      -0.690296      -0.000456      -0.025468      -0.025960       0.036369      -0.003027       0.002910       0.010327       0.005474      -0.000853      -0.012944       0.003988       0.008956              1.782056       1.559473      -0.033752       0.091598       2.002402       0.501270       1.784294           0.000001
           28              H       6.270197      11.164006      17.278229       0.099760       1.041104 0.69196724E+01  0.66569625E+02                                 1.793661                            1.603265      -1.229197       2.292363                    0.994786       3.798171      11.091028       0.457045       1.393016      -0.683030      -0.037649      -0.012852      -0.021855       0.045390      -0.002367       0.006203       0.008751       0.006993       0.002636      -0.012705       0.002831       0.009874              1.934623       2.585083       0.229682       0.551281       1.503596       0.204026       1.715190           0.000000
           29              H      12.717852       5.802453      15.688573       0.099910       1.252305 0.90519194E+01  0.90214499E+02                                 1.817606                            1.682779      -1.002269       2.405101                    0.997734       3.358325       8.996098       0.523872       1.173127      -0.736057      -0.006550      -0.041318       0.028258       0.050484       0.000287      -0.008035      -0.004445      -0.036943      -0.010213      -0.020604      -0.000464       0.021068              1.888375       1.566871       0.227223      -0.254584       1.954577      -0.504999       2.143678           0.000002
           30              H      13.633312       5.388434      13.638362       0.130068       1.008763 0.71544954E+01  0.66715287E+02                                 1.519368                            1.455702      -0.842113       2.489089                    0.999482       3.039723       7.680363       0.591375       1.110701      -0.751965       0.006492      -0.034716      -0.007420       0.036089      -0.000848      -0.006773      -0.002170      -0.028660      -0.000181      -0.017088       0.002408       0.014680              1.520432       1.268058      -0.102289      -0.132778       1.737408       0.224540       1.555831           0.000003
           31              H      13.678381       9.329490      12.972291       0.131443       0.999294 0.70707407E+01  0.65795534E+02                                 1.516828                            1.452959      -0.829001       2.497391                    0.999586       3.020511       7.644669       0.587897       1.119626      -0.749833       0.006800       0.030335      -0.017494       0.035672      -0.001017      -0.006907      -0.002531      -0.027345       0.000262      -0.016700       0.002611       0.014089              1.524881       1.276298       0.077727      -0.172488       1.569102      -0.247517       1.729244           0.000002
           32              H      12.751654       9.622361      15.037358       0.106550       1.208561 0.87489427E+01  0.86870444E+02                                 1.804742                            1.676085      -1.040944       2.387933                    0.997658       3.393154       9.215314       0.512297       1.204114      -0.727786      -0.009438       0.050424       0.009218       0.052121       0.001509      -0.002547      -0.004509      -0.036842      -0.024260      -0.015280      -0.007928       0.023208              1.860928       1.575470      -0.258729      -0.179930       2.203003       0.439860       1.804311           0.000001
           33              H       8.863061      14.085394       8.869392       0.109824       1.125341 0.77084537E+01  0.75456434E+02                                 1.832774                            1.653433      -1.047237       2.388126                    0.997244       3.577574      10.211622       0.470478       1.329956      -0.697673       0.017733      -0.014118      -0.043690       0.049220      -0.001247      -0.007646       0.009412      -0.007999       0.009902      -0.011374      -0.003017       0.014390              1.955589       1.649919       0.076783      -0.562785       1.543311      -0.055611       2.673538           0.000000
           34              H       8.046189      12.231587       9.906878       0.145149       1.068376 0.75309336E+01  0.72815799E+02                                 1.724308                            1.603055      -1.160387       2.352694                    0.996413       3.377312       9.379534       0.495051       1.279615      -0.709029       0.002544      -0.032478      -0.019754       0.038099      -0.002261      -0.008717       0.000276      -0.014497      -0.003837      -0.013190       0.004483       0.008708              1.776305       1.332818       0.067652      -0.077409       2.221092       0.326177       1.775003           0.000001
           35              H       7.147630      10.525653      10.860177       0.138578       1.056166 0.74087880E+01  0.71466369E+02                                 1.722356                            1.598379      -1.088062       2.380777                    0.997434       3.404380       9.497235       0.491030       1.293134      -0.705943       0.013277      -0.005152      -0.034854       0.037652       0.002516      -0.010803       0.003617      -0.012509      -0.000666      -0.015203       0.006211       0.008991              1.791171       1.412317       0.037040      -0.343808       1.567136       0.066364       2.394061           0.000001
           36              H       6.289914       8.764778      12.031372       0.091010       1.197849 0.85167848E+01  0.84361871E+02                                 1.821604                            1.673784      -0.903191       2.445078                    0.998563       3.472012       9.551824       0.501281       1.233543      -0.720291       0.000595      -0.038901      -0.023666       0.045539       0.005204      -0.008882       0.003012      -0.021748       0.013825      -0.018183       0.007974       0.010209              1.883084       1.387192       0.003726      -0.037017       2.447899       0.451361       1.814161           0.000002
           37              H       5.354737      11.080381      15.000217       0.105609       1.078770 0.72750512E+01  0.70426722E+02                                 1.793485                            1.612349      -1.185225       2.313196                    0.995895       3.701103      10.621281       0.472163       1.340026      -0.694029      -0.018439       0.012981       0.040823       0.046637       0.001087      -0.004453       0.007044      -0.012137       0.014628      -0.010654      -0.001010       0.011664              1.922294       1.642883       0.047944      -0.548535       1.483232      -0.001166       2.640767           0.000000
           38              H       6.239212      12.886607      13.947874       0.144297       0.976057 0.68475937E+01  0.64428101E+02                                 1.613347                            1.522643      -0.801241       2.524350                    0.999763       3.151931       8.537466       0.512719       1.269666      -0.712891      -0.003134       0.032294       0.021587       0.038971      -0.000382      -0.007640       0.006952      -0.016847       0.005784      -0.013645       0.000423       0.013222              1.647296       1.266715       0.078952      -0.087395       2.050564       0.208149       1.624608          -0.000001
           39              H       6.939187      14.505301      12.982195       0.139676       1.020396 0.70430601E+01  0.66333196E+02                                 1.622982                            1.513738      -0.814862       2.512546                    0.999766       3.123098       8.298199       0.533046       1.220033      -0.724396      -0.014688       0.006916       0.034067       0.037737      -0.000339      -0.010525       0.004185      -0.012224       0.018872      -0.014715       0.001608       0.013107              1.677240       1.356328       0.046959      -0.345934       1.529242       0.003155       2.146150          -0.000002
           40              H       7.767326      16.317332      11.872902       0.101278       1.209009 0.84341223E+01  0.83187094E+02                                 1.823226                            1.657954      -0.962806       2.427614                    0.997945       3.401861       9.283161       0.508105       1.222183      -0.723283      -0.009474       0.041388       0.026079       0.049827       0.002871      -0.010834       0.009634      -0.016978       0.003154      -0.018278       0.002754       0.015524              1.924637       1.365310      -0.052507      -0.048736       2.579067       0.448443       1.829534          -0.000002
           41              H       2.387238       2.993546      20.732389       0.095642       1.248466 0.94316103E+01  0.97215032E+02                                 1.968538                            1.834927      -1.279017       2.271137                    0.993607       3.846238      11.309158       0.443890       1.338699      -0.695707       0.000627      -0.037305       0.024515       0.044644      -0.001559       0.001193      -0.010762      -0.007226      -0.005620      -0.009893      -0.002925       0.012818              2.034140       1.825141      -0.074579      -0.040413       2.477168      -0.455958       1.800112           0.000001
           42              H       2.332310       6.812449      18.276098       0.123856       0.985782 0.68581703E+01  0.65403864E+02                                 1.694686                            1.574174      -1.018616       2.404535                    0.997289       3.514960      10.004342       0.474004       1.354966      -0.692266       0.001983       0.028159      -0.019933       0.034557      -0.000372      -0.007607      -0.008285       0.006029      -0.016858      -0.013798       0.002822       0.010976              1.766327       1.487429      -0.076555      -0.020675       2.176508      -0.585326       1.635044           0.000001
           43              H       4.218158       5.532462      18.422188       0.107592       1.102719 0.74538895E+01  0.72077097E+02                                 1.774375                            1.600102      -1.094551       2.359895                    0.997060       3.553090       9.954159       0.491754       1.288082      -0.705982       0.035981       0.015643      -0.026137       0.047143       0.001108      -0.005743      -0.007558      -0.005109      -0.013819      -0.010832       0.000338       0.010494              1.894298       2.506238       0.191422      -0.566896       1.518213      -0.240589       1.658441           0.000001
           44              H       8.103934       2.612201      20.578871       0.090391       1.188627 0.90907356E+01  0.93302869E+02                                 1.931167                            1.819629      -1.440511       2.190622                    0.992067       4.001733      11.932277       0.436931       1.365833      -0.688815       0.001757       0.038678       0.022117       0.044590      -0.000965       0.001050       0.011830      -0.011927      -0.017031      -0.012512      -0.002926       0.015437              1.989409       1.818385      -0.130459      -0.065311       2.266597       0.410792       1.883246           0.000001
           45              H       8.210972      -1.309644      18.273622       0.128740       0.977918 0.68324749E+01  0.64995237E+02                                 1.678765                            1.567119      -0.986036       2.424493                    0.997786       3.439687       9.727621       0.477689       1.347898      -0.694265       0.004533      -0.030706      -0.017466       0.035616      -0.002556       0.005759       0.008713       0.001345      -0.012462      -0.012949       0.004672       0.008277              1.742446       1.479823      -0.086056       0.045321       2.204508       0.502119       1.543007          -0.000001
           46              H       6.270197       0.006960      18.372666       0.099512       1.059799 0.70288742E+01  0.67767819E+02                                 1.800950                            1.605160      -1.225292       2.291635                    0.994906       3.801102      11.048951       0.462153       1.374619      -0.686494      -0.036466      -0.016986      -0.019812       0.044842      -0.003136       0.005769       0.005965      -0.002133      -0.009285      -0.010698       0.004260       0.006437              1.942456       2.547457       0.333879       0.552411       1.575807       0.253696       1.704103          -0.000000
           47              H       9.781338      -2.941726      16.505686       0.098588       1.350748 0.10378484E+02  0.10747356E+03                                 1.938635                            1.824133      -1.219111       2.297567                    0.995678       3.567258       9.872075       0.491958       1.202293      -0.728554       0.005393       0.035135      -0.032333       0.048052       0.003541      -0.004192      -0.015767       0.000496      -0.013125      -0.017351       0.000469       0.016882              1.974220       1.719088       0.137661       0.050653       2.240289      -0.447925       1.963284          -0.000003
           48              H       9.225020      15.274111      19.486911       0.126425       1.230927 0.90453175E+01  0.91451117E+02                                 1.883659                            1.746216      -1.298776       2.265903                    0.993762       3.627108      10.261576       0.479223       1.264164      -0.712013      -0.002929      -0.024557       0.028290       0.037576       0.005143       0.004199      -0.008672       0.002384       0.011421      -0.012648       0.002915       0.009732              1.950556       1.637124       0.110361       0.041054       2.437365      -0.559326       1.777179          -0.000002
           49              H      11.144669      -5.144995      19.392819       0.101014       1.198927 0.84256450E+01  0.84044238E+02                                 1.891254                            1.715008      -1.031387       2.393927                    0.996913       3.589889      10.228930       0.469073       1.309063      -0.702836       0.033462      -0.014375       0.031400       0.048087       0.000343       0.006703      -0.012034       0.005040       0.008612      -0.014342       0.000234       0.014109              2.001319       2.517410      -0.165126       0.665949       1.662583      -0.196261       1.823965          -0.000001
           50              H       1.063342      -2.399871      17.109854       0.095957       1.364110 0.10334941E+02  0.10711133E+03                                 1.955729                            1.820494      -1.281436       2.262596                    0.994887       3.667058      10.214986       0.491447       1.202546      -0.727147      -0.000635      -0.030881      -0.035709       0.047214       0.001580       0.007759       0.013725      -0.000188       0.017642      -0.014060      -0.004317       0.018377              2.018727       1.832021       0.074195      -0.066584       2.229997       0.490444       1.994164          -0.000003
           51              H       1.145029       0.747646      20.385735       0.132768       1.016853 0.73173648E+01  0.70971891E+02                                 1.736506                            1.633057      -1.092325       2.376686                    0.996718       3.530497      10.156683       0.462057       1.366719      -0.690296      -0.000456       0.025468       0.025960       0.036369       0.003027      -0.002910       0.010327       0.005474      -0.000853      -0.012944       0.003988       0.008956              1.782056       1.559473       0.033752      -0.091598       2.002402       0.501271       1.784294           0.000001
           52              H      13.312197      -0.371835      19.863278       0.099760       1.041104 0.69196741E+01  0.66569645E+02                                 1.793662                            1.603265      -1.229197       2.292363                    0.994786       3.798171      11.091028       0.457045       1.393016      -0.683030      -0.037649       0.012852       0.021855       0.045390       0.002367      -0.006203       0.008751       0.006993       0.002636      -0.012705       0.002831       0.009874              1.934624       2.585084      -0.229683      -0.551281       1.503597       0.204026       1.715190           0.000000
           53              H       5.675852       4.989718      21.452935       0.099910       1.252305 0.90519205E+01  0.90214509E+02                                 1.817606                            1.682779      -1.002269       2.405101                    0.997734       3.358325       8.996097       0.523873       1.173126      -0.736057      -0.006550       0.041318      -0.028258       0.050484      -0.000287       0.008035      -0.004445      -0.036943      -0.010213      -0.020604      -0.000464       0.021068              1.888375       1.566871      -0.227223       0.254583       1.954577      -0.504999       2.143676           0.000002
           54              H       6.591312       5.403737      23.503146       0.130068       1.008763 0.71544967E+01  0.66715301E+02                                 1.519368                            1.455702      -0.842113       2.489089                    0.999482       3.039723       7.680363       0.591375       1.110701      -0.751965       0.006492       0.034716       0.007420       0.036089       0.000848       0.006773      -0.002170      -0.028660      -0.000181      -0.017088       0.002408       0.014680              1.520433       1.268058       0.102289       0.132778       1.737408       0.224540       1.555832           0.000003
           55              H       6.636381       1.462680      24.169217       0.131443       0.999295 0.70707488E+01  0.65795626E+02                                 1.516828                            1.452960      -0.829001       2.497391                    0.999586       3.020511       7.644669       0.587897       1.119626      -0.749833       0.006800      -0.030335       0.017494       0.035672       0.001017       0.006907      -0.002531      -0.027345       0.000262      -0.016700       0.002611       0.014089              1.524882       1.276299      -0.077727       0.172488       1.569102      -0.247517       1.729245           0.000002
           56              H       5.709654       1.169810      22.104149       0.106550       1.208561 0.87489381E+01  0.86870387E+02                                 1.804742                            1.676085      -1.040944       2.387933                    0.997658       3.393154       9.215314       0.512297       1.204114      -0.727786      -0.009438      -0.050424      -0.009218       0.052121      -0.001509       0.002547      -0.004509      -0.036842      -0.024260      -0.015280      -0.007928       0.023208              1.860928       1.575470       0.258729       0.179930       2.203003       0.439861       1.804312           0.000001
           57              H       1.821061       3.933329       3.511111       0.109824       1.125341 0.77084601E+01  0.75456509E+02                                 1.832774                            1.653434      -1.047237       2.388126                    0.997244       3.577574      10.211622       0.470478       1.329956      -0.697673       0.017733       0.014118       0.043690       0.049220       0.001247       0.007646       0.009412      -0.007999       0.009902      -0.011374      -0.003017       0.014390              1.955590       1.649919      -0.076783       0.562785       1.543311      -0.055611       2.673539           0.000000
           58              H       1.004189       5.787136       2.473624       0.145149       1.068377 0.75309376E+01  0.72815840E+02                                 1.724307                            1.603055      -1.160387       2.352694                    0.996413       3.377313       9.379534       0.495051       1.279614      -0.709029       0.002544       0.032478       0.019754       0.038099       0.002261       0.008717       0.000276      -0.014497      -0.003837      -0.013190       0.004483       0.008708              1.776305       1.332818      -0.067652       0.077409       2.221092       0.326177       1.775003           0.000001
           59              H       0.105630       7.493070       1.520326       0.138578       1.056166 0.74087926E+01  0.71466423E+02                                 1.722356                            1.598379      -1.088062       2.380777                    0.997434       3.404380       9.497235       0.491030       1.293134      -0.705943       0.013277       0.005152       0.034854       0.037652      -0.002516       0.010803       0.003617      -0.012509      -0.000666      -0.015203       0.006211       0.008991              1.791172       1.412318      -0.037040       0.343808       1.567136       0.066363       2.394061           0.000001
           60              H      13.331914       9.253946       0.349130       0.091010       1.197849 0.85167851E+01  0.84361875E+02                                 1.821605                            1.673784      -0.903191       2.445078                    0.998563       3.472012       9.551824       0.501281       1.233543      -0.720291       0.000595       0.038901       0.023666       0.045539      -0.005204       0.008882       0.003012      -0.021748       0.013825      -0.018183       0.007974       0.010209              1.883084       1.387192      -0.003725       0.037017       2.447899       0.451361       1.814161           0.000002
           61              H      12.396737      -0.288211      22.141291       0.105609       1.078770 0.72750525E+01  0.70426736E+02                                 1.793485                            1.612349      -1.185225       2.313196                    0.995895       3.701103      10.621281       0.472162       1.340026      -0.694029      -0.018439      -0.012981      -0.040823       0.046637      -0.001087       0.004453       0.007044      -0.012137       0.014628      -0.010653      -0.001010       0.011664              1.922294       1.642883      -0.047943       0.548536       1.483232      -0.001165       2.640768           0.000000
           62              H      13.281212      -2.094437      23.193633       0.144297       0.976058 0.68476020E+01  0.64428190E+02                                 1.613347                            1.522643      -0.801241       2.524350                    0.999763       3.151932       8.537466       0.512719       1.269664      -0.712891      -0.003134      -0.032294      -0.021587       0.038971       0.000382       0.007640       0.006952      -0.016847       0.005784      -0.013645       0.000423       0.013222              1.647296       1.266716      -0.078952       0.087395       2.050564       0.208149       1.624608          -0.000001
           63              H      13.981187      -3.713130      24.159313       0.139676       1.020396 0.70430603E+01  0.66333198E+02                                 1.622982                            1.513739      -0.814862       2.512546                    0.999766       3.123098       8.298199       0.533046       1.220033      -0.724396      -0.014688      -0.006916      -0.034067       0.037737       0.000339       0.010525       0.004185      -0.012224       0.018872      -0.014715       0.001608       0.013107              1.677240       1.356328      -0.046959       0.345935       1.529242       0.003155       2.146150          -0.000002
           64              H       0.725326       1.701392       0.507601       0.101278       1.209009 0.84341209E+01  0.83187079E+02                                 1.823226                            1.657954      -0.962806       2.427614                    0.997945       3.401861       9.283161       0.508105       1.222183      -0.723283      -0.009474      -0.041388      -0.026079       0.049827      -0.002871       0.010834       0.009634      -0.016978       0.003154      -0.018278       0.002754       0.015524              1.924637       1.365310       0.052508       0.048736       2.579067       0.448443       1.829534          -0.000002
           65              H       4.654762       6.606823       8.351887       0.095642       1.248466 0.94316153E+01  0.97215095E+02                                 1.968538                            1.834927      -1.279017       2.271137                    0.993607       3.846238      11.309158       0.443890       1.338699      -0.695707      -0.000627      -0.037305       0.024515       0.044644       0.001559      -0.001193      -0.010762      -0.007226      -0.005620      -0.009893      -0.002925       0.012818              2.034141       1.825141       0.074579       0.040413       2.477168      -0.455959       1.800113           0.000001
           66              H       4.709690      10.425726       5.895595       0.123856       0.985783 0.68581782E+01  0.65403956E+02                                 1.694686                            1.574175      -1.018616       2.404535                    0.997289       3.514960      10.004342       0.474004       1.354966      -0.692266      -0.001983       0.028159      -0.019933       0.034557       0.000372       0.007607      -0.008285       0.006029      -0.016858      -0.013798       0.002822       0.010976              1.766328       1.487429       0.076555       0.020675       2.176509      -0.585326       1.635045           0.000001
           67              H       2.823842       9.145739       6.041685       0.107592       1.102720 0.74538950E+01  0.72077162E+02                                 1.774375                            1.600102      -1.094551       2.359895                    0.997060       3.553090       9.954159       0.491754       1.288082      -0.705982      -0.035981       0.015643      -0.026137       0.047143      -0.001108       0.005743      -0.007558      -0.005109      -0.013819      -0.010832       0.000338       0.010494              1.894298       2.506238      -0.191423       0.566897       1.518214      -0.240590       1.658443           0.000001
           68              H      13.022066       6.225477       8.198369       0.090391       1.188627 0.90907400E+01  0.93302924E+02                                 1.931168                            1.819629      -1.440511       2.190622                    0.992067       4.001733      11.932277       0.436931       1.365833      -0.688815      -0.001757       0.038678       0.022117       0.044590       0.000965      -0.001050       0.011830      -0.011927      -0.017031      -0.012512      -0.002926       0.015437              1.989410       1.818386       0.130460       0.065311       2.266597       0.410793       1.883247           0.000001
           69              H      12.915028       2.303632       5.893119       0.128740       0.977918 0.68324770E+01  0.64995263E+02                                 1.678766                            1.567119      -0.986036       2.424493                    0.997786       3.439687       9.727622       0.477689       1.347899      -0.694265      -0.004533      -0.030706      -0.017466       0.035616       0.002556      -0.005759       0.008713       0.001345      -0.012462      -0.012949       0.004672       0.008277              1.742446       1.479824       0.086056      -0.045322       2.204508       0.502119       1.543007          -0.000001
           70              H       0.771803       3.620237       5.992163       0.099512       1.059799 0.70288744E+01  0.67767820E+02                                 1.800950                            1.605160      -1.225292       2.291635                    0.994906       3.801102      11.048951       0.462153       1.374619      -0.686494       0.036466      -0.016986      -0.019812       0.044842       0.003136      -0.005769       0.005965      -0.002133      -0.009285      -0.010698       0.004260       0.006437              1.942456       2.547457      -0.333879      -0.552412       1.575807       0.253696       1.704104          -0.000000
           71              H      11.344662       0.671551       4.125183       0.098588       1.350749 0.10378492E+02  0.10747365E+03                                 1.938635                            1.824133      -1.219111       2.297567                    0.995678       3.567259       9.872075       0.491958       1.202292      -0.728554      -0.005393       0.035135      -0.032333       0.048052      -0.003541       0.004192      -0.015767       0.000496      -0.013125      -0.017351       0.000469       0.016882              1.974220       1.719088      -0.137661      -0.050653       2.240289      -0.447925       1.963285          -0.000003
           72              H      11.900980      18.887387       7.106408       0.126425       1.230926 0.90453121E+01  0.91451051E+02                                 1.883659                            1.746216      -1.298776       2.265903                    0.993762       3.627108      10.261576       0.479223       1.264164      -0.712013       0.002929      -0.024557       0.028290       0.037576      -0.005143      -0.004199      -0.008672       0.002384       0.011421      -0.012648       0.002915       0.009732              1.950556       1.637124      -0.110361      -0.041054       2.437365      -0.559326       1.777178          -0.000002
           73              H       9.981331      -1.531718       7.012317       0.101014       1.198927 0.84256500E+01  0.84044299E+02                                 1.891255                            1.715009      -1.031387       2.393927                    0.996913       3.589889      10.228930       0.469073       1.309063      -0.702836      -0.033462      -0.014375       0.031400       0.048087      -0.000343      -0.006703      -0.012034       0.005040       0.008612      -0.014342       0.000234       0.014109              2.001320       2.517410       0.165125      -0.665949       1.662583      -0.196261       1.823966          -0.000001
           74              H       5.978658       1.213405       4.729352       0.095957       1.364109 0.10334938E+02  0.10711129E+03                                 1.955729                            1.820493      -1.281436       2.262596                    0.994887       3.667058      10.214983       0.491448       1.202546      -0.727147       0.000635      -0.030881      -0.035709       0.047214      -0.001580      -0.007759       0.013725      -0.000188       0.017642      -0.014060      -0.004317       0.018377              2.018726       1.832020      -0.074195       0.066584       2.229997       0.490444       1.994162          -0.000003
           75              H       5.896971       4.360923       8.005233       0.132768       1.016853 0.73173647E+01  0.70971889E+02                                 1.736506                            1.633057      -1.092325       2.376686                    0.996718       3.530497      10.156683       0.462057       1.366719      -0.690296       0.000456       0.025468       0.025960       0.036369      -0.003027       0.002910       0.010327       0.005474      -0.000853      -0.012944       0.003988       0.008956              1.782056       1.559473      -0.033752       0.091598       2.002402       0.501270       1.784294           0.000001
           76              H       7.813803       3.241441       7.482776       0.099760       1.041104 0.69196727E+01  0.66569630E+02                                 1.793662                            1.603265      -1.229198       2.292363                    0.994786       3.798171      11.091029       0.457045       1.393016      -0.683030       0.037649       0.012852       0.021855       0.045390      -0.002367       0.006203       0.008751       0.006993       0.002636      -0.012705       0.002831       0.009874              1.934623       2.585083       0.229682       0.551281       1.503597       0.204026       1.715190           0.000000
           77              H       1.366148       8.602994       9.072432       0.099910       1.252305 0.90519195E+01  0.90214500E+02                                 1.817606                            1.682779      -1.002269       2.405101                    0.997734       3.358325       8.996098       0.523872       1.173127      -0.736057       0.006550       0.041318      -0.028258       0.050484       0.000287      -0.008035      -0.004445      -0.036943      -0.010213      -0.020604      -0.000464       0.021068              1.888375       1.566871       0.227223      -0.254584       1.954577      -0.504999       2.143678           0.000002
           78              H       0.450688       9.017013      11.122643       0.130068       1.008763 0.71544937E+01  0.66715265E+02                                 1.519368                            1.455701      -0.842112       2.489089                    0.999482       3.039723       7.680362       0.591375       1.110700      -0.751965      -0.006492       0.034716       0.007420       0.036089      -0.000848      -0.006773      -0.002170      -0.028660      -0.000181      -0.017088       0.002408       0.014680              1.520432       1.268058      -0.102289      -0.132778       1.737407       0.224540       1.555831           0.000003
           79              H       0.405619       5.075957      11.788714       0.131443       0.999294 0.70707390E+01  0.65795512E+02                                 1.516827                            1.452958      -0.829001       2.497391                    0.999586       3.020511       7.644668       0.587898       1.119626      -0.749833      -0.006800      -0.030335       0.017494       0.035672      -0.001017      -0.006907      -0.002531      -0.027345       0.000262      -0.016700       0.002611       0.014089              1.524881       1.276298       0.077727      -0.172488       1.569101      -0.247516       1.729244           0.000002
           80              H       1.332346       4.783086       9.723647       0.106550       1.208561 0.87489427E+01  0.86870444E+02                                 1.804742                            1.676085      -1.040944       2.387933                    0.997658       3.393154       9.215314       0.512297       1.204114      -0.727786       0.009438      -0.050424      -0.009218       0.052121       0.001509      -0.002547      -0.004509      -0.036842      -0.024260      -0.015280      -0.007928       0.023208              1.860928       1.575470      -0.258729      -0.179930       2.203003       0.439860       1.804311           0.000001
           81              H       5.220939       0.320053      15.891613       0.109824       1.125341 0.77084532E+01  0.75456429E+02                                 1.832774                            1.653433      -1.047238       2.388126                    0.997244       3.577574      10.211623       0.470478       1.329956      -0.697673      -0.017733       0.014118       0.043690       0.049220      -0.001247      -0.007646       0.009412      -0.007999       0.009902      -0.011374      -0.003017       0.014390              1.955589       1.649919       0.076783      -0.562785       1.543311      -0.055611       2.673538           0.000000
           82              H       6.037811       2.173860      14.854127       0.145149       1.068377 0.75309386E+01  0.72815852E+02                                 1.724307                            1.603055      -1.160387       2.352694                    0.996413       3.377313       9.379534       0.495051       1.279614      -0.709029      -0.002544       0.032478       0.019754       0.038099      -0.002261      -0.008717       0.000276      -0.014497      -0.003837      -0.013190       0.004483       0.008708              1.776304       1.332818       0.067652      -0.077409       2.221092       0.326177       1.775003           0.000001
           83              H       6.936370       3.879794      13.900828       0.138578       1.056166 0.74087880E+01  0.71466369E+02                                 1.722356                            1.598379      -1.088062       2.380777                    0.997434       3.404380       9.497235       0.491030       1.293134      -0.705943      -0.013277       0.005152       0.034854       0.037652       0.002516      -0.010803       0.003617      -0.012509      -0.000666      -0.015203       0.006211       0.008991              1.791171       1.412317       0.037040      -0.343808       1.567136       0.066364       2.394061           0.000001
           84              H       7.794086       5.640669      12.729633       0.091010       1.197849 0.85167861E+01  0.84361887E+02                                 1.821604                            1.673784      -0.903191       2.445078                    0.998563       3.472012       9.551824       0.501281       1.233543      -0.720291      -0.000595       0.038901       0.023666       0.045539       0.005204      -0.008882       0.003012      -0.021748       0.013825      -0.018183       0.007974       0.010209              1.883084       1.387192       0.003726      -0.037017       2.447899       0.451361       1.814161           0.000002
           85              H       8.729263       3.325066       9.760788       0.105609       1.078770 0.72750505E+01  0.70426715E+02                                 1.793485                            1.612349      -1.185225       2.313196                    0.995895       3.701103      10.621282       0.472162       1.340026      -0.694029       0.018439      -0.012981      -0.040823       0.046637       0.001087      -0.004453       0.007044      -0.012137       0.014628      -0.010653      -0.001010       0.011664              1.922294       1.642883       0.047944      -0.548535       1.483232      -0.001166       2.640767           0.000000
           86              H       7.844788       1.518840      10.813131       0.144297       0.976058 0.68475967E+01  0.64428130E+02                                 1.613347                            1.522643      -0.801241       2.524350                    0.999763       3.151932       8.537466       0.512719       1.269665      -0.712891       0.003134      -0.032294      -0.021587       0.038971      -0.000382      -0.007640       0.006952      -0.016847       0.005784      -0.013645       0.000423       0.013222              1.647295       1.266715       0.078952      -0.087395       2.050563       0.208149       1.624607          -0.000001
           87              H       7.144813      -0.099854      11.778810       0.139676       1.020396 0.70430576E+01  0.66333171E+02                                 1.622982                            1.513739      -0.814862       2.512546                    0.999766       3.123097       8.298198       0.533046       1.220034      -0.724396       0.014688      -0.006916      -0.034067       0.037737      -0.000339      -0.010525       0.004185      -0.012224       0.018872      -0.014715       0.001608       0.013107              1.677240       1.356328       0.046959      -0.345934       1.529242       0.003155       2.146150          -0.000002
           88              H       6.316674      -1.911885      12.888103       0.101278       1.209009 0.84341223E+01  0.83187094E+02                                 1.823226                            1.657954      -0.962806       2.427614                    0.997945       3.401861       9.283161       0.508105       1.222183      -0.723283       0.009474      -0.041388      -0.026079       0.049827       0.002871      -0.010834       0.009634      -0.016978       0.003154      -0.018278       0.002754       0.015524              1.924637       1.365310      -0.052507      -0.048736       2.579067       0.448443       1.829534          -0.000002
           89              H      11.696762      11.411901       4.028616       0.095642       1.248466 0.94316103E+01  0.97215032E+02                                 1.968538                            1.834927      -1.279017       2.271137                    0.993607       3.846238      11.309158       0.443890       1.338699      -0.695707      -0.000627       0.037305      -0.024515       0.044644      -0.001559       0.001193      -0.010762      -0.007226      -0.005620      -0.009893      -0.002925       0.012818              2.034140       1.825141      -0.074579      -0.040413       2.477168      -0.455958       1.800112           0.000001
           90              H      11.751690       7.592998       6.484907       0.123856       0.985783 0.68581753E+01  0.65403917E+02                                 1.694685                            1.574174      -1.018616       2.404535                    0.997289       3.514961      10.004342       0.474005       1.354965      -0.692266      -0.001983      -0.028159       0.019933       0.034557      -0.000372      -0.007607      -0.008285       0.006029      -0.016858      -0.013798       0.002822       0.010976              1.766327       1.487429      -0.076555      -0.020675       2.176507      -0.585326       1.635044           0.000001
           91              H       9.865842       8.872985       6.338817       0.107592       1.102719 0.74538895E+01  0.72077097E+02                                 1.774375                            1.600102      -1.094551       2.359895                    0.997060       3.553090       9.954159       0.491754       1.288082      -0.705982      -0.035981      -0.015643       0.026137       0.047143       0.001108      -0.005743      -0.007558      -0.005109      -0.013819      -0.010832       0.000338       0.010494              1.894298       2.506238       0.191422      -0.566896       1.518213      -0.240589       1.658441           0.000001
           92              H       5.980066      11.793246       4.182134       0.090391       1.188627 0.90907356E+01  0.93302869E+02                                 1.931167                            1.819629      -1.440511       2.190622                    0.992067       4.001733      11.932277       0.436931       1.365833      -0.688815      -0.001757      -0.038678      -0.022117       0.044590      -0.000965       0.001050       0.011830      -0.011927      -0.017031      -0.012512      -0.002926       0.015437              1.989409       1.818385      -0.130459      -0.065311       2.266597       0.410792       1.883246           0.000001
           93              H       5.873028      15.715091       6.487383       0.128740       0.977918 0.68324743E+01  0.64995231E+02                                 1.678765                            1.567119      -0.986036       2.424493                    0.997786       3.439687       9.727622       0.477689       1.347899      -0.694265      -0.004533       0.030706       0.017466       0.035616      -0.002556       0.005759       0.008713       0.001345      -0.012462      -0.012949       0.004672       0.008277              1.742446       1.479823      -0.086056       0.045322       2.204508       0.502119       1.543007          -0.000001
           94              H       7.813803      14.398487       6.388339       0.099512       1.059799 0.70288731E+01  0.67767805E+02                                 1.800950                            1.605160      -1.225292       2.291636                    0.994906       3.801102      11.048951       0.462153       1.374619      -0.686493       0.036466       0.016986       0.019812       0.044842      -0.003136       0.005769       0.005965      -0.002133      -0.009285      -0.010698       0.004260       0.006437              1.942456       2.547457       0.333879       0.552411       1.575807       0.253696       1.704103          -0.000000
           95              H       4.302662      17.347173       8.255319       0.098588       1.350749 0.10378486E+02  0.10747358E+03                                 1.938635                            1.824133      -1.219112       2.297567                    0.995678       3.567259       9.872076       0.491958       1.202292      -0.728554      -0.005393      -0.035135       0.032333       0.048052       0.003541      -0.004192      -0.015767       0.000496      -0.013125      -0.017351       0.000469       0.016882              1.974220       1.719088       0.137661       0.050653       2.240289      -0.447924       1.963283          -0.000003
           96              H       4.858980      -0.868664       5.274094       0.126425       1.230927 0.90453178E+01  0.91451118E+02                                 1.883659                            1.746216      -1.298776       2.265903                    0.993762       3.627108      10.261575       0.479223       1.264164      -0.712013       0.002929       0.024557      -0.028290       0.037576       0.005143       0.004199      -0.008672       0.002384       0.011421      -0.012648       0.002915       0.009732              1.950556       1.637124       0.110361       0.041054       2.437364      -0.559326       1.777179          -0.000002
           97              H       2.939331      19.550442       5.368186       0.101014       1.198927 0.84256450E+01  0.84044238E+02                                 1.891255                            1.715008      -1.031387       2.393927                    0.996913       3.589889      10.228930       0.469073       1.309063      -0.702836      -0.033462       0.014375      -0.031400       0.048087       0.000343       0.006703      -0.012034       0.005040       0.008612      -0.014342       0.000234       0.014109              2.001319       2.517410      -0.165126       0.665949       1.662583      -0.196261       1.823965          -0.000001
           98              H      13.020658      16.805318       7.651151       0.095957       1.364110 0.10334945E+02  0.10711138E+03                                 1.955729                            1.820494      -1.281436       2.262596                    0.994887       3.667059      10.214988       0.491447       1.202546      -0.727147       0.000635       0.030881       0.035709       0.047214       0.001580       0.007759       0.013725      -0.000188       0.017642      -0.014060      -0.004317       0.018377              2.018727       1.832021       0.074195      -0.066584       2.229997       0.490444       1.994164          -0.000003
           99              H      12.938971      13.657801       4.375270       0.132768       1.016853 0.73173636E+01  0.70971875E+02                                 1.736506                            1.633057      -1.092325       2.376686                    0.996718       3.530497      10.156683       0.462057       1.366719      -0.690296       0.000456      -0.025468      -0.025960       0.036369       0.003027      -0.002910       0.010327       0.005474      -0.000853      -0.012944       0.003988       0.008956              1.782056       1.559473       0.033752      -0.091598       2.002402       0.501270       1.784294           0.000001
          100              H       0.771803      14.777282       4.897727       0.099760       1.041104 0.69196741E+01  0.66569645E+02                                 1.793662                            1.603265      -1.229197       2.292363                    0.994786       3.798171      11.091028       0.457045       1.393016      -0.683030       0.037649      -0.012852      -0.021855       0.045390       0.002367      -0.006203       0.008751       0.006993       0.002636      -0.012705       0.002831       0.009874              1.934624       2.585084      -0.229683      -0.551281       1.503597       0.204026       1.715190           0.000000
          101              H       8.408148       9.415729       3.308070       0.099910       1.252305 0.90519205E+01  0.90214509E+02                                 1.817606                            1.682779      -1.002269       2.405101                    0.997734       3.358325       8.996097       0.523873       1.173126      -0.736057       0.006550      -0.041318       0.028258       0.050484      -0.000287       0.008035      -0.004445      -0.036943      -0.010213      -0.020604      -0.000464       0.021068              1.888375       1.566871      -0.227223       0.254583       1.954577      -0.504999       2.143676           0.000002
          102              H       7.492688       9.001710       1.257859       0.130068       1.008763 0.71544949E+01  0.66715280E+02                                 1.519368                            1.455701      -0.842112       2.489089                    0.999482       3.039723       7.680362       0.591375       1.110700      -0.751965      -0.006492      -0.034716      -0.007420       0.036089       0.000848       0.006773      -0.002170      -0.028660      -0.000181      -0.017088       0.002408       0.014680              1.520432       1.268058       0.102289       0.132778       1.737407       0.224540       1.555831           0.000003
          103              H       7.447619      12.942767       0.591788       0.131443       0.999295 0.70707464E+01  0.65795594E+02                                 1.516828                            1.452959      -0.829001       2.497391                    0.999586       3.020511       7.644667       0.587898       1.119625      -0.749834      -0.006800       0.030335      -0.017494       0.035672       0.001017       0.006907      -0.002531      -0.027345       0.000262      -0.016700       0.002611       0.014089              1.524881       1.276298      -0.077727       0.172488       1.569102      -0.247517       1.729244           0.000002
          104              H       8.374346      13.235637       2.656856       0.106550       1.208561 0.87489396E+01  0.86870408E+02                                 1.804742                            1.676085      -1.040944       2.387933                    0.997658       3.393154       9.215315       0.512297       1.204115      -0.727786       0.009438       0.050424       0.009218       0.052121      -0.001509       0.002547      -0.004509      -0.036842      -0.024260      -0.015280      -0.007928       0.023208              1.860929       1.575470       0.258729       0.179930       2.203003       0.439861       1.804312           0.000001
          105              H      12.262939      10.472118      21.249894       0.109824       1.125341 0.77084595E+01  0.75456505E+02                                 1.832774                            1.653434      -1.047237       2.388126                    0.997244       3.577574      10.211623       0.470478       1.329956      -0.697673      -0.017733      -0.014118      -0.043690       0.049220       0.001247       0.007646       0.009412      -0.007999       0.009902      -0.011374      -0.003017       0.014390              1.955590       1.649919      -0.076783       0.562785       1.543311      -0.055611       2.673540           0.000000
          106              H      13.079811       8.618311      22.287381       0.145149       1.068377 0.75309386E+01  0.72815853E+02                                 1.724308                            1.603055      -1.160387       2.352694                    0.996413       3.377313       9.379535       0.495051       1.279614      -0.709029      -0.002544      -0.032478      -0.019754       0.038099       0.002261       0.008717       0.000276      -0.014497      -0.003837      -0.013190       0.004483       0.008708              1.776305       1.332819      -0.067652       0.077409       2.221093       0.326177       1.775004           0.000001
          107              H      13.978370       6.912377      23.240679       0.138578       1.056166 0.74087926E+01  0.71466423E+02                                 1.722356                            1.598379      -1.088062       2.380777                    0.997434       3.404380       9.497235       0.491030       1.293134      -0.705943      -0.013277      -0.005152      -0.034854       0.037652      -0.002516       0.010803       0.003617      -0.012509      -0.000666      -0.015203       0.006211       0.008991              1.791172       1.412318      -0.037040       0.343808       1.567136       0.066363       2.394061           0.000001
          108              H       0.752086       5.151501      24.411875       0.091010       1.197849 0.85167851E+01  0.84361875E+02                                 1.821605                            1.673784      -0.903191       2.445078                    0.998563       3.472012       9.551824       0.501281       1.233543      -0.720291      -0.000595      -0.038901      -0.023666       0.045539      -0.005204       0.008882       0.003012      -0.021748       0.013825      -0.018183       0.007974       0.010209              1.883084       1.387192      -0.003725       0.037017       2.447899       0.451361       1.814161           0.000002
          109              H       1.687263      14.693658       2.619714       0.105609       1.078769 0.72750469E+01  0.70426676E+02                                 1.793485                            1.612349      -1.185225       2.313196                    0.995895       3.701102      10.621281       0.472162       1.340027      -0.694029       0.018439       0.012981       0.040823       0.046637      -0.001087       0.004453       0.007044      -0.012137       0.014628      -0.010653      -0.001010       0.011664              1.922294       1.642883      -0.047943       0.548536       1.483232      -0.001165       2.640768           0.000000
          110              H       0.802788      16.499884       1.567372       0.144297       0.976058 0.68476020E+01  0.64428190E+02                                 1.613347                            1.522643      -0.801241       2.524350                    0.999763       3.151932       8.537466       0.512719       1.269664      -0.712891       0.003134       0.032294       0.021587       0.038971       0.000382       0.007640       0.006952      -0.016847       0.005784      -0.013645       0.000423       0.013222              1.647296       1.266716      -0.078952       0.087395       2.050564       0.208149       1.624608          -0.000001
          111              H       0.102813      18.118577       0.601692       0.139676       1.020396 0.70430578E+01  0.66333173E+02                                 1.622983                            1.513739      -0.814862       2.512546                    0.999766       3.123097       8.298198       0.533046       1.220034      -0.724396       0.014688       0.006916       0.034067       0.037737       0.000339       0.010525       0.004185      -0.012224       0.018872      -0.014715       0.001608       0.013107              1.677240       1.356328      -0.046959       0.345935       1.529242       0.003155       2.146151          -0.000002
          112              H      13.358674      12.704055      24.253404       0.101278       1.209009 0.84341222E+01  0.83187094E+02                                 1.823226                            1.657954      -0.962806       2.427614                    0.997945       3.401861       9.283161       0.508105       1.222183      -0.723283       0.009474       0.041388       0.026079       0.049827      -0.002871       0.010834       0.009634      -0.016978       0.003154      -0.018278       0.002754       0.015524              1.924637       1.365310       0.052508       0.048736       2.579067       0.448443       1.829534          -0.000002
          113              C       9.412337       7.021706      16.921671       0.047128      30.344465 0.36069394E+03  0.81611095E+04                                 8.646379                            6.461442      -0.049133       1.984881                    0.999401      27.552495      79.859004       0.623655       0.434062      -1.044443       0.026003      -0.018453       0.037901       0.049530      -0.024134      -0.022220       0.013832      -0.064580       0.112687      -0.062045       0.009087       0.052958             10.333429      15.321542       1.935451       2.134639       9.297331      -2.107620       6.381414           0.000002
          114              C       8.226464       6.309976      16.981097      -0.104279      42.022345 0.47825354E+03  0.11443853E+05                                10.466547                            7.287312       0.083759       2.022924                    0.999423      28.340629      80.549008       0.614730       0.416397      -1.070833       0.012226      -0.008942       0.023902       0.028298      -0.001021      -0.006525       0.004249      -0.002207       0.049381      -0.010890      -0.007865       0.018755             13.190598      17.873542       0.652226       3.179297      13.043137      -4.480639       8.655115           0.000002
          115              C       6.977214       6.869218      16.332359       0.594231      22.902343 0.25008286E+03  0.51830999E+04                                 7.458601                            5.627586      -0.111071       2.016788                    0.999439      22.472882      63.123128       0.622313       0.474888      -1.017339      -0.023489       0.035785      -0.015136       0.045403       0.006846      -0.010092       0.073441      -0.123211       0.048966      -0.074211      -0.036426       0.110637              8.813685      11.263985      -1.473799       1.621963       7.742325      -3.440230       7.434744           0.000002
          116              C       8.184212       5.126233      17.716499       0.029829      38.844415 0.44717180E+03  0.10547595E+05                                10.054400                            7.115233      -0.273000       1.916598                    0.998827      27.369466      77.851146       0.611635       0.424556      -1.063051       0.030244       0.023186       0.002223       0.038174      -0.026779      -0.020029       0.038688      -0.028182       0.110406      -0.048811      -0.020789       0.069600             12.573074      16.070395       4.193208       0.849483      13.660368      -4.245542       7.988460           0.000002
          117              C       6.977214       4.230611      17.805639       0.597908      23.676657 0.25545400E+03  0.53437424E+04                                 7.719072                            5.751433      -0.392574       1.926100                    0.998505      22.918268      65.515385       0.602979       0.485591      -1.007688      -0.053244      -0.021272       0.018241       0.060167      -0.073046       0.036107      -0.049338      -0.002401      -0.151458      -0.074585      -0.045258       0.119843              9.218431       9.730757       3.780035      -2.198862       8.183648      -0.381947       9.740888           0.000001
          118              C       9.356001       4.760961      18.360285      -0.166749      35.032506 0.43800866E+03  0.10335691E+05                                 9.370299                            7.030771       0.182829       2.037328                    0.999355      29.476774      85.406528       0.613331       0.423209      -1.057970      -0.009357       0.008653      -0.001116       0.012794      -0.011559       0.004783      -0.006800      -0.030156       0.010647      -0.021014       0.000098       0.020915             11.096634      15.233354       2.816805       1.689535      10.949426      -3.195743       7.107122           0.000003
          119              C      10.493988       5.534003      18.268669       0.103930      27.643016 0.31775252E+03  0.69201165E+04                                 8.041480                            5.993665       0.302310       2.123273                    0.999773      25.405859      70.726311       0.663368       0.423962      -1.057461      -0.018157       0.040574      -0.018387       0.048104      -0.028721      -0.001707       0.020869      -0.025034       0.068138      -0.044308       0.003865       0.040443              9.519442      12.777734       2.272595       1.518409       9.435419      -2.803497       6.345174           0.000002
          120              C       1.077426       8.980049      17.038048       0.044175      30.389791 0.37065749E+03  0.84550180E+04                                 8.715907                            6.583556      -0.089631       1.970904                    0.999301      27.801848      81.259418       0.612329       0.438510      -1.040411      -0.026200       0.027412       0.035495       0.051940      -0.025818       0.017852      -0.018434      -0.066969       0.103697      -0.060909       0.006792       0.054117             10.457952      15.549561       2.165486      -2.194758       9.110958       1.816330       6.713337           0.000001
          121              C       2.266116       9.693895      17.052904      -0.100478      41.445699 0.46945644E+03  0.11186587E+05                                10.387048                            7.224842       0.122695       2.039671                    0.999429      28.136058      79.923461       0.616469       0.416958      -1.069970      -0.009608       0.017465       0.015627       0.025329      -0.000254       0.012921      -0.004401       0.006120       0.051718      -0.013391      -0.010162       0.023553             13.077430      18.840023       1.176913      -4.085769      12.102119       3.381487       8.290148           0.000001
          122              C       3.463256       9.142732      16.347216       0.597401      23.049602 0.25263899E+03  0.52549729E+04                                 7.556951                            5.687447      -0.117553       2.020607                    0.999386      22.438162      63.358220       0.613296       0.480137      -1.013472       0.027207      -0.026394      -0.022941       0.044308       0.007803       0.016885      -0.072991      -0.107027       0.032604      -0.071734      -0.033174       0.104908              8.956276      13.244594      -0.511004      -2.622999       6.451721       2.358491       7.172514           0.000001
          123              C       2.291467      10.904121      17.746212       0.033865      38.405911 0.44281059E+03  0.10418630E+05                                 9.998706                            7.091682      -0.221345       1.937110                    0.998844      27.179893      77.202299       0.611226       0.425904      -1.062263      -0.028284      -0.020417      -0.000903       0.034895      -0.024340       0.028217      -0.036694      -0.019949       0.136197      -0.049169      -0.026083       0.075252             12.410476      16.571079       4.258056      -1.971031      13.500776       3.141523       7.159571          -0.000000
          124              C       3.495649      11.812623      17.813067       0.593369      22.201073 0.26415409E+03  0.55755353E+04                                 7.490708                            5.889603      -0.366151       1.935122                    0.998620      23.098085      66.456249       0.589292       0.492432      -1.003568       0.046000       0.019931       0.023088       0.055193      -0.080819      -0.029625       0.035733      -0.005899      -0.150289      -0.064146      -0.054479       0.118625              8.700792      10.488522       4.523874       0.459195       8.442682       0.234915       7.171171          -0.000000
          125              C       1.126720      11.303186      18.380094      -0.158563      34.067172 0.42809630E+03  0.10027678E+05                                 9.149770                            6.907308       0.274049       2.070552                    0.999572      29.050374      83.413448       0.625662       0.417934      -1.063036       0.000835      -0.000411      -0.011540       0.011577      -0.013356       0.002621       0.003245      -0.019690       0.009941      -0.018903       0.003710       0.015193             10.779282      14.871555       2.676828      -2.294043      10.833088       2.498027       6.633203          -0.000002
          126              C      -0.005634      10.504280      18.323144       0.113667      28.350628 0.33237932E+03  0.73497117E+04                                 8.323160                            6.227202       0.038851       2.041199                    0.999128      25.804402      73.330338       0.633121       0.437505      -1.045020       0.016576      -0.030094      -0.034849       0.048938      -0.031368       0.010724      -0.026410      -0.018028       0.071512      -0.045482      -0.004688       0.050170              9.825466      12.978914       1.523906      -2.029927       9.940559       2.740310       6.556925          -0.000001
          127              C       2.616807      14.435877      20.039081       0.041840      28.691905 0.34531549E+03  0.77056103E+04                                 8.264031                            6.276428       0.134934       2.043580                    0.999789      27.098043      77.247024       0.641615       0.427800      -1.051359       0.025650       0.026066      -0.036517       0.051681       0.031816       0.031030       0.011618      -0.065594       0.092779      -0.067533       0.011800       0.055733              9.669547      13.222926      -1.937827      -3.652814       8.340279      -1.351174       7.445437          -0.000004
          128              C       1.412625      15.111490      20.081175      -0.071243      39.605458 0.45878814E+03  0.10867438E+05                                10.096191                            7.159246      -0.009569       2.002282                    0.999105      27.762378      78.573302       0.617216       0.418942      -1.068927       0.008085       0.019869      -0.008284       0.022995       0.007535       0.023076       0.021801       0.010252       0.051622      -0.026231      -0.015113       0.041344             12.345148      15.225229      -0.914397      -4.395737      12.184611      -3.896488       9.625603          -0.000002
          129              C       0.349283      14.575865      21.004761       0.603317      22.988178 0.25736037E+03  0.53787108E+04                                 7.519917                            5.745801      -0.299326       1.954420                    0.999003      22.695611      64.264924       0.609227       0.481051      -1.012860      -0.037910      -0.004131       0.010407       0.039529      -0.038384       0.004040       0.053404      -0.135020      -0.133533      -0.074935      -0.041105       0.116040              8.582146      10.550925       2.052115      -1.403449       6.118456      -2.414780       9.077059          -0.000001
          130              C       1.228125      -5.465742      19.194731       0.029297      37.852610 0.43926626E+03  0.10303807E+05                                 9.886347                            7.052772      -0.111387       1.975232                    0.999114      26.999687      76.314891       0.614912       0.424642      -1.064154       0.032095      -0.019601       0.001478       0.037636       0.034623       0.029194       0.039262      -0.017810       0.091155      -0.050963      -0.023676       0.074639             12.218289      15.013527      -4.666708      -2.453709      13.675584      -2.914591       7.965755          -0.000002
          131              C      -0.002817      -4.574509      19.202159       0.594597      21.956206 0.25815869E+03  0.54127909E+04                                 7.401951                            5.808946      -0.326359       1.953039                    0.998178      22.839650      65.296309       0.595981       0.490162      -1.005659      -0.051150       0.019077      -0.019449       0.057953       0.083334      -0.015495      -0.023438      -0.020546      -0.169662      -0.063055      -0.053657       0.116712              8.572610       9.838800      -4.323060       0.606972       8.613275      -0.189449       7.265754          -0.000001
          132              C       2.261890      -5.175306      18.310763      -0.154438      34.132222 0.43018953E+03  0.10092956E+05                                 9.158734                            6.925024       0.174704       2.036191                    0.999484      29.204026      84.029610       0.624502       0.418036      -1.062554      -0.012237      -0.008440       0.007958       0.016861       0.009987       0.007802       0.004269      -0.017610       0.044793      -0.021606       0.002232       0.019374             10.696546      13.952535      -2.966754      -2.977220      10.852584      -2.119732       7.284520          -0.000004
          133              C       3.422412      15.723345      18.347905       0.113465      26.371917 0.31497396E+03  0.68591336E+04                                 7.851391                            5.999481       0.197868       2.092511                    0.999604      25.425764      71.272791       0.656338       0.428533      -1.052389      -0.008589      -0.033081       0.036667       0.050126       0.040840       0.005573       0.019928      -0.020915       0.069170      -0.054520       0.007899       0.046620              9.099240      11.768853      -2.462747      -2.306914       9.337874      -1.843406       6.190993          -0.000003
          134              C       8.133510      12.555054      19.353202       0.050521      30.185447 0.34921289E+03  0.78251784E+04                                 8.611971                            6.347444      -0.008573       1.996839                    0.999671      27.256576      78.210197       0.631776       0.432652      -1.046965      -0.028512      -0.020478      -0.038301       0.051954       0.028296      -0.011742      -0.028778      -0.084915       0.122231      -0.071476       0.004389       0.067087             10.496305      15.953532      -2.027863       2.502776       8.488932       2.120283       7.046449          -0.000002
          135              C       9.341917      11.946639      19.095687      -0.092826      40.987783 0.45770797E+03  0.10829982E+05                                10.303110                            7.126305       0.126535       2.044744                    0.999346      27.839185      78.617478       0.622150       0.416075      -1.071305      -0.009792      -0.010741      -0.021071       0.025597      -0.001597      -0.012052      -0.016668      -0.004514       0.035509      -0.020336      -0.004853       0.025188             13.103553      18.646071      -1.240399       3.924209      10.822483       4.237933       9.842105          -0.000001
          136              C      10.541874      12.395366      19.870707       0.592634      23.723172 0.25684725E+03  0.53534325E+04                                 7.674515                            5.717234      -0.044708       2.043194                    0.999535      22.392351      62.863498       0.615773       0.477231      -1.017132       0.021442       0.030278       0.033195       0.049784      -0.001164      -0.016547      -0.060694      -0.119347      -0.006205      -0.066807      -0.031215       0.098023              9.179997      13.026269       0.084060       2.854329       6.487590       2.529981       8.026132          -0.000001
          137              C       9.386986      10.969511      18.100295       0.046854      39.256241 0.44068718E+03  0.10354959E+05                                10.162752                            7.083499      -0.226333       1.937965                    0.998846      27.016199      76.656185       0.610508       0.426969      -1.061729      -0.028711       0.024008       0.001598       0.037460       0.028564      -0.011242      -0.050805      -0.046385       0.065421      -0.051150      -0.023980       0.075131             12.899693      17.730584      -4.612442       0.748315      12.175220       4.322978       8.793276          -0.000000
          138              C      10.605252      10.168653      17.716499       0.577601      23.280304 0.26606328E+03  0.56212382E+04                                 7.695659                            5.881935      -0.340383       1.942752                    0.998495      23.163417      66.493955       0.594528       0.487626      -1.006875       0.046770      -0.028146       0.001667       0.054611       0.066010       0.044923       0.044061       0.002574      -0.126063      -0.067623      -0.045012       0.112635              9.223944      11.350928      -4.886006      -1.369474       8.895258       0.226748       7.425648           0.000000
          139              C       8.199705      10.690892      17.424319      -0.162131      34.299969 0.43393823E+03  0.10221977E+05                                 9.262741                            7.000256       0.156671       2.035205                    0.998898      29.293940      84.971982       0.613999       0.423478      -1.057159       0.008312       0.003226       0.008541       0.012346       0.013263      -0.002460      -0.001306      -0.031403       0.006994      -0.021863       0.002226       0.019637             10.998715      16.102670      -2.597406       1.961148       9.317870       2.765578       7.575605           0.000000
          140              C       7.049042      11.364883      17.746212       0.122755      27.754681 0.32685909E+03  0.72015661E+04                                 8.241484                            6.192804       0.010954       2.036015                    0.998773      25.637659      72.860938       0.631822       0.439993      -1.042943       0.015741       0.028437       0.044469       0.055081       0.034873       0.000615      -0.032183      -0.047406       0.025989      -0.051268      -0.004351       0.055619              9.769075      13.462236      -1.693934       1.485840       8.680262       3.037456       7.164727          -0.000000
          141              C      12.912211       6.522433      15.133926       0.105504      25.779629 0.31160828E+03  0.67553172E+04                                 7.652615                            5.930392       0.156119       2.072142                    0.999685      25.480438      70.842278       0.667545       0.423242      -1.057588       0.008304       0.044330       0.002665       0.045180       0.004853       0.027826      -0.016564       0.011771      -0.084690      -0.046296       0.013297       0.032999              8.889233       5.615165       0.020612      -3.200283       7.885121       0.518701      13.167413           0.000003
          142              C      13.464304       6.265804      13.900828      -0.187099      32.899230 0.41978237E+03  0.97487931E+04                                 8.868518                            6.796678       0.263499       2.058335                    0.999809      29.037944      82.025371       0.639115       0.412668      -1.070354       0.007258       0.003725       0.008055       0.011464      -0.007770       0.007780       0.006985      -0.037928      -0.045484      -0.023407      -0.005350       0.028756             10.552308       6.492215      -0.051339      -4.406033       7.995245       0.309746      17.169463           0.000005
          143              C      13.768518       7.319107      13.049050       0.109763      36.689087 0.39876848E+03  0.91208370E+04                                 9.749250                            6.704418      -0.056274       1.999117                    0.999360      25.924769      72.111363       0.633519       0.422700      -1.066489       0.000352       0.001053       0.008652       0.008723       0.000060       0.002031       0.001275       0.001238       0.018450      -0.003894      -0.002863       0.006756             13.173882       7.640508      -0.875171      -6.481204       8.875261       2.411854      23.005876           0.000002
          144              C      13.491064       8.590056      13.504652      -0.182516      32.587843 0.41419337E+03  0.95932749E+04                                 8.839492                            6.764991       0.281870       2.068205                    0.999773      28.888296      81.672862       0.638234       0.414345      -1.068550       0.004457       0.005170       0.007785       0.010354       0.006720       0.005421      -0.016416      -0.018349      -0.036920      -0.023001      -0.000542       0.023543             10.480916       6.407416      -0.965006      -4.112133       8.549532       2.423029      16.485801           0.000004
          145              C      12.934746       8.755821      14.752607       0.106117      25.997137 0.31855783E+03  0.69491269E+04                                 7.729330                            6.018980       0.082930       2.046915                    0.999571      25.619126      71.617045       0.658378       0.426470      -1.054827      -0.006615      -0.043460       0.008690       0.044812      -0.001110       0.030851      -0.005909       0.016224      -0.140575      -0.057915       0.015360       0.042556              8.985521       5.751239      -0.565694      -3.113932       7.938081       1.128022      13.267243           0.000002
          146              C       8.471526      14.175710       9.708790       0.119223      26.680510 0.31458944E+03  0.68444288E+04                                 7.924450                            6.011332       0.223686       2.105443                    0.999654      25.218261      70.515690       0.653559       0.430753      -1.051681      -0.021141       0.028628       0.032506       0.048199      -0.023087       0.019340       0.022656       0.056824      -0.005347      -0.051647       0.010677       0.040970              9.272423       5.592003       1.719421      -2.951111      11.359340      -1.457267      10.865927           0.000000
          147              C       7.981403      13.056935      10.332767      -0.151353      33.682986 0.40564123E+03  0.93829667E+04                                 9.145701                            6.775198       0.113283       2.031545                    0.999107      28.470194      81.473267       0.623986       0.424359      -1.058041      -0.007550       0.012106      -0.011700       0.018451      -0.012637       0.016384       0.009065       0.018118      -0.032676      -0.027248       0.002467       0.024781             10.944058       6.371546       2.514359      -3.693284      12.815212      -2.793042      13.645415           0.000002
          148              C       7.395508      13.127525      11.573294       0.115342      35.410508 0.37808382E+03  0.85140390E+04                                 9.388337                            6.479495       0.029621       2.031727                    0.999272      25.331907      69.400423       0.653180       0.416414      -1.072918      -0.002529       0.002595      -0.001145       0.003800       0.000797       0.006438       0.001908      -0.003516       0.008028      -0.007284      -0.000153       0.007436             12.040986       6.665357       3.499305      -4.015439      15.943451      -4.389367      13.514150           0.000000
          149              C       6.833557      11.943084      12.274030       0.113727      35.527888 0.38256954E+03  0.86380355E+04                                 9.404967                            6.515024       0.019054       2.027476                    0.999267      25.406793      69.633643       0.652001       0.416057      -1.073453       0.000926      -0.003432      -0.003272       0.004831      -0.003010       0.003495       0.002468       0.002805       0.010661      -0.006680       0.001027       0.005652             12.001281       6.680544       3.691724      -3.902320      15.817370      -4.327240      13.505931           0.000001
          150              C       6.806797      10.663550      11.714431      -0.164054      33.277392 0.42726096E+03  0.10005034E+05                                 9.035543                            6.941648       0.137911       2.029541                    0.999246      29.051286      83.452509       0.618468       0.422925      -1.059694      -0.010079       0.002923       0.003329       0.011009      -0.007177      -0.002511       0.000674       0.034705       0.040417      -0.025515       0.010066       0.015449             10.342954       5.724311       2.247222      -2.487891      13.597015      -1.492490      11.707538           0.000003
          151              C       6.278647       9.608896      12.422596       0.080665      27.289637 0.32367442E+03  0.70721450E+04                                 7.888624                            6.002080       0.338075       2.119870                    0.999801      25.873216      71.827550       0.671641       0.417375      -1.063043      -0.012194       0.028506       0.039191       0.049972      -0.015203       0.023188       0.026073       0.005518       0.017369      -0.043190       0.012520       0.030670              9.068644       5.180592       1.321005      -2.575772      10.316174      -0.733060      11.709166           0.000003
          152              C       5.739230      10.959781      14.160819       0.121320      26.727077 0.31894478E+03  0.69719059E+04                                 7.999024                            6.102487       0.147396       2.083448                    0.999284      25.283656      71.158838       0.639942       0.437854      -1.046065       0.014042      -0.028916      -0.039408       0.050856      -0.026343       0.026199       0.016978       0.053856      -0.014751      -0.050722       0.003401       0.047322              9.299932       5.806015       1.801303      -3.105142      10.651649      -1.530612      11.442133           0.000001
          153              C       6.265972      12.057651      13.526937      -0.158715      32.750477 0.39889858E+03  0.91592765E+04                                 8.883093                            6.642877       0.338451       2.100819                    0.999727      28.195584      79.560957       0.643022       0.414841      -1.067444      -0.003414      -0.006202       0.010183       0.012402      -0.011546       0.012980       0.016470       0.006512      -0.029306      -0.029450       0.012550       0.016901             10.594258       6.351582       2.563788      -3.775825      11.830998      -3.095650      13.600195          -0.000001
          154              C       7.326497      14.393353      12.142797      -0.166734      32.718009 0.40585445E+03  0.93521255E+04                                 8.844117                            6.695634       0.299602       2.082429                    0.999730      28.451163      80.221960       0.641685       0.414233      -1.068660      -0.000300       0.006437      -0.004442       0.007827      -0.010876       0.001661       0.004250       0.030041       0.054098      -0.028012       0.009520       0.018491             10.299751       5.539950       2.133652      -2.427016      14.576124      -1.863009      10.783179          -0.000003
          155              C       7.830704      15.480431      11.471774       0.099299      27.370182 0.31812368E+03  0.69220656E+04                                 7.934192                            5.972009       0.214163       2.084167                    0.999769      25.622900      71.025205       0.669561       0.420413      -1.060934      -0.003354      -0.025895      -0.040491       0.048180      -0.022508       0.020973       0.032824       0.042861       0.001761      -0.057156       0.022805       0.034351              9.247554       5.101584       1.230409      -2.482447      11.638065      -1.095822      11.003013          -0.000003
          156              C       2.370337       3.770464      20.219837       0.047128      30.344448 0.36069388E+03  0.81611078E+04                                 8.646376                            6.461442      -0.049133       1.984881                    0.999401      27.552495      79.859004       0.623655       0.434062      -1.044443       0.026003       0.018453      -0.037901       0.049530       0.024134       0.022220       0.013832      -0.064580       0.112687      -0.062045       0.009087       0.052958             10.333424      15.321529      -1.935456      -2.134632       9.297333      -2.107618       6.381409           0.000002
          157              C       1.184464       4.482195      20.160410      -0.104279      42.022343 0.47825360E+03  0.11443855E+05                                10.466548                            7.287313       0.083759       2.022924                    0.999423      28.340628      80.549007       0.614730       0.416397      -1.070833       0.012226       0.008942      -0.023902       0.028298       0.001021       0.006525       0.004249      -0.002207       0.049381      -0.010890      -0.007865       0.018755             13.190598      17.873523      -0.652232      -3.179289      13.043152      -4.480648       8.655119           0.000002
          158              C      14.019214       3.922952      20.809149       0.594231      22.902332 0.25008279E+03  0.51830981E+04                                 7.458599                            5.627585      -0.111071       2.016788                    0.999439      22.472882      63.123128       0.622313       0.474888      -1.017339      -0.023489      -0.035785       0.015136       0.045403      -0.006846       0.010092       0.073441      -0.123211       0.048966      -0.074211      -0.036426       0.110637              8.813681      11.263973       1.473798      -1.621961       7.742327      -3.440231       7.434744           0.000002
          159              C       1.142212       5.665937      19.425008       0.029829      38.844411 0.44717161E+03  0.10547590E+05                                10.054399                            7.115231      -0.273000       1.916598                    0.998827      27.369466      77.851145       0.611635       0.424556      -1.063051       0.030244      -0.023186      -0.002223       0.038174       0.026779       0.020029       0.038688      -0.028182       0.110406      -0.048811      -0.020789       0.069600             12.573073      16.070389      -4.193202      -0.849485      13.660369      -4.245545       7.988462           0.000002
          160              C      14.019214       6.561559      19.335869       0.597908      23.676677 0.25545433E+03  0.53437508E+04                                 7.719077                            5.751437      -0.392574       1.926100                    0.998505      22.918268      65.515386       0.602979       0.485591      -1.007688      -0.053244       0.021272      -0.018241       0.060167       0.073046      -0.036107      -0.049338      -0.002401      -0.151458      -0.074585      -0.045258       0.119843              9.218437       9.730762      -3.780039       2.198860       8.183657      -0.381945       9.740890           0.000001
          161              C       2.314001       6.031210      18.781222      -0.166749      35.032476 0.43800827E+03  0.10335680E+05                                 9.370293                            7.030768       0.182829       2.037328                    0.999355      29.476774      85.406527       0.613331       0.423209      -1.057970      -0.009357      -0.008653       0.001116       0.012794       0.011559      -0.004783      -0.006800      -0.030156       0.010647      -0.021014       0.000098       0.020915             11.096626      15.233342      -2.816798      -1.689536      10.949419      -3.195741       7.107118           0.000003
          162              C       3.451988       5.258168      18.872838       0.103930      27.643014 0.31775263E+03  0.69201195E+04                                 8.041480                            5.993666       0.302310       2.123273                    0.999773      25.405859      70.726310       0.663368       0.423962      -1.057461      -0.018157      -0.040574       0.018387       0.048104       0.028721       0.001707       0.020869      -0.025034       0.068138      -0.044308       0.003865       0.040443              9.519441      12.777740      -2.272599      -1.518408       9.435414      -2.803492       6.345171           0.000002
          163              C       8.119426       1.812122      20.103460       0.044174      30.389775 0.37065746E+03  0.84550170E+04                                 8.715904                            6.583555      -0.089631       1.970904                    0.999301      27.801849      81.259420       0.612329       0.438510      -1.040411      -0.026200      -0.027412      -0.035495       0.051940       0.025818      -0.017852      -0.018434      -0.066969       0.103697      -0.060909       0.006792       0.054117             10.457947      15.549547      -2.165489       2.194752       9.110960       1.816329       6.713333           0.000001
          164              C       9.308116       1.098275      20.088603      -0.100478      41.445700 0.46945671E+03  0.11186595E+05                                10.387048                            7.224844       0.122695       2.039671                    0.999429      28.136058      79.923461       0.616469       0.416958      -1.069970      -0.009608      -0.017465      -0.015627       0.025329       0.000254      -0.012921      -0.004401       0.006120       0.051718      -0.013391      -0.010162       0.023553             13.077429      18.840011      -1.176920       4.085762      12.102127       3.381490       8.290148           0.000001
          165              C      10.505256       1.649438      20.794292       0.597401      23.049608 0.25263919E+03  0.52549779E+04                                 7.556952                            5.687449      -0.117552       2.020607                    0.999386      22.438162      63.358220       0.613296       0.480138      -1.013472       0.027207       0.026394       0.022941       0.044308      -0.007803      -0.016885      -0.072991      -0.107027       0.032604      -0.071734      -0.033174       0.104908              8.956277      13.244591       0.511002       2.622998       6.451724       2.358492       7.172515           0.000001
          166              C       9.333467      -0.111951      19.395295       0.033865      38.405916 0.44281041E+03  0.10418625E+05                                 9.998707                            7.091681      -0.221345       1.937110                    0.998844      27.179894      77.202301       0.611226       0.425904      -1.062263      -0.028284       0.020417       0.000903       0.034895       0.024340      -0.028217      -0.036694      -0.019949       0.136197      -0.049169      -0.026083       0.075252             12.410478      16.571093      -4.258062       1.971034      13.500771       3.141517       7.159570          -0.000000
          167              C      10.537649      -1.020452      19.328441       0.593369      22.201083 0.26415415E+03  0.55755368E+04                                 7.490711                            5.889604      -0.366151       1.935122                    0.998620      23.098085      66.456250       0.589292       0.492432      -1.003568       0.046000      -0.019931      -0.023088       0.055193       0.080819       0.029625       0.035733      -0.005899      -0.150289      -0.064146      -0.054479       0.118625              8.700797      10.488531      -4.523880      -0.459191       8.442690       0.234911       7.171169          -0.000000
          168              C       8.168720      -0.511015      18.761413      -0.158563      34.067160 0.42809588E+03  0.10027666E+05                                 9.149768                            6.907304       0.274049       2.070552                    0.999572      29.050374      83.413447       0.625662       0.417934      -1.063036       0.000835       0.000411       0.011540       0.011577       0.013356      -0.002621       0.003245      -0.019690       0.009941      -0.018903       0.003710       0.015193             10.779281      14.871561      -2.676832       2.294043      10.833081       2.498024       6.633200          -0.000002
          169              C       7.036366       0.287890      18.818364       0.113667      28.350639 0.33237943E+03  0.73497148E+04                                 8.323162                            6.227203       0.038851       2.041199                    0.999128      25.804402      73.330338       0.633121       0.437505      -1.045020       0.016576       0.030094       0.034849       0.048938       0.031368      -0.010724      -0.026410      -0.018028       0.071512      -0.045482      -0.004688       0.050170              9.825470      12.978924      -1.523911       2.029924       9.940561       2.740309       6.556924          -0.000001
          170              C       9.658807      -3.643707      17.102426       0.041840      28.691895 0.34531530E+03  0.77056051E+04                                 8.264029                            6.276426       0.134934       2.043580                    0.999789      27.098044      77.247029       0.641616       0.427800      -1.051359       0.025650      -0.026066       0.036517       0.051681      -0.031816      -0.031030       0.011618      -0.065594       0.092779      -0.067533       0.011800       0.055733              9.669545      13.222929       1.937830       3.652815       8.340273      -1.351170       7.445434          -0.000004
          171              C       8.454625      -4.319319      17.060332      -0.071243      39.605455 0.45878781E+03  0.10867428E+05                                10.096190                            7.159243      -0.009569       2.002282                    0.999105      27.762378      78.573301       0.617217       0.418942      -1.068927       0.008085      -0.019869       0.008284       0.022995      -0.007535      -0.023076       0.021801       0.010252       0.051621      -0.026231      -0.015113       0.041344             12.345148      15.225239       0.914391       4.395744      12.184601      -3.896485       9.625604          -0.000002
          172              C       7.391283      -3.783695      16.136747       0.603317      22.988176 0.25736019E+03  0.53787061E+04                                 7.519916                            5.745799      -0.299326       1.954420                    0.999003      22.695611      64.264922       0.609227       0.481051      -1.012860      -0.037910       0.004131      -0.010407       0.039529       0.038384      -0.004040       0.053404      -0.135020      -0.133533      -0.074935      -0.041105       0.116040              8.582147      10.550934      -2.052119       1.403455       6.118454      -2.414778       9.077054          -0.000001
          173              C       8.270125      16.257913      17.946776       0.029297      37.852612 0.43926635E+03  0.10303809E+05                                 9.886348                            7.052773      -0.111387       1.975233                    0.999114      26.999686      76.314885       0.614912       0.424642      -1.064154       0.032095       0.019601      -0.001478       0.037636      -0.034623      -0.029194       0.039262      -0.017810       0.091155      -0.050963      -0.023676       0.074639             12.218288      15.013522       4.666703       2.453712      13.675584      -2.914592       7.965758          -0.000002
          174              C       7.039183      15.366679      17.939348       0.594597      21.956197 0.25815864E+03  0.54127896E+04                                 7.401948                            5.808945      -0.326358       1.953039                    0.998178      22.839650      65.296305       0.595981       0.490161      -1.005659      -0.051150      -0.019077       0.019449       0.057953      -0.083334       0.015495      -0.023438      -0.020546      -0.169662      -0.063055      -0.053657       0.116712              8.572604       9.838789       4.323053      -0.606971       8.613267      -0.189448       7.265756          -0.000001
          175              C       9.303890      15.967477      18.830744      -0.154438      34.132231 0.43018955E+03  0.10092956E+05                                 9.158735                            6.925024       0.174705       2.036191                    0.999484      29.204024      84.029601       0.624502       0.418036      -1.062555      -0.012237       0.008440      -0.007958       0.016861      -0.009987      -0.007802       0.004269      -0.017610       0.044793      -0.021606       0.002232       0.019374             10.696548      13.952543       2.966753       2.977226      10.852577      -2.119730       7.284523          -0.000004
          176              C      10.464412      -4.931175      18.793603       0.113465      26.371909 0.31497383E+03  0.68591302E+04                                 7.851389                            5.999479       0.197868       2.092511                    0.999604      25.425764      71.272792       0.656338       0.428533      -1.052389      -0.008589       0.033081      -0.036667       0.050126      -0.040840      -0.005573       0.019928      -0.020915       0.069170      -0.054520       0.007899       0.046621              9.099239      11.768859       2.462745       2.306916       9.337868      -1.843402       6.190989          -0.000003
          177              C       1.091510      -1.762884      17.788306       0.050521      30.185450 0.34921290E+03  0.78251786E+04                                 8.611972                            6.347444      -0.008573       1.996840                    0.999671      27.256575      78.210193       0.631776       0.432652      -1.046965      -0.028512       0.020478       0.038301       0.051954      -0.028296       0.011742      -0.028778      -0.084915       0.122231      -0.071476       0.004389       0.067087             10.496305      15.953532       2.027858      -2.502781       8.488930       2.120285       7.046453          -0.000002
          178              C       2.299917      -1.154469      18.045820      -0.092826      40.987787 0.45770801E+03  0.10829983E+05                                10.303110                            7.126305       0.126535       2.044744                    0.999346      27.839185      78.617477       0.622150       0.416075      -1.071305      -0.009792       0.010741       0.021071       0.025597       0.001597       0.012052      -0.016668      -0.004514       0.035509      -0.020336      -0.004853       0.025188             13.103555      18.646084       1.240396      -3.924218      10.822477       4.237929       9.842105          -0.000001
          179              C       3.499874      -1.603196      17.270801       0.592634      23.723180 0.25684724E+03  0.53534323E+04                                 7.674516                            5.717233      -0.044708       2.043193                    0.999535      22.392352      62.863499       0.615773       0.477231      -1.017133       0.021442      -0.030278      -0.033195       0.049784       0.001164       0.016547      -0.060694      -0.119347      -0.006205      -0.066807      -0.031215       0.098023              9.179999      13.026278      -0.084058      -2.854333       6.487588       2.529979       8.026132          -0.000001
          180              C       2.344986      -0.177341      19.041213       0.046854      39.256241 0.44068732E+03  0.10354963E+05                                10.162752                            7.083500      -0.226333       1.937965                    0.998846      27.016200      76.656186       0.610508       0.426969      -1.061729      -0.028711      -0.024008      -0.001598       0.037460      -0.028564       0.011242      -0.050805      -0.046385       0.065421      -0.051150      -0.023980       0.075131             12.899693      17.730588       4.612443      -0.748318      12.175218       4.322974       8.793274          -0.000000
          181              C       3.563252       0.623518      19.425008       0.577601      23.280319 0.26606354E+03  0.56212449E+04                                 7.695663                            5.881938      -0.340383       1.942752                    0.998495      23.163417      66.493956       0.594528       0.487626      -1.006876       0.046770       0.028146      -0.001667       0.054611      -0.066010      -0.044923       0.044061       0.002574      -0.126063      -0.067623      -0.045012       0.112635              9.223950      11.350934       4.886011       1.369471       8.895266       0.226747       7.425649           0.000000
          182              C       1.157705       0.101278      19.717188      -0.162131      34.299967 0.43393807E+03  0.10221972E+05                                 9.262741                            7.000254       0.156671       2.035205                    0.998898      29.293939      84.971980       0.613999       0.423478      -1.057159       0.008312      -0.003226      -0.008541       0.012346      -0.013263       0.002460      -0.001306      -0.031403       0.006994      -0.021863       0.002226       0.019637             10.998716      16.102673       2.597409      -1.961145       9.317871       2.765579       7.575603           0.000000
          183              C       0.007042      -0.572713      19.395295       0.122755      27.754676 0.32685881E+03  0.72015584E+04                                 8.241483                            6.192801       0.010954       2.036015                    0.998773      25.637659      72.860937       0.631822       0.439992      -1.042943       0.015741      -0.028437      -0.044469       0.055081      -0.034873      -0.000615      -0.032183      -0.047406       0.025989      -0.051268      -0.004351       0.055619              9.769075      13.462232       1.693931      -1.485840       8.680265       3.037460       7.164728          -0.000000
          184              C       5.870211       4.269737      22.007581       0.105504      25.779619 0.31160826E+03  0.67553167E+04                                 7.652613                            5.930392       0.156119       2.072142                    0.999685      25.480437      70.842277       0.667544       0.423242      -1.057588       0.008304      -0.044330      -0.002665       0.045180      -0.004853      -0.027826      -0.016564       0.011771      -0.084690      -0.046296       0.013297       0.032999              8.889228       5.615162      -0.020611       3.200277       7.885127       0.518705      13.167395           0.000003
          185              C       6.422304       4.526367      23.240679      -0.187099      32.899240 0.41978288E+03  0.97488076E+04                                 8.868521                            6.796683       0.263499       2.058335                    0.999809      29.037943      82.025369       0.639115       0.412668      -1.070354       0.007258      -0.003725      -0.008055       0.011464       0.007770      -0.007780       0.006985      -0.037928      -0.045484      -0.023407      -0.005350       0.028756             10.552309       6.492217       0.051343       4.406032       7.995246       0.309756      17.169464           0.000005
          186              C       6.726518       3.473063      24.092458       0.109763      36.689111 0.39876851E+03  0.91208380E+04                                 9.749254                            6.704418      -0.056274       1.999117                    0.999360      25.924769      72.111363       0.633519       0.422700      -1.066489       0.000352      -0.001053      -0.008652       0.008723      -0.000060      -0.002031       0.001275       0.001238       0.018450      -0.003894      -0.002863       0.006757             13.173891       7.640513       0.875180       6.481210       8.875266       2.411877      23.005895           0.000002
          187              C       6.449064       2.202115      23.636855      -0.182516      32.587886 0.41419348E+03  0.95932780E+04                                 8.839499                            6.764991       0.281870       2.068205                    0.999773      28.888296      81.672862       0.638234       0.414345      -1.068550       0.004457      -0.005170      -0.007785       0.010354      -0.006720      -0.005421      -0.016416      -0.018349      -0.036920      -0.023001      -0.000542       0.023543             10.480931       6.407422       0.965011       4.112144       8.549538       2.423042      16.485831           0.000004
          188              C       5.892746       2.036349      22.388901       0.106117      25.997135 0.31855749E+03  0.69491178E+04                                 7.729330                            6.018976       0.082930       2.046914                    0.999571      25.619126      71.617046       0.658378       0.426470      -1.054827      -0.006615       0.043460      -0.008690       0.044812       0.001110      -0.030851      -0.005909       0.016224      -0.140575      -0.057915       0.015360       0.042556              8.985524       5.751240       0.565698       3.113937       7.938080       1.128032      13.267252           0.000002
          189              C       1.429526       3.843013       2.671712       0.119223      26.680525 0.31458962E+03  0.68444335E+04                                 7.924452                            6.011333       0.223686       2.105443                    0.999654      25.218262      70.515692       0.653559       0.430753      -1.051681      -0.021141      -0.028628      -0.032506       0.048199       0.023087      -0.019340       0.022656       0.056824      -0.005347      -0.051647       0.010677       0.040970              9.272427       5.592004      -1.719422       2.951112      11.359345      -1.457270      10.865932           0.000000
          190              C       0.939403       4.961788       2.047735      -0.151353      33.682981 0.40564097E+03  0.93829594E+04                                 9.145700                            6.775196       0.113283       2.031545                    0.999107      28.470194      81.473268       0.623986       0.424359      -1.058041      -0.007550      -0.012106       0.011700       0.018451       0.012637      -0.016384       0.009065       0.018118      -0.032676      -0.027248       0.002467       0.024781             10.944057       6.371546      -2.514357       3.693285      12.815210      -2.793039      13.645416           0.000002
          191              C       0.353508       4.891198       0.807209       0.115342      35.410485 0.37808347E+03  0.85140294E+04                                 9.388333                            6.479492       0.029621       2.031727                    0.999272      25.331907      69.400422       0.653180       0.416414      -1.072918      -0.002529      -0.002595       0.001145       0.003800      -0.000797      -0.006438       0.001908      -0.003516       0.008028      -0.007284      -0.000153       0.007436             12.040980       6.665354      -3.499301       4.015439      15.943437      -4.389362      13.514150           0.000000
          192              C      13.875557       6.075639       0.106472       0.113727      35.527900 0.38256981E+03  0.86380428E+04                                 9.404970                            6.515027       0.019054       2.027476                    0.999267      25.406793      69.633643       0.652001       0.416057      -1.073453       0.000926       0.003432       0.003272       0.004831       0.003010      -0.003495       0.002468       0.002805       0.010661      -0.006680       0.001027       0.005652             12.001287       6.680548      -3.691728       3.902325      15.817372      -4.327255      13.505941           0.000001
          193              C      13.848797       7.355174       0.666071      -0.164054      33.277411 0.42726149E+03  0.10005049E+05                                 9.035546                            6.941653       0.137911       2.029541                    0.999246      29.051286      83.452509       0.618468       0.422925      -1.059694      -0.010079      -0.002923      -0.003329       0.011009       0.007177       0.002511       0.000674       0.034705       0.040417      -0.025515       0.010066       0.015449             10.342958       5.724314      -2.247224       2.487894      13.597012      -1.492499      11.707548           0.000003
          194              C      13.320647       1.183275      24.718911       0.080665      27.289627 0.32367422E+03  0.70721397E+04                                 7.888622                            6.002078       0.338075       2.119870                    0.999801      25.873216      71.827550       0.671641       0.417375      -1.063043      -0.012194      -0.028506      -0.039191       0.049972       0.015203      -0.023188       0.026073       0.005518       0.017369      -0.043190       0.012520       0.030670              9.068641       5.180591      -1.321000       2.575772      10.316169      -0.733051      11.709162           0.000003
          195              C      12.781230      -0.167610      22.980689       0.121320      26.727070 0.31894451E+03  0.69718986E+04                                 7.999022                            6.102484       0.147396       2.083448                    0.999284      25.283656      71.158839       0.639942       0.437854      -1.046065       0.014042       0.028916       0.039408       0.050856       0.026343      -0.026199       0.016978       0.053856      -0.014751      -0.050722       0.003401       0.047322              9.299931       5.806013      -1.801301       3.105140      10.651651      -1.530603      11.442127           0.000001
          196              C      13.307972      -1.265480      23.614570      -0.158715      32.750491 0.39889874E+03  0.91592810E+04                                 8.883095                            6.642879       0.338451       2.100819                    0.999727      28.195585      79.560959       0.643022       0.414841      -1.067444      -0.003414       0.006202      -0.010183       0.012402       0.011546      -0.012980       0.016470       0.006512      -0.029306      -0.029450       0.012550       0.016901             10.594261       6.351584      -2.563793       3.775824      11.831008      -3.095655      13.600191          -0.000001
          197              C       0.284497       3.625371       0.237706      -0.166734      32.718000 0.40585422E+03  0.93521190E+04                                 8.844115                            6.695632       0.299602       2.082429                    0.999730      28.451163      80.221960       0.641685       0.414233      -1.068660      -0.000300      -0.006437       0.004442       0.007827       0.010876      -0.001661       0.004250       0.030041       0.054098      -0.028012       0.009520       0.018491             10.299749       5.539949      -2.133650       2.427016      14.576120      -1.863007      10.783179          -0.000003
          198              C       0.788704       2.538293       0.908729       0.099299      27.370183 0.31812370E+03  0.69220662E+04                                 7.934193                            5.972009       0.214163       2.084167                    0.999769      25.622901      71.025209       0.669561       0.420413      -1.060934      -0.003354       0.025895       0.040491       0.048180       0.022508      -0.020973       0.032824       0.042861       0.001761      -0.057156       0.022805       0.034350              9.247555       5.101585      -1.230410       2.482447      11.638067      -1.095825      11.003012          -0.000003
          199              C       4.671663       7.383741       7.839334       0.047128      30.344465 0.36069394E+03  0.81611095E+04                                 8.646379                            6.461442      -0.049133       1.984881                    0.999401      27.552495      79.859005       0.623655       0.434062      -1.044443      -0.026003       0.018453      -0.037901       0.049530      -0.024134      -0.022220       0.013832      -0.064580       0.112687      -0.062045       0.009087       0.052958             10.333429      15.321542       1.935451       2.134639       9.297332      -2.107620       6.381414           0.000002
          200              C       5.857536       8.095471       7.779908      -0.104279      42.022343 0.47825351E+03  0.11443852E+05                                10.466548                            7.287312       0.083759       2.022924                    0.999423      28.340628      80.549007       0.614730       0.416397      -1.070833      -0.012226       0.008942      -0.023902       0.028298      -0.001021      -0.006525       0.004249      -0.002207       0.049381      -0.010890      -0.007865       0.018755             13.190598      17.873543       0.652226       3.179297      13.043137      -4.480640       8.655115           0.000002
          201              C       7.106786       7.536229       8.428646       0.594231      22.902344 0.25008288E+03  0.51831004E+04                                 7.458601                            5.627586      -0.111071       2.016788                    0.999439      22.472883      63.123129       0.622313       0.474888      -1.017339       0.023489      -0.035785       0.015136       0.045403       0.006846      -0.010092       0.073441      -0.123211       0.048966      -0.074211      -0.036426       0.110637              8.813685      11.263985      -1.473799       1.621963       7.742325      -3.440230       7.434744           0.000002
          202              C       5.899788       9.279214       7.044506       0.029829      38.844415 0.44717180E+03  0.10547595E+05                                10.054400                            7.115232      -0.273000       1.916598                    0.998827      27.369466      77.851145       0.611635       0.424556      -1.063051      -0.030244      -0.023186      -0.002223       0.038174      -0.026779      -0.020029       0.038688      -0.028182       0.110406      -0.048811      -0.020789       0.069600             12.573074      16.070395       4.193208       0.849483      13.660367      -4.245542       7.988460           0.000002
          203              C       7.106786      10.174836       6.955366       0.597908      23.676657 0.25545400E+03  0.53437424E+04                                 7.719072                            5.751433      -0.392574       1.926100                    0.998505      22.918268      65.515385       0.602979       0.485591      -1.007688       0.053244       0.021272      -0.018241       0.060167      -0.073046       0.036107      -0.049338      -0.002401      -0.151458      -0.074585      -0.045258       0.119843              9.218431       9.730757       3.780035      -2.198861       8.183648      -0.381947       9.740888           0.000001
          204              C       4.727999       9.644486       6.400720      -0.166749      35.032507 0.43800869E+03  0.10335692E+05                                 9.370299                            7.030771       0.182829       2.037328                    0.999355      29.476774      85.406529       0.613331       0.423209      -1.057970       0.009357      -0.008653       0.001116       0.012794      -0.011559       0.004783      -0.006800      -0.030156       0.010647      -0.021014       0.000098       0.020915             11.096634      15.233354       2.816805       1.689535      10.949426      -3.195743       7.107122           0.000003
          205              C       3.590012       8.871444       6.492336       0.103930      27.643016 0.31775252E+03  0.69201164E+04                                 8.041480                            5.993665       0.302310       2.123273                    0.999773      25.405859      70.726311       0.663368       0.423962      -1.057461       0.018157      -0.040574       0.018387       0.048104      -0.028721      -0.001707       0.020869      -0.025034       0.068138      -0.044308       0.003865       0.040443              9.519442      12.777734       2.272595       1.518409       9.435419      -2.803497       6.345174           0.000002
          206              C      13.006574       5.425398       7.722957       0.044175      30.389793 0.37065752E+03  0.84550186E+04                                 8.715907                            6.583556      -0.089631       1.970904                    0.999301      27.801849      81.259420       0.612329       0.438510      -1.040411       0.026200      -0.027412      -0.035495       0.051940      -0.025818       0.017852      -0.018434      -0.066969       0.103697      -0.060909       0.006792       0.054117             10.457952      15.549561       2.165486      -2.194759       9.110958       1.816330       6.713338           0.000001
          207              C      11.817884       4.711552       7.708101      -0.100478      41.445699 0.46945644E+03  0.11186587E+05                                10.387048                            7.224842       0.122695       2.039671                    0.999429      28.136058      79.923461       0.616469       0.416958      -1.069970       0.009608      -0.017465      -0.015627       0.025329      -0.000254       0.012921      -0.004401       0.006120       0.051718      -0.013391      -0.010162       0.023553             13.077430      18.840023       1.176913      -4.085769      12.102119       3.381487       8.290148           0.000001
          208              C      10.620744       5.262715       8.413789       0.597401      23.049602 0.25263899E+03  0.52549729E+04                                 7.556951                            5.687447      -0.117553       2.020607                    0.999386      22.438162      63.358221       0.613296       0.480137      -1.013472      -0.027207       0.026394       0.022941       0.044308       0.007803       0.016885      -0.072991      -0.107027       0.032604      -0.071734      -0.033174       0.104908              8.956277      13.244595      -0.511004      -2.622999       6.451721       2.358491       7.172514           0.000001
          209              C      11.792533       3.501326       7.014793       0.033865      38.405913 0.44281062E+03  0.10418631E+05                                 9.998707                            7.091683      -0.221345       1.937110                    0.998844      27.179894      77.202303       0.611226       0.425904      -1.062263       0.028284       0.020417       0.000903       0.034895      -0.024340       0.028217      -0.036694      -0.019949       0.136197      -0.049169      -0.026083       0.075252             12.410476      16.571080       4.258057      -1.971031      13.500777       3.141523       7.159571          -0.000000
          210              C      10.588351       2.592824       6.947938       0.593369      22.201073 0.26415409E+03  0.55755351E+04                                 7.490708                            5.889603      -0.366151       1.935122                    0.998620      23.098085      66.456250       0.589292       0.492432      -1.003568      -0.046000      -0.019931      -0.023088       0.055193      -0.080819      -0.029625       0.035733      -0.005899      -0.150289      -0.064146      -0.054479       0.118625              8.700792      10.488522       4.523874       0.459195       8.442682       0.234916       7.171171          -0.000000
          211              C      12.957280       3.102261       6.380911      -0.158563      34.067170 0.42809628E+03  0.10027677E+05                                 9.149770                            6.907308       0.274049       2.070552                    0.999572      29.050373      83.413444       0.625662       0.417934      -1.063036      -0.000835       0.000411       0.011540       0.011577      -0.013356       0.002621       0.003245      -0.019690       0.009941      -0.018903       0.003710       0.015193             10.779282      14.871554       2.676828      -2.294043      10.833088       2.498027       6.633203          -0.000002
          212              C       0.005634       3.901167       6.437861       0.113667      28.350628 0.33237932E+03  0.73497116E+04                                 8.323160                            6.227202       0.038851       2.041199                    0.999128      25.804402      73.330339       0.633121       0.437505      -1.045020      -0.016576       0.030094       0.034849       0.048938      -0.031368       0.010724      -0.026410      -0.018028       0.071512      -0.045482      -0.004688       0.050170              9.825466      12.978914       1.523906      -2.029927       9.940559       2.740310       6.556925          -0.000000
          213              C      11.467193      -0.030430       4.721924       0.041840      28.691905 0.34531549E+03  0.77056104E+04                                 8.264031                            6.276428       0.134935       2.043580                    0.999789      27.098043      77.247025       0.641615       0.427800      -1.051359      -0.025650      -0.026066       0.036517       0.051681       0.031816       0.031030       0.011618      -0.065594       0.092779      -0.067533       0.011800       0.055733              9.669547      13.222926      -1.937827      -3.652815       8.340279      -1.351174       7.445437          -0.000004
          214              C      12.671375      -0.706043       4.679830      -0.071243      39.605458 0.45878814E+03  0.10867438E+05                                10.096191                            7.159246      -0.009569       2.002282                    0.999105      27.762378      78.573302       0.617216       0.418942      -1.068927      -0.008085      -0.019869       0.008284       0.022995       0.007535       0.023076       0.021801       0.010252       0.051622      -0.026231      -0.015113       0.041344             12.345148      15.225229      -0.914397      -4.395737      12.184611      -3.896488       9.625603          -0.000002
          215              C      13.734717      -0.170418       3.756244       0.603317      22.988178 0.25736037E+03  0.53787107E+04                                 7.519916                            5.745801      -0.299326       1.954420                    0.999003      22.695611      64.264922       0.609227       0.481051      -1.012860       0.037910       0.004131      -0.010407       0.039529      -0.038384       0.004040       0.053404      -0.135020      -0.133533      -0.074935      -0.041105       0.116040              8.582146      10.550924       2.052115      -1.403448       6.118455      -2.414779       9.077059          -0.000001
          216              C      12.855875      19.871189       5.566274       0.029297      37.852608 0.43926623E+03  0.10303806E+05                                 9.886347                            7.052772      -0.111387       1.975233                    0.999114      26.999686      76.314888       0.614912       0.424642      -1.064154      -0.032095       0.019601      -0.001478       0.037636       0.034623       0.029194       0.039262      -0.017810       0.091155      -0.050963      -0.023676       0.074639             12.218288      15.013526      -4.666708      -2.453709      13.675584      -2.914591       7.965755          -0.000002
          217              C       0.002817      18.979956       5.558846       0.594597      21.956206 0.25815869E+03  0.54127909E+04                                 7.401951                            5.808946      -0.326359       1.953039                    0.998178      22.839650      65.296308       0.595981       0.490162      -1.005659       0.051150      -0.019077       0.019449       0.057953       0.083334      -0.015495      -0.023438      -0.020546      -0.169662      -0.063055      -0.053657       0.116712              8.572609       9.838800      -4.323060       0.606972       8.613275      -0.189449       7.265754          -0.000001
          218              C      11.822110      19.580753       6.450242      -0.154438      34.132221 0.43018951E+03  0.10092955E+05                                 9.158734                            6.925024       0.174704       2.036191                    0.999484      29.204025      84.029607       0.624502       0.418036      -1.062554       0.012237       0.008440      -0.007958       0.016861       0.009987       0.007802       0.004269      -0.017610       0.044793      -0.021606       0.002232       0.019374             10.696546      13.952535      -2.966754      -2.977220      10.852584      -2.119732       7.284519          -0.000004
          219              C      10.661588      -1.317898       6.413100       0.113465      26.371917 0.31497396E+03  0.68591335E+04                                 7.851391                            5.999480       0.197868       2.092511                    0.999604      25.425764      71.272790       0.656338       0.428533      -1.052389       0.008589       0.033081      -0.036667       0.050126       0.040840       0.005573       0.019928      -0.020915       0.069170      -0.054520       0.007899       0.046620              9.099240      11.768853      -2.462747      -2.306914       9.337874      -1.843406       6.190993          -0.000003
          220              C       5.950490       1.850393       5.407803       0.050521      30.185446 0.34921288E+03  0.78251780E+04                                 8.611971                            6.347444      -0.008573       1.996839                    0.999671      27.256575      78.210194       0.631776       0.432652      -1.046965       0.028512       0.020478       0.038301       0.051954       0.028296      -0.011742      -0.028778      -0.084915       0.122231      -0.071476       0.004389       0.067087             10.496305      15.953533      -2.027863       2.502776       8.488932       2.120283       7.046449          -0.000002
          221              C       4.742083       2.458808       5.665318      -0.092826      40.987781 0.45770794E+03  0.10829981E+05                                10.303109                            7.126305       0.126535       2.044744                    0.999346      27.839184      78.617474       0.622150       0.416075      -1.071305       0.009792       0.010741       0.021071       0.025597      -0.001597      -0.012052      -0.016668      -0.004514       0.035509      -0.020336      -0.004853       0.025188             13.103553      18.646071      -1.240399       3.924209      10.822482       4.237933       9.842105          -0.000001
          222              C       3.542126       2.010081       4.890298       0.592634      23.723173 0.25684725E+03  0.53534326E+04                                 7.674515                            5.717234      -0.044708       2.043193                    0.999535      22.392351      62.863498       0.615773       0.477231      -1.017132      -0.021443      -0.030278      -0.033195       0.049784      -0.001164      -0.016547      -0.060694      -0.119347      -0.006205      -0.066807      -0.031215       0.098022              9.179997      13.026269       0.084060       2.854329       6.487590       2.529981       8.026132          -0.000001
          223              C       4.697014       3.435936       6.660710       0.046854      39.256242 0.44068718E+03  0.10354959E+05                                10.162752                            7.083499      -0.226333       1.937965                    0.998846      27.016199      76.656186       0.610508       0.426969      -1.061729       0.028711      -0.024008      -0.001598       0.037460       0.028564      -0.011242      -0.050805      -0.046385       0.065421      -0.051150      -0.023980       0.075131             12.899694      17.730584      -4.612443       0.748315      12.175220       4.322978       8.793277          -0.000000
          224              C       3.478748       4.236794       7.044506       0.577601      23.280303 0.26606328E+03  0.56212382E+04                                 7.695659                            5.881935      -0.340383       1.942752                    0.998495      23.163417      66.493956       0.594528       0.487626      -1.006875      -0.046770       0.028146      -0.001667       0.054611       0.066010       0.044923       0.044061       0.002574      -0.126063      -0.067623      -0.045012       0.112635              9.223945      11.350928      -4.886006      -1.369474       8.895258       0.226748       7.425648           0.000000
          225              C       5.884295       3.714555       7.336686      -0.162131      34.299968 0.43393821E+03  0.10221976E+05                                 9.262741                            7.000256       0.156671       2.035205                    0.998898      29.293939      84.971981       0.613999       0.423478      -1.057159      -0.008312      -0.003226      -0.008541       0.012346       0.013263      -0.002460      -0.001306      -0.031403       0.006994      -0.021863       0.002226       0.019637             10.998715      16.102671      -2.597406       1.961148       9.317870       2.765578       7.575605           0.000000
          226              C       7.034958       3.040564       7.014793       0.122755      27.754681 0.32685909E+03  0.72015660E+04                                 8.241484                            6.192803       0.010954       2.036015                    0.998773      25.637659      72.860938       0.631822       0.439993      -1.042943      -0.015741      -0.028437      -0.044469       0.055081       0.034873       0.000615      -0.032183      -0.047406       0.025989      -0.051268      -0.004351       0.055619              9.769075      13.462236      -1.693934       1.485840       8.680262       3.037456       7.164727          -0.000000
          227              C       1.171789       7.883014       9.627079       0.105504      25.779628 0.31160826E+03  0.67553166E+04                                 7.652615                            5.930392       0.156119       2.072142                    0.999685      25.480437      70.842276       0.667545       0.423242      -1.057588      -0.008304      -0.044330      -0.002665       0.045180       0.004853       0.027826      -0.016564       0.011771      -0.084690      -0.046296       0.013297       0.032999              8.889233       5.615165       0.020612      -3.200283       7.885121       0.518701      13.167413           0.000003
          228              C       0.619696       8.139643      10.860177      -0.187099      32.899233 0.41978241E+03  0.97487944E+04                                 8.868519                            6.796679       0.263499       2.058335                    0.999809      29.037945      82.025376       0.639115       0.412668      -1.070354      -0.007258      -0.003725      -0.008055       0.011464      -0.007770       0.007780       0.006985      -0.037928      -0.045484      -0.023407      -0.005350       0.028756             10.552309       6.492216      -0.051339      -4.406034       7.995246       0.309746      17.169465           0.000005
          229              C       0.315482       7.086340      11.711955       0.109763      36.689086 0.39876847E+03  0.91208369E+04                                 9.749250                            6.704418      -0.056274       1.999117                    0.999360      25.924769      72.111362       0.633519       0.422700      -1.066489      -0.000352      -0.001054      -0.008652       0.008723       0.000060       0.002031       0.001275       0.001238       0.018450      -0.003894      -0.002863       0.006756             13.173881       7.640508      -0.875171      -6.481204       8.875261       2.411854      23.005876           0.000002
          230              C       0.592936       5.815391      11.256353      -0.182516      32.587845 0.41419340E+03  0.95932759E+04                                 8.839492                            6.764991       0.281870       2.068205                    0.999773      28.888297      81.672865       0.638234       0.414345      -1.068550      -0.004457      -0.005170      -0.007785       0.010354       0.006720       0.005421      -0.016416      -0.018349      -0.036920      -0.023001      -0.000542       0.023543             10.480917       6.407416      -0.965006      -4.112133       8.549532       2.423030      16.485802           0.000004
          231              C       1.149254       5.649626      10.008398       0.106117      25.997137 0.31855782E+03  0.69491268E+04                                 7.729330                            6.018980       0.082930       2.046914                    0.999571      25.619126      71.617044       0.658378       0.426470      -1.054827       0.006615       0.043460      -0.008690       0.044812      -0.001110       0.030851      -0.005909       0.016224      -0.140575      -0.057915       0.015360       0.042556              8.985521       5.751239      -0.565694      -3.113932       7.938081       1.128022      13.267243           0.000002
          232              C       5.612474       0.229737      15.052215       0.119223      26.680509 0.31458942E+03  0.68444282E+04                                 7.924449                            6.011331       0.223686       2.105443                    0.999654      25.218260      70.515686       0.653559       0.430753      -1.051681       0.021141      -0.028628      -0.032506       0.048199      -0.023087       0.019340       0.022656       0.056824      -0.005347      -0.051647       0.010677       0.040970              9.272423       5.592003       1.719421      -2.951111      11.359339      -1.457267      10.865927           0.000000
          233              C       6.102597       1.348512      14.428238      -0.151353      33.682984 0.40564120E+03  0.93829658E+04                                 9.145700                            6.775197       0.113283       2.031545                    0.999107      28.470194      81.473264       0.623986       0.424359      -1.058041       0.007550      -0.012106       0.011700       0.018451      -0.012637       0.016384       0.009065       0.018118      -0.032676      -0.027248       0.002467       0.024781             10.944057       6.371546       2.514359      -3.693284      12.815211      -2.793042      13.645415           0.000002
          234              C       6.688492       1.277922      13.187711       0.115342      35.410508 0.37808382E+03  0.85140391E+04                                 9.388337                            6.479495       0.029621       2.031727                    0.999272      25.331907      69.400423       0.653180       0.416414      -1.072918       0.002529      -0.002595       0.001145       0.003800       0.000797       0.006438       0.001908      -0.003516       0.008028      -0.007284      -0.000153       0.007436             12.040986       6.665357       3.499305      -4.015439      15.943451      -4.389367      13.514150           0.000000
          235              C       7.250443       2.462363      12.486975       0.113727      35.527887 0.38256954E+03  0.86380355E+04                                 9.404967                            6.515024       0.019054       2.027476                    0.999267      25.406793      69.633643       0.652001       0.416057      -1.073453      -0.000926       0.003432       0.003272       0.004831      -0.003010       0.003495       0.002468       0.002805       0.010661      -0.006680       0.001027       0.005652             12.001281       6.680544       3.691724      -3.902320      15.817370      -4.327241      13.505930           0.000001
          236              C       7.277203       3.741897      13.046574      -0.164054      33.277392 0.42726096E+03  0.10005034E+05                                 9.035543                            6.941648       0.137911       2.029541                    0.999246      29.051286      83.452510       0.618468       0.422925      -1.059694       0.010079      -0.002923      -0.003329       0.011009      -0.007177      -0.002511       0.000674       0.034705       0.040417      -0.025515       0.010066       0.015449             10.342955       5.724311       2.247222      -2.487891      13.597015      -1.492491      11.707538           0.000003
          237              C       7.805353       4.796551      12.338409       0.080665      27.289635 0.32367440E+03  0.70721445E+04                                 7.888624                            6.002080       0.338075       2.119870                    0.999801      25.873215      71.827549       0.671641       0.417375      -1.063043       0.012194      -0.028506      -0.039191       0.049972      -0.015203       0.023188       0.026073       0.005518       0.017369      -0.043190       0.012520       0.030670              9.068644       5.180592       1.321005      -2.575772      10.316174      -0.733060      11.709166           0.000003
          238              C       8.344770       3.445666      10.600186       0.121320      26.727077 0.31894479E+03  0.69719062E+04                                 7.999024                            6.102487       0.147396       2.083448                    0.999284      25.283656      71.158841       0.639942       0.437854      -1.046065      -0.014042       0.028916       0.039408       0.050856      -0.026343       0.026199       0.016978       0.053856      -0.014751      -0.050722       0.003401       0.047322              9.299933       5.806016       1.801304      -3.105142      10.651649      -1.530612      11.442133           0.000001
          239              C       7.818028       2.347796      11.234068      -0.158715      32.750478 0.39889858E+03  0.91592767E+04                                 8.883093                            6.642878       0.338451       2.100819                    0.999727      28.195585      79.560959       0.643022       0.414841      -1.067444       0.003414       0.006202      -0.010183       0.012402      -0.011546       0.012980       0.016470       0.006512      -0.029306      -0.029450       0.012550       0.016901             10.594258       6.351582       2.563789      -3.775825      11.830998      -3.095650      13.600195          -0.000001
          240              C       6.757503       0.012094      12.618208      -0.166734      32.718008 0.40585445E+03  0.93521253E+04                                 8.844117                            6.695634       0.299602       2.082429                    0.999730      28.451163      80.221958       0.641685       0.414233      -1.068661       0.000300      -0.006437       0.004442       0.007827      -0.010876       0.001661       0.004250       0.030041       0.054098      -0.028012       0.009520       0.018491             10.299750       5.539950       2.133651      -2.427016      14.576123      -1.863009      10.783179          -0.000003
          241              C       6.253296      -1.074984      13.289231       0.099299      27.370181 0.31812367E+03  0.69220654E+04                                 7.934192                            5.972008       0.214163       2.084167                    0.999769      25.622900      71.025203       0.669561       0.420413      -1.060934       0.003354       0.025895       0.040491       0.048180      -0.022508       0.020973       0.032824       0.042861       0.001761      -0.057156       0.022805       0.034350              9.247554       5.101584       1.230409      -2.482447      11.638065      -1.095822      11.003013          -0.000003
          242              C      11.713663      10.634983       4.541168       0.047128      30.344448 0.36069388E+03  0.81611078E+04                                 8.646376                            6.461442      -0.049133       1.984881                    0.999401      27.552495      79.859003       0.623655       0.434062      -1.044443      -0.026003      -0.018453       0.037901       0.049530       0.024134       0.022220       0.013832      -0.064580       0.112687      -0.062045       0.009087       0.052958             10.333424      15.321529      -1.935456      -2.134632       9.297333      -2.107618       6.381409           0.000002
          243              C      12.899536       9.923252       4.600595      -0.104279      42.022344 0.47825360E+03  0.11443855E+05                                10.466548                            7.287313       0.083759       2.022924                    0.999423      28.340628      80.549008       0.614730       0.416397      -1.070833      -0.012226      -0.008942       0.023902       0.028298       0.001021       0.006525       0.004249      -0.002207       0.049381      -0.010890      -0.007865       0.018755             13.190598      17.873524      -0.652232      -3.179289      13.043152      -4.480648       8.655119           0.000002
          244              C       0.064786      10.482495       3.951856       0.594231      22.902332 0.25008279E+03  0.51830981E+04                                 7.458599                            5.627585      -0.111071       2.016788                    0.999439      22.472882      63.123127       0.622313       0.474888      -1.017339       0.023489       0.035785      -0.015136       0.045403      -0.006846       0.010092       0.073441      -0.123211       0.048966      -0.074211      -0.036426       0.110637              8.813681      11.263973       1.473798      -1.621961       7.742327      -3.440231       7.434744           0.000002
          245              C      12.941788       8.739510       5.335997       0.029829      38.844412 0.44717162E+03  0.10547590E+05                                10.054399                            7.115231      -0.273000       1.916598                    0.998827      27.369466      77.851146       0.611635       0.424556      -1.063051      -0.030244       0.023186       0.002223       0.038174       0.026779       0.020029       0.038688      -0.028182       0.110406      -0.048811      -0.020789       0.069600             12.573074      16.070389      -4.193202      -0.849485      13.660369      -4.245545       7.988462           0.000002
          246              C       0.064786       7.843888       5.425136       0.597908      23.676677 0.25545433E+03  0.53437508E+04                                 7.719077                            5.751437      -0.392574       1.926100                    0.998505      22.918268      65.515386       0.602979       0.485591      -1.007688       0.053244      -0.021272       0.018241       0.060167       0.073046      -0.036107      -0.049338      -0.002401      -0.151458      -0.074585      -0.045258       0.119843              9.218437       9.730763      -3.780040       2.198860       8.183657      -0.381945       9.740890           0.000001
          247              C      11.769999       8.374237       5.979783      -0.166749      35.032475 0.43800824E+03  0.10335679E+05                                 9.370293                            7.030768       0.182829       2.037328                    0.999355      29.476774      85.406527       0.613331       0.423209      -1.057970       0.009357       0.008653      -0.001116       0.012794       0.011559      -0.004783      -0.006800      -0.030156       0.010647      -0.021014       0.000098       0.020915             11.096626      15.233342      -2.816798      -1.689536      10.949419      -3.195741       7.107118           0.000003
          248              C      10.632012       9.147279       5.888167       0.103930      27.643014 0.31775264E+03  0.69201196E+04                                 8.041480                            5.993666       0.302310       2.123273                    0.999773      25.405859      70.726311       0.663368       0.423962      -1.057461       0.018157       0.040574      -0.018387       0.048104       0.028721       0.001707       0.020869      -0.025034       0.068138      -0.044308       0.003865       0.040443              9.519442      12.777740      -2.272599      -1.518408       9.435414      -2.803492       6.345171           0.000002
          249              C       5.964574      12.593325       4.657545       0.044175      30.389773 0.37065744E+03  0.84550164E+04                                 8.715904                            6.583555      -0.089631       1.970904                    0.999301      27.801848      81.259420       0.612329       0.438510      -1.040411       0.026200       0.027412       0.035495       0.051940       0.025818      -0.017852      -0.018434      -0.066969       0.103697      -0.060909       0.006792       0.054117             10.457947      15.549548      -2.165489       2.194752       9.110960       1.816329       6.713333           0.000001
          250              C       4.775884      13.307172       4.672402      -0.100478      41.445701 0.46945673E+03  0.11186595E+05                                10.387048                            7.224844       0.122695       2.039671                    0.999429      28.136059      79.923463       0.616469       0.416958      -1.069970       0.009608       0.017465       0.015627       0.025329       0.000254      -0.012921      -0.004401       0.006120       0.051718      -0.013391      -0.010162       0.023553             13.077429      18.840011      -1.176920       4.085762      12.102127       3.381490       8.290148           0.000001
          251              C       3.578744      12.756009       3.966713       0.597401      23.049608 0.25263919E+03  0.52549779E+04                                 7.556952                            5.687449      -0.117553       2.020607                    0.999386      22.438162      63.358220       0.613296       0.480138      -1.013472      -0.027207      -0.026394      -0.022941       0.044308      -0.007803      -0.016885      -0.072991      -0.107027       0.032604      -0.071734      -0.033174       0.104908              8.956277      13.244591       0.511002       2.622998       6.451724       2.358492       7.172515           0.000001
          252              C       4.750533      14.517398       5.365710       0.033865      38.405918 0.44281044E+03  0.10418626E+05                                 9.998708                            7.091681      -0.221345       1.937110                    0.998844      27.179895      77.202309       0.611226       0.425904      -1.062263       0.028284      -0.020417      -0.000903       0.034895       0.024340      -0.028217      -0.036694      -0.019949       0.136197      -0.049169      -0.026083       0.075252             12.410480      16.571096      -4.258063       1.971035      13.500773       3.141517       7.159571          -0.000000
          253              C       3.546351      15.425899       5.432564       0.593369      22.201084 0.26415417E+03  0.55755372E+04                                 7.490711                            5.889604      -0.366151       1.935122                    0.998620      23.098086      66.456253       0.589292       0.492432      -1.003568      -0.046000       0.019931       0.023088       0.055193       0.080819       0.029625       0.035733      -0.005899      -0.150289      -0.064146      -0.054479       0.118625              8.700797      10.488531      -4.523880      -0.459191       8.442690       0.234911       7.171169          -0.000000
          254              C       5.915280      14.916462       5.999592      -0.158563      34.067161 0.42809590E+03  0.10027667E+05                                 9.149768                            6.907305       0.274049       2.070552                    0.999572      29.050375      83.413451       0.625662       0.417934      -1.063036      -0.000835      -0.000411      -0.011540       0.011577       0.013356      -0.002621       0.003245      -0.019690       0.009941      -0.018903       0.003710       0.015193             10.779281      14.871562      -2.676832       2.294043      10.833081       2.498024       6.633200          -0.000002
          255              C       7.047634      14.117557       5.942641       0.113667      28.350640 0.33237944E+03  0.73497150E+04                                 8.323162                            6.227203       0.038851       2.041199                    0.999128      25.804402      73.330340       0.633121       0.437505      -1.045020      -0.016576      -0.030094      -0.034849       0.048938       0.031368      -0.010724      -0.026410      -0.018028       0.071512      -0.045482      -0.004688       0.050170              9.825470      12.978925      -1.523912       2.029924       9.940561       2.740309       6.556924          -0.000000
          256              C       4.425193      18.049154       7.658579       0.041840      28.691896 0.34531531E+03  0.77056054E+04                                 8.264029                            6.276426       0.134934       2.043580                    0.999789      27.098045      77.247030       0.641616       0.427800      -1.051359      -0.025650       0.026066      -0.036517       0.051681      -0.031817      -0.031030       0.011618      -0.065594       0.092779      -0.067533       0.011800       0.055733              9.669546      13.222930       1.937830       3.652815       8.340273      -1.351170       7.445434          -0.000004
          257              C       5.629375      18.724766       7.700673      -0.071243      39.605455 0.45878781E+03  0.10867428E+05                                10.096190                            7.159243      -0.009569       2.002282                    0.999105      27.762378      78.573301       0.617217       0.418942      -1.068927      -0.008085       0.019869      -0.008284       0.022995      -0.007535      -0.023076       0.021801       0.010252       0.051621      -0.026231      -0.015113       0.041344             12.345148      15.225239       0.914391       4.395744      12.184601      -3.896485       9.625604          -0.000002
          258              C       6.692717      18.189142       8.624258       0.603317      22.988176 0.25736018E+03  0.53787060E+04                                 7.519916                            5.745799      -0.299326       1.954420                    0.999003      22.695611      64.264923       0.609227       0.481051      -1.012860       0.037910      -0.004131       0.010407       0.039529       0.038384      -0.004040       0.053404      -0.135020      -0.133533      -0.074935      -0.041105       0.116040              8.582147      10.550934      -2.052119       1.403455       6.118454      -2.414778       9.077054          -0.000001
          259              C       5.813875      -1.852466       6.814229       0.029297      37.852613 0.43926636E+03  0.10303810E+05                                 9.886348                            7.052773      -0.111387       1.975233                    0.999114      26.999686      76.314887       0.614912       0.424642      -1.064154      -0.032095      -0.019601       0.001478       0.037636      -0.034623      -0.029194       0.039262      -0.017810       0.091155      -0.050963      -0.023676       0.074639             12.218289      15.013524       4.666704       2.453712      13.675585      -2.914592       7.965758          -0.000002
          260              C       7.044817      -0.961232       6.821657       0.594597      21.956195 0.25815861E+03  0.54127890E+04                                 7.401948                            5.808945      -0.326359       1.953039                    0.998178      22.839650      65.296308       0.595981       0.490162      -1.005659       0.051150       0.019077      -0.019449       0.057953      -0.083334       0.015495      -0.023438      -0.020546      -0.169662      -0.063055      -0.053657       0.116712              8.572604       9.838789       4.323053      -0.606971       8.613267      -0.189448       7.265756          -0.000001
          261              C       4.780110      -1.562030       5.930261      -0.154438      34.132231 0.43018955E+03  0.10092956E+05                                 9.158735                            6.925023       0.174705       2.036191                    0.999484      29.204024      84.029599       0.624502       0.418036      -1.062555       0.012237      -0.008440       0.007958       0.016861      -0.009987      -0.007802       0.004269      -0.017610       0.044793      -0.021606       0.002232       0.019374             10.696548      13.952543       2.966753       2.977226      10.852577      -2.119730       7.284523          -0.000004
          262              C       3.619588      19.336622       5.967402       0.113465      26.371909 0.31497383E+03  0.68591300E+04                                 7.851389                            5.999479       0.197868       2.092511                    0.999604      25.425764      71.272789       0.656338       0.428533      -1.052389       0.008589      -0.033081       0.036667       0.050126      -0.040840      -0.005573       0.019928      -0.020915       0.069170      -0.054520       0.007899       0.046621              9.099238      11.768858       2.462745       2.306916       9.337867      -1.843402       6.190989          -0.000003
          263              C      12.992490      16.168331       6.972699       0.050521      30.185451 0.34921291E+03  0.78251790E+04                                 8.611972                            6.347444      -0.008573       1.996839                    0.999671      27.256576      78.210197       0.631776       0.432652      -1.046965       0.028512      -0.020478      -0.038301       0.051954      -0.028296       0.011742      -0.028778      -0.084915       0.122231      -0.071476       0.004389       0.067087             10.496306      15.953533       2.027858      -2.502781       8.488931       2.120285       7.046454          -0.000002
          264              C      11.784083      15.559916       6.715185      -0.092826      40.987788 0.45770801E+03  0.10829983E+05                                10.303110                            7.126305       0.126535       2.044744                    0.999346      27.839185      78.617478       0.622150       0.416075      -1.071305       0.009792      -0.010741      -0.021071       0.025597       0.001596       0.012052      -0.016668      -0.004514       0.035509      -0.020336      -0.004853       0.025188             13.103555      18.646084       1.240395      -3.924218      10.822477       4.237929       9.842106          -0.000001
          265              C      10.584126      16.008643       7.490204       0.592634      23.723179 0.25684723E+03  0.53534321E+04                                 7.674516                            5.717233      -0.044708       2.043193                    0.999535      22.392352      62.863500       0.615773       0.477231      -1.017133      -0.021443       0.030278       0.033195       0.049784       0.001164       0.016547      -0.060694      -0.119347      -0.006205      -0.066807      -0.031215       0.098023              9.179999      13.026278      -0.084059      -2.854333       6.487588       2.529979       8.026132          -0.000001
          266              C      11.739014      14.582788       5.719792       0.046854      39.256242 0.44068732E+03  0.10354963E+05                                10.162752                            7.083500      -0.226333       1.937965                    0.998846      27.016200      76.656187       0.610508       0.426969      -1.061729       0.028711       0.024008       0.001598       0.037460      -0.028564       0.011242      -0.050805      -0.046385       0.065421      -0.051150      -0.023980       0.075131             12.899693      17.730588       4.612443      -0.748318      12.175218       4.322975       8.793274          -0.000000
          267              C      10.520748      13.781929       5.335997       0.577601      23.280319 0.26606354E+03  0.56212449E+04                                 7.695663                            5.881938      -0.340383       1.942752                    0.998495      23.163417      66.493955       0.594528       0.487626      -1.006876      -0.046770      -0.028146       0.001667       0.054611      -0.066010      -0.044923       0.044061       0.002574      -0.126063      -0.067623      -0.045012       0.112635              9.223950      11.350934       4.886011       1.369471       8.895266       0.226747       7.425649           0.000000
          268              C      12.926295      14.304169       5.043817      -0.162131      34.299968 0.43393808E+03  0.10221972E+05                                 9.262741                            7.000255       0.156671       2.035205                    0.998898      29.293939      84.971981       0.613999       0.423478      -1.057159      -0.008312       0.003226       0.008541       0.012346      -0.013263       0.002460      -0.001306      -0.031403       0.006994      -0.021863       0.002226       0.019637             10.998716      16.102674       2.597409      -1.961145       9.317871       2.765578       7.575604           0.000000
          269              C      -0.007042      14.978160       5.365710       0.122755      27.754677 0.32685881E+03  0.72015585E+04                                 8.241483                            6.192801       0.010954       2.036015                    0.998773      25.637659      72.860938       0.631822       0.439993      -1.042943      -0.015741       0.028437       0.044469       0.055081      -0.034873      -0.000615      -0.032183      -0.047406       0.025989      -0.051268      -0.004351       0.055619              9.769075      13.462232       1.693931      -1.485840       8.680265       3.037460       7.164728          -0.000000
          270              C       8.213789      10.135710       2.753424       0.105504      25.779620 0.31160828E+03  0.67553172E+04                                 7.652613                            5.930392       0.156118       2.072142                    0.999685      25.480438      70.842279       0.667545       0.423242      -1.057588      -0.008304       0.044330       0.002665       0.045180      -0.004853      -0.027826      -0.016564       0.011771      -0.084690      -0.046296       0.013297       0.032999              8.889228       5.615162      -0.020611       3.200277       7.885127       0.518705      13.167395           0.000003
          271              C       7.661696       9.879080       1.520326      -0.187099      32.899244 0.41978294E+03  0.97488092E+04                                 8.868521                            6.796683       0.263499       2.058335                    0.999809      29.037945      82.025375       0.639115       0.412668      -1.070354      -0.007258       0.003725       0.008055       0.011464       0.007770      -0.007780       0.006985      -0.037928      -0.045484      -0.023407      -0.005350       0.028756             10.552310       6.492217       0.051343       4.406032       7.995247       0.309756      17.169465           0.000005
          272              C       7.357482      10.932384       0.668547       0.109763      36.689110 0.39876851E+03  0.91208379E+04                                 9.749254                            6.704418      -0.056274       1.999117                    0.999360      25.924769      72.111363       0.633519       0.422700      -1.066489      -0.000352       0.001053       0.008652       0.008723      -0.000060      -0.002031       0.001275       0.001238       0.018450      -0.003894      -0.002863       0.006757             13.173891       7.640513       0.875180       6.481210       8.875265       2.411877      23.005895           0.000002
          273              C       7.634936      12.203332       1.124150      -0.182516      32.587889 0.41419352E+03  0.95932791E+04                                 8.839499                            6.764992       0.281870       2.068205                    0.999773      28.888297      81.672864       0.638234       0.414345      -1.068550      -0.004457       0.005170       0.007785       0.010354      -0.006720      -0.005421      -0.016416      -0.018349      -0.036920      -0.023001      -0.000542       0.023543             10.480931       6.407423       0.965011       4.112144       8.549538       2.423043      16.485832           0.000004
          274              C       8.191254      12.369098       2.372104       0.106117      25.997134 0.31855748E+03  0.69491175E+04                                 7.729329                            6.018976       0.082930       2.046915                    0.999571      25.619126      71.617044       0.658378       0.426470      -1.054827       0.006615      -0.043460       0.008690       0.044812       0.001110      -0.030851      -0.005909       0.016224      -0.140575      -0.057915       0.015360       0.042556              8.985523       5.751240       0.565698       3.113936       7.938080       1.128032      13.267251           0.000002
          275              C      12.654474      10.562434      22.089293       0.119223      26.680522 0.31458958E+03  0.68444325E+04                                 7.924452                            6.011333       0.223686       2.105443                    0.999654      25.218260      70.515687       0.653559       0.430753      -1.051681       0.021141       0.028628       0.032506       0.048199       0.023087      -0.019340       0.022656       0.056824      -0.005347      -0.051647       0.010677       0.040970              9.272427       5.592004      -1.719422       2.951112      11.359345      -1.457270      10.865931           0.000000
          276              C      13.144597       9.443659      22.713270      -0.151353      33.682980 0.40564096E+03  0.93829593E+04                                 9.145700                            6.775195       0.113283       2.031545                    0.999107      28.470194      81.473268       0.623986       0.424359      -1.058041       0.007550       0.012106      -0.011700       0.018451       0.012637      -0.016384       0.009065       0.018118      -0.032676      -0.027248       0.002467       0.024781             10.944057       6.371546      -2.514357       3.693285      12.815210      -2.793039      13.645416           0.000002
          277              C      13.730492       9.514249      23.953796       0.115342      35.410486 0.37808347E+03  0.85140296E+04                                 9.388333                            6.479492       0.029621       2.031727                    0.999272      25.331907      69.400424       0.653180       0.416414      -1.072918       0.002529       0.002595      -0.001145       0.003800      -0.000797      -0.006438       0.001908      -0.003516       0.008028      -0.007284      -0.000153       0.007436             12.040981       6.665354      -3.499301       4.015440      15.943437      -4.389362      13.514151           0.000000
          278              C       0.208443       8.329808      24.654533       0.113727      35.527901 0.38256981E+03  0.86380429E+04                                 9.404970                            6.515027       0.019054       2.027476                    0.999267      25.406793      69.633644       0.652001       0.416057      -1.073453      -0.000926      -0.003432      -0.003272       0.004831       0.003010      -0.003495       0.002468       0.002805       0.010661      -0.006680       0.001027       0.005652             12.001287       6.680548      -3.691728       3.902325      15.817373      -4.327256      13.505941           0.000001
          279              C       0.235203       7.050273      24.094934      -0.164054      33.277411 0.42726149E+03  0.10005049E+05                                 9.035546                            6.941653       0.137911       2.029541                    0.999246      29.051286      83.452509       0.618468       0.422925      -1.059694       0.010079       0.002923       0.003329       0.011009       0.007177       0.002511       0.000674       0.034705       0.040417      -0.025515       0.010066       0.015449             10.342958       5.724314      -2.247224       2.487894      13.597012      -1.492499      11.707548           0.000003
          280              C       0.763353      13.222172       0.042094       0.080665      27.289627 0.32367422E+03  0.70721397E+04                                 7.888622                            6.002078       0.338075       2.119870                    0.999801      25.873216      71.827550       0.671641       0.417375      -1.063043       0.012194       0.028506       0.039191       0.049972       0.015203      -0.023188       0.026073       0.005518       0.017369      -0.043190       0.012520       0.030670              9.068641       5.180591      -1.321001       2.575772      10.316169      -0.733052      11.709162           0.000003
          281              C       1.302770      14.573057       1.780316       0.121320      26.727069 0.31894451E+03  0.69718987E+04                                 7.999022                            6.102484       0.147396       2.083448                    0.999284      25.283655      71.158837       0.639942       0.437854      -1.046065      -0.014042      -0.028916      -0.039408       0.050856       0.026343      -0.026199       0.016978       0.053856      -0.014751      -0.050722       0.003401       0.047322              9.299931       5.806013      -1.801301       3.105140      10.651651      -1.530603      11.442127           0.000001
          282              C       0.776028      15.670927       1.146435      -0.158715      32.750489 0.39889871E+03  0.91592803E+04                                 8.883095                            6.642879       0.338451       2.100819                    0.999727      28.195584      79.560956       0.643022       0.414841      -1.067444       0.003414      -0.006202       0.010183       0.012402       0.011546      -0.012980       0.016470       0.006512      -0.029306      -0.029450       0.012550       0.016901             10.594261       6.351584      -2.563793       3.775824      11.831008      -3.095655      13.600191          -0.000001
          283              C      13.799503      10.780076      24.523299      -0.166734      32.717999 0.40585422E+03  0.93521190E+04                                 8.844115                            6.695632       0.299602       2.082429                    0.999730      28.451163      80.221959       0.641685       0.414233      -1.068660       0.000300       0.006437      -0.004442       0.007827       0.010876      -0.001661       0.004250       0.030041       0.054098      -0.028012       0.009520       0.018491             10.299749       5.539948      -2.133650       2.427016      14.576119      -1.863007      10.783178          -0.000003
          284              C      13.295296      11.867154      23.852276       0.099299      27.370184 0.31812371E+03  0.69220665E+04                                 7.934192                            5.972009       0.214163       2.084167                    0.999769      25.622902      71.025211       0.669561       0.420413      -1.060934       0.003354      -0.025895      -0.040491       0.048180       0.022508      -0.020973       0.032824       0.042861       0.001761      -0.057156       0.022805       0.034350              9.247555       5.101585      -1.230410       2.482447      11.638067      -1.095825      11.003012          -0.000003
          285              N      10.533424       6.665385      17.549610      -0.220997      38.750124 0.50942684E+03  0.12222054E+05                                 9.593958                            7.304309       0.047291       2.047192                    0.998439      27.418063      74.751164       0.650034       0.392742      -1.100980      -0.135058      -0.078258       0.028326       0.158642      -0.064508       0.029934      -0.007727      -0.045556       0.098710      -0.088268       0.019548       0.068720             11.659471      15.899058       1.878564       2.119718      11.220679      -3.209447       7.858677           0.000001
          286              N      14.043156       9.350857      17.657568      -0.214786      38.029846 0.51660242E+03  0.12476395E+05                                 9.553180                            7.413076      -0.133365       1.989830                    0.997803      27.657053      76.425344       0.635772       0.398907      -1.093293       0.125444       0.081297       0.011395       0.149918      -0.063883      -0.020931       0.006801      -0.050434       0.078009      -0.083376       0.019447       0.063929             11.437497      14.669615       1.005522      -2.204681      11.532347       3.297911       8.110529           0.000000
          287              N       3.619588      14.723688      19.201169      -0.215201      36.358566 0.47784788E+03  0.11265983E+05                                 9.140717                            7.015265       0.140004       2.077451                    0.999170      27.001674      72.628407       0.672662       0.386216      -1.107220      -0.131364       0.077828      -0.011550       0.153124       0.051123      -0.020126      -0.013063      -0.053263       0.105840      -0.076295       0.016555       0.059740             10.963102      14.226873      -2.100157      -3.733872      10.722767      -1.865973       7.939666          -0.000002
          288              N       6.995523      12.296757      18.696540      -0.224336      37.548754 0.48296702E+03  0.11420826E+05                                 9.339203                            7.046541       0.117868       2.068289                    0.999070      27.172719      73.277134       0.671831       0.385537      -1.107340       0.129107      -0.067260      -0.048721       0.153513       0.050431       0.038602       0.004619      -0.049689       0.066804      -0.077089       0.014321       0.062768             11.431240      15.837767      -1.600030       2.225850      10.443352       3.267152       8.012601          -0.000000
          289              N      12.644615       7.746306      15.572939      -0.204132      33.766744 0.50403371E+03  0.12097276E+05                                 8.793025                            7.334407      -0.214604       1.964608                    0.998118      27.488972      75.707367       0.637641       0.400223      -1.092471       0.062635      -0.023361      -0.124885       0.141652       0.001463       0.051039      -0.027768      -0.048848      -0.153081      -0.086696       0.026310       0.060386              9.865359       6.553797       0.299359      -2.430536       9.903895       0.438215      13.138385           0.000001
          290              N       8.408148      15.393234      10.265913      -0.230851      35.031159 0.47977710E+03  0.11297376E+05                                 8.782312                            6.962677       0.209118       2.091949                    0.999419      27.152258      72.452563       0.686474       0.378917      -1.115024      -0.069419      -0.127366       0.057794       0.156144      -0.032213       0.002349       0.046881       0.037930       0.091952      -0.070842       0.012155       0.058687             10.100832       5.841284       0.856288      -2.931273      12.074341      -0.668048      12.386871          -0.000001
          291              N       5.747680       9.729971      13.645790      -0.221398      34.265399 0.46807267E+03  0.10958665E+05                                 8.679900                            6.894771       0.262020       2.117539                    0.999290      26.828709      71.484901       0.686917       0.380853      -1.113122       0.070233       0.121951      -0.061133       0.153434      -0.048818       0.012426       0.048644       0.027793       0.099099      -0.085808       0.023076       0.062732              9.959748       5.742626       0.813157      -2.870045      10.513677      -0.656540      13.622941           0.000001
          292              N       3.491424       4.126785      19.591898      -0.220997      38.750130 0.50942735E+03  0.12222069E+05                                 9.593960                            7.304313       0.047291       2.047192                    0.998439      27.418063      74.751163       0.650034       0.392742      -1.100980      -0.135058       0.078258      -0.028326       0.158642       0.064508      -0.029934      -0.007727      -0.045556       0.098710      -0.088268       0.019548       0.068720             11.659471      15.899060      -1.878564      -2.119717      11.220677      -3.209445       7.858677           0.000001
          293              N       7.001156       1.441314      19.483940      -0.214786      38.029853 0.51660276E+03  0.12476405E+05                                 9.553181                            7.413078      -0.133365       1.989830                    0.997803      27.657054      76.425345       0.635772       0.398907      -1.093294       0.125444      -0.081297      -0.011395       0.149918       0.063883       0.020931       0.006801      -0.050434       0.078009      -0.083376       0.019447       0.063929             11.437498      14.669617      -1.005526       2.204677      11.532348       3.297909       8.110528           0.000000
          294              N      10.661588      -3.931517      17.940339      -0.215201      36.358586 0.47784829E+03  0.11265995E+05                                 9.140721                            7.015268       0.140004       2.077451                    0.999170      27.001674      72.628407       0.672662       0.386216      -1.107220      -0.131364      -0.077828       0.011550       0.153124      -0.051123       0.020126      -0.013063      -0.053263       0.105840      -0.076295       0.016555       0.059740             10.963108      14.226886       2.100164       3.733877      10.722771      -1.865968       7.939668          -0.000002
          295              N      14.037523      -1.504586      18.444968      -0.224336      37.548742 0.48296661E+03  0.11420814E+05                                 9.339201                            7.046538       0.117868       2.068289                    0.999070      27.172718      73.277132       0.671831       0.385537      -1.107340       0.129107       0.067260       0.048721       0.153513      -0.050431      -0.038602       0.004619      -0.049689       0.066804      -0.077089       0.014321       0.062768             11.431238      15.837756       1.600025      -2.225850      10.443356       3.267158       8.012603          -0.000000
          296              N       5.602615       3.045864      21.568569      -0.204132      33.766743 0.50403360E+03  0.12097273E+05                                 8.793025                            7.334406      -0.214604       1.964608                    0.998118      27.488972      75.707366       0.637641       0.400223      -1.092471       0.062635       0.023361       0.124885       0.141652      -0.001463      -0.051039      -0.027768      -0.048848      -0.153081      -0.086696       0.026310       0.060386              9.865359       6.553797      -0.299358       2.430537       9.903897       0.438214      13.138384           0.000001
          297              N       1.366148       2.625489       2.114590      -0.230851      35.031147 0.47977693E+03  0.11297371E+05                                 8.782310                            6.962675       0.209118       2.091949                    0.999419      27.152258      72.452564       0.686474       0.378917      -1.115024      -0.069419       0.127366      -0.057794       0.156144       0.032213      -0.002349       0.046881       0.037930       0.091952      -0.070842       0.012155       0.058687             10.100830       5.841284      -0.856291       2.931272      12.074342      -0.668056      12.386865          -0.000001
          298              N      12.789680       1.062199      23.495718      -0.221398      34.265387 0.46807216E+03  0.10958650E+05                                 8.679898                            6.894767       0.262020       2.117539                    0.999290      26.828709      71.484903       0.686917       0.380853      -1.113122       0.070233      -0.121951       0.061133       0.153434       0.048818      -0.012426       0.048644       0.027793       0.099099      -0.085808       0.023076       0.062732              9.959745       5.742624      -0.813154       2.870044      10.513677      -0.656528      13.622935           0.000001
          299              N       3.550576       7.740062       7.211395      -0.220997      38.750124 0.50942684E+03  0.12222054E+05                                 9.593958                            7.304309       0.047291       2.047192                    0.998439      27.418063      74.751164       0.650034       0.392742      -1.100980       0.135058       0.078258      -0.028326       0.158642      -0.064508       0.029934      -0.007727      -0.045556       0.098710      -0.088268       0.019548       0.068720             11.659471      15.899058       1.878564       2.119718      11.220679      -3.209447       7.858677           0.000001
          300              N       0.040844       5.054590       7.103437      -0.214786      38.029848 0.51660245E+03  0.12476396E+05                                 9.553180                            7.413076      -0.133365       1.989830                    0.997803      27.657054      76.425345       0.635772       0.398907      -1.093294      -0.125444      -0.081297      -0.011395       0.149918      -0.063883      -0.020931       0.006801      -0.050434       0.078009      -0.083376       0.019447       0.063929             11.437497      14.669615       1.005522      -2.204681      11.532347       3.297911       8.110529           0.000000
          301              N      10.464412      -0.318241       5.559836      -0.215201      36.358569 0.47784792E+03  0.11265985E+05                                 9.140718                            7.015265       0.140004       2.077451                    0.999170      27.001675      72.628411       0.672662       0.386216      -1.107220       0.131364      -0.077828       0.011550       0.153124       0.051123      -0.020126      -0.013063      -0.053263       0.105840      -0.076295       0.016555       0.059740             10.963103      14.226874      -2.100157      -3.733873      10.722767      -1.865973       7.939666          -0.000002
          302              N       7.088477       2.108690       6.064465      -0.224336      37.548753 0.48296700E+03  0.11420826E+05                                 9.339203                            7.046541       0.117868       2.068289                    0.999070      27.172718      73.277133       0.671831       0.385537      -1.107340      -0.129107       0.067260       0.048721       0.153513       0.050431       0.038602       0.004619      -0.049689       0.066804      -0.077089       0.014321       0.062768             11.431240      15.837768      -1.600030       2.225850      10.443353       3.267152       8.012601          -0.000000
          303              N       1.439385       6.659141       9.188066      -0.204132      33.766744 0.50403371E+03  0.12097276E+05                                 8.793025                            7.334407      -0.214604       1.964608                    0.998118      27.488972      75.707366       0.637641       0.400223      -1.092471      -0.062635       0.023361       0.124885       0.141652       0.001463       0.051039      -0.027768      -0.048848      -0.153081      -0.086696       0.026310       0.060386              9.865359       6.553797       0.299359      -2.430536       9.903895       0.438215      13.138384           0.000001
          304              N       5.675852      -0.987787      14.495092      -0.230851      35.031160 0.47977713E+03  0.11297377E+05                                 8.782312                            6.962677       0.209118       2.091949                    0.999419      27.152259      72.452565       0.686474       0.378917      -1.115024       0.069419       0.127366      -0.057794       0.156144      -0.032213       0.002349       0.046881       0.037930       0.091952      -0.070842       0.012155       0.058687             10.100832       5.841284       0.856288      -2.931273      12.074341      -0.668048      12.386871          -0.000001
          305              N       8.336320       4.675476      11.115215      -0.221398      34.265400 0.46807268E+03  0.10958665E+05                                 8.679900                            6.894771       0.262020       2.117539                    0.999290      26.828709      71.484903       0.686917       0.380853      -1.113122      -0.070233      -0.121951       0.061133       0.153434      -0.048818       0.012426       0.048644       0.027793       0.099099      -0.085808       0.023076       0.062732              9.959749       5.742626       0.813157      -2.870045      10.513678      -0.656540      13.622942           0.000001
          306              N      10.592576      10.278662       5.169107      -0.220997      38.750132 0.50942738E+03  0.12222070E+05                                 9.593959                            7.304313       0.047291       2.047192                    0.998439      27.418064      74.751164       0.650034       0.392742      -1.100980       0.135058      -0.078258       0.028326       0.158642       0.064508      -0.029934      -0.007727      -0.045556       0.098710      -0.088268       0.019548       0.068720             11.659471      15.899059      -1.878564      -2.119717      11.220677      -3.209445       7.858677           0.000001
          307              N       7.082844      12.964133       5.277065      -0.214786      38.029853 0.51660276E+03  0.12476405E+05                                 9.553181                            7.413078      -0.133365       1.989830                    0.997803      27.657054      76.425346       0.635772       0.398907      -1.093294      -0.125444       0.081297       0.011395       0.149918       0.063883       0.020931       0.006801      -0.050434       0.078009      -0.083376       0.019447       0.063929             11.437498      14.669617      -1.005526       2.204677      11.532349       3.297909       8.110528           0.000000
          308              N       3.422412      18.336964       6.820666      -0.215201      36.358587 0.47784829E+03  0.11265995E+05                                 9.140721                            7.015268       0.140004       2.077451                    0.999170      27.001674      72.628408       0.672662       0.386216      -1.107220       0.131364       0.077828      -0.011550       0.153124      -0.051123       0.020126      -0.013063      -0.053263       0.105840      -0.076295       0.016555       0.059740             10.963109      14.226886       2.100164       3.733877      10.722771      -1.865968       7.939668          -0.000002
          309              N       0.046477      15.910033       6.316037      -0.224336      37.548742 0.48296661E+03  0.11420814E+05                                 9.339201                            7.046538       0.117868       2.068289                    0.999070      27.172718      73.277132       0.671831       0.385537      -1.107340      -0.129107      -0.067260      -0.048721       0.153513      -0.050431      -0.038602       0.004619      -0.049689       0.066804      -0.077089       0.014321       0.062768             11.431238      15.837756       1.600025      -2.225850      10.443356       3.267158       8.012603          -0.000000
          310              N       8.481385      11.359583       3.192436      -0.204132      33.766743 0.50403360E+03  0.12097273E+05                                 8.793025                            7.334406      -0.214604       1.964608                    0.998118      27.488972      75.707366       0.637641       0.400223      -1.092471      -0.062635      -0.023361      -0.124885       0.141652      -0.001463      -0.051039      -0.027768      -0.048848      -0.153081      -0.086696       0.026310       0.060386              9.865359       6.553797      -0.299358       2.430537       9.903897       0.438214      13.138383           0.000001
          311              N      12.717852      11.779958      22.646415      -0.230851      35.031149 0.47977697E+03  0.11297372E+05                                 8.782310                            6.962676       0.209118       2.091949                    0.999419      27.152259      72.452567       0.686474       0.378917      -1.115024       0.069419      -0.127366       0.057794       0.156144       0.032213      -0.002349       0.046881       0.037930       0.091952      -0.070842       0.012155       0.058687             10.100831       5.841284      -0.856291       2.931272      12.074343      -0.668056      12.386865          -0.000001
          312              N       1.294320      13.343248       1.265287      -0.221398      34.265386 0.46807216E+03  0.10958650E+05                                 8.679898                            6.894767       0.262020       2.117539                    0.999290      26.828709      71.484902       0.686917       0.380853      -1.113122      -0.070233       0.121951      -0.061133       0.153434       0.048818      -0.012426       0.048644       0.027793       0.099099      -0.085808       0.023076       0.062732              9.959745       5.742624      -0.813154       2.870044      10.513677      -0.656528      13.622934           0.000001
          313              O       7.130729       7.731688      15.430315      -0.578306      33.984195 0.50671100E+03  0.11993580E+05                                 8.241251                            6.875424       0.579469       2.222537                    0.999216      27.755834      72.228297       0.739687       0.349840      -1.147182      -0.005773       0.001743       0.057230       0.057547      -0.012126       0.028477      -0.025498      -0.066064       0.039662      -0.052077      -0.002182       0.054259              9.391098       8.081892      -1.744047       1.711761      10.159578      -4.559585       9.931823           0.000002
          314              O       5.875845       6.502681      16.698822      -0.524037      30.803691 0.47085799E+03  0.10942204E+05                                 7.745488                            6.697712       0.673456       2.276800                    0.997382      26.792839      69.082077       0.737729       0.357268      -1.141188       0.013998      -0.003070       0.030210       0.033437       0.026548      -0.048013       0.045662      -0.004940      -0.066739      -0.085230       0.037697       0.047533              8.511112      11.903613       0.879353      -1.628989       7.243942      -2.050488       6.385779           0.000002
          315              O       6.696942       3.543844      16.830798      -0.573264      31.932452 0.48955887E+03  0.11466472E+05                                 7.832758                            6.748117       1.025514       2.364788                    0.999290      27.625141      71.069252       0.749704       0.348812      -1.150209      -0.024960       0.010341       0.028255       0.039093      -0.054258       0.067990       0.030622      -0.073501       0.030537      -0.114929       0.052349       0.062579              8.455106       5.723003       1.458384       1.176098       8.474202       3.285266      11.168113           0.000002
          316              O       6.395544       4.243381      18.918893      -0.564138      41.905620 0.58020377E+03  0.14271862E+05                                 9.747654                            7.535504      -0.059164       2.027914                    0.994463      28.284759      76.175575       0.678470       0.367008      -1.128300      -0.022862      -0.020375      -0.041603       0.051659      -0.026383      -0.040736      -0.037821       0.030975       0.047032      -0.071744       0.017173       0.054571             12.016423      12.811031       2.645263      -6.639344       8.538424      -3.609821      14.699814           0.000002
          317              O       3.280164       8.300104      15.432049      -0.559151      29.748009 0.47397337E+03  0.11033004E+05                                 7.476738                            6.632769       0.592376       2.232411                    0.998987      27.380368      70.660663       0.755961       0.348070      -1.148630       0.004023       0.011124       0.038056       0.039852      -0.011674      -0.024406       0.024838      -0.065038       0.073084      -0.052656      -0.001456       0.054112              7.913957       8.428196      -0.036777      -0.922955       6.958618       2.694046       8.355056           0.000003
          318              O       4.601243       9.529171      16.653757      -0.535353      32.886859 0.50165253E+03  0.11860657E+05                                 8.218590                            6.981552       0.451212       2.215561                    0.994177      26.972561      70.471798       0.710998       0.364361      -1.133993      -0.007734       0.003846       0.013430       0.015968       0.029072       0.025581      -0.049033       0.022564      -0.080286      -0.077569       0.031328       0.046241              9.345231      14.557584       1.859158      -0.160304       7.166658       0.930250       6.311451           0.000001
          319              O       3.823806      12.456454      16.815198      -0.573033      28.548293 0.47861104E+03  0.11204013E+05                                 7.329225                            6.745949       0.775700       2.279680                    0.998186      28.134603      73.579663       0.733805       0.356562      -1.138071       0.016149      -0.005998       0.013314       0.021772      -0.062299      -0.081974      -0.035035      -0.054940       0.011715      -0.128712       0.051342       0.077369              7.644598       7.101040       1.590795      -1.905282       7.779927      -1.455032       8.052826          -0.000003
          320              O       4.037883      11.881625      18.942664      -0.586217      31.086108 0.49945626E+03  0.11827618E+05                                 7.838669                            6.889000       0.227171       2.107441                    0.996830      28.242076      74.500650       0.725872       0.356325      -1.137264       0.009349       0.000361      -0.042491       0.043509      -0.021517       0.043596       0.046469       0.013891       0.035161      -0.074956       0.016021       0.058935              8.528835       9.774867       2.476284       2.392529       7.904496       1.833663       7.907142          -0.000001
          321              O       0.676032      14.173513      22.123958      -0.593279      30.171115 0.46345002E+03  0.10724736E+05                                 7.505683                            6.533061       0.808660       2.278986                    0.999615      28.088493      72.210790       0.766409       0.345352      -1.151198       0.016002       0.003146      -0.018266       0.024486      -0.040711       0.022416       0.007924      -0.174560       0.143054      -0.123406       0.050567       0.072839              8.035076       5.720312       0.481001       0.203645       6.649913      -2.348656      11.735005          -0.000004
          322              O      13.268536      14.540105      20.548415      -0.529519      33.623942 0.51075020E+03  0.12119842E+05                                 8.232158                            6.959610       0.421727       2.191370                    0.997899      27.116006      70.779219       0.725814       0.355625      -1.141863       0.025366       0.011111      -0.003778       0.027950       0.013767       0.010754       0.007796       0.045352      -0.142038      -0.049362      -0.002411       0.051773              9.100409      13.306617       2.717359       0.603252       7.986693      -1.054619       6.007917          -0.000002
          323              O      13.744576      -4.105790      20.286691      -0.572232      29.217196 0.48859323E+03  0.11461814E+05                                 7.377627                            6.768430       0.801018       2.284225                    0.999431      27.951095      72.450514       0.742575       0.351609      -1.145551      -0.014004      -0.011616      -0.015837       0.024122       0.075755      -0.057552       0.033480      -0.055527       0.033933      -0.119926       0.044087       0.075839              7.752527       6.344815      -1.454291      -1.328005       8.253609       2.076185       8.659156          -0.000003
          324              O      13.558667      -4.333612      18.097323      -0.585336      32.022388 0.49150410E+03  0.11589118E+05                                 8.000848                            6.830729       0.276872       2.127022                    0.997516      28.036173      73.723538       0.729700       0.355990      -1.137882      -0.006564      -0.004161       0.045396       0.046057       0.016964       0.039469      -0.049559      -0.007889      -0.013528      -0.072809       0.017520       0.055289              8.889803      10.566468      -2.755356       2.942696       8.505452      -1.635205       7.597488          -0.000006
          325              O      10.319347      13.127383      20.898783      -0.580146      29.544174 0.44539627E+03  0.10195441E+05                                 7.424056                            6.369559       0.672243       2.261821                    0.998758      27.192991      69.315226       0.783327       0.341589      -1.155446       0.010456      -0.011206      -0.040222       0.043043       0.012049       0.020864       0.040380      -0.048374       0.074316      -0.043000      -0.021738       0.064738              8.111888       8.044613       0.148342       1.993639       7.203921       2.627560       9.087131          -0.000006
          326              O      11.665777      12.079413      19.505729      -0.523045      32.074163 0.47501462E+03  0.11075221E+05                                 8.067839                            6.784475       0.559937       2.253762                    0.994813      26.639483      69.046795       0.722943       0.363376      -1.135116      -0.005485      -0.000974      -0.021135       0.021857      -0.033075      -0.047712      -0.054844      -0.019695      -0.115815      -0.099803       0.038834       0.060969              9.145504      13.906655      -2.315786      -0.359492       7.046731       1.264481       6.483127          -0.000002
          327              O      11.040448      10.320088      16.575017      -0.564135      29.136138 0.46996344E+03  0.10950602E+05                                 7.465489                            6.691049       0.603485       2.234161                    0.996826      27.813879      72.551785       0.735829       0.357236      -1.137631       0.019081      -0.009206       0.022534       0.030929       0.075394      -0.035143       0.038280       0.024309       0.103565      -0.112032       0.052426       0.059606              7.924336       8.118478      -1.279673      -2.776111       5.947968       0.646864       9.706561          -0.000001
          328              O      11.030589       9.326054      18.553421      -0.546840      32.594938 0.51729586E+03  0.12369184E+05                                 8.163925                            7.076316       0.235083       2.123247                    0.996450      27.861599      74.071410       0.705663       0.363000      -1.130978       0.027102       0.009692      -0.030140       0.041676      -0.015253       0.049666      -0.021439      -0.045844      -0.106730      -0.072922       0.011053       0.061868              9.180660       9.765369      -3.803018       1.108052      10.797418      -0.977948       6.979195           0.000001
          329              O       0.088729       3.060482      21.711192      -0.578306      33.984185 0.50671070E+03  0.11993571E+05                                 8.241248                            6.875421       0.579469       2.222537                    0.999216      27.755834      72.228296       0.739687       0.349840      -1.147182      -0.005773      -0.001743      -0.057230       0.057547       0.012126      -0.028477      -0.025498      -0.066064       0.039662      -0.052077      -0.002182       0.054259              9.391095       8.081889       1.744042      -1.711759      10.159577      -4.559585       9.931818           0.000002
          330              O      12.917845       4.289489      20.442686      -0.524037      30.803686 0.47085798E+03  0.10942204E+05                                 7.745487                            6.697712       0.673456       2.276800                    0.997382      26.792839      69.082077       0.737729       0.357268      -1.141188       0.013998       0.003070      -0.030210       0.033437      -0.026548       0.048013       0.045662      -0.004940      -0.066739      -0.085230       0.037697       0.047533              8.511110      11.903608      -0.879353       1.628988       7.243942      -2.050488       6.385780           0.000002
          331              O      13.738942       7.248327      20.310710      -0.573264      31.932460 0.48955911E+03  0.11466478E+05                                 7.832760                            6.748119       1.025514       2.364788                    0.999290      27.625141      71.069253       0.749704       0.348812      -1.150209      -0.024960      -0.010341      -0.028255       0.039093       0.054258      -0.067990       0.030622      -0.073501       0.030537      -0.114929       0.052349       0.062579              8.455108       5.723004      -1.458385      -1.176098       8.474207       3.285267      11.168112           0.000002
          332              O      13.437544       6.548789      18.222614      -0.564138      41.905630 0.58020415E+03  0.14271874E+05                                 9.747656                            7.535506      -0.059164       2.027914                    0.994463      28.284759      76.175575       0.678470       0.367008      -1.128300      -0.022862       0.020375       0.041603       0.051659       0.026383       0.040736      -0.037821       0.030975       0.047032      -0.071744       0.017173       0.054571             12.016426      12.811035      -2.645265       6.639343       8.538427      -3.609822      14.699815           0.000002
          333              O      10.322164       2.492067      21.709459      -0.559151      29.748015 0.47397360E+03  0.11033011E+05                                 7.476739                            6.632770       0.592376       2.232411                    0.998987      27.380368      70.660662       0.755961       0.348070      -1.148630       0.004023      -0.011124      -0.038056       0.039852       0.011674       0.024406       0.024838      -0.065038       0.073084      -0.052656      -0.001456       0.054112              7.913957       8.428197       0.036776       0.922953       6.958620       2.694045       8.355054           0.000003
          334              O      11.643243       1.262999      20.487751      -0.535353      32.886855 0.50165252E+03  0.11860657E+05                                 8.218590                            6.981552       0.451212       2.215561                    0.994177      26.972561      70.471798       0.710998       0.364361      -1.133993      -0.007734      -0.003846      -0.013430       0.015968      -0.029072      -0.025581      -0.049033       0.022564      -0.080286      -0.077569       0.031328       0.046241              9.345230      14.557580      -1.859158       0.160304       7.166659       0.930251       6.311451           0.000001
          335              O      10.865806      -1.664284      20.326309      -0.573033      28.548296 0.47861099E+03  0.11204012E+05                                 7.329225                            6.745949       0.775700       2.279680                    0.998186      28.134604      73.579668       0.733805       0.356562      -1.138071       0.016149       0.005998      -0.013314       0.021772       0.062299       0.081974      -0.035035      -0.054940       0.011715      -0.128712       0.051342       0.077369              7.644600       7.101042      -1.590799       1.905282       7.779935      -1.455034       8.052822          -0.000003
          336              O      11.079883      -1.089454      18.198843      -0.586217      31.086118 0.49945669E+03  0.11827630E+05                                 7.838671                            6.889003       0.227171       2.107441                    0.996830      28.242076      74.500651       0.725872       0.356325      -1.137264       0.009349      -0.000361       0.042491       0.043509       0.021517      -0.043596       0.046469       0.013891       0.035161      -0.074956       0.016021       0.058935              8.528837       9.774869      -2.476284      -2.392528       7.904499       1.833662       7.907143          -0.000001
          337              O       7.718032      -3.381343      15.017550      -0.593279      30.171113 0.46345004E+03  0.10724736E+05                                 7.505683                            6.533061       0.808660       2.278985                    0.999615      28.088494      72.210792       0.766409       0.345352      -1.151198       0.016002      -0.003146       0.018266       0.024486       0.040711      -0.022416       0.007924      -0.174560       0.143054      -0.123406       0.050567       0.072839              8.035076       5.720312      -0.481002      -0.203643       6.649911      -2.348655      11.735005          -0.000004
          338              O       6.226536      -3.747934      16.593092      -0.529519      33.623949 0.51075008E+03  0.12119838E+05                                 8.232159                            6.959609       0.421727       2.191370                    0.997899      27.116006      70.779220       0.725814       0.355625      -1.141863       0.025366      -0.011111       0.003778       0.027950      -0.013767      -0.010754       0.007796       0.045352      -0.142038      -0.049362      -0.002411       0.051773              9.100412      13.306628      -2.717366      -0.603249       7.986693      -1.054617       6.007915          -0.000002
          339              O       6.702576      14.897961      16.854816      -0.572232      29.217189 0.48859301E+03  0.11461808E+05                                 7.377626                            6.768428       0.801018       2.284225                    0.999431      27.951093      72.450508       0.742575       0.351609      -1.145551      -0.014004       0.011616       0.015837       0.024122      -0.075755       0.057552       0.033480      -0.055527       0.033933      -0.119926       0.044087       0.075839              7.752525       6.344812       1.454289       1.328005       8.253604       2.076184       8.659157          -0.000003
          340              O       6.516667      15.125783      19.044184      -0.585336      32.022371 0.49150385E+03  0.11589110E+05                                 8.000844                            6.830727       0.276872       2.127022                    0.997516      28.036170      73.723522       0.729701       0.355990      -1.137882      -0.006564       0.004161      -0.045396       0.046057      -0.016964      -0.039469      -0.049559      -0.007889      -0.013528      -0.072809       0.017520       0.055289              8.889797      10.566459       2.755350      -2.942695       8.505444      -1.635202       7.597488          -0.000006
          341              O       3.277347      -2.335212      16.242724      -0.580146      29.544178 0.44539637E+03  0.10195444E+05                                 7.424057                            6.369560       0.672244       2.261821                    0.998758      27.192990      69.315226       0.783327       0.341589      -1.155446       0.010456       0.011206       0.040222       0.043043      -0.012049      -0.020863       0.040380      -0.048374       0.074316      -0.043000      -0.021738       0.064738              8.111890       8.044615      -0.148343      -1.993641       7.203918       2.627560       9.087136          -0.000006
          342              O       4.623777      -1.287242      17.635778      -0.523046      32.074172 0.47501461E+03  0.11075221E+05                                 8.067840                            6.784475       0.559937       2.253763                    0.994813      26.639484      69.046796       0.722943       0.363376      -1.135116      -0.005485       0.000974       0.021135       0.021857       0.033075       0.047712      -0.054844      -0.019695      -0.115815      -0.099803       0.038834       0.060969              9.145508      13.906662       2.315790       0.359490       7.046733       1.264480       6.483127          -0.000002
          343              O       3.998448       0.472083      20.566491      -0.564135      29.136150 0.46996378E+03  0.10950611E+05                                 7.465491                            6.691051       0.603485       2.234161                    0.996826      27.813879      72.551784       0.735828       0.357236      -1.137631       0.019081       0.009206      -0.022534       0.030929      -0.075394       0.035143       0.038280       0.024309       0.103565      -0.112032       0.052426       0.059606              7.924338       8.118480       1.279674       2.776111       5.947971       0.646866       9.706564          -0.000001
          344              O       3.988589       1.466117      18.588086      -0.546840      32.594932 0.51729584E+03  0.12369184E+05                                 8.163924                            7.076316       0.235083       2.123247                    0.996450      27.861600      74.071412       0.705663       0.363000      -1.130978       0.027102      -0.009692       0.030140       0.041676       0.015253      -0.049666      -0.021439      -0.045844      -0.106730      -0.072922       0.011053       0.061868              9.180658       9.765365       3.803014      -1.108051      10.797413      -0.977947       6.979196           0.000001
          345              O       6.953271       6.673759       9.330690      -0.578306      33.984195 0.50671099E+03  0.11993579E+05                                 8.241250                            6.875423       0.579468       2.222537                    0.999216      27.755834      72.228297       0.739687       0.349840      -1.147182       0.005773      -0.001743      -0.057230       0.057547      -0.012126       0.028477      -0.025498      -0.066064       0.039662      -0.052077      -0.002182       0.054259              9.391098       8.081892      -1.744047       1.711761      10.159578      -4.559585       9.931823           0.000002
          346              O       8.208155       7.902766       8.062183      -0.524037      30.803691 0.47085798E+03  0.10942204E+05                                 7.745488                            6.697712       0.673456       2.276800                    0.997382      26.792839      69.082077       0.737729       0.357268      -1.141188      -0.013998       0.003070      -0.030210       0.033437       0.026548      -0.048013       0.045662      -0.004940      -0.066739      -0.085230       0.037697       0.047533              8.511112      11.903613       0.879353      -1.628989       7.243942      -2.050488       6.385779           0.000002
          347              O       7.387058      10.861603       7.930207      -0.573264      31.932452 0.48955888E+03  0.11466472E+05                                 7.832758                            6.748117       1.025514       2.364788                    0.999290      27.625141      71.069252       0.749704       0.348812      -1.150209       0.024960      -0.010341      -0.028255       0.039093      -0.054258       0.067990       0.030622      -0.073501       0.030537      -0.114929       0.052349       0.062579              8.455106       5.723003       1.458384       1.176098       8.474202       3.285266      11.168113           0.000002
          348              O       7.688456      10.162066       5.842112      -0.564138      41.905620 0.58020377E+03  0.14271862E+05                                 9.747654                            7.535504      -0.059164       2.027914                    0.994463      28.284759      76.175575       0.678470       0.367008      -1.128300       0.022862       0.020375       0.041603       0.051659      -0.026383      -0.040736      -0.037821       0.030975       0.047032      -0.071744       0.017173       0.054571             12.016423      12.811031       2.645263      -6.639344       8.538424      -3.609821      14.699814           0.000002
          349              O      10.803836       6.105343       9.328956      -0.559151      29.748009 0.47397336E+03  0.11033004E+05                                 7.476738                            6.632768       0.592376       2.232411                    0.998987      27.380368      70.660662       0.755961       0.348070      -1.148630      -0.004023      -0.011124      -0.038056       0.039852      -0.011674      -0.024406       0.024838      -0.065038       0.073084      -0.052656      -0.001456       0.054112              7.913956       8.428196      -0.036777      -0.922955       6.958618       2.694046       8.355055           0.000003
          350              O       9.482757       4.876276       8.107248      -0.535353      32.886859 0.50165253E+03  0.11860657E+05                                 8.218590                            6.981552       0.451212       2.215561                    0.994177      26.972561      70.471798       0.710998       0.364361      -1.133993       0.007734      -0.003846      -0.013430       0.015968       0.029072       0.025581      -0.049033       0.022564      -0.080286      -0.077569       0.031328       0.046241              9.345231      14.557584       1.859158      -0.160304       7.166658       0.930250       6.311451           0.000001
          351              O      10.260194       1.948993       7.945807      -0.573033      28.548300 0.47861119E+03  0.11204018E+05                                 7.329226                            6.745951       0.775700       2.279680                    0.998186      28.134604      73.579672       0.733805       0.356562      -1.138071      -0.016149       0.005998      -0.013314       0.021772      -0.062299      -0.081974      -0.035035      -0.054940       0.011715      -0.128712       0.051342       0.077369              7.644600       7.101042       1.590795      -1.905282       7.779929      -1.455032       8.052828          -0.000003
          352              O      10.046117       2.523822       5.818341      -0.586217      31.086103 0.49945616E+03  0.11827615E+05                                 7.838668                            6.888999       0.227171       2.107441                    0.996830      28.242074      74.500641       0.725872       0.356325      -1.137264      -0.009349      -0.000361       0.042491       0.043509      -0.021517       0.043596       0.046469       0.013891       0.035161      -0.074956       0.016021       0.058935              8.528834       9.774865       2.476284       2.392529       7.904495       1.833663       7.907141          -0.000001
          353              O      13.407968       0.231934       2.637047      -0.593279      30.171118 0.46345007E+03  0.10724737E+05                                 7.505684                            6.533061       0.808660       2.278985                    0.999615      28.088494      72.210794       0.766409       0.345352      -1.151198      -0.016002      -0.003146       0.018266       0.024486      -0.040711       0.022416       0.007924      -0.174560       0.143054      -0.123406       0.050567       0.072839              8.035077       5.720312       0.481001       0.203645       6.649913      -2.348656      11.735005          -0.000004
          354              O       0.815464      -0.134658       4.212590      -0.529519      33.623943 0.51075020E+03  0.12119842E+05                                 8.232158                            6.959610       0.421726       2.191370                    0.997899      27.116005      70.779219       0.725814       0.355625      -1.141863      -0.025366      -0.011111       0.003778       0.027950       0.013767       0.010754       0.007796       0.045352      -0.142038      -0.049362      -0.002411       0.051773              9.100410      13.306618       2.717359       0.603252       7.986694      -1.054619       6.007917          -0.000002
          355              O       0.339424      18.511237       4.474314      -0.572232      29.217195 0.48859321E+03  0.11461814E+05                                 7.377627                            6.768430       0.801018       2.284225                    0.999431      27.951094      72.450512       0.742575       0.351609      -1.145551       0.014004       0.011616       0.015837       0.024122       0.075755      -0.057552       0.033480      -0.055527       0.033933      -0.119926       0.044087       0.075839              7.752527       6.344815      -1.454291      -1.328005       8.253609       2.076185       8.659156          -0.000003
          356              O       0.525333      18.739059       6.663682      -0.585336      32.022390 0.49150413E+03  0.11589119E+05                                 8.000848                            6.830730       0.276872       2.127022                    0.997516      28.036173      73.723540       0.729700       0.355990      -1.137882       0.006564       0.004161      -0.045396       0.046057       0.016964       0.039469      -0.049559      -0.007889      -0.013529      -0.072809       0.017520       0.055289              8.889803      10.566469      -2.755356       2.942697       8.505452      -1.635205       7.597489          -0.000006
          357              O       3.764653       1.278064       3.862222      -0.580146      29.544170 0.44539620E+03  0.10195439E+05                                 7.424056                            6.369558       0.672244       2.261821                    0.998758      27.192990      69.315221       0.783327       0.341589      -1.155446      -0.010456       0.011206       0.040222       0.043043       0.012049       0.020863       0.040380      -0.048373       0.074316      -0.043000      -0.021738       0.064738              8.111888       8.044612       0.148342       1.993638       7.203921       2.627560       9.087130          -0.000006
          358              O       2.418223       2.326034       5.255276      -0.523046      32.074166 0.47501466E+03  0.11075222E+05                                 8.067839                            6.784475       0.559937       2.253762                    0.994813      26.639484      69.046798       0.722943       0.363376      -1.135116       0.005485       0.000974       0.021135       0.021857      -0.033075      -0.047712      -0.054844      -0.019695      -0.115815      -0.099803       0.038834       0.060969              9.145505      13.906656      -2.315786      -0.359492       7.046732       1.264481       6.483128          -0.000002
          359              O       3.043552       4.085359       8.185988      -0.564135      29.136137 0.46996342E+03  0.10950601E+05                                 7.465489                            6.691048       0.603485       2.234161                    0.996826      27.813879      72.551784       0.735829       0.357236      -1.137631      -0.019081       0.009206      -0.022534       0.030929       0.075394      -0.035143       0.038280       0.024309       0.103565      -0.112032       0.052426       0.059606              7.924335       8.118477      -1.279672      -2.776111       5.947967       0.646864       9.706561          -0.000001
          360              O       3.053411       5.079393       6.207584      -0.546840      32.594938 0.51729586E+03  0.12369184E+05                                 8.163925                            7.076316       0.235083       2.123247                    0.996450      27.861599      74.071410       0.705663       0.363000      -1.130978      -0.027102      -0.009692       0.030140       0.041676      -0.015253       0.049666      -0.021439      -0.045844      -0.106730      -0.072922       0.011053       0.061868              9.180660       9.765369      -3.803018       1.108052      10.797418      -0.977948       6.979194           0.000001
          361              O      13.995271      11.344965       3.049813      -0.578306      33.984186 0.50671071E+03  0.11993571E+05                                 8.241249                            6.875421       0.579469       2.222537                    0.999216      27.755834      72.228297       0.739687       0.349840      -1.147182       0.005773       0.001743       0.057230       0.057547       0.012126      -0.028477      -0.025498      -0.066064       0.039662      -0.052077      -0.002182       0.054259              9.391095       8.081889       1.744042      -1.711759      10.159578      -4.559585       9.931818           0.000002
          362              O       1.166155      10.115958       4.318319      -0.524037      30.803686 0.47085798E+03  0.10942204E+05                                 7.745487                            6.697712       0.673456       2.276800                    0.997382      26.792839      69.082077       0.737729       0.357268      -1.141188      -0.013998      -0.003070       0.030210       0.033437      -0.026548       0.048013       0.045662      -0.004940      -0.066739      -0.085230       0.037697       0.047533              8.511110      11.903608      -0.879353       1.628988       7.243942      -2.050488       6.385780           0.000002
          363              O       0.345058       7.157120       4.450295      -0.573264      31.932459 0.48955910E+03  0.11466478E+05                                 7.832760                            6.748118       1.025514       2.364788                    0.999290      27.625141      71.069252       0.749704       0.348812      -1.150209       0.024960       0.010341       0.028255       0.039093       0.054258      -0.067990       0.030622      -0.073501       0.030537      -0.114929       0.052349       0.062579              8.455107       5.723004      -1.458384      -1.176098       8.474207       3.285267      11.168112           0.000002
          364              O       0.646456       7.856658       6.538391      -0.564138      41.905631 0.58020418E+03  0.14271874E+05                                 9.747656                            7.535506      -0.059164       2.027914                    0.994463      28.284760      76.175577       0.678470       0.367008      -1.128300       0.022862      -0.020375      -0.041603       0.051659       0.026383       0.040736      -0.037821       0.030975       0.047032      -0.071744       0.017173       0.054571             12.016426      12.811035      -2.645265       6.639343       8.538427      -3.609822      14.699815           0.000002
          365              O       3.761836      11.913380       3.051546      -0.559151      29.748014 0.47397358E+03  0.11033010E+05                                 7.476739                            6.632770       0.592376       2.232411                    0.998987      27.380368      70.660661       0.755961       0.348070      -1.148630      -0.004023       0.011124       0.038056       0.039852       0.011674       0.024406       0.024838      -0.065038       0.073084      -0.052656      -0.001456       0.054112              7.913957       8.428197       0.036776       0.922953       6.958620       2.694045       8.355053           0.000003
          366              O       2.440757      13.142448       4.273254      -0.535353      32.886856 0.50165253E+03  0.11860657E+05                                 8.218590                            6.981552       0.451212       2.215561                    0.994177      26.972561      70.471799       0.710998       0.364361      -1.133993       0.007734       0.003846       0.013430       0.015968      -0.029072      -0.025581      -0.049033       0.022564      -0.080286      -0.077569       0.031328       0.046241              9.345230      14.557580      -1.859158       0.160304       7.166659       0.930251       6.311451           0.000001
          367              O       3.218194      16.069731       4.434696      -0.573033      28.548299 0.47861105E+03  0.11204014E+05                                 7.329226                            6.745950       0.775700       2.279680                    0.998186      28.134604      73.579671       0.733805       0.356562      -1.138071      -0.016149      -0.005998       0.013314       0.021772       0.062299       0.081974      -0.035035      -0.054940       0.011715      -0.128712       0.051342       0.077369              7.644601       7.101043      -1.590799       1.905282       7.779936      -1.455034       8.052823          -0.000003
          368              O       3.004117      15.494901       6.562162      -0.586217      31.086115 0.49945662E+03  0.11827628E+05                                 7.838671                            6.889002       0.227171       2.107441                    0.996830      28.242075      74.500646       0.725872       0.356325      -1.137264      -0.009349       0.000361      -0.042491       0.043509       0.021517      -0.043596       0.046469       0.013891       0.035161      -0.074956       0.016021       0.058935              8.528836       9.774868      -2.476284      -2.392528       7.904498       1.833662       7.907143          -0.000001
          369              O       6.365968      17.786790       9.743455      -0.593279      30.171117 0.46345010E+03  0.10724738E+05                                 7.505684                            6.533061       0.808660       2.278985                    0.999615      28.088494      72.210795       0.766409       0.345352      -1.151198      -0.016002       0.003146      -0.018266       0.024486       0.040711      -0.022416       0.007924      -0.174560       0.143054      -0.123406       0.050567       0.072839              8.035077       5.720312      -0.481002      -0.203643       6.649912      -2.348655      11.735007          -0.000004
          370              O       7.857464      18.153381       8.167913      -0.529519      33.623948 0.51075007E+03  0.12119838E+05                                 8.232159                            6.959609       0.421727       2.191370                    0.997899      27.116006      70.779219       0.725814       0.355625      -1.141863      -0.025366       0.011111      -0.003778       0.027950      -0.013767      -0.010754       0.007796       0.045352      -0.142038      -0.049362      -0.002411       0.051773              9.100412      13.306627      -2.717365      -0.603249       7.986693      -1.054617       6.007915          -0.000002
          371              O       7.381424      -0.492514       7.906189      -0.572232      29.217193 0.48859309E+03  0.11461811E+05                                 7.377626                            6.768429       0.801018       2.284225                    0.999431      27.951095      72.450515       0.742575       0.351609      -1.145551       0.014004      -0.011616      -0.015837       0.024122      -0.075755       0.057552       0.033480      -0.055527       0.033933      -0.119926       0.044087       0.075839              7.752525       6.344813       1.454289       1.328005       8.253604       2.076184       8.659158          -0.000003
          372              O       7.567333      -0.720336       5.716821      -0.585336      32.022385 0.49150411E+03  0.11589118E+05                                 8.000847                            6.830730       0.276872       2.127022                    0.997516      28.036173      73.723540       0.729700       0.355990      -1.137882       0.006564      -0.004161       0.045396       0.046057      -0.016964      -0.039469      -0.049559      -0.007889      -0.013529      -0.072809       0.017520       0.055289              8.889801      10.566464       2.755352      -2.942697       8.505448      -1.635203       7.597490          -0.000006
          373              O      10.806653      16.740659       8.518281      -0.580146      29.544185 0.44539652E+03  0.10195448E+05                                 7.424059                            6.369561       0.672243       2.261821                    0.998758      27.192993      69.315238       0.783327       0.341589      -1.155446      -0.010456      -0.011206      -0.040222       0.043043      -0.012049      -0.020864       0.040380      -0.048374       0.074316      -0.043000      -0.021738       0.064738              8.111892       8.044617      -0.148343      -1.993641       7.203920       2.627560       9.087138          -0.000006
          374              O       9.460223      15.692689       7.125227      -0.523046      32.074172 0.47501461E+03  0.11075221E+05                                 8.067840                            6.784475       0.559937       2.253762                    0.994813      26.639483      69.046795       0.722943       0.363376      -1.135116       0.005485      -0.000974      -0.021135       0.021857       0.033075       0.047712      -0.054844      -0.019695      -0.115815      -0.099803       0.038834       0.060969              9.145508      13.906663       2.315790       0.359490       7.046734       1.264480       6.483128          -0.000002
          375              O      10.085552      13.933364       4.194514      -0.564135      29.136150 0.46996378E+03  0.10950611E+05                                 7.465491                            6.691051       0.603485       2.234161                    0.996826      27.813879      72.551784       0.735828       0.357236      -1.137631      -0.019081      -0.009206       0.022534       0.030929      -0.075394       0.035143       0.038280       0.024309       0.103565      -0.112032       0.052426       0.059606              7.924338       8.118480       1.279675       2.776111       5.947971       0.646866       9.706564          -0.000001
          376              O      10.095411      12.939330       6.172919      -0.546840      32.594932 0.51729584E+03  0.12369184E+05                                 8.163924                            7.076316       0.235083       2.123247                    0.996450      27.861599      74.071411       0.705663       0.363000      -1.130978      -0.027102       0.009692      -0.030140       0.041676       0.015253      -0.049666      -0.021439      -0.045844      -0.106730      -0.072922       0.011053       0.061868              9.180659       9.765366       3.803015      -1.108051      10.797414      -0.977947       6.979196           0.000001

******************************************************
Auxiliary information for the entire system
The total spin magnetic moment of the unit cell is   -0.000027
The total net atomic charge of the unit cell is   -0.000012
Accuracy of reproducing the electrostatic potential in the unit cell:
  The inner radius (bohr) =    5.0000
  The outer radius (bohr) =   12.0000
  Valid grid points have density less than (e/(bohr^3)) =    0.0001
  The number of valid grid points were=       570906
  The rms potential error without charges in kcal/mol is=      6.79838
  The rms potential error with partial charges in kcal/mol is=      0.98080
  The RRMSE value at monopole order=      0.14427
  The rms potential error with partial charges and cloud penetration in kcal/mol is=      0.98207
  The RRMSE value at monopole order with cloud penetration is=      0.14446
  The rms potential error with partial charges and atomic dipoles in kcal/mol is=      0.32478
  The RRMSE value at dipole order=      0.04777
  The rms potential error with partial charges, atomic dipoles and cloud penetration in kcal/mol is=      0.31686
  The RRMSE value at dipole order with cloud penetration=      0.04661

******************************************************
The electron densities and ab initio electrostatic potential were computed in VASP using the PBE functional and
projector augmented wave method. See the main text of the journal article for a description of computational details.
The atomic charges, dipoles, and quadrupoles were computed with the DDEC6 method as described in
(a) T. A. Manz and N. Gabaldon Limas, RSC Adv. 6 (2016) 47771-47801 DOI: 10.1039/c6ra04656h
(b) N. Gabaldon Limas and T. A. Manz, RSC Adv. 8 (2018) 2678-2707 DOI: 10.1039/c7ra11829e.
For each atom in the material, the electron cloud parameters were fit to the spherically averaged atom-in-material
electron density using radial positions for which this density was between 10^-4 and 10^-2 electrons per cubic bohr.
The polarizabilities, dispersion coefficients, and quantum Drude oscillator (QDO) parameters were fit using the MCLF method.
The magnetic structure of the system was optimized in VASP from the default ferromagnetic initial guess using spin polarization.
The atomic spin moments (ASMs) were computed on this optimized magnetic structure using the DDEC6 partition as inputs
to the method of T. A. Manz and D. S. Sholl, J. Chem. Theory Comput. 7 (2011) 4146-4164 DOI: 10.1021/ct200539n.
The RMSE and RRMSE were computed using a uniform grid with Ewald summation.
