# Supplementary material for: A collection of forcefield precursors for metal–organic frameworks
Source: RSC Adv. 2019 Nov 13;9(63):36492–507. doi: 10.1039/c9ra07327b (PMC9075174; doi:10.1039/c9ra07327b)
Supplement: RA-009-C9RA07327B-s4332 [file RA-009-C9RA07327B-s4332.xyz]

  228
jmolscript: load "" {1 1 1} spacegroup "x,y,z" unitcell [{      9.323400     0.000000     0.000000 }, {     -3.107793    18.564669     0.000000 }, {      3.107793     9.282338    16.077473 }]
Sn     8.096192    13.292026     7.126018     1.456210
Sn     7.385278     6.211926    10.692163     1.423624
Sn     1.880595     8.807636     1.003234     1.455281
Sn     1.169685    15.436059     5.351708     1.425183
Sn     4.988389     5.747345     7.948220     1.456458
Sn     4.277485     6.199021     0.033602     1.424658
Sn     1.227208    14.554981     8.951455     1.456210
Sn     1.938122    21.635081     5.385310     1.423624
Sn     7.442805    19.039371    15.074239     1.455281
Sn     8.153715    12.410948    10.725765     1.425183
Sn     4.335011    22.099662     8.129253     1.456458
Sn     5.045915    21.647986    16.043871     1.424658
H      5.169200    10.504820    11.146512     0.147054
H      4.125911     9.346385    11.487354     0.154251
H      2.544663     8.722612     9.976072     0.113670
H      1.454759     8.914756     7.942272     0.099470
H      2.428124    10.134454     6.196258     0.107720
H      4.468084    11.195425     6.551570     0.102012
H      9.708763     6.570038     9.591820     0.202240
H      9.663078     7.433296    10.935897     0.204417
H      8.950772     7.979097     9.611113     0.208690
H      2.297287    24.775482    12.371615     0.200211
H      3.593239    24.232465    13.135295     0.219075
H      2.769983    23.260605    12.165824     0.188969
H      0.266961    11.663255     5.757343     0.206043
H      9.044008    10.872400     7.033894     0.198008
H      8.100481    11.081252     5.758951     0.194788
H      5.915077    14.695793     6.964761     0.206308
H      7.156022    15.703855     6.887589     0.197195
H      6.719687    14.876799     5.590137     0.198480
H     -1.046392    13.683090     1.406779     0.148409
H      7.233719    14.557486     2.239592     0.152518
H      5.652469    13.560563     3.535436     0.113173
H      4.562563    11.703168     4.385935     0.099682
H      5.535925     9.581227     4.202651     0.108307
H      7.575886     9.358450     3.106168     0.101986
H      3.493169    14.304079     5.591745     0.203429
H      3.447485    15.036455     4.172104     0.204809
H      2.735177    13.616257     4.361818     0.210223
H     -0.810511    16.891065     4.512947     0.201602
H      0.485442    17.823940     4.601373     0.220040
H     -0.337815    17.470283     5.927764     0.189406
H      3.374761     8.436715     3.098129     0.205603
H      2.828410     9.937668     3.144754     0.197916
H      1.884882     8.729108     3.601354     0.194848
H      2.807272    17.248437    15.945638     0.206269
H      4.048217    16.677574    15.111217     0.196461
H      0.504087     6.685137     0.398721     0.198153
H      2.061403     3.659097     3.524182     0.147867
H      1.018115     3.943136     2.350527     0.153771
H      8.760267     5.563832     2.565965     0.113169
H      7.670361     7.229083     3.749267     0.098372
H      8.643723     8.131326     5.678563     0.107822
H      1.360283     7.293132     6.419735     0.102908
H      6.600969     6.972890     0.893907     0.201859
H      6.555284     5.377257     0.969472     0.204395
H      5.842976     6.251653     2.104541     0.209497
H      5.405081    14.027467    15.270384     0.200498
H      6.701034    13.637609    14.418278     0.219571
H      5.877779    14.963126    14.061358     0.188514
H      6.482558     7.747038     7.222001     0.206214
H      5.936208     7.036939     5.898825     0.197678
H      4.992679     8.036647     6.717168     0.195423
H     -0.300521    23.749783     9.244547     0.206883
H      0.940422    23.312585    10.156140     0.197500
H      3.611881     6.285071    10.088614     0.198815
H      4.154200    17.342187     4.930961     0.147054
H      5.197489    18.500622     4.590119     0.154251
H      6.778737    19.124395     6.101401     0.113670
H      7.868641    18.932251     8.135201     0.099470
H      6.895276    17.712553     9.881215     0.107720
H      4.855316    16.651582     9.525903     0.102012
H     -0.385363    21.276969     6.485653     0.202240
H     -0.339678    20.413711     5.141576     0.204417
H      0.372628    19.867910     6.466360     0.208690
H      7.026113     3.071525     3.705858     0.200211
H      5.730161     3.614542     2.942178     0.219075
H      6.553417     4.586402     3.911649     0.188969
H      9.056439    16.183752    10.320130     0.206044
H      0.279392    16.974607     9.043579     0.198008
H      1.222919    16.765755    10.318522     0.194788
H      3.408323    13.151214     9.112712     0.206308
H      2.167378    12.143152     9.189884     0.197195
H      2.603713    12.970208    10.487336     0.198480
H     10.369792    14.163917    14.670694     0.148409
H      2.089681    13.289521    13.837881     0.152517
H      3.670931    14.286444    12.542037     0.113173
H      4.760837    16.143839    11.691538     0.099682
H      3.787475    18.265780    11.874822     0.108307
H      1.747514    18.488557    12.971305     0.101986
H      5.830231    13.542928    10.485728     0.203429
H      5.875915    12.810552    11.905369     0.204809
H      6.588223    14.230750    11.715655     0.210224
H     10.133911    10.955942    11.564526     0.201602
H      8.837958    10.023067    11.476100     0.220040
H      9.661215    10.376724    10.149709     0.189406
H      5.948639    19.410292    12.979344     0.205603
H      6.494990    17.909339    12.932719     0.197916
H      7.438518    19.117899    12.476119     0.194848
H      6.516128    10.598570     0.131835     0.206269
H      5.275183    11.169433     0.966256     0.196461
H      8.819313    21.161870    15.678752     0.198153
H      7.261997    24.187910    12.553291     0.147867
H      8.305285    23.903871    13.726946     0.153770
H      0.563133    22.283175    13.511508     0.113169
H      1.653039    20.617924    12.328206     0.098372
H      0.679677    19.715681    10.398910     0.107822
H      7.963117    20.553875     9.657738     0.102908
H      2.722431    20.874117    15.183566     0.201859
H      2.768116    22.469750    15.108001     0.204395
H      3.480424    21.595354    13.972932     0.209497
H      3.918319    13.819540     0.807089     0.200498
H      2.622366    14.209398     1.659195     0.219571
H      3.445621    12.883881     2.016115     0.188514
H      2.840842    20.099969     8.855472     0.206214
H      3.387192    20.810068    10.178648     0.197678
H      4.330721    19.810360     9.360305     0.195423
H      9.623921     4.097224     6.832926     0.206883
H      8.382978     4.534422     5.921333     0.197500
H      5.711519    21.561936     5.988859     0.198815
C      5.953298     8.627654    10.897472     0.655461
C      4.826099     9.626804    10.846346    -0.402923
C      4.193974     9.797785     9.492301     0.156030
C      2.953961     9.215782     9.274933    -0.165137
C      2.298527     9.334689     8.066390    -0.075039
C      2.867255    10.061774     7.035985    -0.102717
C      4.083959    10.678028     7.248689    -0.095222
C      4.758973    10.559678     8.454661    -0.096576
C      6.053993    11.302915     8.600162     0.598911
C      9.164277     7.177660    10.133631    -0.836943
C      3.073926    24.182619    12.306502    -0.826334
C      8.801601    11.486426     6.309926    -0.842936
C      6.798935    14.850344     6.567487    -0.839000
C     -0.262295    14.405998     3.156973     0.656273
C     -1.389494    13.862146     2.317246    -0.403060
C      7.301779    12.604019     2.846195     0.154933
C      6.061766    12.706774     3.458908    -0.164169
C      5.406331    11.600691     3.960203    -0.075684
C      5.975058    10.344791     3.845732    -0.103006
C      7.191762    10.220872     3.205687    -0.095559
C      7.866777    11.324449     2.705196    -0.095258
C     -0.161603    11.078838     1.988783     0.598802
C      2.948683    14.469490     4.794624    -0.840857
C     -0.033872    17.131106     5.058938    -0.829737
C      2.586002     9.003679     2.974976    -0.842191
C      3.691130    16.827112    16.010430    -0.837264
C      2.845502     4.813355     2.023028     0.654260
C      1.718302     4.358057     2.913881    -0.403262
C      1.086176     5.445204     3.738977     0.154837
C      9.169564     5.924451     3.343632    -0.164788
C      8.514129     6.911627     4.050880    -0.073013
C      9.082856     7.440442     5.195757    -0.103245
C      0.976159     6.948107     5.623096    -0.096210
C      1.651173     5.962880     4.917617    -0.094966
C      2.946193     5.465254     5.488528     0.598099
C      6.056482     6.199857     1.149218    -0.838005
C      6.181721    14.380289    14.789507    -0.826722
C      5.693799     7.356901     6.792572    -0.843313
C      0.583337    24.016557     9.577029    -0.840237
C      3.370102    19.219353     5.180001     0.655461
C      4.497301    18.220203     5.231127    -0.402923
C      5.129426    18.049222     6.585172     0.156030
C      6.369439    18.631225     6.802540    -0.165137
C      7.024873    18.512318     8.011083    -0.075039
C      6.456145    17.785233     9.041488    -0.102717
C      5.239441    17.168979     8.828784    -0.095223
C      4.564427    17.287329     7.622812    -0.096576
C      3.269407    16.544092     7.477311     0.598911
C      0.159123    20.669347     5.943842    -0.836943
C      6.249474     3.664388     3.770971    -0.826334
C      0.521799    16.360581     9.767547    -0.842936
C      2.524465    12.996663     9.509986    -0.839000
C      9.585695    13.441009    12.920500     0.656273
C     10.712894    13.984861    13.760227    -0.403060
C      2.021621    15.242988    13.231278     0.154933
C      3.261634    15.140233    12.618565    -0.164169
C      3.917069    16.246316    12.117270    -0.075684
C      3.348342    17.502216    12.231741    -0.103006
C      2.131638    17.626135    12.871786    -0.095559
C      1.456623    16.522558    13.372277    -0.095258
C      9.485003    16.768169    14.088690     0.598802
C      6.374717    13.377517    11.282849    -0.840857
C      9.357272    10.715901    11.018535    -0.829737
C      6.737398    18.843328    13.102497    -0.842191
C      5.632270    11.019895     0.067043    -0.837264
C      6.477898    23.033652    14.054445     0.654260
C      7.605098    23.488950    13.163592    -0.403262
C      8.237224    22.401803    12.338496     0.154836
C      0.153836    21.922556    12.733841    -0.164788
C      0.809271    20.935380    12.026593    -0.073013
C      0.240544    20.406565    10.881716    -0.103245
C      8.347241    20.898900    10.454377    -0.096210
C      7.672227    21.884127    11.159856    -0.094966
C      6.377207    22.381753    10.588945     0.598099
C      3.266918    21.647150    14.928255    -0.838005
C      3.141679    13.466718     1.287966    -0.826722
C      3.629601    20.490106     9.284901    -0.843313
C      8.740063     3.830450     6.500444    -0.840237
O      5.989659     7.717057     9.989095    -0.598709
O      6.765365     8.644919    11.830609    -0.551438
O      6.880046    10.954828     9.483780    -0.544214
O      6.226477    12.274218     7.808507    -0.569282
O      8.736336    13.391719     9.053707    -0.892428
O     -0.225935    14.074619     4.399761    -0.599432
O      0.549774    15.205486     2.675452    -0.551105
O      0.664451    12.018117     1.848427    -0.544323
O      0.010880     9.907593     1.543437    -0.569232
O      5.628534    19.709556    16.030527    -0.892639
O      2.881864     6.055331     1.688617    -0.598408
O      3.657570     3.996602     1.571412    -0.550625
O      3.772246     4.874062     4.745266    -0.544467
O      3.118675     5.665196     6.725529    -0.568873
O      2.520740    22.592740     7.070712    -0.892665
O      3.333741    20.129950     6.088378    -0.598709
O      2.558035    19.202088     4.246864    -0.551438
O      2.443354    16.892179     6.593693    -0.544214
O      3.096923    15.572789     8.268966    -0.569282
O      0.587064    14.455288     7.023766    -0.892428
O      9.549335    13.772388    11.677712    -0.599432
O      8.773626    12.641521    13.402021    -0.551105
O      8.658949    15.828890    14.229046    -0.544323
O      9.312520    17.939414    14.534036    -0.569232
O      3.694866     8.137451     0.046946    -0.892639
O      6.441536    21.791676    14.388856    -0.598408
O      5.665830    23.850405    14.506061    -0.550625
O      5.551154    22.972945    11.332207    -0.544467
O      6.204725    22.181811     9.351944    -0.568873
O      6.802660     5.254267     9.006761    -0.892665

The following XYZ coordinates are in angstroms. Other properties are in atomic units.
The sperically averaged electron density of each atom fit to a function of the form exp(a - br)
eigen_1, eigen_2 and eigen_3 are the three eigenvalues of traceless quadrupole moment tensor
  atom number  atomic symbol              X              Y              Z     net charge C6 coefficient C8 coefficient C10 coefficient fluctuating dipole atomic polarizability isotropic forcefield polarizability              a              b squared Pearson coefficient          <r^3>          <r^4>         wp_QDO          m_QDO          q_QDO       dipole_x       dipole_y       dipole_z         dipole            Qxy            Qxz            Qyz     Q(x^2-y^2)  Q(3z^2 - R^2)        eigen_1        eigen_2        eigen_3 static polarizability      alpha(xx)      alpha(xy)      alpha(xz)      alpha(yy)      alpha(yz)      alpha(zz) atomic spin moment
            1             Sn       8.096192      13.292026       7.126018       1.456210     166.877615 0.50503442E+04  0.20168851E+06                                20.540063                           19.558288       0.592069       1.854846                    0.999334      85.505606     244.084910       0.539975       0.284035      -1.272698       0.052736       0.032190       0.096771       0.114812       0.089095      -0.021337       0.010181       0.152966       0.108153      -0.137358       0.034463       0.102895             21.465253      22.870861       2.615524      -0.858863      22.287356       0.859804      19.237544           0.000004
            2             Sn       7.385278       6.211926      10.692163       1.423624     172.130207 0.50853395E+04  0.20325338E+06                                20.569439                           19.150257       0.659441       1.870206                    0.999289      85.940221     244.703898       0.566667       0.270434      -1.289571      -0.036014      -0.039101      -0.092169       0.106401      -0.047230       0.103842       0.018749      -0.046504       0.160680      -0.133573       0.015053       0.118520             22.169815      23.364381      -2.829246      -0.159042      25.646398      -3.212965      17.498666           0.000001
            3             Sn       1.880595       8.807636       1.003234       1.455281     166.955541 0.50541563E+04  0.20188294E+06                                20.549364                           19.568580       0.590851       1.854353                    0.999333      85.536157     244.213913       0.539702       0.284120      -1.272577       0.054058       0.068435      -0.076042       0.115706      -0.063236      -0.067412      -0.062512       0.063554      -0.159082      -0.138694       0.035545       0.103149             21.473801      22.877062      -2.051022      -1.838309      19.265737       0.891084      22.278605           0.000003
            4             Sn       1.169685      15.436059       5.351708       1.425183     171.889169 0.50748896E+04  0.20271731E+06                                20.542483                           19.123404       0.666072       1.872300                    0.999249      85.862874     244.356666       0.567423       0.270231      -1.289903      -0.036168      -0.060862       0.079653       0.106569       0.112377      -0.012070      -0.033703      -0.071760       0.082105      -0.132313       0.014882       0.117431             22.141558      23.334985       1.270413       2.524055      22.293380       5.125605      20.796310           0.000002
            5             Sn       4.988389       5.747345       7.948220       1.456458     166.832014 0.50481958E+04  0.20157320E+06                                20.531982                           19.550311       0.593667       1.855401                    0.999333      85.482646     243.969617       0.540265       0.283924      -1.272873       0.053276      -0.099995      -0.019908       0.115037      -0.027348       0.087493       0.052163       0.046696      -0.209516      -0.137487       0.034831       0.102656             21.457088      22.862046      -0.563690       2.695178      20.734829      -1.750521      20.774391           0.000004
            6             Sn       4.277485       6.199021       0.033602       1.424658     171.986381 0.50794268E+04  0.20294891E+06                                20.553338                           19.134890       0.665234       1.871905                    0.999294      85.893589     244.494224       0.567108       0.270314      -1.289772      -0.035657       0.099315       0.012884       0.106305      -0.066582      -0.092017       0.015000      -0.103814      -0.017603      -0.132529       0.014569       0.117961             22.152556      23.345405       1.548925      -2.365065      16.740656      -1.918760      26.371609           0.000001
            7             Sn       1.227208      14.554981       8.951455       1.456210     166.877614 0.50503442E+04  0.20168851E+06                                20.540063                           19.558288       0.592069       1.854846                    0.999334      85.505606     244.084909       0.539975       0.284035      -1.272698      -0.052736      -0.032190      -0.096771       0.114813       0.089095      -0.021337       0.010181       0.152966       0.108152      -0.137358       0.034463       0.102895             21.465253      22.870861       2.615524      -0.858863      22.287356       0.859804      19.237544           0.000004
            8             Sn       1.938122      21.635081       5.385310       1.423624     172.130201 0.50853393E+04  0.20325337E+06                                20.569439                           19.150257       0.659441       1.870206                    0.999289      85.940219     244.703891       0.566667       0.270434      -1.289571       0.036014       0.039101       0.092169       0.106401      -0.047230       0.103842       0.018749      -0.046503       0.160680      -0.133572       0.015053       0.118520             22.169815      23.364381      -2.829246      -0.159043      25.646397      -3.212964      17.498666           0.000001
            9             Sn       7.442805      19.039371      15.074239       1.455281     166.955546 0.50541565E+04  0.20188295E+06                                20.549365                           19.568580       0.590851       1.854353                    0.999333      85.536159     244.213922       0.539702       0.284120      -1.272577      -0.054058      -0.068435       0.076042       0.115706      -0.063236      -0.067412      -0.062512       0.063554      -0.159082      -0.138694       0.035545       0.103149             21.473802      22.877063      -2.051022      -1.838310      19.265738       0.891084      22.278605           0.000003
           10             Sn       8.153715      12.410948      10.725765       1.425183     171.889171 0.50748897E+04  0.20271731E+06                                20.542483                           19.123404       0.666073       1.872300                    0.999249      85.862875     244.356667       0.567423       0.270231      -1.289903       0.036168       0.060863      -0.079653       0.106569       0.112377      -0.012070      -0.033703      -0.071760       0.082105      -0.132313       0.014882       0.117431             22.141558      23.334985       1.270414       2.524055      22.293380       5.125605      20.796309           0.000002
           11             Sn       4.335011      22.099662       8.129253       1.456458     166.832018 0.50481959E+04  0.20157321E+06                                20.531982                           19.550311       0.593668       1.855401                    0.999333      85.482648     243.969626       0.540265       0.283924      -1.272873      -0.053276       0.099995       0.019908       0.115037      -0.027348       0.087493       0.052163       0.046696      -0.209516      -0.137487       0.034831       0.102656             21.457089      22.862047      -0.563690       2.695178      20.734829      -1.750521      20.774391           0.000003
           12             Sn       5.045915      21.647986      16.043871       1.424658     171.986384 0.50794270E+04  0.20294892E+06                                20.553338                           19.134890       0.665234       1.871905                    0.999294      85.893590     244.494227       0.567108       0.270314      -1.289772       0.035657      -0.099315      -0.012883       0.106305      -0.066582      -0.092017       0.015000      -0.103814      -0.017604      -0.132529       0.014569       0.117961             22.152557      23.345405       1.548925      -2.365066      16.740656      -1.918759      26.371609           0.000001
           13              H       5.169200      10.504820      11.146512       0.147054       1.122915 0.85255802E+01  0.85325606E+02                                 1.809123                            1.719706      -1.182509       2.317952                    0.996578       3.628315      10.368986       0.470473       1.300816      -0.703671       0.009420       0.022634       0.005477       0.025121       0.001130       0.004223       0.002591      -0.011886      -0.005578      -0.007966      -0.000035       0.008001              1.870407       1.617524       0.295100       0.080528       2.449675       0.262173       1.544024           0.000001
           14              H       4.125911       9.346385      11.487354       0.154251       1.066309 0.81424266E+01  0.79032155E+02                                 1.646356                            1.607445      -0.754161       2.531781                    0.999658       3.115722       8.237270       0.530281       1.190008      -0.733414      -0.018167      -0.005295       0.014956       0.024120       0.001725      -0.004372      -0.003097       0.005983       0.013253      -0.006146      -0.002117       0.008263              1.645668       1.769789       0.131488      -0.261302       1.518467      -0.133459       1.648747           0.000002
           15              H       2.544663       8.722612       9.976072       0.113670       1.051094 0.77885184E+01  0.76019302E+02                                 1.709746                            1.632850      -0.972730       2.411926                    0.997952       3.532347       9.889154       0.488841       1.283716      -0.707743      -0.015549      -0.017709       0.023778       0.033478       0.008520       0.001340      -0.007424       0.008594       0.022536      -0.015478       0.004482       0.010996              1.739869       1.748339       0.261129      -0.255231       1.742850      -0.323162       1.728418           0.000000
           16              H       1.454759       8.914756       7.942272       0.099470       1.028346 0.72309173E+01  0.69504840E+02                                 1.704453                            1.586127      -0.868226       2.453616                    0.998285       3.577948      10.047036       0.488394       1.304709      -0.702581      -0.032844      -0.018540      -0.006239       0.038228       0.013154       0.007686      -0.004751       0.015793       0.006094      -0.019369       0.003458       0.015911              1.773492       2.183411       0.435042       0.122622       1.653616       0.091475       1.483449           0.000000
           17              H       2.428124      10.134454       6.196258       0.107720       0.977241 0.69046388E+01  0.65232846E+02                                 1.611439                            1.523689      -0.778344       2.498733                    0.999500       3.411748       9.322266       0.514160       1.260906      -0.712668      -0.017105       0.003228      -0.033682       0.037914       0.010333       0.005911      -0.007730       0.011420       0.026595      -0.019531       0.007136       0.012395              1.641252       1.614942      -0.002915       0.364777       1.327290      -0.020453       1.981524           0.000000
           18              H       4.468084      11.195425       6.551570       0.102012       1.017690 0.73747902E+01  0.71510767E+02                                 1.705504                            1.610805      -1.223493       2.279405                    0.996135       3.768708      10.762725       0.478759       1.319374      -0.697946       0.012170       0.021373      -0.026404       0.036084       0.002179       0.002670      -0.008075       0.003776       0.020560      -0.010459      -0.000587       0.011046              1.738151       1.622187       0.243204      -0.291618       1.609883      -0.328904       1.982383           0.000001
           19              H       9.708763       6.570038       9.591820       0.202240       0.817021 0.59863770E+01  0.55526236E+02                                 1.538259                            1.504513      -1.161083       2.363721                    0.998563       3.313022       9.490338       0.465707       1.417944      -0.680206       0.012042      -0.006238      -0.010606       0.017217      -0.004702       0.002915       0.000082      -0.002623       0.015967      -0.007974       0.001562       0.006412              1.544145       1.500204      -0.224746      -0.179134       1.709549       0.164417       1.422682           0.000000
           20              H       9.663078       7.433296      10.935897       0.204417       0.933789 0.71676706E+01  0.68707645E+02                                 1.612441                            1.592761      -1.109557       2.384487                    0.999150       3.215669       9.001014       0.481420       1.327256      -0.699966       0.009871       0.008366       0.010790       0.016848      -0.004380       0.003953       0.003843      -0.007757       0.013917      -0.010033       0.002723       0.007310              1.603949       1.517030       0.050236       0.225894       1.551692       0.023383       1.743123           0.000001
           21              H       8.950772       7.979097       9.611113       0.208690       0.850472 0.61383697E+01  0.57252081E+02                                 1.580725                            1.524134      -1.088357       2.405555                    0.998495       3.264814       9.355748       0.462747       1.419138      -0.680561      -0.001606       0.015410      -0.007890       0.017387      -0.005584       0.002916       0.002764      -0.005759       0.010174      -0.009209       0.003800       0.005409              1.614792       1.445560      -0.144192       0.060183       1.952901      -0.298975       1.445914           0.000000
           22              H       2.297287      24.775482      12.371615       0.200211       1.012041 0.76812180E+01  0.74542915E+02                                 1.672965                            1.625809      -1.167987       2.355285                    0.998596       3.205276       8.881622       0.489091       1.290447      -0.708426      -0.012637       0.009468       0.007111       0.017318      -0.003943       0.004816       0.003379      -0.001525      -0.004171      -0.008307       0.003489       0.004817              1.684829       1.829205      -0.345419       0.074099       1.824035      -0.136163       1.401247           0.000001
           23              H       3.593239      24.232465      13.135295       0.219075       0.971326 0.71977329E+01  0.69510055E+02                                 1.694434                            1.624396      -1.343377       2.288175                    0.997145       3.308170       9.490082       0.461355       1.374736      -0.689430       0.005038       0.000929       0.020433       0.021065      -0.004090       0.000582       0.006638      -0.010257      -0.000675      -0.007907      -0.002418       0.010324              1.722142       1.760218      -0.038575       0.447617       1.438928      -0.120635       1.967280           0.000001
           24              H       2.769983      23.260605      12.165824       0.188969       0.905603 0.68466503E+01  0.66007524E+02                                 1.666507                            1.621422      -1.434439       2.218606                    0.995758       3.687156      10.947985       0.441210       1.439942      -0.674165      -0.003752      -0.011459       0.004662       0.012927      -0.004570       0.004193       0.001331      -0.002737      -0.005494      -0.007184       0.001160       0.006024              1.680926       1.557476       0.269074       0.058282       2.054878       0.011122       1.430424           0.000000
           25              H       0.266961      11.663255       5.757343       0.206043       0.874279 0.66173207E+01  0.62900185E+02                                 1.604576                            1.579144      -1.290844       2.302608                    0.997893       3.381452       9.787719       0.455978       1.413163      -0.681163       0.013051       0.000282      -0.012251       0.017902       0.005032      -0.001126      -0.001177       0.007131       0.009986      -0.007857       0.002285       0.005571              1.605184       1.843159       0.113678      -0.262127       1.410596      -0.098682       1.561798           0.000000
           26              H       9.044008      10.872400       7.033894       0.198008       0.869645 0.64978894E+01  0.61467197E+02                                 1.597009                            1.561840      -1.190060       2.342857                    0.998455       3.398484       9.804340       0.459942       1.407772      -0.682004       0.004140      -0.013251       0.006795       0.015457       0.004901       0.000161      -0.003573       0.005103      -0.002342      -0.006828       0.000446       0.006383              1.596066       1.470484      -0.134821       0.149177       1.552066      -0.279946       1.765649           0.000000
           27              H       8.100481      11.081252       5.758951       0.194788       0.931667 0.70906448E+01  0.68802971E+02                                 1.678725                            1.633917      -1.564080       2.153972                    0.995997       3.710068      10.969204       0.447073       1.411906      -0.679042      -0.006800      -0.009267      -0.008323       0.014191       0.003079      -0.003252      -0.007918       0.005512       0.004724      -0.009338      -0.000508       0.009847              1.693828       1.875740       0.209806       0.375218       1.475303       0.183730       1.730441           0.000001
           28              H       5.915077      14.695793       6.964761       0.206308       0.855766 0.63613583E+01  0.60294196E+02                                 1.619849                            1.576765      -1.476065       2.218244                    0.995340       3.525430      10.425457       0.440925       1.465599      -0.670280      -0.015974      -0.000467       0.006547       0.017270       0.005104      -0.000345       0.001292       0.003544       0.018114      -0.008529       0.002327       0.006203              1.634987       1.960083       0.090391      -0.290737       1.490538      -0.024973       1.454338           0.000000
           29              H       7.156022      15.703855       6.887589       0.197195       0.887248 0.67300704E+01  0.64913752E+02                                 1.670310                            1.627998      -1.698744       2.103576                    0.992118       3.784285      11.415039       0.430001       1.476793      -0.666739       0.000881       0.014877       0.002787       0.015161       0.005091      -0.001873      -0.000695       0.006078       0.019338      -0.009159       0.001860       0.007299              1.693615       1.562519       0.220480       0.055154       2.064956       0.300087       1.453371           0.000001
           30              H       6.719687      14.876799       5.590137       0.198480       0.921257 0.70721556E+01  0.68117216E+02                                 1.638143                            1.611781      -1.264562       2.300699                    0.998772       3.439747       9.911316       0.461647       1.377499      -0.687873      -0.005058       0.007589      -0.015247       0.017767       0.006142      -0.000031      -0.002972       0.001344       0.015959      -0.009177       0.002338       0.006839              1.636705       1.414557       0.006256      -0.050232       1.432612       0.186483       2.062946           0.000000
           31              H      -1.046392      13.683090       1.406779       0.148409       1.117723 0.84780641E+01  0.84747914E+02                                 1.805147                            1.716223      -1.186789       2.317190                    0.996584       3.620206      10.346094       0.470318       1.302812      -0.703266       0.009345      -0.006314      -0.021655       0.024416       0.002985      -0.003173       0.002499      -0.003595       0.020802      -0.008020      -0.000024       0.008044              1.866128       1.614253      -0.077517      -0.294667       1.540339       0.260065       2.443793           0.000001
           32              H       7.233719      14.557486       2.239592       0.152518       1.068094 0.81567521E+01  0.79173674E+02                                 1.644763                            1.606013      -0.739244       2.537016                    0.999701       3.121336       8.241244       0.532145       1.185802      -0.734363      -0.018596       0.016417      -0.003032       0.024990      -0.004662       0.000701      -0.002496      -0.003927      -0.016674      -0.006157      -0.002122       0.008279              1.644044       1.767869      -0.291347       0.016816       1.729922       0.010237       1.434340           0.000002
           33              H       5.652469      13.560563       3.535436       0.113173       1.052449 0.77984825E+01  0.76119427E+02                                 1.709073                            1.632184      -0.962291       2.415665                    0.998079       3.532595       9.880932       0.489848       1.281031      -0.708313      -0.015547       0.029686       0.003433       0.033687      -0.003129      -0.008035      -0.002982      -0.009443      -0.032110      -0.015524       0.004489       0.011035              1.739185       1.747578      -0.351536      -0.098427       2.011193       0.167773       1.458785           0.000000
           34              H       4.562563      11.703168       4.385935       0.099682       1.026350 0.72140246E+01  0.69301963E+02                                 1.702382                            1.584400      -0.869330       2.453718                    0.998296       3.574174      10.033522       0.488602       1.304918      -0.702553      -0.032843       0.004088       0.019338       0.038332       0.000152      -0.015108      -0.002405       0.003619      -0.030395      -0.019143       0.003290       0.015853              1.771231       2.180071      -0.111084      -0.436998       1.445327       0.027849       1.688295           0.000000
           35              H       5.535925       9.581227       4.202651       0.108307       0.974897 0.68852377E+01  0.65016013E+02                                 1.610316                            1.522707      -0.783362       2.497386                    0.999519       3.408334       9.316248       0.513641       1.262830      -0.712263      -0.016865      -0.030543       0.014132       0.037643       0.000016      -0.011810      -0.004253      -0.009509      -0.036704      -0.019509       0.007116       0.012394              1.640077       1.613807       0.316955      -0.179676       1.834250      -0.272734       1.472172           0.000000
           36              H       7.575886       9.358450       3.106168       0.101986       1.018933 0.73866957E+01  0.71666788E+02                                 1.707959                            1.612917      -1.233965       2.274786                    0.996037       3.773378      10.784857       0.478006       1.320703      -0.697657       0.012123      -0.033526      -0.005142       0.036020       0.001319      -0.003179      -0.001243      -0.012408      -0.027947      -0.010476      -0.000649       0.011125              1.740734       1.624451      -0.375131      -0.064963       2.177855       0.003167       1.419895           0.000001
           37              H       3.493169      14.304079       5.591745       0.203429       0.813987 0.59582676E+01  0.55201692E+02                                 1.534715                            1.501202      -1.114249       2.385744                    0.998769       3.305475       9.463908       0.466105       1.418370      -0.680140       0.011931      -0.005969       0.010426       0.016932       0.004798       0.002532      -0.002949      -0.007282       0.001307      -0.007824       0.001543       0.006281              1.540555       1.496742      -0.042513       0.283060       1.349238       0.041882       1.775686           0.000000
           38              H       3.447485      15.036455       4.172104       0.204809       0.932957 0.71605308E+01  0.68628402E+02                                 1.612198                            1.592563      -1.115817       2.382093                    0.999106       3.214203       8.998899       0.481137       1.328248      -0.699771       0.009836       0.005241      -0.012694       0.016892       0.005584       0.001865      -0.003112      -0.006712       0.016471      -0.009917       0.002845       0.007071              1.603715       1.516913       0.170477      -0.156297       1.674824      -0.094322       1.619406           0.000001
           39              H       2.735177      13.616257       4.361818       0.210223       0.847304 0.61142531E+01  0.57011461E+02                                 1.581554                            1.524972      -1.103039       2.400531                    0.998415       3.264228       9.374469       0.460549       1.426302      -0.679223      -0.001474      -0.014060      -0.009205       0.016870       0.005214       0.003408      -0.002399      -0.004593       0.012350      -0.009071       0.003628       0.005443              1.615623       1.446340       0.124179       0.094721       1.832507       0.369111       1.568023           0.000000
           40              H      -0.810511      16.891065       4.512947       0.201602       1.007017 0.76352260E+01  0.74000641E+02                                 1.669011                            1.622255      -1.188580       2.346666                    0.998635       3.197503       8.860298       0.488928       1.292550      -0.707992      -0.012150       0.001431      -0.011592       0.016854       0.006105       0.001006      -0.000459       0.003413       0.010854      -0.008228       0.003447       0.004781              1.680757       1.824525       0.235778       0.260643       1.621139       0.249968       1.596608           0.000001
           41              H       0.485442      17.823940       4.601373       0.220040       0.968587 0.71760343E+01  0.69276405E+02                                 1.694305                            1.624430      -1.355131       2.284199                    0.997047       3.305496       9.493373       0.460104       1.378951      -0.688623       0.005235       0.017068      -0.011014       0.020977       0.002465       0.003321      -0.000901      -0.000618       0.029194      -0.007903      -0.002544       0.010447              1.721957       1.759878       0.406419      -0.190073       1.939424      -0.168165       1.466571           0.000001
           42              H      -0.337815      17.470283       5.927764       0.189406       0.902904 0.68208569E+01  0.65692080E+02                                 1.662885                            1.618161      -1.436012       2.218372                    0.995612       3.679685      10.917673       0.441770       1.439581      -0.674256      -0.003943       0.009788       0.007466       0.012926       0.005909       0.001869       0.001085       0.001263       0.007572      -0.007225       0.001245       0.005980              1.677191       1.554484      -0.083605      -0.261096       1.573650       0.263573       1.903440           0.000000
           43              H       3.374761       8.436715       3.098129       0.205603       0.874322 0.66146416E+01  0.62847320E+02                                 1.602478                            1.577064      -1.278655       2.307592                    0.997874       3.378049       9.765059       0.457196       1.410015      -0.681771       0.013337      -0.011019       0.005981       0.018305      -0.003408      -0.003808      -0.003028      -0.000477      -0.012040      -0.007741       0.002293       0.005447              1.603102       1.840818      -0.283525       0.032466       1.607337      -0.016035       1.361151           0.000000
           44              H       2.828410       9.937668       3.144754       0.197916       0.870497 0.65053049E+01  0.61552306E+02                                 1.597753                            1.562461      -1.194989       2.340247                    0.998455       3.399617       9.807454       0.459989       1.407285      -0.682092       0.004308       0.012578       0.007778       0.015403      -0.002354      -0.004435       0.001247       0.001179      -0.014668      -0.006878       0.000347       0.006531              1.596845       1.471081       0.197013       0.042192       1.955943       0.047511       1.363512           0.000000
           45              H       1.884882       8.729108       3.601354       0.194848       0.932982 0.71047946E+01  0.68990771E+02                                 1.681790                            1.636705      -1.578720       2.147840                    0.995985       3.716190      10.999727       0.446114       1.413906      -0.678643      -0.006851      -0.002414       0.012106       0.014117      -0.004334      -0.000982       0.001772      -0.005102      -0.027036      -0.009231      -0.000523       0.009754              1.696993       1.879371       0.220850      -0.370545       1.510102      -0.203063       1.701506           0.000001
           46              H       2.807272      17.248437      15.945638       0.206269       0.854555 0.63491087E+01  0.60146193E+02                                 1.618188                            1.575168      -1.473313       2.219910                    0.995340       3.521399      10.409132       0.441203       1.465453      -0.670329      -0.016339       0.005871      -0.002571       0.017551      -0.002771      -0.004179      -0.005415      -0.003784      -0.002767      -0.008494       0.002109       0.006385              1.633299       1.957947      -0.296723       0.066864       1.483632       0.028114       1.458319           0.000000
           47              H       4.048217      16.677574      15.111217       0.196461       0.890106 0.67579032E+01  0.65252438E+02                                 1.673985                            1.631394      -1.704174       2.100758                    0.992081       3.793181      11.449721       0.429521       1.476852      -0.666703       0.000879      -0.005235      -0.014649       0.015581      -0.004123      -0.003447      -0.005233      -0.003903      -0.011310      -0.009197       0.001899       0.007298              1.697436       1.565728      -0.062608      -0.219217       1.348871       0.115162       2.177709           0.000001
           48              H       0.504087       6.685137       0.398721       0.198153       0.924059 0.70992443E+01  0.68439540E+02                                 1.640810                            1.614281      -1.265783       2.299462                    0.998755       3.445783       9.931283       0.461566       1.376504      -0.688037      -0.005511      -0.016819       0.001007       0.017727      -0.003271      -0.005407      -0.002393      -0.008023      -0.011336      -0.009441       0.002349       0.007092              1.639400       1.416588      -0.046619       0.019702       1.746778      -0.367287       1.754834           0.000000
           49              H       2.061403       3.659097       3.524182       0.147867       1.119513 0.84953886E+01  0.84966849E+02                                 1.807283                            1.718140      -1.184255       2.317838                    0.996586       3.623878      10.360337       0.469975       1.303062      -0.703212       0.009586      -0.015719       0.016866       0.024969      -0.004096      -0.001158      -0.004925      -0.007823       0.007017      -0.007852      -0.000017       0.007868              1.868416       1.616062      -0.216757       0.214770       1.995274      -0.522167       1.993911           0.000001
           50              H       1.018115       3.943136       2.350527       0.153771       1.064491 0.81242768E+01  0.78805269E+02                                 1.643832                            1.605128      -0.750973       2.533429                    0.999675       3.114174       8.228230       0.530970       1.189230      -0.733597      -0.018223      -0.010495      -0.012467       0.024446       0.002878       0.003542       0.005717       0.001535      -0.000586      -0.006182      -0.001956       0.008138              1.643128       1.766869       0.160036       0.243721       1.498538       0.122702       1.663976           0.000002
           51              H       8.760267       5.563832       2.565965       0.113169       1.051523 0.77906222E+01  0.76023727E+02                                 1.708076                            1.631377      -0.964761       2.414658                    0.998016       3.531756       9.877434       0.489961       1.281055      -0.708308      -0.015605      -0.011800      -0.027361       0.033636      -0.005294       0.006763       0.010499       0.003274       0.007094      -0.015456       0.004307       0.011149              1.738127       1.746664       0.090365       0.353129       1.450895       0.154978       2.016821           0.000000
           52              H       7.670361       7.229083       3.749267       0.098372       1.031174 0.72527974E+01  0.69749331E+02                                 1.705609                            1.586957      -0.873747       2.450646                    0.998194       3.581156      10.049798       0.489120       1.302135      -0.703115      -0.033345       0.014939      -0.013091       0.038813      -0.013246       0.007588       0.007224       0.011271      -0.006398      -0.019417       0.003574       0.015843              1.774822       2.185561      -0.324299       0.316027       1.606237      -0.119687       1.532668           0.000000
           53              H       8.643723       8.131326       5.678563       0.107822       0.975715 0.68907348E+01  0.65057345E+02                                 1.608660                            1.521330      -0.773511       2.500961                    0.999594       3.406997       9.300830       0.515066       1.259542      -0.712986      -0.017284       0.027625       0.019577       0.038015      -0.010051       0.005947       0.012119       0.003853       0.003742      -0.019362       0.007044       0.012318              1.638324       1.612162      -0.313308      -0.184181       1.796714       0.292478       1.506097           0.000000
           54              H       1.360283       7.293132       6.419735       0.102908       1.014055 0.73443275E+01  0.71167472E+02                                 1.704285                            1.609710      -1.235268       2.275523                    0.996031       3.764839      10.760770       0.477752       1.323044      -0.697209       0.012110       0.012194       0.031287       0.035697      -0.003438       0.000490       0.009360       0.001732       0.014644      -0.010544      -0.000636       0.011180              1.736908       1.621045       0.130802       0.356035       1.603312       0.325392       1.986368           0.000001
           55              H       6.600969       6.972890       0.893907       0.201859       0.816089 0.59729345E+01  0.55332606E+02                                 1.532954                            1.499491      -1.096503       2.392377                    0.998789       3.302891       9.434350       0.468362       1.411664      -0.681426       0.012077       0.012520      -0.000386       0.017400      -0.000066      -0.005347       0.002735      -0.007437       0.000245      -0.007731       0.001611       0.006120              1.538774       1.494846       0.266012      -0.104551       1.631209      -0.205345       1.490266           0.000000
           56              H       6.555284       5.377257       0.969472       0.204395       0.937600 0.72085396E+01  0.69217141E+02                                 1.618655                            1.598784      -1.129314       2.375662                    0.999085       3.223896       9.040020       0.479707       1.329731      -0.699444       0.009598      -0.013685       0.001961       0.016830      -0.001277      -0.005813      -0.000433      -0.013224      -0.002519      -0.010016       0.002859       0.007157              1.610114       1.522938      -0.222120      -0.069890       1.721945       0.071615       1.585458           0.000000
           57              H       5.842976       6.251653       2.104541       0.209497       0.848982 0.61285544E+01  0.57171289E+02                                 1.582777                            1.526061      -1.097996       2.402507                    0.998477       3.267162       9.381365       0.460754       1.425006      -0.679460      -0.001618      -0.000950       0.016774       0.016879       0.000356      -0.006259      -0.000459      -0.009712      -0.001784      -0.009142       0.003749       0.005393              1.616903       1.447356       0.019885      -0.155202       1.315277      -0.069864       2.088076           0.000000
           58              H       5.405081      14.027467      15.270384       0.200498       1.009075 0.76522664E+01  0.74188418E+02                                 1.669373                            1.622488      -1.182750       2.348712                    0.998648       3.200785       8.863436       0.489729       1.290043      -0.708514      -0.012763      -0.010946       0.004776       0.017479      -0.002203      -0.005659      -0.002933      -0.002310      -0.005797      -0.008098       0.003393       0.004705              1.681166       1.825145       0.107985      -0.335006       1.386382      -0.114489       1.831972           0.000001
           59              H       6.701034      13.637609      14.418278       0.219571       0.972305 0.72085880E+01  0.69654151E+02                                 1.696766                            1.626566      -1.351494       2.284594                    0.997112       3.311049       9.506829       0.460559       1.376335      -0.689101       0.005141      -0.018163      -0.009411       0.021093       0.001682      -0.003851      -0.005716      -0.012056      -0.005558      -0.007934      -0.002516       0.010450              1.724540       1.762562      -0.368949      -0.257674       1.733167       0.289709       1.677892           0.000001
           60              H       5.877779      14.963126      14.061358       0.188514       0.904192 0.68327931E+01  0.65837243E+02                                 1.664685                            1.619753      -1.430489       2.220502                    0.995712       3.683227      10.931467       0.441471       1.439894      -0.674205      -0.004022       0.001750      -0.012338       0.013095      -0.001291      -0.006065      -0.002504      -0.000919       0.000281      -0.007216       0.001180       0.006035              1.679050       1.555999      -0.184787       0.203475       1.594531      -0.275322       1.886620           0.000000
           61              H       6.482558       7.747038       7.222001       0.206214       0.872963 0.66027025E+01  0.62714370E+02                                 1.601796                            1.576455      -1.285409       2.305229                    0.997819       3.375999       9.762095       0.456865       1.411474      -0.681499       0.013183       0.010420       0.006493       0.018014      -0.001580       0.004807       0.004249       0.001608      -0.006146      -0.007755       0.002345       0.005410              1.602406       1.839936       0.169647       0.228986       1.436052       0.114453       1.531229           0.000000
           62              H       5.936208       7.036939       5.898825       0.197678       0.869661 0.64960549E+01  0.61430632E+02                                 1.595520                            1.560394      -1.193373       2.341026                    0.998415       3.395674       9.786959       0.460809       1.405562      -0.682438       0.004100       0.000622      -0.015152       0.015709      -0.002608       0.004184       0.002438       0.007346       0.003160      -0.006885       0.000438       0.006447              1.594598       1.469213      -0.061823      -0.191247       1.468563       0.232215       1.846019           0.000000
           63              H       4.992679       8.036647       6.717168       0.195423       0.932768 0.71041046E+01  0.68989963E+02                                 1.682185                            1.637149      -1.581582       2.146533                    0.995934       3.716876      11.006170       0.445791       1.414810      -0.678460      -0.006569       0.011450      -0.003737       0.013719       0.001185       0.004268       0.006038       0.008824       0.013342      -0.009328      -0.000347       0.009675              1.697364       1.879665      -0.431261      -0.005948       1.829930       0.018639       1.382496           0.000001
           64              H      -0.300521      23.749783       9.244547       0.206883       0.852895 0.63351136E+01  0.59991751E+02                                 1.617360                            1.574466      -1.478233       2.218098                    0.995342       3.519801      10.408879       0.440784       1.467383      -0.669983      -0.015959      -0.005261      -0.003801       0.017228      -0.002311       0.004531       0.004033      -0.005842      -0.009283      -0.008474       0.002239       0.006235              1.632437       1.956577       0.205988       0.223031       1.439790      -0.003197       1.500944           0.000000
           65              H       0.940422      23.312585      10.156140       0.197500       0.886138 0.67195848E+01  0.64787674E+02                                 1.669028                            1.626841      -1.692234       2.106487                    0.992296       3.781081      11.403363       0.430107       1.476996      -0.666713       0.001073      -0.009772       0.011493       0.015124      -0.000742       0.005320       0.005805      -0.002639      -0.007407      -0.009024       0.001720       0.007304              1.692281       1.561364      -0.157667       0.163092       1.864540      -0.414239       1.650939           0.000001
           66              H       3.611881       6.285071      10.088614       0.198815       0.920889 0.70683323E+01  0.68066739E+02                                 1.637194                            1.610923      -1.269656       2.298301                    0.998677       3.438299       9.904036       0.461981       1.376778      -0.688008      -0.005189       0.009360       0.014013       0.017633      -0.003101       0.005331       0.005292      -0.002438       0.004354      -0.009238       0.002359       0.006879              1.635739       1.413917       0.040261       0.030512       2.065297       0.179391       1.428002           0.000000
           67              H       4.154200      17.342187       4.930961       0.147054       1.122915 0.85255799E+01  0.85325598E+02                                 1.809123                            1.719706      -1.182509       2.317952                    0.996578       3.628315      10.368984       0.470473       1.300815      -0.703671      -0.009420      -0.022634      -0.005477       0.025121       0.001130       0.004223       0.002591      -0.011886      -0.005578      -0.007966      -0.000035       0.008001              1.870407       1.617523       0.295100       0.080528       2.449674       0.262173       1.544024           0.000001
           68              H       5.197489      18.500622       4.590119       0.154251       1.066310 0.81424332E+01  0.79032235E+02                                 1.646356                            1.607446      -0.754162       2.531780                    0.999658       3.115723       8.237273       0.530281       1.190008      -0.733414       0.018167       0.005295      -0.014956       0.024120       0.001725      -0.004372      -0.003097       0.005983       0.013253      -0.006146      -0.002117       0.008263              1.645668       1.769790       0.131488      -0.261302       1.518467      -0.133459       1.648748           0.000002
           69              H       6.778737      19.124395       6.101401       0.113670       1.051094 0.77885184E+01  0.76019302E+02                                 1.709746                            1.632850      -0.972730       2.411926                    0.997952       3.532347       9.889154       0.488841       1.283716      -0.707743       0.015549       0.017709      -0.023778       0.033478       0.008520       0.001340      -0.007424       0.008594       0.022536      -0.015478       0.004482       0.010996              1.739869       1.748339       0.261129      -0.255231       1.742850      -0.323163       1.728418           0.000000
           70              H       7.868641      18.932251       8.135201       0.099470       1.028346 0.72309218E+01  0.69504890E+02                                 1.704453                            1.586127      -0.868226       2.453616                    0.998285       3.577949      10.047037       0.488395       1.304708      -0.702581       0.032844       0.018540       0.006239       0.038228       0.013154       0.007686      -0.004751       0.015793       0.006094      -0.019369       0.003458       0.015911              1.773492       2.183411       0.435042       0.122622       1.653616       0.091475       1.483449           0.000000
           71              H       6.895276      17.712553       9.881215       0.107720       0.977241 0.69046382E+01  0.65232841E+02                                 1.611439                            1.523689      -0.778344       2.498733                    0.999500       3.411748       9.322267       0.514159       1.260907      -0.712668       0.017105      -0.003228       0.033682       0.037914       0.010333       0.005911      -0.007730       0.011420       0.026595      -0.019531       0.007136       0.012395              1.641252       1.614942      -0.002915       0.364777       1.327290      -0.020453       1.981525           0.000000
           72              H       4.855316      16.651582       9.525903       0.102012       1.017690 0.73747893E+01  0.71510759E+02                                 1.705504                            1.610806      -1.223493       2.279405                    0.996135       3.768708      10.762726       0.478758       1.319374      -0.697946      -0.012170      -0.021373       0.026404       0.036084       0.002179       0.002670      -0.008075       0.003776       0.020560      -0.010459      -0.000587       0.011046              1.738151       1.622187       0.243204      -0.291618       1.609883      -0.328904       1.982383           0.000001
           73              H      -0.385363      21.276969       6.485653       0.202240       0.817021 0.59863770E+01  0.55526236E+02                                 1.538259                            1.504513      -1.161083       2.363721                    0.998563       3.313022       9.490338       0.465707       1.417944      -0.680206      -0.012042       0.006238       0.010606       0.017217      -0.004702       0.002915       0.000082      -0.002623       0.015967      -0.007974       0.001562       0.006412              1.544145       1.500204      -0.224746      -0.179134       1.709549       0.164417       1.422682           0.000000
           74              H      -0.339678      20.413711       5.141576       0.204417       0.933789 0.71676703E+01  0.68707644E+02                                 1.612441                            1.592761      -1.109557       2.384487                    0.999150       3.215669       9.001015       0.481420       1.327256      -0.699966      -0.009871      -0.008366      -0.010790       0.016848      -0.004380       0.003953       0.003843      -0.007757       0.013917      -0.010033       0.002723       0.007310              1.603949       1.517030       0.050236       0.225894       1.551692       0.023383       1.743124           0.000001
           75              H       0.372628      19.867910       6.466360       0.208690       0.850472 0.61383697E+01  0.57252081E+02                                 1.580725                            1.524134      -1.088357       2.405555                    0.998495       3.264814       9.355748       0.462747       1.419138      -0.680561       0.001606      -0.015410       0.007890       0.017387      -0.005584       0.002916       0.002764      -0.005759       0.010174      -0.009209       0.003800       0.005409              1.614792       1.445560      -0.144192       0.060183       1.952901      -0.298975       1.445914           0.000000
           76              H       7.026113       3.071525       3.705858       0.200211       1.012041 0.76812192E+01  0.74542936E+02                                 1.672966                            1.625810      -1.167987       2.355285                    0.998596       3.205276       8.881625       0.489091       1.290448      -0.708426       0.012637      -0.009468      -0.007111       0.017318      -0.003943       0.004816       0.003379      -0.001525      -0.004171      -0.008307       0.003489       0.004817              1.684830       1.829206      -0.345419       0.074099       1.824035      -0.136163       1.401248           0.000001
           77              H       5.730161       3.614542       2.942178       0.219075       0.971326 0.71977324E+01  0.69510052E+02                                 1.694434                            1.624396      -1.343377       2.288175                    0.997145       3.308170       9.490083       0.461354       1.374737      -0.689430      -0.005038      -0.000929      -0.020433       0.021065      -0.004090       0.000582       0.006638      -0.010257      -0.000675      -0.007907      -0.002418       0.010324              1.722142       1.760218      -0.038575       0.447617       1.438928      -0.120635       1.967280           0.000001
           78              H       6.553417       4.586402       3.911649       0.188969       0.905604 0.68466553E+01  0.66007580E+02                                 1.666507                            1.621422      -1.434439       2.218606                    0.995758       3.687157      10.947986       0.441211       1.439941      -0.674165       0.003752       0.011459      -0.004662       0.012927      -0.004570       0.004193       0.001331      -0.002737      -0.005494      -0.007184       0.001160       0.006024              1.680926       1.557476       0.269074       0.058282       2.054878       0.011122       1.430424           0.000000
           79              H       9.056439      16.183752      10.320130       0.206044       0.874279 0.66173223E+01  0.62900202E+02                                 1.604575                            1.579143      -1.290843       2.302608                    0.997893       3.381452       9.787718       0.455978       1.413163      -0.681163      -0.013051      -0.000282       0.012251       0.017902       0.005032      -0.001126      -0.001177       0.007131       0.009986      -0.007857       0.002285       0.005571              1.605184       1.843158       0.113678      -0.262127       1.410596      -0.098682       1.561797           0.000000
           80              H       0.279392      16.974607       9.043579       0.198008       0.869645 0.64978894E+01  0.61467197E+02                                 1.597009                            1.561840      -1.190060       2.342857                    0.998455       3.398484       9.804340       0.459942       1.407772      -0.682004      -0.004140       0.013251      -0.006795       0.015457       0.004901       0.000161      -0.003573       0.005103      -0.002342      -0.006828       0.000446       0.006383              1.596066       1.470484      -0.134821       0.149177       1.552066      -0.279946       1.765649           0.000000
           81              H       1.222919      16.765755      10.318522       0.194788       0.931667 0.70906448E+01  0.68802971E+02                                 1.678725                            1.633917      -1.564080       2.153972                    0.995997       3.710068      10.969204       0.447073       1.411906      -0.679042       0.006800       0.009267       0.008323       0.014191       0.003079      -0.003252      -0.007918       0.005512       0.004724      -0.009338      -0.000508       0.009847              1.693828       1.875740       0.209806       0.375218       1.475303       0.183730       1.730441           0.000001
           82              H       3.408323      13.151214       9.112712       0.206308       0.855767 0.63613638E+01  0.60294255E+02                                 1.619849                            1.576765      -1.476065       2.218244                    0.995340       3.525431      10.425457       0.440926       1.465598      -0.670280       0.015974       0.000467      -0.006547       0.017270       0.005104      -0.000345       0.001292       0.003544       0.018114      -0.008529       0.002327       0.006203              1.634986       1.960083       0.090391      -0.290737       1.490538      -0.024973       1.454338           0.000000
           83              H       2.167378      12.143152       9.189884       0.197195       0.887249 0.67300713E+01  0.64913761E+02                                 1.670310                            1.627998      -1.698744       2.103576                    0.992118       3.784285      11.415038       0.430001       1.476793      -0.666740      -0.000881      -0.014877      -0.002787       0.015161       0.005091      -0.001873      -0.000695       0.006078       0.019338      -0.009159       0.001860       0.007299              1.693615       1.562518       0.220480       0.055154       2.064956       0.300087       1.453371           0.000001
           84              H       2.603713      12.970208      10.487336       0.198480       0.921257 0.70721556E+01  0.68117216E+02                                 1.638143                            1.611781      -1.264562       2.300699                    0.998772       3.439747       9.911316       0.461647       1.377499      -0.687873       0.005058      -0.007589       0.015247       0.017767       0.006142      -0.000031      -0.002972       0.001344       0.015959      -0.009177       0.002338       0.006839              1.636705       1.414557       0.006256      -0.050232       1.432612       0.186483       2.062946           0.000000
           85              H      10.369792      14.163917      14.670694       0.148409       1.117723 0.84780642E+01  0.84747915E+02                                 1.805147                            1.716223      -1.186789       2.317191                    0.996584       3.620206      10.346094       0.470318       1.302812      -0.703266      -0.009345       0.006314       0.021655       0.024416       0.002985      -0.003173       0.002499      -0.003595       0.020802      -0.008020      -0.000024       0.008044              1.866128       1.614253      -0.077517      -0.294667       1.540339       0.260065       2.443793           0.000001
           86              H       2.089681      13.289521      13.837881       0.152517       1.068095 0.81567603E+01  0.79173777E+02                                 1.644764                            1.606015      -0.739244       2.537016                    0.999701       3.121337       8.241249       0.532145       1.185803      -0.734363       0.018596      -0.016417       0.003032       0.024990      -0.004662       0.000701      -0.002496      -0.003927      -0.016674      -0.006157      -0.002122       0.008279              1.644045       1.767871      -0.291348       0.016816       1.729924       0.010237       1.434341           0.000002
           87              H       3.670931      14.286444      12.542037       0.113173       1.052449 0.77984825E+01  0.76119427E+02                                 1.709073                            1.632184      -0.962291       2.415665                    0.998079       3.532595       9.880932       0.489848       1.281031      -0.708313       0.015547      -0.029686      -0.003433       0.033687      -0.003129      -0.008035      -0.002982      -0.009443      -0.032110      -0.015524       0.004489       0.011035              1.739185       1.747578      -0.351536      -0.098427       2.011193       0.167773       1.458785           0.000000
           88              H       4.760837      16.143839      11.691538       0.099682       1.026350 0.72140247E+01  0.69301963E+02                                 1.702382                            1.584400      -0.869330       2.453718                    0.998296       3.574174      10.033522       0.488602       1.304918      -0.702553       0.032843      -0.004088      -0.019338       0.038332       0.000152      -0.015108      -0.002405       0.003619      -0.030395      -0.019143       0.003290       0.015853              1.771231       2.180071      -0.111084      -0.436998       1.445327       0.027849       1.688295           0.000000
           89              H       3.787475      18.265780      11.874822       0.108307       0.974897 0.68852383E+01  0.65016018E+02                                 1.610316                            1.522707      -0.783362       2.497386                    0.999519       3.408334       9.316247       0.513641       1.262830      -0.712263       0.016865       0.030543      -0.014132       0.037643       0.000016      -0.011810      -0.004253      -0.009509      -0.036704      -0.019509       0.007116       0.012394              1.640076       1.613807       0.316955      -0.179676       1.834250      -0.272734       1.472172           0.000000
           90              H       1.747514      18.488557      12.971305       0.101986       1.018933 0.73866957E+01  0.71666788E+02                                 1.707959                            1.612917      -1.233965       2.274786                    0.996037       3.773378      10.784857       0.478006       1.320703      -0.697657      -0.012123       0.033526       0.005142       0.036020       0.001319      -0.003179      -0.001243      -0.012408      -0.027947      -0.010476      -0.000649       0.011125              1.740734       1.624451      -0.375131      -0.064963       2.177855       0.003167       1.419895           0.000001
           91              H       5.830231      13.542928      10.485728       0.203429       0.813987 0.59582676E+01  0.55201692E+02                                 1.534715                            1.501202      -1.114249       2.385744                    0.998769       3.305475       9.463908       0.466105       1.418370      -0.680140      -0.011931       0.005969      -0.010426       0.016932       0.004798       0.002532      -0.002949      -0.007282       0.001307      -0.007824       0.001543       0.006281              1.540555       1.496742      -0.042513       0.283060       1.349238       0.041882       1.775686           0.000000
           92              H       5.875915      12.810552      11.905369       0.204809       0.932957 0.71605318E+01  0.68628416E+02                                 1.612198                            1.592563      -1.115817       2.382093                    0.999106       3.214203       8.998900       0.481136       1.328248      -0.699771      -0.009836      -0.005241       0.012694       0.016892       0.005584       0.001865      -0.003112      -0.006712       0.016471      -0.009917       0.002845       0.007071              1.603715       1.516914       0.170477      -0.156297       1.674825      -0.094322       1.619406           0.000001
           93              H       6.588223      14.230750      11.715655       0.210224       0.847304 0.61142540E+01  0.57011471E+02                                 1.581554                            1.524972      -1.103038       2.400531                    0.998415       3.264228       9.374469       0.460549       1.426302      -0.679223       0.001474       0.014060       0.009205       0.016870       0.005214       0.003408      -0.002399      -0.004593       0.012350      -0.009071       0.003628       0.005443              1.615623       1.446340       0.124179       0.094721       1.832506       0.369111       1.568023           0.000000
           94              H      10.133911      10.955942      11.564526       0.201602       1.007017 0.76352259E+01  0.74000642E+02                                 1.669011                            1.622255      -1.188580       2.346666                    0.998635       3.197503       8.860299       0.488928       1.292551      -0.707992       0.012150      -0.001431       0.011592       0.016854       0.006105       0.001006      -0.000459       0.003413       0.010854      -0.008228       0.003447       0.004781              1.680757       1.824525       0.235778       0.260643       1.621139       0.249968       1.596608           0.000001
           95              H       8.837958      10.023067      11.476100       0.220040       0.968587 0.71760311E+01  0.69276369E+02                                 1.694305                            1.624430      -1.355131       2.284199                    0.997047       3.305495       9.493371       0.460104       1.378952      -0.688623      -0.005235      -0.017068       0.011014       0.020977       0.002465       0.003321      -0.000901      -0.000618       0.029194      -0.007903      -0.002544       0.010447              1.721957       1.759878       0.406419      -0.190073       1.939424      -0.168165       1.466571           0.000001
           96              H       9.661215      10.376724      10.149709       0.189406       0.902904 0.68208569E+01  0.65692080E+02                                 1.662885                            1.618161      -1.436012       2.218372                    0.995612       3.679685      10.917673       0.441770       1.439581      -0.674256       0.003943      -0.009788      -0.007466       0.012926       0.005909       0.001869       0.001085       0.001263       0.007572      -0.007225       0.001245       0.005980              1.677191       1.554484      -0.083605      -0.261096       1.573650       0.263573       1.903440           0.000000
           97              H       5.948639      19.410292      12.979344       0.205603       0.874322 0.66146416E+01  0.62847320E+02                                 1.602478                            1.577064      -1.278655       2.307592                    0.997874       3.378049       9.765059       0.457196       1.410015      -0.681771      -0.013337       0.011019      -0.005981       0.018305      -0.003408      -0.003808      -0.003028      -0.000477      -0.012040      -0.007741       0.002293       0.005447              1.603102       1.840818      -0.283525       0.032466       1.607337      -0.016035       1.361151           0.000000
           98              H       6.494990      17.909339      12.932719       0.197916       0.870497 0.65053042E+01  0.61552300E+02                                 1.597753                            1.562461      -1.194990       2.340247                    0.998455       3.399617       9.807455       0.459989       1.407285      -0.682092      -0.004308      -0.012578      -0.007778       0.015403      -0.002354      -0.004435       0.001247       0.001179      -0.014668      -0.006878       0.000347       0.006531              1.596845       1.471081       0.197013       0.042192       1.955943       0.047511       1.363512           0.000000
           99              H       7.438518      19.117899      12.476119       0.194848       0.932982 0.71047946E+01  0.68990771E+02                                 1.681790                            1.636705      -1.578720       2.147840                    0.995985       3.716190      10.999727       0.446114       1.413906      -0.678643       0.006851       0.002414      -0.012106       0.014117      -0.004334      -0.000982       0.001772      -0.005102      -0.027036      -0.009231      -0.000523       0.009754              1.696993       1.879371       0.220850      -0.370545       1.510102      -0.203063       1.701506           0.000001
          100              H       6.516128      10.598570       0.131835       0.206269       0.854555 0.63491100E+01  0.60146207E+02                                 1.618188                            1.575168      -1.473313       2.219910                    0.995340       3.521399      10.409132       0.441203       1.465453      -0.670329       0.016339      -0.005871       0.002571       0.017551      -0.002771      -0.004179      -0.005415      -0.003784      -0.002767      -0.008494       0.002109       0.006385              1.633299       1.957947      -0.296723       0.066864       1.483632       0.028114       1.458319           0.000000
          101              H       5.275183      11.169433       0.966256       0.196461       0.890106 0.67579033E+01  0.65252438E+02                                 1.673985                            1.631394      -1.704174       2.100758                    0.992081       3.793181      11.449721       0.429521       1.476852      -0.666703      -0.000879       0.005235       0.014649       0.015581      -0.004123      -0.003447      -0.005233      -0.003903      -0.011310      -0.009197       0.001899       0.007298              1.697436       1.565728      -0.062608      -0.219217       1.348871       0.115162       2.177709           0.000001
          102              H       8.819313      21.161870      15.678752       0.198153       0.924059 0.70992437E+01  0.68439534E+02                                 1.640810                            1.614282      -1.265784       2.299462                    0.998755       3.445783       9.931284       0.461566       1.376505      -0.688037       0.005511       0.016819      -0.001007       0.017727      -0.003271      -0.005407      -0.002393      -0.008023      -0.011336      -0.009441       0.002349       0.007092              1.639400       1.416588      -0.046619       0.019702       1.746778      -0.367287       1.754834           0.000000
          103              H       7.261997      24.187910      12.553291       0.147867       1.119513 0.84953896E+01  0.84966858E+02                                 1.807282                            1.718140      -1.184255       2.317838                    0.996586       3.623878      10.360335       0.469975       1.303062      -0.703213      -0.009586       0.015719      -0.016866       0.024969      -0.004096      -0.001158      -0.004925      -0.007823       0.007017      -0.007852      -0.000017       0.007868              1.868415       1.616062      -0.216757       0.214770       1.995273      -0.522167       1.993911           0.000001
          104              H       8.305285      23.903871      13.726946       0.153770       1.064491 0.81242800E+01  0.78805303E+02                                 1.643832                            1.605128      -0.750974       2.533429                    0.999675       3.114175       8.228231       0.530970       1.189229      -0.733597       0.018223       0.010495       0.012467       0.024446       0.002878       0.003542       0.005717       0.001535      -0.000586      -0.006182      -0.001956       0.008138              1.643128       1.766869       0.160036       0.243721       1.498538       0.122702       1.663976           0.000002
          105              H       0.563133      22.283175      13.511508       0.113169       1.051523 0.77906222E+01  0.76023727E+02                                 1.708076                            1.631377      -0.964761       2.414658                    0.998016       3.531756       9.877434       0.489961       1.281055      -0.708308       0.015605       0.011800       0.027361       0.033636      -0.005294       0.006763       0.010499       0.003274       0.007094      -0.015456       0.004307       0.011149              1.738127       1.746664       0.090365       0.353129       1.450895       0.154978       2.016821           0.000000
          106              H       1.653039      20.617924      12.328206       0.098372       1.031174 0.72527981E+01  0.69749337E+02                                 1.705609                            1.586957      -0.873747       2.450646                    0.998194       3.581156      10.049797       0.489120       1.302135      -0.703115       0.033345      -0.014939       0.013091       0.038813      -0.013246       0.007588       0.007224       0.011271      -0.006398      -0.019417       0.003574       0.015843              1.774822       2.185560      -0.324299       0.316027       1.606237      -0.119687       1.532668           0.000000
          107              H       0.679677      19.715681      10.398910       0.107822       0.975715 0.68907348E+01  0.65057345E+02                                 1.608660                            1.521330      -0.773511       2.500961                    0.999594       3.406997       9.300830       0.515066       1.259542      -0.712986       0.017284      -0.027625      -0.019577       0.038015      -0.010051       0.005947       0.012119       0.003853       0.003742      -0.019362       0.007044       0.012318              1.638324       1.612162      -0.313308      -0.184181       1.796714       0.292478       1.506097           0.000000
          108              H       7.963117      20.553875       9.657738       0.102908       1.014055 0.73443275E+01  0.71167472E+02                                 1.704285                            1.609710      -1.235268       2.275522                    0.996031       3.764839      10.760770       0.477752       1.323044      -0.697209      -0.012110      -0.012194      -0.031287       0.035697      -0.003438       0.000490       0.009360       0.001732       0.014644      -0.010544      -0.000636       0.011180              1.736908       1.621045       0.130802       0.356035       1.603312       0.325392       1.986368           0.000001
          109              H       2.722431      20.874117      15.183566       0.201859       0.816088 0.59729338E+01  0.55332600E+02                                 1.532954                            1.499491      -1.096503       2.392377                    0.998789       3.302891       9.434351       0.468362       1.411664      -0.681426      -0.012077      -0.012520       0.000386       0.017400      -0.000066      -0.005347       0.002735      -0.007437       0.000245      -0.007731       0.001611       0.006120              1.538774       1.494847       0.266012      -0.104551       1.631209      -0.205345       1.490266           0.000000
          110              H       2.768116      22.469750      15.108001       0.204395       0.937600 0.72085396E+01  0.69217141E+02                                 1.618655                            1.598784      -1.129314       2.375662                    0.999085       3.223896       9.040020       0.479707       1.329731      -0.699444      -0.009598       0.013685      -0.001961       0.016830      -0.001277      -0.005813      -0.000433      -0.013224      -0.002519      -0.010016       0.002859       0.007157              1.610114       1.522938      -0.222120      -0.069890       1.721945       0.071615       1.585458           0.000001
          111              H       3.480424      21.595354      13.972932       0.209497       0.848982 0.61285537E+01  0.57171283E+02                                 1.582777                            1.526061      -1.097996       2.402507                    0.998477       3.267162       9.381366       0.460754       1.425007      -0.679460       0.001618       0.000950      -0.016774       0.016879       0.000356      -0.006259      -0.000459      -0.009712      -0.001783      -0.009142       0.003749       0.005393              1.616903       1.447356       0.019885      -0.155202       1.315277      -0.069864       2.088077           0.000000
          112              H       3.918319      13.819540       0.807089       0.200498       1.009076 0.76522706E+01  0.74188464E+02                                 1.669373                            1.622488      -1.182750       2.348711                    0.998648       3.200786       8.863437       0.489729       1.290042      -0.708515       0.012763       0.010946      -0.004776       0.017479      -0.002203      -0.005659      -0.002933      -0.002310      -0.005797      -0.008098       0.003393       0.004705              1.681166       1.825145       0.107985      -0.335006       1.386382      -0.114489       1.831972           0.000001
          113              H       2.622366      14.209398       1.659195       0.219571       0.972305 0.72085875E+01  0.69654148E+02                                 1.696766                            1.626566      -1.351494       2.284594                    0.997112       3.311049       9.506830       0.460559       1.376336      -0.689101      -0.005141       0.018163       0.009411       0.021093       0.001682      -0.003851      -0.005716      -0.012056      -0.005558      -0.007934      -0.002516       0.010450              1.724540       1.762562      -0.368949      -0.257674       1.733167       0.289709       1.677892           0.000001
          114              H       3.445621      12.883881       2.016115       0.188514       0.904192 0.68327923E+01  0.65837234E+02                                 1.664685                            1.619753      -1.430489       2.220502                    0.995712       3.683227      10.931468       0.441471       1.439894      -0.674205       0.004022      -0.001750       0.012338       0.013095      -0.001291      -0.006065      -0.002504      -0.000919       0.000281      -0.007216       0.001180       0.006035              1.679050       1.555999      -0.184787       0.203475       1.594531      -0.275322       1.886620           0.000000
          115              H       2.840842      20.099969       8.855472       0.206214       0.872963 0.66027038E+01  0.62714385E+02                                 1.601796                            1.576456      -1.285410       2.305229                    0.997819       3.375999       9.762095       0.456865       1.411474      -0.681499      -0.013183      -0.010420      -0.006493       0.018014      -0.001580       0.004807       0.004249       0.001608      -0.006146      -0.007755       0.002345       0.005410              1.602406       1.839936       0.169647       0.228986       1.436052       0.114453       1.531229           0.000000
          116              H       3.387192      20.810068      10.178648       0.197678       0.869661 0.64960561E+01  0.61430646E+02                                 1.595521                            1.560394      -1.193373       2.341026                    0.998415       3.395674       9.786959       0.460809       1.405562      -0.682438      -0.004100      -0.000622       0.015152       0.015709      -0.002608       0.004184       0.002438       0.007346       0.003160      -0.006885       0.000438       0.006447              1.594599       1.469213      -0.061823      -0.191247       1.468563       0.232215       1.846019           0.000000
          117              H       4.330721      19.810360       9.360305       0.195423       0.932768 0.71041038E+01  0.68989955E+02                                 1.682185                            1.637149      -1.581582       2.146533                    0.995934       3.716876      11.006171       0.445791       1.414810      -0.678460       0.006569      -0.011450       0.003737       0.013719       0.001185       0.004268       0.006038       0.008824       0.013342      -0.009328      -0.000347       0.009675              1.697364       1.879665      -0.431261      -0.005948       1.829930       0.018639       1.382496           0.000001
          118              H       9.623921       4.097224       6.832926       0.206883       0.852895 0.63351127E+01  0.59991743E+02                                 1.617360                            1.574466      -1.478233       2.218098                    0.995342       3.519801      10.408880       0.440784       1.467383      -0.669983       0.015959       0.005261       0.003801       0.017228      -0.002311       0.004531       0.004033      -0.005842      -0.009283      -0.008474       0.002239       0.006235              1.632437       1.956578       0.205988       0.223031       1.439790      -0.003197       1.500944           0.000000
          119              H       8.382978       4.534422       5.921333       0.197500       0.886138 0.67195848E+01  0.64787674E+02                                 1.669028                            1.626841      -1.692234       2.106487                    0.992296       3.781081      11.403363       0.430107       1.476996      -0.666713      -0.001073       0.009772      -0.011493       0.015124      -0.000742       0.005320       0.005805      -0.002639      -0.007407      -0.009024       0.001720       0.007304              1.692281       1.561364      -0.157667       0.163092       1.864540      -0.414239       1.650939           0.000001
          120              H       5.711519      21.561936       5.988859       0.198815       0.920889 0.70683262E+01  0.68066673E+02                                 1.637194                            1.610923      -1.269656       2.298301                    0.998677       3.438298       9.904036       0.461981       1.376780      -0.688008       0.005189      -0.009360      -0.014013       0.017633      -0.003101       0.005331       0.005292      -0.002438       0.004354      -0.009238       0.002359       0.006879              1.635739       1.413917       0.040261       0.030512       2.065297       0.179391       1.428002           0.000000
          121              C       5.953298       8.627654      10.897472       0.655461      20.883502 0.25148944E+03  0.52226940E+04                                 7.081332                            5.688789      -0.072545       2.034216                    0.999654      22.066818      62.166162       0.611195       0.482560      -1.012665       0.011490      -0.011623      -0.024164       0.029172       0.042953      -0.047503      -0.034606       0.009874      -0.000971      -0.046914      -0.037147       0.084061              7.837873       7.691821      -2.923761       1.814712       9.571720       0.523500       6.250079           0.000001
          122              C       4.826099       9.626804      10.846346      -0.402923      32.699620 0.50319183E+03  0.12295110E+05                                 8.847979                            7.392628      -0.307171       1.872403                    0.998704      32.160846      94.878674       0.615477       0.407282      -1.067970      -0.017019      -0.005212      -0.044380       0.047817       0.012804       0.005265       0.002631      -0.006086       0.088289      -0.027986      -0.002439       0.030425              9.688014       9.897543      -2.302394       1.726760      10.711696      -0.899877       8.454804           0.000002
          123              C       4.193974       9.797785       9.492301       0.156030      30.858199 0.41571329E+03  0.96649163E+04                                 8.744987                            6.971354      -0.171001       1.962493                    0.999046      26.249205      75.050158       0.600939       0.438401      -1.050569       0.028604      -0.012133       0.042063       0.052294      -0.019782       0.027371      -0.000181       0.001522       0.088247      -0.040322      -0.003727       0.044050              9.665147      11.455771       2.206198       2.040984       7.822078      -2.134906       9.717593           0.000000
          124              C       2.953961       9.215782       9.274933      -0.165137      31.910163 0.46097561E+03  0.11012843E+05                                 8.738885                            7.186730       0.109565       2.010089                    0.998710      29.848782      86.899765       0.610195       0.420161      -1.060333      -0.009937       0.001461      -0.025426       0.027338      -0.000836      -0.009947      -0.011715      -0.025141       0.044865      -0.023248      -0.000917       0.024165              9.471982      12.191062       2.614577       1.829692       7.285873      -1.032229       8.939010           0.000000
          125              C       2.298527       9.334689       8.066390      -0.075039      29.846064 0.43556515E+03  0.10262172E+05                                 8.414511                            7.022271       0.192754       2.042495                    0.999624      28.877659      83.566284       0.612332       0.424554      -1.057285       0.030701       0.008355       0.008156       0.032846       0.015549       0.006542       0.003437       0.005415      -0.038360      -0.014673      -0.008938       0.023611              8.986282      10.400270       2.557521       1.138837       7.221979      -1.133270       9.336597           0.000000
          126              C       2.867255      10.061774       7.035985      -0.102717      29.781664 0.42557841E+03  0.99358876E+04                                 8.281133                            6.854808       0.392186       2.106779                    0.999789      28.563789      81.395301       0.633631       0.414040      -1.067470       0.013414       0.002045       0.023974       0.027548       0.000057       0.016820      -0.006070      -0.002965       0.046972      -0.018450      -0.006603       0.025053              8.939071      10.788405       2.804479       1.154129       6.991057      -0.922692       9.037753          -0.000000
          127              C       4.083959      10.678028       7.248689      -0.095222      31.865845 0.45026649E+03  0.10715858E+05                                 8.812890                            7.169826       0.010442       1.976219                    0.999692      29.553601      86.451108       0.601132       0.428133      -1.053207      -0.012215      -0.006499       0.029918       0.032963      -0.014821      -0.013082      -0.007957      -0.031632       0.001360      -0.029531       0.007668       0.021863              9.614196      11.886608       3.167842       1.696343       7.274590      -0.669856       9.681391          -0.000000
          128              C       4.758973      10.559678       8.454661      -0.096576      36.986847 0.48877635E+03  0.11764154E+05                                 9.602254                            7.373737       0.041945       2.018393                    0.998499      28.216877      80.536802       0.610041       0.417154      -1.069920      -0.026073      -0.011746      -0.023551       0.037046      -0.020836       0.014569       0.000959      -0.003262      -0.031245      -0.025365      -0.003089       0.028455             11.075550      13.729564       4.934807       1.497720       9.638872      -1.465785       9.858212           0.000000
          129              C       6.053993      11.302915       8.600162       0.598911      22.059400 0.25053023E+03  0.51932034E+04                                 7.237035                            5.618571       0.097395       2.089942                    0.999662      22.306699      62.602709       0.625328       0.472523      -1.018902       0.047878       0.024557      -0.002073       0.053848      -0.051750      -0.039349       0.043445      -0.038456       0.094421      -0.071718      -0.022183       0.093902              8.163926       9.969766       3.003290       1.398816       7.970289      -1.403393       6.551722           0.000002
          130              C       9.164277       7.177660      10.133631      -0.836943      35.525371 0.70488548E+03  0.18458478E+05                                 8.705061                            8.243771       0.656078       2.102786                    0.997804      37.582490     109.288839       0.646940       0.361547      -1.116888       0.030126       0.027745      -0.018853       0.045087      -0.015060       0.014415       0.012687      -0.011997       0.019812      -0.029581       0.011966       0.017614              8.997649       9.371702       0.406431      -0.369725      10.642792      -0.903989       6.978455          -0.000001
          131              C       3.073926      24.182619      12.306502      -0.826334      34.747917 0.67382338E+03  0.17528043E+05                                 8.673412                            8.130085       0.379936       2.019363                    0.996442      37.935258     111.617308       0.640094       0.367854      -1.106952      -0.017493      -0.006688       0.043456       0.047320      -0.024962      -0.000164       0.010939      -0.006596       0.000396      -0.027178      -0.000542       0.027720              8.937384       8.824238      -0.050402       0.372284       9.124936      -1.913872       8.862977           0.000001
          132              C       8.801601      11.486426       6.309926      -0.842936      35.184835 0.73495895E+03  0.19507818E+05                                 8.702244                            8.485589       0.395951       2.017982                    0.996480      38.484253     113.804364       0.628099       0.367394      -1.109010       0.016978      -0.038968      -0.018672       0.046427       0.020888      -0.009020      -0.009726       0.012281       0.007409      -0.023267      -0.004132       0.027399              8.750814       8.712356      -0.145172       0.062036       8.604478       0.754183       8.935609          -0.000001
          133              C       6.798935      14.850344       6.567487      -0.839000      35.912114 0.73804878E+03  0.19612600E+05                                 8.825920                            8.490309       0.340212       2.004326                    0.995884      38.384992     113.618637       0.629307       0.366263      -1.109740      -0.032894       0.033774      -0.006843       0.047640       0.022351       0.000834      -0.019183       0.004457       0.043378      -0.034453       0.005403       0.029050              8.985880       9.461346      -0.825481      -0.701366       9.790949       0.756779       7.705345          -0.000000
          134              C      -0.262295      14.405998       3.156973       0.656273      20.871008 0.25130862E+03  0.52181978E+04                                 7.079705                            5.687521      -0.069488       2.035309                    0.999666      22.059368      62.148435       0.611115       0.482692      -1.012557       0.010345      -0.015431       0.022024       0.028813      -0.062480      -0.013235       0.014604      -0.023030      -0.101522      -0.046681      -0.037068       0.083750              7.836000       7.690602       3.032878       1.623386       6.625749       1.175749       9.191650           0.000001
          135              C      -1.389494      13.862146       2.317246      -0.403060      32.728710 0.50379065E+03  0.12314339E+05                                 8.857998                            7.401086      -0.309546       1.871570                    0.998730      32.175788      94.964058       0.614572       0.407729      -1.067596      -0.020102      -0.034951       0.027313       0.048700      -0.003526      -0.013178      -0.019458      -0.033826      -0.001360      -0.028136      -0.001969       0.030105              9.699149       9.909313       2.652888       1.134577       9.810614       1.429105       9.377520           0.000001
          136              C       7.301779      12.604019       2.846195       0.154933      30.876866 0.41604630E+03  0.96746494E+04                                 8.748127                            6.973761      -0.168613       1.963102                    0.999091      26.260781      75.092362       0.600881       0.438353      -1.050592       0.028764       0.042658      -0.010110       0.052434       0.033465       0.003543      -0.019628      -0.031927      -0.014397      -0.040225      -0.003894       0.044119              9.668559      11.459805       0.665557      -2.931189      11.097012       0.247723       6.448861           0.000000
          137              C       6.061766      12.706774       3.458908      -0.164169      31.862943 0.46009704E+03  0.10986773E+05                                 8.731875                            7.181191       0.107042       2.009922                    0.998635      29.820677      86.802005       0.610254       0.420315      -1.060221      -0.010025      -0.021978       0.011205       0.026628      -0.007835       0.005607       0.001554      -0.043478      -0.008006      -0.023392      -0.001062       0.024454              9.464113      12.180103       0.276739      -3.175530       9.412906      -0.199471       6.799328           0.000000
          138              C       5.406331      11.600691       3.960203      -0.075684      29.887001 0.43638255E+03  0.10286587E+05                                 8.423290                            7.029941       0.186604       2.040238                    0.999595      28.904197      83.672997       0.611836       0.424685      -1.057169       0.031033       0.003550      -0.011343       0.033231      -0.001358      -0.016809       0.005126       0.021927       0.006935      -0.015108      -0.008684       0.023792              8.995490      10.409776      -0.292627      -2.786274       9.800152      -0.349277       6.776544           0.000000
          139              C       5.975058      10.344791       3.845732      -0.103006      29.791110 0.42579627E+03  0.99419120E+04                                 8.281185                            6.855070       0.391386       2.106170                    0.999779      28.571400      81.411898       0.633848       0.413860      -1.067622       0.013028       0.020067      -0.014048       0.027745       0.013622      -0.008251      -0.006342      -0.023954      -0.017967      -0.017673      -0.006328       0.024001              8.939012      10.788429      -0.403948      -3.005727       9.324806      -0.424282       6.703801          -0.000000
          140              C       7.191762      10.220872       3.205687      -0.095559      31.858102 0.45011882E+03  0.10711265E+05                                 8.810086                            7.167299       0.017159       1.978720                    0.999664      29.550041      86.431076       0.601419       0.427972      -1.053326      -0.012515       0.029209      -0.009654       0.033211      -0.004259       0.019281       0.010816      -0.026963       0.014966      -0.029579       0.007640       0.021938              9.611026      11.881097      -0.116858      -3.589160       9.659464      -0.706338       7.292517          -0.000000
          141              C       7.866777      11.324449       2.705196      -0.095258      36.947852 0.48817372E+03  0.11747084E+05                                 9.600159                            7.372720       0.035440       2.016660                    0.998577      28.198026      80.497913       0.609590       0.417554      -1.069567      -0.026469      -0.013909       0.022285       0.037292       0.022408       0.010459       0.006443       0.009394       0.008950      -0.024492      -0.002982       0.027474             11.072450      13.723930      -1.169106      -5.019821      11.071721       0.637448       8.421700           0.000000
          142              C      -0.161603      11.078838       1.988783       0.598802      22.059471 0.25054794E+03  0.51935416E+04                                 7.236843                            5.618716       0.095686       2.089482                    0.999703      22.304345      62.591177       0.625344       0.472514      -1.018930       0.047950      -0.014816      -0.020544       0.054229      -0.008690       0.064646      -0.033918      -0.021391       0.146762      -0.071673      -0.022999       0.094671              8.163450       9.968673      -0.289971      -3.299953       8.121577       1.316035       6.400099           0.000002
          143              C       2.948683      14.469490       4.794624      -0.840857      35.609394 0.70717486E+03  0.18531385E+05                                 8.713404                            8.252044       0.658739       2.102995                    0.997863      37.636926     109.445627       0.647288       0.361100      -1.117357       0.030441      -0.029037      -0.014514       0.044503       0.020085       0.005170      -0.008302      -0.003820       0.044297      -0.029563       0.011508       0.018055              9.006553       9.382639      -0.525465      -0.170233       8.686901       2.042532       8.950121          -0.000001
          144              C      -0.033872      17.131106       5.058938      -0.829737      34.858791 0.67691430E+03  0.17628324E+05                                 8.692478                            8.149500       0.378478       2.018146                    0.996446      38.007409     111.886864       0.639248       0.367925      -1.106916      -0.017148       0.040973      -0.014771       0.046808       0.011293       0.021545      -0.003578       0.005326       0.036410      -0.026023      -0.001624       0.027647              8.957038       8.842444       0.343896      -0.143274      10.615884       1.070679       7.412785           0.000001
          145              C       2.586002       9.003679       2.974976      -0.842191      35.146378 0.73370936E+03  0.19465040E+05                                 8.692325                            8.474866       0.400577       2.019709                    0.996504      38.456992     113.670374       0.628930       0.367090      -1.109315       0.017801       0.002744       0.043150       0.046758      -0.018831      -0.013759       0.001158      -0.004491      -0.039954      -0.023472      -0.004700       0.028172              8.741069       8.703047       0.128337       0.090931       8.191977      -0.520073       9.328182          -0.000001
          146              C       3.691130      16.827112      16.010430      -0.837264      35.874254 0.73697271E+03  0.19578134E+05                                 8.821578                            8.485483       0.337099       2.003589                    0.995873      38.364707     113.565666       0.629293       0.366381      -1.109578      -0.031539      -0.021959      -0.025857       0.046319      -0.009959      -0.018866      -0.000586      -0.032056      -0.060122      -0.033804       0.004391       0.029413              8.981553       9.453136      -0.194570       1.062495       7.568292       0.523208       9.923229           0.000000
          147              C       2.845502       4.813355       2.023028       0.654260      20.904820 0.25178753E+03  0.52303600E+04                                 7.084920                            5.691225      -0.071596       2.034377                    0.999695      22.082119      62.215201       0.611224       0.482401      -1.012762       0.010377       0.026306       0.001894       0.028342       0.019925       0.061146       0.019806       0.036907       0.077409      -0.046915      -0.037511       0.084426              7.842200       7.696285      -0.110041      -3.441947       7.536964      -1.701036       8.293350           0.000001
          148              C       1.718302       4.358057       2.913881      -0.403262      32.747749 0.50412431E+03  0.12324731E+05                                 8.860662                            7.402706      -0.315883       1.869419                    0.998869      32.188649      95.015571       0.614599       0.407638      -1.067638      -0.018375       0.041328       0.017122       0.048361      -0.009933       0.008410       0.016744      -0.036674      -0.013964      -0.026817      -0.002806       0.029623              9.702537       9.912877      -0.344893      -2.866228       8.250897      -0.528008      10.943837           0.000002
          149              C       1.086176       5.445204       3.738977       0.154837      30.892118 0.41625390E+03  0.96813086E+04                                 8.752777                            6.976849      -0.169002       1.962912                    0.999063      26.271306      75.145399       0.600536       0.438522      -1.050423       0.029204      -0.030255      -0.031877       0.052767      -0.013308      -0.031390       0.020114      -0.030793      -0.014349      -0.040767      -0.003591       0.044357              9.674175      11.467132      -2.873714       0.889799       7.400508       1.889849      10.154884           0.000000
          150              C       9.169564       5.924451       3.343632      -0.164788      31.908710 0.46093395E+03  0.11012306E+05                                 8.742404                            7.189690       0.103940       2.008584                    0.998667      29.845770      86.911013       0.609612       0.420545      -1.060023      -0.009114       0.020588       0.012636       0.025819       0.008840       0.004528       0.010394      -0.022136       0.052909      -0.023002      -0.001368       0.024371              9.475986      12.197999      -2.893869       1.348962       7.634805       1.231794       8.595154           0.000000
          151              C       8.514129       6.911627       4.050880      -0.073013      29.780242 0.43424125E+03  0.10222646E+05                                 8.400629                            7.010232       0.195113       2.043797                    0.999599      28.833338      83.389345       0.613068       0.424390      -1.057444       0.030066      -0.012077       0.002382       0.032489      -0.014440       0.010281      -0.009184       0.015710      -0.012014      -0.015566      -0.009263       0.024829              8.971801      10.385482      -2.262056       1.643851       7.813374       1.479001       8.716545           0.000000
          152              C       9.082856       7.440442       5.195757      -0.103245      29.829389 0.42648411E+03  0.99630377E+04                                 8.293012                            6.865096       0.386331       2.104620                    0.999810      28.592349      81.520270       0.632697       0.414402      -1.067160       0.012949      -0.021452      -0.010330       0.027103      -0.014258      -0.007886       0.012445      -0.015095       0.016098      -0.018822      -0.005860       0.024682              8.951874      10.805222      -2.404132       1.856388       7.736475       1.347769       8.313926          -0.000000
          153              C       0.976159       6.948107       5.623096      -0.096210      31.887962 0.45069554E+03  0.10727953E+05                                 8.813643                            7.170426       0.009183       1.975794                    0.999699      29.564832      86.473910       0.601498       0.427797      -1.053479      -0.013266      -0.022981      -0.021422       0.034103       0.018568      -0.006005      -0.002736      -0.013932       0.057240      -0.029610       0.007572       0.022038              9.615045      11.887223      -3.053299       1.895197       8.500492       1.377319       8.457419           0.000000
          154              C       1.651173       5.962880       4.917617      -0.094966      36.932896 0.48787490E+03  0.11737203E+05                                 9.594557                            7.368101       0.041679       2.018586                    0.998541      28.188885      80.442580       0.610121       0.417286      -1.069820      -0.025888       0.025806       0.002107       0.036614      -0.002540      -0.024771      -0.007385       0.007127       0.004786      -0.025032      -0.002290       0.027322             11.066492      13.716879      -3.760874       3.521530       8.527376       0.827742      10.955219           0.000000
          155              C       2.946193       5.465254       5.488528       0.598099      22.057357 0.25050621E+03  0.51924302E+04                                 7.235438                            5.617546       0.101110       2.091051                    0.999681      22.305917      62.592918       0.625530       0.472396      -1.019000       0.048564      -0.010247       0.022520       0.054504       0.060563      -0.024707      -0.010524      -0.098617      -0.083508      -0.071810      -0.023543       0.095353              8.161997       9.966719      -2.712132       1.901046       5.689908       0.087354       8.829363           0.000002
          156              C       6.056482       6.199857       1.149218      -0.838005      35.547226 0.70550042E+03  0.18478563E+05                                 8.707291                            8.245969       0.659492       2.103432                    0.997773      37.603606     109.361133       0.647020       0.361424      -1.116985       0.031881       0.003629       0.032969       0.046006      -0.004810      -0.020810      -0.004483      -0.025712      -0.024306      -0.030184       0.012354       0.017830              8.999811       9.374177       0.112143       0.537834       7.112686      -1.132844      10.512571          -0.000001
          157              C       6.181721      14.380289      14.789507      -0.826722      34.774930 0.67458904E+03  0.17553092E+05                                 8.679158                            8.135952       0.377565       2.018511                    0.996383      37.950485     111.681538       0.639710       0.367967      -1.106857      -0.017620      -0.032866      -0.028040       0.046657       0.013045      -0.020715      -0.007865      -0.013862      -0.019512      -0.026176      -0.001980       0.028155              8.943382       8.829013      -0.298565      -0.228727       7.276698       0.847727      10.724435           0.000001
          158              C       5.693799       7.356901       6.792572      -0.843313      35.184527 0.73487406E+03  0.19503763E+05                                 8.699601                            8.482699       0.401708       2.019631                    0.996526      38.482584     113.770568       0.628513       0.367186      -1.109237       0.017809       0.035039      -0.024619       0.046379      -0.002290       0.022237       0.008926       0.012284       0.014296      -0.022554      -0.004616       0.027171              8.748364       8.710115       0.015836      -0.156997       9.504651      -0.234203       8.030327          -0.000001
          159              C       0.583337      24.016557       9.577029      -0.840237      35.944834 0.73901683E+03  0.19643996E+05                                 8.830751                            8.495683       0.341911       2.004608                    0.995880      38.401536     113.669557       0.629154       0.366247      -1.109796      -0.032663      -0.011468       0.032523       0.047498      -0.011798       0.018288       0.020548       0.001929       0.041731      -0.034440       0.004877       0.029563              8.990780       9.465839       1.021008      -0.366770       8.885897      -1.283126       8.620604           0.000000
          160              C       3.370102      19.219353       5.180001       0.655461      20.883503 0.25148946E+03  0.52226945E+04                                 7.081332                            5.688789      -0.072545       2.034216                    0.999654      22.066819      62.166164       0.611196       0.482560      -1.012665      -0.011490       0.011623       0.024164       0.029172       0.042953      -0.047503      -0.034606       0.009874      -0.000971      -0.046914      -0.037147       0.084061              7.837873       7.691821      -2.923761       1.814712       9.571720       0.523500       6.250079           0.000001
          161              C       4.497301      18.220203       5.231127      -0.402923      32.699615 0.50319172E+03  0.12295107E+05                                 8.847978                            7.392627      -0.307170       1.872403                    0.998704      32.160843      94.878661       0.615477       0.407282      -1.067970       0.017019       0.005212       0.044380       0.047817       0.012804       0.005264       0.002631      -0.006086       0.088289      -0.027986      -0.002439       0.030425              9.688013       9.897542      -2.302394       1.726760      10.711695      -0.899877       8.454803           0.000001
          162              C       5.129426      18.049222       6.585172       0.156030      30.858199 0.41571330E+03  0.96649164E+04                                 8.744986                            6.971354      -0.171001       1.962493                    0.999046      26.249205      75.050157       0.600939       0.438401      -1.050569      -0.028604       0.012133      -0.042063       0.052294      -0.019782       0.027371      -0.000181       0.001522       0.088247      -0.040322      -0.003727       0.044050              9.665147      11.455770       2.206198       2.040984       7.822078      -2.134906       9.717593           0.000000
          163              C       6.369439      18.631225       6.802540      -0.165137      31.910162 0.46097560E+03  0.11012843E+05                                 8.738885                            7.186730       0.109565       2.010089                    0.998710      29.848782      86.899766       0.610195       0.420161      -1.060333       0.009937      -0.001462       0.025426       0.027338      -0.000836      -0.009947      -0.011715      -0.025141       0.044865      -0.023248      -0.000917       0.024165              9.471982      12.191062       2.614577       1.829692       7.285873      -1.032229       8.939010           0.000000
          164              C       7.024873      18.512318       8.011083      -0.075039      29.846065 0.43556516E+03  0.10262172E+05                                 8.414511                            7.022271       0.192754       2.042495                    0.999624      28.877660      83.566287       0.612332       0.424554      -1.057285      -0.030701      -0.008355      -0.008156       0.032846       0.015549       0.006542       0.003437       0.005415      -0.038360      -0.014673      -0.008938       0.023611              8.986282      10.400270       2.557521       1.138837       7.221979      -1.133270       9.336597           0.000000
          165              C       6.456145      17.785233       9.041488      -0.102717      29.781664 0.42557841E+03  0.99358876E+04                                 8.281133                            6.854808       0.392186       2.106780                    0.999789      28.563789      81.395300       0.633631       0.414040      -1.067470      -0.013414      -0.002045      -0.023974       0.027548       0.000057       0.016820      -0.006070      -0.002965       0.046972      -0.018450      -0.006603       0.025053              8.939071      10.788405       2.804479       1.154129       6.991056      -0.922692       9.037753          -0.000000
          166              C       5.239441      17.168979       8.828784      -0.095223      31.865846 0.45026651E+03  0.10715859E+05                                 8.812891                            7.169827       0.010442       1.976219                    0.999692      29.553602      86.451113       0.601132       0.428133      -1.053207       0.012215       0.006499      -0.029918       0.032963      -0.014821      -0.013082      -0.007957      -0.031632       0.001360      -0.029531       0.007668       0.021863              9.614197      11.886609       3.167843       1.696343       7.274590      -0.669856       9.681392          -0.000000
          167              C       4.564427      17.287329       7.622812      -0.096576      36.986849 0.48877639E+03  0.11764155E+05                                 9.602254                            7.373737       0.041945       2.018393                    0.998499      28.216878      80.536804       0.610041       0.417154      -1.069920       0.026073       0.011746       0.023551       0.037046      -0.020836       0.014569       0.000959      -0.003262      -0.031245      -0.025365      -0.003089       0.028455             11.075550      13.729564       4.934807       1.497720       9.638873      -1.465785       9.858213           0.000000
          168              C       3.269407      16.544092       7.477311       0.598911      22.059400 0.25053023E+03  0.51932034E+04                                 7.237035                            5.618571       0.097395       2.089942                    0.999662      22.306699      62.602710       0.625328       0.472523      -1.018902      -0.047878      -0.024557       0.002073       0.053848      -0.051750      -0.039349       0.043445      -0.038456       0.094422      -0.071718      -0.022183       0.093902              8.163926       9.969766       3.003290       1.398816       7.970290      -1.403393       6.551722           0.000002
          169              C       0.159123      20.669347       5.943842      -0.836943      35.525371 0.70488550E+03  0.18458479E+05                                 8.705062                            8.243771       0.656078       2.102786                    0.997804      37.582490     109.288843       0.646940       0.361547      -1.116888      -0.030126      -0.027745       0.018853       0.045087      -0.015060       0.014415       0.012687      -0.011997       0.019812      -0.029580       0.011966       0.017614              8.997650       9.371702       0.406431      -0.369725      10.642792      -0.903989       6.978455          -0.000001
          170              C       6.249474       3.664388       3.770971      -0.826334      34.747916 0.67382335E+03  0.17528042E+05                                 8.673412                            8.130084       0.379936       2.019363                    0.996442      37.935258     111.617310       0.640094       0.367854      -1.106952       0.017493       0.006688      -0.043456       0.047320      -0.024962      -0.000164       0.010939      -0.006596       0.000396      -0.027178      -0.000542       0.027720              8.937384       8.824238      -0.050403       0.372284       9.124936      -1.913872       8.862977           0.000001
          171              C       0.521799      16.360581       9.767547      -0.842936      35.184837 0.73495898E+03  0.19507819E+05                                 8.702244                            8.485589       0.395951       2.017982                    0.996480      38.484254     113.804365       0.628099       0.367394      -1.109010      -0.016978       0.038968       0.018672       0.046427       0.020888      -0.009020      -0.009726       0.012281       0.007409      -0.023267      -0.004132       0.027399              8.750814       8.712356      -0.145172       0.062036       8.604478       0.754183       8.935609          -0.000001
          172              C       2.524465      12.996663       9.509986      -0.839000      35.912113 0.73804877E+03  0.19612599E+05                                 8.825920                            8.490309       0.340212       2.004326                    0.995884      38.384993     113.618641       0.629307       0.366263      -1.109740       0.032894      -0.033774       0.006843       0.047640       0.022351       0.000834      -0.019183       0.004457       0.043378      -0.034453       0.005403       0.029050              8.985880       9.461346      -0.825481      -0.701366       9.790950       0.756779       7.705345           0.000000
          173              C       9.585695      13.441009      12.920500       0.656273      20.871009 0.25130863E+03  0.52181981E+04                                 7.079705                            5.687521      -0.069488       2.035309                    0.999666      22.059368      62.148433       0.611115       0.482692      -1.012557      -0.010345       0.015431      -0.022024       0.028813      -0.062480      -0.013235       0.014604      -0.023030      -0.101522      -0.046681      -0.037068       0.083750              7.836000       7.690602       3.032878       1.623386       6.625749       1.175749       9.191650           0.000001
          174              C      10.712894      13.984861      13.760227      -0.403060      32.728701 0.50379050E+03  0.12314334E+05                                 8.857997                            7.401085      -0.309546       1.871570                    0.998730      32.175784      94.964045       0.614572       0.407729      -1.067596       0.020102       0.034951      -0.027313       0.048700      -0.003526      -0.013178      -0.019458      -0.033826      -0.001360      -0.028136      -0.001969       0.030105              9.699147       9.909311       2.652886       1.134577       9.810613       1.429105       9.377519           0.000001
          175              C       2.021621      15.242988      13.231278       0.154933      30.876863 0.41604627E+03  0.96746486E+04                                 8.748127                            6.973761      -0.168613       1.963102                    0.999091      26.260780      75.092361       0.600881       0.438353      -1.050592      -0.028764      -0.042658       0.010110       0.052433       0.033465       0.003543      -0.019628      -0.031927      -0.014397      -0.040225      -0.003894       0.044119              9.668559      11.459805       0.665557      -2.931189      11.097012       0.247723       6.448861           0.000000
          176              C       3.261634      15.140233      12.618565      -0.164169      31.862944 0.46009708E+03  0.10986774E+05                                 8.731875                            7.181191       0.107042       2.009922                    0.998635      29.820678      86.802006       0.610254       0.420315      -1.060221       0.010025       0.021978      -0.011205       0.026628      -0.007835       0.005607       0.001554      -0.043478      -0.008006      -0.023392      -0.001062       0.024454              9.464112      12.180103       0.276739      -3.175530       9.412906      -0.199471       6.799328           0.000000
          177              C       3.917069      16.246316      12.117270      -0.075684      29.887001 0.43638254E+03  0.10286587E+05                                 8.423290                            7.029941       0.186604       2.040238                    0.999595      28.904197      83.672998       0.611836       0.424685      -1.057169      -0.031033      -0.003550       0.011343       0.033231      -0.001358      -0.016809       0.005126       0.021927       0.006935      -0.015108      -0.008684       0.023792              8.995491      10.409776      -0.292627      -2.786274       9.800152      -0.349277       6.776544           0.000000
          178              C       3.348342      17.502216      12.231741      -0.103006      29.791111 0.42579630E+03  0.99419127E+04                                 8.281186                            6.855070       0.391386       2.106170                    0.999779      28.571401      81.411901       0.633848       0.413860      -1.067622      -0.013028      -0.020067       0.014048       0.027745       0.013622      -0.008251      -0.006342      -0.023954      -0.017967      -0.017673      -0.006328       0.024001              8.939012      10.788429      -0.403948      -3.005727       9.324807      -0.424282       6.703802          -0.000000
          179              C       2.131638      17.626135      12.871786      -0.095559      31.858100 0.45011879E+03  0.10711264E+05                                 8.810085                            7.167298       0.017159       1.978720                    0.999664      29.550040      86.431071       0.601419       0.427972      -1.053326       0.012515      -0.029209       0.009654       0.033211      -0.004259       0.019281       0.010816      -0.026963       0.014966      -0.029579       0.007640       0.021938              9.611025      11.881096      -0.116858      -3.589160       9.659464      -0.706338       7.292516          -0.000000
          180              C       1.456623      16.522558      13.372277      -0.095258      36.947852 0.48817372E+03  0.11747085E+05                                 9.600159                            7.372720       0.035440       2.016660                    0.998577      28.198026      80.497913       0.609590       0.417554      -1.069567       0.026470       0.013909      -0.022285       0.037292       0.022408       0.010459       0.006443       0.009394       0.008950      -0.024492      -0.002982       0.027474             11.072450      13.723930      -1.169106      -5.019821      11.071721       0.637448       8.421700           0.000000
          181              C       9.485003      16.768169      14.088690       0.598802      22.059471 0.25054794E+03  0.51935416E+04                                 7.236843                            5.618716       0.095686       2.089482                    0.999703      22.304345      62.591177       0.625344       0.472514      -1.018930      -0.047950       0.014816       0.020544       0.054229      -0.008690       0.064646      -0.033918      -0.021391       0.146762      -0.071673      -0.022999       0.094671              8.163450       9.968673      -0.289971      -3.299953       8.121577       1.316035       6.400099           0.000002
          182              C       6.374717      13.377517      11.282849      -0.840857      35.609394 0.70717485E+03  0.18531384E+05                                 8.713404                            8.252044       0.658739       2.102995                    0.997863      37.636926     109.445626       0.647288       0.361100      -1.117357      -0.030441       0.029037       0.014514       0.044503       0.020085       0.005170      -0.008302      -0.003820       0.044297      -0.029563       0.011508       0.018055              9.006553       9.382638      -0.525465      -0.170233       8.686901       2.042532       8.950120          -0.000001
          183              C       9.357272      10.715901      11.018535      -0.829737      34.858790 0.67691428E+03  0.17628323E+05                                 8.692478                            8.149499       0.378478       2.018146                    0.996446      38.007408     111.886858       0.639248       0.367925      -1.106916       0.017148      -0.040973       0.014771       0.046808       0.011293       0.021545      -0.003578       0.005326       0.036410      -0.026023      -0.001624       0.027647              8.957037       8.842443       0.343896      -0.143274      10.615883       1.070678       7.412785           0.000001
          184              C       6.737398      18.843328      13.102497      -0.842191      35.146377 0.73370933E+03  0.19465040E+05                                 8.692325                            8.474866       0.400577       2.019709                    0.996504      38.456991     113.670372       0.628930       0.367090      -1.109315      -0.017801      -0.002744      -0.043150       0.046758      -0.018831      -0.013759       0.001158      -0.004491      -0.039954      -0.023472      -0.004700       0.028172              8.741069       8.703047       0.128337       0.090931       8.191977      -0.520073       9.328182          -0.000001
          185              C       5.632270      11.019895       0.067043      -0.837264      35.874251 0.73697263E+03  0.19578131E+05                                 8.821577                            8.485482       0.337099       2.003589                    0.995873      38.364705     113.565657       0.629293       0.366381      -1.109578       0.031539       0.021959       0.025857       0.046319      -0.009959      -0.018866      -0.000586      -0.032056      -0.060122      -0.033804       0.004391       0.029413              8.981552       9.453135      -0.194570       1.062494       7.568292       0.523208       9.923228           0.000000
          186              C       6.477898      23.033652      14.054445       0.654260      20.904819 0.25178753E+03  0.52303600E+04                                 7.084920                            5.691225      -0.071596       2.034377                    0.999695      22.082118      62.215197       0.611224       0.482401      -1.012762      -0.010377      -0.026306      -0.001894       0.028342       0.019925       0.061146       0.019806       0.036907       0.077409      -0.046915      -0.037511       0.084426              7.842200       7.696285      -0.110041      -3.441947       7.536964      -1.701036       8.293350           0.000001
          187              C       7.605098      23.488950      13.163592      -0.403262      32.747740 0.50412413E+03  0.12324725E+05                                 8.860661                            7.402705      -0.315882       1.869419                    0.998869      32.188643      95.015546       0.614599       0.407638      -1.067638       0.018375      -0.041328      -0.017122       0.048361      -0.009933       0.008410       0.016744      -0.036674      -0.013964      -0.026817      -0.002806       0.029623              9.702535       9.912875      -0.344893      -2.866226       8.250896      -0.528008      10.943834           0.000001
          188              C       8.237224      22.401803      12.338496       0.154836      30.892117 0.41625390E+03  0.96813085E+04                                 8.752778                            6.976849      -0.169002       1.962912                    0.999063      26.271306      75.145400       0.600536       0.438522      -1.050423      -0.029204       0.030255       0.031877       0.052767      -0.013308      -0.031390       0.020114      -0.030793      -0.014349      -0.040767      -0.003591       0.044357              9.674175      11.467132      -2.873714       0.889799       7.400508       1.889849      10.154885           0.000000
          189              C       0.153836      21.922556      12.733841      -0.164788      31.908708 0.46093392E+03  0.11012305E+05                                 8.742404                            7.189690       0.103940       2.008584                    0.998667      29.845769      86.911010       0.609612       0.420545      -1.060023       0.009114      -0.020588      -0.012636       0.025819       0.008840       0.004528       0.010394      -0.022136       0.052909      -0.023002      -0.001368       0.024371              9.475986      12.197998      -2.893869       1.348962       7.634805       1.231794       8.595154           0.000000
          190              C       0.809271      20.935380      12.026593      -0.073013      29.780243 0.43424128E+03  0.10222647E+05                                 8.400629                            7.010232       0.195113       2.043797                    0.999599      28.833339      83.389348       0.613068       0.424390      -1.057444      -0.030066       0.012077      -0.002382       0.032489      -0.014440       0.010281      -0.009184       0.015710      -0.012014      -0.015566      -0.009263       0.024829              8.971801      10.385482      -2.262056       1.643851       7.813375       1.479001       8.716545           0.000000
          191              C       0.240544      20.406565      10.881716      -0.103245      29.829388 0.42648409E+03  0.99630370E+04                                 8.293012                            6.865096       0.386331       2.104620                    0.999810      28.592348      81.520267       0.632697       0.414402      -1.067160      -0.012949       0.021452       0.010330       0.027103      -0.014258      -0.007886       0.012445      -0.015095       0.016098      -0.018822      -0.005860       0.024682              8.951874      10.805222      -2.404132       1.856388       7.736475       1.347769       8.313926          -0.000000
          192              C       8.347241      20.898900      10.454377      -0.096210      31.887960 0.45069551E+03  0.10727952E+05                                 8.813643                            7.170426       0.009183       1.975794                    0.999699      29.564831      86.473906       0.601498       0.427797      -1.053479       0.013266       0.022981       0.021422       0.034103       0.018568      -0.006005      -0.002736      -0.013932       0.057240      -0.029610       0.007572       0.022038              9.615044      11.887222      -3.053298       1.895197       8.500492       1.377319       8.457419          -0.000000
          193              C       7.672227      21.884127      11.159856      -0.094966      36.932896 0.48787489E+03  0.11737203E+05                                 9.594558                            7.368101       0.041679       2.018586                    0.998541      28.188885      80.442581       0.610121       0.417286      -1.069820       0.025888      -0.025806      -0.002107       0.036614      -0.002540      -0.024771      -0.007385       0.007127       0.004786      -0.025032      -0.002290       0.027322             11.066492      13.716880      -3.760874       3.521531       8.527376       0.827742      10.955220           0.000000
          194              C       6.377207      22.381753      10.588945       0.598099      22.057355 0.25050619E+03  0.51924297E+04                                 7.235438                            5.617546       0.101110       2.091051                    0.999681      22.305916      62.592917       0.625529       0.472396      -1.019000      -0.048564       0.010247      -0.022520       0.054504       0.060563      -0.024707      -0.010524      -0.098617      -0.083508      -0.071810      -0.023543       0.095353              8.161997       9.966720      -2.712132       1.901046       5.689908       0.087354       8.829363           0.000002
          195              C       3.266918      21.647150      14.928255      -0.838005      35.547224 0.70550039E+03  0.18478562E+05                                 8.707291                            8.245968       0.659492       2.103432                    0.997773      37.603605     109.361126       0.647020       0.361424      -1.116985      -0.031881      -0.003629      -0.032969       0.046006      -0.004810      -0.020810      -0.004483      -0.025712      -0.024306      -0.030184       0.012354       0.017830              8.999811       9.374176       0.112143       0.537834       7.112686      -1.132844      10.512570          -0.000001
          196              C       3.141679      13.466718       1.287966      -0.826722      34.774927 0.67458896E+03  0.17553089E+05                                 8.679157                            8.135951       0.377565       2.018511                    0.996383      37.950483     111.681530       0.639710       0.367967      -1.106857       0.017620       0.032866       0.028040       0.046657       0.013046      -0.020715      -0.007865      -0.013862      -0.019512      -0.026176      -0.001980       0.028156              8.943381       8.829013      -0.298565      -0.228727       7.276697       0.847727      10.724434           0.000001
          197              C       3.629601      20.490106       9.284901      -0.843313      35.184525 0.73487400E+03  0.19503761E+05                                 8.699601                            8.482698       0.401708       2.019631                    0.996526      38.482583     113.770563       0.628513       0.367186      -1.109237      -0.017809      -0.035039       0.024619       0.046379      -0.002290       0.022237       0.008926       0.012284       0.014296      -0.022554      -0.004616       0.027171              8.748364       8.710114       0.015835      -0.156997       9.504651      -0.234203       8.030326          -0.000001
          198              C       8.740063       3.830450       6.500444      -0.840237      35.944835 0.73901688E+03  0.19643997E+05                                 8.830751                            8.495683       0.341911       2.004608                    0.995880      38.401536     113.669559       0.629154       0.366247      -1.109796       0.032663       0.011468      -0.032523       0.047498      -0.011798       0.018288       0.020548       0.001929       0.041731      -0.034440       0.004877       0.029563              8.990780       9.465839       1.021008      -0.366770       8.885897      -1.283126       8.620604           0.000000
          199              O       5.989659       7.717057       9.989095      -0.598709      38.765478 0.65060601E+03  0.16383813E+05                                 9.096091                            7.947153       0.061898       2.071912                    0.993689      28.245103      75.682575       0.668148       0.364029      -1.136441       0.005826       0.035222       0.010781       0.037293      -0.015274      -0.041644       0.029189      -0.086932      -0.033080      -0.068477      -0.001584       0.070061              9.839536       7.048352      -2.075422       0.528603      14.503117       2.654065       7.967140          -0.000000
          200              O       6.765365       8.644919      11.830609      -0.551438      25.514446 0.40023925E+03  0.89198051E+04                                 6.669821                            6.056667       0.957392       2.369848                    0.998160      26.498845      66.639411       0.799634       0.343700      -1.153713       0.004679       0.013648       0.006020       0.015633       0.055984       0.019590      -0.069704       0.085194       0.044131      -0.116564       0.045517       0.071048              6.836686       7.039450      -0.114232       2.415557       6.404866      -0.166074       7.065743           0.000003
          201              O       6.880046      10.954828       9.483780      -0.544214      34.698599 0.56440299E+03  0.13717478E+05                                 8.450582                            7.417244       0.160803       2.125224                    0.993644      27.044541      71.202045       0.689436       0.365533      -1.135217      -0.017873      -0.021231      -0.018725       0.033479      -0.041679       0.033597       0.015411       0.022202       0.071587      -0.067202       0.017275       0.049927              9.031822      10.765924       1.065092       3.676349       7.859981      -0.162433       8.469560          -0.000001
          202              O       6.226477      12.274218       7.808507      -0.569282      37.515470 0.58746104E+03  0.14402108E+05                                 8.848911                            7.505722       0.372396       2.177695                    0.996960      27.490626      72.371298       0.694739       0.359614      -1.141397      -0.014095      -0.026890       0.021858       0.037411       0.001097      -0.042093      -0.014963      -0.086096      -0.011138      -0.068995       0.017462       0.051532              9.614273       9.197246       3.659948      -1.825618      11.641011      -3.401957       8.004561          -0.000000
          203              O       8.736336      13.391719       9.053707      -0.892428      50.137945 0.10469512E+04  0.29570683E+05                                10.659874                            9.959147      -0.267778       1.909551                    0.995178      33.249503      93.074600       0.610411       0.355262      -1.148174      -0.000558       0.012921       0.014962       0.019777       0.037396       0.006381      -0.029205       0.028206       0.183319      -0.076152       0.007381       0.068771             10.988795      10.899507       3.038499      -0.336736       8.925630      -0.766118      13.141248          -0.000000
          204              O      -0.225935      14.074619       4.399761      -0.599432      38.824493 0.65185267E+03  0.16424215E+05                                 9.108297                            7.957105       0.055012       2.069743                    0.993663      28.264093      75.771578       0.667389       0.364244      -1.136194       0.005631      -0.008281      -0.035296       0.036689      -0.028596       0.033899       0.011301      -0.017527       0.177437      -0.068643      -0.001192       0.069835              9.853566       7.057935       1.498872       1.536898       7.312772       1.507804      15.189993          -0.000000
          205              O       0.549774      15.205486       2.675452      -0.551105      25.488341 0.39968798E+03  0.89041825E+04                                 6.664491                            6.051708       0.960860       2.371011                    0.998143      26.486452      66.589220       0.800142       0.343610      -1.153823       0.004663      -0.002189      -0.014380       0.015275      -0.010961      -0.058682       0.006527      -0.024551      -0.282427      -0.116876       0.045826       0.071050              6.831302       7.034555       2.147298      -1.108552       7.038607      -0.203705       6.420744           0.000003
          206              O       0.664451      12.018117       1.848427      -0.544323      34.687747 0.56420110E+03  0.13710451E+05                                 8.445735                            7.413409       0.166633       2.126823                    0.993777      27.047128      71.188203       0.690009       0.365286      -1.135483      -0.017866      -0.005533       0.028159       0.033804       0.049460       0.019142      -0.027805       0.000791       0.005753      -0.066601       0.017115       0.049487              9.026341      10.758910       2.649787      -2.758238       8.452537      -0.182861       7.867574          -0.000001
          207              O       0.010880       9.907593       1.543437      -0.569232      37.474405 0.58670290E+03  0.14378153E+05                                 8.840432                            7.499242       0.376871       2.178976                    0.997027      27.479973      72.317811       0.695302       0.359458      -1.141579      -0.013710       0.032229       0.012424       0.037163      -0.037045       0.019991       0.028484      -0.062421       0.058240      -0.068785       0.017318       0.051467              9.604478       9.186478      -3.406294      -2.253488      11.848367       3.272105       7.778590          -0.000000
          208              O       5.628534      19.709556      16.030527      -0.892639      50.140462 0.10470214E+04  0.29572052E+05                                10.657512                            9.957163      -0.275009       1.907166                    0.995144      33.256560      93.081976       0.610708       0.355097      -1.148351      -0.000434       0.006603      -0.018567       0.019711      -0.013063      -0.035688      -0.030836      -0.075227      -0.130522      -0.075948       0.007915       0.068033             10.986057      10.896670      -1.810127      -2.461512      12.748148      -1.442020       9.313353           0.000000
          209              O       2.881864       6.055331       1.688617      -0.598408      38.787741 0.65105847E+03  0.16398847E+05                                 9.101567                            7.951520       0.055826       2.070142                    0.993468      28.251127      75.719038       0.667730       0.364176      -1.136271       0.005490      -0.027436       0.025224       0.037672       0.043381       0.008025      -0.040565      -0.068155       0.026575      -0.068690      -0.001336       0.070026              9.845994       7.052857       0.581224      -2.063952      11.906105      -4.161565      10.579019          -0.000000
          210              O       3.657570       3.996602       1.571412      -0.550625      25.478773 0.39948535E+03  0.88985963E+04                                 6.662964                            6.050427       0.960366       2.370899                    0.998159      26.480524      66.571681       0.800171       0.343639      -1.153791       0.004704      -0.011336       0.009537       0.015543      -0.045097       0.038400       0.063219       0.096585       0.080644      -0.116753       0.045906       0.070847              6.829679       7.033210      -2.032826      -1.305526       6.749464       0.369684       6.706364           0.000003
          211              O       3.772246       4.874062       4.745266      -0.544467      34.723958 0.56493328E+03  0.13733590E+05                                 8.453966                            7.420241       0.160342       2.124906                    0.993661      27.058149      71.246230       0.689365       0.365485      -1.135254      -0.017885       0.026941      -0.009383       0.033671      -0.007974      -0.052608       0.012181      -0.025234      -0.074250      -0.066746       0.017344       0.049402              9.035518      10.769638      -3.718007      -0.915574       8.179906       0.344597       8.157009          -0.000001
          212              O       3.118675       5.665196       6.725529      -0.568873      37.542112 0.58797282E+03  0.14418579E+05                                 8.855369                            7.510932       0.370952       2.177091                    0.996925      27.496372      72.409158       0.694191       0.359800      -1.141187      -0.013601      -0.005616      -0.034560       0.037563       0.035768       0.022352      -0.013517      -0.035789       0.138082      -0.068943       0.016979       0.051964              9.621527       9.204083      -0.249272       4.085877       5.971850       0.126693      13.688649          -0.000000
          213              O       2.520740      22.592740       7.070712      -0.892665      50.125286 0.10466248E+04  0.29557030E+05                                10.653738                            9.954032      -0.276125       1.906799                    0.995208      33.253443      93.056751       0.610939       0.355008      -1.148462      -0.000243      -0.019334       0.003447       0.019640      -0.024318       0.029112       0.059950      -0.025376       0.022878      -0.075817       0.007474       0.068344             10.982173      10.894151      -1.226782       2.797881      11.415932       2.205898      10.636436          -0.000000
          214              O       3.333741      20.129950       6.088378      -0.598709      38.765478 0.65060601E+03  0.16383813E+05                                 9.096091                            7.947153       0.061899       2.071912                    0.993689      28.245103      75.682575       0.668148       0.364029      -1.136441      -0.005826      -0.035222      -0.010781       0.037293      -0.015274      -0.041644       0.029189      -0.086932      -0.033080      -0.068477      -0.001584       0.070061              9.839536       7.048351      -2.075422       0.528603      14.503117       2.654065       7.967140          -0.000000
          215              O       2.558035      19.202088       4.246864      -0.551438      25.514450 0.40023935E+03  0.89198078E+04                                 6.669822                            6.056668       0.957393       2.369848                    0.998160      26.498846      66.639417       0.799634       0.343700      -1.153713      -0.004679      -0.013648      -0.006020       0.015633       0.055984       0.019590      -0.069704       0.085194       0.044131      -0.116564       0.045516       0.071048              6.836687       7.039451      -0.114232       2.415558       6.404867      -0.166074       7.065744           0.000003
          216              O       2.443354      16.892179       6.593693      -0.544214      34.698599 0.56440298E+03  0.13717477E+05                                 8.450582                            7.417244       0.160803       2.125224                    0.993644      27.044541      71.202044       0.689436       0.365533      -1.135217       0.017873       0.021231       0.018725       0.033479      -0.041679       0.033597       0.015411       0.022202       0.071587      -0.067202       0.017275       0.049927              9.031822      10.765924       1.065092       3.676349       7.859981      -0.162433       8.469560          -0.000001
          217              O       3.096923      15.572789       8.268966      -0.569282      37.515470 0.58746105E+03  0.14402109E+05                                 8.848911                            7.505722       0.372396       2.177695                    0.996960      27.490626      72.371299       0.694739       0.359614      -1.141397       0.014095       0.026890      -0.021858       0.037411       0.001097      -0.042093      -0.014963      -0.086095      -0.011138      -0.068995       0.017462       0.051532              9.614273       9.197246       3.659948      -1.825618      11.641012      -3.401958       8.004561          -0.000000
          218              O       0.587064      14.455288       7.023766      -0.892428      50.137942 0.10469512E+04  0.29570681E+05                                10.659874                            9.959147      -0.267778       1.909551                    0.995178      33.249502      93.074597       0.610411       0.355262      -1.148174       0.000558      -0.012921      -0.014962       0.019777       0.037396       0.006381      -0.029205       0.028206       0.183319      -0.076152       0.007381       0.068771             10.988795      10.899507       3.038499      -0.336736       8.925630      -0.766118      13.141248          -0.000000
          219              O       9.549335      13.772388      11.677712      -0.599432      38.824495 0.65185270E+03  0.16424217E+05                                 9.108297                            7.957105       0.055012       2.069743                    0.993663      28.264094      75.771580       0.667389       0.364244      -1.136194      -0.005631       0.008281       0.035296       0.036689      -0.028596       0.033899       0.011301      -0.017527       0.177437      -0.068643      -0.001192       0.069835              9.853567       7.057935       1.498872       1.536899       7.312772       1.507804      15.189993          -0.000000
          220              O       8.773626      12.641521      13.402021      -0.551105      25.488334 0.39968784E+03  0.89041786E+04                                 6.664489                            6.051706       0.960860       2.371012                    0.998143      26.486449      66.589208       0.800142       0.343610      -1.153823      -0.004663       0.002189       0.014380       0.015275      -0.010961      -0.058682       0.006527      -0.024551      -0.282427      -0.116876       0.045826       0.071050              6.831300       7.034554       2.147297      -1.108552       7.038605      -0.203705       6.420742           0.000003
          221              O       8.658949      15.828890      14.229046      -0.544323      34.687747 0.56420111E+03  0.13710452E+05                                 8.445734                            7.413408       0.166633       2.126823                    0.993777      27.047129      71.188203       0.690010       0.365286      -1.135483       0.017866       0.005533      -0.028159       0.033804       0.049460       0.019142      -0.027805       0.000791       0.005753      -0.066601       0.017115       0.049487              9.026340      10.758910       2.649787      -2.758237       8.452537      -0.182861       7.867574          -0.000001
          222              O       9.312520      17.939414      14.534036      -0.569232      37.474404 0.58670289E+03  0.14378152E+05                                 8.840431                            7.499242       0.376871       2.178976                    0.997027      27.479973      72.317809       0.695302       0.359458      -1.141579       0.013710      -0.032229      -0.012424       0.037163      -0.037045       0.019991       0.028484      -0.062421       0.058240      -0.068785       0.017318       0.051467              9.604478       9.186477      -3.406294      -2.253488      11.848366       3.272104       7.778590          -0.000000
          223              O       3.694866       8.137451       0.046946      -0.892639      50.140462 0.10470214E+04  0.29572051E+05                                10.657512                            9.957163      -0.275009       1.907166                    0.995144      33.256560      93.081975       0.610708       0.355097      -1.148351       0.000434      -0.006603       0.018567       0.019710      -0.013063      -0.035688      -0.030836      -0.075227      -0.130522      -0.075948       0.007915       0.068033             10.986057      10.896670      -1.810127      -2.461512      12.748148      -1.442020       9.313353           0.000000
          224              O       6.441536      21.791676      14.388856      -0.598408      38.787741 0.65105848E+03  0.16398847E+05                                 9.101567                            7.951520       0.055826       2.070142                    0.993468      28.251127      75.719038       0.667730       0.364176      -1.136271      -0.005490       0.027436      -0.025224       0.037672       0.043381       0.008025      -0.040565      -0.068155       0.026575      -0.068690      -0.001336       0.070026              9.845994       7.052857       0.581224      -2.063952      11.906105      -4.161565      10.579019          -0.000000
          225              O       5.665830      23.850405      14.506061      -0.550625      25.478762 0.39948513E+03  0.88985902E+04                                 6.662961                            6.050425       0.960366       2.370899                    0.998159      26.480522      66.571667       0.800172       0.343639      -1.153791      -0.004704       0.011336      -0.009537       0.015543      -0.045097       0.038399       0.063219       0.096585       0.080644      -0.116753       0.045906       0.070847              6.829676       7.033208      -2.032825      -1.305525       6.749461       0.369684       6.706361           0.000003
          226              O       5.551154      22.972945      11.332207      -0.544467      34.723958 0.56493329E+03  0.13733590E+05                                 8.453966                            7.420241       0.160342       2.124906                    0.993661      27.058149      71.246230       0.689365       0.365485      -1.135254       0.017885      -0.026941       0.009383       0.033671      -0.007974      -0.052608       0.012181      -0.025234      -0.074250      -0.066746       0.017344       0.049402              9.035518      10.769638      -3.718007      -0.915574       8.179906       0.344597       8.157009          -0.000001
          227              O       6.204725      22.181811       9.351944      -0.568873      37.542113 0.58797284E+03  0.14418580E+05                                 8.855369                            7.510933       0.370952       2.177091                    0.996925      27.496372      72.409159       0.694191       0.359800      -1.141187       0.013601       0.005616       0.034560       0.037563       0.035768       0.022352      -0.013517      -0.035789       0.138082      -0.068943       0.016979       0.051963              9.621527       9.204083      -0.249272       4.085877       5.971850       0.126693      13.688649          -0.000000
          228              O       6.802660       5.254267       9.006761      -0.892665      50.125286 0.10466248E+04  0.29557030E+05                                10.653738                            9.954032      -0.276125       1.906799                    0.995208      33.253443      93.056751       0.610939       0.355008      -1.148462       0.000243       0.019334      -0.003447       0.019640      -0.024318       0.029112       0.059950      -0.025376       0.022878      -0.075817       0.007474       0.068344             10.982173      10.894151      -1.226782       2.797881      11.415932       2.205898      10.636436           0.000000

******************************************************
Auxiliary information for the entire system
The total spin magnetic moment of the unit cell is   0.000137
The total net atomic charge of the unit cell is   -0.000006
Accuracy of reproducing the electrostatic potential in the unit cell:
  The inner radius (bohr) =    5.0000
  The outer radius (bohr) =   12.0000
  Valid grid points have density less than (e/(bohr^3)) =    0.0001
  The number of valid grid points were=        56696
  The rms potential error without charges in kcal/mol is=      9.11585
  The rms potential error with partial charges in kcal/mol is=      0.52073
  The RRMSE value at monopole order=      0.05712
  The rms potential error with partial charges and cloud penetration in kcal/mol is=      0.52321
  The RRMSE value at monopole order with cloud penetration is=      0.05740
  The rms potential error with partial charges and atomic dipoles in kcal/mol is=      0.17624
  The RRMSE value at dipole order=      0.01933
  The rms potential error with partial charges, atomic dipoles and cloud penetration in kcal/mol is=      0.17650
  The RRMSE value at dipole order with cloud penetration=      0.01936

******************************************************
The electron densities and ab initio electrostatic potential were computed in VASP using the PBE functional and
projector augmented wave method. See the main text of the journal article for a description of computational details.
The atomic charges, dipoles, and quadrupoles were computed with the DDEC6 method as described in
(a) T. A. Manz and N. Gabaldon Limas, RSC Adv. 6 (2016) 47771-47801 DOI: 10.1039/c6ra04656h
(b) N. Gabaldon Limas and T. A. Manz, RSC Adv. 8 (2018) 2678-2707 DOI: 10.1039/c7ra11829e.
For each atom in the material, the electron cloud parameters were fit to the spherically averaged atom-in-material
electron density using radial positions for which this density was between 10^-4 and 10^-2 electrons per cubic bohr.
The polarizabilities, dispersion coefficients, and quantum Drude oscillator (QDO) parameters were fit using the MCLF method.
The magnetic structure of the system was optimized in VASP from the default ferromagnetic initial guess using spin polarization.
The atomic spin moments (ASMs) were computed on this optimized magnetic structure using the DDEC6 partition as inputs
to the method of T. A. Manz and D. S. Sholl, J. Chem. Theory Comput. 7 (2011) 4146-4164 DOI: 10.1021/ct200539n.
The RMSE and RRMSE were computed using a uniform grid with Ewald summation.
