# Supplementary material for: A collection of forcefield precursors for metal–organic frameworks
Source: RSC Adv. 2019 Nov 13;9(63):36492–507. doi: 10.1039/c9ra07327b (PMC9075174; doi:10.1039/c9ra07327b)
Supplement: RA-009-C9RA07327B-s4333 [file RA-009-C9RA07327B-s4333.xyz]

  570
jmolscript: load "" {1 1 1} spacegroup "x,y,z" unitcell [{     26.293400     0.000000     0.000000 }, {     -8.764371    24.789689     0.000000 }, {     -8.764371   -12.394642    21.468617 }]
Cu     2.368735     5.594330     4.357700     0.357820
Cu    13.249279    -2.099379     6.376609     0.357833
Cu    17.660284    -1.164531     9.438463     0.357834
Cu     1.779760    10.064626     1.295846     0.357806
Cu    11.133300    13.371694    14.444944     0.357830
Cu     4.484889    -5.822660    20.098490     0.357803
Cu     8.895863    -3.638463    17.757981     0.357821
Cu    10.544293     8.484881    12.104436     0.357834
Cu    -6.395694    18.218711     2.665973     0.357829
Cu    -4.279548     7.922444    16.462136     0.357821
Cu     0.131415     4.803399    15.740790     0.357805
Cu    -6.984628    18.635229     8.068336     0.357826
Cu     6.751006    -6.800394    17.110917     0.357831
Cu     8.867152    10.295548    15.092008     0.357823
Cu    13.278115    11.230338    12.030154     0.357806
Cu     6.162072    -2.330040    20.172771     0.357827
Cu    15.515435     0.976780     7.023673     0.357823
Cu     0.102579     6.572007     1.370127     0.357832
Cu     4.513584     8.756249     3.710636     0.357830
Cu    14.926460    -3.909989     9.364181     0.357806
Cu    -2.013400     5.824019    18.802644     0.357831
Cu    -8.661811    20.317181     5.006481     0.357803
Cu    -4.250837    17.198149     5.727827     0.357818
Cu    -2.602407     6.240435    13.400281     0.357834
Cu     3.746314     6.647115     0.778881     0.360400
Cu    13.782715    -0.449591     9.955427     0.360416
Cu    12.510890     9.745963    15.322581     0.360408
Cu     5.018282    -3.548237    16.880344     0.360397
Cu    -5.018067    20.791659     5.367154     0.360406
Cu    -3.746161     3.998233    16.101463     0.360407
Cu     8.128633    -5.747542    20.689736     0.360409
Cu     9.400539    11.945268    11.513190     0.360402
Cu    16.893014    -2.648968     6.146036     0.360407
Cu     0.636015     8.846492     4.588273     0.360412
Cu    -0.635810     8.396915    16.101463     0.360415
Cu    -8.128418    16.392976     5.367154     0.360399
H      4.292907     6.442906     7.003063     0.118256
H      0.440041     5.188546     6.745439     0.138367
H      0.990467     5.461255     9.158512     0.131253
H     -4.154234    -3.257174    20.283549     0.121843
H     -2.112119    -6.605012    21.316190     0.139564
H     -0.643200    -5.263904    19.783331     0.132407
H     13.407906    -0.002444     3.731246     0.118256
H      4.745189    20.736612     3.988869     0.138352
H      4.818797    21.346416     1.575796     0.131268
H     15.842734     1.194975    11.919376     0.121829
H     12.005647     2.004349    10.886736     0.139558
H     12.780443     3.836322    12.419595     0.132414
H     18.778801    -4.164569    10.519622     0.118261
H     20.444044    -1.363357     8.097962     0.138378
H     22.102276    -3.197791     8.389936     0.131246
H     10.717246    -1.383178     9.222918     0.121848
H     12.457896    -0.710104    12.823205     0.139564
H     10.084478    -1.411648    13.248284     0.132413
H     -1.421556    10.119153     0.214686     0.118246
H      0.664413    12.622935     2.636346     0.138358
H     -1.617852    13.574856     2.344373     0.131256
H      3.887941     3.445781     1.511391     0.121852
H     -4.822107    -7.083471    19.379721     0.139556
H     -4.692406    -9.555007    18.954642     0.132389
H     13.057444    15.238339    12.387392     0.118262
H      9.204594    15.642422    13.602516     0.138378
H      9.755001    17.595836    12.159825     0.131246
H     13.374697     6.799945    14.147819     0.121848
H    -10.876556     9.368179    16.530835     0.139564
H     -9.407642     7.370127    16.135813     0.132413
H      4.643510    -9.162084    19.605141     0.118246
H     13.509580     5.481015     1.515684     0.138358
H     13.583197     3.086337     2.194093     0.131256
H      7.078270    -2.669713    14.474142     0.121851
H      3.241180    -3.968694    14.289511     0.139555
H      4.015945    -3.557208    11.936551     0.132389
H     10.014407    -1.202113    19.815533     0.118256
H     11.679634    -4.699950    18.600410     0.138367
H     13.337886    -3.529863    20.043101     0.131253
H      1.952830    -3.715804    18.055107     0.121843
H      3.693447    -0.934423    15.672090     0.139565
H      1.320035    -0.215519    16.067113     0.132407
H      7.342983     7.521310    12.597784     0.118256
H      9.428907     8.366607     9.218624     0.138352
H      7.146633     7.637784     8.540216     0.131268
H    -13.640851    11.981024    17.728784     0.121829
H    -13.586526     7.930390    17.913414     0.139558
H    -13.456793     8.798052    20.266374     0.132413
H     -4.471557    15.503491     2.078162     0.118256
H     17.968980    16.353768     1.120662     0.138352
H     18.519374    14.127645     0.150280     0.131268
H      4.610153    -3.542366     8.505866     0.121828
H      6.652254    -2.762763     5.090209     0.139558
H      8.121194    -2.105818     7.018091     0.132414
H     -4.120886     9.164933    19.600847     0.118256
H     -4.019235    10.967109    15.964064     0.138367
H     -3.945595    12.751983    17.698728     0.131253
H     -1.686167     1.475143    16.543716     0.121843
H     -5.523241     1.964750    17.760987     0.139565
H     -4.748465    -0.278709    18.581088     0.132408
H      1.249918     5.367087    12.602078     0.118246
H      2.915194     6.063711    16.238862     0.138358
H      4.573422     6.728058    14.504198     0.131255
H     -6.811619     5.099387    15.659209     0.121852
H     -5.071018     1.644932    14.441939     0.139556
H     -7.444441     1.627572    13.621837     0.132389
H    -10.185930    19.544272     8.656146     0.118261
H     -8.099993    16.195195     9.613647     0.138378
H    -10.382255    15.972096    10.584028     0.131246
H     -4.876450    21.757931     2.228442     0.121848
H      3.942292    -0.846515     5.644099     0.139564
H      4.071999     0.757360     3.716218     0.132413
H      8.675143    -5.951868    14.465554     0.118256
H      4.822280    -7.206224    14.723178     0.138352
H      5.372674    -6.933560    12.310105     0.131268
H     17.756853     9.137491     1.185068     0.121828
H     19.798954     5.789633     0.152427     0.139558
H     21.267894     7.130770     1.685286     0.132414
H      9.025814    12.392533    17.737371     0.118256
H      9.127465     8.341895    17.479748     0.138367
H      9.201105     8.951744    19.892821     0.131253
H     11.460533    13.589798     9.549241     0.121843
H      7.623459    14.399191    10.581881     0.139564
H      8.398235    16.231134     9.049022     0.132407
H     14.396618     8.230280    10.948995     0.118246
H    -10.231506    11.031538    13.370655     0.138358
H     -8.573278     9.197098    13.078681     0.131256
H      6.335081    11.011695    12.245699     0.121851
H      8.075682    11.684701     8.645412     0.139556
H      5.702259    10.983149     8.220333     0.132389
H      2.960770    -2.275493    21.253931     0.118262
H      5.046707     0.228243    18.832271     0.138378
H      2.764445     1.180170    19.124244     0.131246
H      8.270250    -8.948889    19.957226     0.121848
H     17.088992     5.311211     2.088896     0.139564
H     17.218699     2.839683     2.513975     0.132413
H     17.439607     2.843463     9.081225     0.118256
H     13.586741     3.247523     7.866101     0.138367
H     14.137167     5.200965     9.308792     0.131253
H      8.992466    19.194725     7.320798     0.121843
H     11.034581    21.762915     4.937782     0.139564
H     12.503500    19.764869     5.332804     0.132408
H      0.261206     3.232593     1.863476     0.118256
H     -8.401511    -6.913656    19.952933     0.138352
H     -8.327903    -9.308346    19.274524     0.131268
H      2.696034     9.725061     6.994475     0.121829
H     -1.141053     8.426083     7.179106     0.139558
H     -0.366257     8.837614     9.532066     0.132413
H      5.632101    11.192560     1.653084     0.118262
H      7.297344     7.694747     2.868207     0.138378
H      8.955576     8.864806     1.425516     0.131246
H     -2.429454     8.678902     3.413510     0.121848
H     -0.688804    11.460328     5.796527     0.139564
H     -3.062222    12.179225     5.401504     0.132413
H     11.725144    -4.873569     8.870833     0.118246
H     13.811113    -4.028209    12.249993     0.138358
H     11.528848    -4.757019    12.928401     0.131256
H     17.034641    -0.413953     3.739833     0.121852
H      8.324593    20.325100     3.555203     0.139556
H      8.454294    21.192716     1.202243     0.132389
H     -0.089256     3.108810    19.390455     0.118262
H     -3.942106     3.959105    20.347955     0.138378
H     -3.391699     1.733000    21.318337     0.131246
H      0.227997     8.852520    12.962751     0.121848
H      2.270144     9.632188    16.378408     0.139564
H      3.739058    10.289097    14.450526     0.132413
H     -8.503190    21.559610     1.867770     0.118246
H      0.362880    -1.427834     5.504553     0.138358
H      0.436497     0.357007     3.769889     0.131256
H     -6.068430    13.869877     4.924901     0.121851
H     16.387880    14.359462     3.707630     0.139556
H     17.162645    12.115988     2.887529     0.132389
H     -3.132293    17.761896     8.866539     0.118256
H     -1.467066    18.458452     5.229755     0.138367
H      0.191186    19.122832     6.964419     0.131253
H     15.099530    17.494138     5.809408     0.121842
H     16.840147    14.039707     7.026678     0.139565
H     14.466735    14.022362     7.846780     0.132407
H     -5.803717     7.149467    12.812471     0.118256
H     -3.717793     3.800371    11.854970     0.138352
H     -6.000067     3.577255    10.884589     0.131268
H     -0.494151     9.363247    19.240175     0.121829
H     -0.439826    11.548426    15.824518     0.139558
H     -0.310093    13.152337    17.752399     0.132414
W      2.191164     7.746803     2.683577     0.595715
W     15.337864    -1.549280     8.050731     0.595709
W     10.955715    10.845616    13.417886     0.595714
W      6.573458    -4.647889    18.785040     0.595719
W     -6.573242    18.592317     5.367154     0.595720
W     -2.190985     6.197574    16.101463     0.595711
C      3.433990     6.172701     7.234924     0.087654
C      1.256893     5.466193     7.084644    -0.021323
C      1.568918     5.617423     8.445754    -0.087020
C      3.646107     6.271883     9.669465     0.438413
C     -3.486384    -3.900466    20.350102     0.089701
C     -2.326147    -5.788071    20.932116    -0.037885
C     -1.500362    -5.037076    20.060276    -0.069544
C     -1.794847    -2.791140    18.995432     0.478093
C     13.439453    -0.902312     3.499385     0.087594
C      4.734673    21.599290     3.649665    -0.021308
C      4.773229    21.943854     2.288555    -0.087017
C      4.697854    24.120377     1.064843     0.438338
C     15.013617     1.610202    11.852823     0.089733
C     12.847214     2.074879    11.270809    -0.037872
C     13.280013     3.103784    12.142650    -0.069524
C     15.495679     3.574798    13.207493     0.478108
C     19.381794    -3.713401     9.974319     0.087633
C     20.317836    -2.129353     8.604622    -0.021380
C     21.253878    -3.163082     8.772077    -0.086929
C     21.252126    -5.285067    10.090250     0.438412
C     10.852225    -1.307560    10.139628     0.089716
C     11.830530    -0.932101    12.176785    -0.037890
C     10.489392    -1.318694    12.417448    -0.069501
C      8.659358    -2.062399    10.880295     0.478106
C     -1.197179    10.838059     0.759989     0.087664
C     -0.015715    12.248605     2.129687    -0.021356
C     -1.302337    12.786540     1.962232    -0.086919
C     -3.302400    12.077543     0.644059     0.438262
C      3.914229     3.598229     0.594681     0.089722
C     -4.822281    -7.748944    20.026141    -0.037928
C     -4.739727    -9.142251    19.785477    -0.069481
C     -4.830874   -11.115495    21.322630     0.478135
C     12.198528    15.574240    12.505469     0.087633
C     10.021440    15.797354    13.192465    -0.021381
C     10.333454    16.900487    12.380951    -0.086929
C     12.410628    17.633011    11.202324     0.438412
C     14.042554     7.179232    14.671653     0.089717
C    -11.090591     8.627087    16.015374    -0.037890
C    -10.264809     7.496551    15.800902    -0.069501
C    -10.559312     5.451388    14.388267     0.478106
C      4.675069    -8.912939    20.500382     0.087664
C     13.499056     4.755911     0.938179    -0.021356
C     13.537617     3.404876     1.320320    -0.086919
C     13.462226     1.256838     0.047231     0.438262
C      6.249148    -2.934966    14.147819     0.089722
C      4.082744    -3.671344    14.036396    -0.037928
C      4.515525    -3.430773    12.709421    -0.069481
C      6.731178    -2.744108    11.769096     0.478135
C     10.617399    -1.899944    19.697456     0.087653
C     11.553432    -3.878168    19.010460    -0.021323
C     12.489485    -3.216275    19.821974    -0.087020
C     12.487749    -1.013700    21.000601     0.438413
C      2.087802    -2.959724    17.531273     0.089701
C      3.066089    -1.383236    16.187552    -0.037885
C      1.724953    -0.981517    16.402023    -0.069544
C     -0.105062    -1.940865    17.814658     0.478093
C      7.567348     7.634095    11.702543     0.087594
C      8.748787     8.114997     9.796130    -0.021308
C      7.462160     7.701006     9.413989    -0.087017
C      5.462114     6.913945    10.687078     0.438338
C    -13.614559    11.110909    18.055107     0.089733
C    -13.586696     8.822946    18.166529    -0.037872
C    -13.504124     9.311191    19.493504    -0.069524
C    -13.595259    11.629036    20.433830     0.478108
C     -5.330477    15.437795     1.728224     0.087594
C     18.785827    15.921189     1.191508    -0.021308
C     19.097834    14.666826     0.641912    -0.087017
C     21.175007    13.279842     0.596828     0.438338
C      5.278002    -3.278362     7.915479     0.089733
C      6.438231    -2.838611     5.989744    -0.037872
C      7.264028    -2.459070     7.076056    -0.069524
C      6.969557    -2.659844     9.553535     0.478108
C     -4.089336     9.815656    18.937467     0.087654
C     -4.029747    10.829535    16.880774    -0.021323
C     -3.991173    11.836005    17.859742    -0.087021
C     -4.066531    11.807521    20.356543     0.438413
C     -2.515284     1.325169    16.936592     0.089701
C     -4.681679     1.596870    17.630028    -0.037885
C     -4.248891     0.327394    18.085163    -0.069544
C     -2.033239    -0.830285    17.960645     0.478093
C      1.852919     5.613750    13.265458     0.087664
C      2.788979     6.007926    15.322152    -0.021356
C      3.725019     6.379762    14.343183    -0.086919
C      3.723249     6.299172    11.846383     0.438262
C     -6.676652     4.267689    15.266334     0.089722
C     -5.698375     2.315742    14.572897    -0.037928
C     -7.039516     2.300616    14.117763    -0.069481
C     -8.869530     4.003669    14.242281     0.478135
C     -9.961560    18.712582     9.006085     0.087633
C     -8.780114    16.821133     9.542800    -0.021380
C    -10.066735    16.697190    10.092397    -0.086930
C    -12.066780    18.193248    10.137481     0.438412
C     -4.850150    22.475598     2.818829     0.089717
C      3.942109    -1.073597     4.744564    -0.037890
C      4.024667    -0.168535     3.658252    -0.069501
C      3.933499    -0.513135     1.180774     0.478107
C      7.816223    -6.222078    14.233693     0.087594
C      5.639127    -6.928582    14.383973    -0.021308
C      5.951134    -6.777378    13.022863    -0.087017
C      8.028307    -6.122942    11.799152     0.438338
C     18.424702     8.494197     1.118515     0.089733
C     19.584931     6.606581     0.536501    -0.037873
C     20.410728     7.357593     1.408341    -0.069524
C     20.116257     9.603549     2.473185     0.478108
C      9.057364    11.492669    17.969232     0.087653
C      9.116953     9.204580    17.818952    -0.021324
C      9.155527     9.549169    19.180062    -0.087021
C      9.080169    11.725715    20.403774     0.438413
C     10.631416    14.005026     9.615794     0.089701
C      8.465021    14.469714    10.197808    -0.037885
C      8.897809    15.498602     9.325967    -0.069544
C     11.113461    15.969596     8.261124     0.478093
C     14.999619     8.681458    11.494298     0.087664
C    -10.357721    10.265532    12.863995    -0.021356
C     -9.421681     9.231800    12.696540    -0.086919
C     -9.423451     7.109790    11.378367     0.438262
C      6.470048    11.087295    11.328989     0.089722
C      7.448325    11.462716     9.291832    -0.037928
C      6.107184    11.076118     9.051169    -0.069481
C      4.277170    10.332442    10.588322     0.478135
C      3.185140    -1.556597    20.708628     0.087633
C      4.366586    -0.146077    19.338930    -0.021381
C      3.079965     0.391861    19.506385    -0.086929
C      1.079920    -0.317112    20.824558     0.438412
C      8.296550    -8.796424    20.873936     0.089717
C     17.088809     4.645725     1.442476    -0.037890
C     17.171367     3.252423     1.683140    -0.069501
C     17.080199     1.279149     0.145987     0.478107
C     16.580690     3.179362     8.963148     0.087654
C     14.403593     3.402463     8.276152    -0.021323
C     14.715618     4.505612     9.087666    -0.087020
C     16.792807     5.238158    10.266293     0.438413
C      9.660316    19.574003     6.796964     0.089701
C     10.820553    21.021832     5.453243    -0.037884
C     11.646338    19.891300     5.667715    -0.069544
C     11.351853    17.846164     7.080350     0.478093
C      0.292753     3.481721     0.968235     0.087594
C     -8.412027    -7.638749    20.530438    -0.021308
C     -8.373471    -8.989791    20.148297    -0.087017
C     -8.448846   -11.137805    21.421386     0.438338
C      1.866917     9.459814     7.320798     0.089733
C     -0.299486     8.723438     7.432221    -0.037872
C      0.133313     8.964034     8.759196    -0.069524
C      2.348979     9.650717     9.699521     0.478108
C      6.235094    10.494732     1.771161     0.087632
C      7.171136     8.516521     2.458157    -0.021381
C      8.107178     9.178398     1.646643    -0.086929
C      8.105426    11.380951     0.468016     0.438412
C     -2.294475     9.434993     3.937344     0.089716
C     -1.316170    11.011506     5.281065    -0.037890
C     -2.657308    11.413221     5.066594    -0.069501
C     -4.487342    10.453846     3.653959     0.478106
C     11.949521    -4.760768     9.766074     0.087664
C     13.130985    -4.279830    11.672487    -0.021356
C     11.844363    -4.693814    12.054628    -0.086919
C      9.844300    -5.480899    10.781539     0.438262
C     17.060929    -1.284074     3.413510     0.089722
C      8.324419    21.217650     3.302088    -0.037928
C      8.406973    21.705870     1.975113    -0.069481
C      8.315826    24.023697     1.034787     0.478135
C     -0.948172     3.043121    19.740393     0.087633
C     -3.125260     3.526525    20.277109    -0.021381
C     -2.813246     2.272171    20.826705    -0.086929
C     -0.736072     0.885189    20.871789     0.438412
C      0.895854     9.116536    13.553138     0.089716
C      2.056109     9.556323    15.478873    -0.037890
C      2.881891     9.935843    14.392561    -0.069502
C      2.587388     9.735023    11.915082     0.478107
C     -8.471631    22.210346     2.531150     0.087664
C      0.352356    -1.565426     4.587843    -0.021357
C      0.390917    -0.558973     3.608875    -0.086919
C      0.315526    -0.587505     1.112074     0.438262
C     -6.897552    13.719896     4.532025     0.089722
C     17.229444    13.991585     3.838589    -0.037928
C     17.662225    12.722100     3.383454    -0.069481
C     19.877878    11.564423     3.507972     0.478135
C     -2.529301    18.008547     8.203159     0.087653
C     -1.593268    18.402684     6.146465    -0.021324
C     -0.657215    18.774538     7.125434    -0.087020
C     -0.658951    18.693995     9.622234     0.438413
C     15.234502    16.662448     6.202283     0.089701
C     16.212789    14.710514     6.895720    -0.037885
C     14.871653    14.695397     7.350854    -0.069544
C     13.041638    16.398447     7.226336     0.478093
C     -5.579352     6.317770    12.462532     0.087594
C     -4.397913     4.426311    11.925817    -0.021307
C     -5.684540     4.302358    11.376220    -0.087017
C     -7.684586     5.798415    11.331136     0.438338
C     -0.467859    10.080903    18.649788     0.089732
C     -0.439996    11.321361    16.724053    -0.037872
C     -0.357424    12.226443    17.810365    -0.069524
C     -0.448559    11.881889    20.287843     0.478108
S      4.072718     6.560248     3.074521    -0.442275
S     13.591985    -0.170853     7.659788    -0.442297
S     15.589243    -1.870905    10.272089    -0.442282
S      1.804111     7.876556     0.462219    -0.442308
S     12.837280    11.777468    14.250009    -0.442279
S      4.827565    -5.675679    17.786749    -0.442307
S      6.824825    -2.563332    17.952916    -0.442275
S     10.568675     8.856996    14.416176    -0.442295
S     -4.691694    18.847020     4.144087    -0.442292
S     -3.936859     5.846937    17.490697    -0.442277
S     -1.939636     4.434642    14.712229    -0.442309
S     -6.960266    20.451184     6.590221    -0.442278
S      8.455006    -5.834452    18.394096    -0.442296
S      9.209841    12.224050    13.808829    -0.442276
S     11.207064    10.523948    11.196528    -0.442309
S      6.186434    -4.518095    21.006398    -0.442279
S     17.219418    -0.617443     7.218608    -0.442278
S      0.445285     6.719032     3.681868    -0.442296
S      2.442543     9.831376     3.515701    -0.442280
S     14.950811    -3.537918     7.052441    -0.442310
S     -0.309420     6.452300    17.324530    -0.442281
S     -8.319135    18.241654     3.977920    -0.442307
S     -6.321875    16.829412     6.756388    -0.442275
S     -2.578025     8.056417    14.878396    -0.442296
I      2.143127     3.057227     4.144087    -0.535588
I     10.932477    -3.157772     6.590221    -0.535585
I     18.757085     0.756558    10.719066    -0.535639
I      3.225369    11.739033     0.015243    -0.535533
I    -15.385678    14.455274    16.748956    -0.535637
I      2.168099    -5.108462    20.908286    -0.535533
I      9.992634    -3.489995    15.453969    -0.535588
I     11.989891     6.538635    11.294639    -0.535585
I     -6.621300    19.672235     0.575574    -0.535585
I     -6.596353     8.266639    15.438727    -0.535589
I      1.228200     2.733841    16.764199    -0.535533
I      3.225369    -5.882621    10.158735    -0.535636
I      6.525400    -9.337493    17.324530    -0.535585
I      6.550347     9.237150    14.878396    -0.535588
I     14.374900    13.151403    10.749551    -0.535534
I     16.372069    11.739033    -0.015243    -0.535637
I     15.289827     2.060316     4.719661    -0.535589
I     -2.214223     7.286191     0.560331    -0.535585
I      5.610385     8.904761     6.014648    -0.535637
I     16.372069    -5.856220    10.173978    -0.535533
I     -2.238978     7.277582    20.893043    -0.535637
I    -10.978601    20.661395     6.029890    -0.535533
I     -3.154066    15.128572     4.704418    -0.535588
I     -1.156809     6.512234    11.309882    -0.535585
N      2.387856     5.810639     6.323152    -0.227272
N      2.925134     6.046162     8.552453    -0.013395
N      4.862265     6.755775     9.412700    -0.423912
N     -3.534763    -5.075490    21.115673    -0.228666
N     -2.221150    -3.877789    19.689513    -0.020498
N     -2.620457    -1.723946    18.770012    -0.455146
N     13.446817    -2.009287     4.411157    -0.227236
N      4.725379    23.365418     2.181856    -0.013336
N     13.513066     0.638595     1.321608    -0.423834
N     13.921908     1.172905    11.087253    -0.228701
N     14.613265     2.810649    12.513413    -0.020522
N     16.777044     3.152136    13.432914    -0.455176
N     19.156723    -2.452480     9.329188    -0.227241
N     20.686819    -4.149827     9.631895    -0.013381
N     20.408986    -6.032717    10.803867    -0.423938
N     12.047354    -0.943394    10.778534    -0.228690
N      9.880427    -1.537723    11.159602    -0.020518
N      8.247419    -2.254532     9.590031    -0.455147
N      0.066662    11.046175     1.405121    -0.227241
N     -2.043645    11.922983     1.102413    -0.013358
N    -12.490630    -1.361248    21.399059    -0.423858
N     -4.905183    -7.548258    21.424392    -0.228651
N     -4.743226    -9.789374    21.043324    -0.020540
N      3.889681     0.826747     1.144277    -0.455194
N     11.152404    14.965660    13.274905    -0.227240
N     11.689664    16.778518    11.956302    -0.013381
N    -12.666619    17.168698    10.911639    -0.423939
N    -12.299217     8.429754    15.306480    -0.228688
N    -10.985608     6.595810    14.982304    -0.020518
N     14.908467     4.722564    13.576753    -0.455147
N      4.682440    -7.569829    21.003177    -0.227241
N     13.489752     2.601679     0.142552    -0.013358
N      4.748679   -11.569405    20.254781    -0.423858
N      5.157449    -3.379314    14.909310    -0.228650
N      5.848778    -2.963115    12.777906    -0.020540
N      8.012547    -2.337554    12.022426    -0.455194
N     10.392318    -3.089113    18.928021    -0.227272
N     11.922432    -1.978274    20.246623    -0.013395
N     11.644613    -0.021862    21.291286    -0.423912
N      3.282922    -2.588504    16.896446    -0.228666
N      1.115999    -1.961322    17.220622    -0.020498
N     -0.516990    -2.962192    18.626172    -0.455146
N      8.831183     8.088733    11.199748    -0.227236
N      6.720868     7.388171    10.591757    -0.013336
N      5.038272     6.818021    11.948144    -0.423834
N    -13.669609     9.933515    17.293615    -0.228700
N    -13.507625    10.724079    19.425019    -0.020522
N    -13.639078    12.972635    20.180500    -0.455177
N     -6.376600    16.408437     1.870561    -0.227235
N     20.454048    14.360056     0.959862    -0.013336
N     -3.902232    13.260263     1.144277    -0.423834
N      5.229613    -3.353860     6.515081    -0.228700
N      6.543245    -2.717616     8.265418    -0.020522
N      6.143950    -2.998213    10.590469    -0.455177
N     -4.081984     9.579521    17.522900    -0.227273
N     -4.039021    11.217639    19.144210    -0.013395
N     -4.015694    10.931215    21.360845    -0.423912
N     -3.606982     2.206814    16.940671    -0.228667
N     -2.915644     0.152871    17.645915    -0.020498
N     -0.751878    -0.814176    17.481895    -0.455146
N      1.627856     5.541997    14.680026    -0.227241
N      3.157948     6.128506    13.058716    -0.013358
N      2.880100     6.054984    10.842081    -0.423858
N     -5.481532     3.532303    15.262255    -0.228652
N     -7.648464     3.499450    14.557010    -0.020540
N     -9.281452     5.217129    14.721031    -0.455194
N     -8.697728    18.049828     8.863748    -0.227240
N    -10.808031    17.873582     9.774447    -0.013381
N     -3.726258    -5.456368     9.590031    -0.423938
N      3.859189    -2.384852     4.219227    -0.228688
N      4.021150    -0.934300     2.468891    -0.020518
N     -4.874705    23.385354     0.143840    -0.455147
N      6.770100    -6.584122    15.145465    -0.227236
N      7.307348    -6.348641    12.916164    -0.013337
N      9.244468    -5.639045    12.055917    -0.423834
N     18.376313     7.319159     0.352944    -0.228700
N     19.689945     8.516886     1.779104    -0.020521
N     19.290650    10.670747     2.698605    -0.455177
N      9.064716    10.385677    17.057460    -0.227273
N      9.107679    10.970735    19.286761    -0.013395
N      9.131006    13.033617    20.147009    -0.423912
N      9.539718    13.567743    10.381364    -0.228666
N     10.231056    15.205460     8.955204    -0.020498
N     12.394822    15.546929     8.035703    -0.455146
N     14.774556     9.942391    12.139429    -0.227241
N     -9.988752     8.245038    11.836722    -0.013358
N     16.026800     6.362126    10.664750    -0.423858
N      7.665168    11.451450    10.690083    -0.228651
N      5.498236    10.857113    10.309015    -0.020540
N      3.865248    10.140334    11.878586    -0.455195
N      4.448972    -1.348494    20.063496    -0.227240
N      2.338669    -0.471680    20.366204    -0.013381
N      9.420442    11.033395     0.069558    -0.423938
N     17.005889     4.846385     0.044225    -0.228689
N     17.167850     2.605276     0.425293    -0.020518
N      8.271995   -11.567917    20.324340    -0.455147
N     15.534556     2.570768     8.193712    -0.227273
N     16.071834     4.383650     9.512315    -0.013395
N     18.008965     4.773850    10.556978    -0.423912
N      9.611937    20.824512     6.162137    -0.228667
N     10.925550    18.990574     6.486313    -0.020498
N     10.526243    17.117355     7.891864    -0.455146
N      0.300117     4.824822     0.465440    -0.227236
N     -8.421321    -9.792965    21.326065    -0.013336
N      0.366366     0.825260     1.213836    -0.423834
N      0.775208     9.015452     6.559307    -0.228700
N      1.466565     9.431691     8.690711    -0.020522
N      3.630344    10.057266     9.446191    -0.455177
N      6.010023     9.305577     2.540596    -0.227240
N      7.540119    10.416391     1.221994    -0.013381
N      7.262286    12.372783     0.177331    -0.423938
N     -1.099346     9.806224     4.572171    -0.228689
N     -3.266273    10.433400     4.247995    -0.020518
N     -4.899281     9.432503     2.842445    -0.455147
N     13.213362    -4.306120    10.268869    -0.227241
N     11.103055    -5.006671    10.876860    -0.013358
N      0.656070    19.212842     9.520473    -0.423858
N      8.241517    22.328236     4.175002    -0.228652
N      8.403474    23.118759     2.043598    -0.020540
N     17.036381     0.577612     1.288117    -0.455194
N     -1.994296     4.013759    19.598056    -0.227241
N     -1.457036     1.965396    20.508755    -0.013381
N      0.480081     0.865600    20.324340    -0.423938
N      0.847483     9.041065    14.953536    -0.228689
N      2.161092     9.677275    13.203199    -0.020518
N      1.761767     9.396634    10.878148    -0.455147
N     -8.464260    21.974237     3.945717    -0.227241
N      0.343052    -1.177364     2.324407    -0.013358
N     17.895379    23.325859     0.107772    -0.423858
N     18.304149    14.601541     4.527946    -0.228651
N     18.995478    12.547585     3.822702    -0.020540
N     -5.134153    11.580541     3.986722    -0.455194
N     -2.754382    17.936767     6.788591    -0.227272
N     -1.224268    18.523307     8.409901    -0.013395
N     -1.502087    18.449826    10.626536    -0.423912
N     16.429622    15.927062     6.206362    -0.228666
N     14.262699    15.894222     6.911607    -0.020498
N     12.629710    17.611898     6.747586    -0.455146
N     -4.315517     5.655019    12.604869    -0.227236
N     -6.425832     5.478756    11.694170    -0.013336
N     -8.108428     6.938498    11.878586    -0.423834
N     -0.522909    10.010115    17.249390    -0.228701
N     -0.360925    11.460700    18.999726    -0.020522
N     -0.492378    10.990710    21.324777    -0.455177

The following XYZ coordinates are in angstroms. Other properties are in atomic units.
The sperically averaged electron density of each atom fit to a function of the form exp(a - br)
eigen_1, eigen_2 and eigen_3 are the three eigenvalues of traceless quadrupole moment tensor
  atom number  atomic symbol              X              Y              Z     net charge C6 coefficient C8 coefficient C10 coefficient fluctuating dipole atomic polarizability isotropic forcefield polarizability              a              b squared Pearson coefficient          <r^3>          <r^4>         wp_QDO          m_QDO          q_QDO       dipole_x       dipole_y       dipole_z         dipole            Qxy            Qxz            Qyz     Q(x^2-y^2)  Q(3z^2 - R^2)        eigen_1        eigen_2        eigen_3 static polarizability      alpha(xx)      alpha(xy)      alpha(xz)      alpha(yy)      alpha(yz)      alpha(zz) atomic spin moment
            1             Cu       2.368735       5.594330       4.357700       0.357820     103.625040 0.21052948E+04  0.69599473E+05                                19.628034                           16.243514       0.468414       1.933680                    0.997918      55.784917     159.691171       0.394216       0.469979      -1.089216       0.001947      -0.022164      -0.002830       0.022428       0.013989      -0.022623      -0.024186       0.165254      -0.187112      -0.082138      -0.036245       0.118382             24.489843      13.705179      -0.510919      -0.329309      23.943840      -1.890338      35.820509          -0.000017
            2             Cu      13.249279      -2.099379       6.376609       0.357833     103.607665 0.21046325E+04  0.69572599E+05                                19.628361                           16.243708       0.468361       1.933664                    0.997919      55.784483     159.687938       0.394111       0.470138      -1.089116      -0.021553      -0.005545       0.002842       0.022436      -0.041040       0.015671       0.029860      -0.145958      -0.187125      -0.082661      -0.035745       0.118407             24.490437      23.129298       2.820627       1.672772      14.522510       0.942350      35.819504          -0.000018
            3             Cu      17.660284      -1.164531       9.438463       0.357834     103.562040 0.21031572E+04  0.69512467E+05                                19.627428                           16.243088       0.468203       1.933618                    0.997917      55.783692     159.678799       0.393929       0.470432      -1.088933       0.007499       0.015509       0.014423       0.022468       0.048580      -0.051100      -0.064547       0.035949       0.138061      -0.082572      -0.035757       0.118328             24.489023      32.194258      -6.855764       3.556148      23.673133       3.605954      17.599677          -0.000019
            4             Cu       1.779760      10.064626       1.295846       0.357806     103.556244 0.21030499E+04  0.69509683E+05                                19.629893                           16.245614       0.468221       1.933614                    0.997918      55.786621     159.700444       0.393783       0.470602      -1.088808       0.012099       0.012210      -0.014405       0.022427       0.026516       0.044197       0.070218      -0.088869       0.138086      -0.082710      -0.036231       0.118942             24.491683      28.929671      -8.009660      -2.215391      26.942843      -4.555891      17.602537          -0.000018
            5             Cu      11.133300      13.371694      14.444944       0.357830     103.562287 0.21031635E+04  0.69512736E+05                                19.627469                           16.243121       0.468193       1.933615                    0.997917      55.783772     159.679181       0.393929       0.470432      -1.088932       0.001967       0.008647       0.020642       0.022467      -0.026535      -0.000416       0.017375       0.152442      -0.225393      -0.082569      -0.035761       0.118330             24.489076      13.704850      -0.029373       0.606877      34.484699      -4.196983      25.277678          -0.000017
            6             Cu       4.484889      -5.822660      20.098490       0.357803     103.556352 0.21030531E+04  0.69509824E+05                                19.629916                           16.245633       0.468217       1.933613                    0.997918      55.786659     159.700652       0.393782       0.470603      -1.088808      -0.021550       0.005214       0.003372       0.022427       0.034077       0.028128       0.057740       0.004729       0.265146      -0.082710      -0.036232       0.118942             24.491709      23.132552       0.036581      -3.279473      29.680194      -9.691694      20.662381          -0.000018
            7             Cu       8.895863      -3.638463      17.757981       0.357821     103.625017 0.21052946E+04  0.69599460E+05                                19.628028                           16.243510       0.468417       1.933680                    0.997918      55.784913     159.691131       0.394217       0.469979      -1.089216       0.007488       0.004713      -0.020609       0.022428      -0.068606      -0.016132      -0.004851      -0.085195      -0.225357      -0.082137      -0.036244       0.118382             24.489832      32.197976       6.508367       4.159802      15.995685       0.826744      25.275833          -0.000017
            8             Cu      10.544293       8.484881      12.104436       0.357834     103.607688 0.21046331E+04  0.69572621E+05                                19.628361                           16.243708       0.468363       1.933665                    0.997919      55.784486     159.687928       0.394111       0.470138      -1.089116       0.012118      -0.018576      -0.003382       0.022435       0.025005      -0.044678      -0.045183      -0.046597       0.265175      -0.082662      -0.035745       0.118407             24.490437      28.927452       2.088307       8.045596      23.881177       6.322541      20.662683          -0.000019
            9             Cu      -6.395694      18.218711       2.665973       0.357829     103.607901 0.21046384E+04  0.69572851E+05                                19.628400                           16.243739       0.468356       1.933662                    0.997919      55.784548     159.688254       0.394111       0.470138      -1.089115       0.001956       0.013545      -0.017778       0.022436       0.012882       0.023544       0.007599       0.194783      -0.098116      -0.082661      -0.035745       0.118406             24.490487      13.705965       0.542040      -0.277096      31.213436       6.087023      28.552061          -0.000017
           10             Cu      -4.279548       7.922444      16.462136       0.357821     103.624904 0.21052909E+04  0.69599309E+05                                19.628017                           16.243498       0.468414       1.933680                    0.997918      55.784868     159.690984       0.394217       0.469979      -1.089216      -0.021547       0.000324      -0.006224       0.022430       0.007310      -0.043181      -0.086840      -0.046604       0.111415      -0.082134      -0.036246       0.118380             24.489823      23.127336      -2.858527       1.606226      31.310518       8.752261      19.031613          -0.000017
           11             Cu       0.131415       4.803399      15.740790       0.357805     103.556233 0.21030493E+04  0.69509664E+05                                19.629897                           16.245615       0.468219       1.933614                    0.997918      55.786619     159.700468       0.393782       0.470602      -1.088808       0.007478      -0.020213       0.006201       0.022426       0.020299       0.067782       0.070183       0.026941       0.111545      -0.082710      -0.036231       0.118942             24.491688      32.197958       0.346659      -7.714336      22.244476      -4.432947      19.032632          -0.000017
           12             Cu      -6.984628      18.635229       8.068336       0.357826     103.562419 0.21031679E+04  0.69512925E+05                                19.627495                           16.243145       0.468190       1.933614                    0.997917      55.783808     159.679375       0.393928       0.470433      -1.088932       0.012123       0.006372       0.017810       0.022467      -0.051195       0.001029      -0.024230      -0.167772      -0.098181      -0.082570      -0.035761       0.118330             24.489103      28.929062       5.922753      -5.829908      15.989853      -1.766291      28.548395          -0.000019
           13             Cu       6.751006      -6.800394      17.110917       0.357831     103.607757 0.21046355E+04  0.69572725E+05                                19.628376                           16.243722       0.468360       1.933664                    0.997919      55.784504     159.688039       0.394111       0.470138      -1.089116       0.001957      -0.022169       0.002841       0.022436       0.013949       0.022928       0.024728       0.165114      -0.187126      -0.082661      -0.035745       0.118407             24.490453      13.705950      -0.510988       0.330879      23.945890       1.891205      35.819519          -0.000018
           14             Cu       8.867152      10.295548      15.092008       0.357823     103.624890 0.21052908E+04  0.69599298E+05                                19.628009                           16.243493       0.468418       1.933681                    0.997918      55.784866     159.690933       0.394217       0.469979      -1.089216      -0.021547      -0.005552      -0.002831       0.022430      -0.041051      -0.015260      -0.029390      -0.146112      -0.187115      -0.082134      -0.036245       0.118379             24.489811      23.127329       2.820280      -1.672471      14.521637      -0.940588      35.820469          -0.000017
           15             Cu      13.278115      11.230338      12.030154       0.357806     103.556221 0.21030492E+04  0.69509655E+05                                19.629888                           16.245609       0.468223       1.933615                    0.997918      55.786618     159.700418       0.393783       0.470602      -1.088808       0.007479       0.015477      -0.014405       0.022427       0.048552       0.051470       0.065075       0.035789       0.138087      -0.082710      -0.036231       0.118941             24.491677      32.197937      -6.854168      -3.556887      23.674565      -3.607299      17.602529          -0.000018
           16             Cu       6.162072      -2.330040      20.172771       0.357827     103.562376 0.21031664E+04  0.69512861E+05                                19.627486                           16.243137       0.468191       1.933614                    0.997917      55.783795     159.679305       0.393928       0.470433      -1.088932       0.012122       0.012238       0.014423       0.022467       0.026488      -0.043822      -0.069696      -0.089022       0.138068      -0.082569      -0.035761       0.118330             24.489095      28.929060      -8.010205       2.214373      26.938482       4.554770      17.599741          -0.000020
           17             Cu      15.515435       0.976780       7.023673       0.357823     103.624924 0.21052912E+04  0.69599317E+05                                19.628015                           16.243496       0.468416       1.933681                    0.997918      55.784877     159.690985       0.394217       0.469979      -1.089216       0.001947       0.008631      -0.020609       0.022428      -0.026587       0.000804      -0.016826       0.152505      -0.225358      -0.082138      -0.036244       0.118382             24.489821      13.705165      -0.029736      -0.607122      34.488489       4.197491      25.275809          -0.000018
           18             Cu       0.102579       6.572007       1.370127       0.357832     103.607733 0.21046339E+04  0.69572656E+05                                19.628369                           16.243713       0.468361       1.933664                    0.997919      55.784500     159.688001       0.394111       0.470138      -1.089116      -0.021553       0.005233      -0.003381       0.022436       0.034092      -0.027706      -0.057184       0.004809       0.265174      -0.082662      -0.035745       0.118407             24.490449      23.129299       0.038367       3.279114      29.679364       9.692968      20.662684          -0.000018
           19             Cu       4.513584       8.756249       3.710636       0.357830     103.562207 0.21031619E+04  0.69512672E+05                                19.627461                           16.243116       0.468197       1.933616                    0.997917      55.783739     159.679060       0.393929       0.470432      -1.088932       0.007499       0.004737       0.020643       0.022468      -0.068544       0.016522       0.005400      -0.085205      -0.225398      -0.082571      -0.035757       0.118328             24.489063      32.194303       6.507564      -4.159253      15.995201      -0.826813      25.277684          -0.000016
           20             Cu      14.926460      -3.909989       9.364181       0.357806     103.556876 0.21030651E+04  0.69510350E+05                                19.630014                           16.245706       0.468181       1.933602                    0.997918      55.786823     159.701492       0.393780       0.470604      -1.088807       0.012100      -0.018579       0.003371       0.022426       0.025018       0.045064       0.045767      -0.046516       0.265143      -0.082710      -0.036232       0.118943             24.491840      28.929829       2.086185      -8.044330      23.883186      -6.322511      20.662505          -0.000019
           21             Cu      -2.013400       5.824019      18.802644       0.357831     103.562209 0.21031623E+04  0.69512686E+05                                19.627457                           16.243113       0.468194       1.933616                    0.997917      55.783754     159.679088       0.393929       0.470432      -1.088932       0.001967       0.013553       0.017810       0.022467       0.012906      -0.023188      -0.007107       0.194846      -0.098181      -0.082569      -0.035761       0.118330             24.489056      13.704841       0.540258       0.277996      31.213992      -6.085256      28.548334          -0.000019
           22             Cu      -8.661811      20.317181       5.006481       0.357803     103.556389 0.21030531E+04  0.69509822E+05                                19.629918                           16.245632       0.468219       1.933613                    0.997918      55.786661     159.700641       0.393782       0.470602      -1.088808      -0.021550       0.000313       0.006201       0.022427       0.007321       0.043576       0.087300      -0.046471       0.111544      -0.082710      -0.036231       0.118942             24.491716      23.132542      -2.858411      -1.608030      31.309948      -8.750803      19.032657          -0.000018
           23             Cu      -4.250837      17.198149       5.727827       0.357818     103.625196 0.21052984E+04  0.69599627E+05                                19.628061                           16.243534       0.468398       1.933675                    0.997918      55.784961     159.691396       0.394216       0.469979      -1.089215       0.007486      -0.020206      -0.006221       0.022428       0.020329      -0.067477      -0.069659       0.027061       0.111415      -0.082135      -0.036242       0.118376             24.489878      32.198049       0.348378       7.716332      22.239932       4.431766      19.031651          -0.000018
           24             Cu      -2.602407       6.240435      13.400281       0.357834     103.607667 0.21046325E+04  0.69572594E+05                                19.628358                           16.243705       0.468362       1.933665                    0.997919      55.784475     159.687882       0.394111       0.470138      -1.089116       0.012118       0.006360      -0.017778       0.022435      -0.051195      -0.000684       0.024731      -0.167692      -0.098115      -0.082662      -0.035745       0.118407             24.490433      28.927456       5.923593       5.831260      15.991850       1.767736      28.551991          -0.000018
           25             Cu       3.746314       6.647115       0.778881       0.360400     102.458179 0.19042166E+04  0.61071223E+05                                19.137530                           15.207115       0.722960       2.029312                    0.996445      53.535387     148.385704       0.419351       0.455416      -1.103583      -0.000029       0.000023       0.000043       0.000056      -0.042549       0.074182      -0.031510       0.065866       0.102807      -0.071360      -0.044647       0.116007             25.220759      24.122065      -0.028906     -10.757825      26.571423       6.179514      24.968791          -0.000017
           26             Cu      13.782715      -0.449591       9.955427       0.360416     102.456392 0.19041630E+04  0.61068725E+05                                19.136806                           15.206540       0.722955       2.029311                    0.996443      53.534713     148.380105       0.419376       0.455395      -1.103602       0.000028      -0.000014      -0.000047       0.000057      -0.053797       0.054740      -0.059038       0.002323       0.102706      -0.071262      -0.044667       0.115928             25.220012      26.318047       0.747321      -9.411310      24.375768       8.082477      24.966222          -0.000018
           27             Cu      12.510890       9.745963      15.322581       0.360408     102.456732 0.19041702E+04  0.61069035E+05                                19.136876                           15.206592       0.722941       2.029306                    0.996443      53.534797     148.380594       0.419374       0.455396      -1.103601      -0.000042       0.000015      -0.000036       0.000057       0.085508       0.000013      -0.020380      -0.024813      -0.168837      -0.071261      -0.044668       0.115929             25.220109      24.121172      -9.300916       5.404108      20.016113      -2.393967      31.523042          -0.000019
           28             Cu       5.018282      -3.548237      16.880344       0.360397     102.458268 0.19042188E+04  0.61071317E+05                                19.137549                           15.207130       0.722957       2.029311                    0.996445      53.535411     148.385845       0.419350       0.455417      -1.103582       0.000034      -0.000018       0.000041       0.000056       0.074269       0.019495       0.007149      -0.088310      -0.168815      -0.071359      -0.044648       0.116007             25.220785      26.320628      -8.524864       4.060154      17.819356      -4.296185      31.522370          -0.000017
           29             Cu      -5.018067      20.791659       5.367154       0.360406     102.456816 0.19041725E+04  0.61069128E+05                                19.136889                           15.206604       0.722939       2.029305                    0.996443      53.534819     148.380699       0.419374       0.455396      -1.103601      -0.000022      -0.000052      -0.000004       0.000057      -0.042722      -0.073822       0.052452       0.030274      -0.003928      -0.071261      -0.044668       0.115929             25.220125      24.121952       9.330765       5.353352      30.718862      -3.784906      20.819562          -0.000019
           30             Cu      -3.746161       3.998233      16.101463       0.360407     102.457921 0.19042103E+04  0.61070955E+05                                19.137474                           15.207070       0.722972       2.029316                    0.996445      53.535318     148.385297       0.419352       0.455415      -1.103584       0.000031       0.000047       0.000005       0.000056      -0.020245      -0.073804       0.052466       0.014331       0.139024      -0.071360      -0.044646       0.116006             25.220687      26.317382       7.777424       5.353090      31.820314      -3.784827      17.524364          -0.000018
           31             Cu       8.128633      -5.747542      20.689736       0.360409     102.456692 0.19041692E+04  0.61068991E+05                                19.136867                           15.206585       0.722943       2.029307                    0.996443      53.534782     148.380518       0.419374       0.455396      -1.103601      -0.000022       0.000022      -0.000048       0.000057      -0.042572      -0.073909       0.031931       0.065818       0.102706      -0.071261      -0.044668       0.115929             25.220097      24.121931      -0.029143      10.757346      26.572064      -6.178980      24.966297          -0.000018
           32             Cu       9.400539      11.945268      11.513190       0.360402     102.458110 0.19042150E+04  0.61071157E+05                                19.137514                           15.207103       0.722964       2.029313                    0.996445      53.535368     148.385586       0.419351       0.455416      -1.103583       0.000031      -0.000019       0.000043       0.000056      -0.053793      -0.054434       0.059436       0.002258       0.102807      -0.071360      -0.044646       0.116006             25.220739      26.317439       0.747285       9.412015      24.376000      -8.082748      24.968779          -0.000018
           33             Cu      16.893014      -2.648968       6.146036       0.360407     102.457906 0.19042108E+04  0.61070975E+05                                19.137472                           15.207072       0.722973       2.029317                    0.996445      53.535319     148.385293       0.419352       0.455415      -1.103584      -0.000029       0.000026       0.000041       0.000056       0.085518       0.000241       0.020763      -0.024675      -0.168814      -0.071360      -0.044646       0.116006             25.220679      24.121974      -9.302107      -5.403842      20.017812       2.395903      31.522252          -0.000018
           34             Cu       0.636015       8.846492       4.588273       0.360412     102.456564 0.19041664E+04  0.61068869E+05                                19.136837                           15.206562       0.722950       2.029309                    0.996443      53.534754     148.380324       0.419375       0.455395      -1.103602       0.000028      -0.000034      -0.000036       0.000057       0.074305      -0.019219      -0.006781      -0.088190      -0.168837      -0.071261      -0.044667       0.115929             25.220058      26.318107      -8.524153      -4.058375      17.819089       4.297046      31.522978          -0.000017
           35             Cu      -0.635810       8.396915      16.101463       0.360415     102.456452 0.19041640E+04  0.61068769E+05                                19.136816                           15.206547       0.722952       2.029310                    0.996443      53.534726     148.380176       0.419376       0.455395      -1.103602      -0.000042      -0.000038      -0.000005       0.000057      -0.042742       0.074059      -0.052117       0.030157      -0.003928      -0.071261      -0.044667       0.115929             25.220028      24.121093       9.330461      -5.352850      30.719506       3.785560      20.819484          -0.000019
           36             Cu      -8.128418      16.392976       5.367154       0.360399     102.458215 0.19042171E+04  0.61071246E+05                                19.137534                           15.207116       0.722960       2.029312                    0.996445      53.535394     148.385726       0.419351       0.455416      -1.103583       0.000033       0.000045       0.000005       0.000056      -0.020251       0.074066      -0.052094       0.014304       0.139027      -0.071360      -0.044647       0.116007             25.220767      26.320616       7.778578      -5.352741      31.817268       3.785347      17.524416          -0.000018
           37              H       4.292907       6.442906       7.003063       0.118256       1.492400 0.12039888E+02  0.13209324E+03                                 2.215870                            2.077855      -1.587668       2.123438                    0.991998       4.118737      12.550988       0.415154       1.344743      -0.693962       0.050091       0.010832      -0.020989       0.055380       0.000296      -0.006710       0.002006       0.027143       0.027653      -0.018350       0.002505       0.015845              2.235024       2.734323       0.351560      -0.256780       1.811943      -0.058777       2.158807           0.000002
           38              H       0.440041       5.188546       6.745439       0.138367       1.273645 0.93641406E+01  0.95074761E+02                                 1.939736                            1.799566      -0.850042       2.503793                    0.999407       3.244812       9.066892       0.465168       1.296877      -0.710629      -0.046328      -0.014866      -0.015923       0.051194       0.011268      -0.000872      -0.002937       0.040276       0.012153      -0.025336       0.004138       0.021199              2.005264       2.382781       0.341670       0.480808       1.713715       0.225696       1.919294           0.000003
           39              H       0.990467       5.461255       9.158512       0.131253       1.345292 0.10200949E+02  0.10744859E+03                                 2.082720                            1.921522      -1.441601       2.202438                    0.993351       3.885388      11.627089       0.428415       1.357318      -0.691875      -0.037026      -0.010359       0.029821       0.048658       0.011300      -0.000836       0.000003       0.027948       0.006727      -0.019096       0.002204       0.016892              2.153597       2.177323       0.173007      -0.567891       1.665900      -0.124685       2.617567           0.000002
           40              H      -4.154234      -3.257174      20.283549       0.121843       1.365859 0.10747490E+02  0.11480363E+03                                 2.097820                            1.968762      -1.593780       2.125868                    0.991928       4.046737      12.233863       0.423981       1.352417      -0.691829      -0.044814       0.030951      -0.002005       0.054500      -0.004482      -0.002761      -0.009059       0.022704      -0.020765      -0.017306       0.001586       0.015720              2.130336       2.374890      -0.475234      -0.087909       2.328384      -0.138974       1.687735           0.000002
           41              H      -2.112119      -6.605012      21.316190       0.139564       1.203921 0.87645297E+01  0.87421708E+02                                 1.853804                            1.728124      -0.842222       2.508149                    0.999500       3.203574       8.837834       0.480577       1.277769      -0.714129       0.016395      -0.044702       0.020746       0.051937      -0.013278      -0.007475      -0.012727      -0.008145      -0.030385      -0.023488       0.003147       0.020342              1.930415       1.584623      -0.015529       0.019046       2.573047      -0.442007       1.633576           0.000003
           42              H      -0.643200      -5.263904      19.783331       0.132407       1.477702 0.11315143E+02  0.12202118E+03                                 2.194329                            2.007496      -1.580222       2.136635                    0.992078       3.966501      11.916675       0.425256       1.335612      -0.696335       0.043326      -0.019567      -0.008762       0.048340      -0.010561      -0.006449      -0.004837      -0.005761      -0.011432      -0.014901       0.002049       0.012852              2.278334       3.058820      -0.247126      -0.471101       1.945326      -0.008710       1.830854           0.000003
           43              H      13.407906      -0.002444       3.731246       0.118256       1.482517 0.11943458E+02  0.13078668E+03                                 2.206208                            2.069459      -1.587669       2.123445                    0.991998       4.117188      12.538926       0.415966       1.344668      -0.693895      -0.006512       0.050853       0.020989       0.055399      -0.008354      -0.004119       0.005716      -0.021363       0.027448      -0.018295       0.002419       0.015876              2.225110       1.687405      -0.016390      -0.029998       2.838745       0.259960       2.149181           0.000001
           44              H       4.745189      20.736612       3.988869       0.138352       1.275376 0.93812777E+01  0.95312235E+02                                 1.943453                            1.802744      -0.850278       2.503695                    0.999405       3.246725       9.081462       0.464069       1.299084      -0.710179       0.001428      -0.048609       0.015908       0.051166      -0.003900       0.002515       0.001898      -0.045303       0.012364      -0.025288       0.004197       0.021091              2.009250       1.575901       0.055650      -0.052695       2.528730      -0.530265       1.923119           0.000003
           45              H       4.818797      21.346416       1.575796       0.131268       1.348710 0.10230446E+02  0.10780943E+03                                 2.084220                            1.922806      -1.441542       2.202466                    0.993355       3.883903      11.615603       0.428881       1.355213      -0.692322       0.002563      -0.038370      -0.029828       0.048668       0.000059      -0.000215       0.000844      -0.035930       0.006653      -0.019076       0.002171       0.016905              2.155170       1.614935      -0.026208      -0.071826       2.230816       0.577621       2.619760           0.000002
           46              H      15.842734       1.194975      11.919376       0.121829       1.362917 0.10719893E+02  0.11444403E+03                                 2.095231                            1.966514      -1.593837       2.125829                    0.991928       4.046808      12.233675       0.424100       1.352804      -0.691727       0.044121      -0.031937       0.002005       0.054504      -0.010617       0.007645       0.005659      -0.012022      -0.020755      -0.017343       0.001626       0.015717              2.127654       2.628596      -0.383518       0.101534       2.068438       0.128905       1.685927           0.000002
           47              H      12.005647       2.004349      10.886736       0.139558       1.204585 0.87702348E+01  0.87493103E+02                                 1.854571                            1.728757      -0.842150       2.508173                    0.999500       3.203913       8.839586       0.480458       1.277874      -0.714112      -0.047613       0.000552      -0.020744       0.051938      -0.007761       0.009502       0.011332       0.023019      -0.030395      -0.023521       0.003190       0.020331              1.931268       2.474290       0.298717       0.423369       1.685332       0.129459       1.634181           0.000003
           48              H      12.780443       3.836322      12.419595       0.132414       1.471885 0.11262985E+02  0.12133305E+03                                 2.189227                            2.003285      -1.580205       2.136664                    0.992073       3.965625      11.912541       0.425517       1.336175      -0.696178      -0.032894       0.034325       0.008764       0.048343      -0.006415       0.002429       0.007721       0.017752      -0.011401      -0.014935       0.002083       0.012852              2.272810       2.219094      -0.540078      -0.148247       2.772298       0.445341       1.827038           0.000003
           49              H      18.778801      -4.164569      10.519622       0.118261       1.497600 0.12088145E+02  0.13272030E+03                                 2.218962                            2.080502      -1.587569       2.123497                    0.991999       4.117464      12.540900       0.415452       1.342790      -0.694398      -0.038939      -0.018712       0.034660       0.055386      -0.007743      -0.012860      -0.006652       0.010270      -0.000782      -0.018295       0.002439       0.015855              2.238208       2.444864       0.203530      -0.463247       2.171520      -0.350069       2.098241           0.000001
           50              H      20.444044      -1.363357       8.097962       0.138378       1.266726 0.93050596E+01  0.94350390E+02                                 1.934027                            1.794759      -0.850138       2.503784                    0.999407       3.244869       9.068875       0.465326       1.298148      -0.710268       0.009457       0.040936      -0.029244       0.051190      -0.000027      -0.012314      -0.019104       0.006282      -0.017696      -0.025289       0.004106       0.021183              1.999113       1.592815       0.006012      -0.033472       2.572194      -0.499416       1.832329           0.000003
           51              H      22.102276      -3.197791       8.389936       0.131246       1.357561 0.10309276E+02  0.10883370E+03                                 2.092915                            1.930001      -1.441310       2.202544                    0.993360       3.884930      11.623747       0.428206       1.354934      -0.692453       0.041578       0.007140      -0.024246       0.048658       0.001415      -0.010330      -0.013421       0.000093      -0.021256      -0.019061       0.002182       0.016879              2.164581       2.833144      -0.149315      -0.496495       1.808387      -0.017930       1.852213           0.000002
           52              H      10.717246      -1.383178       9.222918       0.121848       1.359866 0.10690951E+02  0.11406401E+03                                 2.092313                            1.963976      -1.593875       2.125821                    0.991928       4.046420      12.230821       0.424313       1.352967      -0.691669      -0.001290       0.001651      -0.054466       0.054506       0.004133      -0.002867      -0.009232       0.016173       0.034504      -0.017327       0.001595       0.015732              2.124616       1.907046       0.152131       0.085401       1.667872       0.106101       2.798929           0.000002
           53              H      12.457896      -0.710104      12.823205       0.139564       1.205405 0.87776423E+01  0.87585923E+02                                 1.855545                            1.729598      -0.842353       2.508088                    0.999499       3.204250       8.841615       0.480293       1.278037      -0.714086       0.032542       0.010098       0.039194       0.051934       0.006818       0.005778       0.006049       0.026401       0.048700      -0.023508       0.003160       0.020348              1.932326       2.164190       0.397922       0.493842       1.702106       0.228752       1.930681           0.000003
           54              H      10.084478      -1.411648      13.248284       0.132413       1.474792 0.11287950E+02  0.12164534E+03                                 2.190485                            2.004311      -1.580306       2.136600                    0.992079       3.964694      11.904199       0.425872       1.334585      -0.696522      -0.012373      -0.002314       0.046680       0.048348       0.001005       0.001584       0.006571       0.015529       0.032805      -0.014923       0.002017       0.012906              2.274163       2.174352       0.211509      -0.563847       1.733490      -0.141718       2.914647           0.000003
           55              H      -1.421556      10.119153       0.214686       0.118246       1.492938 0.12043252E+02  0.13211773E+03                                 2.214819                            2.076914      -1.587762       2.123392                    0.991998       4.117650      12.540374       0.415685       1.343150      -0.694282      -0.004674      -0.042958      -0.034665       0.055398      -0.009254       0.002027       0.014391       0.001733      -0.000760      -0.018355       0.002472       0.015883              2.233956       2.070205       0.072270       0.175132       2.537208       0.551786       2.094456           0.000001
           56              H       0.664413      12.622935       2.636346       0.138358       1.281750 0.94344744E+01  0.95953992E+02                                 1.947770                            1.806318      -0.850106       2.503796                    0.999407       3.245684       9.072745       0.464364       1.296886      -0.710734       0.035439       0.022555       0.029240       0.051182      -0.002044       0.013907       0.017987      -0.004837      -0.017664      -0.025313       0.004147       0.021166              2.013942       2.479893       0.316246       0.465260       1.716859       0.200561       1.845074           0.000003
           57              H      -1.617852      13.574856       2.344373       0.131256       1.338831 0.10142116E+02  0.10666903E+03                                 2.075011                            1.915097      -1.441395       2.202508                    0.993363       3.882867      11.608893       0.429449       1.356077      -0.692069      -0.007113       0.041592       0.024239       0.048662       0.001143       0.009216       0.014202      -0.001933      -0.021315      -0.019038       0.002110       0.016928              2.145258       1.999101      -0.431913      -0.146424       2.599367       0.467093       1.837306           0.000002
           58              H       3.887941       3.445781       1.511391       0.121852       1.359684 0.10688846E+02  0.11403573E+03                                 2.092109                            1.963758      -1.593835       2.125841                    0.991928       4.046260      12.229955       0.424345       1.352934      -0.691674       0.001995      -0.000664       0.054466       0.054507      -0.001869       0.007777       0.005819      -0.017760       0.034487      -0.017338       0.001574       0.015764              2.124426       1.598657       0.043160      -0.071530       1.975836      -0.115898       2.798787           0.000002
           59              H      -4.822107      -7.083471      19.379721       0.139556       1.210021 0.88182837E+01  0.88090938E+02                                 1.860662                            1.733994      -0.842427       2.508054                    0.999498       3.205196       8.848504       0.479531       1.278623      -0.714022      -0.001323       0.034040      -0.039181       0.051919      -0.002976      -0.003765      -0.007407      -0.029098       0.048633      -0.023485       0.003199       0.020286              1.937901       1.506890       0.165068      -0.051319       2.370639      -0.544297       1.936175           0.000003
           60              H      -4.692406      -9.555007      18.954642       0.132389       1.475943 0.11301388E+02  0.12186440E+03                                 2.194661                            2.007827      -1.580155       2.136660                    0.992076       3.968247      11.930653       0.424628       1.337680      -0.695902       0.001931      -0.012430      -0.046671       0.048336      -0.004118      -0.005541      -0.003632      -0.013495       0.032785      -0.014926       0.002091       0.012835              2.278670       1.652133       0.026077      -0.054440       2.262908       0.580632       2.920971           0.000003
           61              H      13.057444      15.238339      12.387392       0.118262       1.497599 0.12088141E+02  0.13272026E+03                                 2.218961                            2.080502      -1.587569       2.123497                    0.991999       4.117464      12.540901       0.415452       1.342790      -0.694398       0.050100      -0.023588       0.001124       0.055386      -0.005950       0.003179      -0.012808       0.008394      -0.028739      -0.018295       0.002439       0.015855              2.238207       2.738638      -0.399085      -0.176492       2.125950      -0.121114       1.850034           0.000001
           62              H       9.204594      15.642422      13.602516       0.138378       1.266727 0.93050687E+01  0.94350503E+02                                 1.934028                            1.794759      -0.850138       2.503784                    0.999407       3.244870       9.068878       0.465326       1.298148      -0.710268      -0.046327      -0.006349       0.020830       0.051190      -0.006404      -0.009276      -0.009834       0.018041      -0.054487      -0.025289       0.004106       0.021183              1.999114       2.374683       0.244435      -0.533639       1.667925      -0.200897       1.954734           0.000003
           63              H       9.755001      17.595836      12.159825       0.131246       1.357558 0.10309244E+02  0.10883327E+03                                 2.092911                            1.929998      -1.441310       2.202544                    0.993360       3.884925      11.623724       0.428206       1.354934      -0.692453      -0.037022       0.031011      -0.005940       0.048658      -0.006379      -0.009334      -0.007478       0.014930      -0.032316      -0.019061       0.002182       0.016879              2.164577       2.188594      -0.583199       0.135289       2.501325      -0.352624       1.803812           0.000002
           64              H      13.374697       6.799945      14.147819       0.121848       1.359867 0.10690963E+02  0.11406416E+03                                 2.092315                            1.963977      -1.593876       2.125820                    0.991928       4.046422      12.230829       0.424313       1.352966      -0.691669      -0.044820      -0.017214      -0.025803       0.054506      -0.000136       0.005277       0.004142       0.014138      -0.046493      -0.017327       0.001595       0.015732              2.124617       2.368144       0.160916       0.453617       1.963195       0.345408       2.042513           0.000002
           65              H     -10.876556       9.368179      16.530835       0.139564       1.205404 0.87776315E+01  0.87585790E+02                                 1.855543                            1.729597      -0.842352       2.508088                    0.999499       3.204249       8.841612       0.480293       1.278038      -0.714086       0.016395       0.040312       0.028342       0.051934       0.000148       0.015250       0.014718      -0.004709      -0.020074      -0.023508       0.003160       0.020348              1.932325       1.585980       0.024299       0.003979       2.253644       0.628817       1.957350           0.000003
           66              H      -9.407642       7.370127      16.135813       0.132413       1.474794 0.11287973E+02  0.12164567E+03                                 2.190489                            2.004314      -1.580307       2.136599                    0.992079       3.964698      11.904223       0.425871       1.334587      -0.696522       0.043330       0.002196       0.021336       0.048348      -0.000296       0.012409       0.006151      -0.003499      -0.004500      -0.014923       0.002017       0.012906              2.274167       3.052409      -0.283627       0.448309       1.864049       0.053763       1.906043           0.000003
           67              H       4.643510      -9.162084      19.605141       0.118246       1.492938 0.12043259E+02  0.13211782E+03                                 2.214819                            2.076915      -1.587762       2.123392                    0.991998       4.117652      12.540381       0.415685       1.343150      -0.694282      -0.006496      -0.007254      -0.054535       0.055398       0.000617       0.009317      -0.004132      -0.018781       0.035534      -0.018355       0.002472       0.015883              2.233957       1.692769      -0.017908       0.029322       2.104722       0.169628       2.904379           0.000001
           68              H      13.509580       5.481015       1.515684       0.138358       1.281749 0.94344672E+01  0.95953903E+02                                 1.947769                            1.806317      -0.850106       2.503796                    0.999407       3.245685       9.072748       0.464364       1.296886      -0.710734       0.001429       0.038094       0.034153       0.051182       0.004136       0.002159       0.006261      -0.031342       0.054383      -0.025313       0.004147       0.021167              2.013941       1.578855      -0.073752      -0.021941       2.540369       0.529470       1.922599           0.000003
           69              H      13.583197       3.086337       2.194093       0.131256       1.338831 0.10142111E+02  0.10666894E+03                                 2.075009                            1.915095      -1.441395       2.202508                    0.993363       3.882866      11.608881       0.429450       1.356075      -0.692070       0.002556      -0.006640       0.048139       0.048662      -0.000234       0.000084       0.005967      -0.024158       0.041737      -0.019038       0.002110       0.016928              2.145255       1.609027      -0.048765       0.058176       2.013375      -0.453821       2.813364           0.000002
           70              H       7.078270      -2.669713      14.474142       0.121851       1.359685 0.10688857E+02  0.11403587E+03                                 2.092110                            1.963759      -1.593834       2.125841                    0.991928       4.046261      12.229956       0.424345       1.352933      -0.691675       0.044120       0.017715       0.026658       0.054507       0.011935       0.005401       0.004317       0.005132       0.030786      -0.017338       0.001574       0.015764              2.124428       2.624288       0.279084       0.280791       1.667796       0.100985       2.081198           0.000002
           71              H       3.241180      -3.968694      14.289511       0.139555       1.210021 0.88182806E+01  0.88090893E+02                                 1.860662                            1.733994      -0.842426       2.508054                    0.999498       3.205194       8.848496       0.479531       1.278623      -0.714022      -0.047597      -0.018231       0.009889       0.051919       0.012084       0.001982      -0.004029       0.035547       0.007411      -0.023485       0.003199       0.020286              1.937901       2.483828       0.218419      -0.473058       1.539219      -0.042840       1.790656           0.000003
           72              H       4.015945      -3.557208      11.936551       0.132389       1.475943 0.11301386E+02  0.12186438E+03                                 2.194661                            2.007827      -1.580156       2.136660                    0.992076       3.968246      11.930649       0.424628       1.337680      -0.695902      -0.032891      -0.009580      -0.034100       0.048336       0.005372       0.004338      -0.005187       0.022013       0.001648      -0.014926       0.002091       0.012835              2.278670       2.224621       0.142218       0.543918       1.681136       0.187384       2.930255           0.000003
           73              H      10.014407      -1.202113      19.815533       0.118256       1.492399 0.12039879E+02  0.13209312E+03                                 2.215869                            2.077854      -1.587668       2.123438                    0.991998       4.118735      12.550981       0.415154       1.344743      -0.693962      -0.038940       0.039362      -0.001113       0.055380      -0.007253       0.013163       0.001367       0.001010      -0.028782      -0.018350       0.002505       0.015845              2.235023       2.441173      -0.501799       0.055206       2.416144       0.206272       1.847753           0.000002
           74              H      11.679634      -4.699950      18.600410       0.138367       1.273646 0.93641476E+01  0.95074859E+02                                 1.939737                            1.799567      -0.850043       2.503792                    0.999407       3.244813       9.066899       0.465168       1.296878      -0.710629       0.009449      -0.045798      -0.020836       0.051194      -0.010649       0.006210       0.012084      -0.006025      -0.054460      -0.025336       0.004138       0.021199              2.005265       1.597026      -0.032242       0.011560       2.458203       0.572916       1.960567           0.000003
           75              H      13.337886      -3.529863      20.043101       0.131253       1.345291 0.10200939E+02  0.10744844E+03                                 2.082716                            1.921520      -1.441602       2.202438                    0.993351       3.885386      11.627071       0.428416       1.357315      -0.691876       0.041574      -0.024574       0.005939       0.048658      -0.009655       0.003956       0.011335      -0.003613      -0.032275      -0.019096       0.002204       0.016892              2.153593       2.816642      -0.352279       0.374436       1.848310      -0.009865       1.795827           0.000002
           76              H       1.952830      -3.715804      18.055107       0.121843       1.365860 0.10747499E+02  0.11480375E+03                                 2.097820                            1.968762      -1.593781       2.125868                    0.991928       4.046739      12.233869       0.423982       1.352417      -0.691829      -0.001289      -0.047988       0.025802       0.054500      -0.004558      -0.002121      -0.006330      -0.010803      -0.046481      -0.017306       0.001586       0.015720              2.130337       1.911931      -0.002198      -0.175218       2.431206      -0.545100       2.047874           0.000002
           77              H       3.693447      -0.934423      15.672090       0.139565       1.203919 0.87645141E+01  0.87421519E+02                                 1.853802                            1.728122      -0.842222       2.508149                    0.999500       3.203573       8.837831       0.480577       1.277769      -0.714129       0.032547       0.028896      -0.028340       0.051937       0.001612      -0.008786      -0.019267       0.003461      -0.020104      -0.023488       0.003147       0.020342              1.930413       2.161905       0.228357      -0.590595       1.673934      -0.212969       1.955400           0.000003
           78              H       1.320035      -0.215519      16.067113       0.132407       1.477705 0.11315176E+02  0.12202166E+03                                 2.194336                            2.007501      -1.580231       2.136631                    0.992078       3.966504      11.916702       0.425255       1.335616      -0.696334      -0.012372       0.041580      -0.021326       0.048340       0.000864      -0.001666      -0.013710       0.003107      -0.004657      -0.014901       0.002049       0.012852              2.278340       2.178213      -0.595770       0.099015       2.747637      -0.441830       1.909172           0.000003
           79              H       7.342983       7.521310      12.597784       0.118256       1.482518 0.11943471E+02  0.13078688E+03                                 2.206210                            2.069461      -1.587670       2.123444                    0.991998       4.117190      12.538939       0.415965       1.344669      -0.693895      -0.004664      -0.008556       0.054535       0.055399       0.006349       0.007035      -0.007371       0.013775       0.035454      -0.018295       0.002419       0.015876              2.225112       2.062170       0.114713      -0.149229       1.721675      -0.083725       2.891492           0.000001
           80              H       9.428907       8.366607       9.218624       0.138352       1.275376 0.93812787E+01  0.95312253E+02                                 1.943454                            1.802745      -0.850279       2.503695                    0.999405       3.246724       9.081461       0.464068       1.299085      -0.710179       0.035427       0.014040      -0.034143       0.051166       0.013050      -0.005122      -0.004059       0.019160       0.054352      -0.025288       0.004197       0.021091              2.009251       2.473485       0.243880      -0.504498       1.636153      -0.155192       1.918114           0.000003
           81              H       7.146633       7.637784       8.540216       0.131268       1.348710 0.10230447E+02  0.10780943E+03                                 2.084220                            1.922806      -1.441542       2.202466                    0.993355       3.883903      11.615602       0.428881       1.355212      -0.692322      -0.007121       0.000200      -0.048143       0.048668       0.007444      -0.005560      -0.002025       0.019109       0.041782      -0.019076       0.002171       0.016905              2.155170       2.007897       0.089831       0.450623       1.629335       0.097153       2.828279           0.000002
           82              H     -13.640851      11.981024      17.728784       0.121829       1.362918 0.10719898E+02  0.11444410E+03                                 2.095232                            1.966515      -1.593837       2.125829                    0.991928       4.046808      12.233678       0.424100       1.352805      -0.691726       0.001986       0.047499      -0.026656       0.054504       0.007654      -0.002232      -0.006488      -0.019017       0.030821      -0.017343       0.001626       0.015717              2.127655       1.600643      -0.083745      -0.001600       2.697873      -0.299005       2.084449           0.000002
           83              H     -13.586526       7.930390      17.913414       0.139558       1.204584 0.87702292E+01  0.87493024E+02                                 1.854570                            1.728756      -0.842149       2.508174                    0.999500       3.203911       8.839576       0.480459       1.277873      -0.714113      -0.001327      -0.050970      -0.009894       0.051938      -0.001769       0.004493      -0.000501      -0.042910       0.007344      -0.023521       0.003191       0.020331              1.931266       1.502657      -0.126225      -0.116643       2.506485       0.457672       1.784657           0.000003
           84              H     -13.456793       8.798052      20.266374       0.132413       1.471893 0.11263057E+02  0.12133398E+03                                 2.189231                            2.003289      -1.580203       2.136665                    0.992073       3.965638      11.912576       0.425518       1.336171      -0.696179       0.001940      -0.034204       0.034108       0.048343      -0.002801       0.006383      -0.002348      -0.023832       0.001512      -0.014935       0.002083       0.012852              2.272815       1.648801      -0.059979       0.004659       2.247972      -0.573068       2.921671           0.000003
           85              H      -4.471557      15.503491       2.078162       0.118256       1.482517 0.11943458E+02  0.13078669E+03                                 2.206208                            2.069460      -1.587669       2.123445                    0.991998       4.117189      12.538932       0.415966       1.344668      -0.693895       0.050116       0.012771       0.019857       0.055399       0.005748       0.003569       0.010824       0.004942      -0.039078      -0.018295       0.002419       0.015876              2.225110       2.721123       0.046381       0.429857       2.012597       0.178207       1.941611           0.000001
           86              H      17.968980      16.353768       1.120662       0.138352       1.275375 0.93812722E+01  0.95312169E+02                                 1.943453                            1.802744      -0.850278       2.503695                    0.999405       3.246724       9.081460       0.464068       1.299085      -0.710179      -0.046305       0.021205      -0.004913       0.051166      -0.004778       0.010178       0.012869       0.023051      -0.038897      -0.025288       0.004197       0.021091              2.009250       2.387884      -0.589112       0.055627       2.067623      -0.023859       1.572242           0.000003
           87              H      18.519374      14.127645       0.150280       0.131268       1.348708 0.10230433E+02  0.10780924E+03                                 2.084219                            1.922804      -1.441541       2.202466                    0.993355       3.883900      11.615589       0.428881       1.355212      -0.692322      -0.037030      -0.020645      -0.023898       0.048668      -0.004918       0.010252       0.007514       0.014993      -0.031981      -0.019076       0.002171       0.016905              2.155168       2.178857       0.405781       0.434227       2.273452       0.475011       2.013196           0.000002
           88              H       4.610153      -3.542366       8.505866       0.121828       1.362918 0.10719900E+02  0.11444413E+03                                 2.095232                            1.966515      -1.593838       2.125829                    0.991928       4.046809      12.233680       0.424100       1.352805      -0.691727      -0.044817      -0.013739       0.027808       0.054504       0.004653      -0.002486       0.004968       0.029844       0.000686      -0.017343       0.001626       0.015717              2.127655       2.371731       0.313104      -0.366942       1.725655      -0.207506       2.285579           0.000002
           89              H       6.652254      -2.762763       5.090209       0.139558       1.204584 0.87702284E+01  0.87493017E+02                                 1.854570                            1.728756      -0.842149       2.508174                    0.999500       3.203912       8.839580       0.480459       1.277873      -0.714112       0.016391       0.004388      -0.049088       0.051938       0.013145      -0.007734      -0.001977       0.017335       0.046054      -0.023521       0.003191       0.020331              1.931266       1.585237      -0.008709      -0.023049       1.486177      -0.185953       2.722385           0.000003
           90              H       8.121194      -2.105818       7.018091       0.132414       1.471886 0.11262995E+02  0.12133319E+03                                 2.189229                            2.003287      -1.580206       2.136664                    0.992073       3.965627      11.912551       0.425517       1.336176      -0.696178       0.043327       0.017375      -0.012568       0.048343       0.010887      -0.005918      -0.001280       0.004898       0.020523      -0.014935       0.002083       0.012852              2.272812       3.050292       0.529520       0.021415       1.848040      -0.045052       1.920103           0.000003
           91              H      -4.120886       9.164933      19.600847       0.118256       1.492398 0.12039875E+02  0.13209307E+03                                 2.215869                            2.077855      -1.587668       2.123438                    0.991998       4.118735      12.550984       0.415153       1.344744      -0.693962      -0.006484      -0.043595       0.033532       0.055380       0.007725      -0.005124      -0.001493      -0.028696       0.006014      -0.018350       0.002505       0.015845              2.235024       1.693460       0.034351       0.000854       2.558925      -0.431355       2.452686           0.000001
           92              H      -4.019235      10.967109      15.964064       0.138367       1.273645 0.93641398E+01  0.95074754E+02                                 1.939736                            1.799566      -0.850041       2.503793                    0.999407       3.244812       9.066893       0.465168       1.296878      -0.710629       0.001426       0.010527      -0.050080       0.051194      -0.000199      -0.004611      -0.008118      -0.034549       0.044980      -0.025336       0.004138       0.021198              2.005264       1.573303       0.017745       0.074308       1.612538       0.002786       2.829950           0.000003
           93              H      -3.945595      12.751983      17.698728       0.131253       1.345294 0.10200969E+02  0.10744885E+03                                 2.082722                            1.921524      -1.441603       2.202437                    0.993351       3.885391      11.627099       0.428415       1.357317      -0.691875       0.002575       0.045007      -0.018312       0.048658       0.000241       0.000146      -0.006719      -0.025668       0.037549      -0.019096       0.002204       0.016892              2.153599       1.613984       0.075210       0.013213       3.020162      -0.120347       1.826651           0.000002
           94              H      -1.686167       1.475143      16.543716       0.121843       1.365858 0.10747485E+02  0.11480356E+03                                 2.097819                            1.968761      -1.593779       2.125869                    0.991928       4.046735      12.233852       0.423982       1.352416      -0.691829       0.044118       0.014231      -0.028659       0.054500      -0.001289      -0.013008      -0.009910      -0.004597       0.001518      -0.017306       0.001586       0.015720              2.130335       2.632250       0.104024      -0.383627       1.895447      -0.230571       1.863309           0.000002
           95              H      -5.523241       1.964750      17.760987       0.139565       1.203921 0.87645286E+01  0.87421705E+02                                 1.853805                            1.728124      -0.842222       2.508148                    0.999500       3.203574       8.837838       0.480577       1.277770      -0.714129      -0.047610       0.017689       0.010855       0.051937      -0.004350      -0.011481      -0.007238       0.016010      -0.051437      -0.023488       0.003147       0.020342              1.930416       2.472986      -0.515671       0.047019       1.758396      -0.086821       1.559865           0.000003
           96              H      -4.748465      -0.278709      18.581088       0.132408       1.477706 0.11315187E+02  0.12202182E+03                                 2.194337                            2.007502      -1.580231       2.136631                    0.992078       3.966505      11.916710       0.425254       1.335616      -0.696334      -0.032889      -0.024751       0.025347       0.048340       0.001114      -0.006751      -0.002477       0.008723      -0.038532      -0.014901       0.002049       0.012852              2.278342       2.224381       0.399953      -0.395107       2.455249      -0.634432       2.155397           0.000003
           97              H       1.249918       5.367087      12.602078       0.118246       1.492939 0.12043261E+02  0.13211785E+03                                 2.214819                            2.076915      -1.587762       2.123392                    0.991998       4.117652      12.540380       0.415685       1.343150      -0.694282      -0.038943      -0.020658      -0.033550       0.055398       0.015036      -0.000259       0.005416       0.012522       0.005952      -0.018355       0.002472       0.015883              2.233957       2.439897       0.298493       0.406704       1.810444       0.142890       2.451529           0.000001
           98              H       2.915194       6.063711      16.238862       0.138358       1.281747 0.94344547E+01  0.95953733E+02                                 1.947767                            1.806315      -0.850105       2.503796                    0.999407       3.245683       9.072737       0.464365       1.296885      -0.710734       0.009452       0.004858       0.050067       0.051182       0.010707       0.006101       0.007101       0.027129       0.044728      -0.025314       0.004147       0.021167              2.013938       1.602865       0.026363       0.022349       1.594493      -0.071480       2.844456           0.000003
           99              H       4.573422       6.728058      14.504198       0.131255       1.338835 0.10142154E+02  0.10666953E+03                                 2.075015                            1.915101      -1.441395       2.202507                    0.993363       3.882873      11.608915       0.429449       1.356077      -0.692069       0.041584       0.017412       0.018319       0.048662       0.008187       0.006455       0.002111       0.019659       0.037461      -0.019038       0.002110       0.016928              2.145262       2.804150       0.497297       0.117032       1.811283       0.027435       1.820354           0.000002
          100              H      -6.811619       5.099387      15.659209       0.121852       1.359684 0.10688845E+02  0.11403571E+03                                 2.092108                            1.963758      -1.593834       2.125841                    0.991928       4.046261      12.229957       0.424345       1.352933      -0.691674      -0.001291       0.046340       0.028670       0.054507       0.000442       0.005021       0.015602       0.005198       0.001594      -0.017338       0.001574       0.015764              2.124426       1.906800      -0.150033       0.089014       2.607882       0.436735       1.858596           0.000002
          101              H      -5.071018       1.644932      14.441939       0.139556       1.210021 0.88182769E+01  0.88090852E+02                                 1.860661                            1.733994      -0.842427       2.508054                    0.999498       3.205195       8.848500       0.479531       1.278623      -0.714022       0.032534      -0.038982      -0.010844       0.051919      -0.008376       0.003050       0.013230      -0.006966      -0.051386      -0.023485       0.003199       0.020286              1.937900       2.170918      -0.629519       0.098242       2.077808      -0.015508       1.564976           0.000003
          102              H      -7.444441       1.627572      13.621837       0.132389       1.475941 0.11301368E+02  0.12186412E+03                                 2.194658                            2.007825      -1.580154       2.136661                    0.992076       3.968242      11.930631       0.424628       1.337680      -0.695902      -0.012363      -0.039257      -0.025346       0.048336      -0.001885       0.000111       0.007274      -0.008072      -0.038447      -0.014926       0.002091       0.012835              2.278668       2.178654       0.383690       0.466578       2.501669       0.584044       2.155681           0.000003
          103              H     -10.185930      19.544272       8.656146       0.118261       1.497602 0.12088161E+02  0.13272052E+03                                 2.218963                            2.080503      -1.587570       2.123496                    0.991999       4.117468      12.540913       0.415452       1.342789      -0.694398      -0.004663       0.051491      -0.019865       0.055386       0.002906      -0.009003      -0.006963      -0.011036      -0.039128      -0.018295       0.002439       0.015855              2.238209       2.073966      -0.188304      -0.025116       2.688573      -0.469064       1.952089           0.000002
          104              H      -8.099993      16.195195       9.613647       0.138378       1.266728 0.93050799E+01  0.94350650E+02                                 1.934030                            1.794761      -0.850139       2.503784                    0.999407       3.244872       9.068887       0.465326       1.298148      -0.710268       0.035443      -0.036606       0.004917       0.051190      -0.011046      -0.008681      -0.013871      -0.011965      -0.039035      -0.025289       0.004106       0.021183              1.999116       2.459604      -0.554341       0.040757       1.972097      -0.044062       1.565646           0.000003
          105              H     -10.382255      15.972096      10.584028       0.131246       1.357561 0.10309273E+02  0.10883367E+03                                 2.092915                            1.930001      -1.441310       2.202544                    0.993360       3.884930      11.623748       0.428206       1.354935      -0.692453      -0.007128      -0.041787       0.023887       0.048658      -0.008512      -0.003677      -0.012109      -0.005494      -0.032185      -0.019061       0.002182       0.016879              2.164581       2.016096       0.347772      -0.305184       2.456071      -0.571857       2.021577           0.000002
          106              H      -4.876450      21.757931       2.228442       0.121848       1.359867 0.10690964E+02  0.11406418E+03                                 2.092316                            1.963977      -1.593875       2.125820                    0.991928       4.046421      12.230829       0.424313       1.352967      -0.691669       0.001986      -0.046836      -0.027809       0.054506      -0.005776      -0.005492       0.000732      -0.029054       0.000667      -0.017327       0.001595       0.015732              2.124618       1.598828       0.040398       0.073161       2.492873       0.414240       2.282154           0.000002
          107              H       3.942292      -0.846515       5.644099       0.139564       1.205405 0.87776350E+01  0.87585826E+02                                 1.855543                            1.729597      -0.842353       2.508088                    0.999499       3.204249       8.841609       0.480293       1.278037      -0.714086      -0.001326       0.016920       0.049082       0.051934       0.004768      -0.000705       0.007975      -0.029989       0.046046      -0.023508       0.003160       0.020348              1.932324       1.503340      -0.037921       0.167801       1.569495       0.083755       2.724138           0.000003
          108              H       4.071999       0.757360       3.716218       0.132413       1.474793 0.11287961E+02  0.12164550E+03                                 2.190486                            2.004312      -1.580306       2.136599                    0.992079       3.964698      11.904217       0.425872       1.334586      -0.696522       0.001943       0.046645       0.012569       0.048348       0.006957      -0.000716       0.006056      -0.017450       0.020478      -0.014923       0.002017       0.012906              2.274165       1.649534       0.034075       0.049648       3.251855      -0.005228       1.921105           0.000003
          109              H       8.675143      -5.951868      14.465554       0.118256       1.482517 0.11943460E+02  0.13078671E+03                                 2.206208                            2.069459      -1.587669       2.123444                    0.991998       4.117189      12.538929       0.415966       1.344667      -0.693895       0.050116       0.010811       0.020989       0.055399       0.000216       0.006762      -0.001978       0.027117       0.027448      -0.018295       0.002419       0.015876              2.225110       2.721123       0.349080       0.255092       1.805027       0.058370       2.149181           0.000001
          110              H       4.822280      -7.206224      14.723178       0.138352       1.275376 0.93812791E+01  0.95312246E+02                                 1.943453                            1.802744      -0.850279       2.503695                    0.999405       3.246725       9.081460       0.464069       1.299084      -0.710179      -0.046305      -0.014857       0.015908       0.051166       0.011204       0.000951       0.003004       0.040138       0.012364      -0.025288       0.004197       0.021091              2.009250       2.387883       0.342726      -0.482375       1.716746      -0.226435       1.923120           0.000003
          111              H       5.372674      -6.933560      12.310105       0.131268       1.348709 0.10230441E+02  0.10780936E+03                                 2.084221                            1.922806      -1.441543       2.202466                    0.993355       3.883903      11.615606       0.428880       1.355214      -0.692321      -0.037030      -0.010374      -0.029828       0.048668       0.011338       0.000867       0.000079       0.027871       0.006653      -0.019076       0.002171       0.016905              2.155170       2.178860       0.173167       0.568529       1.666892       0.124820       2.619759           0.000002
          112              H      17.756853       9.137491       1.185068       0.121828       1.362920 0.10719918E+02  0.11444436E+03                                 2.095234                            1.966517      -1.593838       2.125828                    0.991928       4.046811      12.233689       0.424100       1.352805      -0.691726      -0.044817       0.030952       0.002005       0.054504      -0.004480       0.002787       0.009094       0.022697      -0.020754      -0.017343       0.001626       0.015717              2.127657       2.371733      -0.474333       0.087689       2.325309       0.138696       1.685929           0.000002
          113              H      19.798954       5.789633       0.152427       0.139558       1.204584 0.87702345E+01  0.87493099E+02                                 1.854571                            1.728757      -0.842150       2.508174                    0.999500       3.203912       8.839583       0.480458       1.277874      -0.714112       0.016391      -0.044706      -0.020744       0.051938      -0.013270       0.007517       0.012736      -0.008148      -0.030395      -0.023521       0.003190       0.020331              1.931268       1.585238      -0.015606      -0.019066       2.574383       0.442309       1.634182           0.000003
          114              H      21.267894       7.130770       1.685286       0.132414       1.471887 0.11263004E+02  0.12133331E+03                                 2.189230                            2.003287      -1.580206       2.136663                    0.992073       3.965628      11.912555       0.425517       1.336176      -0.696178       0.043327      -0.019572       0.008764       0.048343      -0.010569       0.006469       0.004864      -0.005743      -0.011401      -0.014935       0.002083       0.012852              2.272813       3.050294      -0.246210       0.469288       1.941104       0.008677       1.827040           0.000003
          115              H       9.025814      12.392533      17.737371       0.118256       1.492399 0.12039881E+02  0.13209314E+03                                 2.215869                            2.077855      -1.587667       2.123439                    0.991998       4.118735      12.550983       0.415153       1.344744      -0.693962      -0.006484       0.050837      -0.020989       0.055380      -0.008300       0.004128      -0.005657      -0.021483       0.027653      -0.018350       0.002505       0.015845              2.235024       1.693460      -0.016436       0.030176       2.852806      -0.261687       2.158806           0.000001
          116              H       9.127465       8.341895      17.479748       0.138367       1.273646 0.93641520E+01  0.95074911E+02                                 1.939738                            1.799568      -0.850042       2.503793                    0.999407       3.244813       9.066898       0.465168       1.296878      -0.710629       0.001426      -0.048634      -0.015923       0.051194      -0.003894      -0.002478      -0.001801      -0.045491       0.012153      -0.025336       0.004138       0.021199              2.005265       1.573304       0.055481       0.052521       2.523196       0.528542       1.919295           0.000003
          117              H       9.201105       8.951744      19.892821       0.131253       1.345293 0.10200956E+02  0.10744867E+03                                 2.082720                            1.921522      -1.441601       2.202438                    0.993351       3.885388      11.627086       0.428415       1.357317      -0.691876       0.002575      -0.038362       0.029821       0.048658       0.000006       0.000281      -0.000787      -0.035942       0.006727      -0.019096       0.002204       0.016892              2.153597       1.613983      -0.026162       0.071741       2.229240      -0.576975       2.617568           0.000001
          118              H      11.460533      13.589798       9.549241       0.121843       1.365860 0.10747495E+02  0.11480370E+03                                 2.097820                            1.968762      -1.593780       2.125868                    0.991928       4.046737      12.233862       0.423982       1.352417      -0.691829       0.044118      -0.031935      -0.002005       0.054500      -0.010621      -0.007620      -0.005622      -0.012025      -0.020765      -0.017306       0.001586       0.015720              2.130337       2.632252      -0.384244      -0.101723       2.071023      -0.129205       1.687735           0.000002
          119              H       7.623459      14.399191      10.581881       0.139564       1.203922 0.87645378E+01  0.87421819E+02                                 1.853806                            1.728125      -0.842223       2.508148                    0.999500       3.203576       8.837844       0.480577       1.277770      -0.714129      -0.047610       0.000557       0.020746       0.051937      -0.007768      -0.009508      -0.011289       0.023027      -0.030385      -0.023488       0.003147       0.020342              1.930417       2.472988       0.298551      -0.423078       1.684686      -0.129378       1.633577           0.000003
          120              H       8.398235      16.231134       9.049022       0.132407       1.477702 0.11315153E+02  0.12202132E+03                                 2.194330                            2.007496      -1.580232       2.136631                    0.992078       3.966503      11.916683       0.425256       1.335612      -0.696335      -0.032889       0.034326      -0.008762       0.048340      -0.006404      -0.002411      -0.007693       0.017756      -0.011432      -0.014901       0.002049       0.012852              2.278334       2.224374      -0.542145       0.148821       2.779774      -0.447062       1.830855           0.000003
          121              H      14.396618       8.230280      10.948995       0.118246       1.492939 0.12043266E+02  0.13211793E+03                                 2.214820                            2.076915      -1.587762       2.123392                    0.991998       4.117651      12.540379       0.415685       1.343150      -0.694282      -0.038943      -0.018726      -0.034665       0.055398      -0.007742       0.012892       0.006708       0.010285      -0.000760      -0.018355       0.002472       0.015883              2.233958       2.439897       0.202974       0.461853       2.167519       0.349043       2.094457           0.000001
          122              H     -10.231506      11.031538      13.370655       0.138358       1.281750 0.94344799E+01  0.95954061E+02                                 1.947770                            1.806318      -0.850106       2.503796                    0.999407       3.245686       9.072751       0.464364       1.296886      -0.710734       0.009452       0.040930       0.029240       0.051182      -0.000070       0.012323       0.019108       0.006332      -0.017664      -0.025313       0.004147       0.021167              2.013942       1.602868       0.006174       0.034006       2.593883       0.505505       1.845075           0.000003
          123              H      -8.573278       9.197098      13.078681       0.131256       1.338831 0.10142116E+02  0.10666902E+03                                 2.075011                            1.915097      -1.441396       2.202508                    0.993363       3.882867      11.608890       0.429450       1.356076      -0.692069       0.041584       0.007158       0.024239       0.048662       0.001496       0.010318       0.013423       0.000067      -0.021315      -0.019038       0.002110       0.016928              2.145257       2.804142      -0.147291       0.489187       1.794324       0.017645       1.837306           0.000002
          124              H       6.335081      11.011695      12.245699       0.121851       1.359684 0.10688854E+02  0.11403583E+03                                 2.092109                            1.963759      -1.593835       2.125841                    0.991928       4.046261      12.229957       0.424345       1.352934      -0.691674      -0.001291       0.001660       0.054466       0.054507       0.004128       0.002893       0.009272       0.016163       0.034487      -0.017338       0.001574       0.015764              2.124427       1.906801       0.152104      -0.085427       1.667693      -0.106072       2.798788           0.000002
          125              H       8.075682      11.684701       8.645412       0.139556       1.210020 0.88182713E+01  0.88090777E+02                                 1.860660                            1.733993      -0.842427       2.508054                    0.999498       3.205194       8.848495       0.479531       1.278623      -0.714022       0.032534       0.010100      -0.039181       0.051919       0.006830      -0.005729      -0.006018       0.026373       0.048633      -0.023485       0.003199       0.020286              1.937899       2.170916       0.399834      -0.496062       1.706608      -0.229814       1.936173           0.000003
          126              H       5.702259      10.983149       8.220333       0.132389       1.475943 0.11301379E+02  0.12186427E+03                                 2.194659                            2.007826      -1.580154       2.136661                    0.992076       3.968243      11.930635       0.424628       1.337680      -0.695902      -0.012363      -0.002322      -0.046671       0.048336       0.001039      -0.001577      -0.006435       0.015672       0.032785      -0.014926       0.002091       0.012835              2.278669       2.178654       0.212228       0.565572       1.736384       0.142215       2.920969           0.000003
          127              H       2.960770      -2.275493      21.253931       0.118262       1.497602 0.12088165E+02  0.13272058E+03                                 2.218963                            2.080504      -1.587570       2.123496                    0.991999       4.117467      12.540912       0.415451       1.342789      -0.694398      -0.004663      -0.042949       0.034660       0.055386      -0.009250      -0.001985      -0.014342       0.001746      -0.000782      -0.018295       0.002439       0.015855              2.238210       2.073966       0.072399      -0.175635       2.542421      -0.553443       2.098242           0.000001
          128              H       5.046707       0.228243      18.832271       0.138378       1.266728 0.93050814E+01  0.94350668E+02                                 1.934030                            1.794761      -0.850138       2.503784                    0.999407       3.244871       9.068884       0.465326       1.298148      -0.710268       0.035443       0.022561      -0.029244       0.051190      -0.001995      -0.013907      -0.017977      -0.004852      -0.017695      -0.025289       0.004106       0.021183              1.999116       2.459603       0.312463      -0.459697       1.705414      -0.198028       1.832330           0.000003
          129              H       2.764445       1.180170      19.124244       0.131246       1.357561 0.10309272E+02  0.10883365E+03                                 2.092914                            1.930001      -1.441309       2.202545                    0.993360       3.884929      11.623742       0.428206       1.354934      -0.692453      -0.007128       0.041580      -0.024246       0.048658       0.001072      -0.009210      -0.014213      -0.001851      -0.021256      -0.019061       0.002182       0.016879              2.164580       2.016095      -0.438182       0.148592       2.625434      -0.474076       1.852213           0.000002
          130              H       8.270250      -8.948889      19.957226       0.121848       1.359866 0.10690955E+02  0.11406406E+03                                 2.092314                            1.963976      -1.593875       2.125821                    0.991928       4.046420      12.230822       0.424313       1.352967      -0.691669       0.001986      -0.000666      -0.054466       0.054506      -0.001868      -0.007748      -0.005780      -0.017775       0.034504      -0.017327       0.001595       0.015732              2.124616       1.598827       0.043160       0.071566       1.976092       0.115883       2.798930           0.000002
          131              H      17.088992       5.311211       2.088896       0.139564       1.205405 0.87776416E+01  0.87585910E+02                                 1.855544                            1.729598      -0.842353       2.508088                    0.999499       3.204249       8.841611       0.480293       1.278037      -0.714086      -0.001326       0.034047       0.039194       0.051934      -0.002994       0.003777       0.007464      -0.029104       0.048700      -0.023508       0.003160       0.020348              1.932326       1.503341       0.164281       0.051058       2.362955       0.541849       1.930681           0.000003
          132              H      17.218699       2.839683       2.513975       0.132413       1.474789 0.11287921E+02  0.12164495E+03                                 2.190482                            2.004308      -1.580306       2.136600                    0.992079       3.964692      11.904190       0.425873       1.334585      -0.696522       0.001943      -0.012437       0.046680       0.048348      -0.004098       0.005667       0.003683      -0.013341       0.032805      -0.014923       0.002017       0.012906              2.274159       1.649531       0.025959       0.054334       2.258305      -0.578838       2.914642           0.000003
          133              H      17.439607       2.843463       9.081225       0.118256       1.492398 0.12039873E+02  0.13209301E+03                                 2.215867                            2.077853      -1.587668       2.123438                    0.991998       4.118735      12.550975       0.415154       1.344742      -0.693963       0.050091      -0.023593      -0.001113       0.055380      -0.005959      -0.003099       0.012866       0.008331      -0.028781      -0.018350       0.002505       0.015845              2.235022       2.734320      -0.398156       0.176074       2.122994       0.120805       1.847752           0.000002
          134              H      13.586741       3.247523       7.866101       0.138367       1.273645 0.93641447E+01  0.95074807E+02                                 1.939735                            1.799566      -0.850042       2.503793                    0.999407       3.244813       9.066893       0.465168       1.296877      -0.710630      -0.046328      -0.006357      -0.020836       0.051194      -0.006389       0.009323       0.009883       0.018072      -0.054460      -0.025336       0.004138       0.021199              2.005263       2.382780       0.245561       0.536297       1.672444       0.201869       1.960565           0.000003
          135              H      14.137167       5.200965       9.308792       0.131253       1.345291 0.10200935E+02  0.10744839E+03                                 2.082716                            1.921519      -1.441602       2.202438                    0.993351       3.885386      11.627071       0.428416       1.357315      -0.691876      -0.037026       0.031005       0.005939       0.048658      -0.006374       0.009368       0.007508       0.014947      -0.032275      -0.019096       0.002204       0.016892              2.153593       2.177320      -0.578311      -0.134111       2.487633       0.349733       1.795826           0.000002
          136              H       8.992466      19.194725       7.320798       0.121843       1.365857 0.10747474E+02  0.11480342E+03                                 2.097818                            1.968761      -1.593779       2.125869                    0.991928       4.046734      12.233851       0.423982       1.352417      -0.691829      -0.044814      -0.017211       0.025802       0.054500      -0.000150      -0.005262      -0.004110       0.014132      -0.046481      -0.017306       0.001586       0.015720              2.130335       2.374888       0.161481      -0.455520       1.968244      -0.346895       2.047872           0.000002
          137              H      11.034581      21.762915       4.937782       0.139564       1.203921 0.87645257E+01  0.87421668E+02                                 1.853804                            1.728124      -0.842223       2.508148                    0.999500       3.203575       8.837840       0.480577       1.277770      -0.714129       0.016394       0.040317      -0.028340       0.051937       0.000166      -0.015237      -0.014706      -0.004718      -0.020104      -0.023488       0.003147       0.020342              1.930415       1.584623       0.024259      -0.003926       2.251222      -0.627809       1.955401           0.000003
          138              H      12.503500      19.764869       5.332804       0.132408       1.477704 0.11315164E+02  0.12202148E+03                                 2.194332                            2.007498      -1.580223       2.136635                    0.992078       3.966504      11.916691       0.425256       1.335613      -0.696335       0.043326       0.002195      -0.021326       0.048340      -0.000305      -0.012370      -0.006141      -0.003503      -0.004657      -0.014901       0.002049       0.012852              2.278336       3.058823      -0.284428      -0.449566       1.867016      -0.053922       1.909169           0.000003
          139              H       0.261206       3.232593       1.863476       0.118256       1.482516 0.11943450E+02  0.13078657E+03                                 2.206207                            2.069458      -1.587669       2.123445                    0.991998       4.117188      12.538924       0.415966       1.344667      -0.693895      -0.006512      -0.007249       0.054535       0.055399       0.000609      -0.009294       0.004176      -0.018695       0.035454      -0.018295       0.002419       0.015876              2.225109       1.687404      -0.017784      -0.029193       2.096436      -0.168603       2.891487           0.000002
          140              H      -8.401511      -6.913656      19.952933       0.138352       1.275377 0.93812901E+01  0.95312403E+02                                 1.943455                            1.802746      -0.850279       2.503695                    0.999405       3.246727       9.081473       0.464068       1.299085      -0.710179       0.001428       0.038081      -0.034143       0.051166       0.004128      -0.002120      -0.006182      -0.031307       0.054352      -0.025288       0.004197       0.021091              2.009252       1.575902      -0.073460       0.021848       2.533739      -0.527376       1.918115           0.000003
          141              H      -8.327903      -9.308346      19.274524       0.131268       1.348709 0.10230435E+02  0.10780928E+03                                 2.084219                            1.922805      -1.441541       2.202467                    0.993355       3.883902      11.615600       0.428881       1.355213      -0.692322       0.002563      -0.006647      -0.048143       0.048668      -0.000216      -0.000056      -0.005917      -0.024220       0.041782      -0.019076       0.002171       0.016905              2.155169       1.614934      -0.049100      -0.058609       2.022295       0.457234       2.828278           0.000001
          142              H       2.696034       9.725061       6.994475       0.121829       1.362918 0.10719898E+02  0.11444410E+03                                 2.095231                            1.966514      -1.593837       2.125829                    0.991928       4.046809      12.233679       0.424100       1.352804      -0.691727       0.044121       0.017705      -0.026656       0.054504       0.011929      -0.005373      -0.004267       0.005170       0.030821      -0.017343       0.001626       0.015717              2.127654       2.628597       0.279687      -0.281372       1.669918      -0.101176       2.084448           0.000002
          143              H      -1.141053       8.426083       7.179106       0.139558       1.204584 0.87702263E+01  0.87492994E+02                                 1.854570                            1.728756      -0.842149       2.508174                    0.999500       3.203911       8.839578       0.480458       1.277873      -0.714112      -0.047613      -0.018241      -0.009894       0.051938       0.012109      -0.001970       0.004069       0.035599       0.007344      -0.023521       0.003191       0.020331              1.931267       2.474288       0.217294       0.470379       1.534855       0.042583       1.784657           0.000003
          144              H      -0.366257       8.837614       9.532066       0.132413       1.471892 0.11263048E+02  0.12133387E+03                                 2.189231                            2.003288      -1.580203       2.136665                    0.992073       3.965636      11.912569       0.425518       1.336172      -0.696179      -0.032894      -0.009573       0.034108       0.048343       0.005311      -0.004341       0.005236       0.022057       0.001512      -0.014935       0.002083       0.012852              2.272814       2.219098       0.141649      -0.541848       1.677675      -0.186628       2.921669           0.000003
          145              H       5.632101      11.192560       1.653084       0.118262       1.497599 0.12088134E+02  0.13272016E+03                                 2.218960                            2.080501      -1.587570       2.123496                    0.991999       4.117465      12.540901       0.415452       1.342789      -0.694398      -0.038938       0.039372       0.001124       0.055386      -0.007266      -0.013136      -0.001272       0.000951      -0.028739      -0.018295       0.002439       0.015855              2.238206       2.444863      -0.502949      -0.055357       2.419723      -0.206769       1.850033           0.000001
          146              H       7.297344       7.694747       2.868207       0.138378       1.266727 0.93050715E+01  0.94350544E+02                                 1.934029                            1.794760      -0.850139       2.503784                    0.999407       3.244871       9.068883       0.465326       1.298148      -0.710268       0.009457      -0.045794       0.020830       0.051190      -0.010651      -0.006180      -0.012023      -0.005982      -0.054487      -0.025289       0.004106       0.021183              1.999115       1.592817      -0.031994      -0.011530       2.449793      -0.570085       1.954734           0.000003
          147              H       8.955576       8.864806       1.425516       0.131246       1.357560 0.10309268E+02  0.10883358E+03                                 2.092913                            1.930000      -1.441311       2.202544                    0.993360       3.884928      11.623735       0.428206       1.354933      -0.692454       0.041578      -0.024567      -0.005940       0.048658      -0.009653      -0.003939      -0.011293      -0.003594      -0.032316      -0.019061       0.002182       0.016879              2.164579       2.833141      -0.355322      -0.377555       1.856783       0.010012       1.803814           0.000002
          148              H      -2.429454       8.678902       3.413510       0.121848       1.359866 0.10690956E+02  0.11406407E+03                                 2.092314                            1.963976      -1.593875       2.125820                    0.991928       4.046420      12.230822       0.424313       1.352967      -0.691669      -0.001290      -0.047994      -0.025803       0.054506      -0.004549       0.002146       0.006356      -0.010826      -0.046493      -0.017327       0.001595       0.015732              2.124616       1.907047      -0.002105       0.174450       2.424291       0.542809       2.042512           0.000002
          149              H      -0.688804      11.460328       5.796527       0.139564       1.205405 0.87776433E+01  0.87585933E+02                                 1.855544                            1.729598      -0.842353       2.508088                    0.999499       3.204250       8.841614       0.480293       1.278037      -0.714086       0.032542       0.028894       0.028342       0.051934       0.001595       0.008793       0.019284       0.003476      -0.020075      -0.023508       0.003160       0.020348              1.932326       2.164189       0.228724       0.591530       1.675436       0.213354       1.957352           0.000003
          150              H      -3.062222      12.179225       5.401504       0.132413       1.474791 0.11287943E+02  0.12164525E+03                                 2.190485                            2.004311      -1.580307       2.136599                    0.992079       3.964695      11.904206       0.425872       1.334586      -0.696522      -0.012373       0.041583       0.021336       0.048348       0.000869       0.001662       0.013750       0.003093      -0.004500      -0.014923       0.002017       0.012906              2.274163       2.174353      -0.594062      -0.098746       2.742096       0.440589       1.906039           0.000003
          151              H      11.725144      -4.873569       8.870833       0.118246       1.492937 0.12043240E+02  0.13211757E+03                                 2.214817                            2.076913      -1.587761       2.123392                    0.991998       4.117649      12.540369       0.415685       1.343150      -0.694282      -0.004674      -0.008542      -0.054535       0.055398       0.006382      -0.007001       0.007407       0.013831       0.035534      -0.018355       0.002472       0.015883              2.233955       2.070204       0.115535       0.150153       1.727284       0.084186       2.904377           0.000002
          152              H      13.811113      -4.028209      12.249993       0.138358       1.281749 0.94344706E+01  0.95953942E+02                                 1.947770                            1.806317      -0.850106       2.503796                    0.999407       3.245684       9.072744       0.464364       1.296886      -0.710734       0.035439       0.014046       0.034153       0.051182       0.013066       0.005183       0.004122       0.019178       0.054383      -0.025313       0.004147       0.021167              2.013941       2.479892       0.244809       0.506504       1.639332       0.155802       1.922600           0.000003
          153              H      11.528848      -4.757019      12.928401       0.131256       1.338831 0.10142107E+02  0.10666889E+03                                 2.075009                            1.915095      -1.441395       2.202508                    0.993363       3.882865      11.608877       0.429450       1.356075      -0.692070      -0.007112       0.000196       0.048139       0.048662       0.007410       0.005597       0.002068       0.019084       0.041738      -0.019038       0.002110       0.016928              2.145255       1.999099       0.089144      -0.447260       1.623303      -0.096423       2.813364           0.000002
          154              H      17.034641      -0.413953       3.739833       0.121852       1.359682 0.10688830E+02  0.11403553E+03                                 2.092107                            1.963757      -1.593833       2.125842                    0.991928       4.046258      12.229948       0.424345       1.352934      -0.691674       0.001995       0.047502       0.026658       0.054507       0.007670       0.002270       0.006531      -0.018994       0.030786      -0.017338       0.001574       0.015764              2.124425       1.598656      -0.083527       0.001613       2.693424       0.298394       2.081196           0.000002
          155              H       8.324593      20.325100       3.555203       0.139556       1.210020 0.88182693E+01  0.88090756E+02                                 1.860660                            1.733993      -0.842426       2.508055                    0.999498       3.205194       8.848496       0.479531       1.278623      -0.714022      -0.001323      -0.050952       0.009889       0.051919      -0.001772      -0.004460       0.000526      -0.042838       0.007411      -0.023485       0.003199       0.020286              1.937899       1.506888      -0.126977       0.117295       2.516155      -0.460284       1.790655           0.000003
          156              H       8.454294      21.192716       1.202243       0.132389       1.475943 0.11301382E+02  0.12186432E+03                                 2.194660                            2.007827      -1.580155       2.136660                    0.992076       3.968245      11.930646       0.424628       1.337680      -0.695902       0.001931      -0.034203      -0.034100       0.048336      -0.002740      -0.006336       0.002361      -0.023874       0.001649      -0.014926       0.002091       0.012835              2.278670       1.652133      -0.060185      -0.004636       2.253623       0.575273       2.930255           0.000003
          157              H      -0.089256       3.108810      19.390455       0.118262       1.497600 0.12088148E+02  0.13272033E+03                                 2.218961                            2.080502      -1.587570       2.123496                    0.991999       4.117465      12.540901       0.415452       1.342789      -0.694398       0.050100       0.012767      -0.019865       0.055386       0.005729      -0.003563      -0.010809       0.004931      -0.039128      -0.018295       0.002439       0.015855              2.238207       2.738638       0.046691      -0.433865       2.023897      -0.180032       1.952087           0.000002
          158              H      -3.942106       3.959105      20.347955       0.138378       1.266728 0.93050794E+01  0.94350646E+02                                 1.934030                            1.794761      -0.850139       2.503783                    0.999407       3.244872       9.068888       0.465326       1.298149      -0.710268      -0.046327       0.021214       0.004917       0.051190      -0.004831      -0.010184      -0.012808       0.023192      -0.039035      -0.025289       0.004106       0.021183              1.999116       2.374687      -0.584363      -0.055127       2.057015       0.023739       1.565646           0.000003
          159              H      -3.391699       1.733000      21.318337       0.131246       1.357560 0.10309265E+02  0.10883356E+03                                 2.092914                            1.930000      -1.441310       2.202545                    0.993360       3.884928      11.623740       0.428206       1.354935      -0.692453      -0.037022      -0.020649       0.023887       0.048658      -0.004894      -0.010191      -0.007503       0.014974      -0.032186      -0.019061       0.002182       0.016879              2.164580       2.188597       0.408760      -0.437426       2.283567      -0.478348       2.021577           0.000002
          160              H       0.227997       8.852520      12.962751       0.121848       1.359866 0.10690953E+02  0.11406404E+03                                 2.092314                            1.963976      -1.593875       2.125821                    0.991928       4.046420      12.230823       0.424313       1.352967      -0.691669      -0.044820      -0.013739      -0.027809       0.054506       0.004638       0.002521      -0.004934       0.029859       0.000667      -0.017327       0.001595       0.015732              2.124617       2.368142       0.312389       0.366162       1.723555       0.207055       2.282152           0.000002
          161              H       2.270144       9.632188      16.378408       0.139564       1.205406 0.87776470E+01  0.87585988E+02                                 1.855546                            1.729599      -0.842353       2.508088                    0.999499       3.204250       8.841618       0.480292       1.278038      -0.714086       0.016395       0.004390       0.049082       0.051934       0.013133       0.007753       0.001994       0.017331       0.046046      -0.023508       0.003160       0.020348              1.932327       1.585981      -0.008704       0.023033       1.486857       0.186122       2.724142           0.000003
          162              H       3.739058      10.289097      14.450526       0.132413       1.474795 0.11287983E+02  0.12164579E+03                                 2.190489                            2.004315      -1.580306       2.136599                    0.992079       3.964699      11.904224       0.425872       1.334586      -0.696522       0.043330       0.017380       0.012569       0.048348       0.010895       0.005948       0.001344       0.004827       0.020478      -0.014923       0.002017       0.012906              2.274167       3.052410       0.530060      -0.021480       1.848985       0.045066       1.921107           0.000003
          163              H      -8.503190      21.559610       1.867770       0.118246       1.492939 0.12043260E+02  0.13211784E+03                                 2.214820                            2.076915      -1.587762       2.123392                    0.991998       4.117651      12.540379       0.415685       1.343150      -0.694282      -0.006496      -0.043602      -0.033550       0.055398       0.007760       0.005193       0.001561      -0.028641       0.005952      -0.018355       0.002472       0.015883              2.233957       1.692770       0.034347      -0.000848       2.557572       0.431075       2.451530           0.000002
          164              H       0.362880      -1.427834       5.504553       0.138358       1.281749 0.94344716E+01  0.95953955E+02                                 1.947769                            1.806317      -0.850106       2.503796                    0.999407       3.245685       9.072747       0.464365       1.296886      -0.710734       0.001429       0.010531       0.050067       0.051182      -0.000198       0.004661       0.008119      -0.034560       0.044728      -0.025314       0.004147       0.021167              2.013941       1.578855       0.017874      -0.074841       1.618507      -0.002755       2.844461           0.000003
          165              H       0.436497       0.357007       3.769889       0.131256       1.338831 0.10142114E+02  0.10666898E+03                                 2.075010                            1.915096      -1.441396       2.202507                    0.993363       3.882868      11.608891       0.429450       1.356075      -0.692070       0.002556       0.045010       0.018318       0.048662       0.000190      -0.000161       0.006789      -0.025583       0.037461      -0.019038       0.002110       0.016928              2.145257       1.609028       0.074764      -0.013144       3.006393       0.119483       1.820349           0.000002
          166              H      -6.068430      13.869877       4.924901       0.121851       1.359685 0.10688861E+02  0.11403592E+03                                 2.092110                            1.963760      -1.593835       2.125841                    0.991928       4.046262      12.229961       0.424345       1.352934      -0.691674       0.044120       0.014229       0.028670       0.054507      -0.001290       0.013036       0.009935      -0.004599       0.001594      -0.017338       0.001574       0.015764              2.124428       2.624289       0.103634       0.382089       1.890397       0.229501       1.858598           0.000002
          167              H      16.387880      14.359462       3.707630       0.139556       1.210020 0.88182716E+01  0.88090786E+02                                 1.860661                            1.733993      -0.842427       2.508055                    0.999498       3.205193       8.848494       0.479531       1.278623      -0.714022      -0.047597       0.017680      -0.010844       0.051919      -0.004326       0.011456       0.007286       0.015948      -0.051386      -0.023485       0.003199       0.020286              1.937900       2.483827      -0.518889      -0.047367       1.764897       0.087453       1.564975           0.000003
          168              H      17.162645      12.115988       2.887529       0.132389       1.475942 0.11301371E+02  0.12186417E+03                                 2.194659                            2.007826      -1.580154       2.136661                    0.992076       3.968244      11.930641       0.424628       1.337680      -0.695902      -0.032891      -0.024741      -0.025346       0.048336       0.001071       0.006821       0.002529       0.008648      -0.038448      -0.014926       0.002091       0.012835              2.278669       2.224620       0.399941       0.395119       2.455705       0.634573       2.155681           0.000002
          169              H      -3.132293      17.761896       8.866539       0.118256       1.492398 0.12039878E+02  0.13209310E+03                                 2.215869                            2.077855      -1.587668       2.123438                    0.991998       4.118735      12.550984       0.415153       1.344744      -0.693962      -0.038940      -0.020645       0.033532       0.055380       0.015026       0.000300      -0.005329       0.012609       0.006014      -0.018350       0.002505       0.015845              2.235024       2.441174       0.298705      -0.406971       1.811211      -0.142978       2.452686           0.000001
          170              H      -1.467066      18.458452       5.229755       0.138367       1.273646 0.93641507E+01  0.95074897E+02                                 1.939738                            1.799568      -0.850043       2.503792                    0.999407       3.244813       9.066899       0.465168       1.296878      -0.710629       0.009449       0.004854      -0.050080       0.051194       0.010702      -0.006117      -0.007053       0.027122       0.044980      -0.025336       0.004138       0.021198              2.005266       1.597027       0.026132      -0.022142       1.588817       0.070988       2.829953           0.000003
          171              H       0.191186      19.122832       6.964419       0.131253       1.345294 0.10200964E+02  0.10744879E+03                                 2.082721                            1.921523      -1.441602       2.202438                    0.993351       3.885390      11.627094       0.428415       1.357317      -0.691876       0.041574       0.017430      -0.018312       0.048658       0.008254      -0.006383      -0.002102       0.019662       0.037549      -0.019096       0.002204       0.016892              2.153598       2.816649       0.500411      -0.117870       1.817494      -0.027659       1.826650           0.000002
          172              H      15.099530      17.494138       5.809408       0.121842       1.365860 0.10747502E+02  0.11480380E+03                                 2.097821                            1.968763      -1.593781       2.125867                    0.991928       4.046740      12.233874       0.423981       1.352417      -0.691829      -0.001289       0.046339      -0.028659       0.054500       0.000442      -0.005008      -0.015567       0.005196       0.001517      -0.017306       0.001586       0.015720              2.130338       1.911932      -0.150645      -0.089511       2.615771      -0.438545       1.863311           0.000002
          173              H      16.840147      14.039707       7.026678       0.139565       1.203918 0.87645034E+01  0.87421389E+02                                 1.853801                            1.728121      -0.842222       2.508149                    0.999500       3.203573       8.837831       0.480577       1.277769      -0.714129       0.032547      -0.038991       0.010855       0.051937      -0.008415      -0.002997      -0.013237      -0.006984      -0.051437      -0.023488       0.003146       0.020342              1.930412       2.161906      -0.625650      -0.097529       2.069468       0.015390       1.559863           0.000003
          174              H      14.466735      14.022362       7.846780       0.132407       1.477707 0.11315199E+02  0.12202197E+03                                 2.194338                            2.007503      -1.580232       2.136631                    0.992078       3.966507      11.916713       0.425254       1.335615      -0.696334      -0.012372      -0.039259       0.025347       0.048340      -0.001875      -0.000085      -0.007191      -0.008185      -0.038532      -0.014901       0.002049       0.012852              2.278343       2.178215       0.383631      -0.466449       2.501416      -0.583986       2.155398           0.000003
          175              H      -5.803717       7.149467      12.812471       0.118256       1.482517 0.11943461E+02  0.13078674E+03                                 2.206209                            2.069460      -1.587670       2.123444                    0.991998       4.117189      12.538931       0.415966       1.344668      -0.693895      -0.004664       0.051507       0.019857       0.055399       0.002918       0.009016       0.006973      -0.011069      -0.039078      -0.018295       0.002419       0.015876              2.225111       2.062168      -0.186592       0.024731       2.671551       0.464676       1.941612           0.000002
          176              H      -3.717793       3.800371      11.854970       0.138352       1.275377 0.93812858E+01  0.95312339E+02                                 1.943454                            1.802745      -0.850279       2.503695                    0.999405       3.246726       9.081466       0.464068       1.299084      -0.710179       0.035427      -0.036589      -0.004913       0.051166      -0.010960       0.008740       0.013886      -0.011923      -0.038897      -0.025288       0.004197       0.021091              2.009251       2.473485      -0.558849      -0.041038       1.982025       0.044493       1.572243           0.000003
          177              H      -6.000067       3.577255      10.884589       0.131268       1.348706 0.10230413E+02  0.10780898E+03                                 2.084217                            1.922802      -1.441540       2.202467                    0.993355       3.883898      11.615582       0.428881       1.355213      -0.692322      -0.007121      -0.041794      -0.023898       0.048668      -0.008537       0.003667       0.012171      -0.005479      -0.031982      -0.019076       0.002171       0.016905              2.155166       2.007893       0.345337       0.303103       2.444412       0.567728       2.013193           0.000002
          178              H      -0.494151       9.363247      19.240175       0.121829       1.362918 0.10719906E+02  0.11444420E+03                                 2.095232                            1.966515      -1.593838       2.125828                    0.991928       4.046810      12.233683       0.424100       1.352804      -0.691727       0.001986      -0.046834       0.027808       0.054504      -0.005760       0.005512      -0.000688      -0.029062       0.000686      -0.017343       0.001626       0.015717              2.127655       1.600643       0.040487      -0.073326       2.496743      -0.415125       2.285579           0.000002
          179              H      -0.439826      11.548426      15.824518       0.139558       1.204584 0.87702279E+01  0.87493013E+02                                 1.854570                            1.728756      -0.842149       2.508174                    0.999500       3.203912       8.839581       0.480458       1.277873      -0.714112      -0.001327       0.016916      -0.049088       0.051938       0.004776       0.000714      -0.007951      -0.030007       0.046054      -0.023521       0.003191       0.020331              1.931266       1.502657      -0.037905      -0.167635       1.568757      -0.083713       2.722385           0.000003
          180              H      -0.310093      13.152337      17.752399       0.132414       1.471885 0.11262984E+02  0.12133304E+03                                 2.189228                            2.003286      -1.580205       2.136664                    0.992073       3.965625      11.912545       0.425517       1.336176      -0.696178       0.001939       0.046641      -0.012568       0.048343       0.006928       0.000766      -0.006006      -0.017495       0.020523      -0.014935       0.002083       0.012852              2.272811       1.648799       0.034024      -0.049614       3.249532       0.005172       1.920102           0.000003
          181              W       2.191164       7.746803       2.683577       0.595715     111.763813 0.26427826E+04  0.93670210E+05                                22.964592                           19.968188       1.350428       1.880446                    0.999720     135.180467     417.794579       0.305435       0.565779      -1.026625       0.000012      -0.000019       0.000009       0.000024       0.010551       0.018277      -0.012151      -0.007337      -0.020761      -0.029261       0.014139       0.015122             26.892746      26.891922      -1.638049      -2.838218      25.733283       2.006336      28.053032           0.000220
          182              W      15.337864      -1.549280       8.050731       0.595709     111.763866 0.26427838E+04  0.93670285E+05                                22.964618                           19.968207       1.350421       1.880443                    0.999720     135.180728     417.795775       0.305435       0.565780      -1.026624       0.000011       0.000018      -0.000012       0.000024       0.010553       0.018277      -0.012160      -0.007323      -0.020719      -0.029262       0.014140       0.015122             26.892779      26.891953      -1.638965      -2.837684      25.735641       2.007659      28.050742           0.000221
          183              W      10.955715      10.845616      13.417886       0.595714     111.763836 0.26427828E+04  0.93670220E+05                                22.964598                           19.968191       1.350427       1.880445                    0.999720     135.180502     417.794748       0.305435       0.565780      -1.026625      -0.000021       0.000004       0.000009       0.000024       0.010512      -0.017548       0.013182      -0.007557      -0.020761      -0.029261       0.014139       0.015122             26.892756      26.891600      -1.638176       2.837654      25.733642      -2.007129      28.053026           0.000219
          184              W       6.573458      -4.647889      18.785040       0.595719     111.763765 0.26427813E+04  0.93670131E+05                                22.964570                           19.968171       1.350435       1.880448                    0.999720     135.180248     417.793579       0.305436       0.565779      -1.026625       0.000013       0.000017      -0.000012       0.000024       0.010509      -0.017556       0.013178      -0.007570      -0.020716      -0.029261       0.014139       0.015121             26.892719      26.894192      -1.638167       2.838728      25.733280      -2.006189      28.050685           0.000222
          185              W      -6.573242      18.592317       5.367154       0.595720     111.763792 0.26427816E+04  0.93670140E+05                                22.964568                           19.968168       1.350437       1.880449                    0.999720     135.180190     417.793303       0.305436       0.565778      -1.026626       0.000012      -0.000018       0.000009       0.000023      -0.020458       0.000323       0.000465       0.014449       0.045345      -0.029261       0.014139       0.015122             26.892718      26.894192       3.277492       0.000647      29.208735       0.000326      24.575227           0.000220
          186              W      -2.190985       6.197574      16.101463       0.595711     111.763867 0.26427842E+04  0.93670293E+05                                22.964610                           19.968202       1.350424       1.880444                    0.999720     135.180648     417.795393       0.305435       0.565780      -1.026625      -0.000022       0.000006       0.000008       0.000024      -0.020455       0.000330       0.000460       0.014479       0.045346      -0.029263       0.014140       0.015123             26.892768      26.891613       3.276561       0.000093      29.211420       0.000721      24.575270           0.000221
          187              C       3.433990       6.172701       7.234924       0.087654      29.987015 0.38857391E+03  0.89503260E+04                                 8.652607                            6.729901       0.011023       2.004438                    0.999163      27.710394      80.836769       0.608367       0.437094      -1.043417      -0.038549      -0.015112       0.016411       0.044540      -0.002485      -0.021442      -0.004033       0.011434       0.081104      -0.022709      -0.014650       0.037359             10.439444       9.921072       1.862349       1.649124       5.475782       1.133359      15.921478           0.000003
          188              C       1.256893       5.466193       7.084644      -0.021323      30.449588 0.41307694E+03  0.96632843E+04                                 8.713534                            6.924819       0.024963       1.992871                    0.999021      29.015118      85.358430       0.601444       0.435329      -1.044258       0.029734       0.007181      -0.065194       0.072013       0.011026      -0.016955      -0.006822       0.075126       0.007332      -0.040850      -0.004466       0.045315             10.133062       9.873227       1.970737       2.248598       5.916805       1.591087      14.609154           0.000019
          189              C       1.568918       5.617423       8.445754      -0.087020      33.620052 0.44429702E+03  0.10549461E+05                                 9.228458                            7.111197       0.142096       2.021715                    0.999281      29.604445      86.792515       0.604374       0.426819      -1.052929       0.067917       0.025005       0.021543       0.075512       0.038452       0.000303       0.000179       0.121467      -0.060546      -0.061792      -0.020183       0.081975             10.908633      10.541478       1.939155       0.763964       5.785867       0.980166      16.398553          -0.000021
          190              C       3.646107       6.271883       9.669465       0.438413      30.565073 0.29960917E+03  0.64534914E+04                                 8.894736                            6.009487       0.124551       2.077882                    0.999832      23.587793      66.094325       0.629094       0.452013      -1.036835      -0.013923      -0.010157      -0.005544       0.018103      -0.032141      -0.005854      -0.001850      -0.074639      -0.091138      -0.038624      -0.025819       0.064443             12.161503      11.853649       2.625177       4.398557       5.738987       1.777809      18.891873          -0.000008
          191              C      -3.486384      -3.900466      20.350102       0.089701      29.424249 0.37942722E+03  0.86736072E+04                                 8.509951                            6.632209       0.016126       2.010372                    0.998850      27.355564      79.077581       0.616333       0.434730      -1.046536       0.035107      -0.022538       0.003715       0.041884       0.003700      -0.009706       0.004953       0.054479      -0.004462      -0.028001      -0.002971       0.030972             10.422870      11.182471       1.434557      -3.624852      11.840652      -4.052731       8.245487          -0.000002
          192              C      -2.326147      -5.788071      20.932116      -0.037885      31.304709 0.42332033E+03  0.99233218E+04                                 8.772270                            6.930914       0.076135       2.002304                    0.999456      29.038452      84.387089       0.614009       0.425543      -1.054488      -0.056996       0.008848       0.039550       0.069936      -0.038610      -0.011223      -0.022057       0.030788      -0.082786      -0.052281      -0.003208       0.055489             10.486979      10.284050       1.951613      -3.051805      13.296846      -4.107069       7.880040           0.000007
          193              C      -1.500362      -5.037076      20.060276      -0.069544      34.183747 0.44410820E+03  0.10558418E+05                                 9.370482                            7.139804      -0.036895       1.962968                    0.999175      29.747238      87.660952       0.598523       0.430442      -1.049256      -0.014725       0.071630      -0.017315       0.075149      -0.051757       0.009262      -0.029146      -0.031383      -0.090877      -0.048133      -0.028951       0.077085             11.252304      13.115161       1.006625      -3.992621      12.180057      -3.798398       8.461695          -0.000012
          194              C      -1.794847      -2.791140      18.995432       0.478093      30.416093 0.28635632E+03  0.61108856E+04                                 8.940762                            5.928820       0.020556       2.053409                    0.999819      23.141058      64.965114       0.623516       0.460321      -1.030060      -0.009882      -0.008093       0.011512       0.017195       0.007652       0.023962       0.037109       0.004347       0.124400      -0.040417      -0.025387       0.065804             12.585776      11.112067       2.686411      -3.856006      16.529884      -7.253396      10.115376          -0.000005
          195              C      13.439453      -0.902312       3.499385       0.087594      30.006306 0.38895359E+03  0.89607402E+04                                 8.656673                            6.733891       0.010898       2.004388                    0.999162      27.709597      80.826683       0.608127       0.437185      -1.043423      -0.001423      -0.041308      -0.016400       0.044467      -0.005616      -0.003168       0.021857      -0.005647       0.080868      -0.022982      -0.014511       0.037493             10.445593       4.802159       0.051671      -0.519191      10.597511      -1.938293      15.937111           0.000005
          196              C       4.734673      21.599290       3.649665      -0.021308      30.442929 0.41294937E+03  0.96594313E+04                                 8.710906                            6.922185       0.025020       1.992891                    0.999022      29.013590      85.346557       0.601770       0.435132      -1.044390      -0.003153       0.030438       0.065192       0.072017      -0.014995       0.001055       0.018645      -0.072159       0.007345      -0.040856      -0.004631       0.045487             10.130277       5.115866       0.289190      -0.750151      10.670810      -2.651756      14.604153           0.000020
          197              C       4.773229      21.943854       2.288555      -0.087017      33.606057 0.44402079E+03  0.10541046E+05                                 9.224917                            7.108334       0.142106       2.021721                    0.999282      29.601807      86.771294       0.604592       0.426740      -1.052999       0.000921       0.072338      -0.021549       0.075485      -0.008189       0.000210      -0.000065      -0.142848      -0.060662      -0.061782      -0.020220       0.082002             10.904573       5.093443       0.013507      -0.669089      11.227386      -1.047678      16.392890          -0.000022
          198              C       4.697854      24.120377       1.064843       0.438338      30.570855 0.29965439E+03  0.64547625E+04                                 8.896208                            6.010092       0.124572       2.077861                    0.999832      23.589655      66.102853       0.629033       0.452036      -1.036813      -0.004889      -0.016561       0.005539       0.018134      -0.001544      -0.000104       0.006307       0.098477      -0.091098      -0.038795      -0.025651       0.064446             12.164195       4.769159       0.119969      -0.209815      12.828629      -4.742800      18.894796          -0.000007
          199              C      15.013617       1.610202      11.852823       0.089733      29.428982 0.37953232E+03  0.86764316E+04                                 8.510731                            6.633117       0.016161       2.010384                    0.998850      27.354564      79.071294       0.616305       0.434728      -1.046559      -0.032962       0.025556      -0.003711       0.041873      -0.014253      -0.007762       0.007694      -0.047028      -0.004488      -0.027925      -0.003134       0.031060             10.424214      10.865942       1.324411       2.613629      12.159320       4.769889       8.247379          -0.000002
          200              C      12.847214       2.074879      11.270809      -0.037872      31.302993 0.42329564E+03  0.99226117E+04                                 8.771691                            6.930481       0.076039       2.002266                    0.999455      29.038944      84.388334       0.614058       0.425514      -1.054505       0.027362      -0.050783      -0.039559       0.069947      -0.039724       0.017192       0.018163       0.024589      -0.082875      -0.052563      -0.002956       0.055519             10.486178      11.736831       2.464828       2.855562      11.842393       4.244928       7.879312           0.000007
          201              C      13.280013       3.103784      12.142650      -0.069524      34.192335 0.44433441E+03  0.10564929E+05                                 9.372494                            7.142190      -0.036747       1.963028                    0.999175      29.746086      87.656526       0.598364       0.430511      -1.049236       0.072447       0.010002       0.017354       0.075165      -0.030399       0.030748       0.001239       0.089422      -0.090913      -0.048443      -0.028683       0.077126             11.254762      11.655002       0.492597       2.253003      13.644870       5.031208       8.464414          -0.000013
          202              C      15.495679       3.574798      13.207493       0.478108      30.417413 0.28634664E+03  0.61105882E+04                                 8.940774                            5.928526       0.020612       2.053419                    0.999819      23.140500      64.961708       0.623566       0.460291      -1.030083      -0.004366      -0.012004      -0.011532       0.017209       0.004618      -0.026888      -0.034823      -0.012959       0.124442      -0.040255      -0.025415       0.065670             12.586334      14.239859       3.792227       5.553459      13.403373       6.053648      10.115770          -0.000003
          203              C      19.381794      -3.713401       9.974319       0.087633      29.976398 0.38835682E+03  0.89438822E+04                                 8.649217                            6.727094       0.010976       2.004421                    0.999162      27.708322      80.818481       0.608633       0.436974      -1.043511       0.033371       0.018722      -0.022713       0.044497      -0.015754      -0.014982       0.005192       0.044731      -0.026728      -0.022921      -0.014333       0.037254             10.434444      11.744011      -4.019197      -1.004643      12.877987      -2.616074       6.681333           0.000006
          204              C      20.317836      -2.129353       8.604622      -0.021380      30.459204 0.41333935E+03  0.96704014E+04                                 8.714740                            6.926644       0.025045       1.992882                    0.999021      29.013650      85.342384       0.601448       0.435282      -1.044347      -0.066537       0.018870       0.020154       0.072038       0.002619      -0.030496      -0.026003       0.031269       0.003580      -0.040519      -0.004784       0.045303             10.134354      10.329203      -3.470240      -0.707924      13.378344      -2.584427       6.695516           0.000020
          205              C      21.253878      -3.163082       8.772077      -0.086929      33.587587 0.44359077E+03  0.10528638E+05                                 9.220708                            7.103863       0.142358       2.021834                    0.999281      29.599408      86.764656       0.604893       0.426617      -1.053040      -0.016842      -0.061085       0.041018       0.075482       0.021913      -0.040181      -0.057115      -0.015823      -0.017166      -0.061411      -0.020436       0.081847             10.898840      12.824953      -3.800980      -1.624772      12.749124      -2.386278       7.122442          -0.000023
          206              C      21.252126      -5.285067      10.090250       0.438412      30.561069 0.29962090E+03  0.64538987E+04                                 8.894306                            6.009949       0.124524       2.077875                    0.999832      23.588642      66.100555       0.629007       0.452065      -1.036791       0.004895       0.016516      -0.005540       0.018095       0.014781       0.023515       0.039676       0.000148       0.099412      -0.038761      -0.025813       0.064574             12.159184      12.246509      -5.400729      -0.075623      16.891241      -4.548134       7.339803          -0.000006
          207              C      10.852225      -1.307560      10.139628       0.089716      29.434039 0.37963613E+03  0.86791944E+04                                 8.511551                            6.634027       0.016107       2.010366                    0.998850      27.354218      79.065999       0.616277       0.434729      -1.046583       0.001963      -0.003636       0.041689       0.041893      -0.000954      -0.024256      -0.015657       0.004265       0.019462      -0.027780      -0.003189       0.030969             10.425600      14.922640       4.031811      -0.603889       6.306912       0.220293      10.047249          -0.000000
          208              C      11.830530      -0.932101      12.176785      -0.037890      31.300421 0.42323757E+03  0.99208068E+04                                 8.770617                            6.929486       0.076309       2.002348                    0.999457      29.038098      84.381119       0.614178       0.425451      -1.054555       0.047111      -0.001878      -0.051651       0.069934       0.008217       0.002024      -0.003295       0.046413       0.166625      -0.052509      -0.003187       0.055696             10.484984      14.784281       4.651324       0.348337       7.223869       0.699100       9.446802           0.000008
          209              C      10.489392      -1.318694      12.417448      -0.069501      34.184287 0.44415348E+03  0.10559409E+05                                 9.370333                            7.140333      -0.036591       1.963080                    0.999176      29.744205      87.642051       0.598500       0.430462      -1.049280      -0.043012      -0.030783      -0.053379       0.075146       0.007151       0.038488       0.012256       0.034328       0.176901      -0.048388      -0.028995       0.077383             11.252180      15.220997       4.149957      -1.316817       6.684119      -0.016889      11.851423          -0.000013
          210              C       8.659358      -2.062399      10.880295       0.478106      30.417185 0.28634605E+03  0.61104838E+04                                 8.940370                            5.928240       0.020548       2.053402                    0.999819      23.140007      64.956754       0.623634       0.460248      -1.030122       0.016487       0.003422      -0.003340       0.017167      -0.040902      -0.004141      -0.002610      -0.064533      -0.081397      -0.040325      -0.025342       0.065667             12.586048      20.179554       6.083035       1.806556       7.193757       0.754333      10.384834          -0.000005
          211              C      -1.197179      10.838059       0.759989       0.087664      29.984353 0.38850999E+03  0.89481925E+04                                 8.651350                            6.728956       0.011010       2.004429                    0.999163      27.708627      80.819974       0.608483       0.437043      -1.043481       0.006544       0.037700       0.022709       0.044495      -0.026338      -0.009725       0.012611      -0.015061      -0.026776      -0.022934      -0.014404       0.037338             10.438256      15.288607      -2.771164       2.133869       9.343519       1.817499       6.682644           0.000002
          212              C      -0.015715      12.248605       2.129687      -0.021356      30.433547 0.41267526E+03  0.96515175E+04                                 8.708320                            6.919410       0.024970       1.992860                    0.999021      29.013651      85.342995       0.601947       0.435072      -1.044415       0.039992      -0.056447      -0.020134       0.072049      -0.007802       0.014556       0.037735      -0.027638       0.003532      -0.040895      -0.004740       0.045635             10.127161      15.211793      -1.725459       2.209285       8.475041       1.529897       6.694650           0.000018
          213              C      -1.302337      12.786540       1.962232      -0.086919      33.627454 0.44449255E+03  0.10554545E+05                                 9.229448                            7.113095       0.142379       2.021830                    0.999282      29.598705      86.758150       0.604292       0.426859      -1.052976      -0.051966      -0.036219      -0.041036       0.075473       0.022064       0.040638       0.057139      -0.015392      -0.017252      -0.061672      -0.020492       0.082164             10.910086      15.179092      -2.976970       1.719539      10.422376       2.321369       7.128790          -0.000021
          214              C      -3.302400      12.077543       0.644059       0.438262      30.573442 0.29967751E+03  0.64553847E+04                                 8.896691                            6.010305       0.124602       2.077861                    0.999832      23.590697      66.106405       0.629025       0.452033      -1.036815       0.013926       0.010138       0.005543       0.018095       0.011457      -0.029490      -0.035301      -0.018742       0.099548      -0.038706      -0.025781       0.064487             12.165217      19.782751      -2.744061       4.265174       9.370992       1.586967       7.341907          -0.000009
          215              C       3.914229       3.598229       0.594681       0.089722      29.433469 0.37962066E+03  0.86787155E+04                                 8.511444                            6.633868       0.016310       2.010428                    0.998852      27.353319      79.061733       0.616290       0.434725      -1.046589      -0.004072       0.000636      -0.041678       0.041881      -0.002083       0.006830       0.028297      -0.002071       0.019410      -0.028038      -0.003145       0.031183             10.425161       4.729834       0.428437      -0.408813      16.497575       0.495482      10.048072          -0.000000
          216              C      -4.822281      -7.748944      20.026141      -0.037928      31.297072 0.42307896E+03  0.99164663E+04                                 8.770087                            6.927779       0.076071       2.002266                    0.999456      29.040289      84.393359       0.614289       0.425400      -1.054554      -0.017454       0.043814       0.051652       0.069945      -0.008188       0.003960      -0.000581      -0.046491       0.166689      -0.052561      -0.003162       0.055723             10.485079       5.139320       1.241925      -0.542939      16.869202      -0.564214       9.446714           0.000008
          217              C      -4.739727      -9.142251      19.785477      -0.069481      34.188089 0.44418825E+03  0.10560727E+05                                 9.371183                            7.139966      -0.036755       1.963030                    0.999175      29.746148      87.657556       0.598581       0.430384      -1.049299      -0.014738      -0.050845       0.053398       0.075192      -0.005240       0.001555      -0.040113      -0.035846       0.176798      -0.048405      -0.028786       0.077190             11.253942       5.024236       0.545139      -0.422808      16.884312       1.248349      11.853277          -0.000014
          218              C      -4.830874     -11.115495      21.322630       0.478135      30.416479 0.28633798E+03  0.61102617E+04                                 8.940082                            5.928118       0.020512       2.053389                    0.999819      23.139787      64.955639       0.623647       0.460242      -1.030127      -0.002265       0.016684       0.003382       0.017173      -0.011529       0.001173       0.004888       0.101639      -0.081378      -0.040420      -0.025258       0.065678             12.585394       4.813012       0.650414      -0.108932      22.557869      -1.955924      10.385301          -0.000005
          219              C      12.198528      15.574240      12.505469       0.087633      29.976401 0.38835717E+03  0.89438920E+04                                 8.649218                            6.727098       0.010976       2.004421                    0.999162      27.708320      80.818475       0.608633       0.436974      -1.043511      -0.038494       0.021785       0.004858       0.044497      -0.017314       0.013167      -0.017760      -0.026629      -0.033492      -0.022921      -0.014333       0.037254             10.434445       9.918447       0.494088      -2.435344      12.321575      -5.085683       9.063313           0.000003
          220              C      10.021440      15.797354      13.192465      -0.021381      30.459207 0.41333920E+03  0.96703970E+04                                 8.714740                            6.926643       0.025045       1.992882                    0.999021      29.013644      85.342361       0.601448       0.435282      -1.044347       0.029739      -0.060059       0.026419       0.072038      -0.020203      -0.000818      -0.014056       0.038205      -0.103181      -0.040519      -0.004784       0.045303             10.134358       9.868531       0.959144      -2.826831      11.064999      -4.562488       9.469544           0.000018
          221              C      10.333454      16.900487      12.380951      -0.086929      33.587592 0.44359061E+03  0.10528633E+05                                 9.220709                            7.103862       0.142358       2.021834                    0.999281      29.599409      86.764655       0.604893       0.426617      -1.053040       0.067900       0.006142      -0.032393       0.075482      -0.018958      -0.033288      -0.012949       0.098672      -0.128440      -0.061411      -0.020436       0.081847             10.898843      10.533231      -0.316873      -2.053977      12.887349      -5.079270       9.275949          -0.000020
          222              C      12.410628      17.633011      11.202324       0.438412      30.561074 0.29962083E+03  0.64538969E+04                                 8.894306                            6.009948       0.124523       2.077875                    0.999832      23.588645      66.100562       0.629007       0.452065      -1.036791      -0.013941       0.000263       0.011533       0.018095       0.010980       0.030840       0.036952      -0.014110       0.090487      -0.038761      -0.025813       0.064574             12.159186      11.852519       2.495536      -4.471762      14.060336      -6.581992      10.564703          -0.000007
          223              C      14.042554       7.179232      14.671653       0.089717      29.434004 0.37963550E+03  0.86791764E+04                                 8.511543                            6.634021       0.016109       2.010367                    0.998850      27.354207      79.065948       0.616278       0.434728      -1.046583       0.035099       0.014491       0.017695       0.041893      -0.010250       0.001780      -0.013110       0.039956      -0.047910      -0.027780      -0.003189       0.030969             10.425589      11.183956      -3.860656       0.567592      12.660076       3.583881       7.432734           0.000001
          224              C     -11.090591       8.627087      16.015374      -0.037890      31.300417 0.42323777E+03  0.99208125E+04                                 8.770616                            6.929487       0.076312       2.002348                    0.999457      29.038099      84.381113       0.614178       0.425451      -1.054555      -0.056991       0.029820      -0.027451       0.069934       0.009585       0.039223       0.022488       0.031218      -0.081608      -0.052509      -0.003187       0.055696             10.484980      10.279830      -3.616493      -0.163698      12.790097       4.399383       8.385014           0.000007
          225              C     -10.264809       7.496551      15.800902      -0.069501      34.184279 0.44415365E+03  0.10559414E+05                                 9.370333                            7.140335      -0.036592       1.963080                    0.999176      29.744213      87.642095       0.598500       0.430462      -1.049280      -0.014736      -0.050831      -0.053348       0.075146       0.033914       0.040415       0.041268      -0.010751      -0.028892      -0.048388      -0.028995       0.077383             11.252177      13.111510      -3.961144       1.123047      12.683744       3.510709       7.961279          -0.000013
          226              C     -10.559312       5.451388      14.388267       0.478106      30.417172 0.28634600E+03  0.61104824E+04                                 8.940368                            5.928240       0.020549       2.053402                    0.999819      23.140005      64.956747       0.623634       0.460248      -1.030122      -0.009836       0.014010       0.001294       0.017167       0.016910      -0.018521      -0.046315      -0.011814       0.075995      -0.040325      -0.025342       0.065667             12.586046      11.111633      -4.682891      -0.398744      18.001742       6.404718       8.644761          -0.000002
          227              C       4.675069      -8.912939      20.500382       0.087664      29.984343 0.38850998E+03  0.89481920E+04                                 8.651348                            6.728956       0.011010       2.004429                    0.999163      27.708625      80.819966       0.608483       0.437043      -1.043481      -0.001411       0.006442       0.044003       0.044495       0.000062       0.006629      -0.027007      -0.014950       0.053057      -0.022934      -0.014404       0.037338             10.438253       4.798631      -0.475166       0.214846      16.263826      -1.337893      10.252302           0.000006
          228              C      13.499056       4.755911       0.938179      -0.021356      30.433572 0.41267588E+03  0.96515355E+04                                 8.708325                            6.919416       0.024968       1.992859                    0.999021      29.013664      85.343049       0.601946       0.435072      -1.044415      -0.003161       0.041300      -0.058951       0.072048       0.008414       0.012694       0.005041      -0.031703       0.128690      -0.040895      -0.004740       0.045635             10.127168       5.114085      -0.794014       0.124279      15.912548      -0.369368       9.354870           0.000017
          229              C      13.537617       3.404876       1.320320      -0.086919      33.627472 0.44449276E+03  0.10554551E+05                                 9.229451                            7.113098       0.142378       2.021830                    0.999282      29.598709      86.758166       0.604292       0.426859      -1.052976       0.000889      -0.054804      -0.051884       0.075473       0.004231       0.007131       0.044339      -0.066410       0.167923      -0.061672      -0.020492       0.082164             10.910091       5.096619      -0.587018       0.322544      16.024303      -1.708578      11.609350          -0.000021
          230              C      13.462226       1.256838       0.047231       0.438262      30.573442 0.29967763E+03  0.64553880E+04                                 8.896691                            6.010307       0.124601       2.077861                    0.999832      23.590697      66.106408       0.629025       0.452033      -1.036815      -0.004895       0.013040       0.011551       0.018095       0.000701       0.001460      -0.004599       0.101229      -0.083072      -0.038706      -0.025781       0.064487             12.165216       4.769440      -0.242165       0.001061      21.488133      -0.258286      10.238074          -0.000011
          231              C       6.249148      -2.934966      14.147819       0.089722      29.433445 0.37962038E+03  0.86787073E+04                                 8.511439                            6.633865       0.016312       2.010429                    0.998852      27.353306      79.061678       0.616291       0.434725      -1.046590      -0.032973      -0.015976      -0.020287       0.041881       0.000404       0.016342       0.007486      -0.021137       0.073422      -0.028038      -0.003145       0.031183             10.425152      10.866100       1.601211      -2.454931       5.095030      -0.691193      15.314326           0.000000
          232              C       4.082744      -3.671344      14.036396      -0.037928      31.297071 0.42307869E+03  0.99164582E+04                                 8.770084                            6.927775       0.076072       2.002267                    0.999456      29.040286      84.393333       0.614289       0.425400      -1.054554       0.027338      -0.008848       0.063770       0.069945       0.034786       0.025965       0.003758       0.062152       0.029956      -0.052561      -0.003162       0.055723             10.485077      11.737673       1.241689      -3.564195       5.192539      -0.407265      14.525020           0.000008
          233              C       4.515525      -3.430773      12.709421      -0.069481      34.188092 0.44418805E+03  0.10560722E+05                                 9.371183                            7.139964      -0.036755       1.963029                    0.999175      29.746151      87.657568       0.598581       0.430384      -1.049299       0.072481       0.009993      -0.017335       0.075192       0.041879       0.011115      -0.000059       0.091024      -0.085990      -0.048405      -0.028786       0.077190             11.253944      11.652980       1.704855      -1.552300       5.401162      -0.272293      16.707689          -0.000013
          234              C       6.731178      -2.744108      11.769096       0.478135      30.416496 0.28633824E+03  0.61102686E+04                                 8.940085                            5.928121       0.020511       2.053389                    0.999819      23.139790      64.955652       0.623647       0.460242      -1.030127      -0.004349      -0.003939       0.016139       0.017173      -0.025611       0.009572      -0.006583      -0.084958      -0.091473      -0.040420      -0.025258       0.065678             12.585399      14.240464       2.913527      -6.061047       5.694762      -1.603202      17.820971          -0.000004
          235              C      10.617399      -1.899944      19.697456       0.087653      29.987046 0.38857462E+03  0.89503461E+04                                 8.652614                            6.729908       0.011024       2.004438                    0.999163      27.710401      80.836799       0.608367       0.437094      -1.043416       0.033374      -0.029089      -0.004883       0.044540      -0.005066       0.021278      -0.006131       0.042595      -0.033483      -0.022710      -0.014650       0.037359             10.439450      11.748741       1.143198       3.986230      10.500980       3.994575       9.068631           0.000000
          236              C      11.553432      -3.878168      19.010460      -0.021323      30.449568 0.41307671E+03  0.96632774E+04                                 8.713530                            6.924816       0.024964       1.992871                    0.999021      29.015119      85.358433       0.601444       0.435328      -1.044258      -0.066527       0.008017      -0.026378       0.072013      -0.027743       0.013258       0.005824      -0.004398      -0.103158      -0.040849      -0.004466       0.045315             10.133055      10.321908       1.120630       3.355011      10.609538       4.188883       9.467720           0.000016
          237              C      12.489485      -3.216275      19.821974      -0.087020      33.620074 0.44429745E+03  0.10549474E+05                                 9.228463                            7.111201       0.142096       2.021715                    0.999281      29.604448      86.792525       0.604374       0.426819      -1.052929      -0.016836       0.066085       0.032426       0.075512      -0.045792       0.001369       0.035965      -0.052990      -0.128617      -0.061792      -0.020183       0.081975             10.908638      12.828507       0.500634       4.107535      10.609611       3.638600       9.287797          -0.000019
          238              C      12.487749      -1.013700      21.000601       0.438413      30.565063 0.29960912E+03  0.64534901E+04                                 8.894733                            6.009486       0.124551       2.077882                    0.999832      23.587796      66.094334       0.629094       0.452013      -1.036835       0.004902      -0.013034      -0.011568       0.018104       0.012979      -0.024457      -0.041275      -0.002882       0.090556      -0.038624      -0.025819       0.064443             12.161498      12.249269       2.636582       4.716792      13.668519       6.411649      10.566707          -0.000009
          239              C       2.087802      -2.959724      17.531273       0.089701      29.424246 0.37942726E+03  0.86736082E+04                                 8.509949                            6.632209       0.016127       2.010372                    0.998850      27.355566      79.077583       0.616333       0.434729      -1.046536       0.001955       0.037928      -0.017662       0.041884      -0.020551       0.013094       0.002881      -0.018228      -0.047864      -0.028000      -0.002971       0.030972             10.422868      14.914415      -2.537072      -3.188236       8.922030      -1.731804       7.432159          -0.000001
          240              C       3.066089      -1.383236      16.187552      -0.037885      31.304720 0.42332070E+03  0.99233332E+04                                 8.772276                            6.930920       0.076137       2.002305                    0.999456      29.038459      84.387141       0.614009       0.425543      -1.054488       0.047120      -0.043794       0.027438       0.069936      -0.002345      -0.007996      -0.044244      -0.036305      -0.081593      -0.052281      -0.003208       0.055489             10.486986      14.786950      -2.026756      -4.202294       8.288098      -1.311477       8.385909           0.000004
          241              C       1.724953      -0.981517      16.402023      -0.069544      34.183748 0.44410830E+03  0.10558421E+05                                 9.370482                            7.139804      -0.036894       1.962969                    0.999175      29.747236      87.660949       0.598523       0.430442      -1.049257      -0.042995      -0.030819       0.053376       0.075149       0.029753      -0.025299      -0.051574      -0.034233      -0.029054      -0.048133      -0.028951       0.077085             11.252304      15.218640      -3.217352      -2.933808      10.577249      -2.229969       7.961023          -0.000011
          242              C      -0.105062      -1.940865      17.814658       0.478093      30.416087 0.28635619E+03  0.61108819E+04                                 8.940759                            5.928818       0.020556       2.053409                    0.999819      23.141058      64.965108       0.623516       0.460321      -1.030060       0.016508      -0.004644      -0.001253       0.017195       0.016872       0.037571       0.033019      -0.012101       0.075969      -0.040417      -0.025387       0.065804             12.585772      20.178306      -1.477238      -6.170931       8.934259      -1.759010       8.644752          -0.000003
          243              C       7.567348       7.634095      11.702543       0.087594      30.006304 0.38895363E+03  0.89607417E+04                                 8.656673                            6.733891       0.010897       2.004388                    0.999162      27.709604      80.826715       0.608127       0.437185      -1.043422       0.006556       0.000809      -0.043974       0.044468       0.004741       0.027807       0.002992       0.011529       0.053027      -0.022981      -0.014512       0.037493             10.445593      15.304313       3.237555       1.337722       5.778691       0.245075      10.253775           0.000004
          244              C       8.748787       8.114997       9.796130      -0.021308      30.442932 0.41294923E+03  0.96594273E+04                                 8.710906                            6.922184       0.025020       1.992891                    0.999021      29.013589      85.346556       0.601770       0.435132      -1.044390       0.039932       0.010774       0.058955       0.072017       0.016507      -0.000287      -0.013316       0.014087       0.128704      -0.040856      -0.004631       0.045487             10.130279      15.216397       2.776787       0.397214       5.816791       0.008253       9.357651           0.000020
          245              C       7.462160       7.701006       9.413989      -0.087017      33.606051 0.44402035E+03  0.10541033E+05                                 9.224915                            7.108330       0.142106       2.021721                    0.999282      29.601808      86.771295       0.604592       0.426740      -1.052999      -0.052002      -0.017408       0.051873       0.075485       0.024252      -0.039243      -0.021285       0.046414       0.168122      -0.061782      -0.020220       0.082002             10.904573      15.164513       2.974412       1.722499       5.937789       0.266564      11.611415          -0.000022
          246              C       5.462114       6.913945      10.687078       0.438338      30.570851 0.29965435E+03  0.64547613E+04                                 8.896208                            6.010092       0.124571       2.077861                    0.999832      23.589653      66.102847       0.629033       0.452036      -1.036813       0.013959      -0.000250      -0.011573       0.018134      -0.031264       0.004942       0.000274      -0.079548      -0.083015      -0.038795      -0.025651       0.064446             12.164194      19.780211       5.065453       0.240943       6.474596       0.084115      10.237777          -0.000006
          247              C     -13.614559      11.110909      18.055107       0.089733      29.428966 0.37953210E+03  0.86764251E+04                                 8.510727                            6.633114       0.016163       2.010385                    0.998850      27.354551      79.071238       0.616306       0.434728      -1.046559      -0.004090      -0.036408       0.020276       0.041873       0.006929      -0.001481      -0.017732       0.015861       0.073457      -0.027926      -0.003134       0.031060             10.424207       4.729321      -0.568308      -0.166319      11.231143       2.543808      15.312158           0.000001
          248              C     -13.586696       8.822946      18.166529      -0.037872      31.302999 0.42329553E+03  0.99226080E+04                                 8.771690                            6.930479       0.076042       2.002267                    0.999455      29.038934      84.388282       0.614059       0.425514      -1.054505      -0.017482       0.022841      -0.063759       0.069947       0.007489       0.005267      -0.025509      -0.092044       0.029887      -0.052563      -0.002956       0.055519             10.486179       5.141088      -1.091306      -0.804202      11.789607       3.494138      14.527843           0.000009
          249              C     -13.504124       9.311191      19.493504      -0.069524      34.192345 0.44433421E+03  0.10564924E+05                                 9.372498                            7.142190      -0.036763       1.963023                    0.999175      29.746103      87.656610       0.598363       0.430511      -1.049236      -0.014694       0.071647       0.017339       0.075165       0.003918       0.003931      -0.010228      -0.123402      -0.086017      -0.048443      -0.028683       0.077126             11.254768       5.025531      -0.638970      -0.260767      12.031853       1.555102      16.706919          -0.000014
          250              C     -13.595259      11.629036      20.433830       0.478108      30.417421 0.28634687E+03  0.61105945E+04                                 8.940778                            5.928530       0.020612       2.053419                    0.999819      23.140501      64.961727       0.623566       0.460291      -1.030083      -0.002302      -0.005445      -0.016162       0.017209       0.006781       0.009488      -0.006663       0.098227      -0.091450      -0.040255      -0.025415       0.065670             12.586338       4.813331      -0.419359      -0.508595      15.121623       6.248692      17.824058          -0.000004
          251              C      -5.330477      15.437795       1.728224       0.087594      30.006298 0.38895379E+03  0.89607460E+04                                 8.656672                            6.733893       0.010899       2.004388                    0.999162      27.709597      80.826682       0.608127       0.437185      -1.043423      -0.038472      -0.006648      -0.021286       0.044468       0.020057       0.008585       0.022137      -0.019446      -0.011825      -0.022982      -0.014511       0.037493             10.445590       9.921120      -2.363463       0.784917      14.305986       3.960823       7.109664           0.000003
          252              C      18.785827      15.921189       1.191508      -0.021308      30.442925 0.41294916E+03  0.96594249E+04                                 8.710904                            6.922183       0.025021       1.992891                    0.999021      29.013585      85.346532       0.601770       0.435132      -1.044390       0.029748       0.052872       0.038808       0.072017       0.009412       0.018152       0.021428       0.050348      -0.066533      -0.040856      -0.004631       0.045487             10.130276       9.871841      -2.933934       0.581640      13.809865       2.966940       6.709123           0.000016
          253              C      19.097834      14.666826       0.641912      -0.087017      33.606060 0.44402049E+03  0.10541037E+05                                 9.224917                            7.108331       0.142106       2.021721                    0.999282      29.601803      86.771270       0.604592       0.426740      -1.052999       0.067894      -0.031152       0.010860       0.075485      -0.019375       0.033297       0.013238       0.098776      -0.128532      -0.061782      -0.020220       0.082002             10.904575      10.537367      -1.631379       1.296177      14.589359       4.103923       7.586999          -0.000019
          254              C      21.175007      13.279842       0.596828       0.438338      30.570858 0.29965436E+03  0.64547616E+04                                 8.896209                            6.010092       0.124570       2.077861                    0.999832      23.589655      66.102853       0.629033       0.452036      -1.036813      -0.013984       0.009862      -0.006003       0.018134       0.021253      -0.024852      -0.034884      -0.010759       0.100583      -0.038795      -0.025651       0.064446             12.164196      11.857766      -5.124999       0.073532      17.146617       4.806709       7.488206          -0.000007
          255              C       5.278002      -3.278362       7.915479       0.089733      29.428950 0.37953189E+03  0.86764191E+04                                 8.510724                            6.633112       0.016163       2.010385                    0.998850      27.354549      79.071225       0.616306       0.434728      -1.046559       0.035081       0.008065      -0.021392       0.041873       0.006676       0.008119       0.008450       0.031626      -0.073095      -0.027925      -0.003134       0.031060             10.424203      11.183164       2.421862       3.057028       5.635103       0.470582      14.454341          -0.000001
          256              C       6.438231      -2.838611       5.989744      -0.037872      31.302987 0.42329550E+03  0.99226070E+04                                 8.771688                            6.930479       0.076042       2.002267                    0.999455      29.038934      84.388282       0.614059       0.425514      -1.054505      -0.057000      -0.038694      -0.012098       0.069947       0.029179      -0.027753      -0.000140       0.069616       0.033540      -0.052563      -0.002956       0.055519             10.486175      10.281436       1.666548       3.214132       5.676973      -0.292564      15.500116           0.000007
          257              C       7.264028      -2.459070       7.076056      -0.069524      34.192352 0.44433461E+03  0.10564935E+05                                 9.372496                            7.142191      -0.036748       1.963028                    0.999175      29.746094      87.656557       0.598364       0.430511      -1.049236      -0.014719      -0.020789       0.070717       0.075165       0.018009      -0.049354      -0.011766       0.039970       0.123010      -0.048443      -0.028683       0.077126             11.254765      13.114169       2.953379       2.869587       6.102805       0.289316      14.547322          -0.000012
          258              C       6.969557      -2.659844       9.553535       0.478108      30.417413 0.28634670E+03  0.61105899E+04                                 8.940774                            5.928527       0.020611       2.053418                    0.999819      23.140497      64.961702       0.623566       0.460291      -1.030083      -0.009862      -0.005928      -0.012796       0.017209      -0.024504      -0.005297       0.009388      -0.076002      -0.116383      -0.040255      -0.025415       0.065670             12.586332      11.112768       1.996378       4.254826       5.437554       0.849363      21.208673          -0.000003
          259              C      -4.089336       9.815656      18.937467       0.087654      29.987022 0.38857421E+03  0.89503345E+04                                 8.652609                            6.729904       0.011022       2.004437                    0.999163      27.710397      80.836786       0.608367       0.437094      -1.043416      -0.001398       0.034904      -0.027633       0.044540       0.005659      -0.003114       0.005530      -0.052691      -0.059661      -0.022709      -0.014650       0.037359             10.439445       4.799145       0.423584       0.304013      12.916925       3.271560      13.602265           0.000006
          260              C      -4.029747      10.829535      16.880774      -0.021323      30.449568 0.41307634E+03  0.96632672E+04                                 8.713531                            6.924814       0.024964       1.992871                    0.999021      29.015114      85.358422       0.601444       0.435329      -1.044258      -0.003141      -0.071673      -0.006246       0.072013       0.006841      -0.013410      -0.023194      -0.063745       0.032976      -0.040850      -0.004466       0.045315             10.133059       5.117721       0.505302       0.625936      11.329725       3.029907      13.951732           0.000019
          261              C      -3.991173      11.836005      17.859742      -0.087021      33.620074 0.44429711E+03  0.10549465E+05                                 9.228463                            7.111198       0.142095       2.021714                    0.999281      29.604453      86.792553       0.604374       0.426819      -1.052929       0.000935      -0.017527       0.073444       0.075512       0.004192      -0.007125      -0.043855      -0.066252       0.169133      -0.061792      -0.020183       0.081975             10.908641       5.095435       0.572917       0.346598      14.200240       2.760723      13.430248          -0.000021
          262              C      -4.066531      11.807521      20.356543       0.438413      30.565084 0.29960925E+03  0.64534934E+04                                 8.894737                            6.009488       0.124550       2.077882                    0.999832      23.587798      66.094340       0.629094       0.452013      -1.036835      -0.004935       0.003455      -0.017072       0.018104       0.000950      -0.001232      -0.001484       0.090398      -0.115312      -0.038624      -0.025819       0.064443             12.161506       4.768368       0.121748       0.209063      13.270449       4.997191      18.445700          -0.000006
          263              C      -2.515284       1.325169      16.936592       0.089701      29.424279 0.37942758E+03  0.86736174E+04                                 8.509957                            6.632213       0.016124       2.010371                    0.998850      27.355573      79.077620       0.616333       0.434730      -1.046536      -0.032952      -0.009576       0.024016       0.041885       0.013967      -0.008383      -0.014897      -0.034212       0.033975      -0.028001      -0.002971       0.030972             10.422880      10.865863      -2.923965      -0.160893      13.352964      -4.078138       7.049812          -0.000002
          264              C      -4.681679       1.596870      17.630028      -0.037885      31.304715 0.42332068E+03  0.99233323E+04                                 8.772272                            6.930917       0.076133       2.002303                    0.999456      29.038459      84.387126       0.614009       0.425543      -1.054488       0.027341       0.059645      -0.024209       0.069936       0.005083      -0.042913      -0.021567       0.030882      -0.063905      -0.052281      -0.003208       0.055489             10.486981      11.735452      -3.704812       0.707110      12.548708      -3.840264       7.176785           0.000006
          265              C      -4.248891       0.327394      18.085163      -0.069544      34.183753 0.44410836E+03  0.10558423E+05                                 9.370483                            7.139805      -0.036895       1.962968                    0.999175      29.747241      87.660974       0.598523       0.430442      -1.049257       0.072442      -0.019991      -0.000003       0.075149      -0.011275      -0.041604      -0.000795       0.089148      -0.091847      -0.048133      -0.028952       0.077085             11.252306      11.651265      -2.193359      -0.701597      14.113626      -4.759245       7.992026          -0.000012
          266              C      -2.033239      -0.830285      17.960645       0.478093      30.416076 0.28635617E+03  0.61108813E+04                                 8.940757                            5.928818       0.020557       2.053409                    0.999819      23.141056      64.965100       0.623516       0.460321      -1.030060      -0.004336       0.015977      -0.004649       0.017195       0.021089       0.017471       0.041599      -0.024498       0.089904      -0.040417      -0.025387       0.065804             12.585769      14.239420      -6.705291       0.507472      16.179337      -4.450084       7.338550          -0.000003
          267              C       1.852919       5.613750      13.265458       0.087664      29.984334 0.38850973E+03  0.89481848E+04                                 8.651346                            6.728954       0.011012       2.004429                    0.999163      27.708620      80.819943       0.608483       0.437043      -1.043481       0.033362       0.010299       0.027580       0.044495       0.020981      -0.006076       0.001424       0.033755      -0.059978      -0.022934      -0.014404       0.037338             10.438251      11.745842       2.879823      -2.983520       5.966567      -1.377355      13.602345           0.000004
          268              C       2.788979       6.007926      15.322152      -0.021356      30.433561 0.41267571E+03  0.96515304E+04                                 8.708323                            6.919415       0.024969       1.992860                    0.999021      29.013658      85.343023       0.601946       0.435072      -1.044415      -0.066549      -0.026881       0.006292       0.072048       0.025300       0.017629       0.020693       0.041018       0.032677      -0.040895      -0.004740       0.045635             10.127165      10.308066       2.340958      -2.642765       6.120139      -1.597790      13.953291           0.000019
          269              C       3.725019       6.379762      14.343183      -0.086919      33.627479 0.44449286E+03  0.10554554E+05                                 9.229453                            7.113098       0.142378       2.021830                    0.999282      29.598723      86.758227       0.604292       0.426859      -1.052976      -0.016826      -0.005005      -0.073403       0.075473       0.023924       0.039214       0.021533       0.046291       0.168916      -0.061671      -0.020493       0.082164             10.910092      12.822020       3.304144      -2.492134       6.467321      -1.249252      13.440934          -0.000021
          270              C       3.723249       6.299172      11.846383       0.438262      30.573440 0.29967761E+03  0.64553876E+04                                 8.896691                            6.010307       0.124602       2.077861                    0.999832      23.590698      66.106413       0.629025       0.452033      -1.036815       0.004916      -0.003454       0.017068       0.018095      -0.027710       0.001092       0.001804      -0.071490      -0.115447      -0.038706      -0.025781       0.064487             12.165217      12.252559       2.767650      -4.644807       5.791073      -1.864048      18.452019          -0.000006
          271              C      -6.676652       4.267689      15.266334       0.089722      29.433474 0.37962084E+03  0.86787211E+04                                 8.511447                            6.633871       0.016308       2.010428                    0.998852      27.353329      79.061780       0.616290       0.434726      -1.046589       0.001957      -0.034281      -0.023980       0.041882       0.021618       0.011361       0.013054       0.009110       0.034051      -0.028038      -0.003145       0.031183             10.425164      14.920793      -1.493114       3.793054       9.303504       1.509935       7.051193          -0.000001
          272              C      -5.698375       2.315742      14.572897      -0.037928      31.297071 0.42307874E+03  0.99164601E+04                                 8.770086                            6.927777       0.076070       2.002266                    0.999456      29.040288      84.393356       0.614289       0.425400      -1.054554       0.047126       0.045658       0.024222       0.069945      -0.005739       0.006204       0.047916      -0.030411      -0.063901      -0.052560      -0.003162       0.055723             10.485079      14.785325      -2.630045       3.853515       9.497026       0.612806       7.172886           0.000007
          273              C      -7.039516       2.300616      14.117763      -0.069481      34.188087 0.44418788E+03  0.10560716E+05                                 9.371182                            7.139963      -0.036753       1.963030                    0.999175      29.746137      87.657508       0.598581       0.430384      -1.049299      -0.043025       0.061666      -0.000013       0.075192      -0.036796      -0.012942       0.039788      -0.055067      -0.091807      -0.048405      -0.028786       0.077190             11.253943      15.223927      -0.934250       4.254027      10.546010       2.246802       7.991891          -0.000012
          274              C      -8.869530       4.003669      14.242281       0.478135      30.416489 0.28633815E+03  0.61102665E+04                                 8.940085                            5.928121       0.020511       2.053389                    0.999819      23.139789      64.955652       0.623647       0.460242      -1.030127       0.016484       0.001216       0.004658       0.017173       0.024106      -0.033320      -0.030229      -0.007465       0.089911      -0.040420      -0.025258       0.065678             12.585400      20.177462      -4.606773       4.363761      10.240922       1.004762       7.337815          -0.000003
          275              C      -9.961560      18.712582       9.006085       0.087633      29.976382 0.38835673E+03  0.89438792E+04                                 8.649214                            6.727093       0.010976       2.004421                    0.999162      27.708315      80.818451       0.608633       0.436974      -1.043511       0.006528      -0.038521       0.021295       0.044497       0.021719      -0.017841      -0.015229      -0.010077      -0.011998      -0.022921      -0.014332       0.037254             10.434439      15.278179      -0.461193      -3.464407       8.922387      -2.062504       7.102750           0.000003
          276              C      -8.780114      16.821133       9.542800      -0.021380      30.459189 0.41333904E+03  0.96703924E+04                                 8.714737                            6.926641       0.025047       1.992882                    0.999021      29.013640      85.342343       0.601448       0.435281      -1.044347       0.039970       0.045674      -0.038804       0.072038      -0.008533      -0.013921      -0.023914      -0.051006      -0.066601      -0.040519      -0.004784       0.045303             10.134351      15.220719      -1.035421      -2.607934       8.467378      -1.540128       6.714956           0.000017
          277              C     -10.066735      16.697190      10.092397      -0.086930      33.587616 0.44359131E+03  0.10528654E+05                                 9.220714                            7.103869       0.142357       2.021833                    0.999281      29.599420      86.764708       0.604892       0.426617      -1.053040      -0.051978       0.053643      -0.010877       0.075482      -0.046043      -0.001160      -0.035477      -0.052382      -0.128593      -0.061411      -0.020437       0.081847             10.898848      15.146606       0.010683      -3.435014       9.964136      -2.594781       7.585801          -0.000019
          278              C     -12.066780      18.193248      10.137481       0.438412      30.561087 0.29962092E+03  0.64538991E+04                                 8.894309                            6.009949       0.124524       2.077875                    0.999832      23.588645      66.100563       0.629007       0.452065      -1.036791       0.013940      -0.009858       0.005994       0.018095       0.019883       0.024701       0.035174      -0.018312       0.100565      -0.038761      -0.025813       0.064574             12.159190      19.769723      -2.321298      -4.505090       9.221495      -1.671932       7.486351          -0.000005
          279              C      -4.850150      22.475598       2.818829       0.089717      29.434013 0.37963568E+03  0.86791813E+04                                 8.511545                            6.634022       0.016111       2.010368                    0.998850      27.354203      79.065937       0.616277       0.434729      -1.046583      -0.004082       0.035784       0.021397       0.041893      -0.004741      -0.005142      -0.010289      -0.032946      -0.073022      -0.027780      -0.003189       0.030969             10.425592       4.730062       0.140080       0.575355      12.089724      -3.041829      14.456988           0.000001
          280              C       3.942109      -1.073597       4.744564      -0.037890      31.300412 0.42323761E+03  0.99208073E+04                                 8.770614                            6.929486       0.076313       2.002349                    0.999457      29.038092      84.381080       0.614178       0.425450      -1.054555      -0.017474      -0.066626       0.012099       0.069934       0.000822      -0.008988       0.026428      -0.090802       0.033507      -0.052509      -0.003187       0.055696             10.484979       5.140383      -0.150594       1.346878      10.815762      -2.932599      15.498792           0.000009
          281              C       4.024667      -0.168535       3.658252      -0.069501      34.184247 0.44415318E+03  0.10559400E+05                                 9.370326                            7.140330      -0.036591       1.963080                    0.999176      29.744208      87.642062       0.598501       0.430462      -1.049280      -0.014686      -0.020822      -0.070694       0.075146       0.001510      -0.005163       0.050760      -0.053681       0.122924      -0.048388      -0.028995       0.077383             11.252167       5.024251       0.093892       0.683408      14.188774      -2.801357      14.543476          -0.000014
          282              C       3.933499      -0.513135       1.180774       0.478107      30.417181 0.28634605E+03  0.61104839E+04                                 8.940371                            5.928241       0.020549       2.053403                    0.999819      23.140007      64.956761       0.623634       0.460248      -1.030122      -0.002269      -0.011235       0.012780       0.017167       0.004830      -0.010528       0.001989       0.089896      -0.116539      -0.040325      -0.025342       0.065667             12.586048       4.813201      -0.230723       0.617662      11.735779      -4.294622      21.209165          -0.000005
          283              C       7.816223      -6.222078      14.233693       0.087594      30.006294 0.38895362E+03  0.89607411E+04                                 8.656671                            6.733891       0.010898       2.004388                    0.999162      27.709596      80.826677       0.608127       0.437185      -1.043423      -0.038472      -0.015110      -0.016400       0.044468      -0.002594       0.021663       0.004298       0.011452       0.080869      -0.022982      -0.014512       0.037493             10.445588       9.921120       1.861474      -1.654377       5.478548      -1.135588      15.937097           0.000006
          284              C       5.639127      -6.928582      14.383973      -0.021308      30.442942 0.41294949E+03  0.96594345E+04                                 8.710907                            6.922186       0.025021       1.992891                    0.999022      29.013588      85.346543       0.601770       0.435132      -1.044390       0.029748       0.007173       0.065192       0.072017       0.011014       0.017227       0.007210       0.074975       0.007345      -0.040856      -0.004631       0.045487             10.130280       9.871843       1.970662      -2.250062       5.914836      -1.591161      14.604161           0.000019
          285              C       5.951134      -6.777378      13.022863      -0.087017      33.606045 0.44402039E+03  0.10541035E+05                                 9.224915                            7.108330       0.142105       2.021721                    0.999282      29.601809      86.771305       0.604592       0.426740      -1.052999       0.067894       0.024981      -0.021549       0.075485       0.038523      -0.000131       0.000177       0.121399      -0.060663      -0.061782      -0.020220       0.082002             10.904571      10.537367       1.938204      -0.764737       5.783467      -0.980045      16.392878          -0.000022
          286              C       8.028307      -6.122942      11.799152       0.438338      30.570844 0.29965434E+03  0.64547612E+04                                 8.896206                            6.010092       0.124571       2.077861                    0.999832      23.589654      66.102854       0.629033       0.452036      -1.036813      -0.013984      -0.010130       0.005539       0.018134      -0.032149       0.005980       0.002005      -0.074653      -0.091098      -0.038795      -0.025651       0.064446             12.164190      11.857755       2.626134      -4.401631       5.740039      -1.778732      18.894777          -0.000008
          287              C      18.424702       8.494197       1.118515       0.089733      29.428976 0.37953225E+03  0.86764294E+04                                 8.510729                            6.633115       0.016162       2.010385                    0.998850      27.354559      79.071268       0.616306       0.434728      -1.046559       0.035081      -0.022559      -0.003711       0.041873       0.003693       0.009841      -0.004753       0.054495      -0.004488      -0.027925      -0.003134       0.031060             10.424210      11.183170       1.436566       3.625896      11.842083       4.054102       8.247375          -0.000002
          288              C      19.584931       6.606581       0.536501      -0.037873      31.303015 0.42329584E+03  0.99226171E+04                                 8.771694                            6.930481       0.076041       2.002266                    0.999455      29.038946      84.388332       0.614059       0.425514      -1.054505      -0.057000       0.008870      -0.039559       0.069947      -0.038624       0.011394       0.022264       0.030811      -0.082875      -0.052563      -0.002956       0.055519             10.486183      10.281443       1.950280       3.050323      13.297790       4.107219       7.879318           0.000007
          289              C      20.410728       7.357593       1.408341      -0.069524      34.192346 0.44433433E+03  0.10564927E+05                                 9.372496                            7.142189      -0.036748       1.963028                    0.999175      29.746096      87.656569       0.598364       0.430511      -1.049236      -0.014719       0.071638       0.017354       0.075165      -0.051747      -0.009081       0.029402      -0.031337      -0.090913      -0.048443      -0.028683       0.077126             11.254765      13.114172       1.008484       3.992484      12.185709       3.801207       8.464415          -0.000012
          290              C      20.116257       9.603549       2.473185       0.478108      30.417424 0.28634692E+03  0.61105958E+04                                 8.940776                            5.928530       0.020611       2.053418                    0.999819      23.140502      64.961721       0.623566       0.460291      -1.030083      -0.009862      -0.008118      -0.011532       0.017209       0.007665      -0.023869      -0.036958       0.004274       0.124442      -0.040255      -0.025415       0.065670             12.586335      11.112772       2.686637       3.856304      16.530463       7.253717      10.115770          -0.000005
          291              C       9.057364      11.492669      17.969232       0.087653      29.987051 0.38857451E+03  0.89503434E+04                                 8.652615                            6.729908       0.011021       2.004437                    0.999163      27.710403      80.836812       0.608367       0.437094      -1.043416      -0.001399      -0.041383       0.016411       0.044540      -0.005526       0.003344      -0.021560      -0.005769       0.081104      -0.022709      -0.014650       0.037359             10.439454       4.799148       0.051496       0.518841      10.597720       1.932595      15.921493           0.000001
          292              C       9.116953       9.204580      17.818952      -0.021324      30.449581 0.41307674E+03  0.96632785E+04                                 8.713533                            6.924817       0.024964       1.992871                    0.999021      29.015121      85.358445       0.601444       0.435329      -1.044258      -0.003141       0.030427      -0.065194       0.072013      -0.015034      -0.000781      -0.018259      -0.072293       0.007332      -0.040850      -0.004466       0.045315             10.133060       5.117723       0.289433       0.750569      10.672308       2.650351      14.609150           0.000016
          293              C       9.155527       9.549169      19.180062      -0.087021      33.620069 0.44429735E+03  0.10549471E+05                                 9.228462                            7.111200       0.142097       2.021715                    0.999281      29.604447      86.792520       0.604374       0.426819      -1.052929       0.000936       0.072368       0.021543       0.075512      -0.008266       0.000068       0.000346      -0.142812      -0.060546      -0.061792      -0.020183       0.081975             10.908637       5.095435       0.013710       0.669459      11.231908       1.046988      16.398569          -0.000018
          294              C       9.080169      11.725715      20.403774       0.438413      30.565077 0.29960923E+03  0.64534931E+04                                 8.894736                            6.009488       0.124550       2.077882                    0.999832      23.587796      66.094334       0.629094       0.452013      -1.036835      -0.004935      -0.016512      -0.005544       0.018103      -0.001542       0.000207      -0.006136       0.098456      -0.091138      -0.038624      -0.025819       0.064443             12.161504       4.768367       0.120182       0.209967      12.824265       4.739594      18.891879          -0.000009
          295              C      10.631416      14.005026       9.615794       0.089701      29.424266 0.37942730E+03  0.86736093E+04                                 8.509953                            6.632209       0.016126       2.010372                    0.998850      27.355569      79.077598       0.616333       0.434730      -1.046536      -0.032952       0.025587       0.003715       0.041884      -0.014243       0.007905      -0.007500      -0.047023      -0.004461      -0.028001      -0.002971       0.030972             10.422875      10.865862       1.322620      -2.612687      12.157271      -4.768447       8.245491          -0.000003
          296              C       8.465021      14.469714      10.197808      -0.037885      31.304708 0.42332060E+03  0.99233299E+04                                 8.772271                            6.930917       0.076133       2.002303                    0.999456      29.038460      84.387131       0.614009       0.425543      -1.054488       0.027341      -0.050787       0.039550       0.069936      -0.039706      -0.017054      -0.017934       0.024589      -0.082786      -0.052281      -0.003208       0.055489             10.486979      11.735455       2.464754      -2.854931      11.845443      -4.246276       7.880039           0.000007
          297              C       8.897809      15.498602       9.325967      -0.069544      34.183754 0.44410848E+03  0.10558426E+05                                 9.370485                            7.139808      -0.036895       1.962968                    0.999175      29.747246      87.660995       0.598523       0.430443      -1.049256       0.072442       0.009993      -0.017315       0.075149      -0.030393      -0.030566      -0.000982       0.089471      -0.090877      -0.048133      -0.028951       0.077085             11.252307      11.651270       0.489061      -2.250312      13.643955      -5.030401       8.461697          -0.000011
          298              C      11.113461      15.969596       8.261124       0.478093      30.416070 0.28635609E+03  0.61108794E+04                                 8.940756                            5.928817       0.020557       2.053409                    0.999819      23.141054      64.965093       0.623516       0.460321      -1.030060      -0.004336      -0.012014       0.011512       0.017195       0.004585       0.026999       0.034961      -0.013000       0.124399      -0.040417      -0.025387       0.065804             12.585767      14.239416       3.792072      -5.553251      13.402519      -6.053244      10.115367          -0.000004
          299              C      14.999619       8.681458      11.494298       0.087664      29.984357 0.38850978E+03  0.89481865E+04                                 8.651350                            6.728954       0.011010       2.004429                    0.999163      27.708626      80.819973       0.608483       0.437043      -1.043481       0.033363       0.018736       0.022709       0.044495      -0.015752       0.015132      -0.004965       0.044823      -0.026776      -0.022934      -0.014404       0.037338             10.438261      11.745844      -4.023715       1.002273      12.886296       2.617660       6.682642           0.000005
          300              C     -10.357721      10.265532      12.863995      -0.021356      30.433576 0.41267601E+03  0.96515396E+04                                 8.708326                            6.919417       0.024968       1.992859                    0.999021      29.013666      85.343060       0.601946       0.435072      -1.044415      -0.066549       0.018889      -0.020133       0.072048       0.002618       0.030725       0.026302       0.031304       0.003532      -0.040895      -0.004740       0.045635             10.127168      10.308062      -3.459166       0.705981      13.378784       2.592901       6.694657           0.000017
          301              C      -9.421681       9.231800      12.696540      -0.086919      33.627457 0.44449271E+03  0.10554549E+05                                 9.229449                            7.113097       0.142377       2.021830                    0.999282      29.598705      86.758157       0.604292       0.426859      -1.052976      -0.016825      -0.061067      -0.041036       0.075473       0.021998       0.040325       0.057360      -0.015765      -0.017252      -0.061672      -0.020492       0.082164             10.910087      12.822013      -3.810310       1.615439      12.779458       2.394980       7.128790          -0.000021
          302              C      -9.423451       7.109790      11.378367       0.438262      30.573438 0.29967754E+03  0.64553857E+04                                 8.896690                            6.010306       0.124602       2.077862                    0.999832      23.590694      66.106395       0.629025       0.452033      -1.036815       0.004916       0.016509       0.005543       0.018095       0.014801      -0.023452      -0.039571       0.000174       0.099547      -0.038706      -0.025781       0.064487             12.165216      12.252553      -5.406344       0.074501      16.901183       4.550239       7.341911          -0.000010
          303              C       6.470048      11.087295      11.328989       0.089722      29.433461 0.37962065E+03  0.86787153E+04                                 8.511443                            6.633868       0.016309       2.010428                    0.998852      27.353320      79.061741       0.616290       0.434726      -1.046589       0.001957      -0.003627      -0.041678       0.041881      -0.000969       0.024402       0.015872       0.004229       0.019410      -0.028038      -0.003145       0.031183             10.425159      14.920782       4.031440       0.603415       6.306621      -0.220276      10.048072           0.000000
          304              C       7.448325      11.462716       9.291832      -0.037928      31.297068 0.42307873E+03  0.99164598E+04                                 8.770085                            6.927776       0.076070       2.002266                    0.999456      29.040291      84.393359       0.614289       0.425400      -1.054554       0.047126      -0.001851       0.051652       0.069945       0.008242      -0.001868       0.003540       0.046453       0.166689      -0.052561      -0.003162       0.055723             10.485077      14.785319       4.652259      -0.350971       7.223201      -0.699957       9.446712           0.000011
          305              C       6.107184      11.076118       9.051169      -0.069481      34.188106 0.44418819E+03  0.10560726E+05                                 9.371185                            7.139966      -0.036754       1.963030                    0.999175      29.746142      87.657529       0.598581       0.430384      -1.049299      -0.043025      -0.030844       0.053398       0.075192       0.007190      -0.038337      -0.011904       0.034468       0.176799      -0.048405      -0.028786       0.077190             11.253948      15.223930       4.151233       1.317891       6.684635       0.017483      11.853278          -0.000016
          306              C       4.277170      10.332442      10.588322       0.478135      30.416486 0.28633826E+03  0.61102691E+04                                 8.940083                            5.928121       0.020512       2.053389                    0.999819      23.139785      64.955629       0.623647       0.460242      -1.030127       0.016484       0.003426       0.003382       0.017173      -0.040909       0.004217       0.002735      -0.064561      -0.081378      -0.040420      -0.025258       0.065678             12.585396      20.177452       6.082493      -1.807763       7.193426      -0.754673      10.385311          -0.000006
          307              C       3.185140      -1.556597      20.708628       0.087633      29.976409 0.38835693E+03  0.89438852E+04                                 8.649218                            6.727095       0.010976       2.004421                    0.999162      27.708322      80.818476       0.608633       0.436974      -1.043511       0.006528       0.037703      -0.022713       0.044497      -0.026310       0.009889      -0.012394      -0.014987      -0.026728      -0.022921      -0.014332       0.037254             10.434447      15.278198      -2.769694      -2.131586       9.343808      -1.819203       6.681336           0.000010
          308              C       4.366586      -0.146077      19.338930      -0.021381      30.459196 0.41333921E+03  0.96703970E+04                                 8.714738                            6.926642       0.025047       1.992882                    0.999021      29.013640      85.342343       0.601448       0.435281      -1.044347       0.039970      -0.056442       0.020154       0.072038      -0.007790      -0.014350      -0.037420      -0.027613       0.003580      -0.040519      -0.004784       0.045303             10.134352      15.220718      -1.740848      -2.200651       8.486827      -1.528904       6.695513           0.000020
          309              C       3.079965       0.391861      19.506385      -0.086929      33.587601 0.44359113E+03  0.10528649E+05                                 9.220711                            7.103867       0.142359       2.021834                    0.999281      29.599406      86.764651       0.604893       0.426617      -1.053040      -0.051978      -0.036240       0.041018       0.075482       0.022016      -0.040455      -0.056921      -0.015239      -0.017166      -0.061411      -0.020436       0.081847             10.898844      15.146596      -2.980168      -1.708224      10.427489      -2.327270       7.122446          -0.000024
          310              C       1.079920      -0.317112      20.824558       0.438412      30.561091 0.29962096E+03  0.64539002E+04                                 8.894309                            6.009949       0.124524       2.077875                    0.999832      23.588644      66.100559       0.629007       0.452065      -1.036791       0.013940       0.010120      -0.005541       0.018095       0.011450       0.029569       0.035396      -0.018696       0.099412      -0.038761      -0.025813       0.064574             12.159192      19.769728      -2.740914      -4.262824       9.368044      -1.587323       7.339804          -0.000006
          311              C       8.296550      -8.796424      20.873936       0.089717      29.434019 0.37963577E+03  0.86791838E+04                                 8.511547                            6.634024       0.016109       2.010367                    0.998850      27.354203      79.065937       0.616277       0.434729      -1.046583      -0.004082       0.000638       0.041689       0.041893      -0.002082      -0.006677      -0.028087      -0.002118       0.019462      -0.027780      -0.003189       0.030969             10.425594       4.730064       0.428237       0.408986      16.499476      -0.495923      10.047243          -0.000001
          312              C      17.088809       4.645725       1.442476      -0.037890      31.300439 0.42323798E+03  0.99208181E+04                                 8.770619                            6.929488       0.076311       2.002348                    0.999457      29.038099      84.381109       0.614178       0.425450      -1.054555      -0.017474       0.043791      -0.051651       0.069934      -0.008195      -0.003782       0.000810      -0.046429       0.166625      -0.052509      -0.003187       0.055696             10.484986       5.140386       1.241734       0.543008      16.867768       0.561438       9.446805           0.000009
          313              C      17.171367       3.252423       1.683140      -0.069501      34.184252 0.44415332E+03  0.10559404E+05                                 9.370327                            7.140332      -0.036591       1.963080                    0.999176      29.744209      87.642061       0.598500       0.430462      -1.049280      -0.014686      -0.050813      -0.053379       0.075146      -0.005226      -0.001274       0.040372      -0.035688       0.176902      -0.048388      -0.028995       0.077383             11.252169       5.024252       0.544907       0.423011      16.880836      -1.247138      11.851418          -0.000013
          314              C      17.080199       1.279149       0.145987       0.478107      30.417168 0.28634582E+03  0.61104777E+04                                 8.940367                            5.928238       0.020549       2.053402                    0.999819      23.140004      64.956744       0.623634       0.460248      -1.030122      -0.002269       0.016685      -0.003340       0.017167      -0.011533      -0.001080      -0.004774       0.101609      -0.081397      -0.040325      -0.025342       0.065667             12.586044       4.813199       0.650273       0.109012      22.560102       1.954674      10.384831          -0.000006
          315              C      16.580690       3.179362       8.963148       0.087654      29.987017 0.38857392E+03  0.89503259E+04                                 8.652607                            6.729901       0.011023       2.004438                    0.999163      27.710391      80.836750       0.608367       0.437094      -1.043417      -0.038550       0.021769      -0.004882       0.044540      -0.017327      -0.012873       0.018018      -0.026761      -0.033480      -0.022709      -0.014650       0.037359             10.439445       9.921068       0.497031       2.437397      12.328637       5.089770       9.068629           0.000002
          316              C      14.403593       3.402463       8.276152      -0.021323      30.449586 0.41307703E+03  0.96632868E+04                                 8.713535                            6.924820       0.024963       1.992871                    0.999021      29.015114      85.358418       0.601444       0.435329      -1.044258       0.029734      -0.060050      -0.026378       0.072013      -0.020196       0.001072       0.014441       0.038296      -0.103159      -0.040849      -0.004466       0.045315             10.133062       9.873226       0.961999       2.830997      11.058231       4.559425       9.467728           0.000017
          317              C      14.715618       4.505612       9.087666      -0.087020      33.620056 0.44429722E+03  0.10549467E+05                                 9.228460                            7.111199       0.142096       2.021715                    0.999281      29.604444      86.792507       0.604374       0.426819      -1.052929       0.067917       0.006155       0.032426       0.075512      -0.018963       0.033452       0.013279       0.098777      -0.128617      -0.061792      -0.020183       0.081975             10.908634      10.541480      -0.307947       2.061344      12.896630       5.085474       9.287791          -0.000019
          318              C      16.792807       5.238158      10.266293       0.438413      30.565076 0.29960917E+03  0.64534913E+04                                 8.894736                            6.009487       0.124550       2.077882                    0.999832      23.587793      66.094320       0.629094       0.452013      -1.036835      -0.013923       0.000277      -0.011568       0.018103       0.011000      -0.030762      -0.036816      -0.014074       0.090557      -0.038624      -0.025819       0.064443             12.161504      11.853652       2.496715       4.472725      14.064151       6.584238      10.566711          -0.000007
          319              C       9.660316      19.574003       6.796964       0.089701      29.424260 0.37942739E+03  0.86736120E+04                                 8.509952                            6.632210       0.016126       2.010371                    0.998850      27.355575      79.077622       0.616333       0.434730      -1.046536       0.035107       0.014486      -0.017662       0.041884      -0.010256      -0.001649       0.013305       0.040011      -0.047864      -0.028001      -0.002971       0.030972             10.422871      11.182469      -3.856497      -0.570027      12.653982      -3.583169       7.432163           0.000000
          320              C      10.820553      21.021832       5.453243      -0.037884      31.304719 0.42332070E+03  0.99233340E+04                                 8.772277                            6.930921       0.076133       2.002304                    0.999456      29.038464      84.387176       0.614009       0.425543      -1.054488      -0.056996       0.029828       0.027438       0.069936       0.009585      -0.039049      -0.022287       0.031185      -0.081592      -0.052281      -0.003208       0.055489             10.486986      10.284051      -3.618743       0.164278      12.790995      -4.399128       8.385911           0.000009
          321              C      11.646338      19.891300       5.667715      -0.069544      34.183765 0.44410853E+03  0.10558428E+05                                 9.370486                            7.139807      -0.036894       1.962968                    0.999175      29.747244      87.660982       0.598523       0.430442      -1.049256      -0.014726      -0.050809       0.053376       0.075149       0.033900      -0.040192      -0.041043      -0.010775      -0.029054      -0.048133      -0.028951       0.077084             11.252309      13.115162      -3.961034      -1.124513      12.680736      -3.509344       7.961028          -0.000014
          322              C      11.351853      17.846164       7.080350       0.478093      30.416088 0.28635629E+03  0.61108845E+04                                 8.940760                            5.928819       0.020557       2.053409                    0.999819      23.141053      64.965089       0.623516       0.460321      -1.030060      -0.009882       0.014016      -0.001253       0.017195       0.016926       0.018608       0.046429      -0.011797       0.075968      -0.040417      -0.025387       0.065804             12.585773      11.112058      -4.682595       0.398541      18.000505      -6.404353       8.644757          -0.000005
          323              C       0.292753       3.481721       0.968235       0.087594      30.006307 0.38895376E+03  0.89607451E+04                                 8.656673                            6.733893       0.010898       2.004388                    0.999162      27.709601      80.826694       0.608127       0.437185      -1.043423      -0.001423       0.006450      -0.043974       0.044468       0.000064      -0.006448       0.027214      -0.014927       0.053028      -0.022981      -0.014512       0.037493             10.445592       4.802159      -0.475470      -0.214842      16.280843       1.342912      10.253775           0.000007
          324              C      -8.412027      -7.638749      20.530438      -0.021308      30.442944 0.41294968E+03  0.96594404E+04                                 8.710909                            6.922188       0.025019       1.992890                    0.999021      29.013597      85.346591       0.601770       0.435132      -1.044390      -0.003153       0.041240       0.058955       0.072017       0.008411      -0.012459      -0.004709      -0.031707       0.128704      -0.040856      -0.004631       0.045487             10.130282       5.115868      -0.794246      -0.124622      15.917327       0.377248       9.357651           0.000018
          325              C      -8.373471      -8.989791      20.148297      -0.087017      33.606042 0.44402045E+03  0.10541036E+05                                 9.224914                            7.108331       0.142106       2.021721                    0.999282      29.601807      86.771293       0.604592       0.426740      -1.052999       0.000921      -0.054830       0.051873       0.075485       0.004276      -0.006987      -0.044093      -0.066586       0.168122      -0.061782      -0.020220       0.082003             10.904569       5.093441      -0.586203      -0.322841      16.008851       1.712833      11.611415          -0.000020
          326              C      -8.448846     -11.137805      21.421386       0.438338      30.570859 0.29965450E+03  0.64547654E+04                                 8.896209                            6.010093       0.124571       2.077861                    0.999832      23.589655      66.102856       0.629033       0.452036      -1.036813      -0.004889       0.013078      -0.011573       0.018134       0.000682      -0.001389       0.004751       0.101171      -0.083015      -0.038795      -0.025651       0.064446             12.164196       4.769160      -0.241689      -0.001009      21.485651       0.255205      10.237777          -0.000005
          327              C       1.866917       9.459814       7.320798       0.089733      29.428977 0.37953230E+03  0.86764313E+04                                 8.510730                            6.633117       0.016161       2.010384                    0.998850      27.354563      79.071291       0.616305       0.434728      -1.046559      -0.032962      -0.015992       0.020276       0.041873       0.000405      -0.016225      -0.007307      -0.021047       0.073457      -0.027926      -0.003134       0.031060             10.424212      10.865940       1.601286       2.453771       5.094532       0.691120      15.312164          -0.000003
          328              C      -0.299486       8.723438       7.432221      -0.037872      31.303002 0.42329554E+03  0.99226085E+04                                 8.771691                            6.930479       0.076041       2.002266                    0.999455      29.038939      84.388309       0.614059       0.425514      -1.054505       0.027362      -0.008868      -0.063759       0.069947       0.034751      -0.025806      -0.003537       0.062176       0.029887      -0.052563      -0.002956       0.055519             10.486181      11.736827       1.240609       3.562377       5.193874       0.406490      14.527843           0.000006
          329              C       0.133313       8.964034       8.759196      -0.069524      34.192334 0.44433401E+03  0.10564918E+05                                 9.372495                            7.142188      -0.036762       1.963024                    0.999175      29.746095      87.656574       0.598364       0.430511      -1.049236       0.072447       0.010029       0.017339       0.075165       0.041828      -0.010953       0.000297       0.091055      -0.086016      -0.048443      -0.028683       0.077126             11.254765      11.655004       1.704874       1.553089       5.402379       0.272508      16.706910          -0.000011
          330              C       2.348979       9.650717       9.699521       0.478108      30.417413 0.28634663E+03  0.61105884E+04                                 8.940775                            5.928527       0.020612       2.053419                    0.999819      23.140502      64.961727       0.623566       0.460291      -1.030083      -0.004366      -0.003985      -0.016162       0.017209      -0.025595      -0.009444       0.006724      -0.084923      -0.091451      -0.040255      -0.025415       0.065670             12.586336      14.239858       2.913379       6.060866       5.695088       1.603365      17.824061          -0.000004
          331              C       6.235094      10.494732       1.771161       0.087632      29.976388 0.38835696E+03  0.89438859E+04                                 8.649215                            6.727096       0.010976       2.004421                    0.999162      27.708328      80.818499       0.608633       0.436974      -1.043511       0.033370      -0.029031       0.004858       0.044497      -0.005098      -0.021134       0.006494       0.042476      -0.033492      -0.022921      -0.014332       0.037254             10.434439      11.744012       1.139510      -3.983057      10.496001      -3.991271       9.063305           0.000004
          332              C       7.171136       8.516521       2.458157      -0.021381      30.459189 0.41333899E+03  0.96703911E+04                                 8.714737                            6.926640       0.025044       1.992881                    0.999021      29.013653      85.342394       0.601448       0.435281      -1.044347      -0.066537       0.008019       0.026419       0.072038      -0.027720      -0.012980      -0.005457      -0.004318      -0.103182      -0.040519      -0.004784       0.045303             10.134351      10.329201       1.122009      -3.359288      10.604317      -4.185973       9.469534           0.000017
          333              C       8.107178       9.178398       1.646643      -0.086929      33.587613 0.44359111E+03  0.10528648E+05                                 9.220713                            7.103866       0.142358       2.021834                    0.999281      29.599413      86.764671       0.604893       0.426617      -1.053040      -0.016842       0.066065      -0.032393       0.075482      -0.045755      -0.001113      -0.035701      -0.052914      -0.128439      -0.061411      -0.020437       0.081847             10.898846      12.824957       0.493360      -4.104141      10.595630      -3.629580       9.275952          -0.000019
          334              C       8.105426      11.380951       0.468016       0.438412      30.561065 0.29962089E+03  0.64538983E+04                                 8.894304                            6.009948       0.124524       2.077875                    0.999832      23.588645      66.100561       0.629007       0.452065      -1.036791       0.004895      -0.013056       0.011533       0.018095       0.012974       0.024558       0.041394      -0.002827       0.090487      -0.038761      -0.025813       0.064573             12.159180      12.246508       2.634825      -4.715004      13.666333      -6.409985      10.564699          -0.000003
          335              C      -2.294475       9.434993       3.937344       0.089716      29.434040 0.37963600E+03  0.86791906E+04                                 8.511551                            6.634026       0.016107       2.010367                    0.998850      27.354214      79.065983       0.616277       0.434729      -1.046583       0.001963       0.037922       0.017695       0.041893      -0.020529      -0.012954      -0.002692      -0.018192      -0.047910      -0.027781      -0.003189       0.030969             10.425603      14.922648      -2.538863       3.189731       8.921420       1.729743       7.432740          -0.000002
          336              C      -1.316170      11.011506       5.281065      -0.037890      31.300444 0.42323803E+03  0.99208199E+04                                 8.770621                            6.929490       0.076310       2.002348                    0.999457      29.038101      84.381126       0.614178       0.425451      -1.054555       0.047111      -0.043792      -0.027451       0.069935      -0.002356       0.008128       0.044476      -0.036330      -0.081608      -0.052509      -0.003187       0.055696             10.484988      14.784287      -2.023959       4.202352       8.285659       1.312108       8.385019           0.000007
          337              C      -2.657308      11.413221       5.066594      -0.069501      34.184276 0.44415356E+03  0.10559412E+05                                 9.370332                            7.140334      -0.036592       1.963079                    0.999176      29.744214      87.642092       0.598500       0.430462      -1.049280      -0.043012      -0.030837      -0.053348       0.075146       0.029756       0.025436       0.051860      -0.034270      -0.028891      -0.048388      -0.028995       0.077383             11.252176      15.220990      -3.215350       2.935584      10.574265       2.229038       7.961274          -0.000013
          338              C      -4.487342      10.453846       3.653959       0.478106      30.417181 0.28634599E+03  0.61104823E+04                                 8.940369                            5.928240       0.020548       2.053402                    0.999819      23.140008      64.956757       0.623634       0.460248      -1.030122       0.016487      -0.004603       0.001294       0.017167       0.016865      -0.037493      -0.032899      -0.012068       0.075995      -0.040325      -0.025342       0.065667             12.586047      20.179555      -1.476942       6.171350       8.933828       1.758938       8.644758          -0.000005
          339              C      11.949521      -4.760768       9.766074       0.087664      29.984319 0.38850956E+03  0.89481800E+04                                 8.651344                            6.728953       0.011012       2.004429                    0.999163      27.708616      80.819931       0.608483       0.437043      -1.043481       0.006544       0.000817       0.044003       0.044494       0.004746      -0.027672      -0.002752       0.011550       0.053056      -0.022934      -0.014404       0.037338             10.438248      15.288595       3.233552      -1.332995       5.773853      -0.243401      10.252297           0.000001
          340              C      13.130985      -4.279830      11.672487      -0.021356      30.433564 0.41267548E+03  0.96515240E+04                                 8.708324                            6.919413       0.024969       1.992860                    0.999021      29.013657      85.343026       0.601946       0.435072      -1.044415       0.039992       0.010787      -0.058952       0.072049       0.016507       0.000521       0.013649       0.014082       0.128690      -0.040895      -0.004740       0.045635             10.127168      15.211809       2.776028      -0.389675       5.814822      -0.005951       9.354873           0.000015
          341              C      11.844363      -4.693814      12.054628      -0.086919      33.627462 0.44449238E+03  0.10554540E+05                                 9.229448                            7.113094       0.142379       2.021830                    0.999282      29.598708      86.758154       0.604292       0.426859      -1.052976      -0.051966      -0.017429      -0.051884       0.075473       0.024161       0.039427       0.021503       0.046333       0.167923      -0.061672      -0.020492       0.082164             10.910088      15.179100       2.977635      -1.718385       5.941817      -0.265424      11.609348          -0.000018
          342              C       9.844300      -5.480899      10.781539       0.438262      30.573444 0.29967762E+03  0.64553878E+04                                 8.896692                            6.010307       0.124602       2.077861                    0.999832      23.590696      66.106402       0.629025       0.452033      -1.036815       0.013926      -0.000269       0.011551       0.018095      -0.031268      -0.004823      -0.000156      -0.079615      -0.083072      -0.038706      -0.025781       0.064487             12.165217      19.782749       5.065778      -0.243866       6.474824      -0.085092      10.238078          -0.000006
          343              C      17.060929      -1.284074       3.413510       0.089722      29.433458 0.37962050E+03  0.86787113E+04                                 8.511443                            6.633867       0.016308       2.010428                    0.998852      27.353323      79.061755       0.616290       0.434726      -1.046589      -0.004072      -0.036413      -0.020288       0.041882       0.006957       0.001611       0.017903       0.015933       0.073421      -0.028038      -0.003145       0.031183             10.425158       4.729834      -0.568260       0.166636      11.231298      -2.544933      15.314343          -0.000004
          344              C       8.324419      21.217650       3.302088      -0.037928      31.297055 0.42307861E+03  0.99164564E+04                                 8.770083                            6.927776       0.076070       2.002266                    0.999456      29.040289      84.393360       0.614289       0.425400      -1.054554      -0.017454       0.022825       0.063770       0.069945       0.007523      -0.005111       0.025733      -0.092069       0.029955      -0.052561      -0.003162       0.055723             10.485074       5.139318      -1.091154       0.804079      11.790891      -3.496114      14.525014           0.000007
          345              C       8.406973      21.705870       1.975113      -0.069481      34.188082 0.44418801E+03  0.10560721E+05                                 9.371181                            7.139964      -0.036754       1.963030                    0.999175      29.746147      87.657549       0.598581       0.430384      -1.049299      -0.014738       0.071666      -0.017335       0.075192       0.003967      -0.003760       0.010460      -0.123442      -0.085990      -0.048404      -0.028786       0.077190             11.253939       5.024234      -0.638729       0.260706      12.029902      -1.554281      16.707682          -0.000012
          346              C       8.315826      24.023697       1.034787       0.478135      30.416497 0.28633831E+03  0.61102702E+04                                 8.940086                            5.928122       0.020513       2.053389                    0.999819      23.139787      64.955636       0.623647       0.460242      -1.030127      -0.002265      -0.005413       0.016139       0.017173       0.006780      -0.009397       0.006831       0.098274      -0.091473      -0.040420      -0.025258       0.065678             12.585401       4.813015      -0.419540       0.508812      15.122209      -6.248814      17.820980          -0.000006
          347              C      -0.948172       3.043121      19.740393       0.087633      29.976392 0.38835697E+03  0.89438862E+04                                 8.649216                            6.727096       0.010976       2.004421                    0.999162      27.708320      80.818471       0.608633       0.436974      -1.043511      -0.038494      -0.006685       0.021295       0.044497       0.020060      -0.008411      -0.021897      -0.019464      -0.011998      -0.022921      -0.014332       0.037254             10.434441       9.918451      -2.356124      -0.789757      14.282122      -3.953772       7.102749           0.000007
          348              C      -3.125260       3.526525      20.277109      -0.021381      30.459193 0.41333910E+03  0.96703943E+04                                 8.714737                            6.926641       0.025045       1.992882                    0.999021      29.013649      85.342378       0.601448       0.435281      -1.044347       0.029739       0.052909      -0.038804       0.072038       0.009393      -0.017906      -0.021096       0.050398      -0.066600      -0.040519      -0.004784       0.045303             10.134351       9.868535      -2.927683      -0.582748      13.819563      -2.972156       6.714957           0.000018
          349              C      -2.813246       2.272171      20.826705      -0.086929      33.587600 0.44359095E+03  0.10528643E+05                                 9.220711                            7.103865       0.142358       2.021834                    0.999281      29.599411      86.764668       0.604893       0.426617      -1.053040       0.067900      -0.031124      -0.010877       0.075482      -0.019350      -0.033062      -0.012919       0.098621      -0.128593      -0.061411      -0.020437       0.081847             10.898844      10.533232      -1.620367      -1.301395      14.577498      -4.103484       7.585800          -0.000022
          350              C      -0.736072       0.885189      20.871789       0.438412      30.561071 0.29962087E+03  0.64538977E+04                                 8.894305                            6.009948       0.124524       2.077875                    0.999832      23.588642      66.100549       0.629007       0.452065      -1.036791      -0.013941       0.009857       0.005994       0.018095       0.021219       0.024929       0.035012      -0.010751       0.100565      -0.038761      -0.025813       0.064574             12.159184      11.852516      -5.120428      -0.074633      17.138690      -4.804740       7.486345          -0.000006
          351              C       0.895854       9.116536      13.553138       0.089716      29.434036 0.37963591E+03  0.86791884E+04                                 8.511551                            6.634025       0.016108       2.010367                    0.998850      27.354218      79.066001       0.616277       0.434729      -1.046583       0.035099       0.008079       0.021397       0.041893       0.006666      -0.007987      -0.008277       0.031585      -0.073022      -0.027780      -0.003189       0.030969             10.425601      11.183964       2.421849      -3.059663       5.635834      -0.471482      14.457006           0.000001
          352              C       2.056109       9.556323      15.478873      -0.037890      31.300427 0.42323782E+03  0.99208142E+04                                 8.770618                            6.929488       0.076310       2.002348                    0.999457      29.038101      84.381132       0.614178       0.425451      -1.054555      -0.056992      -0.038683       0.012099       0.069935       0.029176       0.027912       0.000335       0.069590       0.033507      -0.052508      -0.003187       0.055695             10.484984      10.279834       1.666451      -3.213841       5.676314       0.292327      15.498805           0.000008
          353              C       2.881891       9.935843      14.392561      -0.069502      34.184282 0.44415367E+03  0.10559415E+05                                 9.370332                            7.140334      -0.036591       1.963080                    0.999176      29.744212      87.642083       0.598500       0.430462      -1.049280      -0.014736      -0.020786      -0.070694       0.075146       0.018044       0.049578       0.012052       0.039854       0.122924      -0.048388      -0.028995       0.077383             11.252178      13.111511       2.953134      -2.868963       6.101528      -0.289456      14.543494          -0.000013
          354              C       2.587388       9.735023      11.915082       0.478107      30.417173 0.28634587E+03  0.61104791E+04                                 8.940369                            5.928239       0.020549       2.053403                    0.999819      23.140005      64.956755       0.623634       0.460248      -1.030122      -0.009836      -0.005884       0.012780       0.017167      -0.024494       0.005384      -0.009263      -0.075992      -0.116538      -0.040325      -0.025342       0.065667             12.586049      11.111634       1.996082      -4.254895       5.437342      -0.849185      21.209170          -0.000004
          355              C      -8.471631      22.210346       2.531150       0.087664      29.984343 0.38850983E+03  0.89481874E+04                                 8.651348                            6.728954       0.011012       2.004429                    0.999163      27.708620      80.819944       0.608483       0.437043      -1.043481      -0.001411       0.034887       0.027580       0.044495       0.005710       0.003368      -0.005254      -0.052628      -0.059979      -0.022933      -0.014404       0.037338             10.438255       4.798631       0.423643      -0.304087      12.913776      -3.272011      13.602358           0.000003
          356              C       0.352356      -1.565426       4.587843      -0.021357      30.433566 0.41267564E+03  0.96515288E+04                                 8.708324                            6.919414       0.024969       1.992860                    0.999021      29.013664      85.343046       0.601946       0.435072      -1.044415      -0.003161      -0.071704       0.006292       0.072049       0.006787       0.013634       0.023519      -0.063707       0.032676      -0.040895      -0.004740       0.045635             10.127166       5.114083       0.504631      -0.625501      11.314127      -3.024213      13.953289           0.000017
          357              C       0.390917      -0.558973       3.608875      -0.086919      33.627449 0.44449246E+03  0.10554542E+05                                 9.229448                            7.113095       0.142377       2.021830                    0.999282      29.598707      86.758159       0.604292       0.426859      -1.052976       0.000890      -0.017531      -0.073404       0.075473       0.004060       0.007230       0.044148      -0.066079       0.168916      -0.061672      -0.020492       0.082164             10.910085       5.096617       0.572838      -0.347106      14.192718      -2.766030      13.440921          -0.000018
          358              C       0.315526      -0.587505       1.112074       0.438262      30.573431 0.29967754E+03  0.64553857E+04                                 8.896690                            6.010306       0.124602       2.077861                    0.999832      23.590695      66.106405       0.629025       0.452033      -1.036815      -0.004896       0.003484       0.017068       0.018095       0.000914       0.001337       0.001631       0.090438      -0.115447      -0.038706      -0.025781       0.064487             12.165213       4.769439       0.122000      -0.209192      13.274181      -5.000505      18.452020          -0.000006
          359              C      -6.897552      13.719896       4.532025       0.089722      29.433464 0.37962051E+03  0.86787112E+04                                 8.511443                            6.633867       0.016310       2.010428                    0.998852      27.353314      79.061715       0.616290       0.434725      -1.046589      -0.032973      -0.009582      -0.023980       0.041881       0.013951       0.008520       0.015063      -0.034261       0.034052      -0.028038      -0.003145       0.031183             10.425160      10.866106      -2.926643       0.159249      13.358182       4.079433       7.051191          -0.000000
          360              C      17.229444      13.991585       3.838589      -0.037928      31.297059 0.42307880E+03  0.99164614E+04                                 8.770083                            6.927777       0.076071       2.002266                    0.999456      29.040286      84.393338       0.614289       0.425400      -1.054554       0.027338       0.059650       0.024222       0.069945       0.005094       0.043107       0.021821       0.030867      -0.063902      -0.052561      -0.003162       0.055723             10.485073      11.737672      -3.707530      -0.706724      12.544664       3.837395       7.172884           0.000007
          361              C      17.662225      12.722100       3.383454      -0.069481      34.188077 0.44418806E+03  0.10560722E+05                                 9.371180                            7.139964      -0.036754       1.963030                    0.999175      29.746143      87.657532       0.598581       0.430384      -1.049299       0.072480      -0.020009      -0.000013       0.075192      -0.011314       0.041826       0.001061       0.089086      -0.091807      -0.048405      -0.028786       0.077190             11.253939      11.652977      -2.196747       0.700322      14.116950       4.759661       7.991889          -0.000012
          362              C      19.877878      11.564423       3.507972       0.478135      30.416500 0.28633829E+03  0.61102699E+04                                 8.940087                            5.928122       0.020511       2.053389                    0.999819      23.139790      64.955655       0.623647       0.460242      -1.030127      -0.004349       0.015947       0.004658       0.017173       0.021095      -0.017393      -0.041490      -0.024497       0.089911      -0.040420      -0.025258       0.065678             12.585402      14.240467      -6.705791      -0.507274      16.177922       4.449121       7.337818          -0.000005
          363              C      -2.529301      18.008547       8.203159       0.087653      29.987041 0.38857466E+03  0.89503472E+04                                 8.652612                            6.729908       0.011025       2.004438                    0.999163      27.710400      80.836789       0.608367       0.437094      -1.043417       0.033374       0.010316      -0.027633       0.044540       0.020961       0.006252      -0.001093       0.033869      -0.059662      -0.022709      -0.014650       0.037359             10.439448      11.748740       2.880605       2.983122       5.967340       1.377135      13.602263           0.000006
          364              C      -1.593268      18.402684       6.146465      -0.021324      30.449569 0.41307654E+03  0.96632724E+04                                 8.713531                            6.924815       0.024972       1.992874                    0.999021      29.015110      85.358399       0.601444       0.435329      -1.044258      -0.066527      -0.026852      -0.006246       0.072013       0.025354      -0.017397      -0.020374       0.040981       0.032976      -0.040850      -0.004465       0.045315             10.133059      10.321915       2.345239       2.647986       6.125527       1.600096      13.951733           0.000016
          365              C      -0.657215      18.774538       7.125434      -0.087020      33.620076 0.44429724E+03  0.10549468E+05                                 9.228464                            7.111200       0.142095       2.021715                    0.999281      29.604452      86.792549       0.604374       0.426819      -1.052928      -0.016836      -0.004960       0.073444       0.075512       0.024081      -0.038972      -0.021335       0.046260       0.169133      -0.061792      -0.020183       0.081975             10.908640      12.828512       3.306937       2.487299       6.467154       1.247003      13.430256          -0.000020
          366              C      -0.658951      18.693995       9.622234       0.438413      30.565064 0.29960904E+03  0.64534877E+04                                 8.894733                            6.009485       0.124551       2.077883                    0.999832      23.587792      66.094317       0.629094       0.452013      -1.036835       0.004902      -0.003501      -0.017072       0.018103      -0.027670      -0.000988      -0.001656      -0.071504      -0.115312      -0.038624      -0.025819       0.064443             12.161499      12.249273       2.766614       4.641719       5.789543       1.862819      18.445681          -0.000004
          367              C      15.234502      16.662448       6.202283       0.089701      29.424253 0.37942738E+03  0.86736116E+04                                 8.509951                            6.632210       0.016127       2.010372                    0.998850      27.355570      79.077600       0.616333       0.434729      -1.046536       0.001955      -0.034259       0.024017       0.041884       0.021615      -0.011251      -0.012869       0.009052       0.033975      -0.028000      -0.002971       0.030972             10.422870      14.914417      -1.492593      -3.791275       9.304386      -1.511056       7.049807          -0.000003
          368              C      16.212789      14.710514       6.895720      -0.037885      31.304713 0.42332047E+03  0.99233270E+04                                 8.772275                            6.930919       0.076135       2.002304                    0.999456      29.038462      84.387158       0.614009       0.425543      -1.054488       0.047120       0.045659      -0.024209       0.069936      -0.005752      -0.006029      -0.047648      -0.030409      -0.063906      -0.052281      -0.003208       0.055489             10.486987      14.786960      -2.625957      -3.856347       9.497211      -0.613403       7.176789           0.000006
          369              C      14.871653      14.695397       7.350854      -0.069544      34.183766 0.44410827E+03  0.10558420E+05                                 9.370484                            7.139803      -0.036894       1.962968                    0.999175      29.747241      87.660967       0.598523       0.430442      -1.049257      -0.042995       0.061635      -0.000003       0.075149      -0.036786       0.013118      -0.039490      -0.055164      -0.091848      -0.048133      -0.028951       0.077085             11.252310      15.218653      -0.932125      -4.253207      10.546249      -2.247867       7.992027          -0.000012
          370              C      13.041638      16.398447       7.226336       0.478093      30.416079 0.28635609E+03  0.61108795E+04                                 8.940758                            5.928817       0.020556       2.053409                    0.999819      23.141056      64.965101       0.623516       0.460321      -1.030060       0.016508       0.001237      -0.004648       0.017195       0.024102       0.033397       0.030338      -0.007456       0.089904      -0.040417      -0.025387       0.065804             12.585770      20.178302      -4.605605      -4.364745      10.240457      -1.004893       7.338551          -0.000005
          371              C      -5.579352       6.317770      12.462532       0.087594      30.006313 0.38895374E+03  0.89607446E+04                                 8.656674                            6.733892       0.010897       2.004388                    0.999162      27.709603      80.826703       0.608127       0.437185      -1.043423       0.006556      -0.038487      -0.021286       0.044468       0.021712       0.018009       0.015473      -0.010088      -0.011825      -0.022981      -0.014512       0.037493             10.445595      15.304317      -0.460241       3.472673       8.922799       2.060291       7.109669           0.000007
          372              C      -4.397913       4.426311      11.925817      -0.021307      30.442923 0.41294922E+03  0.96594269E+04                                 8.710904                            6.922184       0.025020       1.992891                    0.999021      29.013584      85.346534       0.601770       0.435132      -1.044390       0.039932       0.045671       0.038808       0.072017      -0.008502       0.014151       0.024256      -0.050992      -0.066533      -0.040856      -0.004631       0.045487             10.130275      15.216387      -1.044372       2.603383       8.465315       1.537346       6.709123           0.000021
          373              C      -5.684540       4.302358      11.376220      -0.087017      33.606026 0.44402019E+03  0.10541028E+05                                 9.224910                            7.108328       0.142108       2.021722                    0.999282      29.601798      86.771245       0.604592       0.426740      -1.052999      -0.052002       0.053627       0.010860       0.075485      -0.046111       0.001382       0.035805      -0.052471      -0.128532      -0.061782      -0.020220       0.082002             10.904564      15.164500       0.004550       3.437163       9.962198       2.590007       7.586993          -0.000024
          374              C      -7.684586       5.798415      11.331136       0.438338      30.570852 0.29965430E+03  0.64547601E+04                                 8.896207                            6.010091       0.124571       2.077861                    0.999832      23.589655      66.102849       0.629033       0.452036      -1.036813       0.013959      -0.009897      -0.006003       0.018134       0.019912      -0.024605      -0.035058      -0.018348       0.100583      -0.038795      -0.025651       0.064446             12.164194      19.780211      -2.324010       4.507309       9.224163       1.671548       7.488207          -0.000008
          375              C      -0.467859      10.080903      18.649788       0.089732      29.428996 0.37953243E+03  0.86764350E+04                                 8.510734                            6.633118       0.016160       2.010384                    0.998850      27.354570      79.071318       0.616305       0.434728      -1.046559      -0.004090       0.035763      -0.021392       0.041873      -0.004747       0.005261       0.010471      -0.032990      -0.073095      -0.027925      -0.003134       0.031060             10.424219       4.729325       0.140111      -0.575331      12.088972       3.039068      14.454359          -0.000000
          376              C      -0.439996      11.321361      16.724053      -0.037872      31.302992 0.42329562E+03  0.99226108E+04                                 8.771690                            6.930480       0.076040       2.002266                    0.999455      29.038937      84.388303       0.614058       0.425514      -1.054505      -0.017482      -0.066638      -0.012098       0.069947       0.000817       0.009119      -0.026212      -0.090826       0.033540      -0.052563      -0.002956       0.055519             10.486178       5.141089      -0.150820      -1.347200      10.817320       2.932801      15.500127           0.000009
          377              C      -0.357424      12.226443      17.810365      -0.069524      34.192320 0.44433408E+03  0.10564919E+05                                 9.372490                            7.142186      -0.036746       1.963029                    0.999175      29.746088      87.656530       0.598364       0.430511      -1.049236      -0.014694      -0.020807       0.070718       0.075165       0.001446       0.005358      -0.050454      -0.053727       0.123009      -0.048443      -0.028683       0.077126             11.254756       5.025528       0.093647      -0.683748      14.191430       2.801902      14.547311          -0.000013
          378              C      -0.448559      11.881889      20.287843       0.478108      30.417410 0.28634653E+03  0.61105854E+04                                 8.940774                            5.928525       0.020612       2.053419                    0.999819      23.140498      64.961707       0.623566       0.460291      -1.030083      -0.002302      -0.011274      -0.012796       0.017209       0.004826       0.010616      -0.001864       0.089916      -0.116384      -0.040255      -0.025415       0.065670             12.586335       4.813329      -0.230783      -0.617472      11.736997       4.294628      21.208678          -0.000004
          379              S       4.072718       6.560248       3.074521      -0.442275     167.590327 0.52677903E+04  0.21963341E+06                                20.859106                           19.634045       0.644221       1.819701                    0.998978      85.715485     278.051432       0.535320       0.274424      -1.242596       0.269744      -0.177287       0.079075       0.332333      -0.069091       0.030564       0.007817       0.064211      -0.067523      -0.075508      -0.016129       0.091638             23.094761      20.608306       2.809938      -3.836754      22.422863       0.065944      26.253113          -0.000028
          380              S      13.591985      -0.170853       7.659788      -0.442297     167.627898 0.52692665E+04  0.21970948E+06                                20.862216                           19.636844       0.643820       1.819586                    0.998977      85.718404     278.066496       0.535282       0.274426      -1.242599      -0.257107       0.195202      -0.079078       0.332357      -0.073910       0.003637      -0.030394       0.037138      -0.067401      -0.074566      -0.017059       0.091625             23.098345      20.459061       2.756821      -1.341108      22.581700       3.596534      26.254276          -0.000028
          381              S      15.589243      -1.870905      10.272089      -0.442282     167.534044 0.52657579E+04  0.21953047E+06                                20.854639                           19.630331       0.644057       1.819648                    0.998979      85.716862     278.056682       0.535361       0.274426      -1.242577       0.058246      -0.054617       0.322580       0.332315      -0.027249       0.012924      -0.017181      -0.030260       0.263663      -0.075149      -0.017118       0.092267             23.089650      27.687711      -0.120353      -2.635367      23.021285       1.764613      18.559954          -0.000027
          382              S       1.804111       7.876556       0.462219      -0.442308     167.622473 0.52691819E+04  0.21970665E+06                                20.862100                           19.636921       0.643616       1.819522                    0.998977      85.721099     278.082209       0.535268       0.274432      -1.242583      -0.070905       0.036716      -0.322616       0.332350      -0.011681       0.021289      -0.005501       0.057963       0.263977      -0.075255      -0.017322       0.092576             23.098162      23.623495      -1.559689      -2.542874      27.103904       1.897652      18.567088          -0.000028
          383              S      12.837280      11.777468      14.250009      -0.442279     167.533639 0.52657410E+04  0.21952958E+06                                20.854606                           19.630300       0.644060       1.819650                    0.998978      85.716737     278.056124       0.535361       0.274426      -1.242577       0.269718       0.157137       0.113988       0.332314       0.060993       0.045255      -0.002175       0.071988      -0.043552      -0.075147      -0.017118       0.092265             23.089612      20.603775      -4.726639      -0.515478      25.230943      -1.690389      23.434117          -0.000027
          384              S       4.827565      -5.675679      17.786749      -0.442307     167.622091 0.52691669E+04  0.21970586E+06                                20.862065                           19.636891       0.643621       1.819524                    0.998977      85.720994     278.081707       0.535268       0.274432      -1.242583      -0.257089      -0.166100      -0.129508       0.332350       0.040105       0.062945       0.022815       0.022005      -0.112498      -0.075253      -0.017322       0.092575             23.098121      20.459082      -2.541134      -1.716472      22.222163      -3.388065      26.613118          -0.000028
          385              S       6.824825      -2.563332      17.952916      -0.442275     167.590264 0.52677868E+04  0.21963323E+06                                20.859100                           19.634038       0.644222       1.819701                    0.998978      85.715468     278.051356       0.535321       0.274424      -1.242596       0.058224       0.306692      -0.113999       0.332334       0.024759       0.017860      -0.040942      -0.132873      -0.043486      -0.075509      -0.016129       0.091638             23.094755      27.695523      -2.222010       1.423054      18.151240       1.049512      23.437502          -0.000028
          386              S      10.568675       8.856996      14.416176      -0.442295     167.627637 0.52692552E+04  0.21970889E+06                                20.862195                           19.636823       0.643822       1.819587                    0.998977      85.718319     278.066134       0.535283       0.274426      -1.242599      -0.070884      -0.297763       0.129513       0.332357       0.024226       0.000225      -0.065882      -0.067651      -0.112319      -0.074566      -0.017058       0.091623             23.098322      23.622027      -1.421554       2.622483      19.058498       2.748276      26.614442          -0.000028
          387              S      -4.691694      18.847020       4.144087      -0.442292     167.627041 0.52692314E+04  0.21970764E+06                                20.862149                           19.636782       0.643815       1.819586                    0.998977      85.718123     278.065324       0.535283       0.274426      -1.242599       0.269740       0.020182      -0.193115       0.332356       0.008708      -0.074822      -0.004082       0.059486      -0.081022      -0.074563      -0.017057       0.091620             23.098269      20.613026       1.918098       4.353550      25.354371       1.624160      23.327411          -0.000028
          388              S      -3.936859       5.846937      17.490697      -0.442277     167.590708 0.52678043E+04  0.21963415E+06                                20.859138                           19.634072       0.644220       1.819700                    0.998979      85.715600     278.051941       0.535320       0.274424      -1.242596      -0.257062      -0.029127       0.208606       0.332334       0.034518      -0.065424       0.009084       0.075604       0.048554      -0.075509      -0.016130       0.091639             23.094801      20.455147      -0.216444       3.057117      28.447567      -0.205539      20.381690          -0.000027
          389              S      -1.939636       4.434642      14.712229      -0.442309     167.622554 0.52691854E+04  0.21970683E+06                                20.862106                           19.636927       0.643619       1.819522                    0.998977      85.721131     278.082321       0.535268       0.274432      -1.242583       0.058252      -0.252090      -0.208601       0.332350       0.003012      -0.029784       0.059690      -0.102199       0.048585      -0.075255      -0.017323       0.092578             23.098169      27.697529       2.343161       1.215015      21.211193      -2.814899      20.385784          -0.000028
          390              S      -6.960266      20.451184       6.590221      -0.442278     167.533433 0.52657337E+04  0.21952919E+06                                20.854589                           19.630287       0.644061       1.819650                    0.998978      85.716666     278.055810       0.535361       0.274426      -1.242577      -0.070907       0.261009       0.193078       0.332314      -0.011917      -0.020370       0.072823      -0.057162      -0.081193      -0.075147      -0.017118       0.092264             23.089590      23.615351       2.981599      -0.080058      22.335599      -4.643382      23.317821          -0.000028
          391              S       8.455006      -5.834452      18.394096      -0.442296     167.627604 0.52692546E+04  0.21970885E+06                                20.862192                           19.636822       0.643822       1.819587                    0.998977      85.718306     278.066061       0.535283       0.274426      -1.242599       0.269740      -0.177336      -0.079078       0.332357      -0.069156      -0.029868      -0.006702       0.064022      -0.067396      -0.074565      -0.017057       0.091623             23.098316      20.613068       2.811278       3.837876      22.427633      -0.065580      26.254249          -0.000029
          392              S       9.209841      12.224050      13.808829      -0.442276     167.590577 0.52677993E+04  0.21963389E+06                                20.859127                           19.634062       0.644220       1.819700                    0.998979      85.715565     278.051788       0.535320       0.274424      -1.242596      -0.257062       0.195223       0.079076       0.332334      -0.073918      -0.002818       0.031423       0.036909      -0.067526      -0.075508      -0.016130       0.091639             23.094788      20.455135       2.755773       1.341088      22.576082      -3.595357      26.253146          -0.000028
          393              S      11.207064      10.523948      11.196528      -0.442309     167.622492 0.52691831E+04  0.21970671E+06                                20.862100                           19.636922       0.643620       1.819523                    0.998977      85.721116     278.082254       0.535268       0.274432      -1.242583       0.058251      -0.054612      -0.322616       0.332350      -0.027300      -0.012283       0.018238      -0.030400       0.263977      -0.075254      -0.017322       0.092577             23.098162      27.697523      -0.119316       2.636741      23.029874      -1.764901      18.567088          -0.000028
          394              S       6.186434      -4.518095      21.006398      -0.442279     167.533528 0.52657372E+04  0.21952938E+06                                20.854598                           19.630294       0.644060       1.819650                    0.998978      85.716695     278.055946       0.535361       0.274426      -1.242577      -0.070908       0.036709       0.322579       0.332315      -0.011683      -0.020505       0.006458       0.057788       0.263657      -0.075147      -0.017117       0.092265             23.089601      23.615369      -1.560109       2.542133      27.093519      -1.896461      18.559914          -0.000028
          395              S      17.219418      -0.617443       7.218608      -0.442278     167.590771 0.52678076E+04  0.21963432E+06                                20.859143                           19.634078       0.644219       1.819700                    0.998979      85.715625     278.052037       0.535320       0.274424      -1.242596       0.269745       0.157124      -0.113999       0.332334       0.061016      -0.044554       0.003190       0.072225      -0.043488      -0.075509      -0.016131       0.091640             23.094804      20.608349      -4.727696       0.515145      25.238521       1.691503      23.437543          -0.000028
          396              S       0.445285       6.719032       3.681868      -0.442296     167.627681 0.52692576E+04  0.21970901E+06                                20.862198                           19.636827       0.643822       1.819587                    0.998977      85.718331     278.066173       0.535283       0.274426      -1.242599      -0.257107      -0.166084       0.129513       0.332357       0.040104      -0.062190      -0.021749       0.022164      -0.112319      -0.074566      -0.017058       0.091624             23.098325      20.459044      -2.539831       1.716946      22.221488       3.388582      26.614444          -0.000028
          397              S       2.442543       9.831376       3.515701      -0.442280     167.533823 0.52657483E+04  0.21952996E+06                                20.854622                           19.630315       0.644060       1.819649                    0.998978      85.716785     278.056328       0.535361       0.274426      -1.242577       0.058246       0.306672       0.113988       0.332315       0.024816      -0.017135       0.041942      -0.132664      -0.043551      -0.075148      -0.017118       0.092266             23.089630      27.687692      -2.222131      -1.421896      18.147054      -1.049455      23.434144          -0.000028
          398              S      14.950811      -3.537918       7.052441      -0.442310     167.622535 0.52691839E+04  0.21970676E+06                                20.862101                           19.636920       0.643620       1.819523                    0.998977      85.721146     278.082382       0.535268       0.274432      -1.242583      -0.070906      -0.297754      -0.129507       0.332351       0.024278       0.000529       0.066952      -0.067532      -0.112504      -0.075256      -0.017322       0.092578             23.098165      23.623481      -1.422374      -2.622151      19.057828      -2.747659      26.613185          -0.000028
          399              S      -0.309420       6.452300      17.324530      -0.442281     167.533888 0.52657515E+04  0.21953013E+06                                20.854626                           19.630319       0.644059       1.819649                    0.998978      85.716819     278.056471       0.535361       0.274426      -1.242577       0.269718       0.020149       0.193079       0.332315       0.008696       0.075450       0.005069       0.059441      -0.081195      -0.075148      -0.017118       0.092266             23.089634      20.603793       1.916865      -4.351149      25.347241      -1.623258      23.317868          -0.000028
          400              S      -8.319135      18.241654       3.977920      -0.442307     167.622188 0.52691704E+04  0.21970604E+06                                20.862073                           19.636897       0.643622       1.819524                    0.998977      85.721021     278.081829       0.535268       0.274432      -1.242583      -0.257090      -0.029109      -0.208601       0.332350       0.034460       0.066204      -0.008184       0.075699       0.048584      -0.075253      -0.017322       0.092576             23.098132      20.459096      -0.215974      -3.058921      28.449546       0.207230      20.385755          -0.000028
          401              S      -6.321875      16.829412       6.756388      -0.442275     167.590203 0.52677836E+04  0.21963306E+06                                20.859094                           19.634031       0.644222       1.819702                    0.998978      85.715457     278.051297       0.535321       0.274424      -1.242596       0.058224      -0.252070       0.208606       0.332334       0.003088       0.030372      -0.058654      -0.102192       0.048554      -0.075508      -0.016129       0.091637             23.094750      27.695522       2.343400      -1.212810      21.207079       2.813762      20.381650          -0.000028
          402              S      -2.578025       8.056417      14.878396      -0.442296     167.627717 0.52692586E+04  0.21970906E+06                                20.862202                           19.636829       0.643822       1.819587                    0.998977      85.718347     278.066249       0.535283       0.274426      -1.242599      -0.070885       0.261041      -0.193117       0.332358      -0.011919       0.021093      -0.071907      -0.057217      -0.081018      -0.074566      -0.017058       0.091624             23.098330      23.622035       2.981912       0.080109      22.345474       4.645965      23.327480          -0.000028
          403              I       2.143127       3.057227       4.144087      -0.535588     530.077057 0.20654264E+05  0.11642440E+07                                40.324334                           35.677988       1.553002       1.835833                    0.999872     173.478701     574.142705       0.470164       0.231112      -1.350084      -0.027522      -0.085623       0.005220       0.090089      -0.008192       0.021605       0.093335      -0.410865      -0.340013      -0.165905      -0.118140       0.284046             46.924704      23.685215       1.089326       1.148087      79.389055      13.575596      37.699843           0.000003
          404              I      10.932477      -3.157772       6.590221      -0.535585     530.025866 0.20650389E+05  0.11639698E+07                                40.321576                           35.673935       1.553142       1.835869                    0.999872     173.474843     574.114257       0.470205       0.231103      -1.350099      -0.071588      -0.054533      -0.005221       0.090144       0.122701      -0.079605      -0.049625       0.329609      -0.339904      -0.164280      -0.118864       0.283144             46.924690      72.516524      18.354465     -12.416832      30.558699      -5.609324      37.698848           0.000004
          405              I      18.757085       0.756558      10.719066      -0.535639     530.176831 0.20657918E+05  0.11645187E+07                                40.332102                           35.682957       1.552801       1.835778                    0.999872     173.489431     574.222994       0.470089       0.231135      -1.350030       0.053741       0.067140       0.026949       0.090122       0.080383       0.084355       0.182354      -0.242848      -0.007582      -0.165930      -0.119344       0.285274             46.936908      34.681377       7.469280       9.320491      64.892735      25.134751      41.236613           0.000005
          406              I       3.225369      11.739033       0.015243      -0.535533     530.066958 0.20650427E+05  0.11639700E+07                                40.323901                           35.673885       1.553465       1.835955                    0.999872     173.470508     574.095476       0.470208       0.231102      -1.350103       0.045301       0.073097      -0.026962       0.090124       0.138651      -0.142341      -0.138472       0.087516      -0.007858      -0.164352      -0.118624       0.282976             46.930528      56.834192      15.304940     -20.588267      42.729247     -17.164424      41.228144           0.000005
          407              I     -15.385678      14.455274      16.748956      -0.535637     530.176684 0.20657909E+05  0.11645181E+07                                40.332100                           35.682953       1.552798       1.835777                    0.999872     173.489365     574.222771       0.470089       0.231135      -1.350030      -0.027560       0.047256       0.071617       0.090121       0.022736      -0.002418       0.117717      -0.048304       0.747933      -0.165933      -0.119346       0.285278             46.936909      23.690339       0.451378      -1.517995      36.374391      11.267172      80.745997           0.000004
          408              I       2.168099      -5.108462      20.908286      -0.535533     530.067119 0.20650432E+05  0.11639704E+07                                40.323913                           35.673892       1.553466       1.835955                    0.999872     173.470506     574.095535       0.470208       0.231102      -1.350103      -0.071572       0.022745       0.049822       0.090123      -0.130227      -0.065321       0.028780       0.290543      -0.457234      -0.164353      -0.118624       0.282978             46.930544      72.525323     -19.934837      -9.691340      40.776982      -0.286198      27.489327           0.000004
          409              I       9.992634      -3.489995      15.453969      -0.535588     530.076729 0.20654249E+05  0.11642430E+07                                40.324314                           35.677972       1.553006       1.835834                    0.999872     173.478680     574.142560       0.470164       0.231112      -1.350084       0.053799      -0.010170      -0.071542       0.090089       0.032965      -0.110506      -0.035136       0.009017       0.747215      -0.165903      -0.118140       0.284043             46.924678      34.673657       4.334579     -11.125372      25.376653      -2.323891      80.723723           0.000004
          410              I      11.989891       6.538635      11.294639      -0.535585     530.025999 0.20650395E+05  0.11639702E+07                                40.321583                           35.673941       1.553141       1.835869                    0.999872     173.474868     574.114370       0.470205       0.231103      -1.350099       0.045305      -0.059914      -0.049838       0.090144      -0.192628      -0.047649       0.053646      -0.062157      -0.457253      -0.164281      -0.118863       0.283143             46.924699      56.825730     -25.477905      -2.958463      56.462444       9.228864      27.485922           0.000004
          411              I      -6.621300      19.672235       0.575574      -0.535585     530.026342 0.20650409E+05  0.11639712E+07                                40.321603                           35.673955       1.553139       1.835869                    0.999872     173.474890     574.114515       0.470205       0.231103      -1.350099      -0.027552       0.038312      -0.076805       0.090144      -0.013467      -0.017185      -0.208286      -0.208483       0.266474      -0.164282      -0.118861       0.283143             46.924729      23.684202      -1.540535       0.369035      59.879057     -24.841538      57.210929           0.000005
          412              I      -6.596353       8.266639      15.438727      -0.535589     530.077014 0.20654264E+05  0.11642440E+07                                40.324332                           35.677988       1.553004       1.835834                    0.999872     173.478699     574.142691       0.470164       0.231112      -1.350084      -0.071553       0.031765      -0.044578       0.090089       0.008598       0.146701       0.023543       0.378250      -0.194842      -0.165905      -0.118140       0.284044             46.924699      72.515182       1.576668      22.102506      31.058459       5.895892      37.200456           0.000005
          413              I       1.228200       2.733841      16.764199      -0.535533     530.066971 0.20650433E+05  0.11639704E+07                                40.323904                           35.673891       1.553465       1.835955                    0.999872     173.470507     574.095488       0.470208       0.231102      -1.350103       0.053816      -0.056887       0.044609       0.090123      -0.112141       0.028021      -0.144356      -0.304722      -0.194932      -0.164353      -0.118624       0.282977             46.930526      34.676772     -11.807046       1.810305      68.907498     -22.810856      37.207308           0.000004
          414              I       3.225369      -5.882621      10.158735      -0.535636     530.176304 0.20657889E+05  0.11645167E+07                                40.332078                           35.682932       1.552800       1.835778                    0.999872     173.489326     574.222559       0.470089       0.231135      -1.350030       0.045385      -0.013184       0.076733       0.090120       0.055123       0.192143       0.087536       0.179264       0.266680      -0.165935      -0.119343       0.285279             46.936884      56.841266      10.180170      23.548717      26.744940       7.935224      57.224445           0.000004
          415              I       6.525400      -9.337493      17.324530      -0.535585     530.025805 0.20650387E+05  0.11639697E+07                                40.321573                           35.673934       1.553141       1.835869                    0.999872     173.474841     574.114239       0.470205       0.231103      -1.350099      -0.027551      -0.085671      -0.005222       0.090144      -0.008150      -0.020254      -0.091594      -0.410608      -0.339901      -0.164281      -0.118863       0.283144             46.924686      23.684187       1.089851      -1.149636      79.391023     -13.576478      37.698848           0.000004
          416              I       6.550347       9.237150      14.878396      -0.535588     530.075434 0.20654185E+05  0.11642384E+07                                40.324236                           35.677906       1.553018       1.835837                    0.999872     173.478560     574.141811       0.470165       0.231112      -1.350085      -0.071553      -0.054489       0.005219       0.090090       0.122750       0.080798       0.051483       0.329861      -0.340015      -0.165907      -0.118140       0.284048             46.924587      72.515000      18.353070      12.416487      30.559003       5.607564      37.699757           0.000004
          417              I      14.374900      13.151403      10.749551      -0.535534     530.067530 0.20650459E+05  0.11639723E+07                                40.323935                           35.673917       1.553462       1.835954                    0.999872     173.470568     574.095813       0.470208       0.231102      -1.350103       0.053815       0.067077      -0.026961       0.090123       0.080337      -0.083107      -0.180357      -0.242363      -0.007858      -0.164353      -0.118623       0.282976             46.930566      34.676796       7.471212      -9.320126      64.886726     -25.132262      41.228175           0.000004
          418              I      16.372069      11.739033      -0.015243      -0.535637     530.176398 0.20657893E+05  0.11645170E+07                                40.332082                           35.682936       1.552799       1.835778                    0.999872     173.489350     574.222654       0.470089       0.231135      -1.350030       0.045385       0.073046       0.026948       0.090121       0.138840       0.143809       0.140317       0.087839      -0.007588      -0.165933      -0.119344       0.285278             46.936888      56.841278      15.303893      20.590502      42.732788      17.165606      41.236598           0.000003
          419              I      15.289827       2.060316       4.719661      -0.535589     530.076731 0.20654248E+05  0.11642429E+07                                40.324313                           35.677971       1.553005       1.835834                    0.999872     173.478689     574.142575       0.470164       0.231112      -1.350084      -0.027521       0.047332      -0.071542       0.090089       0.022806       0.003708      -0.115899      -0.048451       0.747218      -0.165904      -0.118140       0.284044             46.924678      23.685202       0.449624       1.517423      36.365107     -11.263738      80.723724           0.000005
          420              I      -2.214223       7.286191       0.560331      -0.535585     530.025943 0.20650393E+05  0.11639701E+07                                40.321581                           35.673940       1.553141       1.835869                    0.999872     173.474854     574.114316       0.470205       0.231103      -1.350099      -0.071588       0.022743      -0.049838       0.090144      -0.130289       0.066462      -0.027042       0.290493      -0.457250      -0.164280      -0.118864       0.283144             46.924698      72.516522     -19.930451       9.687199      40.771655       0.286985      27.485916           0.000004
          421              I       5.610385       8.904761       6.014648      -0.535637     530.176410 0.20657896E+05  0.11645172E+07                                40.332081                           35.682937       1.552802       1.835778                    0.999872     173.489367     574.222699       0.470089       0.231135      -1.350030       0.053741      -0.010230       0.071618       0.090122       0.032864       0.111792       0.036959       0.008989       0.747919      -0.165932      -0.119343       0.285275             46.936885      34.681358       4.337246      11.128785      25.383344       2.324500      80.745954           0.000005
          422              I      16.372069      -5.856220      10.173978      -0.535533     530.067251 0.20650437E+05  0.11639708E+07                                40.323919                           35.673893       1.553466       1.835955                    0.999872     173.470529     574.095614       0.470208       0.231102      -1.350103       0.045302      -0.059897       0.049823       0.090123      -0.192595       0.048907      -0.051990      -0.062273      -0.457226      -0.164351      -0.118624       0.282975             46.930558      56.834212     -25.482439       2.960595      56.468130      -9.232508      27.489332           0.000005
          423              I      -2.238978       7.277582      20.893043      -0.535637     530.176430 0.20657897E+05  0.11645173E+07                                40.332084                           35.682940       1.552800       1.835778                    0.999872     173.489351     574.222665       0.470089       0.231135      -1.350030      -0.027559       0.038394       0.076734       0.090121      -0.013462       0.018482       0.210333      -0.208722       0.266677      -0.165934      -0.119344       0.285278             46.936889      23.690330      -1.540313      -0.368079      59.895873      24.847016      57.224463           0.000004
          424              I     -10.978601      20.661395       6.029890      -0.535533     530.067531 0.20650454E+05  0.11639720E+07                                40.323936                           35.673914       1.553462       1.835954                    0.999872     173.470547     574.095764       0.470208       0.231102      -1.350103      -0.071572       0.031776       0.044609       0.090123       0.008542      -0.145441      -0.021700       0.377977      -0.194931      -0.164355      -0.118624       0.282978             46.930572      72.525365       1.574275     -22.109777      31.059001      -5.896771      37.207349           0.000004
          425              I      -3.154066      15.128572       4.704418      -0.535588     530.076712 0.20654247E+05  0.11642428E+07                                40.324315                           35.677972       1.553005       1.835834                    0.999872     173.478656     574.142483       0.470164       0.231112      -1.350084       0.053798      -0.056873      -0.044578       0.090089      -0.112185      -0.026703       0.146160      -0.305006      -0.194841      -0.165906      -0.118140       0.284046             46.924682      34.673658     -11.802166      -1.808720      68.899948      22.803741      37.200440           0.000004
          426              I      -1.156809       6.512234      11.309882      -0.535585     530.026369 0.20650412E+05  0.11639715E+07                                40.321602                           35.673957       1.553141       1.835869                    0.999872     173.474915     574.114596       0.470205       0.231103      -1.350099       0.045305      -0.013206      -0.076806       0.090145       0.055045      -0.190645      -0.085629       0.179079       0.266470      -0.164279      -0.118862       0.283141             46.924722      56.825764      10.176634     -23.543860      26.737486      -7.932489      57.210917           0.000004
          427              N       2.387856       5.810639       6.323152      -0.227272      45.652218 0.63671538E+03  0.16248968E+05                                10.942496                            8.268316      -0.290726       1.910133                    0.998323      29.848985      85.589356       0.596081       0.402643      -1.087612      -0.040534      -0.022109       0.100861       0.110927       0.032854       0.009418       0.010089       0.110659      -0.117358      -0.050068      -0.034956       0.085024             14.381249      10.160221       1.528976       2.434518       7.228064       2.325323      25.755460          -0.000011
          428              N       2.925134       6.046162       8.552453      -0.013395      36.973006 0.35827961E+03  0.78849500E+04                                 9.362733                            6.060040       0.070217       2.104084                    0.998618      23.821064      62.543496       0.724051       0.384380      -1.105063      -0.034356      -0.015150      -0.022301       0.043671       0.029677      -0.009634       0.001115       0.092447       0.079731      -0.068371       0.022556       0.045815             13.345621      11.736727       2.470767       6.929750       5.891057       2.940150      22.409079           0.000000
          429              N       4.862265       6.755775       9.412700      -0.423912      44.056743 0.59442903E+03  0.14782464E+05                                10.366712                            7.839205       0.216907       2.072777                    0.997859      29.765159      81.895400       0.635307       0.387682      -1.107535      -0.016483       0.002127       0.048681       0.051440       0.011113       0.090772       0.029326       0.015242      -0.186749      -0.118400       0.018293       0.100107             13.128823      18.661178       4.579915       6.294776       7.362206       2.237968      13.363086           0.000008
          430              N      -3.534763      -5.075490      21.115673      -0.228666      43.963418 0.61114826E+03  0.15381383E+05                                10.548688                            8.011432      -0.194451       1.944425                    0.998523      29.226944      82.241386       0.617949       0.393827      -1.097640       0.096761       0.001989      -0.047100       0.107634      -0.038069       0.019808      -0.023143      -0.044768      -0.096159      -0.042933      -0.026139       0.069073             14.034459      15.412489       4.897349      -6.410924      15.422335      -5.486703      11.268552          -0.000005
          431              N      -2.221150      -3.877789      19.689513      -0.020498      37.077085 0.35438249E+03  0.77624477E+04                                 9.321000                            5.983655       0.091765       2.110127                    0.998512      23.741631      61.785635       0.738053       0.378872      -1.111263       0.017475      -0.038502       0.029032       0.051289      -0.022254      -0.034156      -0.036061       0.027018      -0.103596      -0.072318       0.025357       0.046962             13.623598      11.275558       5.027884      -5.308765      18.044551      -8.650073      11.550685           0.000000
          432              N      -2.620457      -1.723946      18.770012      -0.455146      45.212947 0.59434321E+03  0.14789882E+05                                10.507107                            7.819567       0.249926       2.078625                    0.998027      30.060022      82.917960       0.637998       0.385797      -1.108129       0.076595       0.003602      -0.017229       0.078592      -0.008074       0.062282      -0.014536      -0.194450       0.103180      -0.137080       0.048483       0.088597             13.642603       9.177036      -2.268380      -0.065406      21.208608      -8.119695      10.542166           0.000006
          433              N      13.446817      -2.009287       4.411157      -0.227236      45.646909 0.63663545E+03  0.16246051E+05                                10.940653                            8.267115      -0.290743       1.910135                    0.998323      29.847051      85.575175       0.596212       0.402576      -1.087682      -0.007359      -0.045545      -0.100875       0.110924      -0.009229      -0.006161      -0.012041      -0.127324      -0.117469      -0.049831      -0.035156       0.084987             14.378734       6.592073       0.267324      -1.380423      10.791898      -3.067157      25.752231          -0.000012
          434              N       4.725379      23.365418       2.181856      -0.013336      36.971686 0.35824513E+03  0.78839475E+04                                 9.362501                            6.059591       0.070089       2.104055                    0.998618      23.819837      62.537906       0.724111       0.384359      -1.105085      -0.002850      -0.037413       0.022352       0.043675      -0.005974      -0.004150       0.008837      -0.109282       0.079688      -0.068390       0.022452       0.045938             13.346077       4.987718       0.084438      -0.461725      12.642481      -7.517576      22.408032          -0.000000
          435              N      13.513066       0.638595       1.321608      -0.423834      44.070697 0.59457688E+03  0.14787045E+05                                10.369239                            7.840365       0.216873       2.072781                    0.997858      29.764534      81.895901       0.635239       0.387700      -1.107524       0.007496      -0.014841      -0.048751       0.051508       0.003839       0.002777      -0.095102      -0.025889      -0.186703      -0.118169       0.018266       0.099903             13.133294       5.740533       0.010799      -0.011525      20.292330      -6.684483      13.367018           0.000011
          436              N      13.921908       1.172905      11.087253      -0.228701      43.963692 0.61116565E+03  0.15381852E+05                                10.548502                            8.011377      -0.194554       1.944384                    0.998524      29.227416      82.241432       0.617973       0.393810      -1.097657      -0.030391       0.091856       0.047089       0.107604      -0.015535       0.028542      -0.010761       0.082615      -0.096185      -0.042841      -0.026250       0.069092             14.034329      12.342590       3.812175       3.035997      18.491823       7.873255      11.268575          -0.000005
          437              N      14.613265       2.810649      12.513413      -0.020522      37.083307 0.35442307E+03  0.77635408E+04                                 9.321898                            5.983919       0.091564       2.110058                    0.998512      23.741954      61.786814       0.738053       0.378862      -1.111273      -0.042102       0.003618      -0.029028       0.051267      -0.025789       0.022704       0.044313       0.007004      -0.103545      -0.072430       0.025479       0.046952             13.625718      14.133763       6.040468       6.387593      15.190340       7.890426      11.553052           0.000000
          438              N      16.777044       3.152136      13.432914      -0.455176      45.238072 0.59469563E+03  0.14800505E+05                                10.510392                            7.821613       0.249632       2.078514                    0.998023      30.060892      82.919326       0.637962       0.385771      -1.108174      -0.022170       0.073392       0.017218       0.078577       0.054845       0.034576      -0.053694       0.161460       0.103226      -0.137032       0.048300       0.088731             13.647533      21.305994       2.016657       7.636287       9.091184       2.768939      10.545422           0.000007
          439              N      19.156723      -2.452480       9.329188      -0.227241      45.646739 0.63661775E+03  0.16245341E+05                                10.940434                            8.266798      -0.290608       1.910179                    0.998324      29.846446      85.570259       0.596251       0.402557      -1.087705       0.106306      -0.024407      -0.020295       0.110944       0.029199      -0.034797      -0.052513      -0.049351       0.022017      -0.049851      -0.035128       0.084979             14.378183      17.266708      -8.693309      -0.565371      18.128125      -1.916263       7.739715          -0.000012
          440              N      20.686819      -4.149827       9.631895      -0.013381      36.965670 0.35826010E+03  0.78843724E+04                                 9.361579                            6.060007       0.070238       2.104101                    0.998617      23.820273      62.539771       0.724033       0.384396      -1.105056       0.000376       0.039197      -0.019279       0.043683      -0.011234      -0.037770      -0.038718       0.017953      -0.077273      -0.068247       0.022428       0.045819             13.342031      12.291346      -7.898473       1.164735      20.276632      -5.207633       7.458115          -0.000000
          441              N      20.408986      -6.032717      10.803867      -0.423938      44.040831 0.59423457E+03  0.14776806E+05                                10.364777                            7.838355       0.216852       2.072749                    0.997858      29.766631      81.904170       0.635273       0.387724      -1.107476       0.044241      -0.021790      -0.014698       0.051460       0.022432       0.040459      -0.041838      -0.177536       0.070093      -0.118442       0.018498       0.099944             13.125014       8.906043      -0.838129      -0.814871      19.894851      -7.814176      10.574148           0.000010
          442              N      12.047354      -0.943394      10.778534      -0.228690      43.962452 0.61114279E+03  0.15381003E+05                                10.547951                            8.011018      -0.194549       1.944391                    0.998524      29.226703      82.236420       0.618017       0.393789      -1.097681      -0.071640      -0.019733       0.077854       0.107624       0.011848       0.043689       0.010615       0.007692       0.133912      -0.043012      -0.026279       0.069291             14.033572      21.903478       6.859335      -2.628304       9.399518      -0.136326      10.797719          -0.000006
          443              N       9.880427      -1.537723      11.159602      -0.020518      37.082158 0.35441140E+03  0.77631014E+04                                 9.321338                            5.983523       0.091567       2.110061                    0.998513      23.741244      61.781122       0.738144       0.378824      -1.111318       0.036015       0.000674       0.036490       0.051274       0.028837      -0.008830      -0.000220       0.084022       0.128481      -0.072420       0.025409       0.047010             13.625211      24.097016       7.609750       1.414601       7.988382       0.856680       8.790234          -0.000001
          444              N       8.247419      -2.254532       9.590031      -0.455147      45.231618 0.59458358E+03  0.14797107E+05                                10.509636                            7.820943       0.249697       2.078540                    0.998024      30.060479      82.918086       0.637978       0.385777      -1.108163      -0.041277      -0.028541       0.060487       0.078594      -0.020567       0.102949       0.042972      -0.036288      -0.125486      -0.137104       0.048267       0.088837             13.646813      18.340438       4.353705       7.497588       7.269600       2.573540      15.330401           0.000007
          445              N       0.066662      11.046175       1.405121      -0.227241      45.646738 0.63668151E+03  0.16247454E+05                                10.940742                            8.267517      -0.290806       1.910122                    0.998321      29.846762      85.573801       0.596189       0.402586      -1.087680      -0.058444       0.092084       0.020293       0.110937       0.038203       0.038046       0.050544       0.001706       0.022027      -0.050044      -0.035183       0.085226             14.378087      23.494755      -6.487714       1.619555      11.898582       1.173089       7.740926          -0.000010
          446              N      -2.043645      11.922983       1.102413      -0.013358      36.972811 0.35824360E+03  0.78838295E+04                                 9.362418                            6.059379       0.070211       2.104098                    0.998618      23.819317      62.534240       0.724166       0.384334      -1.105113       0.036771       0.013430       0.019231       0.043615      -0.014352       0.024001       0.048625       0.000122      -0.077225      -0.068363       0.022420       0.045943             13.346500      24.369108      -3.637021       5.301206       8.212066       0.634452       7.458326           0.000002
          447              N     -12.490630      -1.361248      21.399059      -0.423858      44.057629 0.59441911E+03  0.14782167E+05                                10.366973                            7.839205       0.216982       2.072814                    0.997857      29.764370      81.893281       0.635299       0.387688      -1.107530      -0.035285       0.034505       0.014707       0.051497       0.073218       0.053080      -0.023989       0.109769       0.070144      -0.118339       0.018267       0.100072             13.129661      19.209409       2.802514       7.098845       9.602428       3.373768      10.577146           0.000011
          448              N      -4.905183      -7.548258      21.424392      -0.228651      43.959228 0.61109569E+03  0.15379412E+05                                10.547299                            8.010570      -0.194462       1.944434                    0.998524      29.225131      82.229001       0.618054       0.393776      -1.097698       0.005268      -0.074113      -0.077880       0.107637       0.006803       0.004688      -0.044500      -0.020894       0.133937      -0.042963      -0.026144       0.069107             14.032064       6.476758       1.405667      -0.747420      24.820536       2.522834      10.798897          -0.000006
          449              N      -4.743226      -9.789374      21.043324      -0.020540      37.082673 0.35441556E+03  0.77631805E+04                                 9.321227                            5.983465       0.091725       2.110105                    0.998513      23.741327      61.780387       0.738168       0.378812      -1.111331      -0.011372       0.034180      -0.036489       0.051275      -0.003970      -0.002673       0.008479      -0.101570       0.128524      -0.072409       0.025332       0.047077             13.624659       4.995002       0.856587      -0.336117      27.087567      -1.620929       8.791408           0.000000
          450              N       3.889681       0.826747       1.144277      -0.455194      45.230242 0.59456773E+03  0.14796326E+05                                10.508645                            7.820255       0.249670       2.078529                    0.998024      30.059848      82.909999       0.638090       0.385720      -1.108225      -0.013148      -0.048430      -0.060437       0.078555      -0.004565      -0.006036      -0.111131       0.054185      -0.125586      -0.136876       0.048327       0.088549             13.645490       5.762674      -0.092859       0.072897      19.843132      -7.926341      15.330662           0.000006
          451              N      11.152404      14.965660      13.274905      -0.227240      45.646695 0.63661743E+03  0.16245331E+05                                10.940430                            8.266797      -0.290614       1.910178                    0.998324      29.846421      85.570179       0.596250       0.402557      -1.087705      -0.040501       0.098436      -0.031284       0.110944      -0.008214      -0.032965      -0.003287       0.122017      -0.083660      -0.049852      -0.035127       0.084979             14.378176      10.157607       1.343537      -2.540614      19.105337      -9.183404      13.871584          -0.000010
          452              N      11.689664      16.778518      11.956302      -0.013381      36.965673 0.35826007E+03  0.78843715E+04                                 9.361578                            6.060006       0.070238       2.104101                    0.998617      23.820274      62.539768       0.724033       0.384396      -1.105056      -0.034344      -0.011743       0.024306       0.043683      -0.023168      -0.020823      -0.037711       0.028872      -0.111128      -0.068247       0.022428       0.045819             13.342030      11.736232       4.761608      -5.602115      15.727646      -8.618173      12.562213           0.000000
          453              N     -12.666619      17.168698      10.911639      -0.423939      44.040832 0.59423404E+03  0.14776791E+05                                10.364777                            7.838352       0.216852       2.072748                    0.997858      29.766633      81.904181       0.635273       0.387724      -1.107476      -0.016476       0.041099      -0.026220       0.051460       0.073047      -0.054874       0.022661       0.104980       0.082270      -0.118442       0.018498       0.099944             13.125018      18.655496       3.160266      -7.111141       9.922006      -3.716152      10.797551           0.000008
          454              N     -12.299217       8.429754      15.306480      -0.228688      43.962366 0.61114135E+03  0.15380957E+05                                10.547937                            8.011008      -0.194548       1.944392                    0.998524      29.226661      82.236261       0.618017       0.393789      -1.097681       0.096750      -0.041779       0.021837       0.107624       0.036202       0.023207       0.042257      -0.011947       0.002184      -0.043012      -0.026279       0.069291             14.033551      15.412168      -8.000773      -1.035528      17.057499       4.540770       9.630985          -0.000006
          455              N     -10.985608       6.595810      14.982304      -0.020518      37.082155 0.35441159E+03  0.77631066E+04                                 9.321339                            5.983525       0.091567       2.110061                    0.998513      23.741244      61.781124       0.738144       0.378824      -1.111318       0.017472       0.044377       0.018828       0.051274      -0.018464       0.036420       0.034682       0.024516      -0.111159      -0.072420       0.025409       0.047010             13.625211      11.274752      -7.113028      -1.701283      20.670143       7.138729       8.930736          -0.000002
          456              N      14.908467       4.722564      13.576753      -0.455147      45.231584 0.59458286E+03  0.14797085E+05                                10.509630                            7.820937       0.249698       2.078541                    0.998024      30.060478      82.918078       0.637978       0.385777      -1.108163       0.076601      -0.016698       0.005526       0.078595       0.057986      -0.023984       0.027225      -0.172909       0.168156      -0.137104       0.048267       0.088837             13.646806       9.179558       1.077507       1.997637      20.247406       8.681532      11.513455           0.000005
          457              N       4.682440      -7.569829      21.003177      -0.227241      45.646725 0.63668170E+03  0.16247460E+05                                10.940740                            8.267518      -0.290807       1.910122                    0.998321      29.846754      85.573776       0.596189       0.402587      -1.087680      -0.007357      -0.064591       0.089894       0.110937      -0.000725       0.011303       0.059265      -0.045858       0.126645      -0.050044      -0.035183       0.085227             14.378082       6.591763      -1.329649       0.458590      24.667379      -4.938342      11.875104          -0.000011
          458              N      13.489752       2.601679       0.142552      -0.013358      36.972800 0.35824359E+03  0.78838292E+04                                 9.362417                            6.059379       0.070211       2.104097                    0.998618      23.819319      62.534249       0.724166       0.384334      -1.105113      -0.002885       0.037981       0.021247       0.043615      -0.000611       0.007327       0.002136      -0.090486       0.135848      -0.068363       0.022420       0.045943             13.346494       4.987780      -0.442765       0.157784      26.478617      -0.473690       8.573084           0.000002
          459              N       4.748679     -11.569405      20.254781      -0.423858      44.057641 0.59441927E+03  0.14782171E+05                                10.366975                            7.839205       0.216982       2.072814                    0.997857      29.764374      81.893292       0.635299       0.387688      -1.107530       0.007504      -0.034772       0.037236       0.051497       0.000516      -0.004567       0.093790      -0.028510      -0.194584      -0.118339       0.018266       0.100072             13.129663       5.739179      -0.015809      -0.003734      20.881973       6.337629      12.767839           0.000009
          460              N       5.157449      -3.379314      14.909310      -0.228650      43.959163 0.61109458E+03  0.15379377E+05                                10.547288                            8.010563      -0.194462       1.944434                    0.998524      29.225112      82.228929       0.618055       0.393776      -1.097698      -0.030408      -0.005164      -0.103123       0.107637       0.032512      -0.000649       0.008506       0.078368      -0.108850      -0.042963      -0.026144       0.069107             14.032048      12.341014       0.723194      -4.816142       6.255106      -0.807920      23.500023          -0.000006
          461              N       5.848778      -2.963115      12.777906      -0.020540      37.082670 0.35441556E+03  0.77631805E+04                                 9.321226                            5.983465       0.091725       2.110105                    0.998513      23.741329      61.780392       0.738168       0.378812      -1.111331      -0.042115      -0.026952       0.011357       0.051275       0.032532       0.011090      -0.001144       0.081565       0.120229      -0.072409       0.025332       0.047076             13.624658      14.135221       2.512140      -8.424700       5.628832      -2.369966      21.109920          -0.000001
          462              N       8.012547      -2.337554      12.022426      -0.455194      45.230262 0.59456837E+03  0.14796346E+05                                10.508649                            7.820260       0.249670       2.078530                    0.998024      30.059848      82.910002       0.638089       0.385720      -1.108225      -0.022135      -0.021771      -0.072160       0.078555       0.002512      -0.064640      -0.030248       0.015587      -0.333983      -0.136876       0.048327       0.088549             13.645494      21.303114       5.603869      -5.564171       7.782655      -2.013845      11.850714           0.000005
          463              N      10.392318      -3.089113      18.928021      -0.227272      45.652194 0.63671526E+03  0.16248964E+05                                10.942491                            8.268314      -0.290726       1.910134                    0.998323      29.848982      85.589340       0.596082       0.402643      -1.087612       0.106287      -0.005414       0.031282       0.110927      -0.044744      -0.007665       0.032463      -0.084422      -0.083610      -0.050068      -0.034956       0.085024             14.381238      17.270909       3.857861       7.812783      11.999291       5.457732      13.873514          -0.000007
          464              N      11.922432      -1.978274      20.246623      -0.013395      36.972998 0.35827967E+03  0.78849514E+04                                 9.362731                            6.060041       0.070217       2.104084                    0.998618      23.821062      62.543486       0.724051       0.384379      -1.105063       0.000385      -0.036304      -0.024271       0.043671      -0.027095       0.028710       0.032301       0.006706      -0.111074      -0.068371       0.022556       0.045815             13.345616      12.293816       4.962967       6.261261      15.176396       8.158204      12.566638           0.000001
          465              N      11.644613      -0.021862      21.291286      -0.423912      44.056742 0.59442884E+03  0.14782459E+05                                10.366711                            7.839204       0.216906       2.072776                    0.997859      29.765163      81.895413       0.635308       0.387682      -1.107535       0.044239      -0.001842       0.026182       0.051440       0.023837      -0.039520       0.044374      -0.173466       0.082389      -0.118400       0.018293       0.100107             13.128822       8.908350      -0.286560       1.133649      19.677622       7.945987      10.800493           0.000008
          466              N       3.282922      -2.588504      16.896446      -0.228666      43.963391 0.61114794E+03  0.15381373E+05                                10.548684                            8.011430      -0.194451       1.944425                    0.998523      29.226933      82.241352       0.617949       0.393827      -1.097640      -0.071648       0.077299      -0.021827       0.107633       0.031906      -0.031988      -0.035773      -0.036188       0.002260      -0.042934      -0.026139       0.069073             14.034451      21.904330      -5.705490      -4.627577      10.566674      -0.537404       9.632349          -0.000004
          467              N       1.115999      -1.961322      17.220622      -0.020498      37.077092 0.35438254E+03  0.77624491E+04                                 9.321001                            5.983656       0.091765       2.110127                    0.998513      23.741631      61.785633       0.738053       0.378872      -1.111263       0.036029       0.031273      -0.018828       0.051289      -0.022054      -0.020515      -0.045808       0.004137      -0.111134      -0.072318       0.025357       0.046962             13.623599      24.091712      -2.580308      -7.295555       7.849044      -0.776261       8.930039          -0.000001
          468              N      -0.516990      -2.962192      18.626172      -0.455146      45.212958 0.59434328E+03  0.14789885E+05                                10.507110                            7.819567       0.249926       2.078625                    0.998027      30.060024      82.917971       0.637998       0.385797      -1.108129      -0.041297       0.066641      -0.005495       0.078592       0.099401      -0.033533       0.013758       0.061532       0.168094      -0.137080       0.048483       0.088597             13.642607      18.333976       4.314957      -7.516587      11.083543      -4.775818      11.510302           0.000007
          469              N       8.831183       8.088733      11.199748      -0.227236      45.646900 0.63663527E+03  0.16246045E+05                                10.940651                            8.267114      -0.290742       1.910135                    0.998323      29.847045      85.575151       0.596212       0.402576      -1.087682      -0.058442      -0.028468      -0.089880       0.110924       0.013881      -0.051953      -0.030113       0.036647       0.126644      -0.049831      -0.035156       0.084987             14.378733      23.495445       4.647021       4.814451       7.765102       1.215631      11.875652          -0.000011
          470              N       6.720868       7.388171      10.591757      -0.013336      36.971679 0.35824496E+03  0.78839430E+04                                 9.362500                            6.059589       0.070088       2.104055                    0.998618      23.819839      62.537916       0.724111       0.384359      -1.105085       0.036837       0.010001      -0.021225       0.043674       0.027978       0.000541      -0.007497       0.071176       0.135941      -0.068390       0.022452       0.045938             13.346075      24.367273       6.409535       0.495356       7.097502       0.007832       8.573450          -0.000001
          471              N       5.038272       6.818021      11.948144      -0.423834      44.070715 0.59457665E+03  0.14787038E+05                                10.369242                            7.840363       0.216872       2.072781                    0.997858      29.764541      81.895931       0.635239       0.387700      -1.107523      -0.035308      -0.004532      -0.037228       0.051509       0.009342      -0.089799      -0.026749       0.021576      -0.194614      -0.118170       0.018266       0.099903             13.133301      19.213923       4.748123      -5.979624       7.413790      -2.110282      12.772188           0.000008
          472              N     -13.669609       9.933515      17.293615      -0.228700      43.963603 0.61116426E+03  0.15381808E+05                                10.548489                            8.011368      -0.194554       1.944385                    0.998524      29.227370      82.241262       0.617974       0.393810      -1.097657       0.005278      -0.030369       0.103094       0.107603       0.000633      -0.008115      -0.002003      -0.101803      -0.108876      -0.042841      -0.026250       0.069092             14.034309       6.477673      -1.350321      -0.843693      12.120847       4.813472      23.504408          -0.000007
          473              N     -13.507625      10.724079      19.425019      -0.020522      37.083300 0.35442313E+03  0.77635424E+04                                 9.321897                            5.983920       0.091564       2.110058                    0.998512      23.741956      61.786826       0.738053       0.378862      -1.111273      -0.011373      -0.048677      -0.011380       0.051267      -0.000317       0.004845      -0.009936      -0.104379       0.120190      -0.072430       0.025479       0.046951             13.625715       4.995385      -0.719199      -0.573483      14.767483       8.733257      21.114277          -0.000001
          474              N     -13.639078      12.972635      20.180500      -0.455177      45.238082 0.59469584E+03  0.14800512E+05                                10.510394                            7.821615       0.249631       2.078514                    0.998023      30.060895      82.919338       0.637962       0.385771      -1.108174      -0.013149      -0.028164       0.072169       0.078577      -0.002973       0.007121       0.071233      -0.015383      -0.334050      -0.137032       0.048300       0.088731             13.647535       5.763455       0.109892       0.044185      23.326472       5.917728      11.852677           0.000007
          475              N      -6.376600      16.408437       1.870561      -0.227235      45.646846 0.63663466E+03  0.16246025E+05                                10.940643                            8.267110      -0.290743       1.910135                    0.998323      29.847021      85.575063       0.596212       0.402576      -1.087682      -0.040487      -0.076301      -0.069593       0.110924      -0.024470       0.023787      -0.006391       0.104690      -0.135296      -0.049831      -0.035156       0.084987             14.378717      10.157228      -2.869723       0.107324      23.133469       6.859715       9.845454          -0.000009
          476              N      20.454048      14.360056       0.959862      -0.013336      36.971684 0.35824509E+03  0.78839462E+04                                 9.362500                            6.059590       0.070088       2.104055                    0.998618      23.819839      62.537912       0.724111       0.384359      -1.105085      -0.034323       0.026936      -0.001951       0.043674      -0.006435       0.030576       0.036797       0.027096      -0.116546      -0.068390       0.022452       0.045938             13.346074      11.738912      -7.240472      -1.326581      20.826052       5.681239       7.473258          -0.000001
          477              N      -3.902232      13.260263       1.144277      -0.423834      44.070700 0.59457624E+03  0.14787026E+05                                10.369239                            7.840361       0.216873       2.072781                    0.997858      29.764535      81.895910       0.635239       0.387700      -1.107523      -0.016491      -0.043280      -0.022539       0.051509      -0.084013      -0.035662      -0.051649       0.054398      -0.069441      -0.118170       0.018266       0.099903             13.133298      18.668720      -7.745312       0.818625      13.805370       1.479752       6.925805           0.000010
          478              N       5.229613      -3.353860       6.515081      -0.228700      43.963585 0.61116408E+03  0.15381802E+05                                10.548486                            8.011368      -0.194555       1.944385                    0.998524      29.227366      82.241250       0.617974       0.393810      -1.097657       0.096733       0.039798       0.025246       0.107603       0.001997      -0.042779      -0.018847       0.028313       0.122937      -0.042841      -0.026250       0.069092             14.034302      15.412481       3.103381       7.446847       7.555241       0.945047      19.135184          -0.000006
          479              N       6.543245      -2.717616       8.265418      -0.020522      37.083306 0.35442315E+03  0.77635429E+04                                 9.321898                            5.983920       0.091564       2.110058                    0.998512      23.741954      61.786814       0.738053       0.378862      -1.111273       0.017446      -0.005896      -0.047846       0.051267       0.040757      -0.002173       0.001510       0.087016       0.076590      -0.072430       0.025479       0.046951             13.625715      11.276304       2.083553       7.011269       5.683566       1.514066      23.917275          -0.000000
          480              N       6.143950      -2.998213      10.590469      -0.455177      45.238097 0.59469571E+03  0.14800508E+05                                10.510397                            7.821614       0.249632       2.078514                    0.998023      30.060896      82.919347       0.637962       0.385771      -1.108174       0.076585       0.013130       0.011693       0.078577      -0.049781      -0.038075      -0.012416      -0.147557       0.244133      -0.137032       0.048301       0.088731             13.647540       9.180822       1.191526      -1.933465       6.178821      -0.559201      25.582977           0.000007
          481              N      -4.081984       9.579521      17.522900      -0.227273      45.652224 0.63671534E+03  0.16248967E+05                                10.942497                            8.268315      -0.290726       1.910133                    0.998323      29.848987      85.589364       0.596081       0.402643      -1.087612      -0.007334       0.110141       0.010952       0.110927       0.010130      -0.004802      -0.046863      -0.024992       0.189769      -0.050068      -0.034957       0.085025             14.381251       6.592840       1.061987       0.922271      19.356588       8.013050      17.194325          -0.000012
          482              N      -4.039021      11.217639      19.144210      -0.013395      36.973020 0.35827979E+03  0.78849550E+04                                 9.362735                            6.060042       0.070216       2.104084                    0.998618      23.821064      62.543496       0.724051       0.384380      -1.105063      -0.002831      -0.000593      -0.043576       0.043671       0.006677      -0.003040      -0.010738      -0.105699       0.090262      -0.068371       0.022556       0.045815             13.345626       4.987604       0.357894       0.304335      13.460143       7.986878      21.589132          -0.000001
          483              N      -4.015694      10.931215      21.360845      -0.423912      44.056712 0.59442789E+03  0.14782429E+05                                10.366706                            7.839197       0.216907       2.072777                    0.997859      29.765152      81.895367       0.635308       0.387682      -1.107535       0.007500       0.049575       0.011496       0.051440      -0.004185       0.002033       0.001656       0.136471       0.300138      -0.118400       0.018293       0.100107             13.128818       5.738986       0.004527       0.015648       9.307704       0.343506      24.339763           0.000008
          484              N      -3.606982       2.206814      16.940671      -0.228667      43.963503 0.61114960E+03  0.15381426E+05                                10.548701                            8.011441      -0.194451       1.944424                    0.998523      29.226984      82.241536       0.617948       0.393827      -1.097640      -0.030377      -0.086735       0.056029       0.107634      -0.016844      -0.027669       0.002562       0.097225      -0.052510      -0.042934      -0.026139       0.069073             14.034480      12.343115      -4.535307       1.783500      19.892607      -7.064416       9.867717          -0.000004
          485              N      -2.915644       0.152871      17.645915      -0.020498      37.077070 0.35438232E+03  0.77624430E+04                                 9.320997                            5.983653       0.091766       2.110127                    0.998512      23.741628      61.785621       0.738053       0.378872      -1.111263      -0.042125       0.023322       0.017669       0.051289      -0.006685      -0.033650      -0.043034       0.004902      -0.109773      -0.072318       0.025357       0.046962             13.623593      14.132265      -8.549183       2.036122      19.291487      -5.519286       7.447028          -0.000000
          486              N      -0.751878      -0.814176      17.481895      -0.455146      45.212934 0.59434273E+03  0.14789867E+05                                10.507104                            7.819563       0.249927       2.078626                    0.998027      30.060018      82.917937       0.637998       0.385797      -1.108129      -0.022136      -0.051628       0.054965       0.078591      -0.057263       0.030252       0.084219       0.108832      -0.054493      -0.137080       0.048483       0.088597             13.642600      21.297547      -7.619259      -2.070082      12.575963      -0.754518       7.054292           0.000006
          487              N       1.627856       5.541997      14.680026      -0.227241      45.646775 0.63668229E+03  0.16247478E+05                                10.940748                            8.267522      -0.290806       1.910122                    0.998321      29.846763      85.573807       0.596189       0.402587      -1.087680       0.106299       0.029778      -0.010991       0.110937       0.015698       0.042754       0.020444       0.006550       0.189731      -0.050044      -0.035183       0.085226             14.378099      17.264784       4.835403      -7.243024       8.676778      -3.538931      17.192736          -0.000010
          488              N       3.157948       6.128506      13.058716      -0.013358      36.972786 0.35824351E+03  0.78838272E+04                                 9.362414                            6.059378       0.070211       2.104097                    0.998618      23.819319      62.534249       0.724166       0.384334      -1.105113       0.000406      -0.002917       0.043516       0.043615       0.038375       0.009221       0.006585       0.073809       0.090365      -0.068363       0.022420       0.045943             13.346491      12.293235       2.940863      -7.431620       6.154098      -2.950473      21.592139          -0.000000
          489              N       2.880100       6.054984      10.842081      -0.423858      44.057640 0.59441913E+03  0.14782168E+05                                10.366976                            7.839205       0.216983       2.072814                    0.997857      29.764373      81.893300       0.635299       0.387688      -1.107530       0.044294       0.023620      -0.011496       0.051497      -0.046135      -0.000712      -0.002200      -0.100774       0.300070      -0.118339       0.018267       0.100072             13.129666       8.908374       1.125138      -0.319672       6.138623      -0.129522      24.342000           0.000010
          490              N      -5.481532       3.532303      15.262255      -0.228652      43.959343 0.61109733E+03  0.15379464E+05                                10.547317                            8.010581      -0.194462       1.944433                    0.998524      29.225168      82.229136       0.618054       0.393776      -1.097698      -0.071631      -0.057578      -0.056033       0.107638      -0.043616      -0.011489       0.025458      -0.054434      -0.052459      -0.042963      -0.026144       0.069107             14.032095      21.898929      -1.153356       7.253210      10.330799       0.674549       9.866557          -0.000005
          491              N      -7.648464       3.499450      14.557010      -0.020540      37.082694 0.35441583E+03  0.77631877E+04                                 9.321231                            5.983468       0.091724       2.110105                    0.998513      23.741331      61.780400       0.738168       0.378812      -1.111331       0.036017      -0.031936      -0.017663       0.051275      -0.006721       0.029412       0.046163       0.004562      -0.109763      -0.072409       0.025332       0.047076             13.624668      24.094516      -5.031008       5.881711       9.332934      -0.080765       7.446552          -0.000001
          492              N      -9.281452       5.217129      14.721031      -0.455194      45.230227 0.59456763E+03  0.14796324E+05                                10.508644                            7.820255       0.249669       2.078529                    0.998024      30.059847      82.910001       0.638090       0.385720      -1.108225      -0.041278      -0.038071      -0.054933       0.078555      -0.078707      -0.069203      -0.056440      -0.012667      -0.054370      -0.136876       0.048327       0.088549             13.645487      18.337028      -8.669273       0.021048      15.543820       2.204144       7.055612           0.000005
          493              N      -8.697728      18.049828       8.863748      -0.227240      45.646620 0.63661631E+03  0.16245295E+05                                10.940417                            8.266790      -0.290613       1.910178                    0.998324      29.846401      85.570098       0.596251       0.402557      -1.087705      -0.058446      -0.063621       0.069606       0.110944      -0.051941       0.014145      -0.020026      -0.050776      -0.135352      -0.049851      -0.035127       0.084979             14.378152      23.496387       1.843903      -6.430292       9.794123      -2.386642       9.843946          -0.000009
          494              N     -10.808031      17.873582       9.774447      -0.013381      36.965675 0.35826008E+03  0.78843715E+04                                 9.361578                            6.060006       0.070239       2.104101                    0.998617      23.820270      62.539752       0.724033       0.384396      -1.105057       0.036830      -0.023406       0.001983       0.043683      -0.013520      -0.024410      -0.040954      -0.012939      -0.116564      -0.068247       0.022428       0.045819             13.342030      24.353849      -2.771409      -5.795949       8.199400      -0.646236       7.472840          -0.000000
          495              N      -3.726258      -5.456368       9.590031      -0.423938      44.040829 0.59423446E+03  0.14776803E+05                                10.364776                            7.838354       0.216852       2.072749                    0.997858      29.766630      81.904167       0.635273       0.387724      -1.107476      -0.035291      -0.029952       0.022484       0.051460      -0.082461       0.036963       0.051066       0.063350      -0.069512      -0.118442       0.018498       0.099944             13.125014      19.200689      -7.545806      -1.121562      13.251713      -1.264812       6.922639           0.000008
          496              N       3.859189      -2.384852       4.219227      -0.228688      43.962326 0.61114069E+03  0.15380936E+05                                10.547929                            8.011003      -0.194549       1.944392                    0.998524      29.226658      82.236247       0.618017       0.393789      -1.097681       0.005275       0.104484      -0.025264       0.107624      -0.007344       0.003610       0.046837      -0.024529       0.122954      -0.043012      -0.026279       0.069291             14.033538       6.477481      -0.055325       1.590970      16.489839      -7.335870      19.133293          -0.000006
          497              N       4.021150      -0.934300       2.468891      -0.020518      37.082148 0.35441145E+03  0.77631026E+04                                 9.321337                            5.983524       0.091568       2.110061                    0.998513      23.741242      61.781116       0.738144       0.378824      -1.111318      -0.011369       0.014512       0.047845       0.051274       0.004358      -0.002076       0.001620      -0.118954       0.076421      -0.072420       0.025409       0.047010             13.625207       4.995209      -0.137032       0.909678      11.962775      -7.114367      23.917638          -0.000001
          498              N      -4.874705      23.385354       0.143840      -0.455147      45.231613 0.59458364E+03  0.14797109E+05                                10.509634                            7.820942       0.249705       2.078542                    0.998024      30.060486      82.918105       0.637978       0.385777      -1.108163      -0.013151       0.076597      -0.011698       0.078593       0.007666      -0.000878       0.040234       0.177317       0.244228      -0.137102       0.048267       0.088835             13.646809       5.763216      -0.016577      -0.116911       9.594874       2.007806      25.582338           0.000008
          499              N       6.770100      -6.584122      15.145465      -0.227236      45.646858 0.63663495E+03  0.16246035E+05                                10.940645                            8.267112      -0.290743       1.910135                    0.998323      29.847036      85.575120       0.596212       0.402577      -1.087682      -0.040487      -0.022120      -0.100875       0.110924       0.032835      -0.009298      -0.009822       0.110633      -0.117469      -0.049831      -0.035156       0.084987             14.378719      10.157234       1.527784      -2.431609       7.226726      -2.323846      25.752197          -0.000011
          500              N       7.307348      -6.348641      12.916164      -0.013337      36.971685 0.35824514E+03  0.78839479E+04                                 9.362501                            6.059591       0.070087       2.104055                    0.998618      23.819843      62.537930       0.724111       0.384359      -1.105085      -0.034323      -0.015158       0.022352       0.043674       0.029697       0.009715      -0.000967       0.092507       0.079688      -0.068390       0.022452       0.045938             13.346073      11.738911       2.471316      -6.933743       5.891302      -2.941152      22.408007           0.000001
          501              N       9.244468      -5.639045      12.055917      -0.423834      44.070711 0.59457712E+03  0.14787053E+05                                10.369242                            7.840367       0.216872       2.072781                    0.997858      29.764538      81.895924       0.635238       0.387700      -1.107523      -0.016491       0.002121      -0.048751       0.051509       0.011122      -0.090589      -0.029082       0.015310      -0.186702      -0.118169       0.018266       0.099903             13.133298      18.668714       4.581543      -6.298361       7.364152      -2.239003      13.367027           0.000010
          502              N      18.376313       7.319159       0.352944      -0.228700      43.963608 0.61116431E+03  0.15381810E+05                                10.548489                            8.011369      -0.194554       1.944385                    0.998524      29.227378      82.241294       0.617974       0.393810      -1.097657       0.096733       0.001966       0.047089       0.107603      -0.038046      -0.019660       0.023323      -0.044728      -0.096184      -0.042841      -0.026250       0.069092             14.034309      15.412491       4.897535       6.410990      15.421874       5.486750      11.268563          -0.000005
          503              N      19.689945       8.516886       1.779104      -0.020521      37.083284 0.35442303E+03  0.77635393E+04                                 9.321893                            5.983918       0.091564       2.110058                    0.998512      23.741953      61.786806       0.738053       0.378862      -1.111273       0.017446      -0.038488      -0.029028       0.051267      -0.022260       0.034210       0.036176       0.026971      -0.103546      -0.072430       0.025479       0.046951             13.625708      11.276300       5.030205       5.309992      18.047780       8.652394      11.553044           0.000001
          504              N      19.290650      10.670747       2.698605      -0.455177      45.238102 0.59469603E+03  0.14800518E+05                                10.510398                            7.821617       0.249632       2.078514                    0.998023      30.060900      82.919366       0.637962       0.385771      -1.108174       0.076585       0.003561       0.017218       0.078577      -0.008084      -0.062149       0.014701      -0.194525       0.103226      -0.137032       0.048300       0.088732             13.647540       9.180824      -2.270188       0.065185      21.216371       8.122543      10.545426           0.000007
          505              N       9.064716      10.385677      17.057460      -0.227273      45.652254 0.63671575E+03  0.16248981E+05                                10.942502                            8.268318      -0.290726       1.910133                    0.998323      29.849002      85.589423       0.596081       0.402643      -1.087612      -0.007334      -0.045585       0.100861       0.110927      -0.009223       0.006373       0.012243      -0.127368      -0.117358      -0.050068      -0.034956       0.085024             14.381258       6.592843       0.267731       1.380841      10.795449       3.070382      25.755484          -0.000007
          506              N       9.107679      10.970735      19.286761      -0.013395      36.973008 0.35827975E+03  0.78849538E+04                                 9.362733                            6.060041       0.070217       2.104084                    0.998618      23.821064      62.543493       0.724051       0.384379      -1.105063      -0.002832      -0.037441      -0.022301       0.043672      -0.005971       0.004263      -0.008711      -0.109210       0.079731      -0.068371       0.022556       0.045815             13.345622       4.987603       0.084619       0.462112      12.640175       7.513478      22.409089           0.000002
          507              N       9.131006      13.033617      20.147009      -0.423912      44.056728 0.59442868E+03  0.14782453E+05                                10.366709                            7.839202       0.216906       2.072776                    0.997859      29.765157      81.895389       0.635308       0.387682      -1.107535       0.007500      -0.014831       0.048681       0.051440       0.003853      -0.002608       0.095356      -0.025825      -0.186749      -0.118400       0.018293       0.100107             13.128819       5.738988       0.011289       0.011744      20.284390       6.680757      13.363079           0.000008
          508              N       9.539718      13.567743      10.381364      -0.228666      43.963437 0.61114857E+03  0.15381394E+05                                10.548691                            8.011434      -0.194451       1.944424                    0.998523      29.226958      82.241439       0.617948       0.393827      -1.097640      -0.030378       0.091890      -0.047100       0.107633      -0.015540      -0.028422       0.010962       0.082675      -0.096159      -0.042934      -0.026139       0.069073             14.034462      12.343107       3.812177      -3.035977      18.491727      -7.873165      11.268553          -0.000004
          509              N      10.231056      15.205460       8.955204      -0.020498      37.077078 0.35438240E+03  0.77624453E+04                                 9.320998                            5.983654       0.091765       2.110127                    0.998512      23.741631      61.785634       0.738053       0.378872      -1.111263      -0.042125       0.003641       0.029032       0.051289      -0.025800      -0.022614      -0.044223       0.006961      -0.103597      -0.072318       0.025357       0.046962             13.623596      14.132265       6.037867      -6.385807      15.187841      -7.888483      11.550683          -0.000001
          510              N      12.394822      15.546929       8.035703      -0.455146      45.212964 0.59434301E+03  0.14789876E+05                                10.507110                            7.819566       0.249926       2.078625                    0.998027      30.060024      82.917971       0.637998       0.385797      -1.108129      -0.022136       0.073415      -0.017229       0.078592       0.054830      -0.034466       0.053875       0.161389       0.103180      -0.137080       0.048483       0.088597             13.642611      21.297567       2.016811      -7.633540       9.088094      -2.768198      10.542171           0.000007
          511              N      14.774556       9.942391      12.139429      -0.227241      45.646776 0.63668198E+03  0.16247469E+05                                10.940748                            8.267520      -0.290806       1.910122                    0.998321      29.846772      85.573844       0.596189       0.402587      -1.087680       0.106299      -0.024408       0.020293       0.110937       0.029178       0.034972       0.052718      -0.049351       0.022027      -0.050044      -0.035183       0.085226             14.378099      17.264773      -8.690334       0.566149      18.128595       1.917962       7.740927          -0.000012
          512              N      -9.988752       8.245038      11.836722      -0.013358      36.972791 0.35824343E+03  0.78838248E+04                                 9.362415                            6.059377       0.070212       2.104098                    0.998618      23.819314      62.534227       0.724166       0.384334      -1.105113       0.000405       0.039145       0.019231       0.043615      -0.011201       0.037844       0.038837       0.017946      -0.077224      -0.068363       0.022420       0.045943             13.346494      12.293237      -7.906424      -1.168880      20.287923       5.209511       7.458323           0.000002
          513              N      16.026800       6.362126      10.664750      -0.423858      44.057617 0.59441871E+03  0.14782154E+05                                10.366970                            7.839201       0.216983       2.072814                    0.997857      29.764369      81.893272       0.635299       0.387688      -1.107530       0.044294      -0.021766       0.014707       0.051497       0.022451      -0.040310       0.042048      -0.177417       0.070144      -0.118339       0.018267       0.100072             13.129659       8.908370      -0.839407       0.814569      19.903463       7.817440      10.577144           0.000009
          514              N       7.665168      11.451450      10.690083      -0.228651      43.959265 0.61109611E+03  0.15379425E+05                                10.547304                            8.010572      -0.194462       1.944434                    0.998524      29.225142      82.229040       0.618054       0.393776      -1.097698      -0.071631      -0.019737      -0.077880       0.107637       0.011858      -0.043518      -0.010413       0.007699       0.133937      -0.042963      -0.026144       0.069107             14.032075      21.898890       6.858153       2.627703       9.398430       0.136264      10.798904          -0.000008
          515              N       5.498236      10.857113      10.309015      -0.020540      37.082659 0.35441561E+03  0.77631817E+04                                 9.321224                            5.983466       0.091725       2.110105                    0.998513      23.741326      61.780379       0.738168       0.378812      -1.111331       0.036017       0.000671      -0.036489       0.051275       0.028832       0.008885       0.000306       0.083990       0.128524      -0.072409       0.025332       0.047077             13.624655      24.094488       7.609192      -1.416195       7.988069      -0.857202       8.791407           0.000001
          516              N       3.865248      10.140334      11.878586      -0.455195      45.230227 0.59456757E+03  0.14796322E+05                                10.508642                            7.820254       0.249671       2.078530                    0.998024      30.059849      82.910000       0.638090       0.385720      -1.108225      -0.041278      -0.028539      -0.060437       0.078555      -0.020579      -0.102764      -0.042734      -0.036405      -0.125585      -0.136876       0.048327       0.088549             13.645486      18.337027       4.352793      -7.497327       7.268769      -2.573353      15.330660           0.000007
          517              N       4.448972      -1.348494      20.063496      -0.227240      45.646647 0.63661642E+03  0.16245299E+05                                10.940422                            8.266791      -0.290613       1.910178                    0.998324      29.846409      85.570138       0.596251       0.402557      -1.087705      -0.058446       0.092091      -0.020295       0.110944       0.038220      -0.037911      -0.050311       0.001680       0.022016      -0.049851      -0.035127       0.084979             14.378163      23.496412      -6.490772      -1.618222      11.898368      -1.171784       7.739711          -0.000015
          518              N       2.338669      -0.471680      20.366204      -0.013381      36.965678 0.35826005E+03  0.78843708E+04                                 9.361579                            6.060005       0.070238       2.104101                    0.998617      23.820272      62.539760       0.724033       0.384396      -1.105057       0.036830       0.013420      -0.019279       0.043683      -0.014380      -0.023914      -0.048516       0.000158      -0.077272      -0.068247       0.022428       0.045819             13.342032      24.353857      -3.633788      -5.298050       8.214125      -0.637733       7.458115           0.000000
          519              N       9.420442      11.033395       0.069558      -0.423938      44.040830 0.59423442E+03  0.14776802E+05                                10.364777                            7.838354       0.216852       2.072749                    0.997858      29.766629      81.904166       0.635273       0.387725      -1.107476      -0.035291       0.034447      -0.014698       0.051459       0.073241      -0.052932       0.024200       0.109885       0.070092      -0.118442       0.018498       0.099944             13.125016      19.200696       2.801534      -7.095671       9.600201      -3.372964      10.574151           0.000010
          520              N      17.005889       4.846385       0.044225      -0.228689      43.962372 0.61114137E+03  0.15380958E+05                                10.547937                            8.011007      -0.194549       1.944392                    0.998524      29.226671      82.236297       0.618017       0.393789      -1.097681       0.005275      -0.074120       0.077854       0.107624       0.006798      -0.004555       0.044729      -0.020877       0.133912      -0.043012      -0.026279       0.069291             14.033551       6.477487       1.405493       0.747560      24.825461      -2.523425      10.797704          -0.000006
          521              N      17.167850       2.605276       0.425293      -0.020518      37.082187 0.35441173E+03  0.77631101E+04                                 9.321344                            5.983526       0.091567       2.110061                    0.998513      23.741245      61.781126       0.738144       0.378824      -1.111318      -0.011369       0.034180       0.036490       0.051274      -0.003977       0.002736      -0.008398      -0.101600       0.128481      -0.072420       0.025409       0.047010             13.625221       4.995213       0.856325       0.336158      27.090215       1.619251       8.790236           0.000000
          522              N       8.271995     -11.567917      20.324340      -0.455147      45.231609 0.59458319E+03  0.14797095E+05                                10.509634                            7.820940       0.249697       2.078541                    0.998024      30.060480      82.918088       0.637978       0.385777      -1.108163      -0.013150      -0.048430       0.060487       0.078595      -0.004592       0.006198       0.111385       0.054078      -0.125486      -0.137104       0.048267       0.088837             13.646814       5.763216      -0.092961      -0.072811      19.846819       7.926646      15.330406           0.000007
          523              N      15.534556       2.570768       8.193712      -0.227273      45.652252 0.63671587E+03  0.16248984E+05                                10.942502                            8.268319      -0.290727       1.910133                    0.998323      29.848995      85.589393       0.596081       0.402643      -1.087612      -0.040533       0.098403       0.031283       0.110927      -0.008270       0.033161       0.003594       0.121908      -0.083609      -0.050068      -0.034956       0.085024             14.381258      10.160221       1.343889       2.541377      19.110014       9.185220      13.873540          -0.000008
          524              N      16.071834       4.383650       9.512315      -0.013395      36.973001 0.35827960E+03  0.78849496E+04                                 9.362731                            6.060040       0.070216       2.104084                    0.998618      23.821064      62.543489       0.724051       0.384379      -1.105063      -0.034356      -0.011738      -0.024271       0.043672      -0.023182       0.020884       0.037835       0.028845      -0.111074      -0.068371       0.022556       0.045815             13.345619      11.736722       4.766006       5.604573      15.733494       8.622559      12.566642          -0.000001
          525              N      18.008965       4.773850      10.556978      -0.423912      44.056743 0.59442866E+03  0.14782453E+05                                10.366711                            7.839202       0.216907       2.072777                    0.997859      29.765161      81.895402       0.635308       0.387682      -1.107535      -0.016483       0.041096       0.026182       0.051440       0.073054       0.055009      -0.022469       0.104955       0.082389      -0.118400       0.018293       0.100107             13.128824      18.661182       3.161548       7.113684       9.924798       3.717450      10.800493           0.000008
          526              N       9.611937      20.824512       6.162137      -0.228667      43.963490 0.61114952E+03  0.15381424E+05                                10.548699                            8.011440      -0.194451       1.944424                    0.998523      29.226981      82.241523       0.617948       0.393827      -1.097640       0.096761      -0.041785      -0.021827       0.107634       0.036189      -0.023064      -0.042083      -0.011962       0.002261      -0.042934      -0.026139       0.069073             14.034473      15.412497      -8.000692       1.035844      17.058557      -4.542073       9.632365          -0.000007
          527              N      10.925550      18.990574       6.486313      -0.020498      37.077076 0.35438242E+03  0.77624458E+04                                 9.320998                            5.983654       0.091766       2.110127                    0.998513      23.741631      61.785633       0.738053       0.378872      -1.111263       0.017475       0.044393      -0.018828       0.051289      -0.018453      -0.036350      -0.034611       0.024506      -0.111134      -0.072318       0.025357       0.046962             13.623594      11.275552      -7.111445       1.699958      20.665193      -7.137074       8.930037          -0.000001
          528              N      10.526243      17.117355       7.891864      -0.455146      45.212944 0.59434302E+03  0.14789876E+05                                10.507107                            7.819565       0.249926       2.078626                    0.998027      30.060022      82.917957       0.637998       0.385797      -1.108129       0.076595      -0.016722      -0.005495       0.078592       0.057975       0.024149      -0.027029      -0.172812       0.168094      -0.137080       0.048483       0.088597             13.642603       9.177034       1.077525      -1.997187      20.240477      -8.678634      11.510299           0.000007
          529              N       0.300117       4.824822       0.465440      -0.227236      45.646903 0.63663548E+03  0.16246052E+05                                10.940651                            8.267115      -0.290742       1.910135                    0.998323      29.847044      85.575147       0.596212       0.402576      -1.087682      -0.007359      -0.064589      -0.089880       0.110924      -0.000721      -0.011073      -0.059019      -0.045953       0.126645      -0.049831      -0.035156       0.084987             14.378731       6.592072      -1.329148      -0.458690      24.668472       4.944316      11.875648          -0.000012
          530              N      -8.421321      -9.792965      21.326065      -0.013336      36.971685 0.35824515E+03  0.78839483E+04                                 9.362502                            6.059591       0.070087       2.104055                    0.998618      23.819843      62.537932       0.724111       0.384359      -1.105085      -0.002850       0.038064      -0.021225       0.043674      -0.000607      -0.007249      -0.001989      -0.090530       0.135941      -0.068390       0.022452       0.045938             13.346074       4.987718      -0.442086      -0.157733      26.477051       0.469637       8.573454          -0.000001
          531              N       0.366366       0.825260       1.213836      -0.423834      44.070707 0.59457691E+03  0.14787046E+05                                10.369240                            7.840365       0.216873       2.072781                    0.997858      29.764538      81.895917       0.635239       0.387700      -1.107524       0.007496      -0.034800      -0.037228       0.051509       0.000486       0.004713      -0.093579      -0.028526      -0.194613      -0.118169       0.018266       0.099903             13.133296       5.740533      -0.015380       0.003590      20.887167      -6.341063      12.772187           0.000009
          532              N       0.775208       9.015452       6.559307      -0.228700      43.963645 0.61116489E+03  0.15381828E+05                                10.548495                            8.011372      -0.194554       1.944385                    0.998524      29.227392      82.241343       0.617973       0.393810      -1.097657      -0.030391      -0.005147       0.103094       0.107603       0.032485       0.000817      -0.008319       0.078384      -0.108877      -0.042841      -0.026250       0.069092             14.034319      12.342576       0.723207       4.819427       6.255960       0.809032      23.504420          -0.000004
          533              N       1.466565       9.431691       8.690711      -0.020522      37.083327 0.35442320E+03  0.77635445E+04                                 9.321902                            5.983921       0.091564       2.110058                    0.998512      23.741959      61.786840       0.738053       0.378862      -1.111273      -0.042102      -0.026949      -0.011380       0.051267       0.032556      -0.010982       0.001255       0.081583       0.120191      -0.072430       0.025479       0.046952             13.625725      14.133773       2.511665       8.424977       5.629111       2.370369      21.114292          -0.000001
          534              N       3.630344      10.057266       9.446191      -0.455177      45.238076 0.59469604E+03  0.14800517E+05                                10.510393                            7.821616       0.249632       2.078514                    0.998023      30.060895      82.919333       0.637962       0.385771      -1.108174      -0.022170      -0.021784       0.072169       0.078577       0.002522       0.064785       0.030457       0.015702      -0.334050      -0.137031       0.048300       0.088731             13.647531      21.305988       5.604938       5.564562       7.783927       2.014209      11.852679           0.000008
          535              N       6.010023       9.305577       2.540596      -0.227240      45.646694 0.63661748E+03  0.16245332E+05                                10.940428                            8.266796      -0.290609       1.910179                    0.998324      29.846429      85.570198       0.596251       0.402557      -1.087705       0.106306      -0.005373      -0.031284       0.110944      -0.044734       0.007889      -0.032175      -0.084578      -0.083662      -0.049851      -0.035128       0.084979             14.378170      17.266697       3.856946      -7.811336      11.996237      -5.456417      13.871574          -0.000010
          536              N       7.540119      10.416391       1.221994      -0.013381      36.965656 0.35826003E+03  0.78843704E+04                                 9.361576                            6.060005       0.070239       2.104101                    0.998617      23.820271      62.539758       0.724033       0.384396      -1.105056       0.000376      -0.036294       0.024306       0.043683      -0.027093      -0.028614      -0.032202       0.006668      -0.111128      -0.068247       0.022428       0.045819             13.342024      12.291338       4.957861      -6.257952      15.172526      -8.154416      12.562207          -0.000002
          537              N       7.262286      12.372783       0.177331      -0.423938      44.040828 0.59423459E+03  0.14776807E+05                                10.364776                            7.838355       0.216852       2.072749                    0.997858      29.766631      81.904169       0.635273       0.387724      -1.107476       0.044241      -0.001834      -0.026220       0.051460       0.023823       0.039656      -0.044182      -0.173477       0.082270      -0.118442       0.018498       0.099944             13.125012       8.906042      -0.286648      -1.133271      19.671446      -7.943154      10.797549           0.000008
          538              N      -1.099346       9.806224       4.572171      -0.228689      43.962434 0.61114233E+03  0.15380988E+05                                10.547948                            8.011014      -0.194549       1.944392                    0.998524      29.226685      82.236350       0.618017       0.393789      -1.097681      -0.071640       0.077291       0.021837       0.107624       0.031912       0.032105       0.035965      -0.036217       0.002185      -0.043012      -0.026279       0.069291             14.033569      21.903478      -5.705801       4.626264      10.566236       0.537264       9.630994          -0.000005
          539              N      -3.266273      10.433400       4.247995      -0.020518      37.082167 0.35441150E+03  0.77631042E+04                                 9.321340                            5.983524       0.091567       2.110061                    0.998513      23.741244      61.781122       0.738144       0.378824      -1.111318       0.036015       0.031265       0.018828       0.051274      -0.022065       0.020558       0.045898       0.004142      -0.111159      -0.072420       0.025409       0.047010             13.625214      24.097024      -2.579733       7.297559       7.847883       0.775561       8.930736           0.000001
          540              N      -4.899281       9.432503       2.842445      -0.455147      45.231621 0.59458374E+03  0.14797112E+05                                10.509636                            7.820944       0.249696       2.078540                    0.998024      30.060483      82.918101       0.637978       0.385777      -1.108163      -0.041277       0.066654       0.005526       0.078594       0.099440       0.033662      -0.013538       0.061592       0.168156      -0.137104       0.048267       0.088837             13.646814      18.340439       4.316321       7.519172      11.086543       4.777203      11.513459           0.000007
          541              N      13.213362      -4.306120      10.268869      -0.227241      45.646724 0.63668143E+03  0.16247451E+05                                10.940738                            8.267515      -0.290804       1.910123                    0.998321      29.846759      85.573787       0.596189       0.402586      -1.087680      -0.058444      -0.028467       0.089894       0.110937       0.013848       0.052108       0.030411       0.036578       0.126644      -0.050043      -0.035183       0.085227             14.378081      23.494742       4.646389      -4.808792       7.764392      -1.213737      11.875110          -0.000008
          542              N      11.103055      -5.006671      10.876860      -0.013358      36.972805 0.35824357E+03  0.78838286E+04                                 9.362417                            6.059379       0.070212       2.104098                    0.998618      23.819319      62.534245       0.724166       0.384334      -1.105113       0.036771       0.009940       0.021247       0.043615       0.027962      -0.000428       0.007621       0.071146       0.135848      -0.068363       0.022420       0.045943             13.346497      24.369100       6.409485      -0.499196       7.097309      -0.009135       8.573082          -0.000001
          543              N       0.656070      19.212842       9.520473      -0.423858      44.057633 0.59441871E+03  0.14782155E+05                                10.366973                            7.839201       0.216983       2.072814                    0.997857      29.764376      81.893299       0.635299       0.387688      -1.107530      -0.035285      -0.004515       0.037236       0.051497       0.009361       0.089948       0.026957       0.021526      -0.194584      -0.118339       0.018267       0.100072             13.129663      19.209414       4.746580       5.976432       7.411736       2.109002      12.767837           0.000008
          544              N       8.241517      22.328236       4.175002      -0.228652      43.959310 0.61109696E+03  0.15379452E+05                                10.547311                            8.010578      -0.194462       1.944433                    0.998524      29.225167      82.229129       0.618054       0.393776      -1.097698       0.005268      -0.030390      -0.103124       0.107638       0.000658       0.008236       0.002224      -0.101823      -0.108850      -0.042963      -0.026144       0.069107             14.032084       6.476766      -1.350112       0.843648      12.119388      -4.810029      23.500099          -0.000004
          545              N       8.403474      23.118759       2.043598      -0.020540      37.082667 0.35441565E+03  0.77631831E+04                                 9.321227                            5.983466       0.091725       2.110105                    0.998513      23.741329      61.780395       0.738168       0.378812      -1.111331      -0.011373      -0.048691       0.011357       0.051275      -0.000330      -0.004775       0.010075      -0.104335       0.120229      -0.072409       0.025332       0.047077             13.624659       4.995002      -0.719374       0.573773      14.769047      -8.732872      21.109927           0.000001
          546              N      17.036381       0.577612       1.288117      -0.455194      45.230211 0.59456753E+03  0.14796320E+05                                10.508641                            7.820254       0.249670       2.078530                    0.998024      30.059843      82.909980       0.638090       0.385720      -1.108225      -0.013148      -0.028126      -0.072159       0.078555      -0.002945      -0.006972      -0.071026      -0.015281      -0.333982      -0.136876       0.048327       0.088549             13.645482       5.762673       0.109560      -0.043971      23.323063      -5.917227      11.850710           0.000007
          547              N      -1.994296       4.013759      19.598056      -0.227241      45.646680 0.63661718E+03  0.16245323E+05                                10.940427                            8.266796      -0.290614       1.910177                    0.998324      29.846430      85.570213       0.596250       0.402557      -1.087705      -0.040500      -0.076310       0.069607       0.110944      -0.024442      -0.023596       0.006661       0.104786      -0.135351      -0.049851      -0.035127       0.084979             14.378168      10.157617      -2.872012      -0.106744      23.132926      -6.858097       9.843960          -0.000014
          548              N      -1.457036       1.965396      20.508755      -0.013381      36.965664 0.35826008E+03  0.78843717E+04                                 9.361577                            6.060006       0.070239       2.104101                    0.998617      23.820272      62.539760       0.724033       0.384396      -1.105057      -0.034344       0.026921       0.001983       0.043683      -0.006450      -0.030476      -0.036665       0.027060      -0.116564      -0.068247       0.022428       0.045819             13.342026      11.736231      -7.232363       1.322684      20.817011      -5.679882       7.472836           0.000000
          549              N       0.480081       0.865600      20.324340      -0.423938      44.040813 0.59423394E+03  0.14776787E+05                                10.364774                            7.838351       0.216852       2.072749                    0.997858      29.766624      81.904147       0.635273       0.387725      -1.107476      -0.016476      -0.043256       0.022484       0.051459      -0.084045       0.035825       0.051871       0.054386      -0.069513      -0.118442       0.018498       0.099944             13.125013      18.655487      -7.738566      -0.818627      13.796916      -1.479017       6.922635           0.000007
          550              N       0.847483       9.041065      14.953536      -0.228689      43.962450 0.61114245E+03  0.15380992E+05                                10.547950                            8.011015      -0.194549       1.944391                    0.998524      29.226696      82.236388       0.618017       0.393789      -1.097681       0.096750       0.039801      -0.025264       0.107624       0.001997       0.042955       0.019016       0.028310       0.122954      -0.043012      -0.026278       0.069291             14.033573      15.412192       3.103525      -7.446683       7.555181      -0.945281      19.133345          -0.000007
          551              N       2.161092       9.677275      13.203199      -0.020518      37.082185 0.35441171E+03  0.77631099E+04                                 9.321344                            5.983526       0.091567       2.110061                    0.998513      23.741246      61.781134       0.738144       0.378824      -1.111318       0.017472      -0.005882       0.047846       0.051274       0.040773       0.002220      -0.001417       0.087042       0.076421      -0.072420       0.025410       0.047010             13.625223      11.274759       2.083094      -7.010740       5.683242      -1.513779      23.917670          -0.000001
          552              N       1.761767       9.396634      10.878148      -0.455147      45.231622 0.59458321E+03  0.14797096E+05                                10.509635                            7.820939       0.249705       2.078542                    0.998024      30.060486      82.918105       0.637978       0.385777      -1.108163       0.076600       0.013133      -0.011698       0.078593      -0.049762       0.038226       0.012583      -0.147551       0.244228      -0.137102       0.048267       0.088835             13.646817       9.179560       1.191268       1.931960       6.178527       0.559038      25.582363           0.000006
          553              N      -8.464260      21.974237       3.945717      -0.227241      45.646711 0.63668102E+03  0.16247438E+05                                10.940737                            8.267513      -0.290805       1.910123                    0.998321      29.846750      85.573755       0.596189       0.402586      -1.087680      -0.007357       0.110145      -0.010991       0.110937       0.010151       0.005024       0.047124      -0.024829       0.189730      -0.050044      -0.035183       0.085226             14.378080       6.591760       1.061967      -0.922225      19.349759      -8.008409      17.192722          -0.000009
          554              N       0.343052      -1.177364       2.324407      -0.013358      36.972796 0.35824364E+03  0.78838302E+04                                 9.362415                            6.059379       0.070211       2.104098                    0.998618      23.819315      62.534225       0.724166       0.384334      -1.105113      -0.002885      -0.000590       0.043516       0.043615       0.006651       0.003135       0.010889      -0.105647       0.090365      -0.068363       0.022420       0.045943             13.346493       4.987780       0.358025      -0.304557      13.459549      -7.990096      21.592149          -0.000001
          555              N      17.895379      23.325859       0.107772      -0.423858      44.057636 0.59441894E+03  0.14782162E+05                                10.366974                            7.839204       0.216984       2.072815                    0.997857      29.764375      81.893303       0.635299       0.387688      -1.107530       0.007504       0.049634      -0.011496       0.051497      -0.004213      -0.001837      -0.001404       0.136375       0.300071      -0.118339       0.018266       0.100073             13.129664       5.739178       0.004671      -0.015558       9.307818      -0.344565      24.341995           0.000008
          556              N      18.304149      14.601541       4.527946      -0.228651      43.959213 0.61109520E+03  0.15379397E+05                                10.547296                            8.010567      -0.194462       1.944434                    0.998524      29.225130      82.228996       0.618055       0.393776      -1.097698      -0.030409      -0.086726      -0.056033       0.107637      -0.016818       0.027832      -0.002346       0.097166      -0.052459      -0.042963      -0.026144       0.069107             14.032061      12.341027      -4.532525      -1.781729      19.888626       7.063222       9.866532          -0.000005
          557              N      18.995478      12.547585       3.822702      -0.020540      37.082658 0.35441549E+03  0.77631785E+04                                 9.321224                            5.983464       0.091725       2.110105                    0.998513      23.741328      61.780388       0.738168       0.378812      -1.111331      -0.042115       0.023311      -0.017663       0.051274      -0.006661       0.033719       0.043117       0.004901      -0.109762      -0.072408       0.025332       0.047077             13.624654      14.135215      -8.552088      -2.036691      19.292199       5.518414       7.446549           0.000000
          558              N      -5.134153      11.580541       3.986722      -0.455194      45.230265 0.59456826E+03  0.14796343E+05                                10.508649                            7.820259       0.249670       2.078530                    0.998024      30.059851      82.910013       0.638089       0.385720      -1.108225      -0.022135      -0.051607      -0.054933       0.078555      -0.057236      -0.030145      -0.084058       0.108792      -0.054370      -0.136876       0.048327       0.088549             13.645496      21.303115      -7.620631       2.071076      12.577759       0.754547       7.055613           0.000007
          559              N      -2.754382      17.936767       6.788591      -0.227272      45.652150 0.63671449E+03  0.16248939E+05                                10.942484                            8.268309      -0.290720       1.910136                    0.998323      29.848955      85.589232       0.596082       0.402643      -1.087613       0.106287       0.029799       0.010952       0.110927       0.015734      -0.042582      -0.020148       0.006704       0.189770      -0.050068      -0.034957       0.085025             14.381229      17.270901       4.837208       7.247349       8.678489       3.540510      17.194297          -0.000011
          560              N      -1.224268      18.523307       8.409901      -0.013395      36.973004 0.35827973E+03  0.78849531E+04                                 9.362732                            6.060041       0.070216       2.104084                    0.998618      23.821066      62.543499       0.724051       0.384379      -1.105063       0.000385      -0.002868      -0.043576       0.043672       0.038411      -0.009111      -0.006445       0.073818       0.090262      -0.068371       0.022556       0.045815             13.345617      12.293816       2.940997       7.428655       6.153921       2.949187      21.589115          -0.000001
[truncated: 9,106 more chars]
