# Supplementary material for: A collection of forcefield precursors for metal–organic frameworks
Source: RSC Adv. 2019 Nov 13;9(63):36492–507. doi: 10.1039/c9ra07327b (PMC9075174; doi:10.1039/c9ra07327b)
Supplement: RA-009-C9RA07327B-s4334 [file RA-009-C9RA07327B-s4334.xyz]

  102
jmolscript: load "" {1 1 1} spacegroup "x,y,z" unitcell [{      9.828100     0.000000     0.000000 }, {      0.000000    10.105900     0.000000 }, {     -4.913939    -4.936247    17.582781 }]
In    -0.058397     8.610573     4.901552     1.558145
In     4.972558    -3.440920    12.681229     1.558143
H      7.006903     7.972999     1.370226     0.122624
H      1.910248     4.196499    17.079386     0.115722
H      1.953280     4.243554    14.652611     0.113116
H     -2.000184     4.254059    12.718153     0.107388
H     -1.992386     4.303773    10.258146     0.114897
H      2.723080     8.237676     1.347896     0.117833
H     -1.979321     2.300819    16.955252     0.118738
H     -1.975258     2.483951    14.528652     0.117864
H      2.012580     2.669645    12.693713     0.110595
H      1.996643     2.680230    10.238453     0.102426
H      4.847546     8.161211     5.099006     0.128820
H      0.049588     1.258596     8.588485     0.126596
H     -0.118989     3.078932     4.699877     0.121777
H     -0.117590     5.539998     8.243863     0.134428
H      2.191081    -3.068023    16.234885     0.117832
H      6.893482     2.868834     0.627529     0.118737
H      6.889419     2.685702     3.054129     0.117862
H      2.901581     2.500008     4.889068     0.110595
H      2.917518     2.489423     7.344328     0.102425
H     -2.092742    -2.803346    16.212555     0.122623
H      3.003913     0.973154     0.503395     0.115721
H      2.960881     0.926099     2.930170     0.113115
H      6.914345     0.915594     4.864628     0.107388
H      6.906547     0.865880     7.324635     0.114897
H      0.066615    -2.991558    12.483775     0.128819
H      4.864573     3.911057     8.994296     0.126596
H      5.033150     2.090721    12.882904     0.121777
H      5.031751    -0.370345     9.338918     0.134428
C      7.498325     8.183003     3.959115     0.554546
C      6.110446     8.082069     3.315761    -0.022907
C      6.071370     8.042857     1.907204    -0.112309
C      1.065815     3.777335    16.550848    -0.120103
C      1.086199     3.825988    15.148972    -0.117583
C     -1.118115     3.919470    12.187856    -0.118086
C     -1.111195     3.957396    10.783871    -0.118831
C      2.210119     8.245136     3.941180     0.550436
C      3.599906     8.135098     3.303980    -0.027583
C      3.651544     8.148126     1.894369    -0.115374
C     -1.124034     2.762499    16.482099    -0.124255
C     -1.120800     2.856076    15.080751    -0.113626
C      1.135812     3.039422    12.176427    -0.114049
C      1.129169     3.045727    10.773849    -0.120786
C      4.851863     8.113915     4.018017    -0.085953
C      4.865900     8.105174     1.178398     0.064459
C     -0.034732     3.232414    17.249587     0.075820
C     -0.012931     3.383859    14.395902     0.080433
C      0.003914     3.456055    12.902245     0.068598
C      0.006403     3.503867    10.064208     0.084606
C     -0.030560     3.411250     8.580221     0.062283
C      0.003736     2.147189     7.969044    -0.131578
C     -0.039713     2.021992     6.570509    -0.037036
C     -0.096230     3.178207     5.778581    -0.105549
C     -0.115096     4.457956     6.363033    -0.014833
C     -0.097102     4.564934     7.772468    -0.113619
C     -0.035245     0.686059     5.933485     0.567364
C     -0.139377     5.668638     5.494443     0.530273
C      2.704042    -3.075483    13.641601     0.550418
C      1.314255    -2.965445    14.278801    -0.027580
C      1.262617    -2.978473    15.688412    -0.115370
C      6.038195     2.407154     1.100682    -0.124251
C      6.034961     2.313577     2.502030    -0.113622
C      3.778349     2.130231     5.406354    -0.114043
C      3.784992     2.123926     6.808932    -0.120786
C     -2.584164    -3.013350    13.623666     0.554515
C     -1.196285    -2.912416    14.267020    -0.022903
C     -1.157209    -2.873204    15.675577    -0.112301
C      3.848346     1.392318     1.031933    -0.120100
C      3.827962     1.343665     2.433809    -0.117579
C      6.032276     1.250183     5.394925    -0.118082
C      6.025356     1.212257     6.798910    -0.118831
C      0.062298    -2.944262    13.564764    -0.085944
C      0.048261    -2.935521    16.404383     0.064462
C      4.948893     1.937239     0.333194     0.075838
C      4.927092     1.785794     3.186879     0.080447
C      4.910247     1.713598     4.680536     0.068605
C      4.907758     1.665786     7.518573     0.084618
C      4.944721     1.758403     9.002560     0.062283
C      4.910425     3.022464     9.613737    -0.131574
C      4.953874     3.147661    11.012272    -0.037034
C      5.010391     1.991446    11.804200    -0.105547
C      5.029257     0.711697    11.219748    -0.014838
C      5.011263     0.604719     9.810313    -0.113618
C      4.949406     4.483594    11.649296     0.567363
C      5.053538    -0.498985    12.088338     0.530292
O      8.572090     8.291981     3.302398    -0.522736
O      7.761627     8.234411     5.187800    -0.531347
O      1.173299     8.580707     3.302398    -0.522186
O      1.905652     8.032720     5.145601    -0.520085
O     -0.075794     0.493265     4.696537    -0.570200
O     -0.003693    -0.392594     6.565410    -0.537292
O     -0.051166     6.942298     6.067466    -0.504546
O     -0.222383     5.548471     4.282814    -0.427520
O      3.740862    -3.411054    14.280383    -0.522094
O      3.008509    -2.863067    12.437180    -0.520003
O     -3.657929    -3.122328    14.280383    -0.522581
O     -2.847466    -3.064758    12.394981    -0.531196
O      4.989955     4.676388    12.886244    -0.570203
O      4.917854     5.562247    11.017371    -0.537281
O      4.965327    -1.772645    11.515315    -0.504633
O      5.136544    -0.378818    13.299967    -0.427617

The following XYZ coordinates are in angstroms. Other properties are in atomic units.
The sperically averaged electron density of each atom fit to a function of the form exp(a - br)
eigen_1, eigen_2 and eigen_3 are the three eigenvalues of traceless quadrupole moment tensor
  atom number  atomic symbol              X              Y              Z     net charge C6 coefficient C8 coefficient C10 coefficient fluctuating dipole atomic polarizability isotropic forcefield polarizability              a              b squared Pearson coefficient          <r^3>          <r^4>         wp_QDO          m_QDO          q_QDO       dipole_x       dipole_y       dipole_z         dipole            Qxy            Qxz            Qyz     Q(x^2-y^2)  Q(3z^2 - R^2)        eigen_1        eigen_2        eigen_3 static polarizability      alpha(xx)      alpha(xy)      alpha(xz)      alpha(yy)      alpha(yz)      alpha(zz) atomic spin moment
            1             In      -0.058397       8.610573       4.901552       1.558145     140.193106 0.28541045E+04  0.97655664E+05                                18.413566                           14.475010       0.710995       2.005137                    0.998280      68.146693     173.195950       0.650249       0.275296      -1.298041       0.003800      -0.006108       0.010514       0.012739      -0.003020       0.003816      -0.007573      -0.005860       0.092033      -0.019554      -0.012777       0.032331             23.865467      30.689149       0.219037      -0.529387      27.760856       3.324876      13.146395           0.032021
            2             In       4.972558      -3.440920      12.681229       1.558143     140.195738 0.28541673E+04  0.97658427E+05                                18.413883                           14.475247       0.710962       2.005121                    0.998280      68.147295     173.198479       0.650237       0.275298      -1.298036      -0.003802       0.006110      -0.010517       0.012743      -0.003019       0.003816      -0.007574      -0.005860       0.092024      -0.019552      -0.012777       0.032328             23.865894      30.689288       0.219005      -0.529424      27.761816       3.324887      13.146579           0.032047
            3              H       7.006903       7.972999       1.370226       0.122624       1.677096 0.14334834E+02  0.16011629E+03                                 2.184794                            2.096508      -1.524075       2.134652                    0.994543       3.950717      11.169544       0.476905       1.149825      -0.740450       0.045536      -0.008647      -0.023291       0.051872      -0.006965      -0.014475       0.004110       0.019028      -0.003070      -0.011595      -0.010494       0.022089              2.196751       2.569005      -0.115163      -0.226450       1.692260      -0.012095       2.328988           0.000302
            4              H       1.910248       4.196499      17.079386       0.115722       1.607472 0.13603575E+02  0.15032424E+03                                 2.159165                            2.073297      -1.164699       2.302203                    0.996371       3.830523      10.854491       0.467766       1.184953      -0.733179       0.043245       0.022859       0.017894       0.052085       0.015356       0.003245       0.003251       0.028942      -0.000717      -0.021121      -0.000918       0.022040              2.177404       2.278256       0.291144       0.431654       1.874059       0.125610       2.379897          -0.000082
            5              H       1.953280       4.243554      14.652611       0.113116       1.575560 0.13088867E+02  0.14528104E+03                                 2.218542                            2.095287      -1.549854       2.125269                    0.990310       4.230375      12.580045       0.438715       1.257813      -0.712218       0.043467       0.019577      -0.017819       0.050894       0.012021      -0.000857      -0.004130       0.028559       0.014813      -0.021621       0.004990       0.016632              2.276912       2.537545       0.413826      -0.571024       1.996127      -0.188496       2.297064          -0.000056
            6              H      -2.000184       4.254059      12.718153       0.107388       1.384150 0.11276593E+02  0.12203689E+03                                 2.116516                            2.005917      -1.654564       2.073044                    0.989725       4.439723      13.555221       0.422974       1.338071      -0.692963      -0.040173       0.017705       0.020782       0.048572      -0.012446      -0.004798       0.003700       0.021935       0.022408      -0.020396       0.003738       0.016659              2.172632       2.611131      -0.368053      -0.361144       1.850056       0.202990       2.056710          -0.000116
            7              H      -1.992386       4.303773      10.258146       0.114897       1.630241 0.13687279E+02  0.15320514E+03                                 2.258374                            2.135995      -1.445754       2.174905                    0.991836       4.139118      12.249024       0.437759       1.250013      -0.715307      -0.040229       0.019504      -0.021435       0.049581      -0.014725       0.006351      -0.003295       0.019865       0.018290      -0.020810       0.002053       0.018757              2.305636       2.876056      -0.307545       0.431520       1.826217      -0.110803       2.214635          -0.000063
            8              H       2.723080       8.237676       1.347896       0.117833       1.656668 0.14257441E+02  0.15957460E+03                                 2.186166                            2.104862      -1.530642       2.128842                    0.993669       4.057981      11.611850       0.469620       1.165298      -0.735491      -0.045478       0.006150      -0.023460       0.051540      -0.000355       0.014587      -0.004919       0.020631      -0.004833      -0.014445      -0.006524       0.020969              2.196420       2.544554      -0.018654       0.222280       1.721861       0.041695       2.322843           0.000250
            9              H      -1.979321       2.300819      16.955252       0.118738       1.555490 0.12586934E+02  0.13470280E+03                                 2.010698                            1.914140      -1.152045       2.303537                    0.996938       3.603104       9.641588       0.524313       1.091587      -0.757891      -0.041691      -0.023760       0.015502       0.050428       0.017399      -0.001874      -0.004948       0.026243       0.002824      -0.022814       0.000768       0.022046              2.028142       2.159057       0.380080      -0.356802       1.807652      -0.153635       2.117717          -0.000093
           10              H      -1.975258       2.483951      14.528652       0.117864       1.500829 0.11990706E+02  0.12874606E+03                                 2.073448                            1.949629      -1.197475       2.285628                    0.996362       3.821135      10.771352       0.479873       1.188749      -0.730546      -0.041758      -0.018810      -0.021950       0.050788       0.015255       0.002404       0.002281       0.026751       0.012542      -0.022423       0.003556       0.018867              2.128219       2.369146       0.365008       0.571222       1.789663       0.183999       2.225849          -0.000077
           11              H       2.012580       2.669645      12.693713       0.110595       1.626189 0.13670249E+02  0.15236634E+03                                 2.218192                            2.106424      -1.411750       2.181782                    0.993743       4.098371      11.948205       0.451489       1.217156      -0.722925       0.040279      -0.019633       0.021440       0.049674      -0.012354       0.007261      -0.006073       0.018939       0.013326      -0.018039      -0.001112       0.019151              2.251215       2.742327      -0.394245       0.338338       1.848292      -0.099821       2.163026          -0.000089
           12              H       1.996643       2.680230      10.238453       0.102426       1.636653 0.13245203E+02  0.14738843E+03                                 2.263837                            2.094117      -1.538648       2.114265                    0.992193       4.356670      12.953351       0.443330       1.241579      -0.714849       0.037635      -0.017021      -0.020524       0.046123      -0.013316      -0.004610       0.000626       0.011529       0.017253      -0.017563       0.003717       0.013846              2.365375       2.980307      -0.433423      -0.582171       1.804905       0.282905       2.310913          -0.000076
           13              H       4.847546       8.161211       5.099006       0.128820       1.777914 0.15609881E+02  0.17890855E+03                                 2.330702                            2.238749      -1.462669       2.178759                    0.992070       3.976772      11.556105       0.443846       1.204045      -0.728712      -0.000610       0.000543       0.057387       0.057393      -0.003192      -0.000869      -0.001242       0.009090       0.070799      -0.017405      -0.006253       0.023658              2.340373       2.061605       0.015545       0.011481       1.917175       0.047299       3.042340           0.000323
           14              H       0.049588       1.258596       8.588485       0.126596       1.717722 0.15088368E+02  0.17082720E+03                                 2.239415                            2.170015      -1.427976       2.181968                    0.994435       3.929047      11.209692       0.462250       1.170346      -0.736657       0.001304      -0.043361       0.030843       0.053228      -0.001676      -0.001670      -0.017261      -0.022124       0.018292      -0.015230      -0.009113       0.024343              2.241493       1.819125      -0.009654       0.061969       2.575154      -0.324570       2.330199           0.000049
           15              H      -0.118989       3.078932       4.699877       0.121777       1.799694 0.15736848E+02  0.18050745E+03                                 2.315528                            2.216129      -1.565680       2.108917                    0.994474       4.134328      11.970586       0.456273       1.170317      -0.734809      -0.001001      -0.004558      -0.053087       0.053292       0.000673      -0.001131       0.003952       0.001069       0.070780      -0.013105      -0.010949       0.024054              2.329753       1.924843       0.000767       0.076320       2.192615       0.119905       2.871801           0.000848
           16              H      -0.117590       5.539998       8.243863       0.134428       1.596036 0.13236626E+02  0.14465690E+03                                 2.110884                            2.014469      -1.298891       2.241121                    0.994377       3.731731      10.371164       0.487494       1.149675      -0.741886      -0.000169       0.048622       0.023209       0.053877      -0.000374       0.001635       0.015250      -0.026106       0.001571      -0.013916      -0.009189       0.023105              2.138172       1.612388      -0.030232      -0.033376       2.725837       0.256330       2.076290           0.000879
           17              H       2.191081      -3.068023      16.234885       0.117832       1.656698 0.14257774E+02  0.15957931E+03                                 2.186195                            2.104890      -1.530649       2.128838                    0.993669       4.058010      11.611979       0.469616       1.165301      -0.735490       0.045478      -0.006150       0.023459       0.051540      -0.000355       0.014587      -0.004919       0.020631      -0.004832      -0.014445      -0.006524       0.020969              2.196449       2.544590      -0.018654       0.222287       1.721881       0.041696       2.322877           0.000251
           18              H       6.893482       2.868834       0.627529       0.118737       1.555506 0.12587089E+02  0.13470488E+03                                 2.010712                            1.914152      -1.152052       2.303533                    0.996938       3.603121       9.641652       0.524311       1.091588      -0.757891       0.041691       0.023760      -0.015502       0.050428       0.017399      -0.001874      -0.004949       0.026243       0.002824      -0.022814       0.000768       0.022047              2.028156       2.159072       0.380084      -0.356806       1.807664      -0.153637       2.117733          -0.000093
           19              H       6.889419       2.685702       3.054129       0.117862       1.500851 0.11990924E+02  0.12874900E+03                                 2.073469                            1.949647      -1.197484       2.285623                    0.996362       3.821161      10.771452       0.479871       1.188750      -0.730546       0.041758       0.018810       0.021950       0.050787       0.015255       0.002404       0.002281       0.026751       0.012542      -0.022423       0.003556       0.018867              2.128241       2.369173       0.365014       0.571232       1.789679       0.184002       2.225873          -0.000077
           20              H       2.901581       2.500008       4.889068       0.110595       1.626204 0.13670412E+02  0.15236861E+03                                 2.218205                            2.106436      -1.411754       2.181779                    0.993743       4.098388      11.948271       0.451488       1.217155      -0.722925      -0.040279       0.019633      -0.021440       0.049674      -0.012354       0.007261      -0.006073       0.018940       0.013326      -0.018039      -0.001112       0.019151              2.251229       2.742347      -0.394249       0.338342       1.848301      -0.099822       2.163039          -0.000089
           21              H       2.917518       2.489423       7.344328       0.102425       1.636657 0.13245246E+02  0.14738900E+03                                 2.263840                            2.094119      -1.538650       2.114264                    0.992193       4.356677      12.953371       0.443330       1.241578      -0.714850      -0.037635       0.017021       0.020524       0.046123      -0.013316      -0.004610       0.000626       0.011529       0.017253      -0.017563       0.003717       0.013846              2.365378       2.980311      -0.433424      -0.582172       1.804906       0.282906       2.310915          -0.000076
           22              H      -2.092742      -2.803346      16.212555       0.122623       1.677145 0.14335366E+02  0.16012377E+03                                 2.184840                            2.096550      -1.524092       2.134644                    0.994543       3.950763      11.169739       0.476899       1.149828      -0.740449      -0.045536       0.008647       0.023291       0.051872      -0.006965      -0.014475       0.004110       0.019028      -0.003069      -0.011594      -0.010494       0.022088              2.196797       2.569062      -0.115168      -0.226459       1.692289      -0.012095       2.329041           0.000303
           23              H       3.003913       0.973154       0.503395       0.115721       1.607483 0.13603691E+02  0.15032585E+03                                 2.159175                            2.073305      -1.164701       2.302201                    0.996371       3.830536      10.854540       0.467765       1.184953      -0.733179      -0.043245      -0.022859      -0.017894       0.052085       0.015356       0.003246       0.003251       0.028942      -0.000717      -0.021121      -0.000918       0.022040              2.177414       2.278267       0.291146       0.431657       1.874067       0.125610       2.379909          -0.000082
           24              H       2.960881       0.926099       2.930170       0.113115       1.575561 0.13088872E+02  0.14528107E+03                                 2.218540                            2.095285      -1.549846       2.125272                    0.990310       4.230375      12.580029       0.438717       1.257810      -0.712219      -0.043467      -0.019577       0.017819       0.050894       0.012022      -0.000857      -0.004130       0.028559       0.014812      -0.021621       0.004989       0.016632              2.276910       2.537544       0.413826      -0.571024       1.996125      -0.188496       2.297062          -0.000056
           25              H       6.914345       0.915594       4.864628       0.107388       1.384142 0.11276507E+02  0.12203569E+03                                 2.116506                            2.005908      -1.654549       2.073051                    0.989725       4.439704      13.555138       0.422975       1.338070      -0.692963       0.040173      -0.017705      -0.020782       0.048572      -0.012447      -0.004798       0.003700       0.021934       0.022408      -0.020396       0.003738       0.016659              2.172623       2.611119      -0.368052      -0.361142       1.850048       0.202988       2.056701          -0.000117
           26              H       6.906547       0.865880       7.324635       0.114897       1.630235 0.13687207E+02  0.15320406E+03                                 2.258364                            2.135986      -1.445745       2.174909                    0.991836       4.139107      12.248960       0.437761       1.250009      -0.715308       0.040229      -0.019504       0.021435       0.049581      -0.014725       0.006351      -0.003295       0.019864       0.018290      -0.020810       0.002053       0.018757              2.305625       2.876041      -0.307543       0.431517       1.826209      -0.110803       2.214624          -0.000063
           27              H       0.066615      -2.991558      12.483775       0.128819       1.777951 0.15610298E+02  0.17891462E+03                                 2.330740                            2.238784      -1.462672       2.178757                    0.992070       3.976807      11.556267       0.443841       1.204050      -0.728711       0.000610      -0.000543      -0.057387       0.057392      -0.003192      -0.000869      -0.001242       0.009090       0.070799      -0.017405      -0.006253       0.023658              2.340411       2.061633       0.015545       0.011481       1.917202       0.047301       3.042399           0.000324
           28              H       4.864573       3.911057       8.994296       0.126596       1.717723 0.15088377E+02  0.17082732E+03                                 2.239415                            2.170015      -1.427975       2.181968                    0.994435       3.929048      11.209694       0.462250       1.170346      -0.736657      -0.001304       0.043361      -0.030843       0.053228      -0.001676      -0.001670      -0.017261      -0.022124       0.018292      -0.015230      -0.009113       0.024343              2.241493       1.819125      -0.009654       0.061969       2.575155      -0.324570       2.330199           0.000049
           29              H       5.033150       2.090721      12.882904       0.121777       1.799657 0.15736436E+02  0.18050146E+03                                 2.315491                            2.216095      -1.565668       2.108923                    0.994474       4.134296      11.970432       0.456278       1.170312      -0.734810       0.001001       0.004558       0.053087       0.053292       0.000673      -0.001131       0.003952       0.001069       0.070780      -0.013106      -0.010949       0.024054              2.329715       1.924815       0.000767       0.076318       2.192582       0.119901       2.871749           0.000848
           30              H       5.031751      -0.370345       9.338918       0.134428       1.596014 0.13236393E+02  0.14465370E+03                                 2.110864                            2.014451      -1.298879       2.241127                    0.994377       3.731711      10.371082       0.487496       1.149674      -0.741886       0.000169      -0.048622      -0.023209       0.053878      -0.000374       0.001635       0.015250      -0.026107       0.001570      -0.013916      -0.009189       0.023105              2.138151       1.612375      -0.030232      -0.033376       2.725808       0.256325       2.076269           0.000879
           31              C       7.498325       8.183003       3.959115       0.554546      25.595472 0.27334993E+03  0.57876290E+04                                 8.130254                            5.887912      -0.120077       2.012235                    0.998871      23.000257      65.110409       0.608260       0.475592      -1.017859       0.034801      -0.015183       0.013827       0.040408      -0.017574      -0.017842      -0.008509      -0.170842      -0.086284      -0.079667      -0.022268       0.101935             10.243095      16.887676       0.389539       4.833754       4.772876       0.255305       9.068734          -0.002965
           32              C       6.110446       8.082069       3.315761      -0.022907      41.650352 0.48193813E+03  0.11543958E+05                                10.448390                            7.322252      -0.014936       1.994632                    0.998817      28.018942      79.446204       0.612933       0.417186      -1.071273      -0.033291      -0.005726      -0.009475       0.035083      -0.005340       0.002224      -0.003490      -0.011537       0.010119      -0.009600       0.000519       0.009081             13.367715      20.497307      -0.004071       4.386233       5.647648       0.403792      13.958189           0.000786
           33              C       6.071370       8.042857       1.907204      -0.112309      37.733456 0.50227017E+03  0.12244800E+05                                 9.817720                            7.506216       0.011595       1.968955                    0.999456      30.370071      88.966997       0.597249       0.420665      -1.061291      -0.016782      -0.003404       0.021570       0.027541      -0.000425      -0.024940       0.000822      -0.071420      -0.127264      -0.057045       0.000111       0.056934             11.591557      12.382495      -0.562489       4.208669       5.293871       0.028820      17.098304           0.004397
           34              C       1.065815       3.777335      16.550848      -0.120103      36.889082 0.49789996E+03  0.12093215E+05                                 9.607810                            7.408659       0.073634       1.985360                    0.999545      30.335994      88.259025       0.610012       0.413398      -1.067559      -0.015362      -0.003990      -0.026047       0.030501      -0.003028       0.021601       0.004689       0.011835      -0.078396      -0.035511       0.007797       0.027714             11.396635       8.448252       1.900032      -1.153309       6.341399      -1.019424      19.400253           0.001506
           35              C       1.086199       3.825988      15.148972      -0.117583      37.295532 0.50523660E+03  0.12334575E+05                                 9.733544                            7.497086       0.026196       1.972477                    0.999343      30.469324      89.304665       0.601389       0.417178      -1.063561      -0.016705      -0.008746       0.027360       0.033229      -0.007214      -0.014793       0.000097       0.004051      -0.089805      -0.034288       0.009061       0.025226             11.545731       9.150847       2.111685       0.255574       6.460539       0.134629      19.025806           0.003203
           36              C      -1.118115       3.919470      12.187856      -0.118086      38.552807 0.53146741E+03  0.13156455E+05                                10.014555                            7.747992      -0.029039       1.953585                    0.998841      30.891353      91.541935       0.584132       0.423578      -1.058210       0.020415      -0.002703      -0.030179       0.036536       0.000918      -0.017879       0.005046      -0.009506      -0.068849      -0.031858       0.014391       0.017467             11.653497      11.258690      -2.249467       1.229412       6.166962       0.309670      17.534841           0.004362
           37              C      -1.111195       3.957396      10.783871      -0.118831      37.569940 0.49580239E+03  0.12026551E+05                                 9.699301                            7.370561       0.152807       2.017245                    0.999673      30.145727      87.576493       0.614540       0.410888      -1.069454       0.017726       0.001698       0.028258       0.033401      -0.001375       0.018812      -0.003883      -0.022523      -0.066530      -0.033098       0.009848       0.023251             11.357817      11.059406      -2.170129      -1.480300       5.778208       1.285122      17.235837           0.000627
           38              C       2.210119       8.245136       3.941180       0.550436      26.116138 0.27292506E+03  0.57685730E+04                                 8.222050                            5.866938      -0.011315       2.048723                    0.999228      22.868525      64.395765       0.612732       0.472945      -1.020661      -0.035976      -0.014389       0.010429       0.040126       0.031624       0.025451       0.030754      -0.156189      -0.079627      -0.079003      -0.027876       0.106879             10.512084      17.352803      -0.390489      -5.392541       4.988423      -0.646915       9.195026          -0.002858
           39              C       3.599906       8.135098       3.303980      -0.027583      41.897796 0.48460586E+03  0.11624350E+05                                10.478994                            7.335606      -0.073731       1.973414                    0.998658      28.151729      79.889752       0.613213       0.416404      -1.071733       0.032199      -0.007943      -0.007012       0.033897       0.005440      -0.001924      -0.005124      -0.010974       0.007759      -0.009023      -0.001287       0.010310             13.468353      20.889030      -0.182729      -4.358823       5.744278      -0.082271      13.771750           0.001452
           40              C       3.651544       8.148126       1.894369      -0.115374      37.894222 0.51602437E+03  0.12679741E+05                                 9.874174                            7.633301      -0.129661       1.919966                    0.998989      30.801031      90.922310       0.588681       0.423434      -1.058350       0.016341      -0.006518       0.022718       0.028734       0.008059       0.026571       0.001209      -0.054972      -0.119697      -0.054910       0.005996       0.048914             11.610291      12.449489      -0.159499      -4.291759       5.493677       0.112228      16.887707           0.003284
           41              C      -1.124034       2.762499      16.482099      -0.124255      37.104059 0.48755770E+03  0.11734683E+05                                 9.528145                            7.262436       0.157440       2.008633                    0.999643      29.991973      85.774151       0.627323       0.405667      -1.076755       0.020494       0.006937      -0.024261       0.032507       0.002834      -0.020101      -0.004818       0.009680      -0.072709      -0.032710       0.006515       0.026195             11.242474       8.530798       2.113897       1.202656       6.284587       0.225946      18.912037           0.001780
           42              C      -1.120800       2.856076      15.080751      -0.113626      36.650757 0.48635675E+03  0.11709551E+05                                 9.483006                            7.269652       0.178393       2.019711                    0.999677      29.828058      85.581156       0.624334       0.407477      -1.074548       0.017025       0.003111       0.025449       0.030776      -0.001989       0.016035       0.009365       0.005539      -0.068770      -0.031141       0.010748       0.020393             11.115800       9.042044       2.180504      -0.142870       6.185396      -0.757168      18.119962           0.002958
           43              C       1.135812       3.039422      12.176427      -0.114049      37.053780 0.49164970E+03  0.11898543E+05                                 9.616445                            7.343686       0.167065       2.016231                    0.999700      30.135343      87.392718       0.615268       0.411343      -1.069358      -0.018729       0.007394      -0.026099       0.032964       0.005260       0.018540      -0.011183      -0.016698      -0.069698      -0.035520       0.012787       0.022733             11.257760      10.856417      -2.178055      -1.883139       5.744371       1.106969      17.172493           0.003628
           44              C       1.129169       3.045727      10.773849      -0.120786      37.894273 0.49833000E+03  0.12098467E+05                                 9.763553                            7.393277       0.151484       2.010565                    0.999663      30.241885      87.781219       0.613345       0.411328      -1.069590      -0.015100       0.007887       0.026939       0.031873       0.005293      -0.018997       0.005482      -0.014899      -0.066816      -0.033334       0.013045       0.020289             11.420316      11.442105      -2.221588       0.543236       5.633946       0.471010      17.184895           0.001114
           45              C       4.851863       8.113915       4.018017      -0.085953      36.385315 0.52017771E+03  0.12781785E+05                                 9.552633                            7.633386      -0.031987       1.954762                    0.998917      30.440799      89.272297       0.593407       0.420063      -1.062595      -0.000305      -0.007751      -0.040622       0.041356      -0.002587      -0.000977      -0.010098      -0.069636       0.041554      -0.041873       0.008658       0.033216             10.829410      16.506130      -0.197200       0.188509       5.492841       0.132647      10.489259           0.005298
           46              C       4.865900       8.105174       1.178398       0.064459      40.676245 0.45231616E+03  0.10719102E+05                                10.444141                            7.188668      -0.266311       1.916453                    0.998731      27.590616      79.136455       0.603259       0.428436      -1.058695       0.002657       0.000778       0.003155       0.004198       0.013001       0.001173       0.002684      -0.025359       0.024542      -0.022251       0.006972       0.015279             13.655848      11.636591      -0.320278      -0.079045       5.620329      -0.293941      23.710625           0.002445
           47              C      -0.034732       3.232414      17.249587       0.075820      39.413432 0.45265194E+03  0.10719958E+05                                10.261761                            7.192372      -0.259649       1.918642                    0.998922      27.483547      78.585353       0.603485       0.428560      -1.059517       0.001245      -0.000695      -0.007397       0.007534      -0.022799      -0.001528      -0.002383      -0.012983       0.059128      -0.033692       0.013695       0.019998             13.426061       8.819195       1.892343       0.026374       6.459432      -0.326749      24.999555           0.009178
           48              C      -0.012931       3.383859      14.395902       0.080433      37.071158 0.44336929E+03  0.10466846E+05                                 9.889802                            7.152547      -0.314588       1.904792                    0.998770      27.400132      78.736861       0.599610       0.432700      -1.054855       0.000240      -0.001570       0.006540       0.006731      -0.033144      -0.001845       0.002901      -0.032573       0.036685      -0.043043       0.011613       0.031430             12.476069       8.938973       1.918334       0.044806       6.179518      -0.128348      22.309716           0.008341
           49              C       0.003914       3.456055      12.902245       0.068598      38.701150 0.44640316E+03  0.10549309E+05                                10.129662                            7.144766      -0.280838       1.912511                    0.998792      27.501874      78.895258       0.604407       0.428825      -1.057946      -0.000309      -0.004023      -0.006713       0.007832       0.028942       0.001213      -0.001443      -0.030862       0.059379      -0.042746       0.019726       0.023021             12.925265      10.412275      -1.926290      -0.407770       5.959557       0.300310      22.403963           0.006958
           50              C       0.006403       3.503867      10.064208       0.084606      39.403503 0.42941721E+03  0.10029929E+05                                10.187850                            6.972121      -0.280915       1.916859                    0.998511      26.926856      76.296599       0.617740       0.424504      -1.062746       0.000794       0.002217      -0.002853       0.003699       0.024917      -0.000536      -0.006119      -0.073727       0.042166      -0.051547       0.012628       0.038920             13.082115      10.469827      -2.055661      -0.281355       6.018079       1.390974      22.758440           0.008952
           51              C      -0.030560       3.411250       8.580221       0.062283      40.797731 0.44366343E+03  0.10446291E+05                                10.391131                            7.081118      -0.227713       1.929718                    0.998786      27.275219      77.563629       0.613785       0.423820      -1.063305      -0.002715       0.001204       0.005322       0.006095       0.001059       0.001753       0.004373       0.055997       0.031940      -0.033766       0.010790       0.022976             13.444945       5.569488      -0.330549       0.117427      11.801621       1.008501      22.963727           0.001806
           52              C       0.003736       2.147189       7.969044      -0.131578      38.148397 0.51273009E+03  0.12554158E+05                                 9.824111                            7.539393       0.023961       1.971877                    0.999747      30.601523      89.601245       0.601717       0.415734      -1.065290      -0.004937       0.012878      -0.026888       0.030219      -0.002731      -0.005248      -0.025849       0.041621      -0.051646      -0.041143       0.011141       0.030002             11.587916       5.652150      -0.002659       0.282117      12.688589       4.440553      16.423011           0.001242
           53              C      -0.039713       2.021992       6.570509      -0.037036      42.499046 0.48041968E+03  0.11544513E+05                                10.647304                            7.365218      -0.149166       1.952510                    0.998782      28.289809      81.397531       0.601963       0.423430      -1.063049      -0.001399       0.040036       0.022024       0.045715      -0.002645      -0.002055       0.000653       0.003148      -0.016341      -0.005865      -0.000320       0.006185             13.700579       6.192276       0.205276       0.336539      20.659326       4.861186      14.250136           0.000729
           54              C      -0.096230       3.178207       5.778581      -0.105549      37.737351 0.50785641E+03  0.12422200E+05                                 9.802285                            7.546393      -0.014348       1.958728                    0.999482      30.495668      89.646770       0.595497       0.420503      -1.060800      -0.003965       0.008646       0.033604       0.034924       0.003699      -0.002507      -0.000929       0.087088       0.001319      -0.043936       0.000305       0.043631             11.502194       5.677395      -0.247136       0.235248      18.829700      -0.082962       9.999488           0.002454
           55              C      -0.115096       4.457956       6.363033      -0.014833      40.986961 0.45036265E+03  0.10606366E+05                                10.290421                            7.042555      -0.050086       1.982936                    0.999060      27.571550      77.516935       0.629756       0.412980      -1.073995       0.000828      -0.031351       0.020285       0.037351       0.000884       0.002709       0.001513       0.034931      -0.015791      -0.015073      -0.005341       0.020414             13.344828       5.345123      -0.352182       0.229147      20.570023      -4.444502      14.119338           0.001896
           56              C      -0.097102       4.564934       7.772468      -0.113619      36.991973 0.48822537E+03  0.11771991E+05                                 9.554221                            7.318518       0.150106       2.014138                    0.999610      29.806942      85.730866       0.617475       0.411393      -1.071419       0.000068      -0.011837      -0.022339       0.025282       0.006190       0.001730       0.017136       0.057184      -0.108867      -0.044846      -0.002712       0.047558             11.081385       4.961833      -0.305334       0.135284      12.365528      -3.126138      15.916794           0.003040
           57              C      -0.035245       0.686059       5.933485       0.567364      24.401691 0.25888130E+03  0.54226358E+04                                 7.927393                            5.761808      -0.089982       2.026775                    0.999351      22.773356      64.719492       0.608063       0.480893      -1.012166       0.002805      -0.034069      -0.021967       0.040634       0.001469      -0.005483      -0.021436       0.166728      -0.091487      -0.077830      -0.021049       0.098879              9.972069       4.885478       0.077499       0.096289      16.323509       4.732077       8.707220          -0.000613
           58              C      -0.139377       5.668638       5.494443       0.530273      27.224859 0.29759867E+03  0.63952580E+04                                 8.341890                            6.079430      -0.017790       2.037705                    0.999583      23.112507      64.550272       0.612002       0.465721      -1.029787       0.002959       0.052882      -0.012086       0.054327      -0.002866      -0.009772       0.019826       0.147341      -0.175091      -0.072660      -0.030895       0.103556             10.509615       4.724089      -0.029682       0.380424      17.303245      -4.318563       9.501512          -0.008856
           59              C       2.704042      -3.075483      13.641601       0.550418      26.116947 0.27293466E+03  0.57688254E+04                                 8.222217                            5.867045      -0.011335       2.048711                    0.999228      22.868847      64.396902       0.612726       0.472946      -1.020661       0.035974       0.014389      -0.010428       0.040124       0.031624       0.025450       0.030753      -0.156186      -0.079625      -0.079001      -0.027876       0.106877             10.512306      17.353181      -0.390488      -5.392706       4.988508      -0.646929       9.195227          -0.002855
           60              C       1.314255      -2.965445      14.278801      -0.027580      41.897830 0.48460689E+03  0.11624385E+05                                10.479008                            7.335621      -0.073743       1.973410                    0.998658      28.151765      79.889978       0.613211       0.416405      -1.071733      -0.032197       0.007943       0.007011       0.033895       0.005439      -0.001924      -0.005124      -0.010973       0.007758      -0.009022      -0.001287       0.010309             13.468343      20.888960      -0.182724      -4.358802       5.744281      -0.082272      13.771787           0.001454
           61              C       1.262617      -2.978473      15.688412      -0.115370      37.894113 0.51602277E+03  0.12679694E+05                                 9.874156                            7.633289      -0.129660       1.919967                    0.998989      30.801004      90.922254       0.588682       0.423434      -1.058350      -0.016341       0.006517      -0.022718       0.028734       0.008059       0.026570       0.001209      -0.054972      -0.119701      -0.054910       0.005996       0.048914             11.610259      12.449439      -0.159498      -4.291714       5.493664       0.112225      16.887676           0.003284
           62              C       6.038195       2.407154       1.100682      -0.124251      37.103968 0.48755627E+03  0.11734640E+05                                 9.528128                            7.262423       0.157439       2.008633                    0.999643      29.991929      85.773981       0.627323       0.405667      -1.076755      -0.020495      -0.006937       0.024260       0.032507       0.002833      -0.020102      -0.004818       0.009680      -0.072711      -0.032711       0.006516       0.026195             11.242452       8.530789       2.113896       1.202655       6.284575       0.225943      18.911993           0.001782
           63              C       6.034961       2.313577       2.502030      -0.113622      36.650690 0.48635559E+03  0.11709516E+05                                 9.482993                            7.269641       0.178393       2.019711                    0.999677      29.828030      85.581054       0.624335       0.407477      -1.074548      -0.017026      -0.003110      -0.025448       0.030776      -0.001990       0.016035       0.009366       0.005539      -0.068773      -0.031142       0.010749       0.020393             11.115785       9.042045       2.180506      -0.142860       6.185387      -0.757162      18.119922           0.002958
           64              C       3.778349       2.130231       5.406354      -0.114043      37.053630 0.49164732E+03  0.11898471E+05                                 9.616418                            7.343667       0.167067       2.016232                    0.999700      30.135272      87.392450       0.615269       0.411342      -1.069359       0.018730      -0.007393       0.026099       0.032964       0.005261       0.018540      -0.011184      -0.016698      -0.069700      -0.035521       0.012787       0.022734             11.257727      10.856399      -2.178052      -1.883126       5.744355       1.106960      17.172426           0.003628
           65              C       3.784992       2.123926       6.808932      -0.120786      37.894277 0.49833017E+03  0.12098471E+05                                 9.763552                            7.393277       0.151486       2.010565                    0.999663      30.241886      87.781206       0.613345       0.411328      -1.069590       0.015100      -0.007887      -0.026938       0.031873       0.005293      -0.018998       0.005482      -0.014899      -0.066817      -0.033335       0.013045       0.020289             11.420314      11.442108      -2.221589       0.543240       5.633946       0.471007      17.184888           0.001113
           66              C      -2.584164      -3.013350      13.623666       0.554515      25.596919 0.27336720E+03  0.57880835E+04                                 8.130560                            5.888106      -0.120106       2.012216                    0.998871      23.000829      65.112435       0.608249       0.475594      -1.017859      -0.034796       0.015183      -0.013825       0.040403      -0.017574      -0.017841      -0.008508      -0.170833      -0.086278      -0.079663      -0.022267       0.101930             10.243505      16.888400       0.389546       4.834028       4.773028       0.255315       9.069088          -0.002959
           67              C      -1.196285      -2.912416      14.267020      -0.022903      41.650476 0.48194019E+03  0.11544027E+05                                10.448427                            7.322282      -0.014961       1.994623                    0.998817      28.019017      79.446660       0.612930       0.417187      -1.071272       0.033288       0.005725       0.009473       0.035080      -0.005340       0.002224      -0.003490      -0.011536       0.010119      -0.009600       0.000519       0.009080             13.367734      20.497271      -0.004082       4.386216       5.647665       0.403794      13.958266           0.000787
           68              C      -1.157209      -2.873204      15.675577      -0.112301      37.733287 0.50226757E+03  0.12244725E+05                                 9.817695                            7.506198       0.011592       1.968955                    0.999456      30.370024      88.966913       0.597250       0.420665      -1.061290       0.016782       0.003404      -0.021570       0.027541      -0.000424      -0.024939       0.000823      -0.071420      -0.127269      -0.057044       0.000110       0.056934             11.591516      12.382433      -0.562491       4.208606       5.293856       0.028821      17.098261           0.004400
           69              C       3.848346       1.392318       1.031933      -0.120100      36.888990 0.49789857E+03  0.12093172E+05                                 9.607793                            7.408647       0.073638       1.985362                    0.999545      30.335946      88.258842       0.610012       0.413398      -1.067559       0.015362       0.003991       0.026046       0.030501      -0.003029       0.021602       0.004689       0.011834      -0.078399      -0.035512       0.007798       0.027715             11.396612       8.448245       1.900032      -1.153305       6.341388      -1.019420      19.400202           0.001505
           70              C       3.827962       1.343665       2.433809      -0.117579      37.295444 0.50523527E+03  0.12334533E+05                                 9.733527                            7.497075       0.026202       1.972480                    0.999343      30.469273      89.304447       0.601389       0.417178      -1.063561       0.016706       0.008746      -0.027359       0.033228      -0.007214      -0.014793       0.000097       0.004050      -0.089808      -0.034289       0.009061       0.025227             11.545708       9.150842       2.111685       0.255573       6.460528       0.134630      19.025755           0.003205
           71              C       6.032276       1.250183       5.394925      -0.118082      38.552641 0.53146499E+03  0.13156377E+05                                10.014520                            7.747970      -0.029023       1.953591                    0.998841      30.891260      91.541512       0.584133       0.423577      -1.058211      -0.020416       0.002703       0.030179       0.036536       0.000917      -0.017879       0.005047      -0.009507      -0.068852      -0.031859       0.014390       0.017468             11.653452      11.258662      -2.249464       1.229403       6.166944       0.309667      17.534751           0.004363
           72              C       6.025356       1.212257       6.798910      -0.118831      37.569873 0.49580163E+03  0.12026524E+05                                 9.699281                            7.370551       0.152822       2.017250                    0.999673      30.145687      87.576262       0.614541       0.410888      -1.069454      -0.017726      -0.001697      -0.028257       0.033400      -0.001375       0.018812      -0.003882      -0.022523      -0.066532      -0.033099       0.009848       0.023251             11.357790      11.059389      -2.170126      -1.480305       5.778198       1.285118      17.235784           0.000627
           73              C       0.062298      -2.944262      13.564764      -0.085944      36.385087 0.52017394E+03  0.12781673E+05                                 9.552598                            7.633359      -0.031985       1.954764                    0.998917      30.440706      89.272037       0.593407       0.420063      -1.062595       0.000305       0.007751       0.040621       0.041355      -0.002587      -0.000976      -0.010097      -0.069639       0.041547      -0.041873       0.008657       0.033217             10.829353      16.505989      -0.197201       0.188501       5.492817       0.132650      10.489254           0.005301
           74              C       0.048261      -2.935521      16.404383       0.064462      40.676177 0.45231598E+03  0.10719097E+05                                10.444133                            7.188669      -0.266310       1.916454                    0.998731      27.590596      79.136404       0.603259       0.428436      -1.058695      -0.002657      -0.000778      -0.003158       0.004199       0.013001       0.001173       0.002685      -0.025362       0.024539      -0.022251       0.006971       0.015280             13.655826      11.636585      -0.320279      -0.079043       5.620322      -0.293942      23.710570           0.002447
           75              C       4.948893       1.937239       0.333194       0.075838      39.413152 0.45264854E+03  0.10719861E+05                                10.261732                            7.192358      -0.259659       1.918641                    0.998922      27.483412      78.584979       0.603483       0.428561      -1.059516      -0.001245       0.000696       0.007399       0.007536      -0.022802      -0.001529      -0.002383      -0.012988       0.059117      -0.033694       0.013700       0.019994             13.426011       8.819179       1.892342       0.026378       6.459415      -0.326747      24.999440           0.009179
           76              C       4.927092       1.785794       3.186879       0.080447      37.070972 0.44336701E+03  0.10466781E+05                                 9.889782                            7.152538      -0.314598       1.904791                    0.998770      27.400039      78.736608       0.599609       0.432701      -1.054854      -0.000240       0.001572      -0.006543       0.006733      -0.033146      -0.001845       0.002901      -0.032578       0.036678      -0.043045       0.011611       0.031434             12.476035       8.938970       1.918335       0.044801       6.179507      -0.128348      22.309629           0.008343
           77              C       4.910247       1.713598       4.680536       0.068605      38.701050 0.44640221E+03  0.10549281E+05                                10.129651                            7.144763      -0.280843       1.912510                    0.998792      27.501825      78.895115       0.604406       0.428825      -1.057945       0.000309       0.004024       0.006715       0.007835       0.028943       0.001213      -0.001443      -0.030866       0.059375      -0.042747       0.019724       0.023023             12.925245      10.412277      -1.926292      -0.407777       5.959552       0.300309      22.403906           0.006960
           78              C       4.907758       1.665786       7.518573       0.084618      39.403305 0.42941480E+03  0.10029860E+05                                10.187827                            6.972109      -0.280923       1.916858                    0.998511      26.926763      76.296326       0.617740       0.424505      -1.062745      -0.000794      -0.002216       0.002852       0.003698       0.024919      -0.000536      -0.006120      -0.073729       0.042161      -0.051548       0.012626       0.038922             13.082081      10.469812      -2.055659      -0.281352       6.018067       1.390965      22.758363           0.008952
           79              C       4.944721       1.758403       9.002560       0.062283      40.797736 0.44366356E+03  0.10446295E+05                                10.391132                            7.081119      -0.227714       1.929718                    0.998786      27.275215      77.563611       0.613785       0.423820      -1.063305       0.002715      -0.001204      -0.005321       0.006094       0.001059       0.001753       0.004373       0.055997       0.031938      -0.033766       0.010790       0.022976             13.444948       5.569491      -0.330550       0.117428      11.801634       1.008492      22.963719           0.001806
           80              C       4.910425       3.022464       9.613737      -0.131574      38.148298 0.51272852E+03  0.12554109E+05                                 9.824094                            7.539381       0.023965       1.971879                    0.999747      30.601466      89.601024       0.601717       0.415734      -1.065290       0.004937      -0.012878       0.026887       0.030218      -0.002731      -0.005248      -0.025848       0.041622      -0.051647      -0.041143       0.011140       0.030003             11.587897       5.652142      -0.002659       0.282116      12.688584       4.440545      16.422963           0.001243
           81              C       4.953874       3.147661      11.012272      -0.037034      42.499005 0.48041852E+03  0.11544478E+05                                10.647301                            7.365210      -0.149161       1.952512                    0.998782      28.289765      81.397369       0.601963       0.423430      -1.063049       0.001399      -0.040035      -0.022023       0.045714      -0.002645      -0.002055       0.000653       0.003149      -0.016341      -0.005865      -0.000321       0.006185             13.700592       6.192277       0.205275       0.336537      20.659385       4.861199      14.250115           0.000729
           82              C       5.010391       1.991446      11.804200      -0.105547      37.737294 0.50785521E+03  0.12422158E+05                                 9.802269                            7.546380      -0.014337       1.958731                    0.999482      30.495587      89.646355       0.595498       0.420503      -1.060801       0.003964      -0.008646      -0.033604       0.034924       0.003699      -0.002507      -0.000928       0.087089       0.001319      -0.043936       0.000305       0.043631             11.502190       5.677390      -0.247137       0.235246      18.829740      -0.082980       9.999441           0.002452
           83              C       5.029257       0.711697      11.219748      -0.014838      40.986969 0.45036213E+03  0.10606345E+05                                10.290410                            7.042539      -0.050063       1.982943                    0.999060      27.571518      77.516673       0.629759       0.412979      -1.073996      -0.000828       0.031353      -0.020287       0.037353       0.000884       0.002709       0.001513       0.034930      -0.015793      -0.015073      -0.005341       0.020414             13.344842       5.345119      -0.352180       0.229147      20.570090      -4.444540      14.119315           0.001895
           84              C       5.011263       0.604719       9.810313      -0.113618      36.991935 0.48822452E+03  0.11771962E+05                                 9.554212                            7.318510       0.150112       2.014140                    0.999610      29.806896      85.730643       0.617476       0.411393      -1.071420      -0.000069       0.011837       0.022339       0.025282       0.006189       0.001730       0.017136       0.057183      -0.108867      -0.044846      -0.002711       0.047557             11.081384       4.961832      -0.305333       0.135283      12.365548      -3.126171      15.916772           0.003037
           85              C       4.949406       4.483594      11.649296       0.567363      24.401766 0.25888181E+03  0.54226523E+04                                 7.927420                            5.761820      -0.090003       2.026767                    0.999350      22.773430      64.719854       0.608061       0.480894      -1.012165      -0.002805       0.034068       0.021967       0.040633       0.001469      -0.005483      -0.021436       0.166729      -0.091488      -0.077830      -0.021050       0.098879              9.972119       4.885498       0.077494       0.096287      16.323621       4.732095       8.707239          -0.000612
           86              C       5.053538      -0.498985      12.088338       0.530292      27.223976 0.29758702E+03  0.63949483E+04                                 8.341714                            6.079308      -0.017786       2.037713                    0.999583      23.112175      64.549150       0.612009       0.465721      -1.029787      -0.002959      -0.052884       0.012088       0.054329      -0.002866      -0.009772       0.019827       0.147349      -0.175089      -0.072662      -0.030897       0.103559             10.509380       4.724002      -0.029673       0.380417      17.302814      -4.318409       9.501324          -0.008858
           87              O       8.572090       8.291981       3.302398      -0.522736      31.405685 0.47806196E+03  0.11178124E+05                                 7.975571                            6.770376       0.218172       2.128392                    0.998250      26.856058      69.993851       0.728532       0.359561      -1.136688      -0.005925      -0.009099      -0.002482       0.011138       0.023014      -0.041384      -0.003787       0.043190      -0.188327      -0.076191       0.001699       0.074492              9.160584      15.447245       0.667216       0.556647       5.269865       0.211296       6.764642           0.059834
           88              O       7.761627       8.234411       5.187800      -0.531347      29.472053 0.48181521E+03  0.11304006E+05                                 7.631688                            6.824122       0.303165       2.152004                    0.997622      27.166326      71.252643       0.720294       0.362447      -1.132806      -0.003697      -0.023310      -0.008702       0.025154      -0.001135       0.055301       0.012539      -0.062325       0.095522      -0.076062       0.013350       0.062712              8.327811       9.729484      -0.269152       2.578949       6.056350       0.052540       9.197600           0.073984
           89              O       1.173299       8.580707       3.302398      -0.522186      31.058699 0.47197424E+03  0.10994252E+05                                 7.914148                            6.721304       0.280055       2.152791                    0.998008      26.654571      69.209779       0.732552       0.358939      -1.137825      -0.002220      -0.016398      -0.001626       0.016627      -0.025499       0.042276       0.008880       0.038695      -0.194997      -0.081592       0.008143       0.073449              9.121614      15.242181      -1.176814      -1.165019       5.446636      -0.195583       6.676024           0.054274
           90              O       1.905652       8.032720       5.145601      -0.520085      28.952406 0.45556411E+03  0.10525680E+05                                 7.512508                            6.592965       0.395101       2.184467                    0.998504      26.761813      69.359061       0.740904       0.357802      -1.137953      -0.000247      -0.019249      -0.010103       0.021740       0.023615      -0.058685       0.007929      -0.046908       0.092452      -0.079137       0.014473       0.064664              8.325210       9.807161       0.600211      -3.143927       6.006068      -1.393592       9.162401           0.077904
           91              O      -0.075794       0.493265       4.696537      -0.570200      29.855206 0.48544983E+03  0.11401508E+05                                 7.678850                            6.824360       0.418048       2.191055                    0.998165      27.212319      71.223900       0.724899       0.359758      -1.135831       0.005300       0.006088       0.012598       0.014962       0.002532       0.000173       0.059541       0.057390       0.125216      -0.078996       0.007855       0.071141              8.448480       6.074100      -0.100648      -0.101521       9.911320       3.101209       9.360020           0.021026
           92              O      -0.003693      -0.392594       6.565410      -0.537292      28.538906 0.44226679E+03  0.10145613E+05                                 7.439706                            6.494427       0.402634       2.198636                    0.998028      26.481932      68.445025       0.746592       0.357626      -1.137806       0.000857       0.003474      -0.002534       0.004385       0.000824      -0.003010      -0.035228      -0.042318      -0.258195      -0.093980       0.021897       0.072083              8.335680       5.170976      -0.184541       0.066094      13.341742       0.698029       6.494321           0.014453
           93              O      -0.051166       6.942298       6.067466      -0.504546      36.792940 0.52824633E+03  0.12592098E+05                                 8.901381                            7.100703       0.302763       2.161340                    0.997570      26.756248      69.118110       0.717872       0.357929      -1.144449       0.009729      -0.022892       0.008470       0.026276       0.010336       0.003625       0.046970      -0.102670      -0.075482      -0.045449      -0.039621       0.085071             11.024146       6.247338       0.409654      -0.052852      20.182839      -2.298250       6.642263           0.182801
           94              O      -0.222383       5.548471       4.282814      -0.427520      22.241432 0.35388446E+03  0.76579898E+04                                 6.116985                            5.729035       0.852232       2.347882                    0.999217      25.274237      62.906081       0.813804       0.347803      -1.148754       0.000721       0.001414       0.019255       0.019320      -0.004237      -0.000693       0.006285       0.107306       0.022475      -0.058161       0.008066       0.050095              6.222371       4.484713      -0.093985       0.478635       6.297985      -0.861278       7.884414           0.128548
           95              O       3.740862      -3.411054      14.280383      -0.522094      31.056895 0.47194292E+03  0.10993330E+05                                 7.913804                            6.721054       0.280116       2.152818                    0.998009      26.653912      69.207274       0.732571       0.358936      -1.137828       0.002209       0.016397       0.001630       0.016625      -0.025498       0.042260       0.008872       0.038699      -0.194936      -0.081564       0.008128       0.073436              9.121159      15.241307      -1.176757      -1.164901       5.446432      -0.195577       6.675739           0.054338
           96              O       3.008509      -2.863067      12.437180      -0.520003      28.950795 0.45553211E+03  0.10524747E+05                                 7.512205                            6.592711       0.395163       2.184498                    0.998504      26.761041      69.356218       0.740923       0.357800      -1.137955       0.000242       0.019250       0.010106       0.021743       0.023609      -0.058676       0.007922      -0.046880       0.092443      -0.079116       0.014457       0.064659              8.324861       9.806689       0.600206      -3.143802       6.005837      -1.393531       9.162056           0.077960
           97              O      -3.657929      -3.122328      14.280383      -0.522581      31.402388 0.47800234E+03  0.11176359E+05                                 7.974942                            6.769898       0.218296       2.128448                    0.998250      26.854753      69.988823       0.728568       0.359555      -1.136695       0.005939       0.009100       0.002488       0.011148       0.023014      -0.041365      -0.003788       0.043207      -0.188214      -0.076147       0.001672       0.074475              9.159790      15.445770       0.667140       0.556505       5.269501       0.211266       6.764099           0.059938
           98              O      -2.847466      -3.064758      12.394981      -0.531196      29.469136 0.48175450E+03  0.11302206E+05                                 7.631134                            6.823648       0.303296       2.152065                    0.997622      27.164940      71.247426       0.720327       0.362442      -1.132811       0.003709       0.023310       0.008708       0.025159      -0.001136       0.055280       0.012538      -0.062265       0.095501      -0.076020       0.013324       0.062696              8.327182       9.728640      -0.269137       2.578764       6.055931       0.052537       9.196975           0.074086
           99              O       4.989955       4.676388      12.886244      -0.570203      29.855765 0.48546067E+03  0.11401835E+05                                 7.678969                            6.824454       0.417998       2.191034                    0.998165      27.212554      71.224928       0.724890       0.359760      -1.135829      -0.005300      -0.006088      -0.012598       0.014962       0.002531       0.000173       0.059539       0.057392       0.125214      -0.078995       0.007857       0.071138              8.448622       6.074199      -0.100656      -0.101525       9.911515       3.101254       9.360150           0.021025
          100              O       4.917854       5.562247      11.017371      -0.537281      28.539017 0.44226815E+03  0.10145654E+05                                 7.439731                            6.494440       0.402620       2.198631                    0.998028      26.481939      68.445113       0.746591       0.357626      -1.137806      -0.000857      -0.003475       0.002535       0.004386       0.000823      -0.003010      -0.035227      -0.042324      -0.258185      -0.093976       0.021892       0.072084              8.335723       5.170990      -0.184548       0.066090      13.341849       0.698024       6.494331           0.014459
          101              O       4.965327      -1.772645      11.515315      -0.504633      36.796200 0.52829929E+03  0.12593700E+05                                 8.901964                            7.101107       0.302645       2.161286                    0.997570      26.757284      69.122149       0.717843       0.357934      -1.144443      -0.009729       0.022888      -0.008466       0.026271       0.010336       0.003623       0.046971      -0.102666      -0.075537      -0.045464      -0.039610       0.085075             11.024954       6.247699       0.409697      -0.052859      20.184474      -2.298490       6.642690           0.182744
          102              O       5.136544      -0.378818      13.299967      -0.427617      22.242863 0.35391355E+03  0.76587850E+04                                 6.117289                            5.729305       0.852114       2.347835                    0.999217      25.274948      62.908756       0.813777       0.347807      -1.148750      -0.000721      -0.001418      -0.019244       0.019309      -0.004239      -0.000694       0.006288       0.107360       0.022523      -0.058197       0.008082       0.050114              6.222687       4.484914      -0.093988       0.478667       6.298338      -0.861321       7.884810           0.128476

******************************************************
Auxiliary information for the entire system
The total spin magnetic moment of the unit cell is   1.426228
The total net atomic charge of the unit cell is   0.000003
Accuracy of reproducing the electrostatic potential in the unit cell:
  The inner radius (bohr) =    5.0000
  The outer radius (bohr) =   12.0000
  Valid grid points have density less than (e/(bohr^3)) =    0.0001
  The number of valid grid points were=        55611
  The rms potential error without charges in kcal/mol is=      5.09898
  The rms potential error with partial charges in kcal/mol is=      0.76090
  The RRMSE value at monopole order=      0.14923
  The rms potential error with partial charges and cloud penetration in kcal/mol is=      0.79576
  The RRMSE value at monopole order with cloud penetration is=      0.15606
  The rms potential error with partial charges and atomic dipoles in kcal/mol is=      0.42335
  The RRMSE value at dipole order=      0.08303
  The rms potential error with partial charges, atomic dipoles and cloud penetration in kcal/mol is=      0.39374
  The RRMSE value at dipole order with cloud penetration=      0.07722

******************************************************
The electron densities and ab initio electrostatic potential were computed in VASP using the PBE functional and
projector augmented wave method. See the main text of the journal article for a description of computational details.
The atomic charges, dipoles, and quadrupoles were computed with the DDEC6 method as described in
(a) T. A. Manz and N. Gabaldon Limas, RSC Adv. 6 (2016) 47771-47801 DOI: 10.1039/c6ra04656h
(b) N. Gabaldon Limas and T. A. Manz, RSC Adv. 8 (2018) 2678-2707 DOI: 10.1039/c7ra11829e.
For each atom in the material, the electron cloud parameters were fit to the spherically averaged atom-in-material
electron density using radial positions for which this density was between 10^-4 and 10^-2 electrons per cubic bohr.
The polarizabilities, dispersion coefficients, and quantum Drude oscillator (QDO) parameters were fit using the MCLF method.
The magnetic structure of the system was optimized in VASP from the default ferromagnetic initial guess using spin polarization.
The atomic spin moments (ASMs) were computed on this optimized magnetic structure using the DDEC6 partition as inputs
to the method of T. A. Manz and D. S. Sholl, J. Chem. Theory Comput. 7 (2011) 4146-4164 DOI: 10.1021/ct200539n.
The RMSE and RRMSE were computed using a uniform grid with Ewald summation.
