# Supplementary material for: A collection of forcefield precursors for metal–organic frameworks
Source: RSC Adv. 2019 Nov 13;9(63):36492–507. doi: 10.1039/c9ra07327b (PMC9075174; doi:10.1039/c9ra07327b)
Supplement: RA-009-C9RA07327B-s4335 [file RA-009-C9RA07327B-s4335.xyz]

  136
jmolscript: load "" {1 1 1} spacegroup "x,y,z" unitcell [{      9.172600     0.000000     0.000000 }, {     -4.454798     8.632861     0.000000 }, {      0.000000     0.000000    22.344400 }]
Sm     7.456892     1.233204     0.194173     2.075814
Sm     1.847210     7.399657    11.366149     2.075741
Sm    -2.739090     7.399657    22.150227     2.075813
Sm     2.870592     1.233204    10.978251     2.075741
Ag     3.942530     1.548131     3.298704     0.333249
Ag     5.361572     7.084730    14.470904     0.333248
Ag     0.775272     7.084730    19.045696     0.333249
Ag    -0.643770     1.548131     7.873496     0.333248
H      4.842512     4.053992    19.397174     0.132331
H      0.547012     4.567647    20.856263     0.108992
H      3.599618     5.859986    18.791640     0.085591
H      3.898878     2.412885    20.733369     0.123455
H      8.443836     1.204284     4.880017     0.097213
H     -2.696314     7.013336     3.550525     0.133622
H     -3.005936     7.853314     7.422810     0.099837
H     -2.117074     6.591189     5.749214     0.127501
H      4.461590     4.578869     8.224974     0.132331
H     -0.415510     4.065214     9.684063     0.108989
H      5.704484     2.772875     7.619440     0.085591
H      5.405224     6.219976     9.561169     0.123455
H      0.860266     7.428577    16.052217     0.097214
H      2.827816     1.619525    14.722725     0.133617
H      3.137438     0.779547    18.595010     0.099836
H      2.248576     2.041672    16.921414     0.127501
H     -0.124710     4.578869     2.947226     0.132332
H      4.170790     4.065214     1.488137     0.108992
H      1.118184     2.772875     3.552760     0.085591
H      0.818924     6.219976     1.611031     0.123455
H     -3.726034     7.428577    17.464383     0.097212
H      7.414116     1.619525    18.793875     0.133623
H      7.723738     0.779547    14.921590     0.099837
H      6.834876     2.041672    16.595186     0.127501
H      0.256212     4.053992    14.119426     0.132331
H      5.133312     4.567647    12.660337     0.108989
H     -0.986682     5.859986    14.724960     0.085591
H     -0.687422     2.412885    12.783231     0.123455
H      3.857536     1.204284     6.292183     0.097214
H      1.889986     7.013336     7.621675     0.133617
H      1.580364     7.853314     3.749390     0.099836
H      2.469226     6.591189     5.422986     0.127501
C      2.095908     3.309839    20.918157    -0.065270
C      3.964542     4.134277    19.691896    -0.098423
C      1.416148     4.449377    20.545899     0.052848
C      3.216483     5.215975    19.342653     0.068020
C      1.426407     2.232458    21.724566     0.644064
C      3.404410     3.161354    20.487580    -0.047228
C     -0.092535     0.549050     5.053856     0.028092
C     -3.079152     7.502819     4.243202    -0.044458
C     -3.279193     8.009568     6.548026     0.087058
C     -4.011691     8.486966     3.980878    -0.064248
C     -2.728300     7.261963     5.548115    -0.124944
C      4.468402     0.178700     0.738036     0.503138
C     -0.030469     0.197693     2.601558     0.627932
C     -2.187350     4.386357     0.775127     0.495754
C     -1.964406     5.323022     9.745957    -0.065273
C      5.339560     4.498584     8.519696    -0.098423
C     -1.284646     4.183484     9.373699     0.052843
C      6.087619     3.416886     8.170453     0.068022
C     -1.294905     6.400403    10.552366     0.644044
C      5.899692     5.471507     9.315380    -0.047229
C      0.224037     8.083811    16.226056     0.028097
C      3.210654     1.130042    15.415402    -0.044465
C      3.410695     0.623293    17.720226     0.087056
C      4.143193     0.145895    15.153078    -0.064251
C      2.859802     1.370898    16.720315    -0.124942
C     -4.336900     8.454161    11.910236     0.503135
C      0.161971     8.435168    13.773758     0.627937
C      2.318852     4.246504    11.947327     0.495736
C      2.621894     5.323022     1.426243    -0.065270
C      0.753260     4.498584     2.652504    -0.098423
C      3.301654     4.183484     1.798501     0.052848
C      1.501319     3.416886     3.001747     0.068020
C      3.291395     6.400403     0.619834     0.644064
C      1.313392     5.471507     1.856820    -0.047227
C      4.810337     8.083811    17.290544     0.028092
C      7.796954     1.130042    18.101198    -0.044458
C      7.996995     0.623293    15.796374     0.087058
C      8.729493     0.145895    18.363522    -0.064248
C      7.446102     1.370898    16.796285    -0.124945
C      0.249400     8.454161    21.606364     0.503137
C      4.748271     8.435168    19.742842     0.627932
C      6.905152     4.246504    21.569273     0.495754
C      6.682208     3.309839    12.598443    -0.065273
C     -0.621758     4.134277    13.824704    -0.098423
C      6.002448     4.449377    12.970701     0.052844
C     -1.369817     5.215975    14.173947     0.068022
C      6.012707     2.232458    11.792034     0.644044
C     -1.181890     3.161354    13.029020    -0.047229
C      4.493765     0.549050     6.118344     0.028097
C      1.507148     7.502819     6.928998    -0.044465
C      1.307107     8.009568     4.624174     0.087056
C      0.574609     8.486966     7.191322    -0.064251
C      1.858000     7.261963     5.624085    -0.124942
C     -0.117898     0.178700    10.434164     0.503134
C      4.555831     0.197693     8.570642     0.627937
C      2.398950     4.386357    10.397073     0.495737
N      1.949783     5.398991    19.754907    -0.180034
N      0.254964     0.328912     6.322571    -0.173361
N      7.354319     3.233870     8.582707    -0.180035
N     -0.123462     8.303949    17.494771    -0.173361
N      2.768019     3.233870     2.589493    -0.180034
N      4.462838     8.303949    16.021829    -0.173360
N     -2.636517     5.398991    13.761693    -0.180035
N      4.841264     0.328912     4.849629    -0.173361
O      5.264340     1.005728     1.250840    -0.584847
O      0.330742     2.503530    22.271557    -0.660932
O      2.016382     1.130042    21.759647    -0.665070
O      7.005215     3.318472     1.426020    -0.598471
O     -0.953610     8.272007     1.315191    -0.583281
O     -2.138097     5.542297     1.244583    -0.617146
O      8.163640     0.965154     2.492965    -0.613912
O     -3.887948     8.330711     1.619075    -0.702882
O      4.039762     7.627133    12.423040    -0.584803
O     -0.199240     6.129331    11.099357    -0.660892
O     -1.884880     7.502819    10.587447    -0.665055
O      2.298887     5.314389    12.598220    -0.598408
O      1.085112     0.360854    12.487391    -0.583316
O      2.269599     3.090564    12.416783    -0.617154
O      1.140462     7.667707    13.665165    -0.613913
O      4.019450     0.302150    12.791275    -0.702876
O     -0.546538     7.627133    21.093560    -0.584847
O      4.387060     6.129331     0.072843    -0.660932
O      2.701420     7.502819     0.584753    -0.665070
O     -2.287413     5.314389    20.918380    -0.598472
O      5.671412     0.360854    21.029209    -0.583281
O      6.855899     3.090564    21.099817    -0.617146
O     -3.445838     7.667707    19.851435    -0.613912
O      8.605750     0.302150    20.725325    -0.702883
O      0.678040     1.005728     9.921360    -0.584803
O      4.917042     2.503530    11.245043    -0.660892
O      6.602682     1.130042    11.756953    -0.665055
O      2.418915     3.318472     9.746180    -0.598408
O      3.632690     8.272007     9.857009    -0.583316
O      2.448203     5.542297     9.927617    -0.617154
O      3.577340     0.965154     8.679235    -0.613913
O      0.698352     8.330711     9.553125    -0.702876

The following XYZ coordinates are in angstroms. Other properties are in atomic units.
The sperically averaged electron density of each atom fit to a function of the form exp(a - br)
eigen_1, eigen_2 and eigen_3 are the three eigenvalues of traceless quadrupole moment tensor
  atom number  atomic symbol              X              Y              Z     net charge C6 coefficient C8 coefficient C10 coefficient fluctuating dipole atomic polarizability isotropic forcefield polarizability              a              b squared Pearson coefficient          <r^3>          <r^4>         wp_QDO          m_QDO          q_QDO       dipole_x       dipole_y       dipole_z         dipole            Qxy            Qxz            Qyz     Q(x^2-y^2)  Q(3z^2 - R^2)        eigen_1        eigen_2        eigen_3 static polarizability      alpha(xx)      alpha(xy)      alpha(xz)      alpha(yy)      alpha(yz)      alpha(zz) atomic spin moment
            1             Sm       7.456892       1.233204       0.194173       2.075814     175.541553 0.41774267E+04  0.15240289E+06                                19.881248                           16.894185       2.593525       2.504886                    0.999701      80.114808     189.944731       0.655277       0.256210      -1.363301       0.003070      -0.001336      -0.012046       0.012503       0.023734      -0.035127       0.012382       0.005009       0.206826      -0.066574      -0.013590       0.080164             22.912865      25.055165       2.345276      -0.483728      26.594273      -0.891262      17.089155          -0.000018
            2             Sm       1.847210       7.399657      11.366149       2.075741     175.568349 0.41781860E+04  0.15243822E+06                                19.883655                           16.896110       2.593601       2.504899                    0.999701      80.118580     189.961286       0.655214       0.256222      -1.363279      -0.003057       0.001412      -0.012079       0.012539       0.023771       0.035017      -0.012354       0.005088       0.206857      -0.066564      -0.013549       0.080113             22.915724      25.058509       2.345505       0.484409      26.597597       0.890765      17.091065          -0.000018
            3             Sm      -2.739090       7.399657      22.150227       2.075813     175.541660 0.41774297E+04  0.15240304E+06                                19.881258                           16.894193       2.593525       2.504886                    0.999701      80.114818     189.944784       0.655277       0.256211      -1.363301      -0.003070       0.001336       0.012046       0.012503       0.023734      -0.035127       0.012382       0.005009       0.206826      -0.066574      -0.013591       0.080164             22.912876      25.055178       2.345278      -0.483728      26.594288      -0.891261      17.089163          -0.000018
            4             Sm       2.870592       1.233204      10.978251       2.075741     175.568421 0.41781880E+04  0.15243832E+06                                19.883662                           16.896115       2.593601       2.504899                    0.999701      80.118587     189.961322       0.655214       0.256222      -1.363279       0.003057      -0.001412       0.012079       0.012539       0.023771       0.035017      -0.012354       0.005088       0.206857      -0.066564      -0.013549       0.080113             22.915732      25.058518       2.345506       0.484410      26.597607       0.890766      17.091071          -0.000018
            5             Ag       3.942530       1.548131       3.298704       0.333249     179.825408 0.48420960E+04  0.18827944E+06                                25.298351                           22.789627       1.374846       2.090478                    0.998838      85.598116     228.711835       0.391619       0.402228      -1.185684       0.078136      -0.086685      -0.193851       0.226270       0.024223      -0.006923      -0.048843       0.084341      -0.019002      -0.076239       0.016452       0.059787             27.463164      22.404997      -8.396788       6.990008      27.093301      -8.774512      32.891193           0.000031
            6             Ag       5.361572       7.084730      14.470904       0.333248     179.825733 0.48421043E+04  0.18827984E+06                                25.298383                           22.789651       1.374842       2.090477                    0.998838      85.598147     228.711930       0.391619       0.402228      -1.185684      -0.078144       0.086682      -0.193848       0.226269       0.024221       0.006923       0.048839       0.084343      -0.019018      -0.076236       0.016449       0.059786             27.463203      22.405043      -8.396764      -6.990220      27.093480       8.774511      32.891086           0.000032
            7             Ag       0.775272       7.084730      19.045696       0.333249     179.825410 0.48420960E+04  0.18827945E+06                                25.298351                           22.789627       1.374846       2.090478                    0.998838      85.598116     228.711835       0.391619       0.402228      -1.185684      -0.078136       0.086685       0.193851       0.226270       0.024223      -0.006923      -0.048843       0.084341      -0.019002      -0.076239       0.016452       0.059787             27.463164      22.404997      -8.396788       6.990008      27.093301      -8.774512      32.891193           0.000032
            8             Ag      -0.643770       1.548131       7.873496       0.333248     179.825733 0.48421041E+04  0.18827983E+06                                25.298383                           22.789651       1.374842       2.090477                    0.998838      85.598145     228.711924       0.391619       0.402228      -1.185684       0.078144      -0.086683       0.193848       0.226269       0.024220       0.006923       0.048839       0.084343      -0.019018      -0.076235       0.016449       0.059786             27.463204      22.405042      -8.396764      -6.990220      27.093481       8.774513      32.891088           0.000031
            9              H       4.842512       4.053992      19.397174       0.132331       1.000672 0.71964870E+01  0.68676299E+02                                 1.645048                            1.565509      -0.883696       2.473580                    0.999265       3.279990       8.998292       0.502572       1.277091      -0.710619       0.040028      -0.001340      -0.006411       0.040560      -0.004484      -0.012207      -0.008401       0.004891      -0.019463      -0.018680       0.005397       0.013282              1.663105       2.167646      -0.087610      -0.221302       1.394477       0.024049       1.427192          -0.000002
           10              H       0.547012       4.567647      20.856263       0.108992       0.957924 0.69651662E+01  0.67109894E+02                                 1.697653                            1.614485      -1.215337       2.310389                    0.994805       3.708707      10.834242       0.452984       1.403356      -0.681843      -0.043979       0.006383       0.017472       0.047751      -0.002485      -0.006061       0.000907       0.010716      -0.023199      -0.009678      -0.002020       0.011698              1.718033       2.231800      -0.112400      -0.294478       1.469586      -0.001656       1.452712          -0.000002
           11              H       3.599618       5.859986      18.791640       0.085591       1.185218 0.85530390E+01  0.86189483E+02                                 1.910282                            1.752423      -1.195750       2.302127                    0.994361       3.848504      11.256434       0.451423       1.346445      -0.693422       0.027089       0.026600      -0.021856       0.043807      -0.000208      -0.012509      -0.006495       0.011622      -0.008124      -0.014382      -0.001911       0.016293              1.977500       1.691257       0.389358      -0.294196       2.319421      -0.614980       1.921821           0.000001
           12              H       3.898878       2.412885      20.733369       0.123455       0.868513 0.61452640E+01  0.57500552E+02                                 1.602534                            1.526176      -1.108861       2.364363                    0.996201       3.609398      10.459341       0.460548       1.421346      -0.678308       0.023907      -0.029536       0.012950       0.040145      -0.006914      -0.002753      -0.002691      -0.003203      -0.009964      -0.008354      -0.000417       0.008771              1.629984       1.585050      -0.340609       0.094479       1.927200      -0.184441       1.377702          -0.000000
           13              H       8.443836       1.204284       4.880017       0.097213       1.286551 0.10205677E+02  0.10721192E+03                                 2.001485                            1.906348      -1.326760       2.246437                    0.993627       3.903845      11.561118       0.436628       1.335346      -0.696641      -0.032978       0.035161      -0.013603       0.050089      -0.014222       0.000741      -0.006215      -0.004728      -0.031434      -0.013846      -0.006700       0.020547              2.009558       2.103321      -0.443899       0.097135       2.053636      -0.153859       1.871717           0.000001
           14              H      -2.696314       7.013336       3.550525       0.133622       0.950346 0.67018955E+01  0.63743070E+02                                 1.675160                            1.574528      -1.107997       2.375501                    0.996621       3.487380      10.013222       0.464233       1.387185      -0.686086       0.019363      -0.021215      -0.030158       0.041647      -0.009542      -0.001691       0.001069       0.004280      -0.000060      -0.009774      -0.000403       0.010177              1.713984       1.528501      -0.218174      -0.263497       1.598095       0.384909       2.015356          -0.000003
           15              H      -3.005936       7.853314       7.422810       0.099837       0.966946 0.66455556E+01  0.63046556E+02                                 1.686233                            1.558712      -1.031948       2.391875                    0.996823       3.620137      10.366465       0.470917       1.370982      -0.688404       0.016695      -0.006479       0.044467       0.047937      -0.012240       0.002796      -0.000484       0.006331       0.034381      -0.018432       0.005813       0.012619              1.753274       1.457968      -0.065588       0.277408       1.383609      -0.211014       2.418245          -0.000002
           16              H      -2.117074       6.591189       5.749214       0.127501       0.971408 0.69962298E+01  0.65885051E+02                                 1.579023                            1.518046      -0.727994       2.545832                    0.999865       3.146934       8.403805       0.526558       1.235200      -0.721036       0.025124      -0.028271       0.003738       0.038006      -0.016582       0.002770       0.003472      -0.005846       0.019285      -0.020750       0.007012       0.013738              1.581238       1.657132      -0.374116       0.138012       1.675544      -0.156841       1.411039           0.000001
           17              H       4.461590       4.578869       8.224974       0.132331       1.000678 0.71965438E+01  0.68677007E+02                                 1.645058                            1.565517      -0.883698       2.473578                    0.999265       3.280005       8.998357       0.502569       1.277094      -0.710618      -0.040027       0.001340      -0.006411       0.040560      -0.004484       0.012208       0.008401       0.004890      -0.019462      -0.018680       0.005398       0.013282              1.663115       2.167660      -0.087613       0.221304       1.394484      -0.024049       1.427199          -0.000002
           18              H      -0.415510       4.065214       9.684063       0.108989       0.957957 0.69654667E+01  0.67113534E+02                                 1.697691                            1.614519      -1.215380       2.310364                    0.994804       3.708788      10.834550       0.452980       1.403355      -0.681843       0.043978      -0.006384       0.017471       0.047750      -0.002485       0.006061      -0.000908       0.010717      -0.023198      -0.009677      -0.002020       0.011698              1.718071       2.231855      -0.112402       0.294488       1.469617       0.001657       1.452741          -0.000002
           19              H       5.704484       2.772875       7.619440       0.085591       1.185215 0.85530127E+01  0.86189185E+02                                 1.910283                            1.752423      -1.195753       2.302127                    0.994361       3.848502      11.256440       0.451422       1.346449      -0.693421      -0.027090      -0.026600      -0.021856       0.043808      -0.000208       0.012509       0.006496       0.011623      -0.008125      -0.014382      -0.001912       0.016294              1.977500       1.691256       0.389357       0.294196       2.319424       0.614981       1.921821           0.000001
           20              H       5.405224       6.219976       9.561169       0.123455       0.868513 0.61452712E+01  0.57500632E+02                                 1.602534                            1.526176      -1.108863       2.364362                    0.996201       3.609401      10.459349       0.460548       1.421345      -0.678308      -0.023907       0.029537       0.012949       0.040145      -0.006914       0.002753       0.002690      -0.003203      -0.009966      -0.008355      -0.000417       0.008772              1.629985       1.585053      -0.340612      -0.094479       1.927199       0.184441       1.377703          -0.000000
           21              H       0.860266       7.428577      16.052217       0.097214       1.286530 0.10205472E+02  0.10720931E+03                                 2.001469                            1.906333      -1.326759       2.246439                    0.993626       3.903830      11.561077       0.436627       1.335352      -0.696640       0.032979      -0.035161      -0.013604       0.050089      -0.014222      -0.000741       0.006215      -0.004729      -0.031436      -0.013847      -0.006700       0.020547              2.009543       2.103305      -0.443895      -0.097133       2.053620       0.153856       1.871703           0.000001
           22              H       2.827816       1.619525      14.722725       0.133617       0.950370 0.67021070E+01  0.63745636E+02                                 1.675191                            1.574556      -1.108024       2.375482                    0.996621       3.487449      10.013490       0.464228       1.387190      -0.686085      -0.019364       0.021216      -0.030155       0.041646      -0.009542       0.001691      -0.001069       0.004280      -0.000069      -0.009773      -0.000406       0.010179              1.714017       1.528526      -0.218179       0.263505       1.598122      -0.384920       2.015402          -0.000002
           23              H       3.137438       0.779547      18.595010       0.099836       0.966954 0.66456174E+01  0.63047297E+02                                 1.686241                            1.558719      -1.031955       2.391870                    0.996822       3.620157      10.366539       0.470916       1.370982      -0.688403      -0.016694       0.006479       0.044467       0.047937      -0.012240      -0.002795       0.000485       0.006331       0.034381      -0.018432       0.005813       0.012619              1.753283       1.457973      -0.065588      -0.277411       1.383615       0.211015       2.418262          -0.000002
           24              H       2.248576       2.041672      16.921414       0.127501       0.971407 0.69962218E+01  0.65884959E+02                                 1.579022                            1.518045      -0.727994       2.545832                    0.999865       3.146933       8.403802       0.526558       1.235200      -0.721036      -0.025124       0.028271       0.003738       0.038006      -0.016582      -0.002770      -0.003472      -0.005846       0.019285      -0.020750       0.007012       0.013738              1.581237       1.657129      -0.374115      -0.138012       1.675543       0.156840       1.411038           0.000002
           25              H      -0.124710       4.578869       2.947226       0.132332       1.000671 0.71964756E+01  0.68676164E+02                                 1.645047                            1.565508      -0.883694       2.473581                    0.999265       3.279987       8.998283       0.502572       1.277091      -0.710619      -0.040028       0.001341       0.006411       0.040560      -0.004484      -0.012207      -0.008401       0.004891      -0.019463      -0.018680       0.005397       0.013282              1.663104       2.167644      -0.087610      -0.221302       1.394476       0.024049       1.427191          -0.000002
           26              H       4.170790       4.065214       1.488137       0.108992       0.957925 0.69651694E+01  0.67109931E+02                                 1.697654                            1.614485      -1.215338       2.310388                    0.994805       3.708708      10.834245       0.452984       1.403356      -0.681843       0.043979      -0.006383      -0.017472       0.047751      -0.002485      -0.006061       0.000907       0.010716      -0.023199      -0.009678      -0.002020       0.011698              1.718033       2.231800      -0.112400      -0.294478       1.469587      -0.001656       1.452712          -0.000002
           27              H       1.118184       2.772875       3.552760       0.085591       1.185218 0.85530435E+01  0.86189539E+02                                 1.910283                            1.752423      -1.195750       2.302127                    0.994361       3.848505      11.256437       0.451423       1.346444      -0.693422      -0.027089      -0.026600       0.021856       0.043807      -0.000208      -0.012509      -0.006495       0.011622      -0.008124      -0.014382      -0.001911       0.016293              1.977500       1.691257       0.389358      -0.294196       2.319422      -0.614980       1.921821           0.000001
           28              H       0.818924       6.219976       1.611031       0.123455       0.868513 0.61452651E+01  0.57500565E+02                                 1.602534                            1.526176      -1.108861       2.364363                    0.996201       3.609398      10.459341       0.460548       1.421346      -0.678308      -0.023907       0.029536      -0.012950       0.040145      -0.006914      -0.002753      -0.002691      -0.003203      -0.009964      -0.008354      -0.000417       0.008771              1.629984       1.585050      -0.340609       0.094479       1.927201      -0.184441       1.377702          -0.000001
           29              H      -3.726034       7.428577      17.464383       0.097212       1.286550 0.10205670E+02  0.10721183E+03                                 2.001485                            1.906348      -1.326760       2.246437                    0.993627       3.903844      11.561115       0.436627       1.335346      -0.696641       0.032978      -0.035161       0.013603       0.050089      -0.014222       0.000741      -0.006215      -0.004728      -0.031434      -0.013846      -0.006700       0.020547              2.009558       2.103321      -0.443899       0.097135       2.053635      -0.153858       1.871716           0.000001
           30              H       7.414116       1.619525      18.793875       0.133623       0.950346 0.67018950E+01  0.63743068E+02                                 1.675160                            1.574528      -1.107996       2.375501                    0.996621       3.487380      10.013224       0.464233       1.387186      -0.686086      -0.019363       0.021215       0.030158       0.041647      -0.009542      -0.001691       0.001069       0.004280      -0.000060      -0.009774      -0.000403       0.010177              1.713984       1.528501      -0.218174      -0.263497       1.598095       0.384909       2.015356          -0.000002
           31              H       7.723738       0.779547      14.921590       0.099837       0.966947 0.66455579E+01  0.63046584E+02                                 1.686233                            1.558712      -1.031949       2.391874                    0.996823       3.620138      10.366469       0.470917       1.370982      -0.688403      -0.016695       0.006479      -0.044467       0.047937      -0.012240       0.002796      -0.000484       0.006331       0.034381      -0.018432       0.005813       0.012619              1.753274       1.457968      -0.065588       0.277408       1.383609      -0.211014       2.418246          -0.000001
           32              H       6.834876       2.041672      16.595186       0.127501       0.971408 0.69962248E+01  0.65884993E+02                                 1.579023                            1.518046      -0.727994       2.545832                    0.999865       3.146933       8.403802       0.526558       1.235200      -0.721036      -0.025124       0.028271      -0.003738       0.038006      -0.016582       0.002770       0.003472      -0.005846       0.019285      -0.020750       0.007012       0.013738              1.581238       1.657131      -0.374116       0.138012       1.675544      -0.156840       1.411038           0.000002
           33              H       0.256212       4.053992      14.119426       0.132331       1.000679 0.71965478E+01  0.68677053E+02                                 1.645058                            1.565517      -0.883698       2.473578                    0.999265       3.280006       8.998360       0.502569       1.277094      -0.710618       0.040027      -0.001340       0.006411       0.040560      -0.004484       0.012208       0.008401       0.004890      -0.019462      -0.018680       0.005398       0.013282              1.663115       2.167661      -0.087613       0.221304       1.394485      -0.024049       1.427200          -0.000002
           34              H       5.133312       4.567647      12.660337       0.108989       0.957956 0.69654659E+01  0.67113527E+02                                 1.697691                            1.614519      -1.215380       2.310363                    0.994804       3.708788      10.834551       0.452980       1.403355      -0.681842      -0.043978       0.006384      -0.017471       0.047750      -0.002485       0.006061      -0.000908       0.010717      -0.023198      -0.009677      -0.002020       0.011698              1.718071       2.231856      -0.112402       0.294488       1.469617       0.001657       1.452741          -0.000002
           35              H      -0.986682       5.859986      14.724960       0.085591       1.185215 0.85530121E+01  0.86189179E+02                                 1.910283                            1.752423      -1.195754       2.302127                    0.994361       3.848502      11.256441       0.451422       1.346449      -0.693421       0.027090       0.026600       0.021856       0.043808      -0.000208       0.012509       0.006496       0.011622      -0.008125      -0.014382      -0.001911       0.016294              1.977500       1.691256       0.389357       0.294196       2.319424       0.614981       1.921821           0.000001
           36              H      -0.687422       2.412885      12.783231       0.123455       0.868513 0.61452694E+01  0.57500616E+02                                 1.602535                            1.526176      -1.108863       2.364362                    0.996201       3.609401      10.459351       0.460548       1.421346      -0.678308       0.023907      -0.029537      -0.012949       0.040145      -0.006914       0.002753       0.002690      -0.003203      -0.009966      -0.008355      -0.000417       0.008772              1.629985       1.585053      -0.340612      -0.094479       1.927199       0.184441       1.377703          -0.000000
           37              H       3.857536       1.204284       6.292183       0.097214       1.286531 0.10205476E+02  0.10720935E+03                                 2.001469                            1.906333      -1.326759       2.246439                    0.993626       3.903831      11.561079       0.436627       1.335352      -0.696640      -0.032979       0.035161       0.013604       0.050089      -0.014222      -0.000741       0.006215      -0.004729      -0.031436      -0.013847      -0.006700       0.020547              2.009543       2.103305      -0.443895      -0.097133       2.053620       0.153856       1.871703           0.000001
           38              H       1.889986       7.013336       7.621675       0.133617       0.950370 0.67021079E+01  0.63745641E+02                                 1.675190                            1.574555      -1.108024       2.375482                    0.996621       3.487449      10.013487       0.464228       1.387189      -0.686085       0.019364      -0.021216       0.030155       0.041646      -0.009542       0.001691      -0.001069       0.004280      -0.000069      -0.009773      -0.000406       0.010179              1.714016       1.528526      -0.218179       0.263505       1.598121      -0.384920       2.015402          -0.000003
           39              H       1.580364       7.853314       3.749390       0.099836       0.966954 0.66456224E+01  0.63047354E+02                                 1.686242                            1.558720      -1.031955       2.391870                    0.996822       3.620158      10.366541       0.470916       1.370981      -0.688404       0.016694      -0.006479      -0.044467       0.047937      -0.012240      -0.002795       0.000485       0.006331       0.034381      -0.018432       0.005813       0.012619              1.753284       1.457973      -0.065588      -0.277411       1.383616       0.211015       2.418263          -0.000002
           40              H       2.469226       6.591189       5.422986       0.127501       0.971407 0.69962206E+01  0.65884944E+02                                 1.579022                            1.518045      -0.727994       2.545832                    0.999865       3.146933       8.403801       0.526558       1.235200      -0.721036       0.025124      -0.028271      -0.003738       0.038006      -0.016582      -0.002770      -0.003472      -0.005846       0.019285      -0.020750       0.007012       0.013738              1.581236       1.657129      -0.374115      -0.138012       1.675542       0.156840       1.411038           0.000001
           41              C       2.095908       3.309839      20.918157      -0.065270      33.032656 0.44788868E+03  0.10523231E+05                                 8.851169                            6.996653       0.163805       2.060013                    0.999413      27.236820      76.240173       0.636041       0.409866      -1.077088       0.022954       0.019907      -0.011392       0.032449      -0.005782       0.008993       0.018549       0.011972      -0.012888      -0.025849       0.010297       0.015553              9.892112      10.083991       0.921641      -2.378526      12.413051      -3.629502       7.179294           0.000002
           42              C       3.964542       4.134277      19.691896      -0.098423      27.727837 0.39941061E+03  0.92207426E+04                                 8.050271                            6.755676       0.076405       2.024015                    0.999030      28.115132      80.880962       0.619171       0.428498      -1.053464       0.008587       0.007120       0.048413       0.049682       0.005889       0.000933      -0.000253       0.006994      -0.016177      -0.005720      -0.003857       0.009577              8.471861       9.180644      -0.716392      -1.131814       9.960088      -2.401775       6.274850           0.000001
           43              C       1.416148       4.449377      20.545899       0.052848      26.648146 0.36723990E+03  0.83425090E+04                                 7.986046                            6.588862       0.012232       2.015045                    0.999109      27.165403      78.766377       0.608215       0.443305      -1.039473       0.030312       0.030001      -0.018872       0.046637       0.025923       0.006928       0.045896       0.030284       0.023964      -0.057719       0.004262       0.053456              8.561652       8.454177      -0.371387      -1.478918      10.668371      -3.034102       6.562406          -0.000001
           44              C       3.216483       5.215975      19.342653       0.068020      25.326575 0.34932043E+03  0.78382916E+04                                 7.702497                            6.384142       0.043521       2.025888                    0.999100      26.880840      77.510569       0.623873       0.437535      -1.042686      -0.024140       0.005328       0.052335       0.057880       0.040545      -0.004340       0.023604       0.014300       0.063542      -0.057418       0.017097       0.040321              8.144636       8.680173      -0.733496      -1.224624       9.559590      -2.613515       6.194144           0.000001
           45              C       1.426407       2.232458      21.724566       0.644064      20.510122 0.23523335E+03  0.48356668E+04                                 7.010598                            5.537206      -0.207959       1.996979                    0.999167      22.364216      64.036729       0.609586       0.488780      -1.002853      -0.021559      -0.044980       0.040588       0.064307       0.002809       0.066827       0.038873       0.044154       0.195984      -0.073729      -0.037943       0.111672              7.789022       8.076752       0.079621      -2.032496       9.634812      -1.503287       5.655501          -0.000001
           46              C       3.404410       3.161354      20.487580      -0.047228      28.395426 0.41908215E+03  0.98121837E+04                                 8.289056                            7.005899       0.007724       2.001740                    0.998994      28.266874      82.448912       0.595634       0.439197      -1.044820       0.003566       0.025514       0.014079       0.029358       0.009464       0.026921       0.030462      -0.013165       0.031002      -0.033892      -0.014744       0.048635              8.754193       9.853594       0.184355      -1.951596       9.770424      -2.381837       6.638559          -0.000003
           47              C      -0.092535       0.549050       5.053856       0.028092      29.092903 0.38125500E+03  0.87709348E+04                                 8.462705                            6.695834      -0.183943       1.932375                    0.999430      28.409258      83.782870       0.603741       0.440986      -1.037446       0.021248      -0.018859       0.029504       0.040959       0.020619       0.018300      -0.030358      -0.006986      -0.154907      -0.068182       0.019708       0.048475              9.444313       6.946801      -1.977873       0.363165       6.483160       0.168978      14.902978           0.000008
           48              C      -3.079152       7.502819       4.243202      -0.044458      29.357642 0.40794431E+03  0.94928485E+04                                 8.454405                            6.897518      -0.076096       1.971516                    0.999302      28.325283      82.522964       0.601858       0.437337      -1.045319      -0.003390       0.003388       0.011005       0.012003       0.019787      -0.003191       0.009001       0.009748      -0.068693      -0.027473      -0.004528       0.032001              9.131713       7.488001      -2.597620       1.289444       7.039818      -0.257218      12.867321          -0.000001
           49              C      -3.279193       8.009568       6.548026       0.087058      25.314658 0.34454134E+03  0.76853797E+04                                 7.697453                            6.352682       0.194581       2.088477                    0.999196      26.101483      74.434797       0.625141       0.439242      -1.044260      -0.025809       0.041891      -0.019804       0.053039       0.035904       0.010110      -0.017740       0.019709      -0.015232      -0.044979       0.005022       0.039957              8.250655       7.138273      -2.569569       0.600162       6.507535      -0.012565      11.106156           0.000004
           50              C      -4.011691       8.486966       3.980878      -0.064248      36.360917 0.46199050E+03  0.10978925E+05                                 9.574315                            7.198423       0.040312       2.020919                    0.999308      27.697887      78.907012       0.612783       0.420604      -1.066256       0.017310      -0.018637       0.018064       0.031197       0.000925      -0.011727       0.012487       0.000681      -0.041426      -0.023702       0.007842       0.015861             11.173718       8.218076      -2.811473       1.854518       7.579675      -0.691991      17.723402          -0.000000
           51              C      -2.728300       7.261963       5.548115      -0.124944      28.380831 0.40201556E+03  0.92659250E+04                                 8.055094                            6.693522       0.284811       2.080554                    0.999668      28.262958      80.385984       0.635861       0.417924      -1.063503      -0.002411       0.008139      -0.023927       0.025388      -0.017353       0.000152       0.011360       0.002525      -0.019748      -0.020017      -0.002790       0.022807              8.582974       6.892766      -2.268538       0.787564       6.642729      -0.063179      12.213427           0.000006
           52              C       4.468402       0.178700       0.738036       0.503138      22.609490 0.27645249E+03  0.59019592E+04                                 7.385553                            5.941568      -0.125518       1.999389                    0.999229      24.066188      69.640027       0.599125       0.478865      -1.010589      -0.018678       0.036729       0.126971       0.133490      -0.094853       0.033603      -0.048774      -0.080821      -0.174806      -0.075824      -0.073321       0.149145              8.155456       9.123474       2.408044      -0.516896       6.709578       1.195909       8.633316          -0.000000
           53              C      -0.030469       0.197693       2.601558       0.627932      21.363664 0.23746201E+03  0.48967458E+04                                 7.239722                            5.571969      -0.198680       1.999233                    0.999075      22.538907      64.799427       0.605812       0.490292      -1.001313      -0.009342       0.007600      -0.053884       0.055213       0.074493      -0.019025       0.004013      -0.058103      -0.224706      -0.083128      -0.034569       0.117697              8.255543       6.987157      -1.823706       0.851961       5.715309      -0.053509      12.064161          -0.000003
           54              C      -2.187350       4.386357       0.775127       0.495754      23.422375 0.28204289E+03  0.60314814E+04                                 7.459064                            5.956551      -0.096117       2.008202                    0.999210      23.942036      68.592064       0.607144       0.471743      -1.017752       0.008629       0.016752       0.141734       0.142982       0.006853      -0.013271       0.000329       0.239788      -0.220747      -0.083354      -0.074287       0.157641              8.219395       4.982525      -0.350957       0.431912      12.259266       0.418810       7.416395          -0.000004
           55              C      -1.964406       5.323022       9.745957      -0.065273      33.032860 0.44789274E+03  0.10523357E+05                                 8.851216                            6.996696       0.163782       2.060003                    0.999413      27.236984      76.240892       0.636037       0.409867      -1.077087      -0.022957      -0.019905      -0.011393       0.032451      -0.005783      -0.008995      -0.018549       0.011963      -0.012885      -0.025848       0.010294       0.015554              9.892158      10.084069       0.921641       2.378531      12.413083       3.629514       7.179323           0.000002
           56              C       5.339560       4.498584       8.519696      -0.098423      27.727908 0.39941169E+03  0.92207759E+04                                 8.050288                            6.755687       0.076386       2.024008                    0.999030      28.115190      80.881227       0.619170       0.428499      -1.053463      -0.008586      -0.007120       0.048411       0.049679       0.005890      -0.000932       0.000255       0.006993      -0.016182      -0.005722      -0.003856       0.009578              8.471880       9.180673      -0.716425       1.131812       9.960107       2.401783       6.274859           0.000000
           57              C      -1.284646       4.183484       9.373699       0.052843      26.648425 0.36724443E+03  0.83426455E+04                                 7.986115                            6.588912       0.012192       2.015029                    0.999109      27.165667      78.767541       0.608211       0.443306      -1.039472      -0.030314      -0.030003      -0.018874       0.046640       0.025920      -0.006930      -0.045898       0.030283       0.023969      -0.057718       0.004260       0.053458              8.561729       8.454273      -0.371378       1.478939      10.668457       3.034129       6.562457          -0.000001
           58              C       6.087619       3.416886       8.170453       0.068022      25.326579 0.34932026E+03  0.78382888E+04                                 7.702505                            6.384145       0.043498       2.025882                    0.999100      26.880835      77.510619       0.623872       0.437535      -1.042686       0.024139      -0.005328       0.052334       0.057879       0.040546       0.004341      -0.023604       0.014302       0.063534      -0.057418       0.017098       0.040321              8.144648       8.680176      -0.733503       1.224622       9.559620       2.613527       6.194149           0.000001
           59              C      -1.294905       6.400403      10.552366       0.644044      20.510579 0.23524044E+03  0.48358404E+04                                 7.010674                            5.537272      -0.207892       1.996995                    0.999168      22.364368      64.036978       0.609586       0.488777      -1.002856       0.021556       0.044979       0.040587       0.064304       0.002811      -0.066819      -0.038876       0.044157       0.195976      -0.073726      -0.037939       0.111665              7.789103       8.076871       0.079647       2.032494       9.634908       1.503351       5.655531          -0.000001
           60              C       5.899692       5.471507       9.315380      -0.047229      28.395494 0.41908348E+03  0.98122257E+04                                 8.289075                            7.005915       0.007711       2.001735                    0.998994      28.266946      82.449249       0.595633       0.439198      -1.044820      -0.003565      -0.025512       0.014078       0.029356       0.009464      -0.026920      -0.030461      -0.013166       0.030999      -0.033891      -0.014743       0.048634              8.754212       9.853655       0.184324       1.951599       9.770411       2.381832       6.638571          -0.000003
           61              C       0.224037       8.083811      16.226056       0.028097      29.092855 0.38125381E+03  0.87709022E+04                                 8.462708                            6.695831      -0.183958       1.932372                    0.999430      28.409188      83.782683       0.603740       0.440987      -1.037445      -0.021247       0.018860       0.029502       0.040957       0.020620      -0.018300       0.030359      -0.006987      -0.154910      -0.068184       0.019708       0.048476              9.444327       6.946797      -1.977871      -0.363160       6.483159      -0.168993      14.903025           0.000009
           62              C       3.210654       1.130042      15.415402      -0.044465      29.357964 0.40794993E+03  0.94930179E+04                                 8.454474                            6.897570      -0.076106       1.971509                    0.999302      28.325548      82.524070       0.601855       0.437337      -1.045318       0.003389      -0.003385       0.011009       0.012006       0.019784       0.003193      -0.009002       0.009748      -0.068717      -0.027480      -0.004524       0.032003              9.131785       7.488027      -2.597625      -1.289416       7.039854       0.257182      12.867475          -0.000000
           63              C       3.410695       0.623293      17.720226       0.087056      25.314749 0.34454270E+03  0.76854194E+04                                 7.697476                            6.352697       0.194574       2.088474                    0.999196      26.101558      74.435113       0.625140       0.439243      -1.044259       0.025811      -0.041889      -0.019804       0.053039       0.035903      -0.010109       0.017742       0.019709      -0.015229      -0.044979       0.005023       0.039956              8.250682       7.138269      -2.569567      -0.600159       6.507549       0.012552      11.106227           0.000005
           64              C       4.143193       0.145895      15.153078      -0.064251      36.361078 0.46199369E+03  0.10979021E+05                                 9.574346                            7.198451       0.040300       2.020914                    0.999308      27.697990      78.907414       0.612781       0.420604      -1.066256      -0.017306       0.018635       0.018069       0.031197       0.000927       0.011724      -0.012484       0.000681      -0.041442      -0.023703       0.007846       0.015856             11.173747       8.218091      -2.811487      -1.854474       7.579700       0.691955      17.723450          -0.000000
           65              C       2.859802       1.370898      16.720315      -0.124942      28.380809 0.40201469E+03  0.92659015E+04                                 8.055095                            6.693517       0.284804       2.080552                    0.999668      28.262934      80.385943       0.635861       0.417925      -1.063502       0.002412      -0.008139      -0.023928       0.025389      -0.017353      -0.000152      -0.011360       0.002525      -0.019752      -0.020016      -0.002791       0.022807              8.582977       6.892743      -2.268527      -0.787554       6.642719       0.063165      12.213468           0.000006
           66              C      -4.336900       8.454161      11.910236       0.503135      22.609876 0.27645745E+03  0.59020926E+04                                 7.385662                            5.941642      -0.125569       1.999371                    0.999229      24.066347      69.640692       0.599118       0.478868      -1.010587       0.018683      -0.036722       0.126974       0.133492      -0.094856      -0.033604       0.048777      -0.080818      -0.174792      -0.075821      -0.073324       0.149146              8.155589       9.123701       2.408130       0.517001       6.709682      -1.195873       8.633384          -0.000000
           67              C       0.161971       8.435168      13.773758       0.627937      21.363347 0.23745608E+03  0.48965797E+04                                 7.239524                            5.571810      -0.198788       1.999197                    0.999074      22.538648      64.797827       0.605837       0.490276      -1.001324       0.009338      -0.007595      -0.053891       0.055219       0.074496       0.019028      -0.004017      -0.058103      -0.224675      -0.083124      -0.034571       0.117695              8.255309       6.986938      -1.823645      -0.851732       5.715180       0.053365      12.063810          -0.000003
           68              C       2.318852       4.246504      11.947327       0.495736      23.422793 0.28204796E+03  0.60316028E+04                                 7.459076                            5.956548      -0.096113       2.008197                    0.999210      23.942158      68.591964       0.607154       0.471734      -1.017759      -0.008631      -0.016762       0.141731       0.142979       0.006854       0.013269      -0.000332       0.239777      -0.220751      -0.083348      -0.074288       0.157636              8.219429       4.982519      -0.350973      -0.431899      12.259386      -0.418916       7.416383          -0.000004
           69              C       2.621894       5.323022       1.426243      -0.065270      33.032652 0.44788863E+03  0.10523229E+05                                 8.851168                            6.996653       0.163806       2.060013                    0.999413      27.236818      76.240165       0.636041       0.409866      -1.077088      -0.022954      -0.019907       0.011392       0.032449      -0.005782       0.008993       0.018549       0.011972      -0.012888      -0.025849       0.010297       0.015553              9.892111      10.083990       0.921641      -2.378526      12.413050      -3.629502       7.179294           0.000002
           70              C       0.753260       4.498584       2.652504      -0.098423      27.727843 0.39941074E+03  0.92207462E+04                                 8.050272                            6.755677       0.076406       2.024015                    0.999030      28.115135      80.880970       0.619171       0.428498      -1.053464      -0.008587      -0.007119      -0.048413       0.049682       0.005889       0.000933      -0.000253       0.006994      -0.016177      -0.005720      -0.003857       0.009577              8.471861       9.180644      -0.716393      -1.131814       9.960090      -2.401775       6.274850           0.000000
           71              C       3.301654       4.183484       1.798501       0.052848      26.648143 0.36723984E+03  0.83425074E+04                                 7.986045                            6.588862       0.012231       2.015045                    0.999109      27.165401      78.766372       0.608215       0.443305      -1.039473      -0.030312      -0.030001       0.018872       0.046637       0.025923       0.006928       0.045896       0.030283       0.023964      -0.057719       0.004262       0.053456              8.561651       8.454177      -0.371386      -1.478918      10.668371      -3.034102       6.562406          -0.000001
           72              C       1.501319       3.416886       3.001747       0.068020      25.326579 0.34932050E+03  0.78382936E+04                                 7.702498                            6.384143       0.043520       2.025888                    0.999100      26.880844      77.510585       0.623873       0.437535      -1.042686       0.024140      -0.005328      -0.052335       0.057880       0.040545      -0.004340       0.023604       0.014300       0.063541      -0.057417       0.017097       0.040321              8.144637       8.680174      -0.733496      -1.224624       9.559592      -2.613516       6.194145           0.000001
           73              C       3.291395       6.400403       0.619834       0.644064      20.510121 0.23523334E+03  0.48356666E+04                                 7.010598                            5.537206      -0.207959       1.996979                    0.999167      22.364215      64.036726       0.609586       0.488780      -1.002853       0.021559       0.044980      -0.040588       0.064307       0.002809       0.066827       0.038873       0.044154       0.195984      -0.073729      -0.037943       0.111672              7.789022       8.076752       0.079620      -2.032496       9.634811      -1.503287       5.655501          -0.000001
           74              C       1.313392       5.471507       1.856820      -0.047227      28.395423 0.41908210E+03  0.98121821E+04                                 8.289055                            7.005898       0.007724       2.001740                    0.998994      28.266872      82.448904       0.595634       0.439197      -1.044820      -0.003566      -0.025514      -0.014079       0.029358       0.009464       0.026921       0.030462      -0.013165       0.031002      -0.033892      -0.014744       0.048635              8.754192       9.853593       0.184355      -1.951596       9.770424      -2.381836       6.638558          -0.000003
           75              C       4.810337       8.083811      17.290544       0.028092      29.092904 0.38125502E+03  0.87709354E+04                                 8.462705                            6.695834      -0.183944       1.932375                    0.999430      28.409257      83.782868       0.603741       0.440986      -1.037446      -0.021248       0.018859      -0.029504       0.040959       0.020619       0.018300      -0.030358      -0.006987      -0.154907      -0.068182       0.019708       0.048475              9.444313       6.946801      -1.977873       0.363165       6.483160       0.168978      14.902978           0.000009
           76              C       7.796954       1.130042      18.101198      -0.044458      29.357645 0.40794435E+03  0.94928496E+04                                 8.454405                            6.897518      -0.076096       1.971516                    0.999302      28.325285      82.522968       0.601859       0.437337      -1.045319       0.003390      -0.003387      -0.011005       0.012003       0.019787      -0.003191       0.009001       0.009748      -0.068693      -0.027473      -0.004528       0.032001              9.131713       7.488001      -2.597620       1.289444       7.039818      -0.257218      12.867321           0.000000
           77              C       7.996995       0.623293      15.796374       0.087058      25.314659 0.34454135E+03  0.76853801E+04                                 7.697454                            6.352683       0.194580       2.088477                    0.999196      26.101484      74.434805       0.625141       0.439242      -1.044260       0.025809      -0.041891       0.019804       0.053039       0.035904       0.010110      -0.017740       0.019709      -0.015232      -0.044979       0.005022       0.039957              8.250656       7.138274      -2.569569       0.600162       6.507536      -0.012565      11.106157           0.000005
           78              C       8.729493       0.145895      18.363522      -0.064248      36.360909 0.46199038E+03  0.10978921E+05                                 9.574313                            7.198422       0.040312       2.020919                    0.999308      27.697883      78.906997       0.612783       0.420604      -1.066256      -0.017310       0.018637      -0.018064       0.031197       0.000925      -0.011727       0.012487       0.000681      -0.041426      -0.023702       0.007842       0.015861             11.173716       8.218075      -2.811473       1.854518       7.579674      -0.691991      17.723399          -0.000000
           79              C       7.446102       1.370898      16.796285      -0.124945      28.380840 0.40201574E+03  0.92659305E+04                                 8.055097                            6.693524       0.284810       2.080554                    0.999668      28.262964      80.386012       0.635861       0.417925      -1.063503       0.002411      -0.008139       0.023927       0.025388      -0.017353       0.000152       0.011360       0.002524      -0.019748      -0.020017      -0.002790       0.022807              8.582977       6.892768      -2.268538       0.787565       6.642731      -0.063178      12.213433           0.000006
           80              C       0.249400       8.454161      21.606364       0.503137      22.609496 0.27645258E+03  0.59019616E+04                                 7.385555                            5.941570      -0.125518       1.999389                    0.999229      24.066193      69.640047       0.599125       0.478865      -1.010589       0.018678      -0.036729      -0.126971       0.133490      -0.094853       0.033603      -0.048774      -0.080821      -0.174807      -0.075824      -0.073321       0.149145              8.155458       9.123476       2.408045      -0.516896       6.709579       1.195909       8.633318          -0.000000
           81              C       4.748271       8.435168      19.742842       0.627932      21.363664 0.23746202E+03  0.48967460E+04                                 7.239723                            5.571970      -0.198681       1.999233                    0.999075      22.538908      64.799434       0.605812       0.490292      -1.001313       0.009342      -0.007600       0.053884       0.055213       0.074493      -0.019025       0.004013      -0.058103      -0.224706      -0.083128      -0.034569       0.117697              8.255543       6.987158      -1.823706       0.851961       5.715310      -0.053509      12.064162          -0.000003
           82              C       6.905152       4.246504      21.569273       0.495754      23.422371 0.28204282E+03  0.60314798E+04                                 7.459064                            5.956551      -0.096118       2.008201                    0.999210      23.942035      68.592068       0.607144       0.471743      -1.017751      -0.008629      -0.016753      -0.141734       0.142982       0.006853      -0.013272       0.000329       0.239789      -0.220747      -0.083354      -0.074287       0.157641              8.219395       4.982525      -0.350957       0.431912      12.259267       0.418810       7.416395          -0.000004
           83              C       6.682208       3.309839      12.598443      -0.065273      33.032860 0.44789276E+03  0.10523357E+05                                 8.851216                            6.996696       0.163783       2.060004                    0.999413      27.236984      76.240891       0.636037       0.409867      -1.077087       0.022957       0.019905       0.011393       0.032451      -0.005783      -0.008995      -0.018549       0.011963      -0.012886      -0.025848       0.010294       0.015554              9.892158      10.084069       0.921641       2.378531      12.413082       3.629513       7.179323           0.000002
           84              C      -0.621758       4.134277      13.824704      -0.098423      27.727913 0.39941177E+03  0.92207784E+04                                 8.050289                            6.755687       0.076386       2.024008                    0.999030      28.115194      80.881244       0.619170       0.428499      -1.053463       0.008586       0.007120      -0.048411       0.049680       0.005890      -0.000932       0.000255       0.006993      -0.016182      -0.005722      -0.003856       0.009578              8.471881       9.180675      -0.716425       1.131813       9.960109       2.401784       6.274860           0.000001
           85              C       6.002448       4.449377      12.970701       0.052844      26.648412 0.36724421E+03  0.83426391E+04                                 7.986112                            6.588910       0.012193       2.015029                    0.999109      27.165658      78.767499       0.608211       0.443306      -1.039472       0.030314       0.030003       0.018874       0.046640       0.025919      -0.006930      -0.045898       0.030283       0.023969      -0.057718       0.004260       0.053458              8.561725       8.454270      -0.371378       1.478938      10.668451       3.034127       6.562454          -0.000001
           86              C      -1.369817       5.215975      14.173947       0.068022      25.326581 0.34932031E+03  0.78382902E+04                                 7.702506                            6.384146       0.043498       2.025882                    0.999100      26.880837      77.510630       0.623872       0.437535      -1.042686      -0.024139       0.005328      -0.052335       0.057879       0.040546       0.004341      -0.023603       0.014301       0.063534      -0.057418       0.017098       0.040321              8.144649       8.680177      -0.733503       1.224622       9.559621       2.613527       6.194149           0.000001
           87              C       6.012707       2.232458      11.792034       0.644044      20.510579 0.23524045E+03  0.48358407E+04                                 7.010674                            5.537272      -0.207891       1.996995                    0.999168      22.364368      64.036975       0.609586       0.488777      -1.002856      -0.021556      -0.044979      -0.040587       0.064304       0.002811      -0.066819      -0.038875       0.044157       0.195976      -0.073726      -0.037939       0.111665              7.789103       8.076871       0.079647       2.032494       9.634907       1.503350       5.655530          -0.000001
           88              C      -1.181890       3.161354      13.029020      -0.047229      28.395492 0.41908346E+03  0.98122250E+04                                 8.289075                            7.005915       0.007712       2.001735                    0.998994      28.266945      82.449243       0.595633       0.439198      -1.044820       0.003565       0.025512      -0.014078       0.029356       0.009464      -0.026920      -0.030461      -0.013166       0.030999      -0.033891      -0.014743       0.048634              8.754212       9.853654       0.184324       1.951599       9.770410       2.381832       6.638571          -0.000003
           89              C       4.493765       0.549050       6.118344       0.028097      29.092855 0.38125381E+03  0.87709021E+04                                 8.462708                            6.695831      -0.183958       1.932372                    0.999430      28.409188      83.782686       0.603740       0.440987      -1.037445       0.021247      -0.018860      -0.029502       0.040957       0.020620      -0.018300       0.030359      -0.006987      -0.154910      -0.068184       0.019708       0.048476              9.444328       6.946797      -1.977871      -0.363160       6.483160      -0.168992      14.903026           0.000009
           90              C       1.507148       7.502819       6.928998      -0.044465      29.357962 0.40794988E+03  0.94930165E+04                                 8.454473                            6.897569      -0.076106       1.971509                    0.999302      28.325547      82.524063       0.601855       0.437337      -1.045318      -0.003389       0.003385      -0.011009       0.012006       0.019784       0.003193      -0.009002       0.009748      -0.068717      -0.027480      -0.004523       0.032003              9.131785       7.488026      -2.597625      -1.289416       7.039854       0.257182      12.867474          -0.000001
           91              C       1.307107       8.009568       4.624174       0.087056      25.314751 0.34454272E+03  0.76854198E+04                                 7.697477                            6.352697       0.194574       2.088474                    0.999196      26.101560      74.435121       0.625140       0.439243      -1.044259      -0.025811       0.041889       0.019804       0.053039       0.035903      -0.010109       0.017742       0.019710      -0.015229      -0.044979       0.005023       0.039956              8.250682       7.138269      -2.569567      -0.600160       6.507549       0.012552      11.106228           0.000004
           92              C       0.574609       8.486966       7.191322      -0.064251      36.361074 0.46199364E+03  0.10979020E+05                                 9.574345                            7.198450       0.040300       2.020914                    0.999308      27.697988      78.907404       0.612781       0.420604      -1.066256       0.017306      -0.018635      -0.018069       0.031197       0.000927       0.011724      -0.012484       0.000681      -0.041442      -0.023703       0.007846       0.015856             11.173746       8.218090      -2.811487      -1.854474       7.579699       0.691955      17.723448          -0.000001
           93              C       1.858000       7.261963       5.624085      -0.124942      28.380821 0.40201491E+03  0.92659080E+04                                 8.055098                            6.693520       0.284803       2.080552                    0.999668      28.262942      80.385977       0.635861       0.417925      -1.063502      -0.002412       0.008139       0.023928       0.025389      -0.017353      -0.000152      -0.011360       0.002525      -0.019752      -0.020016      -0.002791       0.022807              8.582980       6.892745      -2.268527      -0.787554       6.642721       0.063165      12.213472           0.000006
           94              C      -0.117898       0.178700      10.434164       0.503134      22.609886 0.27645759E+03  0.59020964E+04                                 7.385664                            5.941644      -0.125569       1.999371                    0.999229      24.066355      69.640722       0.599118       0.478868      -1.010587      -0.018683       0.036722      -0.126974       0.133492      -0.094856      -0.033604       0.048777      -0.080818      -0.174792      -0.075821      -0.073324       0.149146              8.155592       9.123704       2.408131       0.517001       6.709683      -1.195873       8.633387          -0.000000
           95              C       4.555831       0.197693       8.570642       0.627937      21.363348 0.23745609E+03  0.48965800E+04                                 7.239525                            5.571810      -0.198788       1.999197                    0.999074      22.538649      64.797833       0.605837       0.490276      -1.001324      -0.009338       0.007595       0.053891       0.055219       0.074496       0.019028      -0.004017      -0.058103      -0.224675      -0.083124      -0.034571       0.117695              8.255310       6.986938      -1.823645      -0.851732       5.715181       0.053365      12.063811          -0.000003
           96              C       2.398950       4.386357      10.397073       0.495737      23.422786 0.28204786E+03  0.60316000E+04                                 7.459074                            5.956546      -0.096112       2.008197                    0.999210      23.942152      68.591939       0.607154       0.471734      -1.017759       0.008631       0.016762      -0.141731       0.142979       0.006854       0.013269      -0.000332       0.239777      -0.220751      -0.083348      -0.074288       0.157636              8.219427       4.982518      -0.350973      -0.431899      12.259382      -0.418916       7.416382          -0.000004
           97              N       1.949783       5.398991      19.754907      -0.180034      33.282237 0.49921407E+03  0.11940760E+05                                 8.593871                            7.210334       0.105727       2.060261                    0.999315      27.435602      75.182451       0.655701       0.390531      -1.100300       0.063828      -0.087833       0.058193       0.123186       0.026335      -0.039178       0.002643       0.046388      -0.051487      -0.047078      -0.012958       0.060036              9.163105       9.987156      -0.296650      -1.682896      10.160214      -3.102364       7.341945          -0.000000
           98              N       0.254964       0.328912       6.322571      -0.173361      35.266015 0.49319937E+03  0.11766376E+05                                 8.952576                            7.168189       0.071201       2.050029                    0.999478      27.332932      74.911782       0.657140       0.390686      -1.099706       0.054191      -0.065583      -0.081861       0.118063      -0.007206       0.037294      -0.037919       0.012175       0.045730      -0.047089      -0.014257       0.061346              9.965825       8.261220      -2.943622       0.930408       7.451992      -0.209544      14.184264           0.000003
           99              N       7.354319       3.233870       8.582707      -0.180035      33.282383 0.49921639E+03  0.11940834E+05                                 8.593907                            7.210357       0.105716       2.060257                    0.999315      27.435676      75.182807       0.655699       0.390531      -1.100299      -0.063827       0.087834       0.058191       0.123186       0.026335       0.039178      -0.002642       0.046388      -0.051489      -0.047077      -0.012959       0.060036              9.163148       9.987181      -0.296635       1.682906      10.160283       3.102396       7.341979          -0.000000
          100              N      -0.123462       8.303949      17.494771      -0.173361      35.266066 0.49320033E+03  0.11766406E+05                                 8.952589                            7.168197       0.071194       2.050027                    0.999478      27.332965      74.911923       0.657140       0.390686      -1.099706      -0.054190       0.065584      -0.081861       0.118064      -0.007207      -0.037293       0.037920       0.012175       0.045730      -0.047089      -0.014257       0.061346              9.965842       8.261209      -2.943616      -0.930407       7.451996       0.209523      14.184322           0.000003
          101              N       2.768019       3.233870       2.589493      -0.180034      33.282238 0.49921411E+03  0.11940761E+05                                 8.593872                            7.210335       0.105727       2.060261                    0.999315      27.435603      75.182456       0.655701       0.390531      -1.100300      -0.063828       0.087832      -0.058193       0.123186       0.026335      -0.039178       0.002643       0.046387      -0.051487      -0.047078      -0.012958       0.060036              9.163106       9.987157      -0.296650      -1.682897      10.160215      -3.102364       7.341945          -0.000001
          102              N       4.462838       8.303949      16.021829      -0.173360      35.265999 0.49319910E+03  0.11766368E+05                                 8.952573                            7.168187       0.071202       2.050030                    0.999478      27.332924      74.911751       0.657141       0.390686      -1.099707      -0.054191       0.065583       0.081861       0.118063      -0.007206       0.037294      -0.037919       0.012175       0.045730      -0.047089      -0.014257       0.061346              9.965822       8.261218      -2.943622       0.930408       7.451989      -0.209544      14.184258           0.000003
          103              N      -2.636517       5.398991      13.761693      -0.180035      33.282384 0.49921643E+03  0.11940835E+05                                 8.593907                            7.210357       0.105715       2.060257                    0.999315      27.435677      75.182808       0.655699       0.390531      -1.100299       0.063827      -0.087834      -0.058191       0.123186       0.026335       0.039178      -0.002642       0.046388      -0.051489      -0.047077      -0.012959       0.060036              9.163148       9.987181      -0.296635       1.682906      10.160283       3.102396       7.341979          -0.000000
          104              N       4.841264       0.328912       4.849629      -0.173361      35.266063 0.49320027E+03  0.11766404E+05                                 8.952588                            7.168197       0.071194       2.050027                    0.999478      27.332963      74.911917       0.657140       0.390686      -1.099706       0.054190      -0.065584       0.081861       0.118064      -0.007207      -0.037293       0.037920       0.012175       0.045730      -0.047089      -0.014257       0.061346              9.965842       8.261209      -2.943616      -0.930407       7.451996       0.209523      14.184321           0.000003
          105              O       5.264340       1.005728       1.250840      -0.584847      42.259845 0.68134823E+03  0.17416391E+05                                 9.704646                            8.207891      -0.036448       2.025614                    0.995510      28.986808      79.128237       0.646237       0.370788      -1.127380      -0.077773      -0.008651       0.052063       0.093989      -0.008684       0.045390       0.007204      -0.032880      -0.145017      -0.074617       0.031424       0.043193             10.724229      12.964486       3.662358       1.050102      10.462795       2.239511       8.745408          -0.000004
          106              O       0.330742       2.503530      22.271557      -0.660932      43.640447 0.74550769E+03  0.19456002E+05                                 9.870300                            8.569807      -0.000120       2.021695                    0.994684      29.966289      82.185138       0.635307       0.369421      -1.130393       0.058589       0.030027       0.000548       0.065838      -0.027745       0.017492       0.039322       0.090025       0.135457      -0.089012       0.029181       0.059831             10.673317      15.619962       0.082307      -3.457079       8.374436       0.378330       8.025552          -0.000002
          107              O       2.016382       1.130042      21.759647      -0.665070      46.134186 0.76098150E+03  0.19980866E+05                                10.283029                            8.683190      -0.028041       2.009080                    0.995734      30.187173      83.298198       0.627842       0.371549      -1.127711       0.005901       0.067245       0.010924       0.068381      -0.033966       0.064182       0.038995       0.001121       0.099576      -0.093457       0.014027       0.079431             11.359163       9.684433      -3.068433       0.505913      17.279476      -1.543055       7.113580          -0.000001
          108              O       7.005215       3.318472       1.426020      -0.598471      40.024823 0.61282522E+03  0.15274328E+05                                 9.360629                            7.792278       0.111254       2.065529                    0.995935      29.077124      78.700866       0.661389       0.371555      -1.125385      -0.007552       0.073368       0.035543       0.081873       0.003072      -0.004213      -0.064276       0.030442      -0.308036      -0.127912       0.058825       0.069087             10.308009       7.533545      -0.740517       0.276183      15.929697      -2.632911       7.460785          -0.000012
          109              O      -0.953610       8.272007       1.315191      -0.583281      41.023286 0.66692203E+03  0.16952873E+05                                 9.503732                            8.127391       0.060122       2.052660                    0.995868      29.006464      78.903771       0.648753       0.371414      -1.127156       0.048126       0.033836       0.041212       0.071829      -0.018709      -0.012467      -0.062435      -0.006485      -0.221513      -0.104005       0.032247       0.071759             10.380013      13.748293       3.146281      -2.032093       8.611261      -0.656931       8.780487          -0.000004
          110              O      -2.138097       5.542297       1.244583      -0.617146      41.612185 0.63047835E+03  0.15772695E+05                                 9.517811                            7.823005       0.317750       2.130497                    0.996846      28.957343      77.656898       0.672608       0.364006      -1.135019       0.019467      -0.083709       0.046574       0.097751       0.005207      -0.002219       0.038646       0.024352      -0.287989      -0.106564       0.045021       0.061544             10.728342       7.573795      -0.331194       0.433812      17.307624       2.820554       7.303605          -0.000008
          111              O       8.163640       0.965154       2.492965      -0.613912      38.418424 0.63164775E+03  0.15829522E+05                                 9.089915                            7.880497       0.155116       2.090376                    0.994725      28.746239      77.481286       0.662903       0.368692      -1.129948       0.012783       0.007332       0.040393       0.042997      -0.003298       0.007114      -0.002933      -0.009099      -0.285212      -0.095488       0.042163       0.053325              9.766796      11.284860      -3.066334       2.271235       8.749481      -1.619621       9.266048          -0.000005
          112              O      -3.887948       8.330711       1.619075      -0.702882      49.942828 0.83400120E+03  0.22459372E+05                                10.895463                            9.135340      -0.171964       1.942768                    0.995794      31.570326      88.918707       0.606124       0.375244      -1.122226      -0.016104       0.019118       0.084319       0.087946       0.066795      -0.043152       0.027574      -0.032138      -0.160154      -0.099046       0.003457       0.095589             12.080845      10.183682      -1.298514      -3.590707       9.095033       3.682201      16.963819          -0.000005
          113              O       4.039762       7.627133      12.423040      -0.584803      42.255446 0.68126279E+03  0.17413580E+05                                 9.703812                            8.207241      -0.036112       2.025735                    0.995510      28.985302      79.121493       0.646282       0.370775      -1.127394       0.077745       0.008651       0.052077       0.093974      -0.008673      -0.045408      -0.007203      -0.032860      -0.145073      -0.074640       0.031451       0.043189             10.723259      12.963059       3.661987      -1.050042      10.461961      -2.239284       8.744757          -0.000004
          114              O      -0.199240       6.129331      11.099357      -0.660892      43.636662 0.74542904E+03  0.19453416E+05                                 9.869717                            8.569344      -0.000223       2.021692                    0.994682      29.964821      82.179697       0.635326       0.369420      -1.130395      -0.058581      -0.030007       0.000548       0.065821      -0.027707      -0.017490      -0.039328       0.090053       0.135353      -0.088994       0.029185       0.059809             10.672661      15.619028       0.082411       3.456638       8.373939      -0.378338       8.025015          -0.000002
          115              O      -1.884880       7.502819      10.587447      -0.665055      46.130973 0.76092017E+03  0.19978769E+05                                10.282372                            8.682696      -0.027751       2.009176                    0.995736      30.186243      83.293474       0.627878       0.371536      -1.127725      -0.005898      -0.067244       0.010910       0.068378      -0.033956      -0.064176      -0.038996       0.001131       0.099594      -0.093447       0.014014       0.079433             11.358391       9.683819      -3.068199      -0.505926      17.278109       1.543170       7.113244          -0.000001
          116              O       2.298887       5.314389      12.598220      -0.598408      40.020859 0.61275346E+03  0.15272061E+05                                 9.359987                            7.791796       0.111507       2.065633                    0.995934      29.075555      78.694883       0.661414       0.371553      -1.125389       0.007540      -0.073334       0.035529       0.081835       0.003065       0.004211       0.064269       0.030391      -0.308084      -0.127917       0.058844       0.069073             10.307259       7.533071      -0.740463      -0.276196      15.928298       2.632752       7.460408          -0.000011
          117              O       1.085112       0.360854      12.487391      -0.583316      41.024655 0.66694296E+03  0.16953541E+05                                 9.503912                            8.127488       0.060072       2.052634                    0.995874      29.007031      78.905673       0.648753       0.371411      -1.127158      -0.048151      -0.033845       0.041219       0.071854      -0.018716       0.012472       0.062437      -0.006512      -0.221498      -0.104002       0.032232       0.071770             10.380272      13.748837       3.146545       2.032061       8.611453       0.656921       8.780524          -0.000004
          118              O       2.269599       3.090564      12.416783      -0.617154      41.614203 0.63050816E+03  0.15773680E+05                                 9.518243                            7.823292       0.317531       2.130427                    0.996843      28.957749      77.659415       0.672580       0.364015      -1.135008      -0.019476       0.083710       0.046561       0.097747       0.005217       0.002218      -0.038627       0.024325      -0.287999      -0.106557       0.045018       0.061539             10.728901       7.574071      -0.331359      -0.433835      17.308815      -2.820641       7.303816          -0.000007
          119              O       1.140462       7.667707      13.665165      -0.613913      38.424356 0.63177415E+03  0.15833603E+05                                 9.091172                            7.881564       0.154607       2.090207                    0.994711      28.748117      77.490511       0.662817       0.368718      -1.129919      -0.012765      -0.007341       0.040404       0.043003      -0.003291      -0.007102       0.002927      -0.009107      -0.285362      -0.095536       0.042188       0.053349              9.768160      11.286483      -3.066779      -2.271397       8.750733       1.619773       9.267265          -0.000004
          120              O       4.019450       0.302150      12.791275      -0.702876      49.941921 0.83395163E+03  0.22457740E+05                                10.895401                            9.135126      -0.172212       1.942718                    0.995788      31.569464      88.916169       0.606124       0.375249      -1.122221       0.016128      -0.019137       0.084314       0.087950       0.066794       0.043158      -0.027592      -0.032137      -0.160062      -0.099051       0.003479       0.095572             12.080861      10.183728      -1.298814       3.591084       9.095046      -3.682482      16.963810          -0.000005
          121              O      -0.546538       7.627133      21.093560      -0.584847      42.259836 0.68134805E+03  0.17416385E+05                                 9.704644                            8.207889      -0.036448       2.025614                    0.995510      28.986805      79.128223       0.646237       0.370788      -1.127380       0.077773       0.008651      -0.052063       0.093989      -0.008684       0.045390       0.007204      -0.032880      -0.145017      -0.074617       0.031424       0.043193             10.724228      12.964483       3.662357       1.050102      10.462793       2.239510       8.745406          -0.000004
          122              O       4.387060       6.129331       0.072843      -0.660932      43.640436 0.74550745E+03  0.19455994E+05                                 9.870299                            8.569806      -0.000120       2.021695                    0.994684      29.966284      82.185122       0.635307       0.369421      -1.130393      -0.058589      -0.030027      -0.000548       0.065838      -0.027745       0.017492       0.039322       0.090025       0.135457      -0.089012       0.029181       0.059831             10.673315      15.619960       0.082307      -3.457078       8.374435       0.378330       8.025551          -0.000002
          123              O       2.701420       7.502819       0.584753      -0.665070      46.134181 0.76098141E+03  0.19980863E+05                                10.283028                            8.683190      -0.028041       2.009080                    0.995734      30.187171      83.298193       0.627842       0.371549      -1.127711      -0.005901      -0.067245      -0.010924       0.068381      -0.033966       0.064182       0.038995       0.001121       0.099576      -0.093457       0.014027       0.079431             11.359163       9.684433      -3.068433       0.505913      17.279475      -1.543055       7.113580          -0.000001
          124              O      -2.287413       5.314389      20.918380      -0.598472      40.024845 0.61282563E+03  0.15274340E+05                                 9.360633                            7.792281       0.111254       2.065529                    0.995935      29.077132      78.700897       0.661389       0.371555      -1.125385       0.007552      -0.073368      -0.035543       0.081873       0.003072      -0.004213      -0.064276       0.030442      -0.308037      -0.127913       0.058825       0.069087             10.308013       7.533547      -0.740517       0.276183      15.929704      -2.632912       7.460787          -0.000011
          125              O       5.671412       0.360854      21.029209      -0.583281      41.023284 0.66692200E+03  0.16952873E+05                                 9.503732                            8.127391       0.060122       2.052660                    0.995868      29.006463      78.903770       0.648753       0.371414      -1.127156      -0.048126      -0.033836      -0.041212       0.071829      -0.018709      -0.012467      -0.062435      -0.006485      -0.221514      -0.104005       0.032247       0.071759             10.380014      13.748293       3.146281      -2.032093       8.611261      -0.656931       8.780487          -0.000004
          126              O       6.855899       3.090564      21.099817      -0.617146      41.612199 0.63047860E+03  0.15772703E+05                                 9.517813                            7.823006       0.317749       2.130497                    0.996846      28.957347      77.656915       0.672608       0.364006      -1.135019      -0.019467       0.083709      -0.046574       0.097751       0.005207      -0.002220       0.038646       0.024352      -0.287989      -0.106565       0.045021       0.061544             10.728345       7.573797      -0.331194       0.433812      17.307630       2.820555       7.303607          -0.000007
          127              O      -3.445838       7.667707      19.851435      -0.613912      38.418425 0.63164777E+03  0.15829523E+05                                 9.089915                            7.880497       0.155116       2.090376                    0.994725      28.746240      77.481288       0.662903       0.368692      -1.129948      -0.012783      -0.007332      -0.040393       0.042998      -0.003298       0.007114      -0.002933      -0.009099      -0.285212      -0.095488       0.042163       0.053325              9.766796      11.284860      -3.066334       2.271235       8.749481      -1.619621       9.266048          -0.000004
          128              O       8.605750       0.302150      20.725325      -0.702883      49.942840 0.83400146E+03  0.22459380E+05                                10.895464                            9.135341      -0.171963       1.942769                    0.995794      31.570331      88.918724       0.606123       0.375244      -1.122226       0.016104      -0.019118      -0.084319       0.087946       0.066795      -0.043152       0.027574      -0.032138      -0.160154      -0.099046       0.003457       0.095589             12.080846      10.183683      -1.298514      -3.590707       9.095034       3.682201      16.963821          -0.000005
          129              O       0.678040       1.005728       9.921360      -0.584803      42.255450 0.68126286E+03  0.17413582E+05                                 9.703812                            8.207241      -0.036112       2.025735                    0.995510      28.985304      79.121500       0.646282       0.370775      -1.127394      -0.077745      -0.008651      -0.052077       0.093974      -0.008673      -0.045408      -0.007203      -0.032860      -0.145073      -0.074640       0.031451       0.043189             10.723260      12.963060       3.661987      -1.050042      10.461961      -2.239284       8.744758          -0.000004
          130              O       4.917042       2.503530      11.245043      -0.660892      43.636656 0.74542889E+03  0.19453411E+05                                 9.869716                            8.569343      -0.000223       2.021692                    0.994682      29.964818      82.179688       0.635326       0.369420      -1.130395       0.058581       0.030007      -0.000548       0.065821      -0.027707      -0.017490      -0.039328       0.090053       0.135353      -0.088994       0.029185       0.059809             10.672660      15.619027       0.082411       3.456637       8.373938      -0.378338       8.025015          -0.000002
          131              O       6.602682       1.130042      11.756953      -0.665055      46.130970 0.76092012E+03  0.19978767E+05                                10.282372                            8.682696      -0.027751       2.009176                    0.995736      30.186242      83.293471       0.627878       0.371536      -1.127725       0.005898       0.067244      -0.010910       0.068378      -0.033956      -0.064176      -0.038996       0.001131       0.099594      -0.093447       0.014014       0.079433             11.358390       9.683819      -3.068198      -0.505926      17.278108       1.543170       7.113244          -0.000001
          132              O       2.418915       3.318472       9.746180      -0.598408      40.020861 0.61275351E+03  0.15272063E+05                                 9.359988                            7.791797       0.111507       2.065633                    0.995934      29.075555      78.694886       0.661414       0.371553      -1.125389      -0.007540       0.073334      -0.035529       0.081835       0.003065       0.004211       0.064269       0.030391      -0.308083      -0.127917       0.058844       0.069073             10.307260       7.533072      -0.740463      -0.276196      15.928299       2.632752       7.460408          -0.000012
          133              O       3.632690       8.272007       9.857009      -0.583316      41.024654 0.66694294E+03  0.16953541E+05                                 9.503912                            8.127488       0.060072       2.052634                    0.995874      29.007031      78.905674       0.648753       0.371411      -1.127158       0.048151       0.033845      -0.041219       0.071854      -0.018716       0.012472       0.062436      -0.006512      -0.221498      -0.104002       0.032232       0.071770             10.380272      13.748838       3.146545       2.032061       8.611453       0.656921       8.780524          -0.000004
          134              O       2.448203       5.542297       9.927617      -0.617154      41.614191 0.63050795E+03  0.15773673E+05                                 9.518241                            7.823290       0.317531       2.130427                    0.996843      28.957744      77.659398       0.672580       0.364015      -1.135008       0.019476      -0.083710      -0.046561       0.097747       0.005217       0.002218      -0.038627       0.024325      -0.287999      -0.106557       0.045018       0.061539             10.728899       7.574070      -0.331358      -0.433835      17.308812      -2.820641       7.303815          -0.000008
          135              O       3.577340       0.965154       8.679235      -0.613913      38.424356 0.63177415E+03  0.15833602E+05                                 9.091171                            7.881564       0.154608       2.090207                    0.994711      28.748118      77.490511       0.662818       0.368718      -1.129919       0.012765       0.007341      -0.040404       0.043003      -0.003291      -0.007102       0.002927      -0.009107      -0.285362      -0.095536       0.042188       0.053349              9.768160      11.286482      -3.066779      -2.271397       8.750732       1.619773       9.267265          -0.000004
          136              O       0.698352       8.330711       9.553125      -0.702876      49.941923 0.83395168E+03  0.22457742E+05                                10.895402                            9.135126      -0.172211       1.942718                    0.995788      31.569465      88.916172       0.606124       0.375249      -1.122221      -0.016128       0.019137      -0.084314       0.087950       0.066794       0.043158      -0.027592      -0.032137      -0.160062      -0.099051       0.003479       0.095572             12.080861      10.183729      -1.298814       3.591084       9.095046      -3.682482      16.963810          -0.000006

******************************************************
Auxiliary information for the entire system
The total spin magnetic moment of the unit cell is   -0.000073
The total net atomic charge of the unit cell is   0.000001
Accuracy of reproducing the electrostatic potential in the unit cell:
  The inner radius (bohr) =    5.0000
  The outer radius (bohr) =   12.0000
  Valid grid points have density less than (e/(bohr^3)) =    0.0001
  The number of valid grid points were=         5984
  The rms potential error without charges in kcal/mol is=      4.39284
  The rms potential error with partial charges in kcal/mol is=      1.29497
  The RRMSE value at monopole order=      0.29479
  The rms potential error with partial charges and cloud penetration in kcal/mol is=      1.29095
  The RRMSE value at monopole order with cloud penetration is=      0.29388
  The rms potential error with partial charges and atomic dipoles in kcal/mol is=      0.38375
  The RRMSE value at dipole order=      0.08736
  The rms potential error with partial charges, atomic dipoles and cloud penetration in kcal/mol is=      0.37231
  The RRMSE value at dipole order with cloud penetration=      0.08475

******************************************************
The electron densities and ab initio electrostatic potential were computed in VASP using the PBE functional and
projector augmented wave method. See the main text of the journal article for a description of computational details.
The atomic charges, dipoles, and quadrupoles were computed with the DDEC6 method as described in
(a) T. A. Manz and N. Gabaldon Limas, RSC Adv. 6 (2016) 47771-47801 DOI: 10.1039/c6ra04656h
(b) N. Gabaldon Limas and T. A. Manz, RSC Adv. 8 (2018) 2678-2707 DOI: 10.1039/c7ra11829e.
For each atom in the material, the electron cloud parameters were fit to the spherically averaged atom-in-material
electron density using radial positions for which this density was between 10^-4 and 10^-2 electrons per cubic bohr.
The polarizabilities, dispersion coefficients, and quantum Drude oscillator (QDO) parameters were fit using the MCLF method.
The magnetic structure of the system was optimized in VASP from the default ferromagnetic initial guess using spin polarization.
The atomic spin moments (ASMs) were computed on this optimized magnetic structure using the DDEC6 partition as inputs
to the method of T. A. Manz and D. S. Sholl, J. Chem. Theory Comput. 7 (2011) 4146-4164 DOI: 10.1021/ct200539n.
The RMSE and RRMSE were computed using a uniform grid with Ewald summation.
