# Supplementary material for: A collection of forcefield precursors for metal–organic frameworks
Source: RSC Adv. 2019 Nov 13;9(63):36492–507. doi: 10.1039/c9ra07327b (PMC9075174; doi:10.1039/c9ra07327b)
Supplement: RA-009-C9RA07327B-s4336 [file RA-009-C9RA07327B-s4336.xyz]

  178
jmolscript: load "" {1 1 1} spacegroup "x,y,z" unitcell [{     11.385000     0.000000     0.000000 }, {     -5.030127    10.459305     0.000000 }, {      0.000000     0.000000    19.125000 }]
Ni     3.497131     8.672437     9.468023     0.793816
Ni     6.035178     7.016520    19.030523     0.793795
Ni     2.857742     1.786868     9.656978     0.793817
Ni     0.319695     3.442785     0.094478     0.793795
Ni     3.177437     5.229653     9.562500     1.042774
Ni     0.000000     0.000000     0.000000     1.042728
H      6.420739     5.395955    10.555087     0.129978
H      8.065724     3.838565    11.668162     0.108474
H      7.619305     7.602869     7.424325     0.122558
H     -2.195572     6.364487     2.796075     0.115685
H     -0.637737     5.075901     4.349025     0.119389
H      0.883618     5.098911     6.047325     0.125867
H      0.740712     9.098549     6.230925     0.114271
H     -0.698563    10.353666     4.668413     0.116446
H     -2.170457    10.374585     2.926125     0.116678
H      6.564532     0.466485    10.337063     0.144981
H      7.195187     1.813643     9.826425     0.135705
H      7.953840     0.939246    10.895512     0.143429
H      9.618121     0.468577     7.822125     0.150563
H      8.981520     1.823057     8.311725     0.136765
H      9.897102     0.972715     9.283275     0.143419
H      7.502377     0.147476     8.367188     0.260004
H      3.111571    10.293002     0.992588     0.129977
H      6.496712     1.391088     2.105663     0.108474
H      1.913005     8.086089    16.986825     0.122558
H      0.342882     9.324470    12.358575     0.115686
H      3.815173     0.153752    13.911525     0.119390
H      2.293818     0.130741    15.609825     0.125866
H     -2.593402     6.590408    15.793425     0.114271
H     -1.154128     5.335291    14.230913     0.116446
H      0.317766     5.314373    12.488625     0.116679
H      7.997905     4.763167     0.774563     0.144980
H      7.367250     3.416009     0.263925     0.135706
H      6.608596     4.290407     1.333012     0.143428
H      4.944315     4.761076    17.384625     0.150562
H      5.580916     3.406596    17.874225     0.136767
H      4.665334     4.256937    18.845775     0.143419
H      7.060059     5.082176    17.929688     0.260004
H     -0.065866     5.063350     8.569913     0.129978
H     -1.710851     6.620740     7.456838     0.108474
H     -1.264432     2.856436    11.700675     0.122558
H      8.550445     4.094818    16.328925     0.115685
H      6.992610     5.383404    14.775975     0.119389
H      5.471255     5.360394    13.077675     0.125866
H      5.614161     1.360756    12.894075     0.114272
H      7.053436     0.105639    14.456588     0.116446
H      8.525330     0.084720    16.198875     0.116678
H     -0.209659     9.992820     8.787938     0.144981
H     -0.840314     8.645662     9.298575     0.135705
H     -1.598967     9.520059     8.229488     0.143429
H     -3.263248     9.990728    11.302875     0.150563
H     -2.626647     8.636248    10.813275     0.136765
H     -3.542229     9.486590     9.841725     0.143420
H     -1.147504    10.311829    10.757812     0.260004
H      3.243302     0.166303    18.132413     0.129977
H     -0.141839     9.068217    17.019338     0.108474
H      4.441868     2.373216     2.138175     0.122558
H      6.011991     1.134835     6.766425     0.115686
H      2.539700    10.305553     5.213475     0.119390
H      4.061055    10.328564     3.515175     0.125866
H      8.948275     3.868897     3.331575     0.114271
H      7.509001     5.124014     4.894088     0.116446
H      6.037107     5.144932     6.636375     0.116679
H     -1.643032     5.696138    18.350438     0.144981
H     -1.012377     7.043296    18.861075     0.135706
H     -0.253723     6.168898    17.791988     0.143428
H      1.410558     5.698229     1.740375     0.150562
H      0.773957     7.052709     1.250775     0.136766
H      1.689539     6.202368     0.279225     0.143419
H     -0.705186     5.377129     1.195312     0.260004
C      1.962077     7.108144     7.460663     0.593193
C      5.491488     7.306870     9.004050     0.576383
C      6.819319     6.584132     9.004050    -0.009860
C      7.090770     5.648025     9.956475    -0.155223
C      8.374284     5.043477    10.029150     0.078630
C      8.704116     4.085405    11.031300    -0.137486
C      7.815205     6.965897     8.068838    -0.122763
C     -3.384368     8.419741     1.600762     0.596395
C     -2.346482     8.359077     2.708100    -0.014859
C     -1.877552     7.161486     3.176662    -0.188620
C     -0.922988     7.115465     4.230450     0.077583
C     -0.373940     5.888589     4.727700    -0.148459
C      0.534742     5.900094     5.739413    -0.107283
C      0.955140     7.109190     6.326550    -0.015165
C      0.451259     8.294229     5.861813    -0.183458
C     -0.485619     8.331882     4.808025     0.084296
C     -0.983964     9.550391     4.297388    -0.143044
C     -1.869558     9.561897     3.272288    -0.102113
C      7.385913     0.915189    10.119037    -0.324400
C      9.243469     0.925648     8.577563    -0.325499
C     -3.814767     8.580814    17.023163     0.593193
C      4.040821     8.382087    18.566550     0.576382
C      2.712991     9.104825    18.566550    -0.009862
C      2.441539    10.040933     0.393975    -0.155218
C      6.188153     0.186176     0.466650     0.078631
C      5.858321     1.144248     1.468800    -0.137486
C      1.717105     8.723060    17.631338    -0.122765
C      1.531678     7.269217    11.163263     0.596396
C      0.493792     7.329881    12.270600    -0.014862
C      0.024861     8.527471    12.739163    -0.188621
C     -0.929703     8.573492    13.792950     0.077582
C     -1.478750     9.800369    14.290200    -0.148461
C     -2.387433     9.788864    15.301913    -0.107277
C     -2.807830     8.579768    15.889050    -0.015162
C     -2.303950     7.394729    15.424313    -0.183456
C     -1.367072     7.357075    14.370525     0.084296
C     -0.868727     6.138566    13.859888    -0.143041
C      0.016867     6.127061    12.834788    -0.102117
C      7.176524     4.314463     0.556538    -0.324401
C      5.318968     4.304004    18.140063    -0.325501
C      4.392796     3.351161    11.664338     0.593193
C      0.863385     3.152435    10.120950     0.576384
C     -0.464446     3.875173    10.120950    -0.009860
C     -0.735897     4.811280     9.168525    -0.155223
C     -2.019411     5.415828     9.095850     0.078630
C     -2.349243     6.373900     8.093700    -0.137485
C     -1.460332     3.493408    11.056162    -0.122763
C      9.739241     2.039564    17.524238     0.596395
C      8.701355     2.100228    16.416900    -0.014859
C      8.232425     3.297819    15.948338    -0.188620
C      7.277861     3.343840    14.894550     0.077583
C      6.728813     4.570716    14.397300    -0.148459
C      5.820131     4.559211    13.385587    -0.107283
C      5.399733     3.350115    12.798450    -0.015165
C      5.903614     2.165076    13.263188    -0.183457
C      6.840492     2.127423    14.316975     0.084296
C      7.338837     0.908914    14.827613    -0.143044
C      8.224431     0.897408    15.852712    -0.102112
C     -1.031040     9.544116     9.005963    -0.324400
C     -2.888596     9.533657    10.547437    -0.325499
C     10.169640     1.878491     2.101838     0.593194
C      2.314052     2.077218     0.558450     0.576381
C      3.641882     1.354480     0.558450    -0.009862
C      3.913334     0.418372    18.731025    -0.155218
C      0.166720    10.273129    18.658350     0.078631
C      0.496552     9.315057    17.656200    -0.137486
C      4.637768     1.736245     1.493663    -0.122765
C      4.823195     3.190088     7.961738     0.596396
C      5.861081     3.129424     6.854400    -0.014862
C      6.330012     1.931834     6.385837    -0.188621
C      7.284576     1.885813     5.332050     0.077582
C      7.833623     0.658936     4.834800    -0.148461
C      8.742306     0.670441     3.823088    -0.107277
C      9.162703     1.879537     3.235950    -0.015162
C      8.658823     3.064576     3.700688    -0.183456
C      7.721945     3.102230     4.754475     0.084296
C      7.223600     4.320739     5.265112    -0.143041
C      6.338006     4.332244     6.290213    -0.102117
C     -0.821651     6.144842    18.568462    -0.324401
C      1.035905     6.155301     0.984938    -0.325500
N      8.070569     0.175716     9.047464    -0.238571
N      6.491867     5.053936    18.609964    -0.238560
N     -1.715696    10.283589    10.077536    -0.238571
N     -0.136994     5.405369     0.515036    -0.238560
O      2.229787     5.969125     7.935345    -0.553868
O      2.415195     8.213692     7.824994    -0.534347
O      4.512464     6.849799     9.696375    -0.573085
O      5.376733     8.407189     8.421502    -0.514492
O      7.604942     7.313146     1.132774    -0.563828
O     -3.779696     9.566080     1.290555    -0.549465
O     -4.082477     9.719832    17.497845    -0.553852
O      7.117115     7.475265    17.387494    -0.534357
O      5.019845     8.839159     0.133875    -0.573061
O      4.155577     7.281768    17.984003    -0.514499
O      1.927368     8.375811    10.695274    -0.563825
O      1.927005     6.122877    10.853055    -0.549482
O      4.125086     4.490180    11.189655    -0.553865
O      3.939678     2.245613    11.300006    -0.534352
O      1.842409     3.609506     9.428625    -0.573085
O      0.978140     2.052116    10.703498    -0.514491
O     -1.250069     3.146159    17.992226    -0.563829
O     10.134569     0.893225    17.834445    -0.549464
O     10.437350     0.739473     1.627155    -0.553858
O     -0.762242     2.984040     1.737506    -0.534352
O      1.335028     1.620146    18.991125    -0.573061
O      2.199296     3.177537     1.140998    -0.514499
O      4.427505     2.083494     8.429726    -0.563827
O      4.427868     4.336428     8.271945    -0.549480

The following XYZ coordinates are in angstroms. Other properties are in atomic units.
The sperically averaged electron density of each atom fit to a function of the form exp(a - br)
eigen_1, eigen_2 and eigen_3 are the three eigenvalues of traceless quadrupole moment tensor
  atom number  atomic symbol              X              Y              Z     net charge C6 coefficient C8 coefficient C10 coefficient fluctuating dipole atomic polarizability isotropic forcefield polarizability              a              b squared Pearson coefficient          <r^3>          <r^4>         wp_QDO          m_QDO          q_QDO       dipole_x       dipole_y       dipole_z         dipole            Qxy            Qxz            Qyz     Q(x^2-y^2)  Q(3z^2 - R^2)        eigen_1        eigen_2        eigen_3 static polarizability      alpha(xx)      alpha(xy)      alpha(xz)      alpha(yy)      alpha(yz)      alpha(zz) atomic spin moment
            1             Ni       3.497131       8.672437       9.468023       0.793816      91.188864 0.19650554E+04  0.62268120E+05                                15.124438                           13.233604       0.827659       2.146587                    0.995202      44.749409     115.528344       0.578366       0.334205      -1.216320       0.036863      -0.056521       0.043179       0.080113       0.016378       0.048420       0.046362       0.140143       0.277057      -0.126344      -0.000834       0.127178             17.103233      19.224126      -3.933262      -1.517778      20.539700       0.418701      11.545874           1.740306
            2             Ni       6.035178       7.016520      19.030523       0.793795      91.189742 0.19650807E+04  0.62269146E+05                                15.124558                           13.233711       0.827634       2.146577                    0.995202      44.749594     115.529172       0.578362       0.334206      -1.216319      -0.036867       0.056520       0.043180       0.080114       0.016385      -0.048427      -0.046365       0.140155       0.277049      -0.126350      -0.000835       0.127185             17.103367      19.224300      -3.933271       1.517797      20.539835      -0.418707      11.545967           1.740300
            3             Ni       2.857742       1.786868       9.656978       0.793817      91.188566 0.19650473E+04  0.62267796E+05                                15.124404                           13.233576       0.827661       2.146588                    0.995202      44.749332     115.528061       0.578366       0.334205      -1.216320      -0.036865       0.056521      -0.043178       0.080113       0.016380       0.048423       0.046362       0.140148       0.277045      -0.126345      -0.000834       0.127179             17.103193      19.224081      -3.933248      -1.517764      20.539648       0.418701      11.545851           1.740307
            4             Ni       0.319695       3.442785       0.094478       0.793795      91.189867 0.19650838E+04  0.62269269E+05                                15.124573                           13.233722       0.827633       2.146577                    0.995202      44.749622     115.529280       0.578361       0.334206      -1.216318       0.036864      -0.056520      -0.043181       0.080113       0.016384      -0.048422      -0.046366       0.140147       0.277059      -0.126348      -0.000835       0.127183             17.103386      19.224321      -3.933280       1.517796      20.539861      -0.418709      11.545975           1.740300
            5             Ni       3.177437       5.229653       9.562500       1.042774      91.101276 0.14904359E+04  0.44242814E+05                                16.267442                           12.486858       0.606717       2.126082                    0.995917      40.779687     103.173156       0.525960       0.392305      -1.164102       0.000000       0.000000      -0.000000       0.000000       0.062732       0.011239       0.038868       0.084159       0.098430      -0.098601       0.019996       0.078605             20.349729      23.563121      -5.412806      -0.805810      20.336344      -0.646511      17.149722           1.852712
            6             Ni       0.000000       0.000000       0.000000       1.042728      91.101483 0.14904397E+04  0.44243066E+05                                16.267633                           12.487001       0.606652       2.126054                    0.995917      40.780149     103.175330       0.525947       0.392313      -1.164093       0.000000       0.000000       0.000000       0.000000       0.062733      -0.011238      -0.038867       0.084159       0.098423      -0.098601       0.019995       0.078605             20.349973      23.563408      -5.412914       0.805816      20.336609       0.646517      17.149903           1.852690
            7              H       6.420739       5.395955      10.555087       0.129978       0.958208 0.69963957E+01  0.67748318E+02                                 1.719625                            1.634471      -1.374992       2.239382                    0.992916       3.786270      11.229768       0.441744       1.431896      -0.675795      -0.027993      -0.009093       0.020655       0.035957      -0.003271      -0.005133      -0.003703       0.000246       0.001600      -0.008095       0.002693       0.005402              1.751039       1.992387       0.144528      -0.361600       1.499490      -0.232521       1.761240           0.000012
            8              H       8.065724       3.838565      11.668162       0.108474       0.981424 0.70909644E+01  0.68700371E+02                                 1.724493                            1.626535      -1.295043       2.260519                    0.993332       3.856223      11.335080       0.451855       1.399114      -0.681644      -0.020789      -0.010901       0.024860       0.034191      -0.005826      -0.001282      -0.014572       0.007268       0.000174      -0.017783       0.003997       0.013786              1.764657       1.905133       0.180104      -0.484855       1.482156      -0.185392       1.906681          -0.000010
            9              H       7.619305       7.602869       7.424325       0.122558       1.056479 0.78833173E+01  0.76586865E+02                                 1.678220                            1.618285      -0.845576       2.483717                    0.999422       3.286258       8.951266       0.506091       1.245754      -0.718575      -0.007122       0.024529      -0.029893       0.039319      -0.000300      -0.002564      -0.013655       0.003650       0.016599      -0.014313      -0.000952       0.015266              1.680752       1.529099      -0.116983       0.090525       1.767452      -0.324540       1.745704           0.000211
           10              H      -2.195572       6.364487       2.796075       0.115685       0.971273 0.69852930E+01  0.67190690E+02                                 1.696877                            1.602730      -1.075523       2.365778                    0.996326       3.695664      10.702701       0.461758       1.379010      -0.686480      -0.013855      -0.028291      -0.014065       0.034499       0.001280       0.004044       0.003178      -0.015741      -0.014775      -0.009302      -0.001932       0.011234              1.741548       1.516580       0.229247       0.188494       2.027734       0.237460       1.680331           0.000053
           11              H      -0.637737       5.075901       4.349025       0.119389       1.018012 0.71550481E+01  0.68457781E+02                                 1.684146                            1.572222      -0.965944       2.425648                    0.997887       3.439899       9.574466       0.494139       1.295528      -0.705228      -0.006150      -0.033804      -0.011577       0.036257      -0.005077       0.011709      -0.000894      -0.017319      -0.011250      -0.017454       0.004176       0.013278              1.736256       1.494978       0.309765       0.197605       2.067892       0.365273       1.645897           0.000097
           12              H       0.883618       5.098911       6.047325       0.125867       1.029575 0.73924877E+01  0.70173113E+02                                 1.603317                            1.529536      -0.853115       2.483516                    0.999427       3.150865       8.288981       0.543708       1.186753      -0.732531       0.014643      -0.037097       0.012167       0.041697      -0.003690       0.006623      -0.000217      -0.025534      -0.029922      -0.015740      -0.002585       0.018325              1.620959       1.479778      -0.249320       0.189692       1.826579      -0.221528       1.556519           0.000092
           13              H       0.740712       9.098549       6.230925       0.114271       0.957601 0.68065603E+01  0.65161863E+02                                 1.687649                            1.586148      -1.255613       2.283807                    0.994203       3.757945      10.919179       0.461582       1.386089      -0.684410       0.009770       0.029368       0.012641       0.033432       0.000206       0.004148       0.002704      -0.018412      -0.012976      -0.010146      -0.001719       0.011866              1.740434       1.523497       0.287040       0.198280       2.045008       0.225954       1.652797           0.000219
           14              H      -0.698563      10.353666       4.668413       0.116446       1.058319 0.76844849E+01  0.74557365E+02                                 1.706933                            1.615334      -0.849745       2.480259                    0.999024       3.403573       9.419604       0.495780       1.273331      -0.711035       0.009091       0.033136       0.012140       0.036442      -0.003891       0.012104       0.000338      -0.020256      -0.011055      -0.018645       0.005609       0.013036              1.734673       1.501836       0.297916       0.218817       2.052323       0.288031       1.649861           0.000047
           15              H      -2.170457      10.374585       2.926125       0.116678       1.119773 0.82215922E+01  0.81094406E+02                                 1.761475                            1.661261      -1.092444       2.358203                    0.997099       3.526143       9.826566       0.493310       1.258784      -0.713369      -0.014144       0.035358      -0.011538       0.039792      -0.006822       0.006825       0.002893      -0.026565      -0.028818      -0.017205      -0.002583       0.019788              1.802058       1.576275      -0.225772       0.218905       2.105939      -0.413360       1.723961           0.000059
           16              H       6.564532       0.466485      10.337063       0.144981       0.863425 0.60699110E+01  0.56501029E+02                                 1.597423                            1.513692      -1.019896       2.413158                    0.996530       3.479647       9.987983       0.464845       1.415546      -0.680438      -0.020363      -0.012479       0.002105       0.023976       0.006514      -0.005223       0.005721       0.011401      -0.004497      -0.012815       0.002741       0.010075              1.639651       1.974548       0.401011      -0.205844       1.563360      -0.093750       1.381044          -0.000186
           17              H       7.195187       1.813643       9.826425       0.135705       0.885887 0.66190468E+01  0.62753461E+02                                 1.600216                            1.563314      -0.980781       2.422305                    0.996814       3.531039      10.119093       0.466590       1.384612      -0.686472      -0.006076       0.017524      -0.009587       0.020878      -0.009238      -0.005433      -0.000990      -0.011078       0.006708      -0.013620       0.003473       0.010147              1.613197       1.362269      -0.114020       0.019577       2.084557      -0.168239       1.392765           0.001723
           18              H       7.953840       0.939246      10.895512       0.143429       1.024780 0.79595404E+01  0.78002833E+02                                 1.694213                            1.661917      -0.815064       2.506935                    0.999179       3.334679       9.312162       0.480310       1.301254      -0.706330       0.015632      -0.001484       0.015192       0.021849      -0.005886       0.003993       0.002529       0.013893       0.018946      -0.013007       0.003628       0.009379              1.693365       1.654962       0.099399       0.334231       1.445551       0.101647       1.979580           0.000468
           19              H       9.618121       0.468577       7.822125       0.150563       1.030913 0.77373653E+01  0.74867857E+02                                 1.669117                            1.613396      -0.827800       2.506145                    0.999451       3.193490       8.699836       0.501746       1.261596      -0.715837       0.009521      -0.015283      -0.019029       0.026198       0.006961      -0.007883       0.007993       0.005421      -0.011554      -0.015851       0.005800       0.010051              1.670083       1.512069      -0.184263      -0.232877       1.637633       0.313882       1.860547          -0.000090
           20              H       8.981520       1.823057       8.311725       0.136765       1.008895 0.77359015E+01  0.75625817E+02                                 1.697108                            1.652865      -0.955612       2.433371                    0.997580       3.474491       9.839893       0.473099       1.324326      -0.699952      -0.006386       0.016706      -0.005034       0.018580      -0.000589      -0.006102      -0.006866       0.002540      -0.027282      -0.013883       0.004986       0.008896              1.705980       1.436176      -0.149524       0.075776       2.225699      -0.222732       1.456065           0.002280
           21              H       9.897102       0.972715       9.283275       0.143419       0.985173 0.74277200E+01  0.71988936E+02                                 1.678485                            1.624480      -1.037797       2.400291                    0.996848       3.468558       9.829822       0.474342       1.332307      -0.697832       0.013677      -0.000494       0.016662       0.021562       0.004461      -0.001215      -0.006764       0.017245       0.020566      -0.014976       0.004570       0.010407              1.689642       1.912974       0.109330       0.468465       1.445197       0.113728       1.710754           0.000409
           22              H       7.502377       0.147476       8.367188       0.260004       0.541823 0.35778921E+01  0.29501615E+02                                 1.224383                            1.208404      -1.015374       2.490503                    0.999623       2.824596       7.907375       0.485355       1.530482      -0.660054      -0.024052       0.003860      -0.028301       0.037341       0.003699      -0.001511       0.004577       0.025147       0.022420      -0.017738       0.007900       0.009838              1.237125       1.251745       0.074419       0.183047       1.132847       0.065098       1.326783          -0.000477
           23              H       3.111571      10.293002       0.992588       0.129977       0.958216 0.69964690E+01  0.67749211E+02                                 1.719634                            1.634480      -1.375002       2.239376                    0.992915       3.786289      11.229843       0.441742       1.431897      -0.675795       0.027992       0.009093       0.020655       0.035957      -0.003271       0.005133       0.003703       0.000246       0.001600      -0.008095       0.002693       0.005402              1.751049       1.992400       0.144529       0.361604       1.499497       0.232523       1.761250           0.000012
           24              H       6.496712       1.391088       2.105663       0.108474       0.981424 0.70909644E+01  0.68700365E+02                                 1.724493                            1.626535      -1.295041       2.260519                    0.993332       3.856222      11.335073       0.451856       1.399113      -0.681644       0.020789       0.010901       0.024860       0.034191      -0.005826       0.001282       0.014572       0.007268       0.000174      -0.017783       0.003997       0.013786              1.764656       1.905131       0.180104       0.484855       1.482155       0.185392       1.906681          -0.000010
           25              H       1.913005       8.086089      16.986825       0.122558       1.056473 0.78832570E+01  0.76586117E+02                                 1.678212                            1.618278      -0.845568       2.483721                    0.999423       3.286248       8.951223       0.506093       1.245752      -0.718576       0.007122      -0.024528      -0.029893       0.039319      -0.000300       0.002564       0.013655       0.003651       0.016599      -0.014314      -0.000952       0.015266              1.680744       1.529092      -0.116982      -0.090524       1.767442       0.324537       1.745696           0.000212
           26              H       0.342882       9.324470      12.358575       0.115686       0.971271 0.69852718E+01  0.67190429E+02                                 1.696874                            1.602727      -1.075521       2.365780                    0.996326       3.695656      10.702670       0.461758       1.379009      -0.686481       0.013855       0.028291      -0.014065       0.034499       0.001280      -0.004044      -0.003178      -0.015741      -0.014776      -0.009302      -0.001932       0.011234              1.741545       1.516577       0.229247      -0.188493       2.027728      -0.237459       1.680328           0.000054
           27              H       3.815173       0.153752      13.911525       0.119390       1.018009 0.71550213E+01  0.68457467E+02                                 1.684143                            1.572220      -0.965940       2.425650                    0.997887       3.439894       9.574451       0.494139       1.295529      -0.705228       0.006150       0.033805      -0.011577       0.036258      -0.005077      -0.011709       0.000894      -0.017319      -0.011251      -0.017454       0.004176       0.013278              1.736252       1.494975       0.309763      -0.197604       2.067887      -0.365272       1.645894           0.000097
           28              H       2.293818       0.130741      15.609825       0.125866       1.029588 0.73926054E+01  0.70174524E+02                                 1.603332                            1.529549      -0.853129       2.483507                    0.999427       3.150887       8.289062       0.543705       1.186754      -0.732530      -0.014643       0.037097       0.012167       0.041697      -0.003690      -0.006623       0.000216      -0.025534      -0.029921      -0.015740      -0.002585       0.018325              1.620974       1.479791      -0.249324      -0.189695       1.826597       0.221531       1.556533           0.000092
           29              H      -2.593402       6.590408      15.793425       0.114271       0.957604 0.68065800E+01  0.65162086E+02                                 1.687651                            1.586149      -1.255612       2.283807                    0.994203       3.757948      10.919184       0.461583       1.386087      -0.684411      -0.009770      -0.029367       0.012641       0.033432       0.000206      -0.004149      -0.002704      -0.018412      -0.012976      -0.010146      -0.001719       0.011865              1.740435       1.523497       0.287040      -0.198280       2.045011      -0.225954       1.652798           0.000219
           30              H      -1.154128       5.335291      14.230913       0.116446       1.058322 0.76845060E+01  0.74557619E+02                                 1.706935                            1.615336      -0.849747       2.480257                    0.999023       3.403577       9.419617       0.495780       1.273330      -0.711035      -0.009091      -0.033136       0.012140       0.036442      -0.003892      -0.012104      -0.000338      -0.020256      -0.011055      -0.018646       0.005609       0.013036              1.734676       1.501838       0.297917      -0.218817       2.052327      -0.288032       1.649863           0.000047
           31              H       0.317766       5.314373      12.488625       0.116679       1.119760 0.82214792E+01  0.81093026E+02                                 1.761464                            1.661251      -1.092428       2.358212                    0.997099       3.526121       9.826494       0.493311       1.258786      -0.713369       0.014144      -0.035358      -0.011538       0.039792      -0.006822      -0.006825      -0.002893      -0.026564      -0.028818      -0.017205      -0.002583       0.019787              1.802046       1.576266      -0.225769      -0.218903       2.105924       0.413355       1.723950           0.000059
           32              H       7.997905       4.763167       0.774563       0.144980       0.863425 0.60699116E+01  0.56501027E+02                                 1.597422                            1.513691      -1.019892       2.413159                    0.996530       3.479646       9.987974       0.464845       1.415544      -0.680439       0.020364       0.012479       0.002105       0.023976       0.006514       0.005223      -0.005721       0.011400      -0.004497      -0.012815       0.002741       0.010075              1.639650       1.974547       0.401011       0.205843       1.563359       0.093750       1.381043          -0.000186
           33              H       7.367250       3.416009       0.263925       0.135706       0.885885 0.66190232E+01  0.62753175E+02                                 1.600212                            1.563311      -0.980777       2.422308                    0.996814       3.531031      10.119061       0.466591       1.384611      -0.686472       0.006076      -0.017524      -0.009587       0.020879      -0.009238       0.005433       0.000990      -0.011078       0.006708      -0.013620       0.003473       0.010147              1.613193       1.362266      -0.114019      -0.019577       2.084551       0.168239       1.392763           0.001723
           34              H       6.608596       4.290407       1.333012       0.143428       1.024782 0.79595630E+01  0.78003104E+02                                 1.694215                            1.661919      -0.815064       2.506935                    0.999179       3.334683       9.312174       0.480310       1.301254      -0.706330      -0.015632       0.001484       0.015192       0.021849      -0.005886      -0.003993      -0.002529       0.013893       0.018946      -0.013007       0.003628       0.009379              1.693367       1.654965       0.099399      -0.334231       1.445553      -0.101647       1.979582           0.000469
           35              H       4.944315       4.761076      17.384625       0.150562       1.030909 0.77373250E+01  0.74867332E+02                                 1.669110                            1.613389      -0.827795       2.506147                    0.999451       3.193482       8.699792       0.501748       1.261591      -0.715838      -0.009521       0.015283      -0.019029       0.026198       0.006961       0.007884      -0.007993       0.005421      -0.011554      -0.015851       0.005800       0.010051              1.670075       1.512063      -0.184262       0.232875       1.637626      -0.313880       1.860537          -0.000090
           36              H       5.580916       3.406596      17.874225       0.136767       1.008891 0.77358668E+01  0.75625411E+02                                 1.697105                            1.652862      -0.955615       2.433371                    0.997580       3.474485       9.839879       0.473099       1.324328      -0.699951       0.006386      -0.016707      -0.005034       0.018580      -0.000589       0.006102       0.006866       0.002540      -0.027282      -0.013883       0.004986       0.008896              1.705977       1.436174      -0.149524      -0.075776       2.225694       0.222732       1.456063           0.002280
           37              H       4.665334       4.256937      18.845775       0.143419       0.985173 0.74277207E+01  0.71988912E+02                                 1.678482                            1.624477      -1.037790       2.400294                    0.996848       3.468555       9.829797       0.474344       1.332303      -0.697833      -0.013676       0.000493       0.016662       0.021561       0.004461       0.001215       0.006765       0.017245       0.020566      -0.014976       0.004570       0.010407              1.689639       1.912971       0.109329      -0.468464       1.445195      -0.113728       1.710750           0.000409
           38              H       7.060059       5.082176      17.929688       0.260004       0.541824 0.35778967E+01  0.29501658E+02                                 1.224384                            1.208404      -1.015372       2.490504                    0.999623       2.824596       7.907373       0.485355       1.530481      -0.660054       0.024052      -0.003861      -0.028301       0.037341       0.003699       0.001511      -0.004577       0.025147       0.022420      -0.017737       0.007900       0.009838              1.237125       1.251745       0.074419      -0.183048       1.132846      -0.065098       1.326784          -0.000477
           39              H      -0.065866       5.063350       8.569913       0.129978       0.958207 0.69963878E+01  0.67748222E+02                                 1.719624                            1.634471      -1.374991       2.239383                    0.992916       3.786268      11.229761       0.441744       1.431897      -0.675795       0.027993       0.009093      -0.020655       0.035957      -0.003271      -0.005133      -0.003703       0.000246       0.001600      -0.008095       0.002693       0.005402              1.751038       1.992386       0.144528      -0.361600       1.499489      -0.232521       1.761239           0.000012
           40              H      -1.710851       6.620740       7.456838       0.108474       0.981425 0.70909679E+01  0.68700415E+02                                 1.724494                            1.626536      -1.295043       2.260519                    0.993332       3.856224      11.335084       0.451855       1.399114      -0.681644       0.020789       0.010901      -0.024860       0.034191      -0.005826      -0.001282      -0.014572       0.007268       0.000174      -0.017783       0.003997       0.013786              1.764657       1.905133       0.180104      -0.484856       1.482156      -0.185392       1.906682          -0.000010
           41              H      -1.264432       2.856436      11.700675       0.122558       1.056481 0.78833292E+01  0.76587019E+02                                 1.678222                            1.618287      -0.845578       2.483716                    0.999422       3.286260       8.951277       0.506090       1.245755      -0.718575       0.007122      -0.024529       0.029893       0.039319      -0.000300      -0.002564      -0.013655       0.003650       0.016599      -0.014313      -0.000952       0.015266              1.680754       1.529101      -0.116983       0.090525       1.767454      -0.324540       1.745707           0.000211
           42              H       8.550445       4.094818      16.328925       0.115685       0.971275 0.69853053E+01  0.67190836E+02                                 1.696878                            1.602731      -1.075524       2.365777                    0.996326       3.695667      10.702711       0.461758       1.379009      -0.686480       0.013855       0.028291       0.014065       0.034499       0.001280       0.004044       0.003178      -0.015741      -0.014775      -0.009302      -0.001932       0.011234              1.741550       1.516581       0.229248       0.188494       2.027735       0.237460       1.680333           0.000053
           43              H       6.992610       5.383404      14.775975       0.119389       1.018011 0.71550366E+01  0.68457638E+02                                 1.684144                            1.572221      -0.965941       2.425649                    0.997887       3.439896       9.574453       0.494139       1.295527      -0.705228       0.006150       0.033804       0.011577       0.036257      -0.005077       0.011709      -0.000894      -0.017319      -0.011250      -0.017454       0.004176       0.013278              1.736254       1.494976       0.309764       0.197605       2.067889       0.365273       1.645895           0.000097
           44              H       5.471255       5.360394      13.077675       0.125866       1.029576 0.73925005E+01  0.70173267E+02                                 1.603319                            1.529538      -0.853117       2.483514                    0.999427       3.150867       8.288989       0.543707       1.186753      -0.732530      -0.014643       0.037097      -0.012167       0.041697      -0.003690       0.006623      -0.000217      -0.025534      -0.029922      -0.015740      -0.002585       0.018325              1.620961       1.479779      -0.249321       0.189692       1.826582      -0.221528       1.556521           0.000092
           45              H       5.614161       1.360756      12.894075       0.114272       0.957600 0.68065522E+01  0.65161761E+02                                 1.687648                            1.586147      -1.255610       2.283809                    0.994203       3.757941      10.919163       0.461583       1.386088      -0.684411      -0.009770      -0.029368      -0.012641       0.033432       0.000206       0.004149       0.002704      -0.018412      -0.012976      -0.010146      -0.001719       0.011866              1.740432       1.523496       0.287040       0.198280       2.045005       0.225954       1.652796           0.000218
           46              H       7.053436       0.105639      14.456588       0.116446       1.058319 0.76844850E+01  0.74557366E+02                                 1.706933                            1.615334      -0.849745       2.480258                    0.999024       3.403573       9.419604       0.495780       1.273331      -0.711035      -0.009091      -0.033136      -0.012140       0.036442      -0.003891       0.012104       0.000338      -0.020256      -0.011055      -0.018645       0.005609       0.013036              1.734673       1.501836       0.297916       0.218817       2.052323       0.288031       1.649861           0.000048
           47              H       8.525330       0.084720      16.198875       0.116678       1.119774 0.82216045E+01  0.81094556E+02                                 1.761476                            1.661262      -1.092445       2.358202                    0.997099       3.526145       9.826573       0.493310       1.258783      -0.713370       0.014144      -0.035358       0.011538       0.039792      -0.006822       0.006825       0.002893      -0.026565      -0.028818      -0.017205      -0.002583       0.019788              1.802060       1.576276      -0.225772       0.218906       2.105941      -0.413360       1.723962           0.000059
           48              H      -0.209659       9.992820       8.787938       0.144981       0.863425 0.60699131E+01  0.56501052E+02                                 1.597423                            1.513692      -1.019896       2.413157                    0.996530       3.479648       9.987986       0.464845       1.415546      -0.680438       0.020363       0.012479      -0.002106       0.023976       0.006515      -0.005223       0.005721       0.011400      -0.004497      -0.012815       0.002741       0.010075              1.639651       1.974548       0.401011      -0.205843       1.563360      -0.093750       1.381044          -0.000186
           49              H      -0.840314       8.645662       9.298575       0.135705       0.885889 0.66190573E+01  0.62753584E+02                                 1.600217                            1.563315      -0.980783       2.422304                    0.996814       3.531042      10.119102       0.466590       1.384612      -0.686472       0.006076      -0.017524       0.009587       0.020878      -0.009238      -0.005433      -0.000990      -0.011078       0.006708      -0.013620       0.003473       0.010147              1.613198       1.362270      -0.114020       0.019577       2.084558      -0.168239       1.392766           0.001723
           50              H      -1.598967       9.520059       8.229488       0.143429       1.024779 0.79595261E+01  0.78002651E+02                                 1.694211                            1.661916      -0.815063       2.506936                    0.999179       3.334676       9.312149       0.480310       1.301254      -0.706330      -0.015632       0.001484      -0.015192       0.021849      -0.005886       0.003993       0.002529       0.013894       0.018946      -0.013007       0.003628       0.009379              1.693363       1.654960       0.099399       0.334230       1.445550       0.101647       1.979578           0.000468
           51              H      -3.263248       9.990728      11.302875       0.150563       1.030914 0.77373719E+01  0.74867936E+02                                 1.669118                            1.613397      -0.827801       2.506144                    0.999451       3.193491       8.699839       0.501746       1.261595      -0.715837      -0.009521       0.015283       0.019029       0.026198       0.006961      -0.007883       0.007993       0.005421      -0.011554      -0.015851       0.005800       0.010051              1.670084       1.512069      -0.184263      -0.232877       1.637633       0.313883       1.860548          -0.000090
           52              H      -2.626647       8.636248      10.813275       0.136765       1.008894 0.77359014E+01  0.75625817E+02                                 1.697108                            1.652865      -0.955613       2.433371                    0.997580       3.474491       9.839893       0.473099       1.324326      -0.699952       0.006386      -0.016706       0.005034       0.018580      -0.000589      -0.006102      -0.006866       0.002540      -0.027282      -0.013883       0.004986       0.008896              1.705980       1.436176      -0.149524       0.075776       2.225699      -0.222732       1.456065           0.002280
           53              H      -3.542229       9.486590       9.841725       0.143420       0.985171 0.74277035E+01  0.71988740E+02                                 1.678483                            1.624478      -1.037794       2.400293                    0.996848       3.468554       9.829810       0.474342       1.332308      -0.697832      -0.013677       0.000494      -0.016662       0.021562       0.004461      -0.001215      -0.006765       0.017245       0.020566      -0.014976       0.004570       0.010407              1.689640       1.912972       0.109330       0.468465       1.445196       0.113728       1.710752           0.000409
           54              H      -1.147504      10.311829      10.757812       0.260004       0.541822 0.35778888E+01  0.29501579E+02                                 1.224382                            1.208403      -1.015375       2.490503                    0.999623       2.824594       7.907366       0.485355       1.530481      -0.660054       0.024052      -0.003860       0.028301       0.037341       0.003699      -0.001511       0.004577       0.025147       0.022420      -0.017738       0.007900       0.009837              1.237124       1.251744       0.074419       0.183046       1.132846       0.065098       1.326782          -0.000477
           55              H       3.243302       0.166303      18.132413       0.129977       0.958217 0.69964838E+01  0.67749392E+02                                 1.719636                            1.634482      -1.375004       2.239375                    0.992915       3.786294      11.229862       0.441742       1.431896      -0.675795      -0.027992      -0.009093      -0.020655       0.035957      -0.003271       0.005133       0.003703       0.000246       0.001600      -0.008095       0.002693       0.005402              1.751051       1.992403       0.144529       0.361604       1.499499       0.232524       1.761251           0.000012
           56              H      -0.141839       9.068217      17.019338       0.108474       0.981422 0.70909473E+01  0.68700165E+02                                 1.724491                            1.626534      -1.295040       2.260520                    0.993332       3.856219      11.335065       0.451855       1.399114      -0.681644      -0.020789      -0.010901      -0.024860       0.034191      -0.005826       0.001282       0.014572       0.007268       0.000175      -0.017783       0.003997       0.013786              1.764654       1.905129       0.180104       0.484854       1.482154       0.185391       1.906679          -0.000010
           57              H       4.441868       2.373216       2.138175       0.122558       1.056473 0.78832562E+01  0.76586110E+02                                 1.678212                            1.618278      -0.845569       2.483721                    0.999423       3.286249       8.951227       0.506093       1.245752      -0.718575      -0.007122       0.024528       0.029893       0.039319      -0.000300       0.002564       0.013655       0.003651       0.016599      -0.014314      -0.000952       0.015266              1.680744       1.529093      -0.116982      -0.090524       1.767443       0.324537       1.745696           0.000211
           58              H       6.011991       1.134835       6.766425       0.115686       0.971269 0.69852565E+01  0.67190247E+02                                 1.696872                            1.602726      -1.075519       2.365781                    0.996326       3.695652      10.702657       0.461758       1.379010      -0.686480      -0.013855      -0.028291       0.014065       0.034499       0.001280      -0.004044      -0.003178      -0.015741      -0.014775      -0.009302      -0.001932       0.011234              1.741543       1.516576       0.229247      -0.188493       2.027727      -0.237459       1.680327           0.000054
           59              H       2.539700      10.305553       5.213475       0.119390       1.018010 0.71550337E+01  0.68457623E+02                                 1.684145                            1.572222      -0.965943       2.425649                    0.997887       3.439897       9.574465       0.494138       1.295529      -0.705228      -0.006150      -0.033805       0.011577       0.036257      -0.005077      -0.011709       0.000894      -0.017319      -0.011251      -0.017454       0.004176       0.013278              1.736255       1.494977       0.309764      -0.197605       2.067891      -0.365273       1.645896           0.000097
           60              H       4.061055      10.328564       3.515175       0.125866       1.029586 0.73925859E+01  0.70174291E+02                                 1.603330                            1.529547      -0.853125       2.483510                    0.999427       3.150883       8.289048       0.543706       1.186754      -0.732530       0.014643      -0.037097      -0.012167       0.041697      -0.003690      -0.006623       0.000216      -0.025534      -0.029921      -0.015740      -0.002585       0.018325              1.620971       1.479789      -0.249324      -0.189695       1.826594       0.221531       1.556531           0.000092
           61              H       8.948275       3.868897       3.331575       0.114271       0.957604 0.68065863E+01  0.65162167E+02                                 1.687652                            1.586150      -1.255613       2.283807                    0.994203       3.757950      10.919194       0.461582       1.386088      -0.684411       0.009770       0.029368      -0.012641       0.033432       0.000206      -0.004149      -0.002704      -0.018412      -0.012976      -0.010146      -0.001719       0.011865              1.740437       1.523498       0.287041      -0.198281       2.045012      -0.225955       1.652800           0.000219
           62              H       7.509001       5.124014       4.894088       0.116446       1.058321 0.76845039E+01  0.74557599E+02                                 1.706935                            1.615336      -0.849747       2.480257                    0.999023       3.403577       9.419619       0.495780       1.273331      -0.711035       0.009091       0.033136      -0.012140       0.036442      -0.003892      -0.012104      -0.000338      -0.020256      -0.011055      -0.018645       0.005609       0.013036              1.734676       1.501838       0.297917      -0.218817       2.052328      -0.288032       1.649862           0.000047
           63              H       6.037107       5.144932       6.636375       0.116679       1.119761 0.82214856E+01  0.81093108E+02                                 1.761465                            1.661252      -1.092430       2.358211                    0.997099       3.526123       9.826502       0.493310       1.258787      -0.713369      -0.014144       0.035358       0.011538       0.039792      -0.006822      -0.006825      -0.002893      -0.026564      -0.028818      -0.017205      -0.002583       0.019788              1.802047       1.576266      -0.225770      -0.218903       2.105925       0.413355       1.723950           0.000059
           64              H      -1.643032       5.696138      18.350438       0.144981       0.863424 0.60699031E+01  0.56500927E+02                                 1.597421                            1.513690      -1.019891       2.413160                    0.996530       3.479643       9.987963       0.464846       1.415544      -0.680439      -0.020364      -0.012479      -0.002105       0.023976       0.006514       0.005223      -0.005721       0.011401      -0.004497      -0.012815       0.002741       0.010075              1.639648       1.974545       0.401010       0.205842       1.563358       0.093749       1.381042          -0.000186
           65              H      -1.012377       7.043296      18.861075       0.135706       0.885884 0.66190143E+01  0.62753068E+02                                 1.600211                            1.563310      -0.980776       2.422308                    0.996814       3.531028      10.119050       0.466591       1.384611      -0.686472      -0.006076       0.017524       0.009587       0.020879      -0.009238       0.005433       0.000990      -0.011078       0.006708      -0.013620       0.003473       0.010147              1.613192       1.362266      -0.114019      -0.019577       2.084549       0.168239       1.392762           0.001722
           66              H      -0.253723       6.168898      17.791988       0.143428       1.024781 0.79595544E+01  0.78002989E+02                                 1.694214                            1.661918      -0.815062       2.506936                    0.999179       3.334681       9.312163       0.480310       1.301252      -0.706330       0.015632      -0.001484      -0.015192       0.021849      -0.005886      -0.003993      -0.002529       0.013893       0.018946      -0.013007       0.003628       0.009379              1.693365       1.654963       0.099399      -0.334231       1.445552      -0.101647       1.979580           0.000468
           67              H       1.410558       5.698229       1.740375       0.150562       1.030910 0.77373297E+01  0.74867396E+02                                 1.669111                            1.613390      -0.827796       2.506146                    0.999451       3.193484       8.699801       0.501748       1.261592      -0.715838       0.009521      -0.015283       0.019029       0.026198       0.006961       0.007884      -0.007993       0.005421      -0.011554      -0.015851       0.005800       0.010051              1.670076       1.512064      -0.184263       0.232875       1.637627      -0.313881       1.860538          -0.000089
           68              H       0.773957       7.052709       1.250775       0.136766       1.008891 0.77358695E+01  0.75625441E+02                                 1.697105                            1.652862      -0.955615       2.433371                    0.997580       3.474486       9.839881       0.473099       1.324328      -0.699951      -0.006386       0.016706       0.005034       0.018580      -0.000589       0.006102       0.006866       0.002540      -0.027282      -0.013883       0.004986       0.008896              1.705978       1.436174      -0.149524      -0.075776       2.225695       0.222731       1.456063           0.002280
           69              H       1.689539       6.202368       0.279225       0.143419       0.985175 0.74277356E+01  0.71989086E+02                                 1.678483                            1.624478      -1.037791       2.400293                    0.996848       3.468557       9.829802       0.474344       1.332302      -0.697833       0.013676      -0.000493      -0.016662       0.021561       0.004461       0.001215       0.006765       0.017245       0.020566      -0.014976       0.004570       0.010407              1.689640       1.912972       0.109329      -0.468464       1.445196      -0.113728       1.710752           0.000409
           70              H      -0.705186       5.377129       1.195312       0.260004       0.541824 0.35778991E+01  0.29501684E+02                                 1.224384                            1.208405      -1.015372       2.490504                    0.999623       2.824597       7.907377       0.485355       1.530481      -0.660054      -0.024052       0.003860       0.028301       0.037341       0.003699       0.001511      -0.004577       0.025147       0.022420      -0.017737       0.007900       0.009838              1.237126       1.251746       0.074419      -0.183048       1.132847      -0.065098       1.326785          -0.000477
           71              C       1.962077       7.108144       7.460663       0.593193      24.172251 0.24877741E+03  0.51408641E+04                                 7.703567                            5.595675       0.087749       2.090147                    0.999608      22.159385      61.818828       0.627994       0.471982      -1.020574       0.052629       0.000750       0.044478       0.068911      -0.013283      -0.085939       0.014207       0.069710       0.002577      -0.070115      -0.037690       0.107804              9.305940       8.603882       0.048511       4.755586       9.630423      -0.808765       9.683513          -0.001827
           72              C       5.491488       7.306870       9.004050       0.576383      25.117161 0.26513530E+03  0.55660975E+04                                 7.950437                            5.779479      -0.067992       2.032786                    0.999514      22.630712      63.607322       0.617564       0.472434      -1.020462      -0.063152       0.010383      -0.003970       0.064123       0.041889       0.038149       0.046617      -0.029377       0.252564      -0.086616      -0.029409       0.116025              9.637054      14.566169      -3.223261      -0.862338       9.262515      -1.377937       5.082478           0.004819
           73              C       6.819319       6.584132       9.004050      -0.009860      36.765595 0.45460607E+03  0.10742809E+05                                 9.621266                            7.112514      -0.036559       1.998647                    0.999037      27.293977      77.133756       0.621128       0.417294      -1.070074       0.037059      -0.025446      -0.015189       0.047451       0.012503      -0.010136      -0.002936      -0.004924       0.006957      -0.016162      -0.000968       0.017130             11.562258      17.190182      -4.044996      -0.857415       9.514561      -2.290860       7.982032           0.000854
           74              C       7.090770       5.648025       9.956475      -0.155223      34.624486 0.47222218E+03  0.11402418E+05                                 9.413930                            7.397021      -0.127527       1.932475                    0.998716      30.445010      90.467922       0.583790       0.434509      -1.046609       0.006776      -0.010867      -0.011600       0.017279       0.023689      -0.009297       0.027130      -0.008198       0.023689      -0.041247       0.007538       0.033708             10.632327      14.442376      -3.529983       0.820012       9.238376      -3.166614       8.216229           0.001170
           75              C       8.374284       5.043477      10.029150       0.078630      32.069524 0.41578132E+03  0.96482504E+04                                 8.874095                            6.884085      -0.013770       2.010326                    0.999282      26.570940      75.421232       0.617538       0.427424      -1.059293      -0.012770      -0.003458       0.011512       0.017537      -0.017748       0.009688      -0.015810       0.020088      -0.019070      -0.023762      -0.007264       0.031026             10.050761      13.168369      -3.269347       0.599326       8.726037      -3.341061       8.257877           0.000357
           76              C       8.704116       4.085405      11.031300      -0.137486      32.682179 0.46411145E+03  0.11133732E+05                                 8.962575                            7.269850      -0.007785       1.971918                    0.998711      29.995910      88.210000       0.597899       0.427031      -1.053466       0.013191       0.011569      -0.006767       0.018805       0.008614      -0.008250      -0.004587       0.011024       0.001589      -0.010492      -0.005306       0.015798              9.721114      12.076742      -2.151442      -0.465818       8.365456      -2.758290       8.721143           0.000213
           77              C       7.815205       6.965897       8.068838      -0.122763      30.932201 0.44064939E+03  0.10438169E+05                                 8.654563                            7.100694       0.027513       1.983483                    0.999387      29.681456      86.830219       0.602609       0.429081      -1.051854      -0.009107      -0.020176       0.014778       0.026616       0.012347       0.007056      -0.010825      -0.022372       0.053807      -0.028250       0.004784       0.023466              9.354271      13.235370      -1.559340      -1.536594       7.407486      -1.454996       7.419958           0.000905
           78              C      -3.384368       8.419741       1.600762       0.596395      24.216747 0.25104098E+03  0.52034596E+04                                 7.712581                            5.628084       0.031705       2.070176                    0.999613      22.289721      62.436146       0.624526       0.473160      -1.019143      -0.049584       0.002100      -0.046122       0.067751       0.002953      -0.084530       0.004507       0.049292       0.059879      -0.068085      -0.033810       0.101895              9.236023       8.651237      -1.017406       4.618703       9.950940      -0.635787       9.105893          -0.001376
           79              C      -2.346482       8.359077       2.708100      -0.014859      37.129679 0.43946414E+03  0.10277674E+05                                 9.610086                            6.933509       0.072729       2.024906                    0.999258      27.225020      76.062109       0.638441       0.410217      -1.076724       0.023566       0.010688       0.039951       0.047599       0.001937      -0.008877       0.001759      -0.010143      -0.029076      -0.015268       0.004993       0.010276             11.799422      11.118143      -1.255484       7.108142      11.239038      -1.659571      13.041085           0.008255
           80              C      -1.877552       7.161486       3.176662      -0.188620      38.544144 0.49150004E+03  0.11941525E+05                                 9.963671                            7.449236       0.072615       1.980769                    0.999654      30.900021      90.962453       0.595441       0.423381      -1.057451       0.005454       0.009190       0.010837       0.015220       0.012652      -0.018176       0.024252      -0.015636      -0.023612      -0.038419       0.010310       0.028108             11.832201      10.196337      -1.631450       6.330107      11.582600      -2.241806      13.717665          -0.001414
           81              C      -0.922988       7.115465       4.230450       0.077583      34.270448 0.41949585E+03  0.97337277E+04                                 9.231151                            6.883956       0.002085       2.013062                    0.999284      26.492962      74.634922       0.623124       0.423623      -1.064103      -0.004830      -0.009370      -0.006190       0.012225      -0.012621       0.022779      -0.011842      -0.004679      -0.002749      -0.024209      -0.007515       0.031724             10.931026       9.289067      -0.974267       6.016507      10.648699      -1.451700      12.855312          -0.000264
           82              C      -0.373940       5.888589       4.727700      -0.148459      34.480053 0.44631901E+03  0.10546715E+05                                 9.138009                            7.019514       0.300247       2.067168                    0.999789      29.403447      84.345125       0.626086       0.414000      -1.067303       0.007936       0.010032       0.004312       0.013498       0.004494       0.002066       0.009505      -0.041875      -0.023635      -0.017622      -0.010343       0.027965             10.405557       8.838387      -0.169206       5.109762      10.383442      -0.247575      11.994841           0.000467
           83              C       0.534742       5.900094       5.739413      -0.107283      32.073127 0.41556039E+03  0.96657402E+04                                 8.781368                            6.826136       0.052640       1.989864                    0.999706      29.007695      83.103694       0.626265       0.420482      -1.061009       0.001061       0.023260      -0.000766       0.023297      -0.008949      -0.012870      -0.008321      -0.034973      -0.052164      -0.029258       0.000295       0.028963              9.966781       8.981516       0.491702       5.246891       9.123288       0.836959      11.795539           0.000654
           84              C       0.955140       7.109190       6.326550      -0.015165      37.626055 0.43642352E+03  0.10182976E+05                                 9.690134                            6.903554       0.083948       2.029449                    0.999377      27.124305      75.550337       0.641019       0.409514      -1.077809      -0.023421      -0.017031      -0.035889       0.046116       0.001083      -0.008380      -0.003585      -0.014494      -0.019781      -0.013926       0.002073       0.011853             12.078022      11.284653      -0.448026       7.434539      10.785282      -0.767527      14.164132           0.011650
           85              C       0.451259       8.294229       5.861813      -0.183458      38.789951 0.48523534E+03  0.11762335E+05                                10.049115                            7.426133       0.006310       1.961802                    0.999518      30.825942      90.911994       0.592872       0.426191      -1.054737      -0.003504      -0.006898      -0.012038       0.014310       0.012224      -0.027488       0.018817      -0.012879      -0.008576      -0.041247       0.015082       0.026164             12.043266      10.597196      -1.051326       6.736858      11.312470      -2.062258      14.220131          -0.001340
           86              C      -0.485619       8.331882       4.808025       0.084296      34.186767 0.40236508E+03  0.92445486E+04                                 9.217950                            6.734291      -0.038408       2.001742                    0.999166      26.263750      73.758429       0.630734       0.422663      -1.064117       0.007701       0.012061       0.004416       0.014976      -0.010280       0.018542      -0.010534       0.005178       0.003647      -0.016961      -0.010294       0.027255             11.061911       9.335214      -0.933924       6.267265      10.737388      -1.768335      13.113132          -0.000209
           87              C      -0.983964       9.550391       4.297388      -0.143044      33.494914 0.42647595E+03  0.99840789E+04                                 8.990176                            6.870388       0.182440       2.029392                    0.999773      29.364213      84.396256       0.630367       0.415049      -1.064471      -0.002326      -0.009251      -0.007174       0.011936       0.005151       0.003144       0.016331      -0.031537      -0.029349      -0.017015      -0.011652       0.028667             10.225220       8.622607      -0.599102       5.258273      10.221466      -1.535981      11.831588           0.000256
           88              C      -1.869558       9.561897       3.272288      -0.102113      32.695224 0.43167925E+03  0.10175071E+05                                 8.998787                            7.028299      -0.135882       1.928723                    0.999486      29.583983      86.381354       0.605563       0.429112      -1.051646      -0.002470      -0.026344      -0.000314       0.026461      -0.013564      -0.014962       0.001441      -0.012873      -0.065430      -0.029018       0.001220       0.027798             10.135569       9.007598       0.205861       5.347161       9.727852      -0.632057      11.671257           0.000345
           89              C       7.385913       0.915189      10.119037      -0.324400      24.282546 0.40426284E+03  0.93983145E+04                                 7.258865                            6.623024      -0.054694       1.966635                    0.996908      30.523370      89.270020       0.647500       0.406893      -1.062938       0.050012      -0.049896      -0.086031       0.111320      -0.020566      -0.040579       0.042764       0.045496       0.106999      -0.059849      -0.021878       0.081727              7.525392       7.066433      -0.046293      -1.062951       7.962347       0.916035       7.547396           0.000834
           90              C       9.243469       0.925648       8.577563      -0.325499      22.973826 0.38087582E+03  0.87222884E+04                                 6.944359                            6.387580       0.043878       1.997957                    0.997276      30.288236      87.872338       0.665792       0.401717      -1.066515      -0.084969      -0.049376       0.034640       0.104200       0.058587      -0.052166      -0.006111       0.115519      -0.057656      -0.077520      -0.034022       0.111542              7.105541       7.559768       0.992428      -0.197785       7.700861      -0.118440       6.055996           0.001912
           91              C      -3.814767       8.580814      17.023163       0.593193      24.172206 0.24877699E+03  0.51408527E+04                                 7.703556                            5.595669       0.087759       2.090151                    0.999608      22.159354      61.818702       0.627995       0.471982      -1.020574      -0.052628      -0.000751       0.044479       0.068910      -0.013281       0.085939      -0.014207       0.069709       0.002577      -0.070115      -0.037689       0.107804              9.305924       8.603864       0.048509      -4.755573       9.630411       0.808768       9.683496          -0.001827
           92              C       4.040821       8.382087      18.566550       0.576382      25.117209 0.26513580E+03  0.55661086E+04                                 7.950439                            5.779479      -0.067974       2.032791                    0.999514      22.630711      63.607255       0.617565       0.472433      -1.020462       0.063152      -0.010383      -0.003972       0.064123       0.041888      -0.038148      -0.046616      -0.029380       0.252563      -0.086616      -0.029409       0.116024              9.637057      14.566171      -3.223270       0.862338       9.262522       1.377937       5.082477           0.004819
           93              C       2.712991       9.104825      18.566550      -0.009862      36.765687 0.45460738E+03  0.10742847E+05                                 9.621280                            7.112523      -0.036567       1.998644                    0.999037      27.294019      77.133901       0.621128       0.417294      -1.070074      -0.037059       0.025448      -0.015190       0.047452       0.012503       0.010136       0.002936      -0.004923       0.006956      -0.016161      -0.000969       0.017130             11.562273      17.190197      -4.045009       0.857411       9.514581       2.290864       7.982041           0.000855
           94              C       2.441539      10.040933       0.393975      -0.155218      34.624481 0.47222191E+03  0.11402411E+05                                 9.413930                            7.397020      -0.127530       1.932474                    0.998716      30.444999      90.467911       0.583790       0.434509      -1.046609      -0.006776       0.010868      -0.011601       0.017280       0.023689       0.009297      -0.027129      -0.008199       0.023691      -0.041247       0.007538       0.033708             10.632326      14.442375      -3.529982      -0.820006       9.238375       3.166613       8.216230           0.001170
           95              C       6.188153       0.186176       0.466650       0.078631      32.069516 0.41578106E+03  0.96482434E+04                                 8.874095                            6.884085      -0.013771       2.010326                    0.999282      26.570929      75.421208       0.617538       0.427424      -1.059293       0.012770       0.003458       0.011512       0.017538      -0.017747      -0.009688       0.015810       0.020089      -0.019069      -0.023762      -0.007264       0.031026             10.050761      13.168374      -3.269346      -0.599323       8.726035       3.341058       8.257874           0.000358
           96              C       5.858321       1.144248       1.468800      -0.137486      32.682186 0.46411177E+03  0.11133742E+05                                 8.962578                            7.269854      -0.007788       1.971917                    0.998711      29.995910      88.210018       0.597898       0.427032      -1.053466      -0.013191      -0.011570      -0.006767       0.018805       0.008614       0.008250       0.004587       0.011025       0.001589      -0.010493      -0.005305       0.015798              9.721116      12.076740      -2.151440       0.465816       8.365458       2.758293       8.721151           0.000213
           97              C       1.717105       8.723060      17.631338      -0.122765      30.932222 0.44065001E+03  0.10438187E+05                                 8.654565                            7.100697       0.027517       1.983484                    0.999387      29.681470      86.830244       0.602609       0.429081      -1.051854       0.009107       0.020178       0.014778       0.026617       0.012347      -0.007056       0.010826      -0.022372       0.053806      -0.028250       0.004784       0.023467              9.354272      13.235374      -1.559337       1.536596       7.407482       1.454992       7.419960           0.000904
           98              C       1.531678       7.269217      11.163263       0.596396      24.216670 0.25103994E+03  0.52034326E+04                                 7.712565                            5.628072       0.031708       2.070178                    0.999613      22.289675      62.435978       0.624527       0.473160      -1.019143       0.049585      -0.002101      -0.046121       0.067752       0.002952       0.084531      -0.004507       0.049293       0.059879      -0.068085      -0.033810       0.101896              9.236004       8.651221      -1.017397      -4.618696       9.950912       0.635782       9.105879          -0.001379
           99              C       0.493792       7.329881      12.270600      -0.014862      37.129651 0.43946347E+03  0.10277653E+05                                 9.610075                            6.933500       0.072738       2.024909                    0.999258      27.225002      76.061996       0.638442       0.410217      -1.076724      -0.023565      -0.010688       0.039952       0.047600       0.001936       0.008877      -0.001759      -0.010143      -0.029077      -0.015269       0.004993       0.010276             11.799413      11.118145      -1.255490      -7.108145      11.239014       1.659577      13.041080           0.008258
          100              C       0.024861       8.527471      12.739163      -0.188621      38.544164 0.49150010E+03  0.11941527E+05                                 9.963678                            7.449239       0.072610       1.980768                    0.999654      30.900014      90.962442       0.595441       0.423381      -1.057451      -0.005452      -0.009190       0.010838       0.015220       0.012652       0.018177      -0.024252      -0.015636      -0.023614      -0.038419       0.010311       0.028108             11.832211      10.196354      -1.631456      -6.330123      11.582594       2.241812      13.717685          -0.001421
          101              C      -0.929703       8.573492      13.792950       0.077582      34.270427 0.41949545E+03  0.97337157E+04                                 9.231145                            6.883951       0.002088       2.013063                    0.999284      26.492952      74.634871       0.623125       0.423623      -1.064103       0.004830       0.009371      -0.006189       0.012225      -0.012621      -0.022779       0.011842      -0.004678      -0.002748      -0.024209      -0.007516       0.031724             10.931019       9.289062      -0.974265      -6.016502      10.648693       1.451698      12.855301          -0.000261
          102              C      -1.478750       9.800369      14.290200      -0.148461      34.480085 0.44631979E+03  0.10546738E+05                                 9.138017                            7.019522       0.300246       2.067168                    0.999789      29.403457      84.345168       0.626086       0.414000      -1.067303      -0.007935      -0.010032       0.004312       0.013498       0.004494      -0.002065      -0.009506      -0.041876      -0.023636      -0.017622      -0.010344       0.027965             10.405565       8.838393      -0.169211      -5.109764      10.383451       0.247582      11.994849           0.000464
          103              C      -2.387433       9.788864      15.301913      -0.107277      32.073038 0.41555906E+03  0.96657025E+04                                 8.781351                            6.826124       0.052640       1.989864                    0.999706      29.007674      83.103634       0.626266       0.420481      -1.061009      -0.001060      -0.023261      -0.000765       0.023297      -0.008948       0.012871       0.008320      -0.034973      -0.052162      -0.029258       0.000295       0.028963              9.966759       8.981492       0.491692      -5.246872       9.123283      -0.836949      11.795504           0.000656
          104              C      -2.807830       8.579768      15.889050      -0.015162      37.626029 0.43642338E+03  0.10182971E+05                                 9.690130                            6.903553       0.083949       2.029449                    0.999377      27.124302      75.550331       0.641019       0.409514      -1.077808       0.023422       0.017032      -0.035888       0.046115       0.001083       0.008380       0.003585      -0.014493      -0.019779      -0.013926       0.002073       0.011853             12.078013      11.284633      -0.448023      -7.434522      10.785291       0.767523      14.164114           0.011648
          105              C      -2.303950       7.394729      15.424313      -0.183456      38.789933 0.48523502E+03  0.11762324E+05                                10.049107                            7.426127       0.006318       1.961804                    0.999518      30.825932      90.911922       0.592872       0.426191      -1.054737       0.003506       0.006898      -0.012038       0.014310       0.012224       0.027488      -0.018817      -0.012880      -0.008574      -0.041247       0.015083       0.026164             12.043254      10.597178      -1.051327      -6.736845      11.312471       2.062259      14.220113          -0.001337
          106              C      -1.367072       7.357075      14.370525       0.084296      34.186773 0.40236522E+03  0.92445527E+04                                 9.217952                            6.734293      -0.038408       2.001742                    0.999166      26.263752      73.758437       0.630733       0.422664      -1.064117      -0.007701      -0.012061       0.004417       0.014976      -0.010280      -0.018542       0.010535       0.005177       0.003646      -0.016962      -0.010294       0.027255             11.061913       9.335215      -0.933924      -6.267265      10.737390       1.768336      13.113134          -0.000212
          107              C      -0.868727       6.138566      13.859888      -0.143041      33.494840 0.42647491E+03  0.99840476E+04                                 8.990160                            6.870377       0.182446       2.029394                    0.999773      29.364179      84.396109       0.630368       0.415049      -1.064471       0.002327       0.009251      -0.007174       0.011936       0.005151      -0.003144      -0.016331      -0.031536      -0.029350      -0.017015      -0.011652       0.028667             10.225199       8.622589      -0.599092      -5.258258      10.221451       1.535968      11.831558           0.000260
          108              C       0.016867       6.127061      12.834788      -0.102117      32.695232 0.43167962E+03  0.10175081E+05                                 8.998789                            7.028302      -0.135879       1.928724                    0.999486      29.583970      86.381287       0.605563       0.429112      -1.051646       0.002472       0.026344      -0.000313       0.026461      -0.013565       0.014962      -0.001442      -0.012872      -0.065434      -0.029018       0.001219       0.027799             10.135571       9.007606       0.205868      -5.347166       9.727844       0.632049      11.671262           0.000340
          109              C       7.176524       4.314463       0.556538      -0.324401      24.282557 0.40426330E+03  0.93983262E+04                                 7.258865                            6.623027      -0.054686       1.966637                    0.996908      30.523362      89.269953       0.647500       0.406893      -1.062939      -0.050012       0.049896      -0.086032       0.111321      -0.020566       0.040579      -0.042764       0.045497       0.106999      -0.059849      -0.021878       0.081727              7.525391       7.066438      -0.046291       1.062946       7.962342      -0.916029       7.547394           0.000834
          110              C       5.318968       4.304004      18.140063      -0.325501      22.973852 0.38087634E+03  0.87223013E+04                                 6.944362                            6.387583       0.043887       1.997959                    0.997276      30.288236      87.872279       0.665792       0.401717      -1.066515       0.084970       0.049375       0.034640       0.104200       0.058587       0.052166       0.006111       0.115519      -0.057652      -0.077521      -0.034021       0.111542              7.105544       7.559772       0.992432       0.197785       7.700868       0.118443       6.055991           0.001912
          111              C       4.392796       3.351161      11.664338       0.593193      24.172233 0.24877711E+03  0.51408559E+04                                 7.703562                            5.595671       0.087753       2.090149                    0.999608      22.159363      61.818740       0.627995       0.471982      -1.020574      -0.052629      -0.000750      -0.044478       0.068911      -0.013282      -0.085939       0.014207       0.069710       0.002576      -0.070115      -0.037689       0.107805              9.305935       8.603880       0.048512       4.755587       9.630412      -0.808763       9.683512          -0.001828
          112              C       0.863385       3.152435      10.120950       0.576384      25.117143 0.26513514E+03  0.55660927E+04                                 7.950432                            5.779477      -0.067987       2.032788                    0.999514      22.630697      63.607256       0.617564       0.472434      -1.020462       0.063152      -0.010383       0.003970       0.064123       0.041889       0.038148       0.046617      -0.029377       0.252564      -0.086616      -0.029409       0.116025              9.637047      14.566156      -3.223258      -0.862337       9.262508      -1.377937       5.082475           0.004818
          113              C      -0.464446       3.875173      10.120950      -0.009860      36.765588 0.45460607E+03  0.10742809E+05                                 9.621264                            7.112514      -0.036559       1.998647                    0.999037      27.293976      77.133748       0.621128       0.417294      -1.070074      -0.037060       0.025446       0.015189       0.047451       0.012503      -0.010136      -0.002936      -0.004924       0.006957      -0.016162      -0.000968       0.017130             11.562254      17.190173      -4.044992      -0.857415       9.514558      -2.290861       7.982031           0.000856
          114              C      -0.735897       4.811280       9.168525      -0.155223      34.624473 0.47222201E+03  0.11402413E+05                                 9.413927                            7.397020      -0.127526       1.932476                    0.998716      30.445002      90.467890       0.583790       0.434509      -1.046609      -0.006776       0.010867       0.011600       0.017279       0.023689      -0.009297       0.027130      -0.008199       0.023689      -0.041247       0.007538       0.033708             10.632323      14.442369      -3.529980       0.820011       9.238374      -3.166614       8.216227           0.001168
          115              C      -2.019411       5.415828       9.095850       0.078630      32.069524 0.41578136E+03  0.96482516E+04                                 8.874095                            6.884086      -0.013770       2.010326                    0.999282      26.570941      75.421237       0.617538       0.427424      -1.059293       0.012770       0.003458      -0.011512       0.017537      -0.017748       0.009688      -0.015811       0.020088      -0.019070      -0.023762      -0.007264       0.031026             10.050761      13.168368      -3.269346       0.599325       8.726037      -3.341061       8.257878           0.000359
          116              C      -2.349243       6.373900       8.093700      -0.137485      32.682176 0.46411139E+03  0.11133730E+05                                 8.962574                            7.269849      -0.007784       1.971918                    0.998711      29.995908      88.209992       0.597899       0.427031      -1.053466      -0.013191      -0.011569       0.006767       0.018805       0.008614      -0.008250      -0.004587       0.011024       0.001590      -0.010492      -0.005306       0.015798              9.721113      12.076741      -2.151440      -0.465820       8.365454      -2.758290       8.721143           0.000211
          117              C      -1.460332       3.493408      11.056162      -0.122763      30.932207 0.44064952E+03  0.10438174E+05                                 8.654564                            7.100694       0.027511       1.983482                    0.999387      29.681464      86.830253       0.602609       0.429081      -1.051854       0.009107       0.020176      -0.014778       0.026616       0.012347       0.007056      -0.010825      -0.022372       0.053806      -0.028250       0.004784       0.023466              9.354272      13.235368      -1.559340      -1.536593       7.407488      -1.454998       7.419959           0.000903
          118              C       9.739241       2.039564      17.524238       0.596395      24.216742 0.25104091E+03  0.52034580E+04                                 7.712581                            5.628084       0.031706       2.070177                    0.999613      22.289718      62.436142       0.624526       0.473160      -1.019142       0.049584      -0.002100       0.046122       0.067751       0.002953      -0.084530       0.004507       0.049293       0.059879      -0.068085      -0.033810       0.101895              9.236023       8.651237      -1.017406       4.618704       9.950939      -0.635788       9.105895          -0.001376
          119              C       8.701355       2.100228      16.416900      -0.014859      37.129701 0.43946438E+03  0.10277681E+05                                 9.610090                            6.933511       0.072728       2.024905                    0.999258      27.225028      76.062142       0.638441       0.410217      -1.076724      -0.023566      -0.010688      -0.039951       0.047599       0.001937      -0.008877       0.001759      -0.010143      -0.029075      -0.015268       0.004992       0.010276             11.799428      11.118149      -1.255483       7.108147      11.239042      -1.659571      13.041094           0.008255
          120              C       8.232425       3.297819      15.948338      -0.188620      38.544159 0.49150024E+03  0.11941531E+05                                 9.963673                            7.449237       0.072614       1.980769                    0.999654      30.900031      90.962489       0.595441       0.423381      -1.057451      -0.005454      -0.009190      -0.010837       0.015220       0.012652      -0.018176       0.024252      -0.015637      -0.023612      -0.038419       0.010310       0.028108             11.832203      10.196338      -1.631450       6.330109      11.582603      -2.241806      13.717669          -0.001415
          121              C       7.277861       3.343840      14.894550       0.077583      34.270445 0.41949578E+03  0.97337257E+04                                 9.231151                            6.883956       0.002085       2.013062                    0.999284      26.492959      74.634911       0.623124       0.423623      -1.064103       0.004830       0.009370       0.006189       0.012225      -0.012621       0.022779      -0.011842      -0.004679      -0.002749      -0.024209      -0.007515       0.031724             10.931026       9.289068      -0.974266       6.016508      10.648697      -1.451700      12.855314          -0.000264
          122              C       6.728813       4.570716      14.397300      -0.148459      34.480036 0.44631875E+03  0.10546708E+05                                 9.138006                            7.019512       0.300248       2.067169                    0.999789      29.403436      84.345075       0.626087       0.414000      -1.067303      -0.007936      -0.010032      -0.004312       0.013498       0.004495       0.002065       0.009505      -0.041875      -0.023635      -0.017621      -0.010343       0.027965             10.405552       8.838384      -0.169208       5.109760      10.383436      -0.247577      11.994837           0.000467
          123              C       5.820131       4.559211      13.385587      -0.107283      32.073130 0.41556045E+03  0.96657422E+04                                 8.781368                            6.826137       0.052639       1.989863                    0.999706      29.007699      83.103713       0.626265       0.420482      -1.061009      -0.001061      -0.023261       0.000766       0.023297      -0.008949      -0.012871      -0.008321      -0.034973      -0.052164      -0.029258       0.000295       0.028963              9.966782       8.981517       0.491701       5.246891       9.123290       0.836957      11.795539           0.000654
          124              C       5.399733       3.350115      12.798450      -0.015165      37.626053 0.43642337E+03  0.10182971E+05                                 9.690132                            6.903552       0.083950       2.029450                    0.999377      27.124300      75.550309       0.641019       0.409514      -1.077809       0.023421       0.017031       0.035889       0.046116       0.001083      -0.008380      -0.003585      -0.014493      -0.019781      -0.013926       0.002073       0.011853             12.078021      11.284654      -0.448024       7.434541      10.785276      -0.767526      14.164134           0.011650
          125              C       5.903614       2.165076      13.263188      -0.183457      38.789942 0.48523499E+03  0.11762323E+05                                10.049112                            7.426129       0.006313       1.961803                    0.999518      30.825925      90.911915       0.592872       0.426191      -1.054737       0.003505       0.006898       0.012038       0.014310       0.012224      -0.027488       0.018817      -0.012879      -0.008576      -0.041247       0.015082       0.026165             12.043263      10.597196      -1.051325       6.736862      11.312459      -2.062256      14.220134          -0.001340
          126              C       6.840492       2.127423      14.316975       0.084296      34.186766 0.40236490E+03  0.92445433E+04                                 9.217949                            6.734289      -0.038407       2.001743                    0.999166      26.263746      73.758410       0.630734       0.422663      -1.064117      -0.007701      -0.012061      -0.004416       0.014976      -0.010280       0.018542      -0.010534       0.005178       0.003647      -0.016961      -0.010294       0.027256             11.061912       9.335217      -0.933924       6.267269      10.737382      -1.768336      13.113136          -0.000210
          127              C       7.338837       0.908914      14.827613      -0.143044      33.494914 0.42647580E+03  0.99840745E+04                                 8.990176                            6.870387       0.182441       2.029392                    0.999773      29.364212      84.396249       0.630367       0.415049      -1.064471       0.002326       0.009251       0.007174       0.011936       0.005151       0.003143       0.016331      -0.031537      -0.029349      -0.017015      -0.011653       0.028667             10.225221       8.622610      -0.599102       5.258277      10.221461      -1.535982      11.831591           0.000257
          128              C       8.224431       0.897408      15.852712      -0.102112      32.695213 0.43167889E+03  0.10175061E+05                                 8.998784                            7.028295      -0.135883       1.928722                    0.999486      29.583981      86.381347       0.605563       0.429112      -1.051646       0.002470       0.026344       0.000314       0.026461      -0.013564      -0.014963       0.001441      -0.012873      -0.065429      -0.029018       0.001220       0.027798             10.135567       9.007597       0.205861       5.347161       9.727849      -0.632056      11.671254           0.000344
          129              C      -1.031040       9.544116       9.005963      -0.324400      24.282543 0.40426277E+03  0.93983125E+04                                 7.258864                            6.623024      -0.054694       1.966634                    0.996908      30.523369      89.270016       0.647500       0.406893      -1.062938      -0.050012       0.049896       0.086031       0.111320      -0.020566      -0.040579       0.042764       0.045496       0.106999      -0.059849      -0.021878       0.081727              7.525392       7.066434      -0.046292      -1.062949       7.962348       0.916036       7.547394           0.000835
          130              C      -2.888596       9.533657      10.547437      -0.325499      22.973821 0.38087572E+03  0.87222850E+04                                 6.944357                            6.387578       0.043881       1.997958                    0.997276      30.288229      87.872297       0.665792       0.401717      -1.066515       0.084969       0.049375      -0.034640       0.104200       0.058587      -0.052166      -0.006111       0.115519      -0.057656      -0.077520      -0.034022       0.111542              7.105539       7.559765       0.992428      -0.197785       7.700857      -0.118439       6.055993           0.001912
          131              C      10.169640       1.878491       2.101838       0.593194      24.172213 0.24877695E+03  0.51408517E+04                                 7.703558                            5.595669       0.087758       2.090151                    0.999608      22.159349      61.818692       0.627995       0.471982      -1.020574       0.052628       0.000751      -0.044479       0.068910      -0.013282       0.085939      -0.014207       0.069709       0.002577      -0.070115      -0.037689       0.107804              9.305929       8.603873       0.048509      -4.755582       9.630407       0.808767       9.683508          -0.001831
          132              C       2.314052       2.077218       0.558450       0.576381      25.117222 0.26513597E+03  0.55661137E+04                                 7.950444                            5.779482      -0.067980       2.032789                    0.999514      22.630722      63.607310       0.617564       0.472433      -1.020462      -0.063152       0.010383       0.003972       0.064123       0.041888      -0.038148      -0.046616      -0.029379       0.252563      -0.086616      -0.029408       0.116024              9.637063      14.566182      -3.223273       0.862337       9.262526       1.377939       5.082481           0.004821
          133              C       3.641882       1.354480       0.558450      -0.009862      36.765687 0.45460747E+03  0.10742850E+05                                 9.621281                            7.112525      -0.036566       1.998644                    0.999037      27.294016      77.133897       0.621128       0.417294      -1.070074       0.037059      -0.025448       0.015190       0.047452       0.012503       0.010136       0.002936      -0.004923       0.006956      -0.016161      -0.000969       0.017130             11.562275      17.190199      -4.045012       0.857409       9.514584       2.290865       7.982043           0.000856
          134              C       3.913334       0.418372      18.731025      -0.155218      34.624464 0.47222153E+03  0.11402400E+05                                 9.413927                            7.397016      -0.127529       1.932475                    0.998716      30.444999      90.467911       0.583790       0.434509      -1.046609       0.006776      -0.010868       0.011601       0.017280       0.023689       0.009297      -0.027129      -0.008199       0.023691      -0.041246       0.007538       0.033708             10.632324      14.442375      -3.529981      -0.820006       9.238371       3.166611       8.216225           0.001169
          135              C       0.166720      10.273129      18.658350       0.078631      32.069517 0.41578108E+03  0.96482440E+04                                 8.874095                            6.884085      -0.013771       2.010326                    0.999282      26.570929      75.421207       0.617538       0.427424      -1.059293      -0.012770      -0.003458      -0.011512       0.017538      -0.017747      -0.009688       0.015811       0.020089      -0.019069      -0.023762      -0.007264       0.031026             10.050762      13.168378      -3.269347      -0.599323       8.726034       3.341057       8.257874           0.000359
          136              C       0.496552       9.315057      17.656200      -0.137486      32.682172 0.46411156E+03  0.11133735E+05                                 8.962575                            7.269852      -0.007788       1.971917                    0.998711      29.995909      88.210008       0.597899       0.427032      -1.053466       0.013191       0.011570       0.006767       0.018805       0.008615       0.008250       0.004587       0.011025       0.001589      -0.010493      -0.005305       0.015798              9.721113      12.076739      -2.151438       0.465818       8.365454       2.758290       8.721146           0.000212
          137              C       4.637768       1.736245       1.493663      -0.122765      30.932215 0.44065004E+03  0.10438188E+05                                 8.654565                            7.100698       0.027516       1.983484                    0.999387      29.681475      86.830266       0.602608       0.429081      -1.051854      -0.009107      -0.020178      -0.014778       0.026617       0.012347      -0.007056       0.010826      -0.022372       0.053806      -0.028250       0.004784       0.023467              9.354271      13.235371      -1.559339       1.536592       7.407483       1.454992       7.419958           0.000903
          138              C       4.823195       3.190088       7.961738       0.596396      24.216656 0.25103984E+03  0.52034298E+04                                 7.712561                            5.628070       0.031709       2.070179                    0.999613      22.289671      62.435957       0.624527       0.473160      -1.019143      -0.049586       0.002101       0.046121       0.067752       0.002952       0.084531      -0.004507       0.049293       0.059879      -0.068085      -0.033810       0.101896              9.235997       8.651210      -1.017396      -4.618686       9.950916       0.635780       9.105866          -0.001376
          139              C       5.861081       3.129424       6.854400      -0.014862      37.129640 0.43946349E+03  0.10277653E+05                                 9.610074                            6.933501       0.072737       2.024909                    0.999258      27.225002      76.062003       0.638442       0.410217      -1.076724       0.023565       0.010688      -0.039952       0.047600       0.001936       0.008877      -0.001759      -0.010143      -0.029077      -0.015269       0.004993       0.010276             11.799410      11.118137      -1.255489      -7.108138      11.239019       1.659578      13.041073           0.008257
          140              C       6.330012       1.931834       6.385837      -0.188621      38.544164 0.49150008E+03  0.11941526E+05                                 9.963678                            7.449239       0.072610       1.980768                    0.999654      30.900010      90.962431       0.595440       0.423381      -1.057451       0.005452       0.009190      -0.010838       0.015220       0.012652       0.018176      -0.024252      -0.015636      -0.023613      -0.038419       0.010311       0.028108             11.832211      10.196353      -1.631456      -6.330122      11.582597       2.241813      13.717685          -0.001419
          141              C       7.284576       1.885813       5.332050       0.077582      34.270435 0.41949551E+03  0.97337177E+04                                 9.231147                            6.883953       0.002087       2.013063                    0.999284      26.492954      74.634885       0.623125       0.423623      -1.064103      -0.004830      -0.009371       0.006189       0.012225      -0.012621      -0.022779       0.011842      -0.004678      -0.002748      -0.024209      -0.007516       0.031724             10.931022       9.289064      -0.974265      -6.016504      10.648696       1.451698      12.855305          -0.000263
          142              C       7.833623       0.658936       4.834800      -0.148461      34.480082 0.44631956E+03  0.10546732E+05                                 9.138017                            7.019520       0.300246       2.067168                    0.999789      29.403460      84.345186       0.626086       0.414000      -1.067303       0.007935       0.010032      -0.004312       0.013498       0.004494      -0.002065      -0.009506      -0.041876      -0.023636      -0.017622      -0.010343       0.027965             10.405565       8.838394      -0.169209      -5.109764      10.383453       0.247579      11.994847           0.000466
          143              C       8.742306       0.670441       3.823088      -0.107277      32.073042 0.41555902E+03  0.96657010E+04                                 8.781351                            6.826123       0.052643       1.989865                    0.999706      29.007669      83.103608       0.626266       0.420481      -1.061009       0.001060       0.023261       0.000765       0.023297      -0.008949       0.012871       0.008320      -0.034973      -0.052162      -0.029258       0.000295       0.028963              9.966761       8.981497       0.491692      -5.246878       9.123276      -0.836949      11.795509           0.000654
          144              C       9.162703       1.879537       3.235950      -0.015162      37.626070 0.43642368E+03  0.10182980E+05                                 9.690136                            6.903555       0.083948       2.029449                    0.999377      27.124310      75.550357       0.641019       0.409514      -1.077809      -0.023422      -0.017032       0.035888       0.046115       0.001083       0.008379       0.003585      -0.014493      -0.019780      -0.013926       0.002073       0.011853             12.078025      11.284649      -0.448026      -7.434538      10.785290       0.767528      14.164137           0.011650
          145              C       8.658823       3.064576       3.700688      -0.183456      38.789962 0.48523525E+03  0.11762331E+05                                10.049113                            7.426129       0.006316       1.961803                    0.999518      30.825940      90.911965       0.592872       0.426191      -1.054737      -0.003506      -0.006898       0.012037       0.014310       0.012224       0.027488      -0.018817      -0.012880      -0.008574      -0.041247       0.015083       0.026164             12.043263      10.597189      -1.051328      -6.736856      11.312472       2.062260      14.220129          -0.001340
          146              C       7.721945       3.102230       4.754475       0.084296      34.186780 0.40236515E+03  0.92445510E+04                                 9.217954                            6.734293      -0.038410       2.001742                    0.999166      26.263757      73.758464       0.630733       0.422664      -1.064116       0.007701       0.012061      -0.004417       0.014976      -0.010280      -0.018542       0.010534       0.005177       0.003646      -0.016962      -0.010294       0.027255             11.061916       9.335218      -0.933924      -6.267268      10.737392       1.768337      13.113137          -0.000211
          147              C       7.223600       4.320739       5.265112      -0.143041      33.494845 0.42647510E+03  0.99840534E+04                                 8.990162                            6.870379       0.182445       2.029393                    0.999773      29.364183      84.396132       0.630368       0.415049      -1.064471      -0.002327      -0.009251       0.007174       0.011935       0.005151      -0.003144      -0.016331      -0.031536      -0.029351      -0.017015      -0.011652       0.028667             10.225202       8.622588      -0.599095      -5.258256      10.221457       1.535973      11.831559           0.000259
          148              C       6.338006       4.332244       6.290213      -0.102117      32.695247 0.43168005E+03  0.10175094E+05                                 8.998791                            7.028306      -0.135880       1.928723                    0.999486      29.583989      86.381361       0.605563       0.429112      -1.051646      -0.002472      -0.026344       0.000313       0.026461      -0.013565       0.014962      -0.001442      -0.012873      -0.065434      -0.029018       0.001219       0.027799             10.135573       9.007605       0.205868      -5.347163       9.727853       0.632051      11.671260           0.000342
          149              C      -0.821651       6.144842      18.568462      -0.324401      24.282543 0.40426299E+03  0.93983168E+04                                 7.258862                            6.623024      -0.054684       1.966638                    0.996908      30.523346      89.269882       0.647500       0.406893      -1.062939       0.050012      -0.049895       0.086032       0.111321      -0.020567       0.040578      -0.042764       0.045497       0.106999      -0.059849      -0.021878       0.081727              7.525387       7.066434      -0.046291       1.062943       7.962339      -0.916030       7.547389           0.000834
          150              C       1.035905       6.155301       0.984938      -0.325500      22.973851 0.38087635E+03  0.87223019E+04                                 6.944362                            6.387584       0.043885       1.997959                    0.997276      30.288242      87.872312       0.665792       0.401717      -1.066515      -0.084970      -0.049375      -0.034639       0.104200       0.058587       0.052166       0.006111       0.115519      -0.057653      -0.077521      -0.034021       0.111542              7.105544       7.559769       0.992429       0.197786       7.700871       0.118442       6.055993           0.001912
          151              N       8.070569       0.175716       9.047464      -0.238571      29.003371 0.48161919E+03  0.11516243E+05                                 8.125830                            7.241778      -0.356556       1.927986                    0.998316      27.676784      78.005085       0.627309       0.408336      -1.078730       0.025067       0.180851       0.035632       0.186024       0.046978      -0.062657       0.056133       0.140574       0.112151      -0.134980       0.027396       0.107584              8.715358       8.440559       0.782117      -1.521405      10.129992       0.797496       7.575522           0.037052
          152              N       6.491867       5.053936      18.609964      -0.238560      29.003093 0.48161334E+03  0.11516061E+05                                 8.125757                            7.241716      -0.356528       1.927998                    0.998316      27.676577      78.004184       0.627314       0.408334      -1.078732      -0.025066      -0.180852       0.035633       0.186025       0.046978       0.062657      -0.056132       0.140573       0.112148      -0.134979       0.027395       0.107584              8.715276       8.440489       0.782115       1.521384      10.129876      -0.797486       7.575463           0.037051
          153              N      -1.715696      10.283589      10.077536      -0.238571      29.003356 0.48161885E+03  0.11516232E+05                                 8.125824                            7.241773      -0.356553       1.927987                    0.998316      27.676768      78.005004       0.627309       0.408336      -1.078730      -0.025066      -0.180851      -0.035633       0.186024       0.046978      -0.062657       0.056133       0.140574       0.112151      -0.134980       0.027396       0.107584              8.715352       8.440554       0.782116      -1.521405      10.129983       0.797497       7.575517           0.037052
          154              N      -0.136994       5.405369       0.515036      -0.238560      29.003096 0.48161348E+03  0.11516066E+05                                 8.125759                            7.241719      -0.356529       1.927997                    0.998316      27.676582      78.004218       0.627313       0.408334      -1.078732       0.025066       0.180852      -0.035633       0.186025       0.046978       0.062657      -0.056132       0.140572       0.112149      -0.134978       0.027395       0.107584              8.715279       8.440490       0.782113       1.521386      10.129880      -0.797485       7.575466           0.037051
          155              O       2.229787       5.969125       7.935345      -0.553868      40.857476 0.57206688E+03  0.13951770E+05                                 9.430260                            7.404830       0.348024       2.157020                    0.998036      27.758437      73.225948       0.698729       0.359430      -1.139918       0.008182       0.017260      -0.022973       0.029877      -0.023889      -0.056539      -0.026278      -0.018988      -0.070110      -0.080869       0.033169       0.047700             11.119865       9.669004      -3.741862       3.740769      12.973715      -5.041112      10.716876           0.035615
          156              O       2.415195       8.213692       7.824994      -0.534347      35.982757 0.53644234E+03  0.12886224E+05                                 8.640945                            7.172917       0.484661       2.205229                    0.998597      27.395196      71.939023       0.708930       0.359666      -1.138679       0.007132      -0.045482       0.005666       0.046385       0.020516      -0.018234       0.032708       0.011633      -0.018146      -0.049916       0.020988       0.028928              9.676714       8.781447       3.149657       3.555419      11.320921       2.755417       8.927775           0.056887
          157              O       4.512464       6.849799       9.696375      -0.573085      40.706230 0.61110655E+03  0.15212869E+05                                 9.476885                            7.690515      -0.020258       2.017408                    0.998542      28.977740      78.250571       0.677933       0.362932      -1.132601       0.039991      -0.009500      -0.003056       0.041217       0.013266      -0.022305       0.000307       0.018571       0.116365      -0.037313      -0.010396       0.047709             10.865621      15.856103       0.953595      -2.633854       9.938955      -1.300430       6.801806           0.056426
          158              O       5.376733       8.407189       8.421502      -0.514492      28.835302 0.43590062E+03  0.99179186E+04                                 7.324582                            6.345331       0.767036       2.301800                    0.999471      26.513486      67.234027       0.777178       0.346380      -1.152190      -0.011906      -0.030618      -0.018700       0.037801      -0.012846       0.030656       0.005059      -0.083050       0.044708      -0.063266       0.027233       0.036033              7.926909       8.028656      -2.194156       0.231862      10.520072      -1.871493       5.232001           0.044313
          159              O       7.604942       7.313146       1.132774      -0.563828      36.957808 0.55618251E+03  0.13480690E+05                                 8.769572                            7.293931       0.373375       2.162909                    0.997229      27.883546      73.532891       0.704489       0.358705      -1.139524       0.007046       0.042835      -0.009110       0.044356       0.025761      -0.009352       0.039051      -0.016590       0.011898      -0.049886       0.002803       0.047083              9.683846       8.866414       2.421396       3.708252      11.025218       2.894435       9.159906           0.037753
          160              O      -3.779696       9.566080       1.290555      -0.549465      43.092441 0.59144999E+03  0.14577201E+05                                 9.858549                            7.594362       0.183576       2.105485                    0.996830      27.972879      74.716418       0.679601       0.365675      -1.132525      -0.005937      -0.025076       0.019464       0.032294      -0.016872      -0.062579      -0.019839      -0.004535      -0.028267      -0.074649       0.015263       0.059386             11.892230      11.471234      -5.433945       4.040916      14.810476      -4.454127       9.394980           0.033122
          161              O      -4.082477       9.719832      17.497845      -0.553852      40.857143 0.57206147E+03  0.13951602E+05                                 9.430198                            7.404785       0.348027       2.157021                    0.998036      27.758349      73.225573       0.698733       0.359429      -1.139919      -0.008180      -0.017260      -0.022970       0.029874      -0.023890       0.056537       0.026281      -0.018988      -0.070108      -0.080869       0.033171       0.047698             11.119785       9.668932      -3.741830      -3.740733      12.973626       5.041071      10.716797           0.035616
          162              O       7.117115       7.475265      17.387494      -0.534357      35.982750 0.53644238E+03  0.12886230E+05                                 8.640968                            7.172937       0.484608       2.205215                    0.998596      27.395127      71.938953       0.708926       0.359668      -1.138677      -0.007131       0.045482       0.005665       0.046384       0.020516       0.018236      -0.032707       0.011636      -0.018141      -0.049916       0.020991       0.028926              9.676739       8.781471       3.149664      -3.555430      11.320945      -2.755421       8.927801           0.056888
          163              O       5.019845       8.839159       0.133875      -0.573061      40.705436 0.61109264E+03  0.15212426E+05                                 9.476739                            7.690409      -0.020232       2.017420                    0.998542      28.977469      78.249432       0.677941       0.362930      -1.132603      -0.039990       0.009503      -0.003058       0.041217       0.013267       0.022306      -0.000306       0.018569       0.116345      -0.037310      -0.010395       0.047704             10.865442      15.855824       0.953593       2.633812       9.938788       1.300411       6.801714           0.056427
          164              O       4.155577       7.281768      17.984003      -0.514499      28.835155 0.43589762E+03  0.99178348E+04                                 7.324568                            6.345319       0.767022       2.301799                    0.999471      26.513363      67.233696       0.777177       0.346381      -1.152189       0.011905       0.030619      -0.018703       0.037803      -0.012846      -0.030655      -0.005059      -0.083049       0.044718      -0.063266       0.027235       0.036031              7.926897       8.028647      -2.194163      -0.231865      10.520053       1.871486       5.231990           0.044314
          165              O       1.927368       8.375811      10.695274      -0.563825      36.957837 0.55618300E+03  0.13480703E+05                                 8.769566                            7.293926       0.373398       2.162915                    0.997229      27.883594      73.532971       0.704490       0.358704      -1.139525      -0.007045      -0.042834      -0.009109       0.044355       0.025761       0.009352      -0.039052      -0.016593       0.011896      -0.049886       0.002802       0.047084              9.683839       8.866409       2.421395      -3.708252      11.025208      -2.894435       9.159901           0.037753
          166              O       1.927005       6.122877      10.853055      -0.549482      43.092805 0.59145590E+03  0.14577387E+05                                 9.858622                            7.594415       0.183560       2.105479                    0.996830      27.972970      74.716841       0.679597       0.365677      -1.132523       0.005939       0.025075       0.019468       0.032296      -0.016871       0.062582       0.019836      -0.004535      -0.028265      -0.074650       0.015261       0.059389             11.892324      11.471328      -5.433985      -4.040959      14.810583       4.454169       9.395059           0.033122
          167              O       4.125086       4.490180      11.189655      -0.553865      40.857382 0.57206539E+03  0.13951722E+05                                 9.430239                            7.404815       0.348037       2.157024                    0.998036      27.758413      73.225813       0.698731       0.359430      -1.139919      -0.008182      -0.017260       0.022973       0.029876      -0.023889      -0.056539      -0.026278      -0.018988      -0.070111      -0.080870       0.033170       0.047700             11.119839       9.668979      -3.741852       3.740757      12.973686      -5.041102      10.716852           0.035615
          168              O       3.939678       2.245613      11.300006      -0.534352      35.982795 0.53644294E+03  0.12886244E+05                                 8.640961                            7.172929       0.484641       2.205223                    0.998597      27.395186      71.939051       0.708929       0.359667      -1.138679      -0.007132       0.045481      -0.005665       0.046384       0.020516      -0.018235       0.032707       0.011632      -0.018145      -0.049916       0.020988       0.028928              9.676733       8.781467       3.149664       3.555432      11.320936       2.755426       8.927798           0.056887
          169              O       1.842409       3.609506       9.428625      -0.573085      40.706168 0.61110555E+03  0.15212836E+05                                 9.476873                            7.690508      -0.020255       2.017409                    0.998542      28.977720      78.250479       0.677933       0.362932      -1.132601      -0.039991       0.009500       0.003055       0.041217       0.013266      -0.022305       0.000307       0.018570       0.116365      -0.037312      -0.010396       0.047709             10.865607      15.856079       0.953593      -2.633849       9.938942      -1.300430       6.801799           0.056426
          170              O       0.978140       2.052116      10.703498      -0.514491      28.835239 0.43589945E+03  0.99178847E+04                                 7.324569                            6.345321       0.767044       2.301803                    0.999471      26.513463      67.233928       0.777179       0.346379      -1.152190       0.011906       0.030619       0.018700       0.037801      -0.012846       0.030656       0.005059      -0.083049       0.044708      -0.063266       0.027233       0.036033              7.926895       8.028641      -2.194151       0.231862      10.520052      -1.871489       5.231992           0.044314
          171              O      -1.250069       3.146159      17.992226      -0.563829      36.957798 0.55618232E+03  0.13480685E+05                                 8.769574                            7.293933       0.373370       2.162908                    0.997229      27.883532      73.532865       0.704488       0.358705      -1.139524      -0.007046      -0.042835       0.009110       0.044356       0.025761      -0.009352       0.039051      -0.016590       0.011899      -0.049886       0.002803       0.047083              9.683848       8.866415       2.421396       3.708253      11.025219       2.894435       9.159909           0.037753
          172              O      10.134569       0.893225      17.834445      -0.549464      43.092444 0.59145003E+03  0.14577202E+05                                 9.858550                            7.594363       0.183576       2.105485                    0.996830      27.972880      74.716427       0.679601       0.365676      -1.132525       0.005938       0.025076      -0.019464       0.032294      -0.016872      -0.062579      -0.019839      -0.004535      -0.028267      -0.074649       0.015263       0.059386             11.892231      11.471235      -5.433943       4.040919      14.810474      -4.454129       9.394985           0.033122
          173              O      10.437350       0.739473       1.627155      -0.553858      40.857273 0.57206357E+03  0.13951669E+05                                 9.430228                            7.404807       0.348007       2.157015                    0.998036      27.758370      73.225720       0.698731       0.359430      -1.139919       0.008180       0.017260       0.022970       0.029874      -0.023890       0.056537       0.026280      -0.018988      -0.070107      -0.080868       0.033170       0.047698             11.119825       9.668970      -3.741846      -3.740753      12.973663       5.041093      10.716841           0.035617
          174              O      -0.762242       2.984040       1.737506      -0.534352      35.982682 0.53644114E+03  0.12886191E+05                                 8.640949                            7.172921       0.484625       2.205220                    0.998596      27.395115      71.938851       0.708928       0.359668      -1.138678       0.007131      -0.045482      -0.005666       0.046385       0.020516       0.018235      -0.032707       0.011636      -0.018142      -0.049916       0.020990       0.028926              9.676718       8.781453       3.149658      -3.555422      11.320917      -2.755418       8.927782           0.056889
          175              O       1.335028       1.620146      18.991125      -0.573061      40.705501 0.61109379E+03  0.15212463E+05                                 9.476752                            7.690418      -0.020239       2.017418                    0.998542      28.977488      78.249527       0.677940       0.362930      -1.132603       0.039990      -0.009503       0.003058       0.041217       0.013267       0.022306      -0.000306       0.018570       0.116346      -0.037310      -0.010395       0.047705             10.865458      15.855850       0.953593       2.633815       9.938802       1.300412       6.801722           0.056426
          176              O       2.199296       3.177537       1.140998      -0.514499      28.835233 0.43589915E+03  0.99178787E+04                                 7.324583                            6.345331       0.767013       2.301796                    0.999471      26.513395      67.233819       0.777176       0.346381      -1.152189      -0.011905      -0.030619       0.018703       0.037803      -0.012846      -0.030655      -0.005059      -0.083049       0.044717      -0.063266       0.027235       0.036031              7.926913       8.028666      -2.194168      -0.231865      10.520072       1.871491       5.232001           0.044313
          177              O       4.427505       2.083494       8.429726      -0.563827      36.957824 0.55618270E+03  0.13480694E+05                                 8.769565                            7.293925       0.373395       2.162914                    0.997229      27.883587      73.532953       0.704490       0.358704      -1.139525       0.007045       0.042834       0.009109       0.044355       0.025760       0.009353      -0.039051      -0.016593       0.011897      -0.049886       0.002802       0.047084              9.683838       8.866404       2.421394      -3.708247      11.025214      -2.894434       9.159897           0.037753
          178              O       4.427868       4.336428       8.271945      -0.549480      43.092761 0.59145509E+03  0.14577361E+05                                 9.858611                            7.594407       0.183567       2.105481                    0.996830      27.972961      74.716780       0.679597       0.365677      -1.132524      -0.005939      -0.025075      -0.019467       0.032296      -0.016871       0.062582       0.019837      -0.004536      -0.028265      -0.074650       0.015261       0.059389             11.892310      11.471311      -5.433981      -4.040950      14.810576       4.454162       9.395043           0.033120

******************************************************
Auxiliary information for the entire system
The total spin magnetic moment of the unit cell is   11.995954
The total net atomic charge of the unit cell is   -0.000009
Accuracy of reproducing the electrostatic potential in the unit cell:
  The inner radius (bohr) =    5.0000
  The outer radius (bohr) =   12.0000
  Valid grid points have density less than (e/(bohr^3)) =    0.0001
  The number of valid grid points were=        40268
  The rms potential error without charges in kcal/mol is=      3.30289
  The rms potential error with partial charges in kcal/mol is=      0.87678
  The RRMSE value at monopole order=      0.26546
  The rms potential error with partial charges and cloud penetration in kcal/mol is=      0.87210
  The RRMSE value at monopole order with cloud penetration is=      0.26404
  The rms potential error with partial charges and atomic dipoles in kcal/mol is=      0.48608
  The RRMSE value at dipole order=      0.14717
  The rms potential error with partial charges, atomic dipoles and cloud penetration in kcal/mol is=      0.47669
  The RRMSE value at dipole order with cloud penetration=      0.14432

******************************************************
The electron densities and ab initio electrostatic potential were computed in VASP using the PBE functional and
projector augmented wave method. See the main text of the journal article for a description of computational details.
The atomic charges, dipoles, and quadrupoles were computed with the DDEC6 method as described in
(a) T. A. Manz and N. Gabaldon Limas, RSC Adv. 6 (2016) 47771-47801 DOI: 10.1039/c6ra04656h
(b) N. Gabaldon Limas and T. A. Manz, RSC Adv. 8 (2018) 2678-2707 DOI: 10.1039/c7ra11829e.
For each atom in the material, the electron cloud parameters were fit to the spherically averaged atom-in-material
electron density using radial positions for which this density was between 10^-4 and 10^-2 electrons per cubic bohr.
The polarizabilities, dispersion coefficients, and quantum Drude oscillator (QDO) parameters were fit using the MCLF method.
The magnetic structure of the system was optimized in VASP from the default ferromagnetic initial guess using spin polarization.
The atomic spin moments (ASMs) were computed on this optimized magnetic structure using the DDEC6 partition as inputs
to the method of T. A. Manz and D. S. Sholl, J. Chem. Theory Comput. 7 (2011) 4146-4164 DOI: 10.1021/ct200539n.
The RMSE and RRMSE were computed using a uniform grid with Ewald summation.
