# Supplementary material for: A collection of forcefield precursors for metal–organic frameworks
Source: RSC Adv. 2019 Nov 13;9(63):36492–507. doi: 10.1039/c9ra07327b (PMC9075174; doi:10.1039/c9ra07327b)
Supplement: RA-009-C9RA07327B-s4337 [file RA-009-C9RA07327B-s4337.xyz]

  178
jmolscript: load "" {1 1 1} spacegroup "x,y,z" unitcell [{     11.378000     0.000000     0.000000 }, {     -5.051365    10.471163     0.000000 }, {      0.000000     0.000000    19.106000 }]
Ni    -2.209135     8.684050     0.098396     0.789343
Ni     0.321088     7.022695     9.651396     0.789310
Ni     8.535770     1.787113    19.007604     0.789340
Ni     6.005547     3.448468     9.454604     0.789308
Ni    -2.525683     5.235582     0.000000     1.034745
Ni     5.689000     0.000000     9.553000     1.034877
H      1.791487     0.159162     1.241890     0.251255
H      0.721051     5.394743    18.101024     0.128351
H      1.907694     7.635572     2.118855     0.123594
H      2.364106     3.854435    17.006251     0.109054
H     -0.231426     5.373801    15.588585     0.124540
H      1.313834     5.375895    13.911079     0.117987
H      2.864612     4.095272    12.374956     0.114887
H      2.847080     0.098429    12.485771     0.114792
H      1.348980     0.104712    14.216775     0.114846
H     -0.083589     1.392665    15.804483     0.113243
H      3.294013     1.832454     1.243801     0.136824
H      3.932123     0.502616     1.774947     0.153343
H      4.221250     0.981148     0.309517     0.144920
H      1.469727     1.807323    18.863354     0.134430
H      2.260570     0.986384    17.787686     0.143604
H      0.881911     0.459684    18.316922     0.146213
H      1.371831     5.076420    10.794890     0.251255
H     -2.609098    10.312001     8.548024     0.128352
H     -3.795741     8.071172    11.671855     0.123593
H      0.799211     1.381146     7.453251     0.109054
H     -1.656622    10.332944     6.035585     0.124540
H     -3.201882    10.330849     4.358079     0.117987
H      0.298705     1.140310     2.821956     0.114887
H      0.316237     5.137153     2.932771     0.114792
H      1.814337     5.130870     4.663775     0.114846
H      3.246906     3.842917     6.251483     0.113243
H     -0.130695     3.403128    10.796801     0.136824
H     -0.768805     4.732966    11.327947     0.153342
H     -1.057932     4.254434     9.862517     0.144919
H      1.693591     3.428259     9.310354     0.134430
H      0.902747     4.249198     8.234686     0.143604
H      2.281406     4.775897     8.763922     0.146212
H      4.535148    10.312001    17.864110     0.251255
H      5.605584     5.076420     1.004976     0.128351
H      4.418941     2.835591    16.987145     0.123594
H      3.962529     6.616728     2.099749     0.109054
H      6.558061     5.097362     3.517415     0.124539
H      5.012801     5.095268     5.194921     0.117987
H      3.462023     6.375891     6.731044     0.114887
H      3.479555    10.372734     6.620229     0.114792
H      4.977655    10.366451     4.889225     0.114846
H      6.410224     9.078498     3.301517     0.113243
H      3.032622     8.638709    17.862199     0.136824
H      2.394512     9.968547    17.331053     0.153343
H      2.105385     9.490015    18.796483     0.144920
H      4.856908     8.663840     0.242646     0.134430
H      4.066065     9.484779     1.318314     0.143604
H      5.444724    10.011479     0.789078     0.146213
H      4.954804     5.394743     8.311110     0.251255
H      8.935733     0.159162    10.557976     0.128352
H     10.122376     2.399991     7.434145     0.123593
H      5.527424     9.090017    11.652749     0.109054
H      7.983257     0.138219    13.070415     0.124540
H      9.528517     0.140314    14.747921     0.117987
H      6.027930     9.330853    16.284044     0.114887
H      6.010398     5.334010    16.173229     0.114792
H      4.512298     5.340293    14.442225     0.114846
H      3.079729     6.628246    12.854517     0.113243
H      6.457330     7.068035     8.309199     0.136824
H      7.095440     5.738197     7.778053     0.153342
H      7.384567     6.216729     9.243483     0.144920
H      4.633044     7.042904     9.795646     0.134430
H      5.423888     6.221965    10.871314     0.143604
H      4.045229     5.695266    10.342078     0.146212
C     -0.208783     7.315154     0.548342     0.575797
C      1.106003     6.587409     0.554074    -0.011012
C      1.377695     5.649192    18.708595    -0.148354
C      2.673086     5.060713    18.649367     0.078983
C      2.095210     6.977983     1.488357    -0.122092
C      3.000006     4.085848    17.646302    -0.139763
C     -1.303777     3.384280    17.006251     0.595032
C     -0.304799     3.365432    15.869444    -0.017146
C      0.118844     4.567521    15.284800    -0.106966
C      1.034773     4.567521    14.277914    -0.147554
C      2.537519     3.301558    12.732238    -0.189594
C      2.996681     2.097374    12.246946    -0.014966
C      2.535878     0.910991    12.816305    -0.100984
C      1.632970     0.909944    13.849939    -0.143655
C      1.134250     2.137164    14.360070     0.083583
C      1.570413     3.348678    13.777337     0.078206
C      0.197488     2.187426    15.412810    -0.178890
C      4.055943     2.040830    11.159815     0.599532
C      3.561178     0.941358     1.004976    -0.335666
C      1.688477     0.924604    18.555747    -0.326860
C     -1.679264     8.391590    10.101342     0.575799
C     -2.994051     9.119336    10.107074    -0.011011
C     -3.265743    10.057552     9.155595    -0.148354
C      0.490231     0.174868     9.096367     0.078983
C     -3.983258     8.728761    11.041357    -0.122093
C      0.163312     1.149734     8.093302    -0.139763
C      4.467094     1.851302     7.453251     0.595032
C      3.468116     1.870150     6.316444    -0.017146
C      3.044473     0.668060     5.731800    -0.106965
C      2.128544     0.668060     4.724914    -0.147554
C      0.625799     1.934024     3.179238    -0.189592
C      0.166637     3.138208     2.693946    -0.014966
C      0.627439     4.324590     3.263305    -0.100985
C      1.530347     4.325637     4.296939    -0.143655
C      2.029068     3.098417     4.807070     0.083583
C      1.592904     1.886904     4.224337     0.078206
C      2.965830     3.048156     5.859810    -0.178892
C     -0.892625     3.194752     1.606815     0.599531
C     -0.397861     4.294224    10.557976    -0.335666
C      1.474840     4.310978     9.002747    -0.326860
C      6.535418     3.156009    18.557658     0.575797
C      5.220632     3.883754    18.551926    -0.011012
C      4.948940     4.821971     0.397405    -0.148355
C      3.653549     5.410450     0.456633     0.078985
C      4.231425     3.493180    17.617643    -0.122092
C      3.326629     6.385315     1.459698    -0.139763
C      7.630412     7.086883     2.099749     0.595032
C      6.631434     7.105731     3.236556    -0.017146
C      6.207791     5.903642     3.821200    -0.106966
C      5.291862     5.903642     4.828086    -0.147554
C      3.789116     7.169605     6.373762    -0.189594
C      3.329954     8.373789     6.859054    -0.014966
C      3.790757     9.560172     6.289695    -0.100984
C      4.693665     9.561219     5.256061    -0.143655
C      5.192385     8.333999     4.745930     0.083583
C      4.756222     7.122485     5.328663     0.078206
C      6.129147     8.283737     3.693190    -0.178890
C      2.270692     8.430333     7.946185     0.599532
C      2.765457     9.529805    18.101024    -0.335666
C      4.638158     9.546559     0.550253    -0.326861
C      8.005899     2.079573     9.004658     0.575799
C      9.320686     1.351827     8.998926    -0.011011
C      9.592378     0.413611     9.950405    -0.148354
C      5.836404    10.296295    10.009633     0.078985
C     10.309893     1.742402     8.064643    -0.122093
C      6.163323     9.321429    11.012698    -0.139763
C      1.859541     8.619861    11.652749     0.595032
C      2.858519     8.601013    12.789556    -0.017146
C      3.282162     9.803103    13.374200    -0.106965
C      4.198091     9.803103    14.381086    -0.147554
C      5.700836     8.537139    15.926762    -0.189592
C      6.159998     7.332955    16.412054    -0.014966
C      5.699196     6.146573    15.842695    -0.100985
C      4.796288     6.145526    14.809061    -0.143655
C      4.297567     7.372746    14.298930     0.083583
C      4.733731     8.584259    14.881663     0.078206
C      3.360805     7.423007    13.246190    -0.178892
C      7.219260     7.276411    17.499185     0.599531
C      6.724496     6.176939     8.548024    -0.335666
C      4.851795     6.160185    10.103253    -0.326861
N      2.384168     0.185340     0.525415    -0.219607
N      0.779149     5.050242    10.078415    -0.219601
N      3.942467    10.285823    18.580585    -0.219607
N      5.547486     5.420921     9.027585    -0.219601
O     -0.329441     8.416721     1.142539    -0.516039
O     -1.197260     6.871177    18.965189    -0.573338
O     -1.585870     4.497365    17.470526    -0.540924
O      9.621415     2.254441    17.369838    -0.547669
O      4.426897     0.901567    10.846476    -0.543470
O      4.438070     3.149726    10.689616    -0.565195
O     -1.558607     7.290024    10.695539    -0.516038
O     -0.690788     8.835567     9.412189    -0.573347
O      4.749187     0.738217     7.917526    -0.540944
O      4.919903     2.981140     7.816838    -0.547662
O     -1.263579     4.334014     1.293476    -0.543449
O     10.103247     2.085856     1.136616    -0.565201
O      6.656076     2.054442    17.963461    -0.516039
O      7.523895     3.599986     0.140811    -0.573337
O      7.912505     5.973798     1.635474    -0.540924
O     -3.294780     8.216722     1.736162    -0.547668
O      1.899738     9.569596     8.259524    -0.543470
O      1.888565     7.321437     8.416384    -0.565195
O      7.885242     3.181139     8.410461    -0.516038
O      7.017423     1.635596     9.693811    -0.573347
O      1.577448     9.732946    11.188474    -0.540945
O      1.406732     7.490023    11.289162    -0.547662
O      7.590214     6.137149    17.812524    -0.543450
O     -3.776612     8.385307    17.969384    -0.565202

The following XYZ coordinates are in angstroms. Other properties are in atomic units.
The sperically averaged electron density of each atom fit to a function of the form exp(a - br)
eigen_1, eigen_2 and eigen_3 are the three eigenvalues of traceless quadrupole moment tensor
  atom number  atomic symbol              X              Y              Z     net charge C6 coefficient C8 coefficient C10 coefficient fluctuating dipole atomic polarizability isotropic forcefield polarizability              a              b squared Pearson coefficient          <r^3>          <r^4>         wp_QDO          m_QDO          q_QDO       dipole_x       dipole_y       dipole_z         dipole            Qxy            Qxz            Qyz     Q(x^2-y^2)  Q(3z^2 - R^2)        eigen_1        eigen_2        eigen_3 static polarizability      alpha(xx)      alpha(xy)      alpha(xz)      alpha(yy)      alpha(yz)      alpha(zz) atomic spin moment
            1             Ni      -2.209135       8.684050       0.098396       0.789343      92.091954 0.19920020E+04  0.63355206E+05                                15.236299                           13.337357       0.830367       2.144241                    0.995468      44.977795     116.439807       0.575086       0.334874      -1.215368       0.037084      -0.056768      -0.041810       0.079661       0.015819      -0.046229      -0.048100       0.143767       0.273306      -0.128207       0.002743       0.125464             17.221740      19.461077      -3.986314       1.496716      20.572245      -0.373743      11.631897           1.740894
            2             Ni       0.321088       7.022695       9.651396       0.789310      92.093912 0.19920565E+04  0.63357446E+05                                15.236592                           13.337607       0.830287       2.144213                    0.995468      44.978116     116.441545       0.575075       0.334877      -1.215364      -0.037086       0.056769      -0.041816       0.079666       0.015820       0.046232       0.048099       0.143766       0.273326      -0.128209       0.002738       0.125471             17.222078      19.461448      -3.986410      -1.496737      20.572687       0.373753      11.632098           1.740877
            3             Ni       8.535770       1.787113      19.007604       0.789340      92.092146 0.19920073E+04  0.63355420E+05                                15.236325                           13.337378       0.830362       2.144240                    0.995468      44.977834     116.439981       0.575085       0.334874      -1.215368      -0.037082       0.056769       0.041812       0.079662       0.015817      -0.046227      -0.048099       0.143765       0.273321      -0.128207       0.002742       0.125465             17.221770      19.461110      -3.986324       1.496717      20.572286      -0.373744      11.631914           1.740893
            4             Ni       6.005547       3.448468       9.454604       0.789308      92.094018 0.19920593E+04  0.63357563E+05                                15.236608                           13.337620       0.830283       2.144212                    0.995468      44.978134     116.441637       0.575075       0.334877      -1.215364       0.037086      -0.056768       0.041816       0.079665       0.015821       0.046232       0.048100       0.143764       0.273324      -0.128208       0.002738       0.125471             17.222096      19.461470      -3.986416      -1.496739      20.572710       0.373753      11.632109           1.740877
            5             Ni      -2.525683       5.235582       0.000000       1.034745      92.778400 0.15364633E+04  0.45900952E+05                                16.365080                           12.610117       0.641546       2.135618                    0.995841      40.838179     103.237145       0.528274       0.388103      -1.168672       0.000000       0.000000      -0.000000       0.000000       0.060631      -0.009564      -0.036177       0.073971       0.095875      -0.092996       0.019590       0.073406             20.423435      23.528312      -5.403372       0.637893      20.475303       0.772068      17.266689           1.851872
            6             Ni       5.689000       0.000000       9.553000       1.034877      92.777873 0.15364514E+04  0.45900260E+05                                16.364626                           12.609767       0.641704       2.135683                    0.995840      40.837300     103.232709       0.528303       0.388085      -1.168692       0.000000      -0.000000       0.000000       0.000000       0.060628       0.009564       0.036178       0.073968       0.095882      -0.092994       0.019589       0.073405             20.422873      23.527624      -5.403238      -0.637863      20.474713      -0.772044      17.266283           1.851920
            7              H       1.791487       0.159162       1.241890       0.251255       0.599583 0.40957801E+01  0.34966707E+02                                 1.313224                            1.294775      -1.099335       2.442103                    0.998461       2.993707       8.554885       0.467418       1.534910      -0.658937      -0.024727       0.003133       0.031110       0.039863       0.003629       0.001475      -0.004984       0.025562       0.023748      -0.018254       0.008342       0.009912              1.327213       1.339181       0.079482      -0.212543       1.208247      -0.066210       1.434210          -0.000624
            8              H       0.721051       5.394743      18.101024       0.128351       0.951443 0.69210070E+01  0.66810595E+02                                 1.708981                            1.623946      -1.358806       2.246871                    0.993294       3.767622      11.142720       0.444043       1.428911      -0.676415      -0.028106      -0.009663      -0.021725       0.036815      -0.003361       0.005111       0.004006      -0.000332       0.001987      -0.008350       0.002938       0.005412              1.739991       1.963968       0.145930       0.362032       1.492651       0.235916       1.763353           0.000006
            9              H       1.907694       7.635572       2.118855       0.123594       1.062828 0.79483589E+01  0.77364658E+02                                 1.683313                            1.623515      -0.851303       2.480031                    0.999438       3.294825       8.978195       0.506028       1.243559      -0.719012      -0.005915       0.027014       0.028526       0.039730      -0.000033       0.002897       0.013970       0.002220       0.014299      -0.014175      -0.001347       0.015522              1.685538       1.531168      -0.113305      -0.081750       1.790070       0.325944       1.735375           0.000223
           10              H       2.364106       3.854435      17.006251       0.109054       0.972548 0.70185537E+01  0.67792321E+02                                 1.710245                            1.615474      -1.292407       2.262113                    0.993501       3.837389      11.245101       0.454768       1.394388      -0.682545      -0.020860      -0.009423      -0.025336       0.034145      -0.005723       0.001608       0.013947       0.007238       0.000880      -0.017243       0.004144       0.013099              1.748846       1.886088       0.167917       0.477062       1.467334       0.175873       1.893116          -0.000012
           11              H      -0.231426       5.373801      15.588585       0.124540       1.041545 0.74965032E+01  0.71370633E+02                                 1.612252                            1.537470      -0.854424       2.481271                    0.999405       3.161734       8.315053       0.544076       1.182458      -0.733594      -0.014730       0.037344       0.011624       0.041793      -0.003679      -0.006997       0.000203      -0.024851      -0.030345      -0.016016      -0.002055       0.018071              1.629910       1.486804      -0.253327      -0.187854       1.843591       0.221107       1.559335           0.000079
           12              H       1.313834       5.375895      13.911079       0.117987       1.014158 0.71216237E+01  0.68101960E+02                                 1.683348                            1.571110      -0.961137       2.427043                    0.997944       3.452866       9.628179       0.492788       1.299766      -0.704200       0.006784       0.033555      -0.011751       0.036194      -0.004317      -0.011449       0.001336      -0.015952      -0.012893      -0.016729       0.003996       0.012733              1.735739       1.500480       0.319555      -0.199994       2.069794      -0.355172       1.636944           0.000098
           13              H       2.864612       4.095272      12.374956       0.114887       0.961716 0.69031671E+01  0.66233189E+02                                 1.688552                            1.595667      -1.089199       2.361097                    0.996358       3.687218      10.679761       0.461542       1.383144      -0.685672       0.014744       0.028715      -0.012662       0.034673       0.002073      -0.004312      -0.002127      -0.015977      -0.016462      -0.009680      -0.001758       0.011438              1.732568       1.517526       0.233581      -0.186365       2.018520      -0.221704       1.661658           0.000043
           14              H       2.847080       0.098429      12.485771       0.114792       1.116406 0.82180924E+01  0.81051698E+02                                 1.758989                            1.661895      -1.088454       2.360704                    0.997119       3.520924       9.811701       0.492774       1.260281      -0.713154       0.014957      -0.036182      -0.010939       0.040651      -0.007242      -0.006617      -0.003720      -0.025918      -0.029929      -0.017309      -0.002658       0.019966              1.797219       1.579971      -0.231027      -0.217271       2.106964       0.393486       1.704724           0.000061
           15              H       1.348980       0.104712      14.216775       0.114846       1.057574 0.76710140E+01  0.74357471E+02                                 1.701626                            1.610455      -0.840321       2.483347                    0.999210       3.406009       9.406848       0.498378       1.267872      -0.712149      -0.009819      -0.035147       0.012539       0.038587      -0.003824      -0.012670      -0.000471      -0.019462      -0.011747      -0.018998       0.006200       0.012798              1.729552       1.498879       0.298397      -0.213479       2.051143      -0.283509       1.638634           0.000044
           16              H      -0.083589       1.392665      15.804483       0.113243       0.953642 0.67591570E+01  0.64545512E+02                                 1.678425                            1.577181      -1.207448       2.304247                    0.994864       3.734744      10.810977       0.464762       1.380072      -0.685682      -0.009632      -0.028544       0.013782       0.033128      -0.000129      -0.003929      -0.003421      -0.019109      -0.011572      -0.010278      -0.001958       0.012237              1.731352       1.509505       0.274854      -0.200429       2.026074      -0.235332       1.658476           0.000255
           17              H       3.294013       1.832454       1.243801       0.136824       0.984352 0.75048526E+01  0.72873391E+02                                 1.673965                            1.631880      -0.944849       2.439844                    0.997720       3.456451       9.782252       0.474039       1.330655      -0.698539      -0.007265       0.017367       0.003547       0.019156      -0.000704       0.006347       0.006315       0.002971      -0.026131      -0.013433       0.004613       0.008820              1.681638       1.426983      -0.155091      -0.071287       2.190701       0.195075       1.427231           0.002144
           18              H       3.932123       0.502616       1.774947       0.153343       1.022582 0.76667495E+01  0.73991282E+02                                 1.658273                            1.604843      -0.817638       2.512466                    0.999519       3.173500       8.625179       0.503792       1.259752      -0.716326       0.010184      -0.014188       0.019365       0.026077       0.007076       0.007959      -0.007177       0.004321      -0.011820      -0.015300       0.005270       0.010031              1.657739       1.496185      -0.172878       0.228619       1.605162      -0.306549       1.871870          -0.000104
           19              H       4.221250       0.981148       0.309517       0.144920       0.970133 0.72794815E+01  0.70268150E+02                                 1.668457                            1.613933      -1.039100       2.401962                    0.996853       3.454280       9.801766       0.472875       1.341843      -0.695889       0.013645      -0.000065      -0.016197       0.021179       0.004359       0.001534       0.006921       0.015693       0.019143      -0.014158       0.003761       0.010398              1.679902       1.909530       0.097964      -0.468727       1.434613      -0.103448       1.695562           0.000395
           20              H       1.469727       1.807323      18.863354       0.134430       0.880858 0.65803091E+01  0.62289068E+02                                 1.593341                            1.558246      -0.978400       2.423470                    0.996988       3.525461      10.092248       0.467610       1.383749      -0.686641      -0.006790       0.018272       0.009831       0.021832      -0.009197       0.005157       0.001647      -0.009341       0.007086      -0.013272       0.003847       0.009425              1.604669       1.366629      -0.133583      -0.030356       2.047132       0.181276       1.400247           0.001650
           21              H       2.260570       0.986384      17.787686       0.143604       1.019180 0.78915821E+01  0.77255103E+02                                 1.695508                            1.660671      -0.823601       2.505587                    0.998981       3.338501       9.351023       0.477429       1.310493      -0.704316       0.014640      -0.000107      -0.015355       0.021216      -0.005701      -0.003831      -0.003374       0.014376       0.017858      -0.013200       0.004128       0.009072              1.696366       1.668384       0.122751      -0.340492       1.453516      -0.127649       1.967196           0.000393
           22              H       0.881911       0.459684      18.316922       0.146213       0.867121 0.61000920E+01  0.56902306E+02                                 1.607519                            1.521799      -1.051903       2.400350                    0.996095       3.493709      10.067772       0.461215       1.423670      -0.678870      -0.019830      -0.012601      -0.003048       0.023692       0.006251       0.005472      -0.005366       0.010226      -0.004321      -0.012279       0.002615       0.009664              1.651016       1.962231       0.414842       0.219518       1.594103       0.108153       1.396715          -0.000162
           23              H       1.371831       5.076420      10.794890       0.251255       0.599585 0.40958017E+01  0.34966930E+02                                 1.313226                            1.294777      -1.099334       2.442102                    0.998461       2.993712       8.554898       0.467418       1.534907      -0.658937       0.024727      -0.003133       0.031110       0.039863       0.003629      -0.001474       0.004984       0.025562       0.023748      -0.018254       0.008342       0.009912              1.327215       1.339183       0.079482       0.212544       1.208248       0.066210       1.434213          -0.000624
           24              H      -2.609098      10.312001       8.548024       0.128352       0.951438 0.69209596E+01  0.66810019E+02                                 1.708975                            1.623941      -1.358799       2.246875                    0.993294       3.767607      11.142663       0.444044       1.428911      -0.676415       0.028107       0.009663      -0.021725       0.036815      -0.003361      -0.005111      -0.004007      -0.000331       0.001987      -0.008350       0.002938       0.005412              1.739985       1.963961       0.145929      -0.362030       1.492647      -0.235914       1.763346           0.000006
           25              H      -3.795741       8.071172      11.671855       0.123593       1.062834 0.79484118E+01  0.77365316E+02                                 1.683320                            1.623521      -0.851309       2.480028                    0.999438       3.294835       8.978236       0.506027       1.243560      -0.719011       0.005915      -0.027014       0.028526       0.039730      -0.000032      -0.002897      -0.013970       0.002220       0.014299      -0.014175      -0.001347       0.015522              1.685545       1.531174      -0.113306       0.081751       1.790078      -0.325946       1.735382           0.000223
           26              H       0.799211       1.381146       7.453251       0.109054       0.972546 0.70185344E+01  0.67792089E+02                                 1.710243                            1.615472      -1.292404       2.262115                    0.993501       3.837385      11.245086       0.454768       1.394388      -0.682545       0.020861       0.009423      -0.025336       0.034145      -0.005723      -0.001608      -0.013947       0.007238       0.000880      -0.017243       0.004144       0.013099              1.748844       1.886085       0.167916      -0.477061       1.467332      -0.175872       1.893114          -0.000012
           27              H      -1.656622      10.332944       6.035585       0.124540       1.041540 0.74964625E+01  0.71370156E+02                                 1.612248                            1.537466      -0.854420       2.481274                    0.999405       3.161727       8.315032       0.544076       1.182459      -0.733594       0.014730      -0.037344       0.011625       0.041793      -0.003679       0.006997      -0.000203      -0.024851      -0.030344      -0.016017      -0.002055       0.018071              1.629906       1.486801      -0.253326       0.187854       1.843586      -0.221106       1.559332           0.000079
           28              H      -3.201882      10.330849       4.358079       0.117987       1.014157 0.71216086E+01  0.68101776E+02                                 1.683346                            1.571108      -0.961135       2.427044                    0.997944       3.452862       9.628164       0.492789       1.299766      -0.704200      -0.006784      -0.033555      -0.011751       0.036194      -0.004317       0.011449      -0.001336      -0.015952      -0.012893      -0.016729       0.003996       0.012733              1.735737       1.500478       0.319555       0.199994       2.069791       0.355172       1.636942           0.000098
           29              H       0.298705       1.140310       2.821956       0.114887       0.961714 0.69031499E+01  0.66232979E+02                                 1.688550                            1.595665      -1.089195       2.361099                    0.996358       3.687212      10.679738       0.461542       1.383144      -0.685672      -0.014744      -0.028715      -0.012662       0.034673       0.002073       0.004312       0.002127      -0.015977      -0.016462      -0.009680      -0.001758       0.011438              1.732566       1.517525       0.233582       0.186365       2.018517       0.221704       1.661656           0.000043
           30              H       0.316237       5.137153       2.932771       0.114792       1.116410 0.82181273E+01  0.81052113E+02                                 1.758992                            1.661897      -1.088458       2.360702                    0.997119       3.520929       9.811713       0.492774       1.260278      -0.713154      -0.014957       0.036182      -0.010939       0.040651      -0.007242       0.006616       0.003720      -0.025919      -0.029929      -0.017308      -0.002658       0.019967              1.797222       1.579972      -0.231028       0.217271       2.106968      -0.393486       1.704725           0.000061
           31              H       1.814337       5.130870       4.663775       0.114846       1.057572 0.76710019E+01  0.74357318E+02                                 1.701624                            1.610453      -0.840318       2.483348                    0.999210       3.406005       9.406832       0.498378       1.267872      -0.712149       0.009819       0.035147       0.012539       0.038587      -0.003824       0.012670       0.000471      -0.019462      -0.011747      -0.018998       0.006200       0.012798              1.729550       1.498877       0.298397       0.213479       2.051140       0.283508       1.638632           0.000044
           32              H       3.246906       3.842917       6.251483       0.113243       0.953644 0.67591713E+01  0.64545686E+02                                 1.678427                            1.577183      -1.207450       2.304245                    0.994864       3.734749      10.810996       0.464762       1.380072      -0.685681       0.009632       0.028544       0.013782       0.033128      -0.000129       0.003929       0.003421      -0.019109      -0.011572      -0.010278      -0.001958       0.012237              1.731354       1.509506       0.274854       0.200429       2.026077       0.235333       1.658478           0.000255
           33              H      -0.130695       3.403128      10.796801       0.136824       0.984355 0.75048812E+01  0.72873742E+02                                 1.673969                            1.631883      -0.944853       2.439842                    0.997720       3.456457       9.782276       0.474038       1.330656      -0.698539       0.007265      -0.017367       0.003547       0.019156      -0.000704      -0.006347      -0.006315       0.002971      -0.026131      -0.013433       0.004613       0.008820              1.681642       1.426986      -0.155092       0.071287       2.190707      -0.195076       1.427233           0.002144
           34              H      -0.768805       4.732966      11.327947       0.153342       1.022584 0.76667688E+01  0.73991508E+02                                 1.658275                            1.604845      -0.817638       2.512466                    0.999519       3.173504       8.625190       0.503792       1.259752      -0.716326      -0.010184       0.014188       0.019365       0.026077       0.007076      -0.007959       0.007177       0.004321      -0.011820      -0.015300       0.005270       0.010031              1.657741       1.496186      -0.172878      -0.228619       1.605164       0.306550       1.871872          -0.000104
           35              H      -1.057932       4.254434       9.862517       0.144919       0.970133 0.72794756E+01  0.70268061E+02                                 1.668455                            1.613931      -1.039098       2.401962                    0.996853       3.454278       9.801750       0.472876       1.341841      -0.695889      -0.013645       0.000065      -0.016197       0.021179       0.004359      -0.001534      -0.006921       0.015692       0.019143      -0.014158       0.003761       0.010398              1.679900       1.909527       0.097963       0.468727       1.434612       0.103448       1.695561           0.000395
           36              H       1.693591       3.428259       9.310354       0.134430       0.880858 0.65803078E+01  0.62289059E+02                                 1.593342                            1.558247      -0.978402       2.423469                    0.996988       3.525461      10.092251       0.467609       1.383750      -0.686641       0.006790      -0.018272       0.009831       0.021832      -0.009197      -0.005157      -0.001647      -0.009341       0.007086      -0.013272       0.003847       0.009425              1.604670       1.366629      -0.133583       0.030356       2.047133      -0.181276       1.400248           0.001650
           37              H       0.902747       4.249198       8.234686       0.143604       1.019178 0.78915565E+01  0.77254789E+02                                 1.695505                            1.660669      -0.823598       2.505589                    0.998981       3.338496       9.351005       0.477429       1.310493      -0.704316      -0.014640       0.000106      -0.015355       0.021216      -0.005701       0.003831       0.003374       0.014376       0.017858      -0.013201       0.004128       0.009072              1.696363       1.668382       0.122751       0.340492       1.453514       0.127649       1.967193           0.000393
           38              H       2.281406       4.775897       8.763922       0.146212       0.867124 0.61001200E+01  0.56902633E+02                                 1.607523                            1.521802      -1.051907       2.400348                    0.996095       3.493718      10.067804       0.461215       1.423669      -0.678870       0.019830       0.012600      -0.003048       0.023692       0.006251      -0.005472       0.005366       0.010226      -0.004321      -0.012280       0.002615       0.009664              1.651020       1.962236       0.414843      -0.219519       1.594106      -0.108153       1.396718          -0.000162
           39              H       4.535148      10.312001      17.864110       0.251255       0.599583 0.40957816E+01  0.34966720E+02                                 1.313223                            1.294774      -1.099334       2.442103                    0.998461       2.993707       8.554883       0.467418       1.534909      -0.658937       0.024727      -0.003133      -0.031110       0.039863       0.003629       0.001475      -0.004984       0.025562       0.023748      -0.018254       0.008342       0.009912              1.327212       1.339181       0.079482      -0.212543       1.208247      -0.066210       1.434210          -0.000624
           40              H       5.605584       5.076420       1.004976       0.128351       0.951443 0.69210061E+01  0.66810587E+02                                 1.708981                            1.623946      -1.358806       2.246871                    0.993294       3.767622      11.142721       0.444043       1.428911      -0.676415       0.028106       0.009663       0.021725       0.036815      -0.003361       0.005111       0.004006      -0.000332       0.001987      -0.008350       0.002938       0.005412              1.739991       1.963968       0.145930       0.362032       1.492652       0.235916       1.763353           0.000006
           41              H       4.418941       2.835591      16.987145       0.123594       1.062829 0.79483696E+01  0.77364795E+02                                 1.683315                            1.623516      -0.851305       2.480030                    0.999438       3.294827       8.978205       0.506028       1.243559      -0.719011       0.005915      -0.027014      -0.028526       0.039730      -0.000033       0.002897       0.013970       0.002220       0.014299      -0.014175      -0.001347       0.015522              1.685539       1.531169      -0.113305      -0.081750       1.790072       0.325944       1.735376           0.000223
           42              H       3.962529       6.616728       2.099749       0.109054       0.972547 0.70185487E+01  0.67792257E+02                                 1.710244                            1.615473      -1.292405       2.262114                    0.993501       3.837387      11.245092       0.454768       1.394388      -0.682545       0.020860       0.009423       0.025336       0.034145      -0.005723       0.001608       0.013947       0.007238       0.000880      -0.017243       0.004144       0.013099              1.748845       1.886087       0.167917       0.477062       1.467334       0.175873       1.893115          -0.000012
           43              H       6.558061       5.097362       3.517415       0.124539       1.041545 0.74965071E+01  0.71370679E+02                                 1.612252                            1.537470      -0.854424       2.481271                    0.999405       3.161735       8.315056       0.544076       1.182458      -0.733594       0.014730      -0.037344      -0.011624       0.041793      -0.003679      -0.006997       0.000203      -0.024851      -0.030345      -0.016016      -0.002055       0.018071              1.629910       1.486804      -0.253327      -0.187854       1.843592       0.221107       1.559335           0.000079
           44              H       5.012801       5.095268       5.194921       0.117987       1.014158 0.71216196E+01  0.68101912E+02                                 1.683348                            1.571109      -0.961137       2.427043                    0.997944       3.452865       9.628176       0.492788       1.299766      -0.704200      -0.006784      -0.033555       0.011751       0.036194      -0.004317      -0.011449       0.001336      -0.015952      -0.012893      -0.016729       0.003996       0.012733              1.735739       1.500480       0.319555      -0.199994       2.069793      -0.355172       1.636944           0.000098
           45              H       3.462023       6.375891       6.731044       0.114887       0.961716 0.69031679E+01  0.66233197E+02                                 1.688552                            1.595667      -1.089199       2.361097                    0.996358       3.687218      10.679760       0.461542       1.383144      -0.685672      -0.014744      -0.028715       0.012662       0.034673       0.002073      -0.004312      -0.002127      -0.015977      -0.016462      -0.009680      -0.001758       0.011438              1.732568       1.517526       0.233581      -0.186365       2.018520      -0.221704       1.661658           0.000043
           46              H       3.479555      10.372734       6.620229       0.114792       1.116406 0.82180845E+01  0.81051599E+02                                 1.758988                            1.661894      -1.088454       2.360704                    0.997119       3.520922       9.811693       0.492774       1.260280      -0.713154      -0.014957       0.036182       0.010939       0.040651      -0.007242      -0.006617      -0.003720      -0.025918      -0.029929      -0.017309      -0.002658       0.019966              1.797218       1.579970      -0.231027      -0.217271       2.106963       0.393485       1.704723           0.000062
           47              H       4.977655      10.366451       4.889225       0.114846       1.057573 0.76710071E+01  0.74357389E+02                                 1.701626                            1.610454      -0.840320       2.483347                    0.999210       3.406007       9.406842       0.498378       1.267873      -0.712149       0.009819       0.035147      -0.012539       0.038587      -0.003824      -0.012670      -0.000471      -0.019462      -0.011747      -0.018998       0.006200       0.012798              1.729551       1.498879       0.298397      -0.213479       2.051142      -0.283509       1.638633           0.000044
           48              H       6.410224       9.078498       3.301517       0.113243       0.953643 0.67591622E+01  0.64545571E+02                                 1.678425                            1.577181      -1.207447       2.304247                    0.994864       3.734745      10.810979       0.464762       1.380072      -0.685682       0.009632       0.028544      -0.013782       0.033128      -0.000129      -0.003929      -0.003421      -0.019109      -0.011572      -0.010278      -0.001958       0.012237              1.731352       1.509505       0.274854      -0.200429       2.026075      -0.235332       1.658476           0.000255
           49              H       3.032622       8.638709      17.862199       0.136824       0.984354 0.75048675E+01  0.72873572E+02                                 1.673967                            1.631881      -0.944852       2.439843                    0.997720       3.456455       9.782266       0.474038       1.330655      -0.698539       0.007265      -0.017367      -0.003547       0.019156      -0.000704       0.006347       0.006315       0.002971      -0.026131      -0.013433       0.004613       0.008820              1.681640       1.426984      -0.155091      -0.071287       2.190704       0.195076       1.427232           0.002144
           50              H       2.394512       9.968547      17.331053       0.153343       1.022583 0.76667536E+01  0.73991333E+02                                 1.658274                            1.604844      -0.817639       2.512466                    0.999519       3.173501       8.625183       0.503792       1.259753      -0.716326      -0.010184       0.014188      -0.019365       0.026077       0.007076       0.007959      -0.007177       0.004321      -0.011821      -0.015300       0.005270       0.010031              1.657740       1.496186      -0.172878       0.228619       1.605163      -0.306549       1.871870          -0.000104
           51              H       2.105385       9.490015      18.796483       0.144920       0.970134 0.72794858E+01  0.70268201E+02                                 1.668457                            1.613933      -1.039101       2.401961                    0.996853       3.454281       9.801769       0.472875       1.341843      -0.695889      -0.013645       0.000065       0.016197       0.021179       0.004359       0.001534       0.006921       0.015693       0.019144      -0.014158       0.003761       0.010398              1.679902       1.909530       0.097964      -0.468728       1.434614      -0.103448       1.695563           0.000395
           52              H       4.856908       8.663840       0.242646       0.134430       0.880857 0.65802950E+01  0.62288910E+02                                 1.593341                            1.558246      -0.978400       2.423470                    0.996988       3.525458      10.092242       0.467609       1.383750      -0.686641       0.006790      -0.018272      -0.009831       0.021832      -0.009197       0.005157       0.001647      -0.009341       0.007086      -0.013272       0.003847       0.009425              1.604669       1.366628      -0.133583      -0.030356       2.047131       0.181276       1.400247           0.001650
           53              H       4.066065       9.484779       1.318314       0.143604       1.019180 0.78915776E+01  0.77255051E+02                                 1.695508                            1.660671      -0.823601       2.505587                    0.998981       3.338500       9.351021       0.477428       1.310493      -0.704316      -0.014640       0.000107       0.015355       0.021216      -0.005701      -0.003831      -0.003374       0.014376       0.017858      -0.013200       0.004128       0.009072              1.696365       1.668384       0.122751      -0.340492       1.453516      -0.127649       1.967196           0.000393
           54              H       5.444724      10.011479       0.789078       0.146213       0.867121 0.61000928E+01  0.56902321E+02                                 1.607520                            1.521799      -1.051905       2.400350                    0.996095       3.493710      10.067779       0.461215       1.423671      -0.678870       0.019830       0.012601       0.003048       0.023692       0.006251       0.005472      -0.005366       0.010225      -0.004321      -0.012280       0.002615       0.009664              1.651017       1.962232       0.414843       0.219518       1.594104       0.108153       1.396715          -0.000162
           55              H       4.954804       5.394743       8.311110       0.251255       0.599585 0.40958012E+01  0.34966927E+02                                 1.313226                            1.294777      -1.099333       2.442102                    0.998461       2.993712       8.554900       0.467418       1.534908      -0.658937      -0.024727       0.003133      -0.031110       0.039863       0.003629      -0.001474       0.004984       0.025562       0.023748      -0.018254       0.008342       0.009912              1.327215       1.339184       0.079482       0.212544       1.208249       0.066210       1.434213          -0.000624
           56              H       8.935733       0.159162      10.557976       0.128352       0.951438 0.69209619E+01  0.66810047E+02                                 1.708975                            1.623941      -1.358800       2.246875                    0.993294       3.767608      11.142667       0.444044       1.428911      -0.676415      -0.028107      -0.009663       0.021725       0.036815      -0.003361      -0.005111      -0.004007      -0.000331       0.001987      -0.008350       0.002938       0.005412              1.739985       1.963962       0.145929      -0.362030       1.492647      -0.235914       1.763346           0.000006
           57              H      10.122376       2.399991       7.434145       0.123593       1.062833 0.79484064E+01  0.77365247E+02                                 1.683319                            1.623520      -0.851308       2.480028                    0.999438       3.294834       8.978231       0.506027       1.243560      -0.719011      -0.005915       0.027014      -0.028526       0.039730      -0.000032      -0.002897      -0.013970       0.002220       0.014299      -0.014175      -0.001347       0.015522              1.685544       1.531173      -0.113306       0.081751       1.790077      -0.325946       1.735381           0.000223
           58              H       5.527424       9.090017      11.652749       0.109054       0.972546 0.70185393E+01  0.67792152E+02                                 1.710244                            1.615473      -1.292406       2.262114                    0.993501       3.837387      11.245095       0.454768       1.394389      -0.682545      -0.020861      -0.009423       0.025336       0.034145      -0.005723      -0.001608      -0.013947       0.007238       0.000880      -0.017243       0.004144       0.013099              1.748845       1.886086       0.167916      -0.477062       1.467333      -0.175873       1.893115          -0.000012
           59              H       7.983257       0.138219      13.070415       0.124540       1.041541 0.74964702E+01  0.71370247E+02                                 1.612249                            1.537467      -0.854420       2.481274                    0.999405       3.161729       8.315038       0.544076       1.182459      -0.733594      -0.014730       0.037344      -0.011625       0.041793      -0.003679       0.006997      -0.000203      -0.024851      -0.030344      -0.016017      -0.002055       0.018071              1.629907       1.486801      -0.253326       0.187854       1.843587      -0.221106       1.559332           0.000079
           60              H       9.528517       0.140314      14.747921       0.117987       1.014157 0.71216115E+01  0.68101811E+02                                 1.683347                            1.571108      -0.961134       2.427044                    0.997944       3.452863       9.628167       0.492789       1.299766      -0.704200       0.006784       0.033555       0.011751       0.036194      -0.004317       0.011449      -0.001336      -0.015952      -0.012893      -0.016729       0.003996       0.012733              1.735737       1.500478       0.319555       0.199994       2.069791       0.355172       1.636942           0.000098
           61              H       6.027930       9.330853      16.284044       0.114887       0.961714 0.69031496E+01  0.66232974E+02                                 1.688550                            1.595665      -1.089195       2.361099                    0.996358       3.687212      10.679737       0.461543       1.383144      -0.685672       0.014744       0.028715       0.012662       0.034673       0.002073       0.004312       0.002127      -0.015977      -0.016462      -0.009680      -0.001758       0.011438              1.732566       1.517525       0.233582       0.186365       2.018517       0.221704       1.661656           0.000043
           62              H       6.010398       5.334010      16.173229       0.114792       1.116410 0.82181254E+01  0.81052095E+02                                 1.758992                            1.661897      -1.088458       2.360701                    0.997119       3.520929       9.811715       0.492774       1.260279      -0.713154       0.014957      -0.036182       0.010939       0.040651      -0.007242       0.006616       0.003720      -0.025919      -0.029930      -0.017308      -0.002658       0.019967              1.797222       1.579972      -0.231028       0.217271       2.106968      -0.393486       1.704725           0.000062
           63              H       4.512298       5.340293      14.442225       0.114846       1.057573 0.76710102E+01  0.74357426E+02                                 1.701626                            1.610454      -0.840319       2.483348                    0.999210       3.406007       9.406842       0.498378       1.267873      -0.712149      -0.009819      -0.035147      -0.012539       0.038587      -0.003824       0.012670       0.000471      -0.019462      -0.011747      -0.018998       0.006200       0.012798              1.729552       1.498879       0.298397       0.213479       2.051143       0.283509       1.638634           0.000044
           64              H       3.079729       6.628246      12.854517       0.113243       0.953645 0.67591771E+01  0.64545749E+02                                 1.678427                            1.577183      -1.207450       2.304245                    0.994864       3.734750      10.810996       0.464762       1.380071      -0.685682      -0.009632      -0.028544      -0.013782       0.033128      -0.000129       0.003929       0.003421      -0.019109      -0.011572      -0.010278      -0.001958       0.012237              1.731354       1.509506       0.274854       0.200429       2.026077       0.235332       1.658478           0.000255
           65              H       6.457330       7.068035       8.309199       0.136824       0.984355 0.75048817E+01  0.72873746E+02                                 1.673969                            1.631883      -0.944854       2.439842                    0.997720       3.456457       9.782275       0.474038       1.330655      -0.698539      -0.007265       0.017367      -0.003547       0.019156      -0.000704      -0.006347      -0.006315       0.002971      -0.026131      -0.013433       0.004613       0.008820              1.681642       1.426986      -0.155092       0.071287       2.190706      -0.195076       1.427233           0.002144
           66              H       7.095440       5.738197       7.778053       0.153342       1.022584 0.76667646E+01  0.73991457E+02                                 1.658274                            1.604844      -0.817638       2.512466                    0.999519       3.173503       8.625186       0.503793       1.259751      -0.716326       0.010184      -0.014188      -0.019365       0.026077       0.007076      -0.007959       0.007177       0.004321      -0.011820      -0.015300       0.005270       0.010031              1.657740       1.496186      -0.172878      -0.228619       1.605164       0.306550       1.871871          -0.000104
           67              H       7.384567       6.216729       9.243483       0.144920       0.970131 0.72794585E+01  0.70267857E+02                                 1.668453                            1.613929      -1.039095       2.401964                    0.996853       3.454274       9.801737       0.472876       1.341841      -0.695889       0.013645      -0.000065       0.016197       0.021179       0.004359      -0.001534      -0.006921       0.015692       0.019143      -0.014158       0.003761       0.010398              1.679898       1.909525       0.097963       0.468726       1.434610       0.103448       1.695559           0.000395
           68              H       4.633044       7.042904       9.795646       0.134430       0.880858 0.65803054E+01  0.62289036E+02                                 1.593342                            1.558247      -0.978403       2.423469                    0.996988       3.525461      10.092254       0.467609       1.383751      -0.686641      -0.006790       0.018272      -0.009831       0.021832      -0.009197      -0.005157      -0.001647      -0.009341       0.007086      -0.013272       0.003847       0.009425              1.604670       1.366629      -0.133583       0.030356       2.047134      -0.181276       1.400248           0.001650
           69              H       5.423888       6.221965      10.871314       0.143604       1.019178 0.78915599E+01  0.77254824E+02                                 1.695505                            1.660669      -0.823596       2.505589                    0.998981       3.338497       9.351005       0.477429       1.310492      -0.704316       0.014640      -0.000106       0.015355       0.021216      -0.005701       0.003831       0.003374       0.014376       0.017858      -0.013201       0.004128       0.009072              1.696363       1.668382       0.122751       0.340492       1.453514       0.127649       1.967192           0.000393
           70              H       4.045229       5.695266      10.342078       0.146212       0.867123 0.61001127E+01  0.56902550E+02                                 1.607522                            1.521801      -1.051908       2.400348                    0.996095       3.493716      10.067798       0.461215       1.423670      -0.678870      -0.019830      -0.012600       0.003048       0.023692       0.006251      -0.005472       0.005366       0.010226      -0.004321      -0.012280       0.002615       0.009664              1.651019       1.962235       0.414843      -0.219519       1.594106      -0.108153       1.396717          -0.000163
           71              C      -0.208783       7.315154       0.548342       0.575797      25.270424 0.26645355E+03  0.56008684E+04                                 7.985725                            5.794117      -0.061769       2.033936                    0.999519      22.658976      63.732963       0.616720       0.472481      -1.020408      -0.063936       0.013111       0.004407       0.065415       0.040842      -0.038467      -0.046353      -0.027059       0.247792      -0.084455      -0.030208       0.114662              9.696247      14.763983      -3.315190       0.874192       9.226903       1.349204       5.097854           0.004398
           72              C       1.106003       6.587409       0.554074      -0.011012      36.653069 0.45205736E+03  0.10670545E+05                                 9.602854                            7.093588      -0.050677       1.994502                    0.999007      27.280160      77.121328       0.621646       0.417417      -1.069698       0.036590      -0.025378       0.017694       0.047916       0.012563       0.008592       0.002121      -0.002923       0.006317      -0.015323      -0.000433       0.015755             11.540949      17.137706      -4.071410       0.837878       9.549452       2.289207       7.935689           0.000792
           73              C       1.377695       5.649192      18.708595      -0.148354      34.407806 0.46944828E+03  0.11317690E+05                                 9.383806                            7.381762      -0.125646       1.935355                    0.998698      30.300639      89.940744       0.583677       0.435275      -1.046247       0.005350      -0.011175       0.010941       0.016529       0.023303       0.010019      -0.025083      -0.008260       0.021749      -0.040004       0.008651       0.031353             10.592725      14.386656      -3.465242      -0.735303       9.189312       3.134010       8.202209           0.001151
           74              C       2.673086       5.060713      18.649367       0.078983      31.721734 0.41090583E+03  0.95107635E+04                                 8.815031                            6.846047      -0.033624       2.005093                    0.999230      26.518600      75.272759       0.618677       0.427729      -1.058689      -0.015352      -0.003742      -0.011880       0.019769      -0.017809      -0.012106       0.015991       0.013364      -0.017143      -0.021464      -0.010316       0.031781              9.978618      13.211056      -3.162425      -0.407422       8.576959       3.217892       8.147838           0.000329
           75              C       2.095210       6.977983       1.488357      -0.122092      30.989970 0.44357304E+03  0.10520572E+05                                 8.657675                            7.118401       0.025525       1.982696                    0.999373      29.681568      86.770578       0.602838       0.428382      -1.052707      -0.011776      -0.021056      -0.013742       0.027764       0.012023      -0.007694       0.010957      -0.018153       0.057991      -0.027752       0.003444       0.024308              9.350495      13.191308      -1.528994       1.577189       7.480535       1.463040       7.379642           0.000897
           76              C       3.000006       4.085848      17.646302      -0.139763      32.925748 0.47325476E+03  0.11402965E+05                                 9.010566                            7.344048      -0.000422       1.972647                    0.998683      30.104941      88.582340       0.594807       0.427373      -1.053774       0.014038       0.009641       0.008002       0.018816       0.007797       0.008763       0.005843       0.010584       0.001002      -0.009844      -0.006353       0.016197              9.759093      12.121159      -2.159474       0.527785       8.409355       2.722389       8.746764           0.000218
           77              C      -1.303777       3.384280      17.006251       0.595032      24.056026 0.24663363E+03  0.50865839E+04                                 7.686125                            5.576482       0.086016       2.091491                    0.999638      22.087466      61.598772       0.628105       0.472824      -1.019912      -0.052563      -0.001621       0.044625       0.068970      -0.010325       0.085685      -0.016725       0.071689       0.007120      -0.069953      -0.038149       0.108102              9.294371       8.596694      -0.128902      -4.764156       9.605358       0.960963       9.681063          -0.001630
           78              C      -0.304799       3.365432      15.869444      -0.017146      37.211936 0.42948384E+03  0.99839766E+04                                 9.618043                            6.846943       0.087879       2.031801                    0.999420      27.040454      75.251153       0.643682       0.409334      -1.077603       0.020944       0.013405      -0.035280       0.043162       0.002292       0.009015       0.003373      -0.009110      -0.018706      -0.013246       0.002596       0.010649             11.986569      11.205271      -0.519407      -7.376759      10.723029       0.831883      14.031406           0.011449
           79              C       0.118844       4.567521      15.284800      -0.106966      31.945041 0.41397154E+03  0.96170837E+04                                 8.749367                            6.805323       0.080183       1.998864                    0.999711      28.944572      82.802585       0.628456       0.419525      -1.061887      -0.002514      -0.024216      -0.001854       0.024417      -0.008536       0.011139       0.008510      -0.032720      -0.052421      -0.027388      -0.000570       0.027957              9.924918       8.974599       0.453083      -5.223613       9.099233      -0.792792      11.700921           0.000648
           80              C       1.034773       4.567521      14.277914      -0.147554      34.256207 0.44173663E+03  0.10417263E+05                                 9.111568                            6.991487       0.286636       2.064135                    0.999775      29.353312      84.267145       0.625906       0.414961      -1.066098      -0.007674      -0.011800       0.005942       0.015279       0.006588      -0.002045      -0.010292      -0.040563      -0.026955      -0.016864      -0.011868       0.028732             10.381813       8.845234      -0.175921      -5.106752      10.369971       0.349147      11.930234           0.000490
           81              C       2.537519       3.301558      12.732238      -0.189594      38.698855 0.49435205E+03  0.12030297E+05                                10.002024                            7.478529       0.067627       1.978187                    0.999623      30.980809      91.326120       0.593251       0.424255      -1.056721      -0.003095      -0.011056       0.012895       0.017266       0.013820       0.017538      -0.022610      -0.016286      -0.029180      -0.037914       0.010654       0.027260             11.881982      10.263184      -1.651223      -6.337861      11.679085       2.356093      13.703678          -0.001246
           82              C       2.996681       2.097374      12.246946      -0.014966      36.982630 0.43687080E+03  0.10204343E+05                                 9.587376                            6.915196       0.068456       2.024422                    0.999301      27.182696      75.955673       0.638832       0.410475      -1.076298      -0.025316      -0.009299       0.035565       0.044634      -0.000608       0.009915       0.000405      -0.012174      -0.020740      -0.014935       0.005360       0.009575             11.762300      11.063472      -1.230366      -7.053252      11.257941       1.630407      12.965488           0.008471
           83              C       2.535878       0.910991      12.816305      -0.100984      32.598903 0.43244195E+03  0.10198682E+05                                 8.981312                            7.032668      -0.140114       1.926211                    0.999556      29.641460      86.604549       0.605545       0.428888      -1.051667       0.000680       0.024168       0.001463       0.024222      -0.016796       0.012942       0.000720      -0.010196      -0.063495      -0.027722      -0.001492       0.029214             10.100171       9.009989       0.242862      -5.308608       9.758907       0.489261      11.531618           0.000277
           84              C       1.632970       0.909944      13.849939      -0.143655      33.863406 0.43641967E+03  0.10268028E+05                                 9.052460                            6.948733       0.182419       2.028048                    0.999770      29.473527      84.709716       0.627459       0.414895      -1.065386       0.001595       0.005095      -0.005993       0.008026       0.006449      -0.008717      -0.017803      -0.034242      -0.032323      -0.021956      -0.010311       0.032266             10.278408       8.683587      -0.538659      -5.233639      10.358882       1.484517      11.792754           0.000295
           85              C       1.134250       2.137164      14.360070       0.083583      34.189138 0.40329479E+03  0.92686114E+04                                 9.211212                            6.737230      -0.026608       2.005301                    0.999189      26.257678      73.683399       0.631455       0.422057      -1.064802      -0.007962      -0.011270       0.004808       0.014612      -0.010031      -0.019973       0.010860       0.003301      -0.000286      -0.019261      -0.008862       0.028123             11.045676       9.309378      -0.952900      -6.234665      10.752478       1.787524      13.075173          -0.000203
           86              C       1.570413       3.348678      13.777337       0.078206      34.041882 0.41560050E+03  0.96241113E+04                                 9.194659                            6.854406       0.000226       2.013412                    0.999328      26.444128      74.504769       0.623917       0.423931      -1.063553       0.004261       0.009698      -0.006852       0.012616      -0.010934      -0.021183       0.013047      -0.002712      -0.006362      -0.022600      -0.007691       0.030291             10.887511       9.263183      -0.981344      -5.991285      10.613643       1.458593      12.785707          -0.000208
           87              C       0.197488       2.187426      15.412810      -0.178890      38.510920 0.47875753E+03  0.11572426E+05                                10.019171                            7.390653      -0.010656       1.958143                    0.999550      30.716243      90.614532       0.592265       0.427840      -1.053169       0.003806       0.007916      -0.011227       0.014254       0.014078       0.027810      -0.019200      -0.012074      -0.011286      -0.042734       0.017167       0.025568             12.013287      10.554554      -1.107480      -6.731029      11.282843       2.047671      14.202464          -0.001146
           88              C       4.055943       2.040830      11.159815       0.599532      23.774294 0.24587180E+03  0.50721401E+04                                 7.622737                            5.574167       0.023392       2.070046                    0.999602      22.178882      62.068618       0.626529       0.473895      -1.018292       0.049288      -0.000319      -0.045124       0.066825       0.001741       0.085668      -0.005610       0.053668       0.065880      -0.067703      -0.036982       0.104685              9.101963       8.505548      -0.957531      -4.499839       9.889599       0.585652       8.910741          -0.001225
           89              C       3.561178       0.941358       1.004976      -0.335666      23.082352 0.38492949E+03  0.88398490E+04                                 6.975531                            6.432692       0.039314       1.994355                    0.997176      30.479813      88.596842       0.661617       0.403121      -1.065420      -0.080969      -0.048053      -0.034145       0.100155       0.058359       0.055884       0.009579       0.104276      -0.059082      -0.073972      -0.037350       0.111322              7.126630       7.608650       0.983316       0.182513       7.676891       0.096093       6.094350           0.002073
           90              C       1.688477       0.924604      18.555747      -0.326860      24.301285 0.40525004E+03  0.94262795E+04                                 7.260060                            6.629375      -0.044815       1.968953                    0.996826      30.572822      89.415773       0.647494       0.406681      -1.063160       0.051756      -0.049532       0.083832       0.110272      -0.021931       0.040613      -0.041973       0.045569       0.094676      -0.058347      -0.021865       0.080212              7.523057       7.067646      -0.005798       1.050102       7.936141      -0.900743       7.565384           0.000874
           91              C      -1.679264       8.391590      10.101342       0.575799      25.270314 0.26645240E+03  0.56008388E+04                                 7.985705                            5.794107      -0.061776       2.033935                    0.999519      22.658934      63.732827       0.616720       0.472481      -1.020407       0.063936      -0.013111       0.004407       0.065415       0.040841       0.038468       0.046353      -0.027061       0.247792      -0.084454      -0.030208       0.114662              9.696218      14.763929      -3.315177      -0.874191       9.226882      -1.349202       5.097845           0.004397
           92              C      -2.994051       9.119336      10.107074      -0.011011      36.653026 0.45205721E+03  0.10670540E+05                                 9.602848                            7.093588      -0.050676       1.994502                    0.999007      27.280149      77.121294       0.621646       0.417417      -1.069698      -0.036589       0.025379       0.017694       0.047916       0.012564      -0.008592      -0.002121      -0.002922       0.006315      -0.015323      -0.000433       0.015756             11.540939      17.137683      -4.071401      -0.837878       9.549445      -2.289207       7.935688           0.000792
           93              C      -3.265743      10.057552       9.155595      -0.148354      34.407765 0.46944765E+03  0.11317670E+05                                 9.383798                            7.381757      -0.125641       1.935357                    0.998698      30.300604      89.940596       0.583677       0.435275      -1.046247      -0.005349       0.011175       0.010941       0.016529       0.023303      -0.010019       0.025083      -0.008258       0.021747      -0.040004       0.008651       0.031352             10.592715      14.386643      -3.465238       0.735301       9.189301      -3.134005       8.202200           0.001152
           94              C       0.490231       0.174868       9.096367       0.078983      31.721736 0.41090587E+03  0.95107647E+04                                 8.815030                            6.846046      -0.033625       2.005092                    0.999230      26.518607      75.272776       0.618678       0.427729      -1.058690       0.015352       0.003743      -0.011880       0.019769      -0.017809       0.012106      -0.015992       0.013364      -0.017143      -0.021465      -0.010316       0.031781              9.978616      13.211048      -3.162423       0.407418       8.576959      -3.217893       8.147839           0.000329
           95              C      -3.983258       8.728761      11.041357      -0.122093      30.990014 0.44357395E+03  0.10520599E+05                                 8.657682                            7.118407       0.025523       1.982695                    0.999373      29.681609      86.770738       0.602838       0.428382      -1.052707       0.011775       0.021056      -0.013741       0.027764       0.012023       0.007694      -0.010958      -0.018153       0.057991      -0.027752       0.003444       0.024308              9.350501      13.191311      -1.528997      -1.577185       7.480545      -1.463045       7.379647           0.000898
           96              C       0.163312       1.149734       8.093302      -0.139763      32.925740 0.47325478E+03  0.11402966E+05                                 9.010566                            7.344049      -0.000424       1.972646                    0.998683      30.104949      88.582373       0.594807       0.427373      -1.053774      -0.014038      -0.009642       0.008001       0.018816       0.007797      -0.008762      -0.005843       0.010584       0.001002      -0.009845      -0.006353       0.016197              9.759091      12.121151      -2.159473      -0.527787       8.409356      -2.722389       8.746765           0.000218
           97              C       4.467094       1.851302       7.453251       0.595032      24.055973 0.24663288E+03  0.50865660E+04                                 7.686119                            5.576478       0.086001       2.091487                    0.999638      22.087454      61.598777       0.628105       0.472825      -1.019911       0.052563       0.001620       0.044626       0.068970      -0.010325      -0.085685       0.016726       0.071691       0.007120      -0.069953      -0.038149       0.108102              9.294366       8.596691      -0.128897       4.764154       9.605348      -0.960960       9.681058          -0.001629
           98              C       3.468116       1.870150       6.316444      -0.017146      37.211943 0.42948373E+03  0.99839730E+04                                 9.618045                            6.846942       0.087881       2.031801                    0.999420      27.040444      75.251116       0.643682       0.409334      -1.077603      -0.020945      -0.013405      -0.035279       0.043162       0.002291      -0.009015      -0.003374      -0.009110      -0.018706      -0.013246       0.002596       0.010650             11.986575      11.205276      -0.519421       7.376764      10.723034      -0.831901      14.031415           0.011448
           99              C       3.044473       0.668060       5.731800      -0.106965      31.944972 0.41397062E+03  0.96170564E+04                                 8.749354                            6.805315       0.080185       1.998865                    0.999711      28.944532      82.802432       0.628456       0.419525      -1.061887       0.002514       0.024216      -0.001853       0.024417      -0.008536      -0.011138      -0.008510      -0.032719      -0.052419      -0.027387      -0.000570       0.027957              9.924903       8.974588       0.453080       5.223606       9.099216       0.792787      11.700906           0.000648
          100              C       2.128544       0.668060       4.724914      -0.147554      34.256198 0.44173677E+03  0.10417266E+05                                 9.111565                            6.991487       0.286637       2.064135                    0.999775      29.353304      84.267098       0.625906       0.414961      -1.066098       0.007674       0.011800       0.005942       0.015278       0.006588       0.002045       0.010292      -0.040564      -0.026954      -0.016864      -0.011868       0.028732             10.381808       8.845229      -0.175919       5.106747      10.369967      -0.349146      11.930228           0.000489
          101              C       0.625799       1.934024       3.179238      -0.189592      38.698782 0.49435087E+03  0.12030261E+05                                10.002011                            7.478520       0.067630       1.978189                    0.999623      30.980766      91.325953       0.593252       0.424255      -1.056721       0.003095       0.011056       0.012895       0.017265       0.013820      -0.017537       0.022610      -0.016286      -0.029179      -0.037913       0.010654       0.027260             11.881967      10.263171      -1.651215       6.337855      11.679064      -2.356085      13.703665          -0.001247
          102              C       0.166637       3.138208       2.693946      -0.014966      36.982624 0.43687078E+03  0.10204343E+05                                 9.587376                            6.915196       0.068453       2.024421                    0.999301      27.182708      75.955725       0.638832       0.410476      -1.076298       0.025315       0.009299       0.035565       0.044634      -0.000607      -0.009914      -0.000404      -0.012173      -0.020739      -0.014934       0.005360       0.009574             11.762298      11.063468      -1.230354       7.053252      11.257935      -1.630393      12.965492           0.008472
          103              C       0.627439       4.324590       3.263305      -0.100985      32.598947 0.43244261E+03  0.10198702E+05                                 8.981318                            7.032672      -0.140115       1.926210                    0.999556      29.641493      86.604667       0.605545       0.428888      -1.051667      -0.000680      -0.024168       0.001464       0.024221      -0.016796      -0.012943      -0.000720      -0.010198      -0.063496      -0.027723      -0.001491       0.029214             10.100178       9.009990       0.242865       5.308609       9.758921      -0.489255      11.531624           0.000277
          104              C       1.530347       4.325637       4.296939      -0.143655      33.863412 0.43641983E+03  0.10268032E+05                                 9.052461                            6.948734       0.182421       2.028048                    0.999770      29.473516      84.709670       0.627459       0.414895      -1.065386      -0.001595      -0.005095      -0.005993       0.008026       0.006449       0.008717       0.017803      -0.034242      -0.032324      -0.021956      -0.010311       0.032266             10.278409       8.683589      -0.538660       5.233642      10.358880      -1.484515      11.792759           0.000296
          105              C       2.029068       3.098417       4.807070       0.083583      34.189143 0.40329473E+03  0.92686094E+04                                 9.211213                            6.737229      -0.026608       2.005301                    0.999189      26.257679      73.683399       0.631455       0.422057      -1.064802       0.007962       0.011270       0.004809       0.014612      -0.010031       0.019973      -0.010860       0.003301      -0.000286      -0.019261      -0.008862       0.028123             11.045679       9.309388      -0.952895       6.234675      10.752467      -1.787516      13.075184          -0.000203
          106              C       1.592904       1.886904       4.224337       0.078206      34.041881 0.41560046E+03  0.96241099E+04                                 9.194658                            6.854405       0.000227       2.013412                    0.999328      26.444128      74.504762       0.623917       0.423931      -1.063553      -0.004261      -0.009698      -0.006852       0.012616      -0.010934       0.021183      -0.013047      -0.002712      -0.006361      -0.022600      -0.007691       0.030291             10.887510       9.263182      -0.981339       5.991286      10.613638      -1.458590      12.785711          -0.000208
          107              C       2.965830       3.048156       5.859810      -0.178892      38.510980 0.47875814E+03  0.11572445E+05                                10.019181                            7.390657      -0.010657       1.958142                    0.999550      30.716278      90.614664       0.592265       0.427840      -1.053169      -0.003807      -0.007916      -0.011226       0.014254       0.014078      -0.027811       0.019200      -0.012075      -0.011287      -0.042735       0.017167       0.025568             12.013302      10.554565      -1.107482       6.731039      11.282857      -2.047674      14.202483          -0.001144
          108              C      -0.892625       3.194752       1.606815       0.599531      23.774371 0.24587273E+03  0.50721636E+04                                 7.622750                            5.574174       0.023400       2.070047                    0.999602      22.178926      62.068748       0.626529       0.473895      -1.018292      -0.049288       0.000318      -0.045123       0.066824       0.001740      -0.085668       0.005610       0.053666       0.065879      -0.067703      -0.036981       0.104685              9.101979       8.505564      -0.957535       4.499850       9.889613      -0.585657       8.910758          -0.001225
          109              C      -0.397861       4.294224      10.557976      -0.335666      23.082320 0.38492876E+03  0.88398277E+04                                 6.975523                            6.432685       0.039316       1.994356                    0.997176      30.479790      88.596741       0.661618       0.403121      -1.065421       0.080969       0.048054      -0.034146       0.100155       0.058359      -0.055884      -0.009580       0.104274      -0.059082      -0.073971      -0.037350       0.111321              7.126623       7.608635       0.983310      -0.182510       7.676887      -0.096092       6.094345           0.002073
          110              C       1.474840       4.310978       9.002747      -0.326860      24.301278 0.40524985E+03  0.94262732E+04                                 7.260057                            6.629372      -0.044812       1.968954                    0.996826      30.572807      89.415695       0.647494       0.406680      -1.063160      -0.051757       0.049532       0.083832       0.110272      -0.021931      -0.040613       0.041974       0.045568       0.094675      -0.058347      -0.021866       0.080213              7.523054       7.067646      -0.005802      -1.050103       7.936139       0.900743       7.565378           0.000874
          111              C       6.535418       3.156009      18.557658       0.575797      25.270437 0.26645371E+03  0.56008727E+04                                 7.985727                            5.794119      -0.061771       2.033935                    0.999519      22.658984      63.732990       0.616720       0.472481      -1.020408       0.063936      -0.013111      -0.004407       0.065415       0.040842      -0.038468      -0.046353      -0.027059       0.247792      -0.084454      -0.030208       0.114662              9.696250      14.763988      -3.315192       0.874192       9.226906       1.349205       5.097855           0.004398
          112              C       5.220632       3.883754      18.551926      -0.011012      36.653068 0.45205733E+03  0.10670544E+05                                 9.602854                            7.093588      -0.050677       1.994501                    0.999007      27.280160      77.121333       0.621646       0.417417      -1.069698      -0.036590       0.025378      -0.017694       0.047916       0.012563       0.008592       0.002121      -0.002923       0.006317      -0.015323      -0.000433       0.015755             11.540950      17.137706      -4.071410       0.837879       9.549453       2.289207       7.935690           0.000791
          113              C       4.948940       4.821971       0.397405      -0.148355      34.407818 0.46944849E+03  0.11317696E+05                                 9.383808                            7.381763      -0.125646       1.935355                    0.998698      30.300646      89.940769       0.583677       0.435275      -1.046247      -0.005350       0.011175      -0.010941       0.016529       0.023303       0.010019      -0.025083      -0.008260       0.021749      -0.040004       0.008651       0.031353             10.592727      14.386658      -3.465243      -0.735303       9.189314       3.134011       8.202210           0.001152
          114              C       3.653549       5.410450       0.456633       0.078985      31.721710 0.41090547E+03  0.95107531E+04                                 8.815026                            6.846044      -0.033624       2.005093                    0.999230      26.518587      75.272711       0.618678       0.427729      -1.058689       0.015352       0.003742       0.011880       0.019769      -0.017809      -0.012106       0.015991       0.013364      -0.017143      -0.021464      -0.010317       0.031781              9.978612      13.211048      -3.162422      -0.407421       8.576955       3.217890       8.147834           0.000329
          115              C       4.231425       3.493180      17.617643      -0.122092      30.989978 0.44357316E+03  0.10520575E+05                                 8.657677                            7.118402       0.025524       1.982695                    0.999373      29.681575      86.770610       0.602838       0.428382      -1.052707       0.011776       0.021056       0.013742       0.027764       0.012023      -0.007694       0.010957      -0.018153       0.057991      -0.027752       0.003444       0.024308              9.350497      13.191312      -1.528995       1.577189       7.480537       1.463041       7.379643           0.000899
          116              C       3.326629       6.385315       1.459698      -0.139763      32.925745 0.47325472E+03  0.11402963E+05                                 9.010565                            7.344048      -0.000420       1.972647                    0.998683      30.104937      88.582317       0.594807       0.427373      -1.053774      -0.014038      -0.009642      -0.008001       0.018816       0.007797       0.008763       0.005843       0.010584       0.001002      -0.009844      -0.006353       0.016197              9.759091      12.121157      -2.159473       0.527785       8.409354       2.722388       8.746763           0.000220
          117              C       7.630412       7.086883       2.099749       0.595032      24.056021 0.24663358E+03  0.50865827E+04                                 7.686124                            5.576482       0.086017       2.091491                    0.999638      22.087463      61.598765       0.628105       0.472824      -1.019912       0.052562       0.001621      -0.044625       0.068969      -0.010325       0.085685      -0.016725       0.071689       0.007120      -0.069953      -0.038149       0.108102              9.294371       8.596693      -0.128902      -4.764156       9.605358       0.960964       9.681063          -0.001628
          118              C       6.631434       7.105731       3.236556      -0.017146      37.211934 0.42948382E+03  0.99839758E+04                                 9.618043                            6.846943       0.087879       2.031801                    0.999420      27.040453      75.251147       0.643682       0.409334      -1.077603      -0.020944      -0.013405       0.035280       0.043162       0.002292       0.009015       0.003373      -0.009110      -0.018706      -0.013246       0.002596       0.010649             11.986568      11.205269      -0.519407      -7.376758      10.723029       0.831883      14.031406           0.011449
          119              C       6.207791       5.903642       3.821200      -0.106966      31.945038 0.41397148E+03  0.96170820E+04                                 8.749365                            6.805322       0.080184       1.998864                    0.999711      28.944571      82.802578       0.628456       0.419525      -1.061887       0.002514       0.024216       0.001854       0.024417      -0.008536       0.011139       0.008510      -0.032720      -0.052421      -0.027388      -0.000570       0.027957              9.924917       8.974597       0.453083      -5.223612       9.099233      -0.792791      11.700920           0.000646
          120              C       5.291862       5.903642       4.828086      -0.147554      34.256206 0.44173663E+03  0.10417263E+05                                 9.111568                            6.991487       0.286636       2.064135                    0.999775      29.353311      84.267140       0.625906       0.414961      -1.066098       0.007674       0.011800      -0.005942       0.015279       0.006588      -0.002044      -0.010292      -0.040563      -0.026954      -0.016864      -0.011868       0.028732             10.381813       8.845234      -0.175921      -5.106752      10.369970       0.349147      11.930235           0.000491
          121              C       3.789116       7.169605       6.373762      -0.189594      38.698848 0.49435193E+03  0.12030294E+05                                10.002023                            7.478528       0.067626       1.978187                    0.999623      30.980805      91.326105       0.593251       0.424255      -1.056721       0.003095       0.011056      -0.012895       0.017266       0.013820       0.017538      -0.022610      -0.016286      -0.029180      -0.037914       0.010654       0.027260             11.881981      10.263183      -1.651223      -6.337861      11.679083       2.356093      13.703677          -0.001242
          122              C       3.329954       8.373789       6.859054      -0.014966      36.982629 0.43687080E+03  0.10204343E+05                                 9.587375                            6.915196       0.068455       2.024422                    0.999301      27.182696      75.955671       0.638832       0.410475      -1.076298       0.025316       0.009299      -0.035565       0.044634      -0.000608       0.009915       0.000405      -0.012174      -0.020740      -0.014935       0.005360       0.009575             11.762300      11.063471      -1.230366      -7.053252      11.257940       1.630408      12.965488           0.008469
          123              C       3.790757       9.560172       6.289695      -0.100984      32.598890 0.43244176E+03  0.10198676E+05                                 8.981309                            7.032666      -0.140114       1.926212                    0.999556      29.641451      86.604509       0.605545       0.428888      -1.051667      -0.000681      -0.024168      -0.001463       0.024222      -0.016796       0.012943       0.000720      -0.010196      -0.063495      -0.027722      -0.001491       0.029214             10.100168       9.009986       0.242862      -5.308606       9.758903       0.489260      11.531614           0.000281
          124              C       4.693665       9.561219       5.256061      -0.143655      33.863389 0.43641942E+03  0.10268020E+05                                 9.052457                            6.948730       0.182420       2.028048                    0.999770      29.473517      84.709673       0.627459       0.414895      -1.065386      -0.001595      -0.005095       0.005993       0.008026       0.006449      -0.008717      -0.017803      -0.034242      -0.032323      -0.021956      -0.010311       0.032266             10.278403       8.683583      -0.538658      -5.233637      10.358878       1.484516      11.792750           0.000292
          125              C       5.192385       8.333999       4.745930       0.083583      34.189140 0.40329483E+03  0.92686123E+04                                 9.211212                            6.737230      -0.026608       2.005301                    0.999189      26.257679      73.683395       0.631455       0.422057      -1.064802       0.007962       0.011270      -0.004808       0.014612      -0.010030      -0.019973       0.010860       0.003301      -0.000286      -0.019261      -0.008862       0.028123             11.045675       9.309377      -0.952899      -6.234665      10.752476       1.787523      13.075172          -0.000201
          126              C       4.756222       7.122485       5.328663       0.078206      34.041879 0.41560045E+03  0.96241097E+04                                 9.194658                            6.854405       0.000227       2.013412                    0.999328      26.444126      74.504758       0.623917       0.423931      -1.063553      -0.004261      -0.009698       0.006852       0.012616      -0.010934      -0.021183       0.013047      -0.002712      -0.006361      -0.022600      -0.007691       0.030291             10.887510       9.263182      -0.981344      -5.991284      10.613642       1.458593      12.785706          -0.000211
          127              C       6.129147       8.283737       3.693190      -0.178890      38.510914 0.47875744E+03  0.11572423E+05                                10.019171                            7.390652      -0.010655       1.958143                    0.999550      30.716241      90.614525       0.592265       0.427840      -1.053169      -0.003806      -0.007916       0.011227       0.014254       0.014078       0.027810      -0.019200      -0.012074      -0.011287      -0.042734       0.017167       0.025568             12.013286      10.554552      -1.107479      -6.731028      11.282842       2.047670      14.202464          -0.001148
          128              C       2.270692       8.430333       7.946185       0.599532      23.774298 0.24587185E+03  0.50721412E+04                                 7.622737                            5.574167       0.023392       2.070046                    0.999602      22.178884      62.068620       0.626529       0.473895      -1.018292      -0.049288       0.000319       0.045124       0.066825       0.001741       0.085668      -0.005610       0.053668       0.065880      -0.067703      -0.036982       0.104685              9.101962       8.505547      -0.957531      -4.499838       9.889599       0.585653       8.910741          -0.001225
          129              C       2.765457       9.529805      18.101024      -0.335666      23.082355 0.38492955E+03  0.88398509E+04                                 6.975532                            6.432693       0.039311       1.994354                    0.997176      30.479819      88.596875       0.661617       0.403121      -1.065420       0.080969       0.048053       0.034145       0.100155       0.058359       0.055884       0.009579       0.104276      -0.059082      -0.073972      -0.037350       0.111322              7.126632       7.608651       0.983316       0.182513       7.676894       0.096094       6.094351           0.002073
          130              C       4.638158       9.546559       0.550253      -0.326861      24.301287 0.40525010E+03  0.94262811E+04                                 7.260059                            6.629374      -0.044814       1.968953                    0.996826      30.572821      89.415760       0.647494       0.406680      -1.063160      -0.051756       0.049532      -0.083832       0.110272      -0.021931       0.040613      -0.041973       0.045569       0.094675      -0.058347      -0.021865       0.080212              7.523056       7.067646      -0.005798       1.050102       7.936140      -0.900743       7.565383           0.000874
          131              C       8.005899       2.079573       9.004658       0.575799      25.270325 0.26645252E+03  0.56008419E+04                                 7.985707                            5.794108      -0.061776       2.033935                    0.999519      22.658940      63.732848       0.616720       0.472481      -1.020407      -0.063936       0.013111      -0.004407       0.065415       0.040841       0.038467       0.046353      -0.027061       0.247792      -0.084454      -0.030208       0.114662              9.696221      14.763933      -3.315179      -0.874191       9.226884      -1.349203       5.097846           0.004397
          132              C       9.320686       1.351827       8.998926      -0.011011      36.653026 0.45205719E+03  0.10670540E+05                                 9.602849                            7.093588      -0.050677       1.994502                    0.999007      27.280149      77.121299       0.621646       0.417417      -1.069698       0.036589      -0.025379      -0.017694       0.047916       0.012564      -0.008592      -0.002121      -0.002922       0.006315      -0.015323      -0.000433       0.015756             11.540940      17.137685      -4.071401      -0.837878       9.549446      -2.289208       7.935689           0.000791
          133              C       9.592378       0.413611       9.950405      -0.148354      34.407780 0.46944791E+03  0.11317678E+05                                 9.383801                            7.381759      -0.125642       1.935357                    0.998698      30.300613      89.940632       0.583677       0.435275      -1.046247       0.005349      -0.011175      -0.010941       0.016529       0.023303      -0.010019       0.025083      -0.008258       0.021747      -0.040003       0.008651       0.031352             10.592718      14.386648      -3.465240       0.735302       9.189304      -3.134006       8.202202           0.001152
          134              C       5.836404      10.296295      10.009633       0.078985      31.721718 0.41090558E+03  0.95107564E+04                                 8.815027                            6.846045      -0.033625       2.005092                    0.999230      26.518597      75.272746       0.618678       0.427729      -1.058689      -0.015352      -0.003743       0.011880       0.019769      -0.017809       0.012106      -0.015992       0.013364      -0.017144      -0.021465      -0.010316       0.031781              9.978613      13.211044      -3.162422       0.407418       8.576957      -3.217892       8.147837           0.000329
          135              C      10.309893       1.742402       8.064643      -0.122093      30.990011 0.44357390E+03  0.10520597E+05                                 8.657681                            7.118407       0.025524       1.982695                    0.999373      29.681605      86.770719       0.602838       0.428382      -1.052707      -0.011776      -0.021056       0.013742       0.027764       0.012023       0.007694      -0.010958      -0.018153       0.057991      -0.027752       0.003444       0.024308              9.350500      13.191309      -1.528996      -1.577185       7.480544      -1.463045       7.379647           0.000899
          136              C       6.163323       9.321429      11.012698      -0.139763      32.925758 0.47325510E+03  0.11402975E+05                                 9.010569                            7.344051      -0.000425       1.972646                    0.998683      30.104961      88.582420       0.594807       0.427373      -1.053774       0.014037       0.009641      -0.008001       0.018816       0.007797      -0.008762      -0.005843       0.010584       0.001002      -0.009845      -0.006353       0.016197              9.759095      12.121156      -2.159474      -0.527787       8.409359      -2.722390       8.746768           0.000218
          137              C       1.859541       8.619861      11.652749       0.595032      24.055975 0.24663289E+03  0.50865662E+04                                 7.686119                            5.576478       0.086001       2.091487                    0.999638      22.087455      61.598779       0.628105       0.472825      -1.019911      -0.052562      -0.001620      -0.044626       0.068970      -0.010325      -0.085685       0.016726       0.071690       0.007120      -0.069953      -0.038149       0.108102              9.294366       8.596692      -0.128897       4.764154       9.605348      -0.960960       9.681058          -0.001630
          138              C       2.858519       8.601013      12.789556      -0.017146      37.211952 0.42948383E+03  0.99839760E+04                                 9.618046                            6.846943       0.087880       2.031801                    0.999420      27.040448      75.251131       0.643682       0.409334      -1.077603       0.020944       0.013405       0.035279       0.043162       0.002291      -0.009015      -0.003374      -0.009110      -0.018706      -0.013246       0.002596       0.010650             11.986577      11.205278      -0.519421       7.376766      10.723036      -0.831901      14.031417           0.011449
          139              C       3.282162       9.803103      13.374200      -0.106965      31.944985 0.41397081E+03  0.96170622E+04                                 8.749357                            6.805317       0.080184       1.998865                    0.999711      28.944541      82.802468       0.628456       0.419525      -1.061887      -0.002514      -0.024216       0.001853       0.024417      -0.008536      -0.011138      -0.008510      -0.032719      -0.052419      -0.027387      -0.000570       0.027957              9.924906       8.974591       0.453080       5.223608       9.099219       0.792787      11.700909           0.000646
          140              C       4.198091       9.803103      14.381086      -0.147554      34.256208 0.44173689E+03  0.10417270E+05                                 9.111568                            6.991489       0.286636       2.064135                    0.999775      29.353309      84.267127       0.625906       0.414961      -1.066098      -0.007674      -0.011800      -0.005942       0.015278       0.006588       0.002045       0.010292      -0.040564      -0.026954      -0.016864      -0.011868       0.028732             10.381812       8.845232      -0.175919       5.106749      10.369970      -0.349147      11.930233           0.000491
          141              C       5.700836       8.537139      15.926762      -0.189592      38.698785 0.49435088E+03  0.12030261E+05                                10.002012                            7.478521       0.067629       1.978189                    0.999623      30.980766      91.325958       0.593252       0.424255      -1.056721      -0.003095      -0.011056      -0.012895       0.017265       0.013820      -0.017537       0.022610      -0.016286      -0.029178      -0.037913       0.010653       0.027260             11.881969      10.263173      -1.651216       6.337857      11.679065      -2.356086      13.703668          -0.001242
          142              C       6.159998       7.332955      16.412054      -0.014966      36.982634 0.43687084E+03  0.10204345E+05                                 9.587378                            6.915197       0.068452       2.024421                    0.999301      27.182710      75.955737       0.638832       0.410476      -1.076298      -0.025315      -0.009299      -0.035565       0.044634      -0.000608      -0.009914      -0.000404      -0.012174      -0.020739      -0.014934       0.005360       0.009575             11.762302      11.063472      -1.230354       7.053256      11.257937      -1.630394      12.965497           0.008469
          143              C       5.699196       6.146573      15.842695      -0.100985      32.598947 0.43244258E+03  0.10198701E+05                                 8.981319                            7.032673      -0.140116       1.926210                    0.999556      29.641491      86.604668       0.605544       0.428888      -1.051667       0.000680       0.024168      -0.001464       0.024221      -0.016796      -0.012943      -0.000720      -0.010198      -0.063496      -0.027723      -0.001491       0.029214             10.100180       9.009992       0.242866       5.308610       9.758922      -0.489255      11.531625           0.000280
          144              C       4.796288       6.145526      14.809061      -0.143655      33.863415 0.43641985E+03  0.10268033E+05                                 9.052463                            6.948735       0.182420       2.028048                    0.999770      29.473517      84.709684       0.627459       0.414895      -1.065386       0.001595       0.005095       0.005993       0.008026       0.006449       0.008717       0.017803      -0.034242      -0.032323      -0.021956      -0.010310       0.032266             10.278411       8.683591      -0.538660       5.233643      10.358883      -1.484515      11.792761           0.000292
          145              C       4.297567       7.372746      14.298930       0.083583      34.189145 0.40329475E+03  0.92686102E+04                                 9.211214                            6.737229      -0.026608       2.005301                    0.999189      26.257680      73.683406       0.631455       0.422057      -1.064802      -0.007962      -0.011270      -0.004809       0.014612      -0.010031       0.019973      -0.010860       0.003301      -0.000286      -0.019261      -0.008862       0.028123             11.045681       9.309388      -0.952895       6.234676      10.752469      -1.787517      13.075185          -0.000201
          146              C       4.733731       8.584259      14.881663       0.078206      34.041888 0.41560053E+03  0.96241120E+04                                 9.194659                            6.854405       0.000226       2.013412                    0.999328      26.444131      74.504774       0.623917       0.423931      -1.063553       0.004261       0.009698       0.006852       0.012616      -0.010934       0.021183      -0.013047      -0.002712      -0.006361      -0.022600      -0.007691       0.030291             10.887512       9.263184      -0.981340       5.991288      10.613640      -1.458591      12.785714          -0.000211
          147              C       3.360805       7.423007      13.246190      -0.178892      38.510986 0.47875822E+03  0.11572447E+05                                10.019183                            7.390659      -0.010659       1.958142                    0.999550      30.716282      90.614684       0.592265       0.427840      -1.053169       0.003807       0.007915       0.011226       0.014254       0.014078      -0.027811       0.019200      -0.012075      -0.011287      -0.042735       0.017167       0.025568             12.013305      10.554567      -1.107482       6.731041      11.282860      -2.047675      14.202486          -0.001148
          148              C       7.219260       7.276411      17.499185       0.599531      23.774376 0.24587275E+03  0.50721646E+04                                 7.622752                            5.574175       0.023399       2.070047                    0.999602      22.178931      62.068777       0.626529       0.473895      -1.018292       0.049288      -0.000318       0.045123       0.066824       0.001740      -0.085668       0.005610       0.053666       0.065879      -0.067703      -0.036982       0.104685              9.101982       8.505568      -0.957536       4.499853       9.889616      -0.585658       8.910762          -0.001225
          149              C       6.724496       6.176939       8.548024      -0.335666      23.082316 0.38492867E+03  0.88398246E+04                                 6.975521                            6.432683       0.039318       1.994357                    0.997176      30.479782      88.596697       0.661618       0.403121      -1.065421      -0.080969      -0.048054       0.034146       0.100155       0.058359      -0.055884      -0.009580       0.104274      -0.059082      -0.073971      -0.037351       0.111322              7.126620       7.608632       0.983309      -0.182511       7.676885      -0.096092       6.094343           0.002073
          150              C       4.851795       6.160185      10.103253      -0.326861      24.301281 0.40524992E+03  0.94262753E+04                                 7.260057                            6.629372      -0.044812       1.968954                    0.996826      30.572808      89.415694       0.647494       0.406680      -1.063160       0.051756      -0.049532      -0.083832       0.110272      -0.021932      -0.040613       0.041974       0.045568       0.094675      -0.058347      -0.021866       0.080213              7.523055       7.067646      -0.005802      -1.050103       7.936140       0.900743       7.565378           0.000874
          151              N       2.384168       0.185340       0.525415      -0.219607      29.309198 0.49004730E+03  0.11733944E+05                                 8.097566                            7.240556      -0.274439       1.957019                    0.998417      27.379294      76.477351       0.637622       0.401178      -1.086720       0.023577       0.184183      -0.031687       0.188370       0.048949       0.063179      -0.057111       0.145404       0.107139      -0.137965       0.028786       0.109178              8.666440       8.399413       0.765349       1.469646      10.019701      -0.752717       7.580207           0.036909
          152              N       0.779149       5.050242      10.078415      -0.219601      29.308982 0.49004264E+03  0.11733802E+05                                 8.097521                            7.240518      -0.274439       1.957022                    0.998417      27.379148      76.476798       0.637624       0.401178      -1.086720      -0.023578      -0.184182      -0.031688       0.188369       0.048949      -0.063179       0.057110       0.145404       0.107138      -0.137964       0.028786       0.109178              8.666392       8.399370       0.765342      -1.469633      10.019639       0.752712       7.580167           0.036909
          153              N       3.942467      10.285823      18.580585      -0.219607      29.309191 0.49004714E+03  0.11733939E+05                                 8.097565                            7.240556      -0.274441       1.957019                    0.998417      27.379291      76.477347       0.637621       0.401178      -1.086720      -0.023577      -0.184183       0.031687       0.188370       0.048949       0.063179      -0.057111       0.145404       0.107139      -0.137965       0.028786       0.109178              8.666440       8.399413       0.765349       1.469646      10.019701      -0.752717       7.580207           0.036909
          154              N       5.547486       5.420921       9.027585      -0.219601      29.308967 0.49004234E+03  0.11733793E+05                                 8.097518                            7.240515      -0.274439       1.957022                    0.998417      27.379138      76.476758       0.637624       0.401178      -1.086720       0.023578       0.184182       0.031688       0.188370       0.048948      -0.063178       0.057110       0.145405       0.107138      -0.137964       0.028786       0.109178              8.666389       8.399366       0.765341      -1.469631      10.019635       0.752712       7.580165           0.036909
          155              O      -0.329441       8.416721       1.142539      -0.516039      28.897098 0.43969181E+03  0.10024581E+05                                 7.335085                            6.372470       0.767790       2.301041                    0.999472      26.568827      67.414909       0.775693       0.346337      -1.152373      -0.013963      -0.029564       0.019215       0.037923      -0.014576      -0.031552      -0.002891      -0.083862       0.042519      -0.064220       0.026449       0.037770              7.926918       8.066171      -2.197566      -0.244542      10.453102       1.879058       5.261481           0.044669
          156              O      -1.197260       6.871177      18.965189      -0.573338      40.609874 0.61032158E+03  0.15188050E+05                                 9.460793                            7.682697      -0.010647       2.020303                    0.998609      28.975658      78.224696       0.678677       0.362660      -1.132843       0.039258      -0.006814       0.003726       0.040019       0.012960       0.022338      -0.002294       0.024353       0.108031      -0.037686      -0.008136       0.045822             10.852911      15.923643       0.854324       2.644325       9.841601       1.257675       6.793489           0.056472
          157              O      -1.585870       4.497365      17.470526      -0.540924      39.939992 0.55052680E+03  0.13309808E+05                                 9.299438                            7.276263       0.379789       2.172034                    0.998375      27.479078      72.378899       0.702495       0.360636      -1.137974      -0.009981      -0.019776      -0.023996       0.032657      -0.022833       0.060021       0.022701      -0.003114      -0.053519      -0.078145       0.021743       0.056402             10.976116       9.584580      -3.776567      -3.741402      12.780738       4.974708      10.563030           0.033307
          158              O       9.621415       2.254441      17.369838      -0.547669      36.651609 0.55478359E+03  0.13428691E+05                                 8.732180                            7.279347       0.513153       2.208315                    0.998756      27.687078      72.795001       0.706486       0.358173      -1.140764      -0.007861       0.046383       0.004458       0.047255       0.024494       0.013215      -0.033849       0.004272      -0.022682      -0.049618       0.013792       0.035826              9.763846       8.857155       3.136172      -3.574994      11.437619      -2.741933       8.996764           0.060021
          159              O       4.426897       0.901567      10.846476      -0.543470      42.344372 0.57996060E+03  0.14227159E+05                                 9.745203                            7.525256       0.177216       2.106975                    0.996740      27.792011      74.111561       0.681885       0.366164      -1.131903       0.002748       0.026656       0.020096       0.033496      -0.015978       0.062372       0.017488      -0.002617      -0.022324      -0.072334       0.012282       0.060052             11.718298      11.244623      -5.262050      -3.949691      14.633238       4.379554       9.277034           0.032819
          160              O       4.438070       3.149726      10.689616      -0.565195      37.034515 0.55646880E+03  0.13488877E+05                                 8.778302                            7.294633       0.381102       2.165063                    0.997426      27.896933      73.562903       0.704650       0.358589      -1.139657      -0.007500      -0.040832      -0.010868       0.042914       0.023754       0.009502      -0.039535      -0.019055       0.012044      -0.048828       0.001341       0.047486              9.694285       8.855011       2.400488      -3.694978      11.070243      -2.904353       9.157602           0.037604
          161              O      -1.558607       7.290024      10.695539      -0.516038      28.896952 0.43968906E+03  0.10024502E+05                                 7.335057                            6.372448       0.767790       2.301042                    0.999472      26.568765      67.414685       0.775695       0.346336      -1.152373       0.013964       0.029565       0.019213       0.037924      -0.014577       0.031551       0.002892      -0.083861       0.042515      -0.064219       0.026448       0.037771              7.926885       8.066134      -2.197549       0.244538      10.453058      -1.879052       5.261465           0.044669
          162              O      -0.690788       8.835567       9.412189      -0.573347      40.610195 0.61032738E+03  0.15188228E+05                                 9.460831                            7.682725      -0.010599       2.020315                    0.998609      28.975813      78.225158       0.678677       0.362659      -1.132844      -0.039259       0.006811       0.003723       0.040019       0.012956      -0.022339       0.002295       0.024353       0.108043      -0.037685      -0.008140       0.045825             10.852956      15.923701       0.854310      -2.644332       9.841652      -1.257682       6.793515           0.056473
          163              O       4.749187       0.738217       7.917526      -0.540944      39.940953 0.55054225E+03  0.13310278E+05                                 9.299588                            7.276369       0.379818       2.172036                    0.998375      27.479439      72.380165       0.702489       0.360637      -1.137973       0.009980       0.019773      -0.023999       0.032657      -0.022833      -0.060026      -0.022698      -0.003115      -0.053528      -0.078149       0.021742       0.056407             10.976308       9.584751      -3.776644       3.741489      12.780951      -4.974807      10.563223           0.033304
          164              O       4.919903       2.981140       7.816838      -0.547662      36.651368 0.55477907E+03  0.13428554E+05                                 8.732140                            7.279315       0.513147       2.208316                    0.998756      27.686975      72.794650       0.706488       0.358173      -1.140765       0.007861      -0.046385       0.004461       0.047258       0.024494      -0.013212       0.033849       0.004272      -0.022681      -0.049616       0.013789       0.035827              9.763799       8.857112       3.136160       3.574970      11.437573       2.741917       8.996712           0.060023
          165              O      -1.263579       4.334014       1.293476      -0.543449      42.343418 0.57994529E+03  0.14226689E+05                                 9.745062                            7.525156       0.177183       2.106972                    0.996739      27.791665      74.110376       0.681890       0.366164      -1.131904      -0.002750      -0.026657       0.020093       0.033495      -0.015980      -0.062367      -0.017491      -0.002617      -0.022323      -0.072331       0.012284       0.060047             11.718114      11.244436      -5.261954       3.949610      14.633020      -4.379477       9.276886           0.032821
          166              O      10.103247       2.085856       1.136616      -0.565201      37.034880 0.55647540E+03  0.13489079E+05                                 8.778366                            7.294682       0.381097       2.165058                    0.997426      27.897084      73.563469       0.704647       0.358590      -1.139656       0.007503       0.040829      -0.010867       0.042911       0.023754      -0.009503       0.039535      -0.019057       0.012049      -0.048828       0.001342       0.047486              9.694360       8.855085       2.400511       3.695019      11.070315       2.904378       9.157680           0.037604
          167              O       6.656076       2.054442      17.963461      -0.516039      28.897103 0.43969190E+03  0.10024583E+05                                 7.335087                            6.372472       0.767787       2.301039                    0.999472      26.568826      67.414913       0.775692       0.346337      -1.152372       0.013963       0.029564      -0.019215       0.037923      -0.014576      -0.031552      -0.002891      -0.083862       0.042518      -0.064220       0.026449       0.037771              7.926920       8.066173      -2.197567      -0.244542      10.453105       1.879058       5.261482           0.044669
          168              O       7.523895       3.599986       0.140811      -0.573337      40.609844 0.61032106E+03  0.15188034E+05                                 9.460789                            7.682694      -0.010647       2.020303                    0.998609      28.975645      78.224653       0.678677       0.362660      -1.132843      -0.039258       0.006814      -0.003726       0.040018       0.012960       0.022338      -0.002294       0.024353       0.108032      -0.037686      -0.008136       0.045822             10.852905      15.923631       0.854323       2.644323       9.841599       1.257675       6.793487           0.056473
          169              O       7.912505       5.973798       1.635474      -0.540924      39.939974 0.55052651E+03  0.13309799E+05                                 9.299436                            7.276262       0.379789       2.172034                    0.998375      27.479071      72.378879       0.702495       0.360636      -1.137974       0.009981       0.019776       0.023996       0.032657      -0.022833       0.060021       0.022701      -0.003114      -0.053520      -0.078145       0.021743       0.056402             10.976113       9.584577      -3.776565      -3.741401      12.780733       4.974707      10.563030           0.033307
          170              O      -3.294780       8.216722       1.736162      -0.547668      36.651613 0.55478371E+03  0.13428694E+05                                 8.732180                            7.279347       0.513154       2.208316                    0.998756      27.687081      72.795010       0.706486       0.358173      -1.140764       0.007861      -0.046383      -0.004458       0.047255       0.024495       0.013215      -0.033849       0.004272      -0.022680      -0.049617       0.013792       0.035826              9.763846       8.857155       3.136172      -3.574994      11.437619      -2.741932       8.996765           0.060022
          171              O       1.899738       9.569596       8.259524      -0.543470      42.344369 0.57996054E+03  0.14227157E+05                                 9.745203                            7.525255       0.177214       2.106974                    0.996740      27.792010      74.111557       0.681885       0.366164      -1.131903      -0.002748      -0.026656      -0.020096       0.033496      -0.015978       0.062372       0.017488      -0.002617      -0.022324      -0.072334       0.012282       0.060052             11.718297      11.244621      -5.262050      -3.949690      14.633238       4.379554       9.277034           0.032819
          172              O       1.888565       7.321437       8.416384      -0.565195      37.034508 0.55646867E+03  0.13488873E+05                                 8.778301                            7.294632       0.381102       2.165063                    0.997426      27.896931      73.562894       0.704651       0.358589      -1.139657       0.007500       0.040832       0.010868       0.042914       0.023754       0.009502      -0.039535      -0.019055       0.012045      -0.048828       0.001341       0.047486              9.694284       8.855009       2.400488      -3.694977      11.070242      -2.904353       9.157601           0.037605
          173              O       7.885242       3.181139       8.410461      -0.516038      28.896939 0.43968883E+03  0.10024495E+05                                 7.335055                            6.372446       0.767792       2.301043                    0.999472      26.568760      67.414666       0.775695       0.346336      -1.152373      -0.013965      -0.029565      -0.019213       0.037924      -0.014577       0.031551       0.002892      -0.083862       0.042514      -0.064219       0.026448       0.037771              7.926883       8.066131      -2.197547       0.244538      10.453054      -1.879051       5.261463           0.044670
          174              O       7.017423       1.635596       9.693811      -0.573347      40.610215 0.61032772E+03  0.15188239E+05                                 9.460834                            7.682727      -0.010600       2.020314                    0.998609      28.975820      78.225186       0.678676       0.362659      -1.132844       0.039259      -0.006811      -0.003723       0.040019       0.012956      -0.022339       0.002295       0.024353       0.108043      -0.037685      -0.008140       0.045825             10.852960      15.923707       0.854309      -2.644333       9.841655      -1.257682       6.793517           0.056473
          175              O       1.577448       9.732946      11.188474      -0.540945      39.940956 0.55054227E+03  0.13310279E+05                                 9.299589                            7.276370       0.379817       2.172035                    0.998375      27.479437      72.380165       0.702489       0.360637      -1.137973      -0.009980      -0.019774       0.023998       0.032658      -0.022833      -0.060026      -0.022698      -0.003115      -0.053528      -0.078149       0.021742       0.056407             10.976310       9.584753      -3.776645       3.741490      12.780953      -4.974808      10.563225           0.033305
          176              O       1.406732       7.490023      11.289162      -0.547662      36.651379 0.55477926E+03  0.13428559E+05                                 8.732141                            7.279316       0.513150       2.208316                    0.998756      27.686982      72.794666       0.706488       0.358172      -1.140765      -0.007861       0.046386      -0.004461       0.047258       0.024494      -0.013212       0.033849       0.004272      -0.022681      -0.049616       0.013790       0.035827              9.763800       8.857113       3.136161       3.574971      11.437575       2.741918       8.996713           0.060022
          177              O       7.590214       6.137149      17.812524      -0.543450      42.343429 0.57994537E+03  0.14226691E+05                                 9.745063                            7.525156       0.177183       2.106972                    0.996739      27.791669      74.110389       0.681890       0.366164      -1.131904       0.002750       0.026658      -0.020093       0.033495      -0.015980      -0.062367      -0.017491      -0.002617      -0.022323      -0.072331       0.012284       0.060047             11.718116      11.244437      -5.261956       3.949612      14.633022      -4.379479       9.276889           0.032821
          178              O      -3.776612       8.385307      17.969384      -0.565202      37.034970 0.55647705E+03  0.13489130E+05                                 8.778380                            7.294693       0.381097       2.165057                    0.997426      27.897124      73.563609       0.704647       0.358590      -1.139656      -0.007503      -0.040829       0.010867       0.042911       0.023754      -0.009503       0.039535      -0.019057       0.012049      -0.048828       0.001342       0.047486              9.694376       8.855100       2.400515       3.695028      11.070333       2.904383       9.157696           0.037604

******************************************************
Auxiliary information for the entire system
The total spin magnetic moment of the unit cell is   11.999321
The total net atomic charge of the unit cell is   0.000007
Accuracy of reproducing the electrostatic potential in the unit cell:
  The inner radius (bohr) =    5.0000
  The outer radius (bohr) =   12.0000
  Valid grid points have density less than (e/(bohr^3)) =    0.0001
  The number of valid grid points were=        39824
  The rms potential error without charges in kcal/mol is=      3.24186
  The rms potential error with partial charges in kcal/mol is=      0.86987
  The RRMSE value at monopole order=      0.26833
  The rms potential error with partial charges and cloud penetration in kcal/mol is=      0.86522
  The RRMSE value at monopole order with cloud penetration is=      0.26689
  The rms potential error with partial charges and atomic dipoles in kcal/mol is=      0.49374
  The RRMSE value at dipole order=      0.15230
  The rms potential error with partial charges, atomic dipoles and cloud penetration in kcal/mol is=      0.48337
  The RRMSE value at dipole order with cloud penetration=      0.14910

******************************************************
The electron densities and ab initio electrostatic potential were computed in VASP using the PBE functional and
projector augmented wave method. See the main text of the journal article for a description of computational details.
The atomic charges, dipoles, and quadrupoles were computed with the DDEC6 method as described in
(a) T. A. Manz and N. Gabaldon Limas, RSC Adv. 6 (2016) 47771-47801 DOI: 10.1039/c6ra04656h
(b) N. Gabaldon Limas and T. A. Manz, RSC Adv. 8 (2018) 2678-2707 DOI: 10.1039/c7ra11829e.
For each atom in the material, the electron cloud parameters were fit to the spherically averaged atom-in-material
electron density using radial positions for which this density was between 10^-4 and 10^-2 electrons per cubic bohr.
The polarizabilities, dispersion coefficients, and quantum Drude oscillator (QDO) parameters were fit using the MCLF method.
The magnetic structure of the system was optimized in VASP from the default ferromagnetic initial guess using spin polarization.
The atomic spin moments (ASMs) were computed on this optimized magnetic structure using the DDEC6 partition as inputs
to the method of T. A. Manz and D. S. Sholl, J. Chem. Theory Comput. 7 (2011) 4146-4164 DOI: 10.1021/ct200539n.
The RMSE and RRMSE were computed using a uniform grid with Ewald summation.
