# Supplementary material for: A collection of forcefield precursors for metal–organic frameworks
Source: RSC Adv. 2019 Nov 13;9(63):36492–507. doi: 10.1039/c9ra07327b (PMC9075174; doi:10.1039/c9ra07327b)
Supplement: RA-009-C9RA07327B-s4338 [file RA-009-C9RA07327B-s4338.xyz]

   72
jmolscript: load "" {1 1 1} spacegroup "x,y,z" unitcell [{      7.149000     0.000000     0.000000 }, {      0.000000    10.468000     0.000000 }, {      0.000000     0.000000    11.295000 }]
Co     0.763728     9.796582     6.120648     0.871181
Co     2.810772     0.671418     0.473148     0.870946
Co     6.385272     4.562582    10.821852     0.871087
Co     4.338228     5.905418     5.174352     0.871252
H      1.394055     1.433069     9.745326     0.330719
H      2.324855     0.432328     9.241569     0.320960
H      2.520023     2.902776     8.806712     0.091431
H      3.510874     1.294892     7.455830     0.111684
H      4.472414     2.502899     7.725780     0.119724
H      4.641846     0.039778     9.086828     0.137725
H      5.609820     1.243598     9.336447     0.145203
H      2.180445     9.034931     4.097826     0.330748
H      1.249645    10.035672     3.594069     0.320995
H      1.054478     7.565224     3.159212     0.091453
H      0.063626     9.173108     1.808329     0.111699
H      6.251086     7.965101     2.078280     0.119730
H      6.081654    10.428222     3.439328     0.137711
H      5.113680     9.224402     3.688947     0.145179
H      5.754945     6.667069     7.197174     0.330757
H      4.824145     5.666328     7.700931     0.321004
H      4.628978     8.136776     8.135789     0.091467
H      3.638126     6.528892     9.486671     0.111713
H      2.676586     7.736899     9.216720     0.119750
H      2.507154     5.273778     7.855673     0.137723
H      1.539180     6.477598     7.606053     0.145193
H      4.968555     3.800931     1.549674     0.330740
H      5.899355     4.801672     2.053431     0.320971
H      6.094523     2.331224     2.488289     0.091445
H      7.085374     3.939108     3.839170     0.111690
H      0.897914     2.731101     3.569220     0.119735
H      1.067346     5.194222     2.208173     0.137732
H      2.035320     3.990402     1.958553     0.145217
C      3.875473     2.936274    10.341702     0.605943
C      6.030182     0.249138     7.603794     0.641794
C      3.111245     2.235965     9.214461     0.058076
C      4.033466     1.742922     8.139177    -0.204318
C      5.087228     0.787194     8.658747    -0.330799
C      6.848027     7.531726     4.694202     0.605961
C      4.693319    10.218862     1.956294     0.641786
C      0.463255     8.232035     3.566961     0.058075
C      6.690034     8.725078     2.491677    -0.204310
C      5.636272     9.680806     3.011247    -0.330808
C      3.273527     8.170274     6.600798     0.605961
C      1.118819     5.483138     9.338706     0.641802
C      4.037755     7.469965     7.728039     0.058079
C      3.115534     6.976922     8.803323    -0.204309
C      2.061772     6.021194     8.283753    -0.330806
C      0.300973     2.297726     0.953298     0.605932
C      2.455682     4.984862     3.691206     0.641811
C      6.685745     2.998035     2.080539     0.058077
C      0.458966     3.491078     3.155823    -0.204314
C      1.512728     4.446806     2.636253    -0.330802
N      2.253365     1.164042     9.760010    -0.686414
N      1.321135     9.303958     4.112510    -0.686430
N      4.895635     6.398042     7.182491    -0.686445
N      5.827865     4.069958     1.534990    -0.686436
O      7.083229    10.103714     8.020580    -0.578883
O      5.825005     0.381035     6.386193    -0.561844
O      3.783251     2.467308     0.207828    -0.519493
O      4.590373     3.910845     9.993816    -0.552716
O      3.640271     0.364286     2.373080    -0.578939
O      4.898495    10.086965     0.738693    -0.561870
O      6.940249     8.000692     5.855328    -0.519508
O      6.133127     6.557155     4.346316    -0.552663
O      0.065771     4.869714     8.921921    -0.578911
O      1.323995     5.615035    10.556307    -0.561843
O      3.365749     7.701308     5.439672    -0.519491
O      2.558627     9.144845     6.948684    -0.552643
O      3.508729     5.598286     3.274421    -0.578862
O      2.250505     4.852965     4.908807    -0.561816
O      0.208751     2.766692    11.087172    -0.519503
O      1.015873     1.323155     1.301184    -0.552685

The following XYZ coordinates are in angstroms. Other properties are in atomic units.
The sperically averaged electron density of each atom fit to a function of the form exp(a - br)
eigen_1, eigen_2 and eigen_3 are the three eigenvalues of traceless quadrupole moment tensor
  atom number  atomic symbol              X              Y              Z     net charge C6 coefficient C8 coefficient C10 coefficient fluctuating dipole atomic polarizability isotropic forcefield polarizability              a              b squared Pearson coefficient          <r^3>          <r^4>         wp_QDO          m_QDO          q_QDO       dipole_x       dipole_y       dipole_z         dipole            Qxy            Qxz            Qyz     Q(x^2-y^2)  Q(3z^2 - R^2)        eigen_1        eigen_2        eigen_3 static polarizability      alpha(xx)      alpha(xy)      alpha(xz)      alpha(yy)      alpha(yz)      alpha(zz) atomic spin moment
            1             Co       0.763728       9.796582       6.120648       0.871181      94.513867 0.22891754E+04  0.75496996E+05                                15.635431                           14.494775       0.767557       2.091687                    0.998474      47.052943     124.660101       0.539610       0.344172      -1.205240      -0.012334       0.011584       0.089764       0.091344       0.000070       0.059673      -0.079601      -0.115971      -0.024273      -0.109370      -0.011173       0.120543             16.506873      17.988751      -2.596995      -1.505543      14.105087       4.191596      17.426782           2.820107
            2             Co       2.810772       0.671418       0.473148       0.870946      94.532644 0.22897655E+04  0.75522230E+05                                15.638415                           14.497432       0.766968       2.091468                    0.998475      47.055610     124.676802       0.539511       0.344209      -1.205193       0.012324      -0.011559       0.089767       0.091344       0.000221      -0.059635       0.079685      -0.116418      -0.024301      -0.109522      -0.011173       0.120695             16.510105      17.992331      -2.597660       1.505991      14.107766      -4.192612      17.430217           2.819592
            3             Co       6.385272       4.562582      10.821852       0.871087      94.522323 0.22894363E+04  0.75508121E+05                                15.636711                           14.495899       0.767323       2.091597                    0.998475      47.054319     124.667801       0.539570       0.344186      -1.205222       0.012323       0.011561      -0.089770       0.091346      -0.000201       0.059649       0.079664      -0.116240      -0.024452      -0.109490      -0.011143       0.120633             16.508269      17.990322       2.597324      -1.505754      14.106200      -4.192015      17.428285           2.820033
            4             Co       4.338228       5.905418       5.174352       0.871252      94.508877 0.22890169E+04  0.75490284E+05                                15.634711                           14.494127       0.767700       2.091741                    0.998474      47.052022     124.655461       0.539632       0.344165      -1.205249      -0.012327      -0.011587      -0.089757       0.091338      -0.000119      -0.059687      -0.079670      -0.116016      -0.024535      -0.109451      -0.011156       0.120607             16.506102      17.987929       2.596890       1.505461      14.104426       4.191330      17.425950           2.820128
            5              H       1.394055       1.433069       9.745326       0.330719       0.531593 0.34364131E+01  0.28364328E+02                                 1.266145                            1.230149      -1.286023       2.395093                    0.998383       2.764217       8.028722       0.449364       1.651357      -0.640468      -0.023713       0.009319      -0.005093       0.025982       0.004697       0.002450      -0.004487       0.002977      -0.031353      -0.012481       0.002303       0.010178              1.286159       1.615128      -0.111707      -0.113803       1.132192       0.077485       1.111158           0.000249
            6              H       2.324855       0.432328       9.241569       0.320960       0.554690 0.36386493E+01  0.30454774E+02                                 1.300128                            1.264904      -1.315481       2.380069                    0.997892       2.814407       8.221676       0.443798       1.648945      -0.640939       0.003168      -0.020440      -0.018429       0.027703       0.003117      -0.006724       0.006138      -0.004626      -0.034837      -0.016108       0.005934       0.010173              1.318389       1.211541      -0.021233      -0.063121       1.506790       0.264555       1.236836           0.001374
            7              H       2.520023       2.902776       8.806712       0.091431       1.035691 0.79851487E+01  0.78280541E+02                                 1.689478                            1.647180      -0.715558       2.528488                    0.998865       3.542513       9.879337       0.490349       1.274178      -0.710380      -0.032404       0.025327      -0.024515       0.047880      -0.000361       0.001989      -0.006462       0.001093      -0.007253      -0.007713       0.001425       0.006287              1.710518       1.733841      -0.374257       0.133157       1.921381      -0.202902       1.476333           0.000088
            8              H       3.510874       1.294892       7.455830       0.111684       1.141989 0.90469693E+01  0.91964778E+02                                 1.836266                            1.781125      -1.001919       2.393523                    0.995962       3.719370      10.737953       0.458217       1.314973      -0.701256      -0.011874      -0.018006      -0.018877       0.028663      -0.003502       0.004504       0.002206       0.007836      -0.001514      -0.007292       0.000030       0.007262              1.855824       1.781358       0.227091       0.298887       1.805854       0.378519       1.980259           0.000659
            9              H       4.472414       2.502899       7.725780       0.119724       1.034968 0.80407786E+01  0.79018735E+02                                 1.696746                            1.661518      -0.776113       2.505921                    0.998925       3.475840       9.727713       0.484095       1.287488      -0.708036       0.020580       0.019582      -0.009996       0.030115       0.002405      -0.003682      -0.007342       0.004097      -0.027469      -0.012971       0.002723       0.010247              1.702665       1.558199       0.236291      -0.157716       2.000919      -0.235568       1.548878           0.000330
           10              H       4.641846       0.039778       9.086828       0.137725       0.942727 0.73087883E+01  0.70933082E+02                                 1.659939                            1.634886      -0.986159       2.416786                    0.995905       3.589182      10.359794       0.460195       1.371389      -0.689074      -0.014493      -0.014907       0.010687       0.023377       0.001532      -0.000406      -0.007278      -0.004067      -0.028154      -0.012187       0.002317       0.009871              1.666574       1.607214       0.241238      -0.159000       1.872362      -0.129270       1.520146           0.000227
           11              H       5.609820       1.243598       9.336447       0.145203       0.907474 0.67916775E+01  0.64986575E+02                                 1.643135                            1.595220      -1.070663       2.381946                    0.995715       3.593978      10.441567       0.455579       1.405062      -0.682059       0.012865       0.015573       0.015054       0.025192       0.001099       0.005451       0.000828       0.002125      -0.004263      -0.005505      -0.000643       0.006148              1.669885       1.662658       0.175708       0.278008       1.578187       0.350233       1.768810          -0.000137
           12              H       2.180445       9.034931       4.097826       0.330748       0.531562 0.34361767E+01  0.28361988E+02                                 1.266112                            1.230119      -1.286038       2.395101                    0.998383       2.764151       8.028567       0.449360       1.651392      -0.640462       0.023713      -0.009320      -0.005101       0.025984       0.004694      -0.002450       0.004488       0.002979      -0.031340      -0.012478       0.002304       0.010173              1.286125       1.615075      -0.111699       0.113796       1.132167      -0.077481       1.111134           0.000252
           13              H       1.249645      10.035672       3.594069       0.320995       0.554641 0.36382752E+01  0.30451072E+02                                 1.300090                            1.264869      -1.315654       2.380015                    0.997892       2.814318       8.221526       0.443785       1.649023      -0.640927      -0.003167       0.020437      -0.018438       0.027706       0.003116       0.006720      -0.006139      -0.004623      -0.034832      -0.016104       0.005933       0.010171              1.318349       1.211511      -0.021230       0.063117       1.506737      -0.264536       1.236798           0.001372
           14              H       1.054478       7.565224       3.159212       0.091453       1.035628 0.79845152E+01  0.78272649E+02                                 1.689400                            1.647107      -0.715516       2.528517                    0.998866       3.542353       9.878731       0.490364       1.274167      -0.710383       0.032403      -0.025325      -0.024525       0.047883      -0.000358      -0.001992       0.006463       0.001094      -0.007252      -0.007715       0.001427       0.006288              1.710438       1.733760      -0.374229      -0.133147       1.921285       0.202888       1.476269           0.000090
           15              H       0.063626       9.173108       1.808329       0.111699       1.141896 0.90460544E+01  0.91953396E+02                                 1.836195                            1.781059      -1.001963       2.393527                    0.995962       3.719190      10.737404       0.458214       1.315009      -0.701249       0.011873       0.018010      -0.018884       0.028669      -0.003501      -0.004504      -0.002206       0.007835      -0.001512      -0.007292       0.000031       0.007261              1.855751       1.781292       0.227077      -0.298873       1.805781      -0.378493       1.980179           0.000659
           16              H       6.251086       7.965101       2.078280       0.119730       1.034903 0.80401223E+01  0.79010624E+02                                 1.696676                            1.661452      -0.776047       2.505963                    0.998926       3.475692       9.727177       0.484104       1.287491      -0.708036      -0.020582      -0.019579      -0.010003       0.030117       0.002407       0.003683       0.007343       0.004095      -0.027469      -0.012971       0.002723       0.010249              1.702595       1.558135       0.236275       0.157705       2.000832       0.235557       1.548818           0.000330
           17              H       6.081654      10.428222       3.439328       0.137711       0.942773 0.73092546E+01  0.70938767E+02                                 1.659992                            1.634936      -0.986179       2.416767                    0.995904       3.589322      10.360296       0.460188       1.371386      -0.689074       0.014490       0.014913       0.010676       0.023374       0.001531       0.000407       0.007277      -0.004069      -0.028151      -0.012186       0.002315       0.009871              1.666629       1.607269       0.241251       0.159006       1.872426       0.129270       1.520191           0.000226
           18              H       5.113680       9.224402       3.688947       0.145179       0.907595 0.67928191E+01  0.65000092E+02                                 1.643255                            1.595332      -1.070679       2.381907                    0.995714       3.594285      10.442595       0.455574       1.405022      -0.682066      -0.012868      -0.015571       0.015045       0.025187       0.001101      -0.005452      -0.000829       0.002125      -0.004266      -0.005506      -0.000644       0.006150              1.670010       1.662778       0.175725      -0.278034       1.578304      -0.350275       1.768946          -0.000135
           19              H       5.754945       6.667069       7.197174       0.330757       0.531560 0.34361647E+01  0.28361878E+02                                 1.266110                            1.230117      -1.286059       2.395092                    0.998383       2.764150       8.028574       0.449360       1.651393      -0.640462       0.023713       0.009321       0.005100       0.025984      -0.004695       0.002450       0.004488       0.002977      -0.031341      -0.012478       0.002304       0.010174              1.286123       1.615068       0.111698      -0.113796       1.132166      -0.077482       1.111134           0.000251
           20              H       4.824145       5.666328       7.700931       0.321004       0.554651 0.36383587E+01  0.30451923E+02                                 1.300098                            1.264876      -1.315644       2.380015                    0.997891       2.814347       8.221612       0.443787       1.649005      -0.640929      -0.003167      -0.020436       0.018437       0.027705      -0.003116      -0.006721      -0.006138      -0.004623      -0.034835      -0.016105       0.005934       0.010171              1.318357       1.211519       0.021230      -0.063117       1.506746      -0.264538       1.236806           0.001371
           21              H       4.628978       8.136776       8.135789       0.091467       1.035589 0.79841354E+01  0.78268032E+02                                 1.689362                            1.647072      -0.715534       2.528518                    0.998867       3.542268       9.878453       0.490367       1.274174      -0.710381       0.032403       0.025329       0.024524       0.047885       0.000358       0.001991       0.006464       0.001093      -0.007250      -0.007715       0.001427       0.006288              1.710399       1.733719       0.374215       0.133142       1.921240       0.202882       1.476239           0.000090
           22              H       3.638126       6.528892       9.486671       0.111713       1.141887 0.90459525E+01  0.91951943E+02                                 1.836168                            1.781036      -1.001902       2.393552                    0.995963       3.719152      10.737210       0.458223       1.314989      -0.701253       0.011873      -0.018007       0.018883       0.028667       0.003502       0.004504      -0.002205       0.007835      -0.001510      -0.007292       0.000030       0.007261              1.855723       1.781264      -0.227068       0.298866       1.805752      -0.378483       1.980154           0.000656
           23              H       2.676586       7.736899       9.216720       0.119750       1.034809 0.80391782E+01  0.78998974E+02                                 1.696574                            1.661355      -0.775976       2.506013                    0.998927       3.475487       9.726436       0.484118       1.287493      -0.708036      -0.020582       0.019585       0.010005       0.030121      -0.002407      -0.003684       0.007345       0.004092      -0.027469      -0.012973       0.002723       0.010250              1.702491       1.558046      -0.236254      -0.157690       2.000699       0.235535       1.548729           0.000332
           24              H       2.507154       5.273778       7.855673       0.137723       0.942770 0.73092290E+01  0.70938476E+02                                 1.659989                            1.634933      -0.986199       2.416759                    0.995904       3.589314      10.360279       0.460189       1.371385      -0.689074       0.014491      -0.014913      -0.010677       0.023374      -0.001531      -0.000406       0.007277      -0.004069      -0.028154      -0.012187       0.002316       0.009871              1.666625       1.607266      -0.241251      -0.159005       1.872422       0.129269       1.520187           0.000225
           25              H       1.539180       6.477598       7.606053       0.145193       0.907578 0.67926590E+01  0.64998216E+02                                 1.643238                            1.595315      -1.070698       2.381904                    0.995714       3.594243      10.442466       0.455575       1.405027      -0.682065      -0.012867       0.015573      -0.015046       0.025188      -0.001101       0.005452      -0.000828       0.002125      -0.004266      -0.005506      -0.000643       0.006149              1.669992       1.662761      -0.175724       0.278030       1.578288      -0.350270       1.768926          -0.000136
           26              H       4.968555       3.800931       1.549674       0.330740       0.531579 0.34363153E+01  0.28363369E+02                                 1.266130                            1.230136      -1.286044       2.395089                    0.998383       2.764193       8.028676       0.449363       1.651370      -0.640465      -0.023712      -0.009320       0.005096       0.025982      -0.004698      -0.002452      -0.004488       0.002975      -0.031347      -0.012480       0.002303       0.010178              1.286144       1.615101       0.111703       0.113800       1.132182       0.077484       1.111148           0.000249
           27              H       5.899355       4.801672       2.053431       0.320971       0.554696 0.36387117E+01  0.30455472E+02                                 1.300142                            1.264917      -1.315527       2.380047                    0.997892       2.814449       8.221863       0.443793       1.648952      -0.640937       0.003168       0.020438       0.018432       0.027704      -0.003117       0.006723       0.006139      -0.004625      -0.034840      -0.016108       0.005935       0.010173              1.318403       1.211556       0.021231       0.063121       1.506805       0.264555       1.236848           0.001371
           28              H       6.094523       2.331224       2.488289       0.091445       1.035643 0.79846919E+01  0.78275047E+02                                 1.689438                            1.647142      -0.715591       2.528485                    0.998866       3.542420       9.879056       0.490349       1.274194      -0.710377      -0.032403      -0.025332       0.024515       0.047882       0.000361      -0.001988      -0.006462       0.001091      -0.007253      -0.007713       0.001425       0.006288              1.710477       1.733798       0.374243      -0.133151       1.921332      -0.202895       1.476300           0.000090
           29              H       7.085374       3.939108       3.839170       0.111690       1.141993 0.90470060E+01  0.91965139E+02                                 1.836259                            1.781119      -1.001891       2.393533                    0.995962       3.719367      10.737903       0.458221       1.314959      -0.701258      -0.011874       0.018003       0.018876       0.028661       0.003502      -0.004504       0.002205       0.007835      -0.001514      -0.007292       0.000030       0.007262              1.855817       1.781351      -0.227088      -0.298886       1.805846       0.378515       1.980253           0.000658
           30              H       0.897914       2.731101       3.569220       0.119735       1.034913 0.80402317E+01  0.79012118E+02                                 1.696699                            1.661473      -0.776105       2.505939                    0.998926       3.475727       9.727361       0.484096       1.287506      -0.708032       0.020581      -0.019586       0.009997       0.030118      -0.002405       0.003682      -0.007344       0.004097      -0.027471      -0.012972       0.002725       0.010247              1.702618       1.558157      -0.236282       0.157709       2.000859      -0.235559       1.548836           0.000331
           31              H       1.067346       5.194222       2.208173       0.137732       0.942740 0.73089191E+01  0.70934642E+02                                 1.659948                            1.634895      -0.986156       2.416784                    0.995905       3.589213      10.359892       0.460196       1.371380      -0.689076      -0.014493       0.014907      -0.010684       0.023375      -0.001531       0.000406      -0.007278      -0.004067      -0.028155      -0.012187       0.002317       0.009871              1.666583       1.607224      -0.241240       0.159000       1.872373      -0.129269       1.520153           0.000223
           32              H       2.035320       3.990402       1.958553       0.145217       0.907476 0.67917007E+01  0.64986883E+02                                 1.643137                            1.595222      -1.070691       2.381934                    0.995715       3.593988      10.441619       0.455579       1.405061      -0.682059       0.012865      -0.015577      -0.015052       0.025193      -0.001100      -0.005451       0.000828       0.002124      -0.004265      -0.005504      -0.000643       0.006147              1.669887       1.662660      -0.175708      -0.278007       1.578189       0.350233       1.768811          -0.000137
           33              C       3.875473       2.936274      10.341702       0.605943      20.131062 0.25084245E+03  0.52164032E+04                                 6.934859                            5.734902      -0.064348       2.051790                    0.999420      22.138078      62.821738       0.599037       0.491680      -1.005907       0.036761       0.044162       0.055397       0.079816      -0.077559      -0.029250       0.016327       0.032909      -0.123507      -0.061176      -0.046045       0.107221              7.498007       6.361161       2.719434       0.334260       7.631500      -0.388799       8.501360           0.000658
           34              C       6.030182       0.249138       7.603794       0.641794      21.018984 0.24794748E+03  0.51113460E+04                                 7.065915                            5.601894      -0.009911       2.061345                    0.999778      21.647901      60.008216       0.626021       0.474615      -1.020769       0.011729      -0.010006      -0.010400       0.018597       0.048336       0.019691       0.005296      -0.088467      -0.175505      -0.067571      -0.028273       0.095843              7.908069       8.764009      -2.852787      -1.864490       5.815889       1.702017       9.144310          -0.001739
           35              C       3.111245       2.235965       9.214461       0.058076      23.940617 0.36905550E+03  0.83329792E+04                                 7.321109                            6.433923      -0.098831       2.010764                    0.998571      25.719082      72.592935       0.644921       0.420621      -1.060937      -0.050160      -0.126765      -0.010645       0.136743       0.019929      -0.042644      -0.040341       0.000749      -0.101364      -0.066988      -0.003029       0.070016              7.866816       8.184819       0.324896      -0.863168       7.593021       1.175572       7.822606           0.003151
           36              C       4.033466       1.742922       8.139177      -0.204318      25.942678 0.42451012E+03  0.10014131E+05                                 7.804121                            6.950963      -0.253448       1.907741                    0.998659      30.032030      89.166484       0.608342       0.426809      -1.047820       0.035913      -0.049701       0.075000       0.096876      -0.033518      -0.011976      -0.009150       0.044898      -0.076066      -0.040463      -0.013068       0.053530              8.297084       8.685225      -1.753837      -1.342174       8.212298       1.348395       7.993729           0.001777
           37              C       5.087228       0.787194       8.658747      -0.330799      30.106956 0.47226178E+03  0.11373248E+05                                 8.478795                            7.216859      -0.215436       1.922513                    0.996023      30.624429      90.092707       0.614978       0.413566      -1.062444      -0.055041       0.056244      -0.045537       0.090920      -0.018453       0.020190      -0.024889       0.016160      -0.061722      -0.037687      -0.007332       0.045018              9.368778      10.402338      -2.740782      -2.120129       8.896666       2.234848       8.807331           0.000081
           38              C       6.848027       7.531726       4.694202       0.605961      20.131035 0.25084275E+03  0.52164172E+04                                 6.934880                            5.734925      -0.064383       2.051777                    0.999420      22.138152      62.822249       0.599032       0.491683      -1.005904      -0.036764      -0.044166       0.055401       0.079821      -0.077567       0.029257      -0.016327       0.032899      -0.123478      -0.061189      -0.046036       0.107225              7.498025       6.361167       2.719426      -0.334253       7.631543       0.388775       8.501365           0.000659
           39              C       4.693319      10.218862       1.956294       0.641786      21.019385 0.24795168E+03  0.51114668E+04                                 7.066053                            5.601968      -0.010068       2.061291                    0.999778      21.648272      60.009926       0.626011       0.474619      -1.020764      -0.011721       0.010022      -0.010401       0.018601       0.048335      -0.019668      -0.005313      -0.088464      -0.175533      -0.067556      -0.028292       0.095848              7.908253       8.764215      -2.852878       1.864625       5.816017      -1.702109       9.144528          -0.001743
           40              C       0.463255       8.232035       3.566961       0.058075      23.940503 0.36905363E+03  0.83329218E+04                                 7.321086                            6.433910      -0.098715       2.010804                    0.998572      25.718920      72.592280       0.644921       0.420622      -1.060938       0.050163       0.126774      -0.010655       0.136753       0.019950       0.042625       0.040345       0.000744      -0.101359      -0.066973      -0.003050       0.070023              7.866789       8.184821       0.324890       0.863168       7.592999      -1.175604       7.822545           0.003151
           41              C       6.690034       8.725078       2.491677      -0.204310      25.942127 0.42449868E+03  0.10013779E+05                                 7.803999                            6.950861      -0.253444       1.907756                    0.998659      30.031311      89.163571       0.608348       0.426808      -1.047822      -0.035910       0.049702       0.074986       0.096865      -0.033522       0.011996       0.009144       0.044900      -0.076060      -0.040470      -0.013066       0.053536              8.296957       8.685137      -1.753856       1.342134       8.212172      -1.348340       7.993561           0.001777
           42              C       5.636272       9.680806       3.011247      -0.330808      30.108169 0.47228191E+03  0.11373887E+05                                 8.479073                            7.217041      -0.215458       1.922487                    0.996024      30.625551      90.097455       0.614965       0.413569      -1.062439       0.055039      -0.056234      -0.045556       0.090923      -0.018437      -0.020211       0.024887       0.016137      -0.061776      -0.037702      -0.007317       0.045019              9.369133      10.402757      -2.740926       2.120271       8.896981      -2.235015       8.807661           0.000082
           43              C       3.273527       8.170274       6.600798       0.605961      20.130988 0.25084200E+03  0.52163923E+04                                 6.934848                            5.734903      -0.064325       2.051798                    0.999420      22.138022      62.821604       0.599036       0.491681      -1.005906      -0.036754       0.044172      -0.055404       0.079823       0.077566      -0.029255      -0.016331       0.032900      -0.123465      -0.061187      -0.046037       0.107223              7.497989       6.361147      -2.719421       0.334253       7.631514       0.388769       8.501305           0.000665
           44              C       1.118819       5.483138       9.338706       0.641802      21.019185 0.24794924E+03  0.51113990E+04                                 7.065992                            5.601932      -0.010035       2.061305                    0.999778      21.648077      60.009095       0.626015       0.474618      -1.020765      -0.011718      -0.010022       0.010401       0.018599      -0.048334       0.019675      -0.005306      -0.088477      -0.175532      -0.067564      -0.028287       0.095851              7.908174       8.764121       2.852828      -1.864578       5.815954      -1.702068       9.144446          -0.001751
           45              C       4.037755       7.469965       7.728039       0.058079      23.940461 0.36905326E+03  0.83329122E+04                                 7.321089                            6.433919      -0.098743       2.010797                    0.998571      25.718871      72.592164       0.644919       0.420623      -1.060937       0.050164      -0.126771       0.010656       0.136751      -0.019950      -0.042635       0.040345       0.000741      -0.101360      -0.066979      -0.003050       0.070029              7.866786       8.184812      -0.324903      -0.863160       7.593012      -1.175614       7.822535           0.003151
           46              C       3.115534       6.976922       8.803323      -0.204309      25.942082 0.42449840E+03  0.10013757E+05                                 7.803975                            6.950855      -0.253390       1.907775                    0.998659      30.031075      89.162403       0.608350       0.426807      -1.047824      -0.035909      -0.049698      -0.074987       0.096863       0.033528      -0.011991       0.009152       0.044896      -0.076061      -0.040477      -0.013062       0.053539              8.296922       8.685104       1.753869      -1.342124       8.212117      -1.348348       7.993546           0.001776
           47              C       2.061772       6.021194       8.283753      -0.330806      30.108060 0.47228088E+03  0.11373850E+05                                 8.479041                            7.217028      -0.215460       1.922488                    0.996024      30.625450      90.096963       0.614966       0.413569      -1.062440       0.055039       0.056237       0.045558       0.090926       0.018439       0.020206       0.024887       0.016134      -0.061779      -0.037701      -0.007317       0.045018              9.369083      10.402708       2.740876      -2.120247       8.896926      -2.235000       8.807615           0.000079
           48              C       0.300973       2.297726       0.953298       0.605932      20.131067 0.25084259E+03  0.52164028E+04                                 6.934850                            5.734897      -0.064304       2.051807                    0.999419      22.138005      62.821360       0.599039       0.491679      -1.005908       0.036751      -0.044165      -0.055407       0.079819       0.077561       0.029246       0.016337       0.032922      -0.123476      -0.061173      -0.046047       0.107221              7.497996       6.361173      -2.719446      -0.334265       7.631504      -0.388780       8.501312           0.000658
           49              C       2.455682       4.984862       3.691206       0.641811      21.019117 0.24794931E+03  0.51113945E+04                                 7.065950                            5.601919      -0.009936       2.061336                    0.999778      21.647976      60.008531       0.626019       0.474616      -1.020768       0.011727       0.010007       0.010399       0.018596      -0.048336      -0.019692       0.005295      -0.088479      -0.175513      -0.067575      -0.028274       0.095849              7.908108       8.764063       2.852803       1.864503       5.815916       1.702023       9.144346          -0.001738
           50              C       6.685745       2.998035       2.080539       0.058077      23.940565 0.36905507E+03  0.83329743E+04                                 7.321131                            6.433946      -0.098864       2.010756                    0.998571      25.719069      72.593125       0.644915       0.420625      -1.060934      -0.050162       0.126762       0.010647       0.136741      -0.019935       0.042653      -0.040342       0.000743      -0.101376      -0.066995      -0.003033       0.070028              7.866835       8.184844      -0.324900       0.863174       7.593049       1.175594       7.822613           0.003147
           51              C       0.458966       3.491078       3.155823      -0.204314      25.942542 0.42450747E+03  0.10014047E+05                                 7.804087                            6.950937      -0.253432       1.907749                    0.998659      30.031837      89.165668       0.608344       0.426808      -1.047821       0.035914       0.049696      -0.075001       0.096874       0.033523       0.011972      -0.009153       0.044899      -0.076076      -0.040466      -0.013069       0.053535              8.297045       8.685200       1.753839       1.342164       8.212252       1.348386       7.993684           0.001777
           52              C       1.512728       4.446806       2.636253      -0.330802      30.107275 0.47226812E+03  0.11373443E+05                                 8.478859                            7.216911      -0.215437       1.922509                    0.996023      30.624702      90.093779       0.614975       0.413567      -1.062443      -0.055041      -0.056248       0.045543       0.090926       0.018448      -0.020186      -0.024887       0.016148      -0.061747      -0.037689      -0.007323       0.045012              9.368851      10.402441       2.740805       2.120153       8.896731       2.234876       8.807381           0.000079
           53              N       2.253365       1.164042       9.760010      -0.686414      34.589192 0.64596102E+03  0.16633087E+05                                 8.987887                            8.263057      -0.419414       1.842687                    0.996533      33.365168      97.792957       0.600113       0.396375      -1.086067       0.065201       0.114477      -0.072544       0.150396       0.045450      -0.034908       0.020957      -0.006009      -0.239564      -0.097501       0.011532       0.085969              9.410567      10.662119       1.795840      -1.182170       8.828307       0.537861       8.741276           0.021540
           54              N       1.321135       9.303958       4.112510      -0.686430      34.590576 0.64599780E+03  0.16634292E+05                                 8.988229                            8.263385      -0.419581       1.842632                    0.996532      33.365790      97.795944       0.600090       0.396384      -1.086060      -0.065203      -0.114491      -0.072582       0.150425       0.045435       0.034884      -0.020957      -0.005942      -0.239444      -0.097453       0.011520       0.085932              9.410928      10.662587       1.795967       1.182208       8.828599      -0.537908       8.741598           0.021559
           55              N       4.895635       6.398042       7.182491      -0.686445      34.591424 0.64601882E+03  0.16634967E+05                                 8.988364                            8.263513      -0.419519       1.842641                    0.996532      33.366378      97.798032       0.600086       0.396383      -1.086060      -0.065201       0.114498       0.072584       0.150431      -0.045436      -0.034888      -0.020961      -0.005958      -0.239467      -0.097463       0.011526       0.085937              9.411067      10.662735      -1.795994      -1.182236       8.828730      -0.537935       8.741735           0.021557
           56              N       5.827865       4.069958       1.534990      -0.686436      34.590711 0.64599969E+03  0.16634348E+05                                 8.988193                            8.263344      -0.419430       1.842669                    0.996533      33.366143      97.796906       0.600098       0.396379      -1.086063       0.065199      -0.114495       0.072559       0.150416      -0.045447       0.034900       0.020968      -0.005997      -0.239525      -0.097491       0.011533       0.085958              9.410887      10.662478      -1.795932       1.182221       8.828595       0.537900       8.741588           0.021538
           57              O       7.083229      10.103714       8.020580      -0.578883      30.246650 0.47906465E+03  0.11129015E+05                                 7.490839                            6.605835       0.985415       2.365983                    0.999345      27.093904      68.788620       0.771882       0.341580      -1.159474      -0.017351      -0.013307       0.004987       0.022427      -0.035451       0.012286       0.013958       0.038256      -0.170325      -0.063357      -0.005408       0.068765              7.970420      10.562016      -2.691505       0.363008       6.672360       0.763268       6.676886           0.035669
           58              O       5.825005       0.381035       6.386193      -0.561844      29.052662 0.48501006E+03  0.11328410E+05                                 7.315405                            6.717023       0.848038       2.316186                    0.998848      27.317563      70.078530       0.751716       0.348846      -1.150692      -0.037804      -0.009087       0.019457       0.043478       0.033947       0.018448       0.005602      -0.068073       0.108598      -0.068329       0.021367       0.046962              7.552547       6.027025      -0.736994      -0.212142       5.527858       0.552938      11.102758           0.028759
           59              O       3.783251       2.467308       0.207828      -0.519493      32.135911 0.54802258E+03  0.13193164E+05                                 7.893175                            7.211194       0.491285       2.231681                    0.995068      26.678873      69.415000       0.715004       0.355834      -1.145343       0.009586       0.016510      -0.004854       0.019699      -0.023159      -0.019580      -0.035367       0.000387       0.039628      -0.053172       0.013132       0.040040              8.213200       6.688539       1.500210      -0.497483       7.289902      -1.972764      10.661158           0.044349
           60              O       4.590373       3.910845       9.993816      -0.552716      36.587448 0.57064172E+03  0.13889351E+05                                 8.648064                            7.366826       0.467124       2.207381                    0.995864      27.416294      71.929806       0.705601       0.356639      -1.143704      -0.014871      -0.028170       0.013130       0.034455       0.004744      -0.033577      -0.020417       0.031677      -0.187752      -0.075773       0.016696       0.059077              9.353796      10.434625       4.197780       0.261354      11.177712      -1.268707       6.449053           0.043104
           61              O       3.640271       0.364286       2.373080      -0.578939      30.249490 0.47912038E+03  0.11130649E+05                                 7.491314                            6.606220       0.985359       2.365937                    0.999345      27.095196      68.793278       0.771858       0.341580      -1.159472       0.017347       0.013326       0.004910       0.022419      -0.035449      -0.012289      -0.013976       0.038261      -0.170536      -0.063425      -0.005373       0.068799              7.970954      10.562752      -2.691738      -0.362947       6.672785      -0.763382       6.677326           0.035642
           62              O       4.898495      10.086965       0.738693      -0.561870      29.052677 0.48500949E+03  0.11328388E+05                                 7.315359                            6.716974       0.848004       2.316162                    0.998849      27.317794      70.078989       0.751727       0.348842      -1.150697       0.037775       0.009132       0.019451       0.043459       0.033965      -0.018442      -0.005609      -0.068087       0.108607      -0.068345       0.021373       0.046972              7.552501       6.027012      -0.737000       0.212142       5.527820      -0.552917      11.102671           0.028740
           63              O       6.940249       8.000692       5.855328      -0.519508      32.137558 0.54805995E+03  0.13194291E+05                                 7.893440                            7.211440       0.491421       2.231700                    0.995071      26.679769      69.417975       0.714992       0.355834      -1.145343      -0.009593      -0.016530      -0.004855       0.019719      -0.023165       0.019570       0.035349       0.000386       0.039617      -0.053158       0.013137       0.040020              8.213472       6.688775       1.500264       0.497492       7.290140       1.972783      10.661501           0.044372
           64              O       6.133127       6.557155       4.346316      -0.552663      36.586316 0.57062024E+03  0.13888707E+05                                 8.647951                            7.366741       0.466955       2.207343                    0.995863      27.415657      71.927987       0.705597       0.356644      -1.143699       0.014877       0.028168       0.013103       0.034445       0.004747       0.033575       0.020419       0.031682      -0.187689      -0.075754       0.016683       0.059072              9.353665      10.434400       4.197677      -0.261330      11.177610       1.268718       6.448985           0.043133
           65              O       0.065771       4.869714       8.921921      -0.578911      30.248804 0.47910675E+03  0.11130247E+05                                 7.491198                            6.606125       0.985389       2.365954                    0.999345      27.094887      68.792106       0.771864       0.341580      -1.159473       0.017355      -0.013339      -0.004934       0.022438       0.035448       0.012289      -0.013965       0.038247      -0.170493      -0.063408      -0.005380       0.068788              7.970825      10.562585       2.691684       0.362951       6.672681      -0.763359       6.677210           0.035638
           66              O       1.323995       5.615035      10.556307      -0.561843      29.052073 0.48499662E+03  0.11328008E+05                                 7.315258                            6.716886       0.848033       2.316181                    0.998849      27.317473      70.077837       0.751732       0.348842      -1.150697       0.037790      -0.009118      -0.019452       0.043469      -0.033962       0.018447      -0.005601      -0.068104       0.108591      -0.068349       0.021383       0.046966              7.552394       6.026911       0.736968      -0.212128       5.527744      -0.552892      11.102526           0.028734
           67              O       3.365749       7.701308       5.439672      -0.519491      32.137146 0.54805169E+03  0.13194041E+05                                 7.893382                            7.211395       0.491386       2.231695                    0.995070      26.679553      69.417252       0.714992       0.355835      -1.145342      -0.009586       0.016543       0.004851       0.019726       0.023160      -0.019571       0.035350       0.000374       0.039615      -0.053154       0.013132       0.040023              8.213406       6.688738      -1.500244      -0.497477       7.290073       1.972747      10.661407           0.044379
           68              O       2.558627       9.144845       6.948684      -0.552643      36.584996 0.57059433E+03  0.13887912E+05                                 8.647741                            7.366571       0.466952       2.207355                    0.995862      27.415063      71.925892       0.705606       0.356644      -1.143700       0.014881      -0.028152      -0.013102       0.034433      -0.004748      -0.033581       0.020421       0.031677      -0.187679      -0.075755       0.016683       0.059073              9.353431      10.434143      -4.197553       0.261314      11.177322       1.268690       6.448830           0.043133
           69              O       3.508729       5.598286       3.274421      -0.578862      30.246546 0.47906224E+03  0.11128937E+05                                 7.490793                            6.605794       0.985510       2.366012                    0.999345      27.093959      68.788545       0.771889       0.341578      -1.159477      -0.017355       0.013321      -0.004991       0.022440       0.035453      -0.012292       0.013955       0.038242      -0.170353      -0.063365      -0.005403       0.068768              7.970374      10.561974       2.691495      -0.363004       6.672326       0.763258       6.676822           0.035665
           70              O       2.250505       4.852965       4.908807      -0.561816      29.052393 0.48500430E+03  0.11328237E+05                                 7.315338                            6.716964       0.848046       2.316189                    0.998848      27.317515      70.078191       0.751723       0.348844      -1.150694      -0.037804       0.009087      -0.019458       0.043478      -0.033949      -0.018449       0.005599      -0.068090       0.108589      -0.068336       0.021376       0.046960              7.552475       6.026963       0.736975       0.212136       5.527808       0.552921      11.102653           0.028755
           71              O       0.208751       2.766692      11.087172      -0.519503      32.136305 0.54803230E+03  0.13193456E+05                                 7.893242                            7.211264       0.491333       2.231690                    0.995069      26.679117      69.415773       0.715000       0.355834      -1.145343       0.009589      -0.016543       0.004858       0.019729       0.023145       0.019571      -0.035360       0.000369       0.039600      -0.053150       0.013118       0.040032              8.213264       6.688622      -1.500230       0.497472       7.289946      -1.972746      10.661224           0.044351
           72              O       1.015873       1.323155       1.301184      -0.552685      36.585209 0.57059738E+03  0.13887987E+05                                 8.647688                            7.366516       0.467197       2.207425                    0.995863      27.415318      71.926247       0.705620       0.356636      -1.143707      -0.014857       0.028147      -0.013135       0.034431      -0.004743       0.033588      -0.020426       0.031671      -0.187776      -0.075789       0.016704       0.059085              9.353384      10.434166      -4.197574      -0.261322      11.177221      -1.268648       6.448765           0.043100

******************************************************
Auxiliary information for the entire system
The total spin magnetic moment of the unit cell is   12.000433
The total net atomic charge of the unit cell is   0.000000
Accuracy of reproducing the electrostatic potential in the unit cell:
  The inner radius (bohr) =    5.0000
  The outer radius (bohr) =   12.0000
  Valid grid points have density less than (e/(bohr^3)) =    0.0001
  The number of valid grid points were=         1496
  The rms potential error without charges in kcal/mol is=      3.92423
  The rms potential error with partial charges in kcal/mol is=      0.73627
  The RRMSE value at monopole order=      0.18762
  The rms potential error with partial charges and cloud penetration in kcal/mol is=      0.72485
  The RRMSE value at monopole order with cloud penetration is=      0.18471
  The rms potential error with partial charges and atomic dipoles in kcal/mol is=      0.35762
  The RRMSE value at dipole order=      0.09113
  The rms potential error with partial charges, atomic dipoles and cloud penetration in kcal/mol is=      0.34474
  The RRMSE value at dipole order with cloud penetration=      0.08785

******************************************************
The electron densities and ab initio electrostatic potential were computed in VASP using the PBE functional and
projector augmented wave method. See the main text of the journal article for a description of computational details.
The atomic charges, dipoles, and quadrupoles were computed with the DDEC6 method as described in
(a) T. A. Manz and N. Gabaldon Limas, RSC Adv. 6 (2016) 47771-47801 DOI: 10.1039/c6ra04656h
(b) N. Gabaldon Limas and T. A. Manz, RSC Adv. 8 (2018) 2678-2707 DOI: 10.1039/c7ra11829e.
For each atom in the material, the electron cloud parameters were fit to the spherically averaged atom-in-material
electron density using radial positions for which this density was between 10^-4 and 10^-2 electrons per cubic bohr.
The polarizabilities, dispersion coefficients, and quantum Drude oscillator (QDO) parameters were fit using the MCLF method.
The magnetic structure of the system was optimized in VASP from the default ferromagnetic initial guess using spin polarization.
The atomic spin moments (ASMs) were computed on this optimized magnetic structure using the DDEC6 partition as inputs
to the method of T. A. Manz and D. S. Sholl, J. Chem. Theory Comput. 7 (2011) 4146-4164 DOI: 10.1021/ct200539n.
The RMSE and RRMSE were computed using a uniform grid with Ewald summation.
