# Supplementary material for: A collection of forcefield precursors for metal–organic frameworks
Source: RSC Adv. 2019 Nov 13;9(63):36492–507. doi: 10.1039/c9ra07327b (PMC9075174; doi:10.1039/c9ra07327b)
Supplement: RA-009-C9RA07327B-s4339 [file RA-009-C9RA07327B-s4339.xyz]

  168
jmolscript: load "" {1 1 1} spacegroup "x,y,z" unitcell [{     12.420900     0.000000     0.000000 }, {      0.000000    12.447100     0.000000 }, {      0.000000     0.000000    15.115500 }]
Mo    11.351833     7.503610     0.917360     0.407690
Mo     5.141383     4.943490     6.640390     0.407696
Mo     1.069067     1.280060    14.198140     0.407696
Mo     7.279517    11.167040     8.475110     0.407686
Mo     1.069067     4.943490    14.198140     0.407691
Mo     7.279517     7.503610     8.475110     0.407686
Mo    11.351833    11.167040     0.917360     0.407685
Mo     5.141383     1.280060     6.640390     0.407697
H     11.840844     7.359970    12.440057     0.084484
H      3.670376     7.363704     8.624904     0.091004
H      1.721537     8.551158    10.706309     0.126863
H      1.454487    11.392831     8.537234     0.114075
H      1.288047    10.598706     7.170793     0.121998
H     11.588700    11.390341     7.890291     0.062550
H     12.018463    11.396565    10.242263     0.111792
H     10.669553    10.607419     9.950534     0.113171
H      5.630394     5.087130    10.233194     0.084485
H      9.880826     5.083396    14.048346     0.091004
H      7.931987     3.895942    11.966941     0.126864
H      7.664937     1.054269    14.136016     0.114076
H      7.498497     1.848394     0.386957     0.121998
H      5.378250     1.056759    14.782959     0.062550
H      5.808013     1.050535    12.430987     0.111792
H      4.459103     1.839681    12.722716     0.113171
H      0.580056     1.136420     2.675444     0.084485
H      8.750524     1.140154     6.490596     0.091004
H     10.699363     2.327608     4.409191     0.126864
H     10.966413     5.169281     6.578266     0.114076
H     11.132853     4.375156     7.944707     0.121998
H      0.832200     5.166791     7.225209     0.062550
H      0.402437     5.173015     4.873237     0.111792
H      1.751347     4.383869     5.164966     0.113171
H      6.790506    11.310680     4.882307     0.084484
H      2.540074    11.306946     1.067154     0.091004
H      4.488913    10.119492     3.148559     0.126863
H      4.755963     7.277819     0.979484     0.114076
H      4.922403     8.071944    14.728543     0.121998
H      7.042650     7.280309     0.332541     0.062550
H      6.612887     7.274085     2.684513     0.111792
H      7.961797     8.063231     2.392784     0.113171
H      0.580056     5.087130     2.675444     0.084485
H      8.750524     5.083396     6.490596     0.091004
H     10.699363     3.895942     4.409191     0.126863
H     10.966413     1.054269     6.578266     0.114076
H     11.132853     1.848394     7.944707     0.121997
H      0.832200     1.056759     7.225209     0.062550
H      0.402437     1.050535     4.873237     0.111792
H      1.751347     1.839681     5.164966     0.113171
H      6.790506     7.359970     4.882307     0.084485
H      2.540074     7.363704     1.067154     0.091004
H      4.488913     8.551158     3.148559     0.126863
H      4.755963    11.392831     0.979484     0.114076
H      4.922403    10.598706    14.728543     0.121997
H      7.042650    11.390341     0.332541     0.062550
H      6.612887    11.396565     2.684513     0.111792
H      7.961797    10.607419     2.392784     0.113171
H     11.840844    11.310680    12.440057     0.084484
H      3.670376    11.306946     8.624904     0.091004
H      1.721537    10.119492    10.706309     0.126863
H      1.454487     7.277819     8.537234     0.114076
H      1.288047     8.071944     7.170793     0.121996
H     11.588700     7.280309     7.890291     0.062550
H     12.018463     7.274085    10.242263     0.111792
H     10.669553     8.063231     9.950534     0.113171
H      5.630394     1.136420    10.233194     0.084485
H      9.880826     1.140154    14.048346     0.091004
H      7.931987     2.327608    11.966941     0.126863
H      7.664937     5.169281    14.136016     0.114076
H      7.498497     4.375156     0.386957     0.121997
H      5.378250     5.166791    14.782959     0.062550
H      5.808013     5.173015    12.430987     0.111792
H      4.459103     4.383869    12.722716     0.113171
H     11.555163     9.335325     6.708259     0.112522
H     10.396293     9.335325     7.793552     0.116731
H      5.344713     3.111775     0.849491     0.112521
H      4.185843     3.111775    14.879698     0.116730
H      0.865737     3.111775     8.407241     0.112521
H      2.024607     3.111775     7.321948     0.116730
H      7.076187     9.335325    14.266009     0.112522
H      8.235057     9.335325     0.235802     0.116731
C     11.788552     8.255290    12.723472     0.072866
C      3.957796     8.258900     8.616440     0.064028
C      1.070309    10.589993     8.126395    -0.327000
C     11.973251    10.583769     8.315792     0.073256
C     11.640619    10.596216     9.820994    -0.319221
C      5.578102     4.191810     9.949778     0.072866
C     10.168246     4.188200    14.056810     0.064028
C      7.280759     1.857107    14.546855    -0.327000
C      5.762801     1.863331    14.357458     0.073256
C      5.430169     1.850884    12.852256    -0.319221
C      0.632348     2.031740     2.392028     0.072866
C      8.463104     2.035350     6.499060     0.064028
C     11.350591     4.366443     6.989105    -0.327000
C      0.447649     4.360219     6.799708     0.073256
C      0.780281     4.372666     5.294506    -0.319221
C      6.842798    10.415360     5.165722     0.072866
C      2.252654    10.411750     1.058690     0.064028
C      5.140141     8.080657     0.568645    -0.327000
C      6.658099     8.086881     0.758042     0.073256
C      6.990731     8.074434     2.263244    -0.319221
C      0.632348     4.191810     2.392028     0.072864
C      8.463104     4.188200     6.499060     0.064024
C     11.350591     1.857107     6.989105    -0.327000
C      0.447649     1.863331     6.799708     0.073256
C      0.780281     1.850884     5.294506    -0.319221
C      6.842798     8.255290     5.165722     0.072864
C      2.252654     8.258900     1.058690     0.064024
C      5.140141    10.589993     0.568645    -0.327000
C      6.658099    10.583769     0.758042     0.073256
C      6.990731    10.596216     2.263244    -0.319221
C     11.788552    10.415360    12.723472     0.072864
C      3.957796    10.411750     8.616440     0.064024
C      1.070309     8.080657     8.126395    -0.327000
C     11.973251     8.086881     8.315792     0.073256
C     11.640619     8.074434     9.820994    -0.319221
C      5.578102     2.031740     9.949778     0.072864
C     10.168246     2.035350    14.056810     0.064024
C      7.280759     4.366443    14.546855    -0.327000
C      5.762801     4.360219    14.357458     0.073256
C      5.430169     4.372666    12.852256    -0.319221
C     12.240797     9.335325    10.456449     0.276684
C      1.340215     9.335325    10.286098    -0.370044
C      1.658190     9.335325     8.785129     0.273947
C     11.367608     9.335325     7.669605    -0.271381
C      6.030347     3.111775    12.216801     0.276684
C      7.550665     3.111775    12.387152    -0.370044
C      7.868640     3.111775    13.888121     0.273947
C      5.157158     3.111775    15.003645    -0.271381
C      0.180103     3.111775     4.659051     0.276684
C     11.080685     3.111775     4.829402    -0.370044
C     10.762710     3.111775     6.330371     0.273947
C      1.053292     3.111775     7.445895    -0.271381
C      6.390553     9.335325     2.898699     0.276684
C      4.870235     9.335325     2.728348    -0.370044
C      4.552260     9.335325     1.227379     0.273947
C      7.263742     9.335325     0.111855    -0.271381
N     11.568578     8.641524    13.960071    -0.110710
N      5.210071     8.646627     8.577744    -0.103719
N      5.358128     3.805576     8.713179    -0.110710
N     11.420521     3.800473    14.095506    -0.103719
N      0.852322     2.417974     1.155429    -0.110710
N      7.210829     2.423077     6.537756    -0.103720
N      7.062772    10.029126     6.402321    -0.110710
N      1.000379    10.024023     1.019994    -0.103719
N      0.852322     3.805576     1.155429    -0.110690
N      7.210829     3.800473     6.537756    -0.103692
N      7.062772     8.641524     6.402321    -0.110689
N      1.000379     8.646627     1.019994    -0.103691
N     11.568578    10.029126    13.960071    -0.110689
N      5.210071    10.024023     8.577744    -0.103691
N      5.358128     2.417974     8.713179    -0.110690
N     11.420521     2.423077    14.095506    -0.103692
N     11.930274     9.335325    11.916304    -0.024491
N      3.142488     9.335325     8.641531    -0.023646
N      5.719824     3.111775    10.756946    -0.024491
N      9.352938     3.111775    14.031719    -0.023646
N      0.490626     3.111775     3.199196    -0.024491
N      9.278412     3.111775     6.473969    -0.023646
N      6.701076     9.335325     4.358554    -0.024491
N      3.067962     9.335325     1.083781    -0.023646
O     10.896110     9.335325     1.330466    -0.633795
O      4.685660     3.111775     6.227284    -0.633800
O      1.524790     3.111775    13.785034    -0.633798
O      7.735240     9.335325     8.888216    -0.633795
O      0.000000     6.223550     0.000000    -0.622822
O      6.210450     6.223550     7.557750    -0.622822
O      0.000000     0.000000     0.000000    -0.622822
O      6.210450     0.000000     7.557750    -0.622822

The following XYZ coordinates are in angstroms. Other properties are in atomic units.
The sperically averaged electron density of each atom fit to a function of the form exp(a - br)
eigen_1, eigen_2 and eigen_3 are the three eigenvalues of traceless quadrupole moment tensor
  atom number  atomic symbol              X              Y              Z     net charge C6 coefficient C8 coefficient C10 coefficient fluctuating dipole atomic polarizability isotropic forcefield polarizability              a              b squared Pearson coefficient          <r^3>          <r^4>         wp_QDO          m_QDO          q_QDO       dipole_x       dipole_y       dipole_z         dipole            Qxy            Qxz            Qyz     Q(x^2-y^2)  Q(3z^2 - R^2)        eigen_1        eigen_2        eigen_3 static polarizability      alpha(xx)      alpha(xy)      alpha(xz)      alpha(yy)      alpha(yz)      alpha(zz) atomic spin moment
            1             Mo      11.351833       7.503610       0.917360       0.407690     563.043110 0.16641391E+05  0.90772752E+06                                51.549228                           40.865472       0.456920       1.608228                    0.998932     140.249585     489.270276       0.298391       0.376318      -1.170149       0.413573       0.377975      -0.411065       0.694897      -0.812179       0.190548       0.716947      -0.661414      -1.287136      -1.160566      -0.088445       1.249012             59.723997      46.718423      -3.825253      -5.544703      93.874679      -0.133247      38.578889           3.629969
            2             Mo       5.141383       4.943490       6.640390       0.407696     563.042116 0.16641349E+05  0.90772493E+06                                51.549284                           40.865512       0.456907       1.608225                    0.998932     140.249173     489.269273       0.298390       0.376319      -1.170147       0.413576      -0.377975       0.411070       0.694901       0.812182      -0.190558       0.716950      -0.661411      -1.287141      -1.160577      -0.088436       1.249013             59.724068      46.718444       3.825273       5.544698      93.874842      -0.133241      38.578918           3.629954
            3             Mo       1.069067       1.280060      14.198140       0.407696     563.042420 0.16641356E+05  0.90772542E+06                                51.549293                           40.865514       0.456909       1.608226                    0.998932     140.249242     489.269518       0.298390       0.376319      -1.170147      -0.413575       0.377976       0.411069       0.694902       0.812184       0.190555      -0.716952      -0.661412      -1.287142      -1.160577      -0.088439       1.249016             59.724084      46.718450       3.825268      -5.544700      93.874874       0.133243      38.578927           3.629953
            4             Mo       7.279517      11.167040       8.475110       0.407686     563.043447 0.16641413E+05  0.90772875E+06                                51.549168                           40.865432       0.456928       1.608230                    0.998932     140.249813     489.270695       0.298392       0.376317      -1.170150      -0.413571      -0.377973      -0.411063       0.694894      -0.812173      -0.190546      -0.716942      -0.661413      -1.287132      -1.160558      -0.088447       1.249005             59.723914      46.718371      -3.825250       5.544700      93.874515       0.133246      38.578855           3.629983
            5             Mo       1.069067       4.943490      14.198140       0.407691     563.043439 0.16641395E+05  0.90772791E+06                                51.549280                           40.865501       0.456916       1.608227                    0.998932     140.249590     489.270530       0.298390       0.376318      -1.170148      -0.413579      -0.377977       0.411067       0.694904      -0.812180       0.190556       0.716948      -0.661409      -1.287140      -1.160574      -0.088437       1.249011             59.724071      46.718562      -3.825241      -5.544684      93.874809      -0.133221      38.578840           3.629973
            6             Mo       7.279517       7.503610       8.475110       0.407686     563.043766 0.16641420E+05  0.90772923E+06                                51.549171                           40.865429       0.456931       1.608230                    0.998932     140.249918     489.271056       0.298392       0.376316      -1.170150      -0.413574       0.377974      -0.411062       0.694896       0.812174      -0.190546       0.716943      -0.661413      -1.287139      -1.160559      -0.088448       1.249006             59.723923      46.718497       3.825225       5.544685      93.874493      -0.133223      38.578780           3.629986
            7             Mo      11.351833      11.167040       0.917360       0.407685     563.044646 0.16641448E+05  0.90773114E+06                                51.549204                           40.865447       0.456933       1.608230                    0.998932     140.250120     489.271811       0.298392       0.376316      -1.170151       0.413577      -0.377976      -0.411064       0.694899       0.812174       0.190546      -0.716942      -0.661413      -1.287135      -1.160558      -0.088448       1.249006             59.723972      46.718524       3.825234      -5.544687      93.874597       0.133218      38.578793           3.629993
            8             Mo       5.141383       1.280060       6.640390       0.407697     563.041898 0.16641337E+05  0.90772415E+06                                51.549283                           40.865507       0.456906       1.608225                    0.998932     140.249117     489.269112       0.298390       0.376320      -1.170147       0.413579       0.377976       0.411068       0.694903      -0.812184      -0.190561      -0.716952      -0.661409      -1.287145      -1.160581      -0.088433       1.249014             59.724071      46.718564      -3.825241       5.544681      93.874812       0.133223      38.578838           3.629953
            9              H      11.840844       7.359970      12.440057       0.084484       1.641199 0.13443973E+02  0.15349019E+03                                 2.438049                            2.247416      -1.800059       1.994771                    0.989646       4.890139      15.821783       0.380787       1.408868      -0.677578      -0.019677      -0.037256      -0.004854       0.042412       0.037212       0.001305      -0.011700      -0.049730       0.086690      -0.059711       0.020169       0.039542              2.486124       1.740727       0.035877      -0.034971       3.382275       0.228513       2.335371           0.020880
           10              H       3.670376       7.363704       8.624904       0.091004       1.629729 0.13104797E+02  0.14817052E+03                                 2.408222                            2.206584      -1.765149       2.020139                    0.990146       4.665917      14.860498       0.388806       1.393291      -0.681732      -0.003494      -0.039918       0.015995       0.043145      -0.010997      -0.008181      -0.025395       0.011287      -0.110169      -0.049363       0.017712       0.031651              2.469632       2.286233       0.273406      -0.025590       3.409990      -0.006756       1.712673           0.017957
           11              H       1.721537       8.551158      10.706309       0.126863       1.344047 0.12092487E+02  0.13370348E+03                                 2.143136                            2.140432      -1.401993       2.217599                    0.990371       4.165437      13.023195       0.389907       1.420753      -0.679940       0.005185      -0.007314       0.000308       0.008971       0.007867      -0.008043       0.023559       0.033639      -0.001652      -0.035752       0.015419       0.020334              2.117294       2.009327      -0.310952       0.098803       2.265437      -0.349795       2.077116           0.007171
           12              H       1.454487      11.392831       8.537234       0.114075       1.251845 0.10598314E+02  0.11304530E+03                                 2.018306                            1.982522      -1.193677       2.301960                    0.993142       4.023480      12.235845       0.412914       1.390691      -0.685621       0.000768       0.015933       0.015844       0.022483      -0.006505       0.010516       0.005468      -0.002729      -0.024577      -0.017444       0.006122       0.011322              2.022213       1.976630       0.247958       0.120203       2.375592       0.119454       1.714418           0.003374
           13              H       1.288047      10.598706       7.170793       0.121998       1.319043 0.11399357E+02  0.12305721E+03                                 2.053231                            2.029372      -1.117196       2.344638                    0.994372       3.880929      11.634672       0.418799       1.354797      -0.694421      -0.007303      -0.006489      -0.022108       0.024170      -0.016103       0.011406       0.005851      -0.008090       0.023741      -0.025349       0.010431       0.014918              2.044644       1.792994       0.004263      -0.225711       1.785665      -0.166358       2.555273           0.004152
           14              H      11.588700      11.390341       7.890291       0.062550       1.217749 0.92547686E+01  0.94828269E+02                                 1.921491                            1.802553      -0.989642       2.376705                    0.993896       3.998964      11.677626       0.454038       1.316563      -0.699451      -0.008425       0.031131      -0.019598       0.037739       0.006871       0.002999      -0.006370      -0.035368       0.027649      -0.024103       0.005929       0.018175              2.006916       1.704075      -0.381254       0.214086       2.540701      -0.576896       1.775973           0.005896
           15              H      12.018463      11.396565      10.242263       0.111792       1.327681 0.11527823E+02  0.12580564E+03                                 2.115951                            2.081664      -1.167038       2.312817                    0.993394       4.142282      12.819890       0.398151       1.409630      -0.682034       0.006950       0.012903       0.000720       0.014674      -0.006704      -0.011467      -0.012205      -0.012678       0.027786      -0.021868       0.002494       0.019374              2.107988       1.800395       0.221837       0.098738       2.359760       0.291157       2.163808           0.005898
           16              H      10.669553      10.607419       9.950534       0.113171       1.526837 0.13592522E+02  0.15544386E+03                                 2.338282                            2.266002      -1.751926       2.030269                    0.987931       4.721894      15.235866       0.378077       1.416615      -0.677387      -0.010604      -0.021279       0.000028       0.023774       0.041406      -0.001846       0.001062      -0.000683       0.045963      -0.049134       0.015371       0.033763              2.359114       3.194443      -0.127188      -0.092312       1.862437       0.008687       2.020461           0.016434
           17              H       5.630394       5.087130      10.233194       0.084485       1.641191 0.13443890E+02  0.15348899E+03                                 2.438041                            2.247409      -1.800054       1.994774                    0.989646       4.890122      15.821712       0.380788       1.408869      -0.677578      -0.019676       0.037256       0.004854       0.042412      -0.037212      -0.001305      -0.011699      -0.049729       0.086688      -0.059710       0.020169       0.039541              2.486116       1.740723      -0.035877       0.034971       3.382260       0.228513       2.335364           0.020880
           18              H       9.880826       5.083396      14.048346       0.091004       1.629722 0.13104731E+02  0.14816957E+03                                 2.408215                            2.206578      -1.765146       2.020141                    0.990146       4.665903      14.860439       0.388806       1.393291      -0.681732      -0.003494       0.039918      -0.015995       0.043145       0.010997       0.008181      -0.025395       0.011287      -0.110167      -0.049362       0.017712       0.031650              2.469625       2.286227      -0.273405       0.025590       3.409980      -0.006756       1.712669           0.017957
           19              H       7.931987       3.895942      11.966941       0.126864       1.344035 0.12092346E+02  0.13370149E+03                                 2.143121                            2.140418      -1.401981       2.217605                    0.990371       4.165410      13.023074       0.389909       1.420750      -0.679940       0.005185       0.007315      -0.000309       0.008971      -0.007866       0.008042       0.023558       0.033638      -0.001652      -0.035751       0.015418       0.020333              2.117279       2.009315       0.310949      -0.098802       2.265421      -0.349792       2.077102           0.007171
           20              H       7.664937       1.054269      14.136016       0.114076       1.251838 0.10598231E+02  0.11304414E+03                                 2.018296                            1.982512      -1.193667       2.301964                    0.993142       4.023460      12.235752       0.412916       1.390688      -0.685622       0.000768      -0.015933      -0.015844       0.022483       0.006504      -0.010516       0.005468      -0.002730      -0.024576      -0.017444       0.006123       0.011322              2.022202       1.976619      -0.247957      -0.120202       2.375578       0.119453       1.714409           0.003374
           21              H       7.498497       1.848394       0.386957       0.121998       1.319032 0.11399229E+02  0.12305546E+03                                 2.053219                            2.029360      -1.117184       2.344644                    0.994372       3.880907      11.634580       0.418800       1.354796      -0.694422      -0.007302       0.006488       0.022108       0.024170       0.016103      -0.011405       0.005851      -0.008090       0.023741      -0.025348       0.010431       0.014918              2.044631       1.792984      -0.004263       0.225709       1.785654      -0.166356       2.555255           0.004152
           22              H       5.378250       1.056759      14.782959       0.062550       1.217754 0.92548186E+01  0.94828940E+02                                 1.921499                            1.802559      -0.989651       2.376701                    0.993896       3.998979      11.677692       0.454036       1.316565      -0.699450      -0.008425      -0.031131       0.019598       0.037739      -0.006872      -0.002999      -0.006370      -0.035368       0.027650      -0.024104       0.005929       0.018175              2.006924       1.704081       0.381257      -0.214087       2.540713      -0.576900       1.775980           0.005896
           23              H       5.808013       1.050535      12.430987       0.111792       1.327672 0.11527712E+02  0.12580411E+03                                 2.115941                            2.081654      -1.167028       2.312823                    0.993394       4.142262      12.819806       0.398152       1.409630      -0.682034       0.006951      -0.012904      -0.000720       0.014674       0.006703       0.011466      -0.012204      -0.012679       0.027785      -0.021867       0.002493       0.019374              2.107977       1.800388      -0.221836      -0.098738       2.359747       0.291155       2.163797           0.005898
           24              H       4.459103       1.839681      12.722716       0.113171       1.526854 0.13592711E+02  0.15544659E+03                                 2.338299                            2.266018      -1.751936       2.030264                    0.987931       4.721928      15.236011       0.378076       1.416615      -0.677387      -0.010603       0.021279      -0.000027       0.023775      -0.041407       0.001845       0.001062      -0.000683       0.045965      -0.049135       0.015371       0.033764              2.359130       3.194467       0.127191       0.092313       1.862449       0.008687       2.020475           0.016435
           25              H       0.580056       1.136420       2.675444       0.084485       1.641193 0.13443906E+02  0.15348923E+03                                 2.438043                            2.247410      -1.800055       1.994774                    0.989646       4.890126      15.821730       0.380788       1.408869      -0.677578       0.019676      -0.037256       0.004854       0.042412      -0.037212       0.001304       0.011700      -0.049730       0.086689      -0.059710       0.020169       0.039541              2.486118       1.740724      -0.035877      -0.034971       3.382263      -0.228513       2.335366           0.020880
           26              H       8.750524       1.140154       6.490596       0.091004       1.629718 0.13104688E+02  0.14816894E+03                                 2.408211                            2.206574      -1.765143       2.020143                    0.990146       4.665894      14.860399       0.388807       1.393290      -0.681733       0.003494      -0.039918      -0.015995       0.043145       0.010997      -0.008181       0.025395       0.011286      -0.110166      -0.049362       0.017712       0.031650              2.469621       2.286223      -0.273405      -0.025590       3.409973       0.006756       1.712666           0.017956
           27              H      10.699363       2.327608       4.409191       0.126864       1.344035 0.12092345E+02  0.13370147E+03                                 2.143121                            2.140418      -1.401981       2.217605                    0.990371       4.165410      13.023075       0.389908       1.420750      -0.679940      -0.005185      -0.007315      -0.000309       0.008971      -0.007866      -0.008042      -0.023558       0.033638      -0.001652      -0.035751       0.015418       0.020333              2.117279       2.009314       0.310949       0.098802       2.265422       0.349792       2.077102           0.007170
           28              H      10.966413       5.169281       6.578266       0.114076       1.251839 0.10598241E+02  0.11304429E+03                                 2.018298                            1.982514      -1.193668       2.301964                    0.993142       4.023463      12.235769       0.412916       1.390689      -0.685621      -0.000768       0.015933      -0.015844       0.022483       0.006504       0.010516      -0.005468      -0.002729      -0.024576      -0.017444       0.006122       0.011322              2.022204       1.976621      -0.247957       0.120202       2.375580      -0.119454       1.714410           0.003374
           29              H      11.132853       4.375156       7.944707       0.121998       1.319032 0.11399230E+02  0.12305546E+03                                 2.053218                            2.029359      -1.117184       2.344644                    0.994372       3.880907      11.634577       0.418800       1.354795      -0.694422       0.007302      -0.006488       0.022108       0.024170       0.016103       0.011405      -0.005851      -0.008090       0.023741      -0.025348       0.010431       0.014918              2.044631       1.792984      -0.004263      -0.225709       1.785654       0.166356       2.555254           0.004152
           30              H       0.832200       5.166791       7.225209       0.062550       1.217753 0.92548129E+01  0.94828870E+02                                 1.921498                            1.802559      -0.989651       2.376701                    0.993896       3.998978      11.677690       0.454036       1.316566      -0.699450       0.008425       0.031131       0.019598       0.037739      -0.006872       0.002999       0.006370      -0.035368       0.027650      -0.024104       0.005929       0.018175              2.006924       1.704080       0.381257       0.214087       2.540712       0.576900       1.775980           0.005896
           31              H       0.402437       5.173015       4.873237       0.111792       1.327678 0.11527785E+02  0.12580512E+03                                 2.115948                            2.081661      -1.167034       2.312819                    0.993394       4.142276      12.819868       0.398151       1.409631      -0.682034      -0.006950       0.012903      -0.000720       0.014674       0.006703      -0.011466       0.012205      -0.012678       0.027786      -0.021868       0.002493       0.019374              2.107985       1.800394      -0.221837       0.098738       2.359757      -0.291157       2.163805           0.005898
           32              H       1.751347       4.383869       5.164966       0.113171       1.526854 0.13592717E+02  0.15544669E+03                                 2.338300                            2.266019      -1.751937       2.030263                    0.987931       4.721930      15.236022       0.378076       1.416615      -0.677387       0.010603      -0.021279      -0.000027       0.023775      -0.041407      -0.001845      -0.001062      -0.000683       0.045965      -0.049135       0.015371       0.033764              2.359131       3.194469       0.127190      -0.092313       1.862450      -0.008687       2.020475           0.016435
           33              H       6.790506      11.310680       4.882307       0.084484       1.641203 0.13444015E+02  0.15349079E+03                                 2.438053                            2.247419      -1.800061       1.994770                    0.989646       4.890147      15.821816       0.380787       1.408868      -0.677578       0.019677       0.037256      -0.004854       0.042412       0.037213      -0.001305       0.011700      -0.049730       0.086691      -0.059711       0.020169       0.039542              2.486128       1.740730       0.035877       0.034971       3.382280      -0.228513       2.335375           0.020880
           34              H       2.540074      11.306946       1.067154       0.091004       1.629730 0.13104812E+02  0.14817074E+03                                 2.408224                            2.206585      -1.765150       2.020139                    0.990146       4.665921      14.860517       0.388806       1.393291      -0.681732       0.003494       0.039918       0.015995       0.043145      -0.010997       0.008181       0.025395       0.011287      -0.110169      -0.049363       0.017712       0.031651              2.469634       2.286235       0.273406       0.025590       3.409993       0.006756       1.712674           0.017957
           35              H       4.488913      10.119492       3.148559       0.126863       1.344053 0.12092557E+02  0.13370448E+03                                 2.143143                            2.140439      -1.401998       2.217596                    0.990371       4.165450      13.023254       0.389906       1.420754      -0.679940      -0.005184       0.007314       0.000308       0.008970       0.007867       0.008043      -0.023559       0.033640      -0.001652      -0.035753       0.015419       0.020334              2.117301       2.009334      -0.310953      -0.098803       2.265445       0.349797       2.077123           0.007171
           36              H       4.755963       7.277819       0.979484       0.114076       1.251844 0.10598296E+02  0.11304506E+03                                 2.018304                            1.982520      -1.193675       2.301961                    0.993142       4.023476      12.235828       0.412914       1.390691      -0.685621      -0.000768      -0.015933       0.015844       0.022483      -0.006505      -0.010516      -0.005468      -0.002729      -0.024577      -0.017444       0.006122       0.011322              2.022211       1.976628       0.247958      -0.120203       2.375589      -0.119454       1.714416           0.003374
           37              H       4.922403       8.071944      14.728543       0.121998       1.319039 0.11399307E+02  0.12305651E+03                                 2.053226                            2.029366      -1.117191       2.344640                    0.994372       3.880920      11.634631       0.418800       1.354796      -0.694422       0.007302       0.006488      -0.022108       0.024170      -0.016103      -0.011405      -0.005851      -0.008090       0.023742      -0.025349       0.010431       0.014918              2.044638       1.792990       0.004263       0.225710       1.785660       0.166357       2.555265           0.004152
           38              H       7.042650       7.280309       0.332541       0.062550       1.217751 0.92547937E+01  0.94828602E+02                                 1.921495                            1.802556      -0.989647       2.376703                    0.993896       3.998971      11.677656       0.454037       1.316564      -0.699450       0.008425      -0.031131      -0.019598       0.037739       0.006872      -0.002999       0.006370      -0.035368       0.027650      -0.024104       0.005929       0.018175              2.006920       1.704078      -0.381256      -0.214087       2.540706       0.576898       1.775977           0.005896
           39              H       6.612887       7.274085       2.684513       0.111792       1.327683 0.11527840E+02  0.12580588E+03                                 2.115953                            2.081666      -1.167039       2.312817                    0.993394       4.142286      12.819909       0.398151       1.409631      -0.682034      -0.006950      -0.012903       0.000720       0.014674      -0.006704       0.011467       0.012205      -0.012678       0.027786      -0.021868       0.002494       0.019374              2.107990       1.800397       0.221837      -0.098738       2.359763      -0.291158       2.163810           0.005898
           40              H       7.961797       8.063231       2.392784       0.113171       1.526844 0.13592597E+02  0.15544494E+03                                 2.338289                            2.266008      -1.751930       2.030267                    0.987931       4.721908      15.235925       0.378077       1.416615      -0.677387       0.010603       0.021279       0.000028       0.023775       0.041407       0.001846      -0.001062      -0.000683       0.045964      -0.049134       0.015371       0.033763              2.359120       3.194453      -0.127189       0.092312       1.862442      -0.008687       2.020466           0.016434
           41              H       0.580056       5.087130       2.675444       0.084485       1.641199 0.13443979E+02  0.15349029E+03                                 2.438050                            2.247417      -1.800060       1.994771                    0.989646       4.890141      15.821796       0.380787       1.408869      -0.677578       0.019676       0.037256       0.004854       0.042412       0.037212       0.001305      -0.011700      -0.049730       0.086690      -0.059711       0.020169       0.039542              2.486125       1.740728       0.035877      -0.034971       3.382274       0.228513       2.335373           0.020880
           42              H       8.750524       5.083396       6.490596       0.091004       1.629720 0.13104717E+02  0.14816939E+03                                 2.408214                            2.206578      -1.765147       2.020141                    0.990146       4.665902      14.860437       0.388806       1.393292      -0.681732       0.003494       0.039918      -0.015995       0.043145      -0.010997      -0.008181      -0.025395       0.011286      -0.110167      -0.049362       0.017712       0.031650              2.469624       2.286227       0.273404      -0.025590       3.409977      -0.006756       1.712669           0.017956
           43              H      10.699363       3.895942       4.409191       0.126863       1.344043 0.12092443E+02  0.13370286E+03                                 2.143131                            2.140427      -1.401989       2.217601                    0.990371       4.165428      13.023151       0.389907       1.420751      -0.679940      -0.005185       0.007315      -0.000309       0.008971       0.007867      -0.008043       0.023558       0.033639      -0.001652      -0.035752       0.015419       0.020333              2.117289       2.009324      -0.310951       0.098803       2.265431      -0.349794       2.077111           0.007170
           44              H      10.966413       1.054269       6.578266       0.114076       1.251838 0.10598233E+02  0.11304417E+03                                 2.018296                            1.982513      -1.193667       2.301964                    0.993142       4.023460      12.235755       0.412916       1.390688      -0.685622      -0.000768      -0.015933      -0.015844       0.022483      -0.006504       0.010516       0.005468      -0.002730      -0.024576      -0.017444       0.006123       0.011322              2.022203       1.976620       0.247957       0.120202       2.375579       0.119454       1.714410           0.003374
           45              H      11.132853       1.848394       7.944707       0.121997       1.319035 0.11399263E+02  0.12305591E+03                                 2.053222                            2.029363      -1.117186       2.344643                    0.994372       3.880912      11.634598       0.418800       1.354796      -0.694422       0.007302       0.006488       0.022108       0.024170      -0.016103       0.011405       0.005851      -0.008090       0.023741      -0.025348       0.010431       0.014918              2.044634       1.792987       0.004263      -0.225710       1.785657      -0.166356       2.555259           0.004152
           46              H       0.832200       1.056759       7.225209       0.062550       1.217755 0.92548257E+01  0.94829033E+02                                 1.921500                            1.802560      -0.989652       2.376700                    0.993896       3.998981      11.677700       0.454036       1.316565      -0.699450       0.008425      -0.031131       0.019598       0.037739       0.006872       0.002999      -0.006370      -0.035368       0.027650      -0.024104       0.005929       0.018175              2.006925       1.704081      -0.381257       0.214087       2.540714      -0.576901       1.775981           0.005896
           47              H       0.402437       1.050535       4.873237       0.111792       1.327672 0.11527720E+02  0.12580421E+03                                 2.115941                            2.081655      -1.167028       2.312822                    0.993394       4.142264      12.819813       0.398152       1.409630      -0.682034      -0.006951      -0.012904      -0.000720       0.014674      -0.006703      -0.011466      -0.012204      -0.012679       0.027785      -0.021867       0.002493       0.019374              2.107978       1.800388       0.221836       0.098738       2.359748       0.291155       2.163797           0.005898
           48              H       1.751347       1.839681       5.164966       0.113171       1.526857 0.13592744E+02  0.15544706E+03                                 2.338301                            2.266020      -1.751938       2.030263                    0.987931       4.721934      15.236036       0.378076       1.416615      -0.677387       0.010603       0.021279      -0.000027       0.023775       0.041407      -0.001845       0.001062      -0.000683       0.045965      -0.049135       0.015371       0.033764              2.359133       3.194472      -0.127191      -0.092313       1.862451       0.008687       2.020477           0.016435
           49              H       6.790506       7.359970       4.882307       0.084485       1.641206 0.13444043E+02  0.15349120E+03                                 2.438055                            2.247421      -1.800063       1.994769                    0.989646       4.890153      15.821843       0.380787       1.408868      -0.677578       0.019677      -0.037256      -0.004854       0.042412      -0.037213      -0.001305      -0.011700      -0.049730       0.086691      -0.059711       0.020169       0.039542              2.486131       1.740731      -0.035877       0.034971       3.382283       0.228512       2.335378           0.020881
           50              H       2.540074       7.363704       1.067154       0.091004       1.629728 0.13104795E+02  0.14817050E+03                                 2.408222                            2.206584      -1.765151       2.020139                    0.990146       4.665919      14.860510       0.388806       1.393292      -0.681732       0.003494      -0.039918       0.015995       0.043145       0.010997       0.008181      -0.025395       0.011287      -0.110169      -0.049363       0.017712       0.031651              2.469632       2.286234      -0.273405       0.025590       3.409989      -0.006756       1.712673           0.017957
           51              H       4.488913       8.551158       3.148559       0.126863       1.344052 0.12092551E+02  0.13370439E+03                                 2.143142                            2.140438      -1.401998       2.217597                    0.990371       4.165449      13.023249       0.389906       1.420753      -0.679940      -0.005184      -0.007314       0.000308       0.008971      -0.007867       0.008043       0.023559       0.033640      -0.001652      -0.035753       0.015419       0.020334              2.117300       2.009334       0.310953      -0.098803       2.265445      -0.349797       2.077122           0.007171
           52              H       4.755963      11.392831       0.979484       0.114076       1.251846 0.10598322E+02  0.11304541E+03                                 2.018307                            1.982523      -1.193677       2.301960                    0.993142       4.023481      12.235851       0.412914       1.390691      -0.685621      -0.000768       0.015933       0.015844       0.022483       0.006505      -0.010516       0.005468      -0.002729      -0.024577      -0.017444       0.006122       0.011322              2.022214       1.976630      -0.247959      -0.120203       2.375593       0.119454       1.714418           0.003374
           53              H       4.922403      10.598706      14.728543       0.121997       1.319045 0.11399370E+02  0.12305739E+03                                 2.053233                            2.029373      -1.117197       2.344638                    0.994372       3.880930      11.634675       0.418798       1.354797      -0.694421       0.007303      -0.006489      -0.022108       0.024170       0.016103      -0.011406       0.005851      -0.008091       0.023742      -0.025349       0.010431       0.014918              2.044645       1.792995      -0.004263       0.225712       1.785665      -0.166358       2.555275           0.004152
           54              H       7.042650      11.390341       0.332541       0.062550       1.217749 0.92547705E+01  0.94828301E+02                                 1.921492                            1.802553      -0.989643       2.376705                    0.993896       3.998965      11.677633       0.454038       1.316564      -0.699450       0.008425       0.031131      -0.019598       0.037739      -0.006871      -0.002999      -0.006370      -0.035368       0.027650      -0.024103       0.005929       0.018175              2.006917       1.704076       0.381255      -0.214086       2.540702      -0.576897       1.775974           0.005896
           55              H       6.612887      11.396565       2.684513       0.111792       1.327683 0.11527839E+02  0.12580585E+03                                 2.115952                            2.081665      -1.167039       2.312816                    0.993394       4.142285      12.819901       0.398151       1.409630      -0.682034      -0.006950       0.012903       0.000720       0.014674       0.006704       0.011467      -0.012205      -0.012678       0.027786      -0.021868       0.002494       0.019374              2.107989       1.800396      -0.221837      -0.098738       2.359761       0.291158       2.163809           0.005898
           56              H       7.961797      10.607419       2.392784       0.113171       1.526840 0.13592545E+02  0.15544419E+03                                 2.338284                            2.266004      -1.751927       2.030269                    0.987931       4.721898      15.235880       0.378077       1.416615      -0.677387       0.010604      -0.021279       0.000028       0.023774      -0.041406       0.001846       0.001062      -0.000683       0.045963      -0.049134       0.015371       0.033763              2.359115       3.194445       0.127188       0.092312       1.862438       0.008687       2.020462           0.016434
           57              H      11.840844      11.310680      12.440057       0.084484       1.641207 0.13444052E+02  0.15349133E+03                                 2.438056                            2.247422      -1.800064       1.994768                    0.989646       4.890154      15.821844       0.380787       1.408868      -0.677579      -0.019677       0.037256      -0.004854       0.042412      -0.037213       0.001305       0.011700      -0.049730       0.086691      -0.059711       0.020169       0.039542              2.486131       1.740732      -0.035877      -0.034971       3.382284      -0.228512       2.335378           0.020881
           58              H       3.670376      11.306946       8.624904       0.091004       1.629730 0.13104818E+02  0.14817083E+03                                 2.408224                            2.206586      -1.765152       2.020138                    0.990146       4.665923      14.860527       0.388805       1.393292      -0.681732      -0.003494       0.039918       0.015995       0.043145       0.010997      -0.008181       0.025395       0.011287      -0.110169      -0.049363       0.017712       0.031651              2.469635       2.286237      -0.273405      -0.025590       3.409993       0.006756       1.712675           0.017957
           59              H       1.721537      10.119492      10.706309       0.126863       1.344053 0.12092555E+02  0.13370444E+03                                 2.143142                            2.140438      -1.401998       2.217597                    0.990371       4.165449      13.023244       0.389906       1.420752      -0.679940       0.005184       0.007314       0.000308       0.008971      -0.007867      -0.008043      -0.023559       0.033640      -0.001652      -0.035753       0.015419       0.020334              2.117300       2.009333       0.310953       0.098803       2.265443       0.349797       2.077122           0.007171
           60              H       1.454487       7.277819       8.537234       0.114076       1.251845 0.10598305E+02  0.11304518E+03                                 2.018305                            1.982521      -1.193675       2.301960                    0.993142       4.023477      12.235833       0.412914       1.390691      -0.685621       0.000768      -0.015933       0.015844       0.022483       0.006505       0.010516      -0.005468      -0.002729      -0.024577      -0.017444       0.006122       0.011322              2.022212       1.976628      -0.247958       0.120203       2.375590      -0.119455       1.714417           0.003374
           61              H       1.288047       8.071944       7.170793       0.121996       1.319046 0.11399385E+02  0.12305761E+03                                 2.053236                            2.029376      -1.117198       2.344637                    0.994372       3.880933      11.634693       0.418798       1.354799      -0.694421      -0.007303       0.006489      -0.022108       0.024170       0.016103       0.011406      -0.005851      -0.008091       0.023741      -0.025349       0.010431       0.014918              2.044648       1.792997      -0.004263      -0.225712       1.785668       0.166358       2.555279           0.004152
           62              H      11.588700       7.280309       7.890291       0.062550       1.217749 0.92547707E+01  0.94828298E+02                                 1.921492                            1.802553      -0.989643       2.376705                    0.993896       3.998965      11.677631       0.454038       1.316563      -0.699450      -0.008425      -0.031131      -0.019598       0.037739      -0.006871       0.002999       0.006370      -0.035368       0.027649      -0.024103       0.005929       0.018175              2.006917       1.704075       0.381255       0.214086       2.540701       0.576897       1.775974           0.005896
           63              H      12.018463       7.274085      10.242263       0.111792       1.327678 0.11527788E+02  0.12580514E+03                                 2.115947                            2.081661      -1.167035       2.312819                    0.993394       4.142275      12.819859       0.398152       1.409630      -0.682034       0.006950      -0.012903       0.000720       0.014674       0.006703      -0.011467       0.012205      -0.012678       0.027785      -0.021868       0.002494       0.019374              2.107984       1.800392      -0.221836       0.098738       2.359756      -0.291157       2.163804           0.005898
           64              H      10.669553       8.063231       9.950534       0.113171       1.526838 0.13592530E+02  0.15544397E+03                                 2.338283                            2.266003      -1.751926       2.030269                    0.987931       4.721895      15.235868       0.378077       1.416615      -0.677387      -0.010604       0.021279       0.000028       0.023774      -0.041406      -0.001846      -0.001062      -0.000683       0.045963      -0.049134       0.015371       0.033763              2.359114       3.194443       0.127188      -0.092312       1.862437      -0.008687       2.020461           0.016434
           65              H       5.630394       1.136420      10.233194       0.084485       1.641194 0.13443920E+02  0.15348944E+03                                 2.438044                            2.247412      -1.800057       1.994773                    0.989646       4.890128      15.821741       0.380788       1.408869      -0.677578      -0.019676      -0.037256       0.004854       0.042412       0.037212      -0.001305       0.011700      -0.049729       0.086689      -0.059710       0.020169       0.039541              2.486119       1.740725       0.035877       0.034971       3.382265      -0.228512       2.335368           0.020880
           66              H       9.880826       1.140154      14.048346       0.091004       1.629721 0.13104727E+02  0.14816952E+03                                 2.408215                            2.206578      -1.765148       2.020141                    0.990146       4.665903      14.860439       0.388806       1.393291      -0.681732      -0.003494      -0.039918      -0.015995       0.043145      -0.010997       0.008181       0.025395       0.011286      -0.110166      -0.049362       0.017712       0.031650              2.469625       2.286227       0.273404       0.025590       3.409978       0.006756       1.712669           0.017957
           67              H       7.931987       2.327608      11.966941       0.126863       1.344036 0.12092356E+02  0.13370162E+03                                 2.143122                            2.140418      -1.401982       2.217605                    0.990371       4.165412      13.023080       0.389908       1.420750      -0.679940       0.005185      -0.007315      -0.000309       0.008971       0.007866       0.008043      -0.023558       0.033638      -0.001652      -0.035751       0.015418       0.020333              2.117280       2.009315      -0.310949      -0.098802       2.265422       0.349792       2.077103           0.007171
           68              H       7.664937       5.169281      14.136016       0.114076       1.251841 0.10598260E+02  0.11304455E+03                                 2.018299                            1.982516      -1.193670       2.301963                    0.993142       4.023466      12.235780       0.412915       1.390689      -0.685621       0.000768       0.015933      -0.015844       0.022483      -0.006504      -0.010516      -0.005468      -0.002730      -0.024576      -0.017444       0.006123       0.011322              2.022206       1.976623       0.247957      -0.120203       2.375582      -0.119454       1.714412           0.003374
           69              H       7.498497       4.375156       0.386957       0.121997       1.319041 0.11399326E+02  0.12305678E+03                                 2.053228                            2.029369      -1.117192       2.344640                    0.994372       3.880923      11.634645       0.418799       1.354796      -0.694422      -0.007302      -0.006488       0.022108       0.024170      -0.016103      -0.011405      -0.005851      -0.008090       0.023741      -0.025349       0.010431       0.014918              2.044641       1.792992       0.004263       0.225711       1.785662       0.166357       2.555268           0.004152
           70              H       5.378250       5.166791      14.782959       0.062550       1.217753 0.92548082E+01  0.94828801E+02                                 1.921497                            1.802558      -0.989649       2.376702                    0.993896       3.998976      11.677679       0.454037       1.316565      -0.699450      -0.008425       0.031131       0.019598       0.037739       0.006872      -0.002999       0.006370      -0.035368       0.027650      -0.024104       0.005929       0.018175              2.006923       1.704080      -0.381256      -0.214087       2.540710       0.576899       1.775978           0.005896
           71              H       5.808013       5.173015      12.430987       0.111792       1.327671 0.11527703E+02  0.12580397E+03                                 2.115939                            2.081653      -1.167027       2.312823                    0.993394       4.142260      12.819795       0.398153       1.409630      -0.682034       0.006951       0.012904      -0.000720       0.014674      -0.006703       0.011466       0.012204      -0.012679       0.027785      -0.021867       0.002493       0.019374              2.107976       1.800387       0.221836      -0.098737       2.359746      -0.291155       2.163795           0.005898
           72              H       4.459103       4.383869      12.722716       0.113171       1.526851 0.13592680E+02  0.15544613E+03                                 2.338296                            2.266015      -1.751935       2.030264                    0.987931       4.721922      15.235984       0.378076       1.416615      -0.677387      -0.010603      -0.021279      -0.000027       0.023775       0.041407       0.001845      -0.001062      -0.000683       0.045964      -0.049135       0.015371       0.033764              2.359127       3.194463      -0.127190       0.092313       1.862447      -0.008687       2.020472           0.016435
           73              H      11.555163       9.335325       6.708259       0.112522       1.138955 0.91977965E+01  0.93166657E+02                                 1.792517                            1.768515      -0.668326       2.545130                    0.999708       3.505785       9.852961       0.474203       1.275160      -0.712117       0.007096       0.000000      -0.018923       0.020210      -0.000000      -0.002107      -0.000000      -0.003009      -0.006970      -0.003662       0.000995       0.002666              1.785283       1.537915       0.000000      -0.040246       1.506847       0.000000       2.311088           0.000930
           74              H      10.396293       9.335325       7.793552       0.116731       1.151980 0.90686625E+01  0.93815561E+02                                 1.954834                            1.863902      -1.457850       2.176297                    0.990644       4.186265      12.885594       0.412136       1.436595      -0.674402      -0.025585       0.000000       0.010252       0.027563      -0.000000       0.000836      -0.000000       0.030412       0.017702      -0.018156       0.005792       0.012364              2.007745       2.866157       0.000000       0.076568       1.563414      -0.000000       1.593663           0.006819
           75              H       5.344713       3.111775       0.849491       0.112521       1.138963 0.91978844E+01  0.93167831E+02                                 1.792530                            1.768527      -0.668331       2.545127                    0.999708       3.505803       9.853048       0.474200       1.275166      -0.712116       0.007096       0.000000       0.018923       0.020210      -0.000000       0.002108       0.000000      -0.003009      -0.006971      -0.003662       0.000996       0.002666              1.785297       1.537925       0.000000       0.040247       1.506857       0.000000       2.311108           0.000930
           76              H       4.185843       3.111775      14.879698       0.116730       1.151984 0.90686983E+01  0.93816046E+02                                 1.954840                            1.863907      -1.457855       2.176295                    0.990644       4.186277      12.885649       0.412134       1.436597      -0.674402      -0.025585      -0.000000      -0.010252       0.027563       0.000000      -0.000837      -0.000000       0.030412       0.017702      -0.018156       0.005792       0.012364              2.007750       2.866166       0.000000      -0.076568       1.563418       0.000000       1.593667           0.006820
           77              H       0.865737       3.111775       8.407241       0.112521       1.138963 0.91978860E+01  0.93167849E+02                                 1.792530                            1.768527      -0.668331       2.545127                    0.999708       3.505803       9.853047       0.474200       1.275166      -0.712116      -0.007096       0.000000       0.018923       0.020210       0.000000      -0.002108       0.000000      -0.003009      -0.006971      -0.003662       0.000996       0.002666              1.785297       1.537925      -0.000000      -0.040247       1.506857      -0.000000       2.311108           0.000930
           78              H       2.024607       3.111775       7.321948       0.116730       1.151984 0.90687025E+01  0.93816100E+02                                 1.954840                            1.863908      -1.457855       2.176295                    0.990644       4.186278      12.885653       0.412134       1.436597      -0.674402       0.025585       0.000000      -0.010252       0.027563       0.000000       0.000837       0.000000       0.030412       0.017702      -0.018156       0.005792       0.012364              2.007751       2.866166      -0.000000       0.076568       1.563418       0.000000       1.593668           0.006820
           79              H       7.076187       9.335325      14.266009       0.112522       1.138953 0.91977711E+01  0.93166315E+02                                 1.792513                            1.768511      -0.668324       2.545130                    0.999708       3.505780       9.852936       0.474204       1.275159      -0.712117      -0.007096      -0.000000      -0.018923       0.020210       0.000000       0.002107      -0.000000      -0.003009      -0.006969      -0.003661       0.000995       0.002666              1.785280       1.537912      -0.000000       0.040246       1.506844      -0.000000       2.311083           0.000930
           80              H       8.235057       9.335325       0.235802       0.116731       1.151982 0.90686782E+01  0.93815767E+02                                 1.954836                            1.863904      -1.457852       2.176296                    0.990644       4.186269      12.885611       0.412135       1.436595      -0.674402       0.025585       0.000000       0.010252       0.027563      -0.000000      -0.000836       0.000000       0.030412       0.017702      -0.018156       0.005792       0.012364              2.007747       2.866160       0.000000      -0.076569       1.563415      -0.000000       1.593665           0.006820
           81              C      11.788552       8.255290      12.723472       0.072866      28.140821 0.35125825E+03  0.79740070E+04                                 8.468001                            6.518867      -0.148744       1.962921                    0.997544      27.954387      83.837194       0.594712       0.453679      -1.022746      -0.009851       0.040016       0.001695       0.041245       0.051129       0.023199      -0.030489      -0.030079       0.041768      -0.075577       0.024762       0.050815              9.527350       4.359803       0.315779      -1.047268      11.142738      -0.445411      13.079508           0.033157
           82              C       3.957796       8.258900       8.616440       0.064028      28.401190 0.34937098E+03  0.79132133E+04                                 8.482854                            6.473476      -0.068264       1.986484                    0.997847      27.936599      83.438145       0.601202       0.449800      -1.025886       0.004353       0.038019       0.004161       0.038492      -0.032551      -0.029400      -0.035057      -0.006751      -0.051313      -0.066260       0.023595       0.042665              9.574842      12.927099      -0.288935      -1.172363      11.467384       0.116604       4.330041           0.031609
           83              C       1.070309      10.589993       8.126395      -0.327000      27.250669 0.47658570E+03  0.11599917E+05                                 7.978715                            7.280091      -0.361486       1.860233                    0.996605      32.164685      97.755266       0.603432       0.417027      -1.051426      -0.064527      -0.043965       0.032274       0.084488      -0.020570       0.027549       0.009143      -0.015873       0.013688      -0.041581       0.013893       0.027687              8.426038      10.202255      -0.439499      -0.306657       8.126882      -1.368723       6.948977           0.005423
           84              C      11.973251      10.583769       8.315792       0.073256      24.267905 0.39687180E+03  0.92059071E+04                                 7.647611                            6.887141      -0.284771       1.942847                    0.998497      26.883978      79.151288       0.589157       0.448187      -1.035094       0.037671      -0.057426       0.035661       0.077386       0.023425      -0.011767      -0.003659      -0.016250       0.052951      -0.034723       0.007566       0.027158              8.195505       8.468528      -0.138340       0.070149       8.004526      -0.836743       8.113461           0.005883
           85              C      11.640619      10.596216       9.820994      -0.319221      26.676239 0.46975027E+03  0.11435282E+05                                 7.915951                            7.251306      -0.439312       1.840339                    0.995499      32.404725      99.710526       0.599418       0.419756      -1.045770       0.041483      -0.051762      -0.054761       0.086017       0.041029      -0.017181      -0.001579      -0.050538       0.087280      -0.064909       0.022733       0.042176              8.341205       7.544910      -0.843590      -0.325919       7.274196      -0.628967      10.204507           0.014093
           86              C       5.578102       4.191810       9.949778       0.072866      28.140790 0.35125789E+03  0.79739953E+04                                 8.467993                            6.518863      -0.148737       1.962923                    0.997544      27.954348      83.837016       0.594713       0.453679      -1.022746      -0.009851      -0.040015      -0.001694       0.041245      -0.051128      -0.023199      -0.030489      -0.030078       0.041766      -0.075575       0.024762       0.050814              9.527340       4.359799      -0.315777       1.047267      11.142720      -0.445407      13.079501           0.033158
           87              C      10.168246       4.188200      14.056810       0.064028      28.401148 0.34937040E+03  0.79131953E+04                                 8.482841                            6.473467      -0.068257       1.986487                    0.997847      27.936558      83.437937       0.601203       0.449800      -1.025886       0.004352      -0.038018      -0.004160       0.038492       0.032551       0.029400      -0.035057      -0.006751      -0.051310      -0.066260       0.023595       0.042665              9.574827      12.927081       0.288933       1.172360      11.467363       0.116603       4.330036           0.031609
           88              C       7.280759       1.857107      14.546855      -0.327000      27.250676 0.47658585E+03  0.11599919E+05                                 7.978714                            7.280091      -0.361482       1.860235                    0.996605      32.164651      97.755078       0.603432       0.417027      -1.051426      -0.064527       0.043965      -0.032273       0.084488       0.020569      -0.027548       0.009143      -0.015874       0.013688      -0.041579       0.013893       0.027686              8.426036      10.202262       0.439502       0.306655       8.126879      -1.368722       6.948968           0.005423
           89              C       5.762801       1.863331      14.357458       0.073256      24.267923 0.39687215E+03  0.92059192E+04                                 7.647619                            6.887146      -0.284778       1.942845                    0.998497      26.884010      79.151452       0.589156       0.448187      -1.035094       0.037671       0.057426      -0.035661       0.077386      -0.023426       0.011767      -0.003659      -0.016251       0.052951      -0.034724       0.007566       0.027158              8.195515       8.468533       0.138342      -0.070149       8.004542      -0.836745       8.113470           0.005883
           90              C       5.430169       1.850884      12.852256      -0.319221      26.676254 0.46975058E+03  0.11435292E+05                                 7.915956                            7.251309      -0.439316       1.840338                    0.995499      32.404749      99.710641       0.599417       0.419756      -1.045769       0.041484       0.051762       0.054761       0.086018      -0.041031       0.017180      -0.001579      -0.050539       0.087282      -0.064911       0.022735       0.042176              8.341210       7.544919       0.843592       0.325921       7.274198      -0.628969      10.204513           0.014093
           91              C       0.632348       2.031740       2.392028       0.072866      28.140796 0.35125796E+03  0.79739978E+04                                 8.467996                            6.518864      -0.148738       1.962923                    0.997544      27.954356      83.837059       0.594713       0.453679      -1.022746       0.009851       0.040015      -0.001694       0.041245      -0.051128       0.023198       0.030489      -0.030078       0.041767      -0.075575       0.024761       0.050814              9.527343       4.359800      -0.315778      -1.047266      11.142726       0.445408      13.079502           0.033157
           92              C       8.463104       2.035350       6.499060       0.064028      28.401116 0.34936998E+03  0.79131823E+04                                 8.482832                            6.473461      -0.068252       1.986488                    0.997847      27.936530      83.437802       0.601204       0.449799      -1.025887      -0.004352       0.038018      -0.004160       0.038492       0.032551      -0.029399       0.035056      -0.006751      -0.051308      -0.066259       0.023595       0.042664              9.574816      12.927067       0.288934      -1.172359      11.467350      -0.116602       4.330032           0.031609
           93              C      11.350591       4.366443       6.989105      -0.327000      27.250672 0.47658578E+03  0.11599917E+05                                 7.978713                            7.280091      -0.361482       1.860235                    0.996605      32.164651      97.755083       0.603432       0.417027      -1.051426       0.064527      -0.043965      -0.032273       0.084488       0.020569       0.027548      -0.009143      -0.015873       0.013688      -0.041579       0.013893       0.027686              8.426036      10.202260       0.439500      -0.306656       8.126878       1.368722       6.948969           0.005423
           94              C       0.447649       4.360219       6.799708       0.073256      24.267921 0.39687214E+03  0.92059187E+04                                 7.647619                            6.887146      -0.284777       1.942845                    0.998497      26.884009      79.151451       0.589156       0.448187      -1.035093      -0.037671      -0.057426      -0.035661       0.077386      -0.023426      -0.011767       0.003659      -0.016251       0.052952      -0.034724       0.007566       0.027158              8.195515       8.468532       0.138341       0.070150       8.004541       0.836744       8.113471           0.005883
           95              C       0.780281       4.372666       5.294506      -0.319221      26.676245 0.46975038E+03  0.11435287E+05                                 7.915956                            7.251308      -0.439316       1.840337                    0.995499      32.404756      99.710693       0.599417       0.419756      -1.045769      -0.041484      -0.051762       0.054761       0.086018      -0.041031      -0.017181       0.001579      -0.050539       0.087283      -0.064911       0.022735       0.042177              8.341209       7.544918       0.843590      -0.325920       7.274199       0.628968      10.204512           0.014093
           96              C       6.842798      10.415360       5.165722       0.072866      28.140835 0.35125843E+03  0.79740129E+04                                 8.468007                            6.518871      -0.148746       1.962920                    0.997544      27.954402      83.837276       0.594712       0.453680      -1.022745       0.009852      -0.040016       0.001695       0.041245       0.051130      -0.023199       0.030489      -0.030079       0.041769      -0.075577       0.024762       0.050815              9.527356       4.359805       0.315779       1.047269      11.142746       0.445410      13.079516           0.033157
           97              C       2.252654      10.411750       1.058690       0.064028      28.401203 0.34937116E+03  0.79132188E+04                                 8.482858                            6.473478      -0.068265       1.986484                    0.997847      27.936610      83.438197       0.601202       0.449800      -1.025886      -0.004353      -0.038019       0.004161       0.038492      -0.032551       0.029400       0.035057      -0.006750      -0.051314      -0.066260       0.023595       0.042665              9.574846      12.927107      -0.288934       1.172365      11.467389      -0.116604       4.330043           0.031609
           98              C       5.140141       8.080657       0.568645      -0.327000      27.250673 0.47658576E+03  0.11599918E+05                                 7.978715                            7.280091      -0.361485       1.860234                    0.996605      32.164675      97.755210       0.603432       0.417027      -1.051426       0.064527       0.043965       0.032274       0.084488      -0.020570      -0.027549      -0.009143      -0.015873       0.013688      -0.041580       0.013893       0.027687              8.426038      10.202258      -0.439501       0.306656       8.126882       1.368723       6.948975           0.005423
           99              C       6.658099       8.086881       0.758042       0.073256      24.267914 0.39687197E+03  0.92059129E+04                                 7.647614                            6.887143      -0.284774       1.942846                    0.998497      26.883993      79.151363       0.589156       0.448187      -1.035094      -0.037671       0.057426       0.035661       0.077386       0.023425       0.011767       0.003659      -0.016251       0.052952      -0.034724       0.007566       0.027158              8.195510       8.468531      -0.138341      -0.070150       8.004532       0.836745       8.113466           0.005883
          100              C       6.990731       8.074434       2.263244      -0.319221      26.676239 0.46975024E+03  0.11435282E+05                                 7.915953                            7.251306      -0.439314       1.840338                    0.995499      32.404740      99.710608       0.599418       0.419756      -1.045770      -0.041484       0.051762      -0.054761       0.086017       0.041029       0.017181       0.001579      -0.050538       0.087281      -0.064910       0.022734       0.042176              8.341206       7.544914      -0.843590       0.325918       7.274198       0.628968      10.204507           0.014093
          101              C       0.632348       4.191810       2.392028       0.072864      28.140943 0.35126014E+03  0.79740603E+04                                 8.468029                            6.518888      -0.148742       1.962921                    0.997544      27.954436      83.837388       0.594711       0.453680      -1.022745       0.009851      -0.040016      -0.001694       0.041245       0.051129       0.023199      -0.030489      -0.030080       0.041769      -0.075576       0.024762       0.050814              9.527382       4.359814       0.315776      -1.047270      11.142772      -0.445397      13.079561           0.033157
          102              C       8.463104       4.188200       6.499060       0.064024      28.401342 0.34937333E+03  0.79132781E+04                                 8.482885                            6.473499      -0.068259       1.986484                    0.997847      27.936650      83.438297       0.601201       0.449800      -1.025886      -0.004351      -0.038018      -0.004160       0.038492      -0.032550      -0.029400      -0.035056      -0.006751      -0.051310      -0.066259       0.023596       0.042664              9.574878      12.927158      -0.288921      -1.172369      11.467421       0.116602       4.330055           0.031610
          103              C      11.350591       1.857107       6.989105      -0.327000      27.250669 0.47658569E+03  0.11599914E+05                                 7.978711                            7.280089      -0.361482       1.860235                    0.996605      32.164650      97.755072       0.603432       0.417027      -1.051426       0.064527       0.043965      -0.032273       0.084488      -0.020569       0.027548       0.009143      -0.015874       0.013688      -0.041579       0.013893       0.027686              8.426033      10.202254      -0.439500      -0.306656       8.126876      -1.368722       6.948969           0.005423
          104              C       0.447649       1.863331       6.799708       0.073256      24.267922 0.39687213E+03  0.92059186E+04                                 7.647619                            6.887147      -0.284778       1.942845                    0.998497      26.884011      79.151461       0.589156       0.448187      -1.035093      -0.037671       0.057426      -0.035661       0.077386       0.023426      -0.011767      -0.003659      -0.016251       0.052952      -0.034725       0.007566       0.027158              8.195515       8.468532      -0.138342       0.070149       8.004542      -0.836746       8.113470           0.005883
          105              C       0.780281       1.850884       5.294506      -0.319221      26.676257 0.46975063E+03  0.11435294E+05                                 7.915957                            7.251310      -0.439316       1.840337                    0.995499      32.404758      99.710686       0.599417       0.419756      -1.045769      -0.041484       0.051762       0.054761       0.086018       0.041031      -0.017180      -0.001579      -0.050539       0.087282      -0.064912       0.022735       0.042177              8.341211       7.544921      -0.843592      -0.325921       7.274199      -0.628970      10.204513           0.014094
          106              C       6.842798       8.255290       5.165722       0.072864      28.140966 0.35126040E+03  0.79740689E+04                                 8.468036                            6.518892      -0.148747       1.962919                    0.997544      27.954467      83.837535       0.594711       0.453680      -1.022745       0.009851       0.040016       0.001694       0.041246      -0.051130      -0.023199      -0.030489      -0.030080       0.041770      -0.075577       0.024762       0.050815              9.527390       4.359817      -0.315778       1.047272      11.142786      -0.445402      13.079568           0.033157
          107              C       2.252654       8.258900       1.058690       0.064024      28.401401 0.34937413E+03  0.79133031E+04                                 8.482902                            6.473511      -0.068268       1.986481                    0.997847      27.936705      83.438571       0.601200       0.449801      -1.025885      -0.004352       0.038019       0.004161       0.038492       0.032551       0.029400      -0.035057      -0.006751      -0.051315      -0.066260       0.023595       0.042665              9.574899      12.927183       0.288923       1.172374      11.467451       0.116603       4.330063           0.031609
          108              C       5.140141      10.589993       0.568645      -0.327000      27.250664 0.47658558E+03  0.11599913E+05                                 7.978713                            7.280089      -0.361486       1.860233                    0.996605      32.164683      97.755253       0.603432       0.417027      -1.051426       0.064527      -0.043965       0.032274       0.084488       0.020570      -0.027549       0.009143      -0.015874       0.013688      -0.041581       0.013893       0.027687              8.426035      10.202250       0.439498       0.306657       8.126878      -1.368722       6.948977           0.005423
          109              C       6.658099      10.583769       0.758042       0.073256      24.267905 0.39687182E+03  0.92059078E+04                                 7.647611                            6.887141      -0.284772       1.942847                    0.998497      26.883980      79.151299       0.589157       0.448187      -1.035094      -0.037671      -0.057426       0.035661       0.077386      -0.023425       0.011767      -0.003659      -0.016250       0.052951      -0.034724       0.007566       0.027158              8.195506       8.468529       0.138339      -0.070149       8.004527      -0.836744       8.113461           0.005883
          110              C       6.990731      10.596216       2.263244      -0.319221      26.676236 0.46975020E+03  0.11435280E+05                                 7.915950                            7.251305      -0.439313       1.840339                    0.995499      32.404728      99.710538       0.599418       0.419756      -1.045770      -0.041483      -0.051762      -0.054761       0.086017      -0.041029       0.017181      -0.001579      -0.050538       0.087280      -0.064909       0.022733       0.042176              8.341203       7.544910       0.843589       0.325918       7.274196      -0.628967      10.204502           0.014093
          111              C      11.788552      10.415360      12.723472       0.072864      28.140963 0.35126035E+03  0.79740671E+04                                 8.468034                            6.518890      -0.148747       1.962919                    0.997544      27.954465      83.837511       0.594711       0.453680      -1.022745      -0.009851      -0.040016       0.001694       0.041246      -0.051130       0.023199       0.030489      -0.030080       0.041770      -0.075577       0.024763       0.050815              9.527388       4.359816      -0.315778      -1.047272      11.142783       0.445401      13.079564           0.033157
          112              C       3.957796      10.411750       8.616440       0.064024      28.401411 0.34937426E+03  0.79133070E+04                                 8.482905                            6.473512      -0.068270       1.986480                    0.997847      27.936714      83.438612       0.601200       0.449801      -1.025885       0.004352      -0.038019       0.004161       0.038493       0.032551      -0.029400       0.035057      -0.006751      -0.051315      -0.066261       0.023596       0.042665              9.574902      12.927187       0.288922      -1.172374      11.467454      -0.116603       4.330064           0.031609
          113              C       1.070309       8.080657       8.126395      -0.327000      27.250658 0.47658544E+03  0.11599909E+05                                 7.978711                            7.280088      -0.361486       1.860234                    0.996605      32.164678      97.755236       0.603432       0.417027      -1.051426      -0.064527       0.043965       0.032274       0.084488       0.020570       0.027549      -0.009143      -0.015874       0.013688      -0.041581       0.013894       0.027687              8.426034      10.202247       0.439498      -0.306657       8.126877       1.368722       6.948977           0.005423
          114              C      11.973251       8.086881       8.315792       0.073256      24.267906 0.39687182E+03  0.92059075E+04                                 7.647610                            6.887140      -0.284771       1.942848                    0.998497      26.883978      79.151285       0.589157       0.448187      -1.035094       0.037671       0.057426       0.035661       0.077386      -0.023425      -0.011767       0.003659      -0.016250       0.052951      -0.034723       0.007566       0.027158              8.195505       8.468527       0.138340       0.070148       8.004527       0.836744       8.113460           0.005883
          115              C      11.640619       8.074434       9.820994      -0.319221      26.676240 0.46975030E+03  0.11435282E+05                                 7.915951                            7.251306      -0.439312       1.840339                    0.995499      32.404720      99.710493       0.599418       0.419756      -1.045770       0.041483       0.051762      -0.054761       0.086017      -0.041029      -0.017181       0.001579      -0.050538       0.087279      -0.064909       0.022733       0.042176              8.341203       7.544910       0.843591      -0.325919       7.274195       0.628968      10.204504           0.014093
          116              C       5.578102       2.031740       9.949778       0.072864      28.140917 0.35125981E+03  0.79740499E+04                                 8.468022                            6.518883      -0.148738       1.962922                    0.997544      27.954410      83.837262       0.594712       0.453680      -1.022746      -0.009850       0.040015      -0.001694       0.041245       0.051128      -0.023199       0.030489      -0.030079       0.041767      -0.075575       0.024762       0.050813              9.527373       4.359811       0.315776       1.047269      11.142760       0.445397      13.079550           0.033157
          117              C      10.168246       2.035350      14.056810       0.064024      28.401348 0.34937339E+03  0.79132798E+04                                 8.482886                            6.473499      -0.068261       1.986484                    0.997847      27.936656      83.438320       0.601201       0.449800      -1.025886       0.004351       0.038018      -0.004160       0.038492      -0.032550       0.029400       0.035057      -0.006751      -0.051310      -0.066259       0.023596       0.042664              9.574879      12.927157      -0.288922       1.172369      11.467425      -0.116602       4.330055           0.031609
          118              C       7.280759       4.366443      14.546855      -0.327000      27.250664 0.47658556E+03  0.11599911E+05                                 7.978712                            7.280089      -0.361484       1.860234                    0.996605      32.164662      97.755141       0.603432       0.417027      -1.051426      -0.064527      -0.043965      -0.032274       0.084488      -0.020569      -0.027549      -0.009143      -0.015874       0.013688      -0.041580       0.013893       0.027687              8.426034      10.202254      -0.439498       0.306657       8.126876       1.368722       6.948972           0.005423
          119              C       5.762801       4.360219      14.357458       0.073256      24.267917 0.39687203E+03  0.92059151E+04                                 7.647616                            6.887144      -0.284776       1.942846                    0.998497      26.884001      79.151406       0.589156       0.448187      -1.035094       0.037671      -0.057426      -0.035661       0.077386       0.023425       0.011767       0.003659      -0.016251       0.052951      -0.034724       0.007566       0.027158              8.195512       8.468531      -0.138340      -0.070148       8.004538       0.836744       8.113466           0.005883
          120              C       5.430169       4.372666      12.852256      -0.319221      26.676258 0.46975069E+03  0.11435295E+05                                 7.915956                            7.251310      -0.439315       1.840338                    0.995499      32.404746      99.710619       0.599417       0.419756      -1.045770       0.041484      -0.051762       0.054761       0.086017       0.041031       0.017180       0.001579      -0.050539       0.087281      -0.064911       0.022735       0.042176              8.341210       7.544918      -0.843592       0.325922       7.274198       0.628969      10.204513           0.014093
          121              C      12.240797       9.335325      10.456449       0.276684      24.768851 0.33859376E+03  0.75591135E+04                                 8.327648                            6.895925      -0.367419       1.932091                    0.996716      24.853031      72.119307       0.520927       0.526669      -0.992754       0.005580       0.000000      -0.002851       0.006266      -0.000000      -0.014288       0.000000       0.019265       0.144562      -0.033726      -0.017566       0.051292              9.799570       8.263075       0.000001      -1.481815       7.034483      -0.000000      14.101152           0.001273
          122              C       1.340215       9.335325      10.286098      -0.370044      26.521341 0.46662409E+03  0.11329092E+05                                 7.822507                            7.171033      -0.321618       1.872943                    0.996426      32.610720      99.890158       0.610451       0.413264      -1.050885      -0.038698      -0.000000      -0.046072       0.060168      -0.000000       0.007718      -0.000000       0.072055       0.031656      -0.041304       0.007940       0.033363              8.391980       9.717706       0.000001      -2.037586       5.870376       0.000002       9.587859           0.007592
          123              C       1.658190       9.335325       8.785129       0.273947      25.763375 0.35070993E+03  0.78786885E+04                                 8.382329                            6.880440      -0.403601       1.918583                    0.996582      24.839305      71.707510       0.538623       0.506192      -1.005195      -0.005804       0.000000       0.009232       0.010905       0.000000      -0.003593      -0.000000       0.075191      -0.073819      -0.025292      -0.024779       0.050072              9.851072      14.165639      -0.000001      -1.279499       7.394339       0.000001       7.993236           0.001522
          124              C      11.367608       9.335325       7.669605      -0.271381      25.876511 0.45715436E+03  0.10989068E+05                                 7.741955                            7.179136      -0.237004       1.912131                    0.996553      30.916665      92.750800       0.602692       0.422778      -1.049996       0.055349       0.000000       0.059141       0.081001      -0.000000       0.004181      -0.000000      -0.001547       0.038858      -0.008081      -0.005703       0.013784              8.060571       8.824122       0.000000       1.633430       7.754209       0.000000       7.603383           0.009054
          125              C       6.030347       3.111775      12.216801       0.276684      24.768854 0.33859385E+03  0.75591148E+04                                 8.327643                            6.895921      -0.367417       1.932092                    0.996716      24.853019      72.119232       0.520928       0.526668      -0.992755       0.005580      -0.000000       0.002851       0.006266      -0.000000       0.014288       0.000000       0.019265       0.144562      -0.033726      -0.017566       0.051292              9.799563       8.263068       0.000000       1.481809       7.034479      -0.000001      14.101142           0.001272
          126              C       7.550665       3.111775      12.387152      -0.370044      26.521357 0.46662443E+03  0.11329099E+05                                 7.822507                            7.171035      -0.321613       1.872945                    0.996426      32.610672      99.889882       0.610451       0.413264      -1.050885      -0.038698      -0.000000       0.046071       0.060167      -0.000000      -0.007719      -0.000000       0.072053       0.031656      -0.041302       0.007940       0.033362              8.391979       9.717712       0.000000       2.037588       5.870369       0.000001       9.587857           0.007592
          127              C       7.868640       3.111775      13.888121       0.273947      25.763394 0.35071025E+03  0.78786958E+04                                 8.382325                            6.880437      -0.403600       1.918583                    0.996582      24.839295      71.707430       0.538624       0.506191      -1.005196      -0.005804      -0.000000      -0.009232       0.010905      -0.000000       0.003593      -0.000000       0.075191      -0.073819      -0.025292      -0.024779       0.050072              9.851067      14.165643       0.000001       1.279497       7.394333       0.000002       7.993224           0.001522
          128              C       5.157158       3.111775      15.003645      -0.271381      25.876520 0.45715460E+03  0.10989078E+05                                 7.741960                            7.179139      -0.237009       1.912130                    0.996553      30.916703      92.751010       0.602691       0.422779      -1.049996       0.055349       0.000000      -0.059141       0.081001      -0.000000      -0.004181       0.000000      -0.001547       0.038857      -0.008081      -0.005703       0.013784              8.060577       8.824121       0.000001      -1.633427       7.754217       0.000000       7.603393           0.009054
          129              C       0.180103       3.111775       4.659051       0.276684      24.768849 0.33859376E+03  0.75591126E+04                                 8.327643                            6.895922      -0.367417       1.932092                    0.996716      24.853022      72.119254       0.520927       0.526668      -0.992755      -0.005580       0.000000       0.002851       0.006266       0.000000      -0.014288      -0.000000       0.019265       0.144562      -0.033726      -0.017566       0.051292              9.799564       8.263069      -0.000001      -1.481807       7.034481       0.000000      14.101140           0.001272
          130              C      11.080685       3.111775       4.829402      -0.370044      26.521353 0.46662437E+03  0.11329098E+05                                 7.822507                            7.171035      -0.321615       1.872945                    0.996426      32.610685      99.889955       0.610451       0.413264      -1.050885       0.038698      -0.000000       0.046071       0.060168       0.000000       0.007719       0.000001       0.072053       0.031656      -0.041303       0.007940       0.033362              8.391979       9.717711      -0.000002      -2.037586       5.870371      -0.000002       9.587855           0.007591
          131              C      10.762710       3.111775       6.330371       0.273947      25.763395 0.35071031E+03  0.78786972E+04                                 8.382324                            6.880437      -0.403600       1.918583                    0.996582      24.839295      71.707426       0.538624       0.506191      -1.005196       0.005804       0.000000      -0.009232       0.010905      -0.000000      -0.003593       0.000000       0.075191      -0.073819      -0.025292      -0.024779       0.050072              9.851066      14.165641       0.000001      -1.279497       7.394332      -0.000002       7.993224           0.001522
          132              C       1.053292       3.111775       7.445895      -0.271381      25.876521 0.45715461E+03  0.10989079E+05                                 7.741960                            7.179139      -0.237010       1.912129                    0.996553      30.916705      92.751019       0.602691       0.422779      -1.049996      -0.055349       0.000000      -0.059141       0.081001       0.000000       0.004181       0.000000      -0.001547       0.038858      -0.008081      -0.005703       0.013784              8.060577       8.824120      -0.000000       1.633427       7.754217      -0.000000       7.603394           0.009054
          133              C       6.390553       9.335325       2.898699       0.276684      24.768846 0.33859369E+03  0.75591117E+04                                 8.327649                            6.895926      -0.367419       1.932091                    0.996716      24.853033      72.119323       0.520927       0.526669      -0.992754      -0.005580      -0.000000      -0.002851       0.006266       0.000000       0.014288      -0.000000       0.019266       0.144562      -0.033726      -0.017566       0.051292              9.799571       8.263077      -0.000001       1.481814       7.034485       0.000001      14.101150           0.001273
          134              C       4.870235       9.335325       2.728348      -0.370044      26.521331 0.46662388E+03  0.11329087E+05                                 7.822506                            7.171032      -0.321619       1.872943                    0.996426      32.610724      99.890197       0.610451       0.413264      -1.050885       0.038698      -0.000000      -0.046072       0.060168       0.000000      -0.007718      -0.000000       0.072056       0.031656      -0.041304       0.007941       0.033363              8.391979       9.717705      -0.000001       2.037584       5.870378      -0.000001       9.587855           0.007592
          135              C       4.552260       9.335325       1.227379       0.273947      25.763375 0.35070992E+03  0.78786882E+04                                 8.382329                            6.880440      -0.403601       1.918583                    0.996582      24.839304      71.707505       0.538623       0.506192      -1.005195       0.005804      -0.000000       0.009232       0.010905       0.000000       0.003593       0.000000       0.075191      -0.073819      -0.025292      -0.024779       0.050072              9.851072      14.165641      -0.000001       1.279500       7.394338      -0.000001       7.993236           0.001522
          136              C       7.263742       9.335325       0.111855      -0.271381      25.876522 0.45715460E+03  0.10989075E+05                                 7.741957                            7.179138      -0.237006       1.912131                    0.996553      30.916673      92.750829       0.602692       0.422778      -1.049996      -0.055349       0.000000       0.059141       0.081001       0.000000      -0.004181      -0.000000      -0.001547       0.038860      -0.008081      -0.005703       0.013784              8.060574       8.824126      -0.000000      -1.633431       7.754213      -0.000000       7.603383           0.009054
          137              N      11.568578       8.641524      13.960071      -0.110710      35.407184 0.50115233E+03  0.12102809E+05                                 9.308973                            7.414653      -0.263275       1.952536                    0.998222      27.581384      78.118646       0.616519       0.411380      -1.076747       0.036767       0.113697      -0.062237       0.134731      -0.029621       0.019397       0.060706      -0.087465      -0.073441      -0.078456      -0.012582       0.091039             10.679271       5.487554       0.071394      -0.750341      10.912754      -0.720533      15.637505           0.030921
          138              N       5.210071       8.646627       8.577744      -0.103719      36.129456 0.49885179E+03  0.12069471E+05                                 9.539462                            7.469582      -0.312171       1.940165                    0.997940      27.695061      79.284258       0.603583       0.419423      -1.068345      -0.066649       0.114767      -0.021538       0.134452       0.065205      -0.018522       0.016083      -0.080914      -0.082797      -0.075105      -0.015653       0.090758             11.045568      16.233576      -0.721841      -1.962176      11.277628       0.076599       5.625498           0.031052
          139              N       5.358128       3.805576       8.713179      -0.110710      35.407129 0.50115141E+03  0.12102781E+05                                 9.308965                            7.414647      -0.263275       1.952536                    0.998222      27.581350      78.118529       0.616519       0.411380      -1.076747       0.036767      -0.113697       0.062237       0.134730       0.029621      -0.019397       0.060706      -0.087464      -0.073443      -0.078456      -0.012582       0.091038             10.679261       5.487550      -0.071394       0.750340      10.912744      -0.720531      15.637489           0.030921
          140              N      11.420521       3.800473      14.095506      -0.103719      36.129418 0.49885116E+03  0.12069453E+05                                 9.539461                            7.469582      -0.312174       1.940165                    0.997940      27.695037      79.284207       0.603582       0.419424      -1.068344      -0.066649      -0.114767       0.021538       0.134452      -0.065205       0.018522       0.016083      -0.080913      -0.082796      -0.075105      -0.015652       0.090758             11.045567      16.233573       0.721838       1.962174      11.277631       0.076599       5.625498           0.031053
          141              N       0.852322       2.417974       1.155429      -0.110710      35.407151 0.50115175E+03  0.12102791E+05                                 9.308970                            7.414650      -0.263276       1.952536                    0.998222      27.581362      78.118580       0.616519       0.411380      -1.076746      -0.036767       0.113697       0.062237       0.134730       0.029621       0.019397      -0.060706      -0.087464      -0.073442      -0.078456      -0.012582       0.091038             10.679267       5.487552      -0.071394      -0.750339      10.912752       0.720534      15.637497           0.030922
          142              N       7.210829       2.423077       6.537756      -0.103720      36.129398 0.49885091E+03  0.12069445E+05                                 9.539457                            7.469580      -0.312172       1.940165                    0.997940      27.695026      79.284160       0.603583       0.419424      -1.068344       0.066649       0.114767       0.021538       0.134452      -0.065205      -0.018521      -0.016083      -0.080914      -0.082795      -0.075105      -0.015652       0.090757             11.045562      16.233564       0.721840      -1.962173      11.277626      -0.076599       5.625496           0.031053
          143              N       7.062772      10.029126       6.402321      -0.110710      35.407190 0.50115242E+03  0.12102811E+05                                 9.308973                            7.414652      -0.263275       1.952536                    0.998222      27.581388      78.118653       0.616519       0.411380      -1.076747      -0.036767      -0.113697      -0.062237       0.134731      -0.029621      -0.019397      -0.060706      -0.087465      -0.073441      -0.078456      -0.012582       0.091039             10.679271       5.487554       0.071394       0.750341      10.912752       0.720532      15.637507           0.030920
          144              N       1.000379      10.024023       1.019994      -0.103719      36.129463 0.49885185E+03  0.12069473E+05                                 9.539466                            7.469585      -0.312173       1.940165                    0.997940      27.695064      79.284291       0.603583       0.419423      -1.068344       0.066649      -0.114767      -0.021538       0.134452       0.065205       0.018522      -0.016083      -0.080913      -0.082798      -0.075105      -0.015653       0.090758             11.045574      16.233586      -0.721840       1.962178      11.277635      -0.076599       5.625500           0.031052
          145              N       0.852322       3.805576       1.155429      -0.110690      35.406452 0.50114012E+03  0.12102428E+05                                 9.308814                            7.414537      -0.263239       1.952552                    0.998222      27.581029      78.117114       0.616528       0.411377      -1.076749      -0.036767      -0.113697       0.062237       0.134731      -0.029621       0.019397       0.060706      -0.087465      -0.073441      -0.078456      -0.012583       0.091038             10.679077       5.487474       0.071387      -0.750325      10.912561      -0.720487      15.637197           0.030921
          146              N       7.210829       3.800473       6.537756      -0.103692      36.128398 0.49883492E+03  0.12068944E+05                                 9.539233                            7.469422      -0.312119       1.940188                    0.997940      27.694565      79.282105       0.603594       0.419419      -1.068349       0.066649      -0.114767       0.021539       0.134453       0.065205      -0.018521       0.016084      -0.080913      -0.082797      -0.075105      -0.015653       0.090758             11.045285      16.233127      -0.721776      -1.962107      11.277351       0.076591       5.625378           0.031052
          147              N       7.062772       8.641524       6.402321      -0.110689      35.406512 0.50114114E+03  0.12102459E+05                                 9.308821                            7.414543      -0.263238       1.952552                    0.998222      27.581064      78.117229       0.616528       0.411377      -1.076750      -0.036767       0.113698      -0.062237       0.134731       0.029622      -0.019397       0.060706      -0.087466      -0.073440      -0.078456      -0.012583       0.091039             10.679087       5.487478      -0.071388       0.750327      10.912568      -0.720490      15.637214           0.030920
          148              N       1.000379       8.646627       1.019994      -0.103691      36.128439 0.49883554E+03  0.12068963E+05                                 9.539237                            7.469424      -0.312118       1.940188                    0.997940      27.694591      79.282190       0.603595       0.419419      -1.068349       0.066650       0.114768      -0.021538       0.134453      -0.065205       0.018521       0.016084      -0.080913      -0.082800      -0.075105      -0.015653       0.090759             11.045292      16.233138       0.721780       1.962110      11.277357       0.076591       5.625380           0.031051
          149              N      11.568578      10.029126      13.960071      -0.110689      35.406511 0.50114112E+03  0.12102458E+05                                 9.308822                            7.414543      -0.263240       1.952551                    0.998222      27.581063      78.117230       0.616528       0.411377      -1.076750       0.036767      -0.113698      -0.062237       0.134731       0.029622       0.019397      -0.060706      -0.087466      -0.073440      -0.078456      -0.012583       0.091039             10.679088       5.487479      -0.071387      -0.750327      10.912570       0.720488      15.637215           0.030920
          150              N       5.210071      10.024023       8.577744      -0.103691      36.128435 0.49883548E+03  0.12068961E+05                                 9.539234                            7.469422      -0.312116       1.940188                    0.997940      27.694590      79.282165       0.603595       0.419419      -1.068349      -0.066650      -0.114768      -0.021538       0.134453      -0.065205      -0.018521      -0.016084      -0.080913      -0.082799      -0.075105      -0.015653       0.090758             11.045287      16.233132       0.721777      -1.962109      11.277350      -0.076591       5.625378           0.031051
          151              N       5.358128       2.417974       8.713179      -0.110690      35.406427 0.50113976E+03  0.12102417E+05                                 9.308808                            7.414534      -0.263238       1.952553                    0.998222      27.581015      78.117054       0.616528       0.411377      -1.076750       0.036767       0.113698       0.062237       0.134731      -0.029621      -0.019396      -0.060706      -0.087465      -0.073442      -0.078456      -0.012582       0.091038             10.679070       5.487472       0.071387       0.750325      10.912553       0.720487      15.637186           0.030921
          152              N      11.420521       2.423077      14.095506      -0.103692      36.128416 0.49883520E+03  0.12068953E+05                                 9.539236                            7.469424      -0.312119       1.940188                    0.997940      27.694575      79.282144       0.603594       0.419419      -1.068349      -0.066649       0.114768       0.021538       0.134453       0.065205       0.018521      -0.016084      -0.080913      -0.082798      -0.075105      -0.015653       0.090758             11.045290      16.233132      -0.721779       1.962108      11.277357      -0.076591       5.625380           0.031052
          153              N      11.930274       9.335325      11.916304      -0.024491      34.124277 0.36470560E+03  0.80778916E+04                                 8.923206                            6.157735       0.205421       2.155510                    0.998528      23.790337      63.064225       0.709283       0.389880      -1.098995       0.001645       0.000000       0.001113       0.001986      -0.000000      -0.017273      -0.000000      -0.071933       0.115174      -0.058249       0.016771       0.041479             11.421266       4.950400       0.000002      -2.956336       8.112680      -0.000008      21.200719           0.011711
          154              N       3.142488       9.335325       8.641531      -0.023646      34.005347 0.36232220E+03  0.80141154E+04                                 8.900937                            6.137732       0.174696       2.143304                    0.998636      23.828955      63.178886       0.710221       0.389899      -1.098685       0.002010       0.000000       0.010111       0.010309      -0.000000      -0.009554      -0.000000       0.023624      -0.179047      -0.060575       0.018029       0.042546             11.295834      20.918569      -0.000012      -2.362584       8.270720       0.000002       4.698212           0.011715
          155              N       5.719824       3.111775      10.756946      -0.024491      34.124236 0.36470529E+03  0.80778816E+04                                 8.923194                            6.157729       0.205424       2.155511                    0.998528      23.790322      63.064139       0.709284       0.389879      -1.098995       0.001645      -0.000000      -0.001113       0.001986      -0.000000       0.017273      -0.000000      -0.071934       0.115174      -0.058250       0.016771       0.041479             11.421249       4.950393      -0.000002       2.956325       8.112668      -0.000008      21.200687           0.011711
          156              N       9.352938       3.111775      14.031719      -0.023646      34.005311 0.36232180E+03  0.80141023E+04                                 8.900924                            6.137724       0.174699       2.143305                    0.998636      23.828936      63.178766       0.710222       0.389898      -1.098686       0.002010      -0.000000      -0.010111       0.010309       0.000000       0.009554      -0.000000       0.023623      -0.179047      -0.060575       0.018030       0.042545             11.295818      20.918544       0.000011       2.362577       8.270706       0.000001       4.698205           0.011715
          157              N       0.490626       3.111775       3.199196      -0.024491      34.124248 0.36470541E+03  0.80778858E+04                                 8.923199                            6.157732       0.205423       2.155511                    0.998528      23.790328      63.064177       0.709284       0.389880      -1.098995      -0.001645       0.000000      -0.001113       0.001986       0.000000      -0.017273       0.000000      -0.071933       0.115174      -0.058250       0.016771       0.041479             11.421255       4.950394      -0.000002      -2.956326       8.112673       0.000009      21.200697           0.011711
          158              N       9.278412       3.111775       6.473969      -0.023646      34.005293 0.36232164E+03  0.80140974E+04                                 8.900919                            6.137721       0.174700       2.143305                    0.998636      23.828929      63.178729       0.710222       0.389898      -1.098686      -0.002010       0.000000      -0.010111       0.010309       0.000000      -0.009554       0.000000       0.023623      -0.179047      -0.060575       0.018030       0.042545             11.295812      20.918531       0.000011      -2.362576       8.270700      -0.000001       4.698203           0.011715
          159              N       6.701076       9.335325       4.358554      -0.024491      34.124281 0.36470566E+03  0.80778937E+04                                 8.923208                            6.157736       0.205420       2.155510                    0.998528      23.790340      63.064246       0.709283       0.389880      -1.098995      -0.001645      -0.000000       0.001113       0.001986       0.000000       0.017273       0.000000      -0.071933       0.115175      -0.058249       0.016770       0.041479             11.421268       4.950401       0.000001       2.956336       8.112683       0.000008      21.200721           0.011711
          160              N       3.067962       9.335325       1.083781      -0.023646      34.005344 0.36232214E+03  0.80141138E+04                                 8.900936                            6.137731       0.174696       2.143304                    0.998636      23.828953      63.178877       0.710221       0.389899      -1.098685      -0.002010      -0.000000       0.010111       0.010309      -0.000000       0.009554       0.000000       0.023623      -0.179047      -0.060575       0.018030       0.042546             11.295834      20.918570      -0.000011       2.362585       8.270719      -0.000002       4.698212           0.011715
          161              O      10.896110       9.335325       1.330466      -0.633795      61.118225 0.10931007E+04  0.31941908E+05                                12.922396                           10.784658      -0.801791       1.724994                    0.995961      34.955795     107.369688       0.525317       0.399010      -1.089724       0.025705       0.000000      -0.035287       0.043657       0.000001       0.004941       0.000000       0.183720       0.015580      -0.094457       0.004904       0.089553             14.497490      16.173239       0.000011      -2.839897      16.061583       0.000005      11.257649          -0.038533
          162              O       4.685660       3.111775       6.227284      -0.633800      61.118344 0.10931032E+04  0.31942001E+05                                12.922415                           10.784674      -0.801790       1.724994                    0.995961      34.955818     107.369836       0.525316       0.399010      -1.089724       0.025705      -0.000000       0.035289       0.043658      -0.000000      -0.004942       0.000000       0.183723       0.015575      -0.094457       0.004902       0.089555             14.497513      16.173261      -0.000008       2.839900      16.061616       0.000007      11.257663          -0.038535
          163              O       1.524790       3.111775      13.785034      -0.633798      61.118320 0.10931026E+04  0.31941980E+05                                12.922412                           10.784671      -0.801791       1.724994                    0.995961      34.955813     107.369808       0.525317       0.399010      -1.089724      -0.025705       0.000000       0.035288       0.043658      -0.000000       0.004942      -0.000000       0.183722       0.015576      -0.094457       0.004902       0.089554             14.497510      16.173256      -0.000009      -2.839899      16.061611      -0.000006      11.257662          -0.038535
          164              O       7.735240       9.335325       8.888216      -0.633795      61.118171 0.10930997E+04  0.31941869E+05                                12.922386                           10.784652      -0.801790       1.724994                    0.995961      34.955782     107.369616       0.525317       0.399010      -1.089725      -0.025705       0.000000      -0.035287       0.043657       0.000000      -0.004941      -0.000000       0.183719       0.015582      -0.094457       0.004905       0.089552             14.497478      16.173223       0.000009       2.839894      16.061569      -0.000006      11.257642          -0.038533
          165              O       0.000000       6.223550       0.000000      -0.622822      58.649064 0.10285631E+04  0.29505322E+05                                12.324376                           10.360129      -0.778372       1.744786                    0.995126      33.735340     101.573577       0.545640       0.391319      -1.098636      -0.000000      -0.000000      -0.000000       0.000001       0.018484       0.126188      -0.017506      -0.104865      -0.030568      -0.159294       0.060475       0.098819             13.873338       9.688147      -1.169582       0.340605      22.506087       0.586882       9.425779          -0.072137
          166              O       6.210450       6.223550       7.557750      -0.622822      58.649028 0.10285624E+04  0.29505296E+05                                12.324370                           10.360125      -0.778372       1.744787                    0.995126      33.735327     101.573519       0.545640       0.391319      -1.098636      -0.000000      -0.000000       0.000001       0.000001      -0.018484      -0.126187      -0.017506      -0.104865      -0.030568      -0.159293       0.060475       0.098819             13.873330       9.688143       1.169582      -0.340604      22.506072       0.586883       9.425775          -0.072138
          167              O       0.000000       0.000000       0.000000      -0.622822      58.649113 0.10285641E+04  0.29505357E+05                                12.324383                           10.360134      -0.778372       1.744786                    0.995126      33.735358     101.573650       0.545640       0.391319      -1.098636       0.000000      -0.000000       0.000001       0.000001      -0.018484       0.126188       0.017506      -0.104865      -0.030568      -0.159294       0.060475       0.098819             13.873347       9.688152       1.169583       0.340605      22.506105      -0.586883       9.425784          -0.072137
          168              O       6.210450       0.000000       7.557750      -0.622822      58.648985 0.10285615E+04  0.29505265E+05                                12.324364                           10.360120      -0.778372       1.744787                    0.995126      33.735311     101.573455       0.545640       0.391319      -1.098636       0.000000       0.000000      -0.000000       0.000001       0.018484      -0.126187       0.017506      -0.104865      -0.030568      -0.159293       0.060475       0.098819             13.873322       9.688139      -1.169582      -0.340604      22.506057      -0.586882       9.425771          -0.072138

******************************************************
Auxiliary information for the entire system
The total spin magnetic moment of the unit cell is   30.670745
The total net atomic charge of the unit cell is   0.000007
Accuracy of reproducing the electrostatic potential in the unit cell:
  The inner radius (bohr) =    5.0000
  The outer radius (bohr) =   12.0000
  Valid grid points have density less than (e/(bohr^3)) =    0.0001
  The number of valid grid points were=        11076
  The rms potential error without charges in kcal/mol is=      4.41263
  The rms potential error with partial charges in kcal/mol is=      1.97884
  The RRMSE value at monopole order=      0.44845
  The rms potential error with partial charges and cloud penetration in kcal/mol is=      1.93408
  The RRMSE value at monopole order with cloud penetration is=      0.43831
  The rms potential error with partial charges and atomic dipoles in kcal/mol is=      1.49957
  The RRMSE value at dipole order=      0.33984
  The rms potential error with partial charges, atomic dipoles and cloud penetration in kcal/mol is=      1.45469
  The RRMSE value at dipole order with cloud penetration=      0.32966

******************************************************
The electron densities and ab initio electrostatic potential were computed in VASP using the PBE functional and
projector augmented wave method. See the main text of the journal article for a description of computational details.
The atomic charges, dipoles, and quadrupoles were computed with the DDEC6 method as described in
(a) T. A. Manz and N. Gabaldon Limas, RSC Adv. 6 (2016) 47771-47801 DOI: 10.1039/c6ra04656h
(b) N. Gabaldon Limas and T. A. Manz, RSC Adv. 8 (2018) 2678-2707 DOI: 10.1039/c7ra11829e.
For each atom in the material, the electron cloud parameters were fit to the spherically averaged atom-in-material
electron density using radial positions for which this density was between 10^-4 and 10^-2 electrons per cubic bohr.
The polarizabilities, dispersion coefficients, and quantum Drude oscillator (QDO) parameters were fit using the MCLF method.
The magnetic structure of the system was optimized in VASP from the default ferromagnetic initial guess using spin polarization.
The atomic spin moments (ASMs) were computed on this optimized magnetic structure using the DDEC6 partition as inputs
to the method of T. A. Manz and D. S. Sholl, J. Chem. Theory Comput. 7 (2011) 4146-4164 DOI: 10.1021/ct200539n.
The RMSE and RRMSE were computed using a uniform grid with Ewald summation.
