# Supplementary material for: A collection of forcefield precursors for metal–organic frameworks
Source: RSC Adv. 2019 Nov 13;9(63):36492–507. doi: 10.1039/c9ra07327b (PMC9075174; doi:10.1039/c9ra07327b)
Supplement: RA-009-C9RA07327B-s4340 [file RA-009-C9RA07327B-s4340.xyz]

  166
jmolscript: load "" {1 1 1} spacegroup "x,y,z" unitcell [{     14.693000     0.000000     0.000000 }, {     -7.346500    12.724511     0.000000 }, {      0.000000     0.000000    15.125000 }]
Tb     0.000000     8.482923    11.343750     1.952316
Tb     7.346500     4.241588    11.343750     1.952316
Tb     7.346500     4.241588     3.781250     1.952314
Tb     0.000000     8.482923     3.781250     1.952314
Cu    -3.673250     6.362256     7.562500     0.977007
Cu     7.346500     0.000000     7.562500     0.977016
Cu     3.673250     6.362256     7.562500     0.977007
Cu     3.673250     6.362256     0.000000     0.977003
Cu     7.346500     0.000000     0.000000     0.977011
Cu    -3.673250     6.362256     0.000000     0.977019
H     -3.481506    10.112169     9.979475     0.119405
H     -3.978864     9.110750    11.086625     0.107321
H      3.151648    10.683499     9.979475     0.119400
H      2.533073    11.614934    11.086625     0.107323
H      0.329858     4.653354     9.979475     0.119407
H      1.445791     4.723338    11.086625     0.107327
H     10.828006     2.612342     9.979475     0.119405
H     11.325364     3.613761    11.086625     0.107321
H      4.194851     2.041012     9.979475     0.119400
H      4.813427     1.109577    11.086625     0.107323
H      7.016642     8.071157     9.979475     0.119407
H      5.900709     8.001173    11.086625     0.107327
H      3.864994     2.612342    12.708025     0.119404
H      3.367636     3.613761    11.600875     0.107321
H     10.498149     2.041012    12.708025     0.119400
H      9.879573     1.109577    11.600875     0.107322
H      7.676358     8.071157    12.708025     0.119407
H      8.792291     8.001173    11.600875     0.107326
H      3.481506    10.112169    12.708025     0.119404
H      3.978864     9.110750    11.600875     0.107321
H     -3.151649    10.683499    12.708025     0.119400
H     -2.533073    11.614934    11.600875     0.107322
H     -0.329858     4.653354    12.708025     0.119407
H     -1.445791     4.723338    11.600875     0.107326
H     10.828006     2.612342     5.145525     0.119405
H     11.325364     3.613761     4.038375     0.107321
H      4.194851     2.041012     5.145525     0.119401
H      4.813427     1.109577     4.038375     0.107323
H      7.016642     8.071157     5.145525     0.119407
H      5.900709     8.001173     4.038375     0.107327
H     -3.481506    10.112169     5.145525     0.119405
H     -3.978864     9.110750     4.038375     0.107321
H      3.151648    10.683499     5.145525     0.119401
H      2.533073    11.614934     4.038375     0.107323
H      0.329858     4.653354     5.145525     0.119407
H      1.445791     4.723338     4.038375     0.107327
H      3.481506    10.112169     2.416975     0.119405
H      3.978864     9.110750     3.524125     0.107321
H     -3.151649    10.683499     2.416975     0.119401
H     -2.533073    11.614934     3.524125     0.107322
H     -0.329858     4.653354     2.416975     0.119407
H     -1.445791     4.723338     3.524125     0.107326
H      3.864994     2.612342     2.416975     0.119405
H      3.367636     3.613761     3.524125     0.107321
H     10.498149     2.041012     2.416975     0.119401
H      9.879573     1.109577     3.524125     0.107322
H      7.676358     8.071157     2.416975     0.119407
H      8.792291     8.001173     3.524125     0.107326
C     -2.816648     8.202220     9.668808     0.665939
C     -3.220706     9.360150    10.534562    -0.153279
C      1.165155    11.062690     9.668808     0.665950
C      2.369981    10.833649    10.534562    -0.153278
C      1.651493     6.184112     9.668808     0.665933
C      0.850725     5.255223    10.534562    -0.153257
C     10.163148     4.522291     9.668808     0.665939
C     10.567206     3.364361    10.534562    -0.153279
C      6.181345     1.661821     9.668808     0.665950
C      4.976519     1.890862    10.534562    -0.153278
C      5.695007     6.540399     9.668808     0.665933
C      6.495775     7.469288    10.534562    -0.153257
C      4.529852     4.522291    13.018693     0.665937
C      4.125794     3.364361    12.152937    -0.153279
C      8.511655     1.661821    13.018693     0.665952
C      9.716481     1.890862    12.152937    -0.153277
C      8.997993     6.540399    13.018693     0.665933
C      8.197225     7.469288    12.152937    -0.153257
C      2.816648     8.202220    13.018693     0.665937
C      3.220706     9.360150    12.152937    -0.153279
C     -1.165155    11.062690    13.018693     0.665952
C     -2.369981    10.833649    12.152937    -0.153277
C     -1.651493     6.184112    13.018693     0.665933
C     -0.850725     5.255223    12.152937    -0.153258
C     10.163148     4.522291     5.456193     0.665939
C     10.567206     3.364361     4.590438    -0.153279
C      6.181345     1.661821     5.456193     0.665950
C      4.976519     1.890862     4.590438    -0.153278
C      5.695007     6.540399     5.456193     0.665933
C      6.495775     7.469288     4.590438    -0.153257
C     -2.816648     8.202220     5.456193     0.665939
C     -3.220706     9.360150     4.590438    -0.153279
C      1.165155    11.062690     5.456193     0.665950
C      2.369981    10.833649     4.590438    -0.153278
C      1.651493     6.184112     5.456193     0.665933
C      0.850725     5.255223     4.590438    -0.153257
C      2.816648     8.202220     2.106307     0.665937
C      3.220706     9.360150     2.972063    -0.153279
C     -1.165155    11.062690     2.106307     0.665952
C     -2.369981    10.833649     2.972063    -0.153278
C     -1.651493     6.184112     2.106307     0.665933
C     -0.850725     5.255223     2.972063    -0.153258
C      4.529852     4.522291     2.106307     0.665937
C      4.125794     3.364361     2.972063    -0.153279
C      8.511655     1.661821     2.106307     0.665952
C      9.716481     1.890862     2.972063    -0.153277
C      8.997993     6.540399     2.106307     0.665933
C      8.197225     7.469288     2.972063    -0.153258
O     -1.636653     7.796053     9.739441    -0.630211
O     -3.712774     7.758134     8.924658    -0.564966
O      0.223407    10.243868     9.739441    -0.630217
O      1.228629    12.060801     8.924658    -0.564977
O      1.413246     7.409101     9.739441    -0.630209
O      2.484146     5.630087     8.924658    -0.564961
O      8.983153     4.928458     9.739441    -0.630212
O     11.059274     4.966377     8.924658    -0.564966
O      7.123093     2.480643     9.739441    -0.630217
O      6.117871     0.663710     8.924658    -0.564977
O      5.933254     5.315410     9.739441    -0.630209
O      4.862354     7.094424     8.924658    -0.564961
O      5.709847     4.928458    12.948059    -0.630211
O      3.633726     4.966377    13.762842    -0.564965
O      7.569907     2.480643    12.948059    -0.630217
O      8.575129     0.663710    13.762842    -0.564977
O      8.759746     5.315410    12.948059    -0.630210
O      9.830646     7.094424    13.762842    -0.564962
O      1.636653     7.796053    12.948059    -0.630211
O      3.712774     7.758134    13.762842    -0.564965
O     -0.223407    10.243868    12.948059    -0.630217
O     -1.228629    12.060801    13.762842    -0.564977
O     -1.413246     7.409101    12.948059    -0.630210
O     -2.484146     5.630087    13.762842    -0.564962
O      8.983153     4.928458     5.385559    -0.630211
O     11.059274     4.966377     6.200342    -0.564966
O      7.123093     2.480643     5.385559    -0.630217
O      6.117871     0.663710     6.200342    -0.564977
O      5.933254     5.315410     5.385559    -0.630209
O      4.862354     7.094424     6.200342    -0.564960
O     -1.636653     7.796053     5.385559    -0.630211
O     -3.712774     7.758134     6.200342    -0.564966
O      0.223407    10.243868     5.385559    -0.630217
O      1.228629    12.060801     6.200342    -0.564977
O      1.413246     7.409101     5.385559    -0.630209
O      2.484146     5.630087     6.200342    -0.564960
O      1.636653     7.796053     2.176941    -0.630211
O      3.712774     7.758134     1.362157    -0.564965
O     -0.223407    10.243868     2.176941    -0.630217
O     -1.228629    12.060801     1.362157    -0.564977
O     -1.413246     7.409101     2.176941    -0.630210
O     -2.484146     5.630087     1.362157    -0.564962
O      5.709847     4.928458     2.176941    -0.630211
O      3.633726     4.966377     1.362157    -0.564965
O      7.569907     2.480643     2.176941    -0.630217
O      8.575129     0.663710     1.362157    -0.564977
O      8.759746     5.315410     2.176941    -0.630210
O      9.830646     7.094424     1.362157    -0.564962
O     -2.139668     9.718345    11.343750    -0.227681
O      2.139668     9.718345    11.343750    -0.227681
O     -0.000000     6.012331    11.343750    -0.227767
O      9.486168     3.006166    11.343750    -0.227681
O      5.206832     3.006166    11.343750    -0.227681
O      7.346500     6.712180    11.343750    -0.227767
O      9.486168     3.006166     3.781250    -0.227681
O      5.206832     3.006166     3.781250    -0.227681
O      7.346500     6.712180     3.781250    -0.227767
O     -2.139668     9.718345     3.781250    -0.227681
O      2.139668     9.718345     3.781250    -0.227681
O     -0.000000     6.012331     3.781250    -0.227767

The following XYZ coordinates are in angstroms. Other properties are in atomic units.
The sperically averaged electron density of each atom fit to a function of the form exp(a - br)
eigen_1, eigen_2 and eigen_3 are the three eigenvalues of traceless quadrupole moment tensor
  atom number  atomic symbol              X              Y              Z     net charge C6 coefficient C8 coefficient C10 coefficient fluctuating dipole atomic polarizability isotropic forcefield polarizability              a              b squared Pearson coefficient          <r^3>          <r^4>         wp_QDO          m_QDO          q_QDO       dipole_x       dipole_y       dipole_z         dipole            Qxy            Qxz            Qyz     Q(x^2-y^2)  Q(3z^2 - R^2)        eigen_1        eigen_2        eigen_3 static polarizability      alpha(xx)      alpha(xy)      alpha(xz)      alpha(yy)      alpha(yz)      alpha(zz) atomic spin moment
            1             Tb       0.000000       8.482923      11.343750       1.952316     156.912151 0.39646018E+04  0.14257258E+06                                18.701938                           16.841452       2.691335       2.538164                    0.999680      77.031606     180.549153       0.634861       0.268282      -1.349473       0.000002      -0.000101       0.000000       0.000101      -0.000000      -0.000004      -0.000001      -0.000236       0.526816      -0.087921      -0.087685       0.175605             20.441735      22.136131      -0.000075       0.000152      22.136002       0.000127      17.053073          -0.001228
            2             Tb       7.346500       4.241588      11.343750       1.952316     156.912152 0.39646018E+04  0.14257258E+06                                18.701938                           16.841452       2.691335       2.538164                    0.999680      77.031606     180.549152       0.634861       0.268282      -1.349473      -0.000002       0.000101      -0.000000       0.000101      -0.000000       0.000004       0.000001      -0.000236       0.526816      -0.087921      -0.087685       0.175605             20.441735      22.136131      -0.000075      -0.000152      22.136002      -0.000127      17.053073          -0.001228
            3             Tb       7.346500       4.241588       3.781250       1.952314     156.912283 0.39646054E+04  0.14257275E+06                                18.701965                           16.841474       2.691335       2.538163                    0.999680      77.031634     180.549301       0.634860       0.268282      -1.349472      -0.000002       0.000101       0.000000       0.000101      -0.000000      -0.000004      -0.000001      -0.000236       0.526816      -0.087921      -0.087685       0.175605             20.441766      22.136163      -0.000075       0.000152      22.136035       0.000127      17.053100          -0.001228
            4             Tb       0.000000       8.482923       3.781250       1.952314     156.912282 0.39646054E+04  0.14257275E+06                                18.701965                           16.841474       2.691335       2.538163                    0.999680      77.031634     180.549299       0.634860       0.268282      -1.349472       0.000002      -0.000101      -0.000000       0.000101      -0.000000       0.000004       0.000001      -0.000236       0.526816      -0.087921      -0.087685       0.175605             20.441765      22.136163      -0.000075      -0.000152      22.136034      -0.000127      17.053099          -0.001228
            5             Cu      -3.673250       6.362256       7.562500       0.977007      52.690995 0.72530835E+03  0.18072784E+05                                12.160372                            9.258852       1.102828       2.311523                    0.996997      37.661152      88.734613       0.554601       0.443224      -1.123494      -0.000000      -0.000000       0.000000       0.000000      -0.044921      -0.000000       0.000000      -0.192720       0.128101      -0.127666       0.042700       0.084966             15.498496       8.476013       4.413909       0.000000      15.181698       0.000000      22.837776           0.746239
            6             Cu       7.346500       0.000000       7.562500       0.977016      52.686768 0.72524700E+03  0.18070837E+05                                12.159642                            9.258382       1.102812       2.311520                    0.996998      37.660380      88.731185       0.554624       0.443216      -1.123501       0.000000      -0.000000      -0.000000       0.000000      -0.060981       0.000000       0.000000       0.174157       0.128086      -0.127656       0.042695       0.084960             15.497476       9.682236      -5.110283      -0.000000      13.974066       0.000000      22.836126           0.746239
            7             Cu       3.673250       6.362256       7.562500       0.977007      52.690048 0.72529107E+03  0.18072226E+05                                12.160184                            9.258697       1.102861       2.311532                    0.996998      37.660993      88.733605       0.554611       0.443219      -1.123498      -0.000000       0.000000       0.000000       0.000000       0.105901      -0.000000      -0.000000       0.018595       0.128113      -0.127660       0.042704       0.084956             15.498315      17.327664       0.696678       0.000000       6.329784      -0.000000      22.837498           0.746240
            8             Cu       3.673250       6.362256       0.000000       0.977003      52.691118 0.72530806E+03  0.18072773E+05                                12.160393                            9.258846       1.102778       2.311503                    0.996998      37.661157      88.734581       0.554602       0.443223      -1.123495       0.000000       0.000000      -0.000000       0.000000       0.044899       0.000000       0.000000      -0.192724       0.128110      -0.127661       0.042703       0.084957             15.498570       8.476038      -4.413952      -0.000000      15.181760       0.000000      22.837913           0.746234
            9             Cu       7.346500       0.000000       0.000000       0.977011      52.691651 0.72531574E+03  0.18073024E+05                                12.160505                            9.258921       1.102764       2.311503                    0.996997      37.661165      88.734932       0.554597       0.443226      -1.123492       0.000000      -0.000000      -0.000000       0.000000       0.060990      -0.000000      -0.000000       0.174176       0.128110      -0.127673       0.042703       0.084969             15.498695       9.682875       5.110715      -0.000000      13.975157      -0.000000      22.838052           0.746239
           10             Cu      -3.673250       6.362256       0.000000       0.977019      52.684768 0.72521800E+03  0.18069908E+05                                12.159270                            9.258143       1.102948       2.311566                    0.996999      37.660065      88.729531       0.554636       0.443211      -1.123506       0.000000      -0.000000      -0.000000       0.000000      -0.105895       0.000000       0.000000       0.018541       0.128075      -0.127645       0.042692       0.084954             15.496979      17.326189      -0.696663       0.000000       6.329396       0.000000      22.835353           0.746245
           11              H      -3.481506      10.112169       9.979475       0.119405       1.233350 0.98618262E+01  0.10048803E+03                                 1.828775                            1.781173      -0.738039       2.529159                    0.999692       3.311404       8.990633       0.498268       1.206385      -0.730397      -0.000893       0.025241      -0.021097       0.032909       0.006965       0.005096      -0.004888       0.000021       0.003987      -0.011511       0.005194       0.006317              1.830849       1.527186      -0.069287       0.151018       2.107297      -0.345726       1.858063          -0.000223
           12              H      -3.978864       9.110750      11.086625       0.107321       1.118889 0.84459634E+01  0.83854456E+02                                 1.771714                            1.685502      -0.898963       2.440109                    0.997884       3.571297       9.978911       0.489090       1.261364      -0.713138      -0.016947      -0.012571       0.021211       0.029919       0.005930       0.002712      -0.003090       0.002313       0.023906      -0.010920       0.002055       0.008865              1.819638       2.148322       0.421279      -0.405942       1.623309      -0.149551       1.687282          -0.000167
           13              H       3.151648      10.683499       9.979475       0.119400       1.233328 0.98615641E+01  0.10048429E+03                                 1.828716                            1.781118      -0.738063       2.529143                    0.999692       3.311397       8.990448       0.498291       1.206343      -0.730407       0.022307      -0.011844      -0.021097       0.032908      -0.003472      -0.006784      -0.001975      -0.012070       0.003980      -0.011512       0.005196       0.006316              1.830789       2.022202      -0.216540      -0.374898       1.612162       0.042076       1.858003          -0.000223
           14              H       2.533073      11.614934      11.086625       0.107323       1.118880 0.84458624E+01  0.83853055E+02                                 1.771690                            1.685480      -0.898974       2.440105                    0.997884       3.571274       9.978766       0.489099       1.261347      -0.713142      -0.002414       0.020962       0.021211       0.029919      -0.001963      -0.004032      -0.000804      -0.011427       0.023906      -0.010920       0.002055       0.008865              1.819613       1.389708       0.016699       0.073454       2.381873       0.426323       1.687260          -0.000167
           15              H       0.329858       4.653354       9.979475       0.119407       1.233302 0.98613283E+01  0.10048155E+03                                 1.828715                            1.781117      -0.738008       2.529176                    0.999692       3.311348       8.990376       0.498281       1.206371      -0.730400      -0.021412      -0.013397      -0.021096       0.032909      -0.003493       0.001681       0.006862       0.012046       0.003974      -0.011512       0.005194       0.006318              1.830788       1.902196       0.285823       0.223885       1.732167       0.303635       1.857999          -0.000223
           16              H       1.445791       4.723338      11.086625       0.107327       1.118836 0.84454370E+01  0.83847578E+02                                 1.771628                            1.685425      -0.898931       2.440130                    0.997885       3.571179       9.978349       0.489113       1.261328      -0.713146       0.019360      -0.008391       0.021212       0.029920      -0.003967       0.001319       0.003895       0.009111       0.023907      -0.010920       0.002054       0.008866              1.819547       2.119283      -0.437945       0.332462       1.652155      -0.276760       1.687201          -0.000167
           17              H      10.828006       2.612342       9.979475       0.119405       1.233350 0.98618262E+01  0.10048803E+03                                 1.828775                            1.781173      -0.738039       2.529158                    0.999692       3.311404       8.990633       0.498268       1.206385      -0.730397       0.000893      -0.025241      -0.021097       0.032909       0.006965      -0.005096       0.004888       0.000021       0.003987      -0.011511       0.005194       0.006317              1.830849       1.527186      -0.069287      -0.151018       2.107297       0.345726       1.858063          -0.000223
           18              H      11.325364       3.613761      11.086625       0.107321       1.118889 0.84459634E+01  0.83854456E+02                                 1.771714                            1.685502      -0.898963       2.440109                    0.997884       3.571297       9.978911       0.489090       1.261364      -0.713138       0.016947       0.012571       0.021211       0.029919       0.005930      -0.002712       0.003090       0.002313       0.023906      -0.010920       0.002055       0.008865              1.819638       2.148322       0.421279       0.405942       1.623309       0.149551       1.687282          -0.000167
           19              H       4.194851       2.041012       9.979475       0.119400       1.233329 0.98615778E+01  0.10048446E+03                                 1.828717                            1.781119      -0.738063       2.529143                    0.999692       3.311398       8.990453       0.498290       1.206343      -0.730406      -0.022307       0.011844      -0.021097       0.032908      -0.003472       0.006784       0.001975      -0.012070       0.003980      -0.011512       0.005196       0.006316              1.830790       2.022205      -0.216540       0.374898       1.612163      -0.042076       1.858004          -0.000223
           20              H       4.813427       1.109577      11.086625       0.107323       1.118880 0.84458670E+01  0.83853109E+02                                 1.771690                            1.685480      -0.898974       2.440105                    0.997884       3.571275       9.978768       0.489099       1.261346      -0.713142       0.002414      -0.020962       0.021211       0.029919      -0.001963       0.004032       0.000804      -0.011427       0.023906      -0.010920       0.002055       0.008865              1.819613       1.389708       0.016699      -0.073454       2.381873      -0.426323       1.687260          -0.000167
           21              H       7.016642       8.071157       9.979475       0.119407       1.233302 0.98613251E+01  0.10048151E+03                                 1.828715                            1.781117      -0.738008       2.529176                    0.999692       3.311347       8.990374       0.498281       1.206372      -0.730400       0.021412       0.013397      -0.021096       0.032909      -0.003493      -0.001681      -0.006862       0.012046       0.003974      -0.011511       0.005194       0.006318              1.830788       1.902197       0.285823      -0.223885       1.732167      -0.303635       1.858000          -0.000223
           22              H       5.900709       8.001173      11.086625       0.107327       1.118836 0.84454370E+01  0.83847578E+02                                 1.771628                            1.685425      -0.898931       2.440130                    0.997885       3.571179       9.978349       0.489113       1.261328      -0.713146      -0.019360       0.008391       0.021212       0.029920      -0.003967      -0.001319      -0.003895       0.009111       0.023907      -0.010920       0.002054       0.008866              1.819547       2.119283      -0.437945      -0.332462       1.652155       0.276760       1.687201          -0.000167
           23              H       3.864994       2.612342      12.708025       0.119404       1.233351 0.98618417E+01  0.10048815E+03                                 1.828769                            1.781168      -0.738050       2.529154                    0.999692       3.311412       8.990631       0.498272       1.206377      -0.730399      -0.000896      -0.025241       0.021096       0.032909      -0.006962      -0.005101      -0.004886       0.000025       0.003976      -0.011511       0.005193       0.006317              1.830843       1.527183       0.069288      -0.151018       2.107290      -0.345723       1.858056          -0.000223
           24              H       3.367636       3.613761      11.600875       0.107321       1.118867 0.84457264E+01  0.83851100E+02                                 1.771652                            1.685447      -0.898962       2.440110                    0.997884       3.571236       9.978520       0.489114       1.261318      -0.713148      -0.016947       0.012571      -0.021212       0.029919      -0.005929      -0.002712      -0.003090       0.002313       0.023906      -0.010919       0.002054       0.008865              1.819572       2.148236      -0.421255       0.405921       1.623254      -0.149545       1.687226          -0.000167
           25              H      10.498149       2.041012      12.708025       0.119400       1.233367 0.98619990E+01  0.10049017E+03                                 1.828786                            1.781183      -0.738049       2.529150                    0.999692       3.311436       8.990720       0.498269       1.206378      -0.730399       0.022305       0.011846       0.021097       0.032908       0.003473       0.006781      -0.001970      -0.012075       0.003988      -0.011511       0.005194       0.006317              1.830860       2.022285       0.216554       0.374919       1.612220       0.042077       1.858075          -0.000223
           26              H       9.879573       1.109577      11.600875       0.107322       1.118890 0.84459714E+01  0.83854599E+02                                 1.771719                            1.685505      -0.898969       2.440107                    0.997884       3.571301       9.978943       0.489088       1.261369      -0.713137      -0.002415      -0.020962      -0.021211       0.029919       0.001964       0.004032      -0.000804      -0.011428       0.023906      -0.010921       0.002055       0.008865              1.819644       1.389727      -0.016698      -0.073456       2.381919       0.426335       1.687287          -0.000167
           27              H       7.676358       8.071157      12.708025       0.119407       1.233264 0.98609175E+01  0.10047605E+03                                 1.828655                            1.781062      -0.738012       2.529174                    0.999692       3.311302       8.990117       0.498298       1.206346      -0.730406      -0.021412       0.013397       0.021097       0.032910       0.003491      -0.001681       0.006863       0.012046       0.003978      -0.011512       0.005196       0.006316              1.830728       1.902132      -0.285807      -0.223877       1.732110       0.303620       1.857942          -0.000223
           28              H       8.792291       8.001173      11.600875       0.107326       1.118849 0.84455714E+01  0.83849466E+02                                 1.771661                            1.685454      -0.898938       2.440126                    0.997885       3.571217       9.978574       0.489101       1.261352      -0.713141       0.019360       0.008391      -0.021212       0.029920       0.003967      -0.001319       0.003895       0.009113       0.023907      -0.010920       0.002054       0.008866              1.819582       2.119330       0.437961      -0.332469       1.652188      -0.276767       1.687228          -0.000167
           29              H       3.481506      10.112169      12.708025       0.119404       1.233351 0.98618417E+01  0.10048815E+03                                 1.828769                            1.781168      -0.738050       2.529154                    0.999692       3.311412       8.990631       0.498272       1.206377      -0.730399       0.000896       0.025241       0.021096       0.032909      -0.006962       0.005101       0.004886       0.000025       0.003976      -0.011511       0.005193       0.006317              1.830843       1.527183       0.069288       0.151018       2.107290       0.345723       1.858056          -0.000223
           30              H       3.978864       9.110750      11.600875       0.107321       1.118867 0.84457260E+01  0.83851097E+02                                 1.771652                            1.685447      -0.898962       2.440110                    0.997884       3.571236       9.978521       0.489114       1.261318      -0.713148       0.016947      -0.012571      -0.021212       0.029919      -0.005929       0.002712       0.003090       0.002313       0.023906      -0.010919       0.002054       0.008865              1.819572       2.148236      -0.421255      -0.405921       1.623254       0.149545       1.687226          -0.000167
           31              H      -3.151649      10.683499      12.708025       0.119400       1.233367 0.98619974E+01  0.10049015E+03                                 1.828785                            1.781183      -0.738049       2.529150                    0.999692       3.311436       8.990718       0.498269       1.206378      -0.730399      -0.022305      -0.011846       0.021097       0.032908       0.003473      -0.006781       0.001970      -0.012075       0.003988      -0.011511       0.005194       0.006317              1.830859       2.022285       0.216554      -0.374919       1.612219      -0.042077       1.858074          -0.000223
           32              H      -2.533073      11.614934      11.600875       0.107322       1.118890 0.84459710E+01  0.83854596E+02                                 1.771720                            1.685506      -0.898970       2.440107                    0.997884       3.571301       9.978944       0.489088       1.261369      -0.713137       0.002415       0.020962      -0.021211       0.029919       0.001964      -0.004032       0.000804      -0.011428       0.023906      -0.010921       0.002055       0.008865              1.819644       1.389727      -0.016698       0.073456       2.381919      -0.426335       1.687287          -0.000167
           33              H      -0.329858       4.653354      12.708025       0.119407       1.233264 0.98609175E+01  0.10047605E+03                                 1.828655                            1.781062      -0.738011       2.529174                    0.999692       3.311302       8.990117       0.498298       1.206346      -0.730406       0.021412      -0.013397       0.021097       0.032910       0.003491       0.001681      -0.006863       0.012046       0.003978      -0.011512       0.005196       0.006316              1.830728       1.902132      -0.285807       0.223877       1.732110      -0.303620       1.857942          -0.000223
           34              H      -1.445791       4.723338      11.600875       0.107326       1.118849 0.84455718E+01  0.83849469E+02                                 1.771661                            1.685454      -0.898938       2.440126                    0.997885       3.571217       9.978573       0.489101       1.261352      -0.713141      -0.019360      -0.008391      -0.021212       0.029920       0.003967       0.001319      -0.003895       0.009113       0.023907      -0.010920       0.002054       0.008866              1.819582       2.119330       0.437961       0.332469       1.652188       0.276767       1.687228          -0.000167
           35              H      10.828006       2.612342       5.145525       0.119405       1.233348 0.98618109E+01  0.10048783E+03                                 1.828773                            1.781171      -0.738038       2.529159                    0.999692       3.311402       8.990624       0.498268       1.206385      -0.730397       0.000893      -0.025241       0.021097       0.032909       0.006965       0.005096      -0.004888       0.000021       0.003987      -0.011511       0.005194       0.006317              1.830847       1.527185      -0.069287       0.151018       2.107295      -0.345726       1.858061          -0.000223
           36              H      11.325364       3.613761       4.038375       0.107321       1.118889 0.84459640E+01  0.83854458E+02                                 1.771713                            1.685501      -0.898964       2.440109                    0.997884       3.571297       9.978909       0.489090       1.261363      -0.713138       0.016947       0.012571      -0.021211       0.029919       0.005930       0.002712      -0.003090       0.002313       0.023906      -0.010920       0.002055       0.008865              1.819637       2.148321       0.421279      -0.405942       1.623308      -0.149551       1.687282          -0.000167
           37              H       4.194851       2.041012       5.145525       0.119401       1.233327 0.98615650E+01  0.10048430E+03                                 1.828716                            1.781118      -0.738062       2.529143                    0.999692       3.311396       8.990446       0.498291       1.206343      -0.730407      -0.022307       0.011844       0.021097       0.032908      -0.003471      -0.006784      -0.001975      -0.012070       0.003980      -0.011512       0.005196       0.006316              1.830789       2.022203      -0.216540      -0.374897       1.612162       0.042076       1.858002          -0.000223
           38              H       4.813427       1.109577       4.038375       0.107323       1.118880 0.84458619E+01  0.83853049E+02                                 1.771690                            1.685480      -0.898974       2.440105                    0.997884       3.571274       9.978766       0.489099       1.261347      -0.713142       0.002414      -0.020962      -0.021211       0.029919      -0.001963      -0.004032      -0.000804      -0.011427       0.023906      -0.010920       0.002055       0.008865              1.819613       1.389708       0.016699       0.073454       2.381872       0.426323       1.687259          -0.000167
           39              H       7.016642       8.071157       5.145525       0.119407       1.233301 0.98613146E+01  0.10048137E+03                                 1.828713                            1.781116      -0.738008       2.529176                    0.999692       3.311346       8.990369       0.498281       1.206371      -0.730400       0.021412       0.013397       0.021096       0.032909      -0.003493       0.001681       0.006862       0.012046       0.003974      -0.011511       0.005194       0.006318              1.830786       1.902195       0.285822       0.223885       1.732166       0.303635       1.857998          -0.000223
           40              H       5.900709       8.001173       4.038375       0.107327       1.118836 0.84454368E+01  0.83847576E+02                                 1.771628                            1.685425      -0.898931       2.440130                    0.997885       3.571179       9.978349       0.489113       1.261328      -0.713146      -0.019360       0.008391      -0.021212       0.029920      -0.003967       0.001319       0.003895       0.009111       0.023907      -0.010920       0.002054       0.008866              1.819546       2.119283      -0.437945       0.332462       1.652155      -0.276760       1.687201          -0.000167
           41              H      -3.481506      10.112169       5.145525       0.119405       1.233348 0.98618117E+01  0.10048784E+03                                 1.828773                            1.781171      -0.738038       2.529159                    0.999692       3.311402       8.990625       0.498268       1.206385      -0.730397      -0.000893       0.025241       0.021097       0.032909       0.006965      -0.005096       0.004888       0.000021       0.003987      -0.011511       0.005194       0.006317              1.830847       1.527185      -0.069287      -0.151018       2.107295       0.345726       1.858062          -0.000223
           42              H      -3.978864       9.110750       4.038375       0.107321       1.118889 0.84459632E+01  0.83854453E+02                                 1.771714                            1.685502      -0.898964       2.440109                    0.997884       3.571297       9.978911       0.489090       1.261364      -0.713138      -0.016946      -0.012571      -0.021211       0.029919       0.005930      -0.002712       0.003090       0.002313       0.023906      -0.010920       0.002055       0.008865              1.819637       2.148322       0.421279       0.405942       1.623308       0.149551       1.687282          -0.000167
           43              H       3.151648      10.683499       5.145525       0.119401       1.233327 0.98615562E+01  0.10048419E+03                                 1.828715                            1.781117      -0.738062       2.529143                    0.999692       3.311396       8.990445       0.498291       1.206343      -0.730407       0.022307      -0.011844       0.021097       0.032908      -0.003472       0.006784       0.001975      -0.012070       0.003980      -0.011512       0.005196       0.006316              1.830788       2.022201      -0.216540       0.374897       1.612161      -0.042076       1.858002          -0.000223
           44              H       2.533073      11.614934       4.038375       0.107323       1.118880 0.84458618E+01  0.83853050E+02                                 1.771690                            1.685480      -0.898974       2.440105                    0.997884       3.571274       9.978767       0.489099       1.261347      -0.713142      -0.002414       0.020962      -0.021211       0.029919      -0.001963       0.004032       0.000804      -0.011427       0.023906      -0.010920       0.002055       0.008865              1.819613       1.389708       0.016699      -0.073454       2.381873      -0.426323       1.687260          -0.000167
           45              H       0.329858       4.653354       5.145525       0.119407       1.233301 0.98613202E+01  0.10048144E+03                                 1.828714                            1.781117      -0.738008       2.529176                    0.999692       3.311347       8.990372       0.498281       1.206371      -0.730400      -0.021412      -0.013397       0.021096       0.032909      -0.003493      -0.001681      -0.006862       0.012046       0.003974      -0.011511       0.005194       0.006318              1.830787       1.902195       0.285823      -0.223885       1.732166      -0.303635       1.857999          -0.000223
           46              H       1.445791       4.723338       4.038375       0.107327       1.118836 0.84454364E+01  0.83847573E+02                                 1.771628                            1.685425      -0.898931       2.440130                    0.997885       3.571179       9.978350       0.489113       1.261328      -0.713146       0.019360      -0.008391      -0.021212       0.029920      -0.003967      -0.001319      -0.003895       0.009111       0.023907      -0.010920       0.002054       0.008866              1.819547       2.119284      -0.437945      -0.332462       1.652155       0.276760       1.687201          -0.000167
           47              H       3.481506      10.112169       2.416975       0.119405       1.233350 0.98618300E+01  0.10048800E+03                                 1.828767                            1.781166      -0.738049       2.529154                    0.999692       3.311411       8.990625       0.498272       1.206376      -0.730399       0.000896       0.025241      -0.021096       0.032909      -0.006962      -0.005101      -0.004886       0.000025       0.003976      -0.011511       0.005193       0.006317              1.830841       1.527182       0.069288      -0.151018       2.107287      -0.345723       1.858054          -0.000223
           48              H       3.978864       9.110750       3.524125       0.107321       1.118867 0.84457259E+01  0.83851096E+02                                 1.771652                            1.685447      -0.898962       2.440110                    0.997884       3.571236       9.978521       0.489114       1.261318      -0.713148       0.016947      -0.012571       0.021212       0.029919      -0.005929      -0.002712      -0.003090       0.002313       0.023906      -0.010919       0.002054       0.008865              1.819572       2.148236      -0.421255       0.405921       1.623254      -0.149545       1.687226          -0.000167
           49              H      -3.151649      10.683499       2.416975       0.119401       1.233366 0.98619896E+01  0.10049005E+03                                 1.828784                            1.781182      -0.738048       2.529150                    0.999692       3.311435       8.990715       0.498269       1.206378      -0.730399      -0.022305      -0.011846      -0.021097       0.032908       0.003473       0.006781      -0.001970      -0.012075       0.003988      -0.011511       0.005194       0.006317              1.830858       2.022284       0.216553       0.374919       1.612219       0.042077       1.858073          -0.000223
           50              H      -2.533073      11.614934       3.524125       0.107322       1.118890 0.84459709E+01  0.83854595E+02                                 1.771720                            1.685506      -0.898970       2.440107                    0.997884       3.571301       9.978944       0.489088       1.261369      -0.713137       0.002415       0.020962       0.021211       0.029919       0.001964       0.004032      -0.000804      -0.011428       0.023906      -0.010921       0.002055       0.008865              1.819644       1.389727      -0.016698      -0.073456       2.381919       0.426335       1.687287          -0.000167
           51              H      -0.329858       4.653354       2.416975       0.119407       1.233263 0.98609079E+01  0.10047592E+03                                 1.828654                            1.781061      -0.738011       2.529174                    0.999692       3.311301       8.990111       0.498298       1.206346      -0.730406       0.021412      -0.013397      -0.021097       0.032910       0.003491      -0.001681       0.006863       0.012046       0.003978      -0.011512       0.005196       0.006316              1.830726       1.902131      -0.285807      -0.223877       1.732108       0.303620       1.857940          -0.000223
           52              H      -1.445791       4.723338       3.524125       0.107326       1.118848 0.84455673E+01  0.83849414E+02                                 1.771661                            1.685454      -0.898938       2.440126                    0.997885       3.571216       9.978570       0.489101       1.261352      -0.713141      -0.019360      -0.008391       0.021212       0.029920       0.003967      -0.001319       0.003895       0.009113       0.023907      -0.010920       0.002054       0.008866              1.819582       2.119329       0.437961      -0.332469       1.652188      -0.276767       1.687228          -0.000167
           53              H       3.864994       2.612342       2.416975       0.119405       1.233351 0.98618362E+01  0.10048809E+03                                 1.828769                            1.781168      -0.738049       2.529154                    0.999692       3.311411       8.990629       0.498272       1.206377      -0.730399      -0.000896      -0.025241      -0.021096       0.032909      -0.006962       0.005101       0.004886       0.000025       0.003976      -0.011511       0.005193       0.006317              1.830842       1.527183       0.069288       0.151018       2.107289       0.345723       1.858055          -0.000223
           54              H       3.367636       3.613761       3.524125       0.107321       1.118867 0.84457256E+01  0.83851094E+02                                 1.771653                            1.685447      -0.898962       2.440110                    0.997884       3.571236       9.978522       0.489113       1.261318      -0.713148      -0.016947       0.012571       0.021212       0.029919      -0.005929       0.002712       0.003090       0.002313       0.023906      -0.010919       0.002054       0.008865              1.819572       2.148237      -0.421255      -0.405921       1.623254       0.149545       1.687226          -0.000167
           55              H      10.498149       2.041012       2.416975       0.119401       1.233365 0.98619857E+01  0.10048999E+03                                 1.828783                            1.781181      -0.738048       2.529150                    0.999692       3.311435       8.990712       0.498270       1.206377      -0.730399       0.022305       0.011846      -0.021097       0.032908       0.003473      -0.006781       0.001970      -0.012075       0.003988      -0.011511       0.005194       0.006317              1.830857       2.022282       0.216553      -0.374918       1.612218      -0.042077       1.858072          -0.000223
           56              H       9.879573       1.109577       3.524125       0.107322       1.118890 0.84459713E+01  0.83854598E+02                                 1.771719                            1.685505      -0.898970       2.440107                    0.997884       3.571301       9.978943       0.489088       1.261369      -0.713137      -0.002415      -0.020962       0.021211       0.029919       0.001964      -0.004032       0.000804      -0.011428       0.023906      -0.010921       0.002055       0.008865              1.819644       1.389727      -0.016698       0.073456       2.381919      -0.426335       1.687287          -0.000167
           57              H       7.676358       8.071157       2.416975       0.119407       1.233263 0.98609071E+01  0.10047592E+03                                 1.828654                            1.781061      -0.738011       2.529174                    0.999692       3.311301       8.990112       0.498298       1.206346      -0.730406      -0.021412       0.013397      -0.021097       0.032910       0.003491       0.001681      -0.006863       0.012046       0.003978      -0.011512       0.005196       0.006316              1.830727       1.902131      -0.285807       0.223877       1.732108      -0.303620       1.857940          -0.000223
           58              H       8.792291       8.001173       3.524125       0.107326       1.118849 0.84455717E+01  0.83849468E+02                                 1.771661                            1.685454      -0.898938       2.440126                    0.997885       3.571217       9.978573       0.489101       1.261352      -0.713141       0.019360       0.008391       0.021212       0.029920       0.003967       0.001319      -0.003895       0.009113       0.023907      -0.010920       0.002054       0.008866              1.819582       2.119330       0.437961       0.332469       1.652188       0.276767       1.687228          -0.000167
           59              C      -2.816648       8.202220       9.668808       0.665939      21.089491 0.22756769E+03  0.46089212E+04                                 7.119933                            5.418184       0.003386       2.080338                    0.999560      21.168081      58.876522       0.625157       0.483758      -1.012116       0.010556      -0.034140      -0.040931       0.054335       0.032299      -0.047178      -0.087081      -0.073377       0.093394      -0.074927      -0.055887       0.130815              8.337293       8.978440       1.134459       2.692936       7.696583       3.681908       8.336855           0.000332
           60              C      -3.220706       9.360150      10.534562      -0.153279      25.390583 0.36087779E+03  0.81262717E+04                                 7.497557                            6.244308       0.067213       2.026116                    0.998774      28.119717      80.013276       0.671329       0.405172      -1.067818       0.073010       0.035624       0.057249       0.099383       0.044928       0.029403      -0.009715       0.021773       0.074664      -0.066229       0.016656       0.049573              8.466064       7.550841       1.735299       1.245594       9.166354       2.744633       8.680998           0.007676
           61              C       1.165155      11.062690       9.668808       0.665950      21.090009 0.22757490E+03  0.46091177E+04                                 7.120143                            5.418340       0.003350       2.080322                    0.999560      21.168425      58.878382       0.625134       0.483771      -1.012106      -0.034853       0.007928      -0.040922       0.054334      -0.047910      -0.051823       0.084382      -0.019253       0.093374      -0.074910      -0.055882       0.130792              8.337539       7.034747      -0.012210       1.842247       9.640755      -4.173237       8.337115           0.000332
           62              C       2.369981      10.833649      10.534562      -0.153278      25.390717 0.36087921E+03  0.81263124E+04                                 7.497602                            6.244338       0.067206       2.026115                    0.998774      28.119755      80.013445       0.671324       0.405175      -1.067816      -0.005654      -0.081038       0.057254       0.099384      -0.013031      -0.023125      -0.020617      -0.088698       0.074647      -0.066228       0.016646       0.049582              8.466122       7.259660      -1.567207       1.754149       9.457642      -2.451077       8.681063           0.007676
           63              C       1.651493       6.184112       9.668808       0.665933      21.089933 0.22757331E+03  0.46090811E+04                                 7.120134                            5.418322       0.003377       2.080335                    0.999560      21.168463      58.878616       0.625135       0.483771      -1.012105       0.024293       0.026213      -0.040927       0.054335       0.015625       0.098996       0.002680       0.092622       0.093388      -0.074926      -0.055878       0.130804              8.337555       8.999889      -1.122356      -4.535316       7.675610       0.491241       8.337167           0.000332
           64              C       0.850725       5.255223      10.534562      -0.153257      25.390459 0.36087501E+03  0.81261995E+04                                 7.497573                            6.244320       0.067097       2.026086                    0.998773      28.119614      80.013123       0.671322       0.405177      -1.067814      -0.067359       0.045417       0.057256       0.099389      -0.031892      -0.006293       0.030329       0.066926       0.074653      -0.066228       0.016649       0.049579              8.466086      10.265319      -0.168148      -2.999777       6.451919      -0.293563       8.681022           0.007677
           65              C      10.163148       4.522291       9.668808       0.665939      21.089491 0.22756771E+03  0.46089216E+04                                 7.119933                            5.418184       0.003386       2.080338                    0.999560      21.168082      58.876524       0.625157       0.483758      -1.012116      -0.010556       0.034140      -0.040931       0.054335       0.032299       0.047178       0.087081      -0.073377       0.093394      -0.074927      -0.055887       0.130815              8.337292       8.978440       1.134459      -2.692935       7.696582      -3.681908       8.336854           0.000332
           66              C      10.567206       3.364361      10.534562      -0.153279      25.390581 0.36087777E+03  0.81262710E+04                                 7.497556                            6.244307       0.067213       2.026116                    0.998774      28.119716      80.013269       0.671329       0.405172      -1.067818      -0.073010      -0.035624       0.057249       0.099383       0.044928      -0.029403       0.009715       0.021773       0.074664      -0.066228       0.016656       0.049573              8.466063       7.550841       1.735298      -1.245594       9.166353      -2.744632       8.680997           0.007676
           67              C       6.181345       1.661821       9.668808       0.665950      21.090009 0.22757490E+03  0.46091175E+04                                 7.120143                            5.418340       0.003350       2.080322                    0.999560      21.168425      58.878383       0.625134       0.483771      -1.012106       0.034853      -0.007928      -0.040922       0.054334      -0.047910       0.051823      -0.084382      -0.019253       0.093374      -0.074910      -0.055882       0.130792              8.337539       7.034747      -0.012210      -1.842247       9.640755       4.173237       8.337116           0.000332
           68              C       4.976519       1.890862      10.534562      -0.153278      25.390732 0.36087946E+03  0.81263192E+04                                 7.497605                            6.244341       0.067206       2.026115                    0.998774      28.119757      80.013456       0.671324       0.405175      -1.067816       0.005654       0.081038       0.057254       0.099384      -0.013031       0.023125       0.020617      -0.088698       0.074647      -0.066228       0.016646       0.049582              8.466125       7.259665      -1.567208      -1.754151       9.457646       2.451079       8.681066           0.007676
           69              C       5.695007       6.540399       9.668808       0.665933      21.089936 0.22757333E+03  0.46090815E+04                                 7.120135                            5.418322       0.003377       2.080335                    0.999560      21.168464      58.878621       0.625135       0.483771      -1.012105      -0.024293      -0.026213      -0.040927       0.054335       0.015625      -0.098996      -0.002680       0.092622       0.093388      -0.074926      -0.055878       0.130804              8.337556       8.999890      -1.122356       4.535317       7.675611      -0.491241       8.337168           0.000332
           70              C       6.495775       7.469288      10.534562      -0.153257      25.390456 0.36087495E+03  0.81261978E+04                                 7.497572                            6.244320       0.067097       2.026086                    0.998773      28.119611      80.013112       0.671322       0.405177      -1.067814       0.067359      -0.045417       0.057256       0.099389      -0.031892       0.006293      -0.030329       0.066926       0.074653      -0.066228       0.016649       0.049579              8.466086      10.265318      -0.168148       2.999776       6.451919       0.293563       8.681021           0.007677
           71              C       4.529852       4.522291      13.018693       0.665937      21.089910 0.22757280E+03  0.46090656E+04                                 7.120114                            5.418307       0.003357       2.080328                    0.999560      21.168420      58.878356       0.625137       0.483769      -1.012107       0.010555       0.034142       0.040929       0.054335      -0.032295       0.047175      -0.087074      -0.073371       0.093389      -0.074923      -0.055881       0.130805              8.337521       8.978660      -1.134536      -2.693047       7.696798       3.682035       8.337106           0.000332
           72              C       4.125794       3.364361      12.152937      -0.153279      25.390735 0.36088061E+03  0.81263444E+04                                 7.497562                            6.244315       0.067200       2.026112                    0.998774      28.119835      80.013445       0.671332       0.405170      -1.067820       0.073007      -0.035623      -0.057250       0.099381      -0.044922      -0.029410      -0.009712       0.021779       0.074644      -0.066223       0.016645       0.049578              8.466068       7.550817      -1.735295      -1.245612       9.166373       2.744646       8.681013           0.007676
           73              C       8.511655       1.661821      13.018693       0.665952      21.089510 0.22756827E+03  0.46089407E+04                                 7.119965                            5.418210       0.003395       2.080338                    0.999560      21.168134      58.876919       0.625152       0.483761      -1.012113      -0.034852      -0.007926       0.040924       0.054335       0.047914       0.051826       0.084388      -0.019259       0.093383      -0.074915      -0.055888       0.130803              8.337331       7.034597       0.012202      -1.842198       9.640494      -4.173121       8.336902           0.000332
           74              C       9.716481       1.890862      12.152937      -0.153277      25.390618 0.36087693E+03  0.81262507E+04                                 7.497577                            6.244310       0.067223       2.026121                    0.998774      28.119689      80.013287       0.671327       0.405173      -1.067817      -0.005655       0.081039      -0.057253       0.099384       0.013034       0.023122      -0.020610      -0.088707       0.074661      -0.066232       0.016655       0.049578              8.466103       7.259656       1.567203      -1.754135       9.457613      -2.451070       8.681041           0.007676
           75              C       8.997993       6.540399      13.018693       0.665933      21.090015 0.22757488E+03  0.46091147E+04                                 7.120130                            5.418330       0.003361       2.080329                    0.999560      21.168415      58.878238       0.625137       0.483769      -1.012108       0.024293      -0.026212       0.040927       0.054335      -0.015626      -0.098996       0.002682       0.092623       0.093384      -0.074926      -0.055879       0.130804              8.337534       8.999846       1.122378       4.535278       7.675622       0.491241       8.337134           0.000332
           76              C       8.197225       7.469288      12.152937      -0.153257      25.390403 0.36087453E+03  0.81261898E+04                                 7.497591                            6.244342       0.067092       2.026084                    0.998773      28.119553      80.013083       0.671316       0.405180      -1.067811      -0.067360      -0.045418      -0.057256       0.099390       0.031890       0.006292       0.030329       0.066930       0.074659      -0.066229       0.016651       0.049579              8.466100      10.265340       0.168202       2.999765       6.451932      -0.293565       8.681028           0.007676
           77              C       2.816648       8.202220      13.018693       0.665937      21.089911 0.22757280E+03  0.46090657E+04                                 7.120115                            5.418308       0.003357       2.080328                    0.999560      21.168420      58.878358       0.625137       0.483769      -1.012107      -0.010555      -0.034142       0.040929       0.054335      -0.032295      -0.047175       0.087074      -0.073371       0.093389      -0.074923      -0.055881       0.130805              8.337522       8.978661      -1.134537       2.693048       7.696798      -3.682035       8.337107           0.000332
           78              C       3.220706       9.360150      12.152937      -0.153279      25.390736 0.36088063E+03  0.81263451E+04                                 7.497562                            6.244315       0.067200       2.026112                    0.998774      28.119836      80.013447       0.671332       0.405170      -1.067820      -0.073007       0.035623      -0.057250       0.099381      -0.044922       0.029410       0.009712       0.021779       0.074644      -0.066223       0.016645       0.049578              8.466068       7.550817      -1.735295       1.245612       9.166373      -2.744646       8.681013           0.007676
           79              C      -1.165155      11.062690      13.018693       0.665952      21.089511 0.22756828E+03  0.46089408E+04                                 7.119965                            5.418210       0.003395       2.080338                    0.999560      21.168134      58.876919       0.625152       0.483761      -1.012113       0.034852       0.007926       0.040924       0.054335       0.047914      -0.051826      -0.084388      -0.019258       0.093383      -0.074915      -0.055888       0.130803              8.337331       7.034597       0.012202       1.842198       9.640494       4.173121       8.336902           0.000332
           80              C      -2.369981      10.833649      12.152937      -0.153277      25.390616 0.36087690E+03  0.81262497E+04                                 7.497577                            6.244309       0.067223       2.026121                    0.998774      28.119687      80.013276       0.671327       0.405173      -1.067817       0.005655      -0.081039      -0.057253       0.099384       0.013034      -0.023122       0.020610      -0.088706       0.074661      -0.066232       0.016655       0.049578              8.466102       7.259655       1.567203       1.754135       9.457612       2.451069       8.681041           0.007676
           81              C      -1.651493       6.184112      13.018693       0.665933      21.090013 0.22757487E+03  0.46091144E+04                                 7.120130                            5.418330       0.003361       2.080329                    0.999560      21.168414      58.878237       0.625137       0.483769      -1.012108      -0.024293       0.026212       0.040927       0.054335      -0.015626       0.098996      -0.002682       0.092623       0.093384      -0.074926      -0.055879       0.130804              8.337534       8.999846       1.122377      -4.535278       7.675622      -0.491240       8.337134           0.000332
           82              C      -0.850725       5.255223      12.152937      -0.153258      25.390401 0.36087450E+03  0.81261890E+04                                 7.497591                            6.244342       0.067092       2.026085                    0.998773      28.119552      80.013081       0.671316       0.405180      -1.067811       0.067360       0.045418      -0.057256       0.099390       0.031890      -0.006292      -0.030329       0.066930       0.074659      -0.066229       0.016651       0.049579              8.466100      10.265340       0.168202      -2.999765       6.451932       0.293565       8.681028           0.007676
           83              C      10.163148       4.522291       5.456193       0.665939      21.089491 0.22756766E+03  0.46089203E+04                                 7.119933                            5.418184       0.003386       2.080338                    0.999560      21.168082      58.876525       0.625157       0.483758      -1.012116      -0.010556       0.034140       0.040931       0.054335       0.032299      -0.047178      -0.087081      -0.073377       0.093394      -0.074927      -0.055887       0.130815              8.337292       8.978444       1.134462       2.692940       7.696579       3.681906       8.336855           0.000332
           84              C      10.567206       3.364361       4.590438      -0.153279      25.390589 0.36087797E+03  0.81262766E+04                                 7.497558                            6.244309       0.067213       2.026116                    0.998774      28.119719      80.013278       0.671329       0.405172      -1.067818      -0.073010      -0.035624      -0.057249       0.099383       0.044928       0.029403      -0.009715       0.021773       0.074664      -0.066228       0.016656       0.049573              8.466066       7.550843       1.735300       1.245596       9.166353       2.744633       8.681001           0.007676
           85              C       6.181345       1.661821       5.456193       0.665950      21.090009 0.22757486E+03  0.46091168E+04                                 7.120143                            5.418340       0.003350       2.080322                    0.999560      21.168426      58.878387       0.625134       0.483771      -1.012106       0.034853      -0.007928       0.040922       0.054334      -0.047910      -0.051823       0.084382      -0.019253       0.093374      -0.074910      -0.055882       0.130793              8.337540       7.034742      -0.012209       1.842243       9.640760      -4.173240       8.337116           0.000332
           86              C       4.976519       1.890862       4.590438      -0.153278      25.390739 0.36087964E+03  0.81263244E+04                                 7.497606                            6.244343       0.067206       2.026115                    0.998774      28.119759      80.013463       0.671324       0.405175      -1.067816       0.005654       0.081038      -0.057254       0.099384      -0.013031      -0.023124      -0.020617      -0.088698       0.074647      -0.066228       0.016646       0.049582              8.466127       7.259663      -1.567208       1.754151       9.457649      -2.451081       8.681069           0.007676
           87              C       5.695007       6.540399       5.456193       0.665933      21.089935 0.22757328E+03  0.46090803E+04                                 7.120135                            5.418322       0.003377       2.080335                    0.999560      21.168464      58.878622       0.625135       0.483771      -1.012105      -0.024293      -0.026213       0.040927       0.054335       0.015625       0.098996       0.002680       0.092622       0.093388      -0.074926      -0.055878       0.130804              8.337556       8.999891      -1.122361      -4.535318       7.675610       0.491246       8.337168           0.000332
           88              C       6.495775       7.469288       4.590438      -0.153257      25.390464 0.36087516E+03  0.81262036E+04                                 7.497575                            6.244322       0.067097       2.026086                    0.998773      28.119615      80.013130       0.671321       0.405177      -1.067814       0.067359      -0.045417      -0.057256       0.099389      -0.031892      -0.006293       0.030329       0.066926       0.074653      -0.066228       0.016649       0.049579              8.466089      10.265321      -0.168150      -2.999779       6.451919      -0.293562       8.681026           0.007677
           89              C      -2.816648       8.202220       5.456193       0.665939      21.089490 0.22756764E+03  0.46089200E+04                                 7.119933                            5.418184       0.003386       2.080338                    0.999560      21.168081      58.876523       0.625157       0.483758      -1.012116       0.010556      -0.034140       0.040931       0.054335       0.032299       0.047178       0.087081      -0.073377       0.093394      -0.074927      -0.055887       0.130815              8.337293       8.978444       1.134462      -2.692940       7.696579      -3.681907       8.336856           0.000332
           90              C      -3.220706       9.360150       4.590438      -0.153279      25.390592 0.36087801E+03  0.81262778E+04                                 7.497559                            6.244310       0.067213       2.026116                    0.998774      28.119721      80.013288       0.671329       0.405172      -1.067818       0.073010       0.035624      -0.057249       0.099383       0.044928      -0.029404       0.009715       0.021773       0.074664      -0.066229       0.016656       0.049573              8.466067       7.550844       1.735301      -1.245596       9.166354      -2.744634       8.681002           0.007676
           91              C       1.165155      11.062690       5.456193       0.665950      21.090008 0.22757485E+03  0.46091165E+04                                 7.120143                            5.418340       0.003350       2.080322                    0.999560      21.168425      58.878385       0.625134       0.483771      -1.012106      -0.034853       0.007928       0.040922       0.054334      -0.047910       0.051823      -0.084382      -0.019253       0.093374      -0.074910      -0.055882       0.130793              8.337539       7.034742      -0.012209      -1.842244       9.640760       4.173240       8.337116           0.000332
           92              C       2.369981      10.833649       4.590438      -0.153278      25.390724 0.36087939E+03  0.81263173E+04                                 7.497604                            6.244340       0.067206       2.026115                    0.998774      28.119758      80.013460       0.671324       0.405175      -1.067816      -0.005654      -0.081038      -0.057254       0.099384      -0.013031       0.023124       0.020617      -0.088698       0.074647      -0.066228       0.016646       0.049582              8.466124       7.259659      -1.567207      -1.754149       9.457646       2.451079       8.681068           0.007676
           93              C       1.651493       6.184112       5.456193       0.665933      21.089934 0.22757327E+03  0.46090803E+04                                 7.120135                            5.418322       0.003377       2.080335                    0.999560      21.168464      58.878623       0.625134       0.483771      -1.012105       0.024293       0.026213       0.040927       0.054335       0.015625      -0.098996      -0.002680       0.092622       0.093388      -0.074926      -0.055878       0.130804              8.337556       8.999891      -1.122361       4.535317       7.675610      -0.491246       8.337168           0.000332
           94              C       0.850725       5.255223       4.590438      -0.153257      25.390465 0.36087517E+03  0.81262038E+04                                 7.497575                            6.244322       0.067097       2.026086                    0.998773      28.119616      80.013132       0.671321       0.405177      -1.067814      -0.067359       0.045417      -0.057256       0.099389      -0.031892       0.006293      -0.030329       0.066926       0.074653      -0.066228       0.016649       0.049579              8.466088      10.265320      -0.168151       2.999778       6.451919       0.293562       8.681025           0.007677
           95              C       2.816648       8.202220       2.106307       0.665937      21.089919 0.22757293E+03  0.46090687E+04                                 7.120117                            5.418309       0.003357       2.080328                    0.999560      21.168420      58.878357       0.625137       0.483769      -1.012107      -0.010555      -0.034142      -0.040929       0.054335      -0.032295       0.047175      -0.087074      -0.073371       0.093389      -0.074923      -0.055881       0.130805              8.337524       8.978661      -1.134536      -2.693049       7.696800       3.682037       8.337113           0.000332
           96              C       3.220706       9.360150       2.972063      -0.153279      25.390743 0.36088076E+03  0.81263486E+04                                 7.497563                            6.244317       0.067200       2.026112                    0.998774      28.119840      80.013462       0.671331       0.405170      -1.067820      -0.073007       0.035623       0.057250       0.099381      -0.044922      -0.029410      -0.009712       0.021779       0.074644      -0.066223       0.016645       0.049578              8.466070       7.550819      -1.735295      -1.245612       9.166374       2.744647       8.681015           0.007676
           97              C      -1.165155      11.062690       2.106307       0.665952      21.089517 0.22756839E+03  0.46089437E+04                                 7.119967                            5.418212       0.003395       2.080338                    0.999560      21.168134      58.876921       0.625152       0.483761      -1.012113       0.034852       0.007926      -0.040924       0.054335       0.047914       0.051826       0.084388      -0.019259       0.093383      -0.074915      -0.055888       0.130803              8.337334       7.034599       0.012202      -1.842199       9.640494      -4.173123       8.336908           0.000332
           98              C      -2.369981      10.833649       2.972063      -0.153278      25.390623 0.36087704E+03  0.81262539E+04                                 7.497579                            6.244311       0.067223       2.026120                    0.998774      28.119693      80.013303       0.671327       0.405174      -1.067817       0.005655      -0.081039       0.057253       0.099384       0.013034       0.023122      -0.020610      -0.088707       0.074661      -0.066232       0.016655       0.049578              8.466105       7.259657       1.567203      -1.754136       9.457615      -2.451070       8.681044           0.007676
           99              C      -1.651493       6.184112       2.106307       0.665933      21.090023 0.22757503E+03  0.46091183E+04                                 7.120132                            5.418331       0.003361       2.080329                    0.999560      21.168416      58.878241       0.625137       0.483769      -1.012108      -0.024293       0.026212      -0.040927       0.054335      -0.015626      -0.098996       0.002682       0.092622       0.093384      -0.074926      -0.055879       0.130804              8.337536       8.999847       1.122376       4.535280       7.675623       0.491240       8.337139           0.000332
          100              C      -0.850725       5.255223       2.972063      -0.153258      25.390405 0.36087459E+03  0.81261915E+04                                 7.497592                            6.244343       0.067092       2.026085                    0.998773      28.119554      80.013085       0.671316       0.405180      -1.067811       0.067360       0.045418       0.057256       0.099390       0.031890       0.006292       0.030329       0.066930       0.074659      -0.066229       0.016651       0.049578              8.466101      10.265340       0.168202       2.999766       6.451933      -0.293566       8.681029           0.007676
          101              C       4.529852       4.522291       2.106307       0.665937      21.089919 0.22757294E+03  0.46090692E+04                                 7.120117                            5.418309       0.003357       2.080328                    0.999560      21.168421      58.878360       0.625137       0.483769      -1.012107       0.010555       0.034142      -0.040929       0.054335      -0.032295      -0.047175       0.087074      -0.073371       0.093389      -0.074923      -0.055881       0.130805              8.337524       8.978661      -1.134535       2.693048       7.696800      -3.682037       8.337112           0.000332
          102              C       4.125794       3.364361       2.972063      -0.153279      25.390740 0.36088071E+03  0.81263474E+04                                 7.497562                            6.244316       0.067200       2.026112                    0.998774      28.119839      80.013460       0.671332       0.405170      -1.067820       0.073007      -0.035623       0.057250       0.099381      -0.044922       0.029410       0.009712       0.021779       0.074644      -0.066223       0.016645       0.049578              8.466068       7.550818      -1.735295       1.245611       9.166373      -2.744646       8.681014           0.007677
          103              C       8.511655       1.661821       2.106307       0.665952      21.089519 0.22756842E+03  0.46089443E+04                                 7.119968                            5.418212       0.003395       2.080338                    0.999560      21.168135      58.876924       0.625152       0.483761      -1.012113      -0.034852      -0.007926      -0.040924       0.054335       0.047914      -0.051826      -0.084388      -0.019259       0.093383      -0.074915      -0.055888       0.130803              8.337334       7.034599       0.012202       1.842199       9.640494       4.173123       8.336909           0.000332
          104              C       9.716481       1.890862       2.972063      -0.153277      25.390621 0.36087700E+03  0.81262525E+04                                 7.497578                            6.244310       0.067223       2.026120                    0.998774      28.119690      80.013287       0.671327       0.405173      -1.067817      -0.005655       0.081039       0.057253       0.099384       0.013034      -0.023122       0.020610      -0.088707       0.074661      -0.066232       0.016655       0.049578              8.466104       7.259656       1.567203       1.754136       9.457613       2.451070       8.681042           0.007676
          105              C       8.997993       6.540399       2.106307       0.665933      21.090022 0.22757500E+03  0.46091178E+04                                 7.120133                            5.418331       0.003361       2.080329                    0.999560      21.168415      58.878241       0.625137       0.483769      -1.012108       0.024293      -0.026212      -0.040927       0.054334      -0.015626       0.098996      -0.002682       0.092622       0.093384      -0.074926      -0.055879       0.130804              8.337537       8.999847       1.122377      -4.535281       7.675623      -0.491240       8.337140           0.000332
          106              C       8.197225       7.469288       2.972063      -0.153258      25.390409 0.36087466E+03  0.81261936E+04                                 7.497593                            6.244344       0.067092       2.026084                    0.998773      28.119558      80.013103       0.671316       0.405180      -1.067811      -0.067360      -0.045418       0.057256       0.099390       0.031890      -0.006292      -0.030329       0.066930       0.074659      -0.066229       0.016651       0.049579              8.466102      10.265342       0.168202      -2.999767       6.451934       0.293566       8.681031           0.007676
          107              O      -1.636653       7.796053       9.739441      -0.630211      36.459548 0.60619891E+03  0.15013348E+05                                 8.675726                            7.655314       0.313685       2.129084                    0.998039      28.853715      76.926933       0.682184       0.362528      -1.136460      -0.026212      -0.007002      -0.060742       0.066526      -0.003768      -0.036524      -0.091532       0.058943      -0.092454      -0.119730       0.036292       0.083438              9.223480      13.715078      -0.796437       2.379502       6.685202       0.486976       7.270160           0.000778
          108              O      -3.712774       7.758134       8.924658      -0.564966      38.350581 0.50653016E+03  0.11994584E+05                                 9.044623                            6.921233       0.425071       2.175001                    0.998976      27.621944      72.020292       0.729346       0.354644      -1.142672       0.039859      -0.001670       0.009950       0.041116       0.049554       0.016484      -0.021459      -0.038727       0.109277      -0.077264       0.029657       0.047608             11.029482      10.114631       4.059805       4.931767       9.484086       5.099956      13.489729           0.054244
          109              O       0.223407      10.243868       9.739441      -0.630217      36.457928 0.60616962E+03  0.15012426E+05                                 8.675438                            7.655105       0.313814       2.129145                    0.998041      28.853143      76.924646       0.682197       0.362526      -1.136463       0.007029       0.026210      -0.060729       0.066516       0.027403      -0.060994       0.077385      -0.022928      -0.092396      -0.119705       0.036283       0.083422              9.223120       9.132129       3.442024      -0.767872      11.267439      -2.303908       7.269792           0.000778
          110              O       1.228629      12.060801       8.924658      -0.564977      38.349303 0.50651304E+03  0.11994058E+05                                 9.044348                            6.921050       0.425077       2.174999                    0.998976      27.621843      72.019283       0.729367       0.354637      -1.142679      -0.021376      -0.033677       0.009948       0.041110      -0.041543      -0.026830      -0.003549      -0.066445       0.109276      -0.077257       0.029651       0.047606             11.029112       6.125657      -1.756821       1.950729      13.472448      -6.820723      13.489232           0.054245
          111              O       1.413246       7.409101       9.739441      -0.630209      36.460494 0.60622462E+03  0.15014176E+05                                 8.675955                            7.655543       0.313762       2.129109                    0.998041      28.853995      76.928704       0.682164       0.362535      -1.136453       0.019181      -0.019191      -0.060750       0.066534      -0.023642       0.097535       0.014132      -0.036003      -0.092450      -0.119734       0.036293       0.083442              9.223707       7.753276      -2.645844      -1.611605      12.647434       1.817202       7.270411           0.000778
          112              O       2.484146       5.630087       8.924658      -0.564961      38.350058 0.50651995E+03  0.11994277E+05                                 9.044529                            6.921141       0.425089       2.175009                    0.998976      27.621777      72.019557       0.729354       0.354642      -1.142674      -0.018481       0.035353       0.009951       0.041115      -0.008004       0.010344       0.025005       0.105174       0.109270      -0.077253       0.029648       0.047605             11.029394      13.157544      -2.302935      -6.882527       6.441030       1.721063      13.489608           0.054243
          113              O       8.983153       4.928458       9.739441      -0.630212      36.459551 0.60619897E+03  0.15013350E+05                                 8.675727                            7.655315       0.313685       2.129084                    0.998039      28.853716      76.926937       0.682184       0.362529      -1.136460       0.026212       0.007002      -0.060742       0.066526      -0.003768       0.036524       0.091532       0.058943      -0.092454      -0.119730       0.036292       0.083438              9.223481      13.715079      -0.796437      -2.379502       6.685203      -0.486976       7.270161           0.000778
          114              O      11.059274       4.966377       8.924658      -0.564966      38.350579 0.50653020E+03  0.11994586E+05                                 9.044623                            6.921233       0.425072       2.175001                    0.998976      27.621944      72.020292       0.729345       0.354644      -1.142672      -0.039859       0.001670       0.009950       0.041116       0.049554      -0.016484       0.021459      -0.038727       0.109277      -0.077264       0.029657       0.047608             11.029481      10.114632       4.059805      -4.931766       9.484087      -5.099954      13.489725           0.054244
          115              O       7.123093       2.480643       9.739441      -0.630217      36.457926 0.60616958E+03  0.15012424E+05                                 8.675437                            7.655105       0.313814       2.129145                    0.998041      28.853142      76.924643       0.682197       0.362526      -1.136463      -0.007029      -0.026210      -0.060729       0.066516       0.027403       0.060994      -0.077385      -0.022928      -0.092396      -0.119705       0.036283       0.083422              9.223120       9.132129       3.442024       0.767872      11.267439       2.303908       7.269792           0.000778
          116              O       6.117871       0.663710       8.924658      -0.564977      38.349307 0.50651307E+03  0.11994059E+05                                 9.044349                            6.921050       0.425077       2.174999                    0.998976      27.621843      72.019285       0.729367       0.354637      -1.142679       0.021376       0.033677       0.009948       0.041110      -0.041543       0.026830       0.003549      -0.066445       0.109277      -0.077257       0.029651       0.047606             11.029113       6.125657      -1.756821      -1.950729      13.472449       6.820724      13.489233           0.054245
          117              O       5.933254       5.315410       9.739441      -0.630209      36.460497 0.60622469E+03  0.15014178E+05                                 8.675955                            7.655543       0.313762       2.129109                    0.998041      28.853996      76.928709       0.682164       0.362535      -1.136453      -0.019181       0.019191      -0.060750       0.066534      -0.023642      -0.097535      -0.014132      -0.036003      -0.092450      -0.119734       0.036293       0.083442              9.223707       7.753276      -2.645845       1.611605      12.647435      -1.817202       7.270411           0.000778
          118              O       4.862354       7.094424       8.924658      -0.564961      38.350064 0.50651995E+03  0.11994277E+05                                 9.044530                            6.921141       0.425088       2.175009                    0.998976      27.621778      72.019560       0.729354       0.354642      -1.142674       0.018481      -0.035353       0.009951       0.041115      -0.008004      -0.010344      -0.025005       0.105174       0.109270      -0.077254       0.029648       0.047605             11.029396      13.157546      -2.302935       6.882529       6.441030      -1.721064      13.489611           0.054243
          119              O       5.709847       4.928458      12.948059      -0.630211      36.460040 0.60620996E+03  0.15013705E+05                                 8.675841                            7.655414       0.313710       2.129093                    0.998039      28.853807      76.927653       0.682175       0.362531      -1.136456      -0.026212       0.007004       0.060743       0.066527       0.003768       0.036525      -0.091523       0.058948      -0.092444      -0.119722       0.036289       0.083433              9.223600      13.715230       0.796423      -2.379559       6.685291       0.486980       7.270279           0.000778
          120              O       3.633726       4.966377      13.762842      -0.564965      38.350505 0.50652795E+03  0.11994519E+05                                 9.044607                            6.921207       0.425062       2.174998                    0.998976      27.621937      72.020236       0.729349       0.354643      -1.142673       0.039859       0.001670      -0.009949       0.041116      -0.049545      -0.016483      -0.021460      -0.038730       0.109274      -0.077256       0.029649       0.047607             11.029477      10.114625      -4.059815      -4.931779       9.484080       5.099954      13.489725           0.054244
          121              O       7.569907       2.480643      12.948059      -0.630217      36.458750 0.60618533E+03  0.15012922E+05                                 8.675612                            7.655240       0.313783       2.129135                    0.998041      28.853301      76.925508       0.682186       0.362530      -1.136459       0.007033      -0.026209       0.060728       0.066515      -0.027402       0.061011       0.077388      -0.022934      -0.092399      -0.119718       0.036286       0.083432              9.223334       9.132289      -3.442126       0.767919      11.267748      -2.304051       7.269967           0.000778
          122              O       8.575129       0.663710      13.762842      -0.564977      38.351412 0.50654335E+03  0.11994982E+05                                 9.044772                            6.921337       0.425055       2.174993                    0.998976      27.622186      72.021313       0.729337       0.354646      -1.142670      -0.021376       0.033677      -0.009949       0.041111       0.041547       0.026827      -0.003546      -0.066463       0.109286      -0.077265       0.029656       0.047609             11.029674       6.125936       1.756936      -1.950877      13.473112      -6.821141      13.489974           0.054244
          123              O       8.759746       5.315410      12.948059      -0.630210      36.459171 0.60619752E+03  0.15013311E+05                                 8.675663                            7.655305       0.313769       2.129110                    0.998041      28.853738      76.927093       0.682184       0.362528      -1.136460       0.019183       0.019189       0.060750       0.066534       0.023638      -0.097530       0.014125      -0.036006      -0.092458      -0.119728       0.036292       0.083437              9.223371       7.752978       2.645699       1.611477      12.647014       1.817054       7.270120           0.000778
          124              O       9.830646       7.094424      13.762842      -0.564962      38.347961 0.50649051E+03  0.11993380E+05                                 9.044110                            6.920870       0.425122       2.175019                    0.998976      27.621428      72.017531       0.729381       0.354635      -1.142682      -0.018481      -0.035352      -0.009950       0.041114       0.008004      -0.010341       0.025010       0.105173       0.109263      -0.077254       0.029652       0.047603             11.028822      13.156857       2.302827       6.882072       6.440767       1.720976      13.488842           0.054244
          125              O       1.636653       7.796053      12.948059      -0.630211      36.460038 0.60620993E+03  0.15013704E+05                                 8.675841                            7.655414       0.313710       2.129093                    0.998039      28.853807      76.927651       0.682175       0.362531      -1.136457       0.026212      -0.007004       0.060743       0.066527       0.003768      -0.036525       0.091523       0.058948      -0.092444      -0.119722       0.036289       0.083433              9.223600      13.715229       0.796423       2.379559       6.685290      -0.486980       7.270279           0.000778
          126              O       3.712774       7.758134      13.762842      -0.564965      38.350501 0.50652783E+03  0.11994515E+05                                 9.044606                            6.921205       0.425062       2.174998                    0.998976      27.621936      72.020230       0.729349       0.354643      -1.142673      -0.039859      -0.001670      -0.009949       0.041116      -0.049545       0.016483       0.021460      -0.038730       0.109274      -0.077256       0.029649       0.047607             11.029476      10.114623      -4.059814       4.931778       9.484078      -5.099954      13.489726           0.054244
          127              O      -0.223407      10.243868      12.948059      -0.630217      36.458749 0.60618531E+03  0.15012921E+05                                 8.675612                            7.655240       0.313783       2.129135                    0.998041      28.853301      76.925507       0.682186       0.362530      -1.136459      -0.007033       0.026209       0.060728       0.066515      -0.027401      -0.061011      -0.077388      -0.022934      -0.092399      -0.119718       0.036286       0.083432              9.223334       9.132288      -3.442126      -0.767919      11.267748       2.304051       7.269966           0.000778
          128              O      -1.228629      12.060801      13.762842      -0.564977      38.351411 0.50654334E+03  0.11994981E+05                                 9.044772                            6.921337       0.425055       2.174993                    0.998976      27.622185      72.021311       0.729337       0.354646      -1.142670       0.021376      -0.033677      -0.009949       0.041111       0.041547      -0.026827       0.003546      -0.066462       0.109286      -0.077265       0.029656       0.047609             11.029674       6.125936       1.756936       1.950877      13.473112       6.821141      13.489974           0.054244
          129              O      -1.413246       7.409101      12.948059      -0.630210      36.459171 0.60619753E+03  0.15013311E+05                                 8.675663                            7.655305       0.313769       2.129110                    0.998041      28.853739      76.927094       0.682184       0.362528      -1.136460      -0.019183      -0.019189       0.060750       0.066534       0.023638       0.097530      -0.014125      -0.036006      -0.092458      -0.119728       0.036292       0.083437              9.223371       7.752978       2.645699      -1.611477      12.647014      -1.817053       7.270120           0.000778
          130              O      -2.484146       5.630087      13.762842      -0.564962      38.347948 0.50649040E+03  0.11993376E+05                                 9.044108                            6.920870       0.425122       2.175019                    0.998976      27.621425      72.017520       0.729381       0.354635      -1.142682       0.018481       0.035352      -0.009950       0.041114       0.008004       0.010341      -0.025010       0.105173       0.109263      -0.077254       0.029652       0.047603             11.028818      13.156853       2.302826      -6.882068       6.440766      -1.720975      13.488836           0.054244
          131              O       8.983153       4.928458       5.385559      -0.630211      36.459553 0.60619889E+03  0.15013347E+05                                 8.675727                            7.655314       0.313685       2.129084                    0.998039      28.853713      76.926928       0.682184       0.362529      -1.136460       0.026212       0.007002       0.060742       0.066526      -0.003768      -0.036524      -0.091532       0.058943      -0.092454      -0.119730       0.036292       0.083438              9.223482      13.715081      -0.796435       2.379507       6.685202       0.486976       7.270163           0.000778
          132              O      11.059274       4.966377       6.200342      -0.564966      38.350569 0.50652990E+03  0.11994577E+05                                 9.044621                            6.921231       0.425072       2.175001                    0.998976      27.621943      72.020288       0.729346       0.354644      -1.142672      -0.039859       0.001670      -0.009950       0.041116       0.049554       0.016484      -0.021459      -0.038727       0.109277      -0.077264       0.029657       0.047608             11.029479      10.114634       4.059806       4.931766       9.484084       5.099952      13.489719           0.054244
          133              O       7.123093       2.480643       5.385559      -0.630217      36.457931 0.60616956E+03  0.15012424E+05                                 8.675438                            7.655105       0.313814       2.129145                    0.998041      28.853141      76.924639       0.682197       0.362526      -1.136463      -0.007029      -0.026210       0.060729       0.066516       0.027403      -0.060994       0.077385      -0.022928      -0.092396      -0.119705       0.036283       0.083422              9.223121       9.132128       3.442025      -0.767875      11.267442      -2.303911       7.269794           0.000778
          134              O       6.117871       0.663710       6.200342      -0.564977      38.349295 0.50651276E+03  0.11994050E+05                                 9.044347                            6.921048       0.425077       2.174999                    0.998976      27.621843      72.019281       0.729367       0.354637      -1.142679       0.021376       0.033677      -0.009948       0.041110      -0.041543      -0.026830      -0.003549      -0.066445       0.109277      -0.077258       0.029651       0.047606             11.029110       6.125655      -1.756819       1.950727      13.472450      -6.820722      13.489226           0.054244
          135              O       5.933254       5.315410       5.385559      -0.630209      36.460499 0.60622460E+03  0.15014175E+05                                 8.675955                            7.655542       0.313762       2.129109                    0.998041      28.853994      76.928700       0.682164       0.362535      -1.136453      -0.019181       0.019191       0.060750       0.066534      -0.023642       0.097535       0.014132      -0.036003      -0.092450      -0.119734       0.036293       0.083442              9.223708       7.753277      -2.645846      -1.611607      12.647434       1.817206       7.270413           0.000778
          136              O       4.862354       7.094424       6.200342      -0.564960      38.350052 0.50651962E+03  0.11994267E+05                                 9.044527                            6.921138       0.425089       2.175009                    0.998976      27.621777      72.019554       0.729354       0.354642      -1.142674       0.018481      -0.035353      -0.009951       0.041115      -0.008004       0.010344       0.025005       0.105174       0.109270      -0.077254       0.029648       0.047605             11.029393      13.157544      -2.302937      -6.882527       6.441030       1.721065      13.489604           0.054243
          137              O      -1.636653       7.796053       5.385559      -0.630211      36.459551 0.60619886E+03  0.15013346E+05                                 8.675727                            7.655314       0.313685       2.129084                    0.998039      28.853713      76.926926       0.682184       0.362528      -1.136460      -0.026212      -0.007002       0.060742       0.066526      -0.003768       0.036524       0.091532       0.058943      -0.092454      -0.119730       0.036292       0.083438              9.223481      13.715080      -0.796435      -2.379507       6.685201      -0.486976       7.270162           0.000778
          138              O      -3.712774       7.758134       6.200342      -0.564966      38.350566 0.50652978E+03  0.11994573E+05                                 9.044620                            6.921230       0.425072       2.175001                    0.998976      27.621942      72.020282       0.729346       0.354644      -1.142672       0.039859      -0.001670      -0.009950       0.041116       0.049554      -0.016484       0.021459      -0.038727       0.109277      -0.077264       0.029656       0.047608             11.029478      10.114632       4.059805      -4.931766       9.484083      -5.099953      13.489720           0.054244
          139              O       0.223407      10.243868       5.385559      -0.630217      36.457930 0.60616955E+03  0.15012423E+05                                 8.675438                            7.655105       0.313814       2.129145                    0.998041      28.853141      76.924638       0.682197       0.362526      -1.136463       0.007029       0.026210       0.060729       0.066516       0.027403       0.060994      -0.077385      -0.022928      -0.092396      -0.119705       0.036283       0.083422              9.223121       9.132128       3.442024       0.767875      11.267442       2.303911       7.269794           0.000778
          140              O       1.228629      12.060801       6.200342      -0.564977      38.349291 0.50651271E+03  0.11994049E+05                                 9.044346                            6.921048       0.425077       2.174999                    0.998976      27.621841      72.019276       0.729367       0.354637      -1.142679      -0.021376      -0.033677      -0.009948       0.041110      -0.041543       0.026830       0.003549      -0.066445       0.109277      -0.077257       0.029651       0.047606             11.029110       6.125655      -1.756819      -1.950727      13.472449       6.820722      13.489225           0.054244
          141              O       1.413246       7.409101       5.385559      -0.630209      36.460499 0.60622459E+03  0.15014175E+05                                 8.675955                            7.655542       0.313762       2.129109                    0.998041      28.853994      76.928699       0.682164       0.362535      -1.136453       0.019181      -0.019191       0.060750       0.066534      -0.023642      -0.097535      -0.014132      -0.036003      -0.092450      -0.119734       0.036293       0.083442              9.223708       7.753277      -2.645846       1.611607      12.647434      -1.817206       7.270412           0.000778
          142              O       2.484146       5.630087       6.200342      -0.564960      38.350048 0.50651966E+03  0.11994269E+05                                 9.044527                            6.921138       0.425089       2.175009                    0.998976      27.621777      72.019555       0.729354       0.354642      -1.142674      -0.018481       0.035353      -0.009951       0.041115      -0.008004      -0.010344      -0.025005       0.105174       0.109270      -0.077254       0.029648       0.047605             11.029391      13.157543      -2.302937       6.882525       6.441030      -1.721064      13.489601           0.054243
          143              O       1.636653       7.796053       2.176941      -0.630211      36.460030 0.60620982E+03  0.15013701E+05                                 8.675840                            7.655414       0.313710       2.129093                    0.998039      28.853804      76.927643       0.682175       0.362531      -1.136456       0.026212      -0.007004      -0.060743       0.066527       0.003768       0.036525      -0.091523       0.058948      -0.092444      -0.119722       0.036289       0.083433              9.223598      13.715226       0.796423      -2.379559       6.685290       0.486980       7.270279           0.000778
          144              O       3.712774       7.758134       1.362157      -0.564965      38.350504 0.50652795E+03  0.11994519E+05                                 9.044607                            6.921206       0.425062       2.174998                    0.998976      27.621934      72.020223       0.729349       0.354643      -1.142673      -0.039859      -0.001670       0.009949       0.041116      -0.049545      -0.016483      -0.021460      -0.038730       0.109274      -0.077256       0.029649       0.047607             11.029477      10.114619      -4.059812      -4.931779       9.484078       5.099956      13.489733           0.054244
          145              O      -0.223407      10.243868       2.176941      -0.630217      36.458742 0.60618524E+03  0.15012919E+05                                 8.675611                            7.655240       0.313783       2.129135                    0.998041      28.853299      76.925502       0.682186       0.362530      -1.136459      -0.007033       0.026209      -0.060727       0.066515      -0.027402       0.061011       0.077388      -0.022934      -0.092399      -0.119718       0.036286       0.083432              9.223333       9.132288      -3.442125       0.767919      11.267745      -2.304051       7.269966           0.000778
          146              O      -1.228629      12.060801       1.362157      -0.564977      38.351415 0.50654348E+03  0.11994985E+05                                 9.044772                            6.921338       0.425055       2.174993                    0.998976      27.622184      72.021306       0.729337       0.354646      -1.142670       0.021376      -0.033677       0.009949       0.041111       0.041547       0.026827      -0.003546      -0.066463       0.109286      -0.077265       0.029656       0.047609             11.029675       6.125937       1.756937      -1.950879      13.473107      -6.821142      13.489980           0.054244
          147              O      -1.413246       7.409101       2.176941      -0.630210      36.459163 0.60619744E+03  0.15013309E+05                                 8.675662                            7.655304       0.313769       2.129110                    0.998041      28.853737      76.927089       0.682184       0.362528      -1.136460      -0.019183      -0.019189      -0.060750       0.066534       0.023638      -0.097530       0.014125      -0.036006      -0.092458      -0.119728       0.036292       0.083437              9.223369       7.752977       2.645697       1.611477      12.647011       1.817053       7.270120           0.000778
          148              O      -2.484146       5.630087       1.362157      -0.564962      38.347953 0.50649056E+03  0.11993381E+05                                 9.044109                            6.920871       0.425122       2.175019                    0.998976      27.621425      72.017518       0.729381       0.354635      -1.142682       0.018481       0.035352       0.009950       0.041114       0.008004      -0.010341       0.025010       0.105173       0.109263      -0.077254       0.029652       0.047603             11.028819      13.156851       2.302823       6.882070       6.440765       1.720974      13.488843           0.054244
          149              O       5.709847       4.928458       2.176941      -0.630211      36.460030 0.60620984E+03  0.15013702E+05                                 8.675840                            7.655414       0.313710       2.129093                    0.998039      28.853805      76.927645       0.682175       0.362531      -1.136457      -0.026212       0.007004      -0.060743       0.066527       0.003768      -0.036525       0.091523       0.058948      -0.092444      -0.119722       0.036289       0.083433              9.223598      13.715226       0.796423       2.379559       6.685290      -0.486980       7.270278           0.000778
          150              O       3.633726       4.966377       1.362157      -0.564965      38.350504 0.50652801E+03  0.11994521E+05                                 9.044607                            6.921207       0.425062       2.174998                    0.998976      27.621934      72.020224       0.729349       0.354643      -1.142673       0.039859       0.001670       0.009949       0.041116      -0.049545       0.016483       0.021460      -0.038730       0.109274      -0.077256       0.029649       0.047607             11.029476      10.114620      -4.059812       4.931778       9.484079      -5.099954      13.489730           0.054244
          151              O       7.569907       2.480643       2.176941      -0.630217      36.458741 0.60618523E+03  0.15012919E+05                                 8.675611                            7.655240       0.313783       2.129135                    0.998041      28.853299      76.925502       0.682186       0.362530      -1.136459       0.007033      -0.026209      -0.060727       0.066515      -0.027402      -0.061011      -0.077388      -0.022934      -0.092399      -0.119718       0.036286       0.083432              9.223333       9.132287      -3.442125      -0.767919      11.267745       2.304051       7.269966           0.000778
          152              O       8.575129       0.663710       1.362157      -0.564977      38.351413 0.50654344E+03  0.11994984E+05                                 9.044772                            6.921337       0.425055       2.174993                    0.998976      27.622184      72.021304       0.729337       0.354646      -1.142670      -0.021376       0.033677       0.009949       0.041111       0.041547      -0.026827       0.003546      -0.066462       0.109286      -0.077265       0.029656       0.047609             11.029674       6.125937       1.756936       1.950878      13.473106       6.821141      13.489979           0.054244
          153              O       8.759746       5.315410       2.176941      -0.630210      36.459164 0.60619744E+03  0.15013309E+05                                 8.675662                            7.655304       0.313768       2.129110                    0.998041      28.853737      76.927089       0.682184       0.362528      -1.136460       0.019183       0.019189      -0.060750       0.066534       0.023638       0.097530      -0.014125      -0.036006      -0.092458      -0.119728       0.036292       0.083437              9.223369       7.752977       2.645698      -1.611477      12.647012      -1.817054       7.270120           0.000778
          154              O       9.830646       7.094424       1.362157      -0.564962      38.347961 0.50649059E+03  0.11993382E+05                                 9.044110                            6.920871       0.425122       2.175019                    0.998976      27.621425      72.017520       0.729381       0.354635      -1.142682      -0.018481      -0.035352       0.009950       0.041114       0.008004       0.010341      -0.025010       0.105173       0.109263      -0.077254       0.029652       0.047603             11.028822      13.156854       2.302823      -6.882073       6.440765      -1.720975      13.488847           0.054244
          155              O      -2.139668       9.718345      11.343750      -0.227681      33.737979 0.45979913E+03  0.10656935E+05                                 8.506628                            6.720079      -0.103741       2.047586                    0.999203      24.356045      63.394011       0.717514       0.368309      -1.128816      -0.200762       0.115920      -0.000001       0.231825       0.031556       0.072778       0.126054      -0.036410       0.069115      -0.121583      -0.047950       0.169533             10.173751       8.629466       2.386696       3.254977      11.385553       5.637844      10.506233           0.001949
          156              O       2.139668       9.718345      11.343750      -0.227681      33.738355 0.45980514E+03  0.10657121E+05                                 8.506729                            6.720152      -0.103745       2.047585                    0.999203      24.356174      63.394727       0.717504       0.368312      -1.128812       0.200762       0.115920       0.000001       0.231825      -0.031556       0.072778      -0.126054      -0.036409       0.069107      -0.121584      -0.047948       0.169532             10.173874       8.629540      -2.386749       3.255029      11.385703      -5.637917      10.506379           0.001949
          157              O      -0.000000       6.012331      11.343750      -0.227767      33.741881 0.45986329E+03  0.10658801E+05                                 8.507204                            6.720488      -0.103402       2.047650                    0.999204      24.357919      63.400171       0.717501       0.368302      -1.128820       0.000000      -0.231876       0.000000       0.231876      -0.000000      -0.145532      -0.000000       0.072971       0.069248      -0.121522      -0.048027       0.169549             10.174467      12.764359       0.000015      -6.510490       7.252102       0.000003      10.506941           0.001949
          158              O       9.486168       3.006166      11.343750      -0.227681      33.737978 0.45979913E+03  0.10656935E+05                                 8.506628                            6.720078      -0.103741       2.047586                    0.999203      24.356045      63.394010       0.717514       0.368309      -1.128816       0.200762      -0.115920      -0.000001       0.231825       0.031556      -0.072778      -0.126054      -0.036410       0.069115      -0.121583      -0.047950       0.169533             10.173750       8.629465       2.386696      -3.254977      11.385553      -5.637844      10.506232           0.001949
          159              O       5.206832       3.006166      11.343750      -0.227681      33.738354 0.45980513E+03  0.10657121E+05                                 8.506729                            6.720152      -0.103745       2.047585                    0.999203      24.356174      63.394729       0.717504       0.368312      -1.128812      -0.200762      -0.115920       0.000001       0.231825      -0.031556      -0.072778       0.126054      -0.036409       0.069107      -0.121584      -0.047948       0.169532             10.173874       8.629540      -2.386749      -3.255028      11.385704       5.637917      10.506378           0.001949
          160              O       7.346500       6.712180      11.343750      -0.227767      33.741882 0.45986329E+03  0.10658801E+05                                 8.507204                            6.720488      -0.103402       2.047650                    0.999204      24.357919      63.400172       0.717501       0.368302      -1.128820      -0.000000       0.231876       0.000000       0.231876      -0.000000       0.145532       0.000000       0.072971       0.069248      -0.121522      -0.048027       0.169549             10.174468      12.764360       0.000015       6.510490       7.252102      -0.000003      10.506942           0.001949
          161              O       9.486168       3.006166       3.781250      -0.227681      33.737974 0.45979909E+03  0.10656933E+05                                 8.506627                            6.720078      -0.103742       2.047586                    0.999203      24.356044      63.394009       0.717514       0.368309      -1.128816       0.200762      -0.115920       0.000001       0.231825       0.031556       0.072778       0.126054      -0.036410       0.069115      -0.121583      -0.047950       0.169533             10.173749       8.629466       2.386696       3.254977      11.385551       5.637842      10.506231           0.001949
          162              O       5.206832       3.006166       3.781250      -0.227681      33.738347 0.45980505E+03  0.10657119E+05                                 8.506728                            6.720152      -0.103745       2.047585                    0.999203      24.356172      63.394725       0.717504       0.368312      -1.128812      -0.200762      -0.115920      -0.000001       0.231825      -0.031556       0.072778      -0.126054      -0.036409       0.069107      -0.121584      -0.047948       0.169532             10.173873       8.629539      -2.386747       3.255027      11.385702      -5.637915      10.506377           0.001949
          163              O       7.346500       6.712180       3.781250      -0.227767      33.741875 0.45986320E+03  0.10658799E+05                                 8.507203                            6.720488      -0.103402       2.047650                    0.999204      24.357917      63.400166       0.717501       0.368302      -1.128820      -0.000000       0.231876      -0.000000       0.231876      -0.000000      -0.145532      -0.000000       0.072971       0.069248      -0.121522      -0.048027       0.169549             10.174466      12.764357       0.000014      -6.510488       7.252102       0.000004      10.506940           0.001949
          164              O      -2.139668       9.718345       3.781250      -0.227681      33.737973 0.45979905E+03  0.10656932E+05                                 8.506627                            6.720078      -0.103742       2.047586                    0.999203      24.356043      63.394008       0.717513       0.368309      -1.128816      -0.200762       0.115920       0.000001       0.231825       0.031556      -0.072778      -0.126054      -0.036410       0.069115      -0.121583      -0.047950       0.169533             10.173750       8.629466       2.386695      -3.254977      11.385551      -5.637843      10.506232           0.001949
          165              O       2.139668       9.718345       3.781250      -0.227681      33.738351 0.45980509E+03  0.10657120E+05                                 8.506728                            6.720152      -0.103745       2.047585                    0.999203      24.356173      63.394727       0.717504       0.368312      -1.128812       0.200762       0.115920      -0.000001       0.231825      -0.031556      -0.072778       0.126054      -0.036409       0.069107      -0.121584      -0.047948       0.169532             10.173873       8.629539      -2.386748      -3.255028      11.385703       5.637916      10.506378           0.001949
          166              O      -0.000000       6.012331       3.781250      -0.227767      33.741874 0.45986320E+03  0.10658799E+05                                 8.507203                            6.720488      -0.103402       2.047650                    0.999204      24.357917      63.400165       0.717501       0.368302      -1.128820       0.000000      -0.231876      -0.000000       0.231876      -0.000000       0.145532       0.000000       0.072971       0.069248      -0.121522      -0.048027       0.169549             10.174466      12.764357       0.000014       6.510488       7.252102      -0.000004      10.506939           0.001949

******************************************************
Auxiliary information for the entire system
The total spin magnetic moment of the unit cell is   5.999257
The total net atomic charge of the unit cell is   -0.000002
Accuracy of reproducing the electrostatic potential in the unit cell:
  The inner radius (bohr) =    5.0000
  The outer radius (bohr) =   12.0000
  Valid grid points have density less than (e/(bohr^3)) =    0.0001
  The number of valid grid points were=       111992
  The rms potential error without charges in kcal/mol is=      5.75219
  The rms potential error with partial charges in kcal/mol is=      0.42072
  The RRMSE value at monopole order=      0.07314
  The rms potential error with partial charges and cloud penetration in kcal/mol is=      0.40682
  The RRMSE value at monopole order with cloud penetration is=      0.07072
  The rms potential error with partial charges and atomic dipoles in kcal/mol is=      0.65268
  The RRMSE value at dipole order=      0.11347
  The rms potential error with partial charges, atomic dipoles and cloud penetration in kcal/mol is=      0.63985
  The RRMSE value at dipole order with cloud penetration=      0.11124

******************************************************
The electron densities and ab initio electrostatic potential were computed in VASP using the PBE functional and
projector augmented wave method. See the main text of the journal article for a description of computational details.
The atomic charges, dipoles, and quadrupoles were computed with the DDEC6 method as described in
(a) T. A. Manz and N. Gabaldon Limas, RSC Adv. 6 (2016) 47771-47801 DOI: 10.1039/c6ra04656h
(b) N. Gabaldon Limas and T. A. Manz, RSC Adv. 8 (2018) 2678-2707 DOI: 10.1039/c7ra11829e.
For each atom in the material, the electron cloud parameters were fit to the spherically averaged atom-in-material
electron density using radial positions for which this density was between 10^-4 and 10^-2 electrons per cubic bohr.
The polarizabilities, dispersion coefficients, and quantum Drude oscillator (QDO) parameters were fit using the MCLF method.
The magnetic structure of the system was optimized in VASP from the default ferromagnetic initial guess using spin polarization.
The atomic spin moments (ASMs) were computed on this optimized magnetic structure using the DDEC6 partition as inputs
to the method of T. A. Manz and D. S. Sholl, J. Chem. Theory Comput. 7 (2011) 4146-4164 DOI: 10.1021/ct200539n.
The RMSE and RRMSE were computed using a uniform grid with Ewald summation.
