# Supplementary material for: A collection of forcefield precursors for metal–organic frameworks
Source: RSC Adv. 2019 Nov 13;9(63):36492–507. doi: 10.1039/c9ra07327b (PMC9075174; doi:10.1039/c9ra07327b)
Supplement: RA-009-C9RA07327B-s4341 [file RA-009-C9RA07327B-s4341.xyz]

  492
jmolscript: load "" {1 1 1} spacegroup "x,y,z" unitcell [{     22.589200     0.000000     0.000000 }, {     11.294600    19.562821     0.000000 }, {     11.294600     6.520940    18.444005 }]
Ni    14.364472    14.814272     7.318581     0.768665
Ni    25.166628     8.009019    15.736425     0.768617
Ni    20.011772    17.506116     2.305501     0.768662
Ni    30.813928    11.838115    11.527503     0.768617
Ni    16.941900    13.326193    15.736425     0.768640
Ni    28.236500    19.278508     7.318581     0.768588
Ni    17.434345     6.520940    11.527503     0.768621
Ni    27.744055    13.041881     2.305501     0.768609
Ni    19.519328    20.766586    11.527503     0.768524
Ni    20.011772     8.577645     2.305501     0.768679
Ni    25.659072    17.790429    15.736425     0.768615
Ni    25.166628     5.032862     7.318581     0.768619
H     17.113578    11.902020     5.737930     0.114758
H     16.426866    14.453012     5.085012     0.110004
H     16.630169    14.713850     2.829310     0.152044
H     14.154393    16.051947     0.682428     0.151600
H     15.089586    14.797318     0.625252     0.181062
H     15.704012    16.221491     0.852113     0.178458
H     12.934576    16.145848     2.696514     0.125501
H     12.817112    15.809368     4.937460     0.082916
H     24.775835    12.282843    15.391522     0.114760
H     26.781756    10.493497    14.967310     0.109999
H     28.774123    11.500330    15.430255     0.152035
H     31.299596    10.190925    17.536560     0.151588
H     30.621920    11.594232    17.383475     0.181048
H     31.258935    10.892578    16.134816     0.178456
H     29.709316     8.474614    17.816909     0.125490
H     27.685324     7.574724    17.324454     0.082909
H     20.402565    18.605547     6.449869     0.114754
H     18.396644    17.609147     4.904261     0.110016
H     16.404277    18.381227     5.699198     0.152049
H     13.878804    19.930602     3.762577     0.151597
H     14.556480    20.254041     5.136655     0.181066
H     13.919465    18.842909     4.891350     0.178462
H     15.469084    19.622814     2.050973     0.125505
H     17.493076    18.858559     1.366701     0.082919
H     28.064822     9.377112     9.308689     0.114765
H     28.751534     9.611866    11.931427     0.110000
H     28.548231     7.572116    12.929248     0.152041
H     31.024007     5.994048    14.906445     0.151588
H     30.088814     5.521932    13.742628     0.181061
H     29.474388     6.210543    15.009731     0.178453
H     32.243824     7.924246    14.323614     0.125491
H     32.361288     9.924871    13.259395     0.082906
H     20.838537    11.527718    15.391522     0.114758
H     18.285957    10.685213    14.967310     0.109999
H     18.161717     8.456355    15.430255     0.152035
H     15.765003     6.923934    17.536560     0.151584
H     17.319140     6.809166    17.383475     0.181047
H     16.392982     6.608321    16.134816     0.178459
H     15.073773     9.159312    17.816909     0.125485
H     15.306442    11.362086    17.324454     0.082906
H     24.339863    18.353839     5.737930     0.114763
H     26.892443    17.673052     5.085012     0.109995
H     27.016683    17.366568     2.829310     0.152035
H     29.413397    18.841605     0.682428     0.151584
H     27.859260    18.659019     0.625252     0.181051
H     28.785418    17.414823     0.852113     0.178455
H     30.104627    19.851047     2.696514     0.125483
H     29.871958    20.121013     4.937460     0.082903
H     16.677606    10.132237     9.308689     0.114766
H     16.537553     9.420150    11.931427     0.109992
H     14.872729    10.616091    12.929248     0.152030
H     12.268195     9.261039    14.906445     0.151585
H     12.326926    10.306998    13.742628     0.181049
H     13.230494    10.494801    15.009731     0.178448
H     13.329887     7.239548    14.323614     0.125488
H     15.003747     6.137509    13.259395     0.082907
H     28.500794    12.153728     6.449869     0.114760
H     28.640847    14.389107     4.904261     0.109998
H     30.305671    15.728508     5.699198     0.152037
H     32.910205    17.140944     3.762577     0.151582
H     32.851474    16.392340     5.136655     0.181047
H     31.947906    17.649577     4.891350     0.178456
H     31.848513    15.917615     2.050973     0.125489
H     30.174653    14.546914     1.366701     0.082912
H     23.025172    19.616293     9.308689     0.114769
H     22.478513    20.093625    11.931427     0.109987
H     24.346640    20.937435    12.929248     0.152026
H     24.475398    23.870554    14.906445     0.151575
H     25.351859    23.296711    13.742628     0.181044
H     25.062717    22.420297    15.009731     0.178441
H     22.193889    23.961847    14.323614     0.125476
H     20.402565    23.063262    13.259395     0.082901
H     18.864241     8.366366     6.449869     0.114762
H     20.730109     7.127388     4.904261     0.110006
H     21.057652     5.015907     5.699198     0.152044
H     20.978590     2.054096     3.762577     0.151592
H     20.359646     2.479261     5.136655     0.181061
H     21.900229     2.633156     4.891350     0.178458
H     20.450003     3.585213     2.050973     0.125499
H     20.099870     5.720169     1.366701     0.082913
H     22.153228    15.315080    15.391522     0.114765
H     22.699887    17.946932    14.967310     0.109998
H     20.831760    19.168956    15.430255     0.152040
H     20.703002    22.010782    17.536560     0.151578
H     19.826541    20.722244    17.383475     0.181050
H     20.115683    21.624742    16.134816     0.178460
H     22.984511    21.491715    17.816909     0.125482
H     24.775835    20.188831    17.324454     0.082901
H     26.314159     8.869783     5.737930     0.114758
H     24.448291     6.999577     5.085012     0.110001
H     24.120748     7.045224     2.829310     0.152038
H     24.199810     4.232090     0.682428     0.151589
H     24.818754     5.669306     0.625252     0.181054
H     23.278171     5.489328     0.852113     0.178453
H     24.728397     3.128747     2.696514     0.125487
H     25.078530     3.195261     4.937460     0.082907
H     37.608759    23.734918    17.317076     0.114752
H     35.742891    25.605124    17.969994     0.109997
H     24.120748    19.038537     1.781691     0.152038
H     12.905210     2.288850     3.928573     0.151591
H     24.818754    20.414456     3.985749     0.181058
H     23.278171    20.594434     3.758888     0.178453
H     13.433797     3.392193     1.914488     0.125487
H     25.078530     9.846620    18.117546     0.082906
H     33.447828    17.289621     7.663484     0.114760
H     33.994487    14.657770     8.087696     0.110008
H     32.126360    13.435745     7.624752     0.152045
H      9.408402    10.593920     5.518446     0.151597
H     31.121141    11.882457     5.671532     0.181060
H     31.410283    10.979959     6.920191     0.178463
H     11.689911    11.112986     5.238097     0.125499
H     13.481235    12.415870     5.730552     0.082912
H     30.158841    24.238335    16.605138     0.114759
H     32.024709    25.477314    18.150745     0.110014
H     21.057652     8.025973    17.355809     0.152049
H      9.683990     4.466844     0.848424     0.151596
H     20.359646    10.562619    17.918351     0.181062
H     21.900229    10.408725    18.163656     0.178464
H      9.155403     2.935727     2.560028     0.125505
H     20.099870    20.363592     3.244300     0.082920
H     34.319772    12.988409    13.746317     0.114765
H     33.773113    12.511076    11.123579     0.110001
H     13.052040    11.667266    10.125759     0.152035
H     13.180798     8.734147     8.148561     0.151590
H     14.057259     9.307990     9.312378     0.181055
H     13.768117    10.184404     8.045275     0.178449
H     10.899289     8.642854     8.731392     0.125495
H     31.697165     9.541440     9.795611     0.082914
H     36.070435    20.321858     7.663484     0.114764
H     38.076356    22.111204     8.087696     0.109998
H     17.479523    21.104371     7.624752     0.152036
H      8.710396     2.850955     5.518446     0.151582
H     19.327320    21.010470     5.671532     0.181045
H     19.964335    21.712123     6.920191     0.178464
H      7.120116     4.567267     5.238097     0.125484
H     27.685324     5.467156     5.730552     0.082905
H     28.408178    20.702681    17.317076     0.114761
H     27.721466    18.151689    17.969994     0.109996
H     16.630169    11.369912     1.781691     0.152033
H     14.154393    10.031815     3.928573     0.151587
H     15.089586    11.286443     3.985749     0.181048
H     15.704012     9.862270     3.758888     0.178452
H     12.934576     9.937913     1.914488     0.125489
H     24.111712    16.795334    18.117546     0.082912
H     39.359422    23.227589    13.746317     0.114761
H     40.046134    22.992835    11.123579     0.109984
H     28.548231     5.469765    10.125759     0.152027
H      8.434807     7.047832     8.148561     0.151574
H     30.088814     7.519948     9.312378     0.181042
H     29.474388     6.831337     8.045275     0.178443
H      9.654624     5.117634     8.731392     0.125474
H     21.066688    22.679830     9.795611     0.082899
H     31.697165    13.999154    16.605138     0.114762
H     29.691244    14.995554    18.150745     0.110004
H     27.698877    14.223475    17.355809     0.152043
H     13.878804     6.153159     0.848424     0.151591
H     25.851080    12.350661    17.918351     0.181059
H     25.214065    13.761792    18.163656     0.178459
H     15.469084     6.460948     2.560028     0.125497
H     17.493076     7.225202     3.244300     0.082913
H     27.972206    22.472464    13.746317     0.114769
H     27.832153    23.184551    11.123579     0.109993
H     26.167329    21.988611    10.125759     0.152037
H     12.268195     3.780841     8.148561     0.151584
H     23.621526    22.297703     9.312378     0.181058
H     24.525094    22.109900     8.045275     0.178450
H     13.329887     5.802333     8.731392     0.125485
H     15.003747     6.904371     9.795611     0.082902
H     39.795394    20.450973    16.605138     0.114756
H     39.935447    18.215594    18.150745     0.110001
H     19.011071    16.876193    17.355809     0.152039
H     10.321005     8.942818     0.848424     0.151583
H     21.556874    16.212362    17.918351     0.181054
H     20.653306    14.955124    18.163656     0.178453
H      9.259313    10.166146     2.560028     0.125488
H     30.174653    11.536848     3.244300     0.082907
H     32.133137    21.076983     7.663484     0.114766
H     29.580557    21.919489     8.087696     0.109997
H     18.161717     4.585525     7.624752     0.152032
H     15.765003     6.117946     5.518446     0.151581
H     17.319140     6.232715     5.671532     0.181044
H     16.392982     6.433560     6.920191     0.178452
H     15.073773     3.882568     5.238097     0.125484
H     26.601042    21.242615     5.730552     0.082906
H     35.634463    14.250863    17.317076     0.114764
H     38.187043    14.931649    17.969994     0.110000
H     27.016683     8.717193     1.781691     0.152039
H      6.824197     7.242156     3.928573     0.151586
H     27.859260     7.424743     3.985749     0.181053
H     28.785418     8.668938     3.758888     0.178455
H      7.515427     6.232715     1.914488     0.125488
H     18.577358    12.483688    18.117546     0.082907
C     15.907315    12.350661     8.063719     0.579534
C     16.752151    11.197759     7.591552    -0.017392
C     17.282997    11.188629     6.309694    -0.134536
C     15.706271    14.798622     4.607312     0.096058
C     15.839547    14.956429     3.255367    -0.198358
C     14.807221    15.479408     2.532362     0.251597
C     14.954050    15.652865     1.036553    -0.533914
C     13.664207    15.797630     3.161302    -0.239979
C     13.614511    15.591568     4.509559     0.089222
C     23.135859    10.190925    15.389678     0.579525
C     22.855753    11.669875    15.400744    -0.017392
C     23.897115    12.586719    15.398900    -0.134534
C     27.371334    10.072244    15.551985     0.096048
C     28.566302    10.681300    15.819423    -0.198360
C     29.458576    10.077461    16.656781     0.251593
C     30.780044    10.751726    16.953729    -0.533916
C     29.128773     8.908908    17.230389    -0.239989
C     27.908957     8.382016    16.918686     0.089221
C     22.042541    17.906502     4.478204     0.579529
C     22.322647    18.409919     5.868882    -0.017406
C     21.281285    18.713794     6.733906    -0.134547
C     17.807066    18.019966     4.312208     0.096059
C     16.612098    18.475128     4.797286    -0.198341
C     15.719824    19.063317     3.948861     0.251603
C     14.398356    19.568038     4.485582    -0.533915
C     16.049627    19.214603     2.655937    -0.239974
C     17.269443    18.745095     2.263079     0.089222
C     29.271085    11.719434     8.956409     0.579524
C     28.426249    10.889970     8.026831    -0.017393
C     27.895403     9.678379     8.445510    -0.134530
C     29.472129     9.276689    12.416504     0.096055
C     29.338853     8.054665    13.015934    -0.198353
C     30.371179     7.547336    13.750006     0.251598
C     30.224350     6.194893    14.412146    -0.533912
C     31.514193     8.246381    13.840381    -0.239984
C     31.563889     9.448842    13.196686     0.089213
C     19.846871    13.993938    15.389678     0.579524
C     21.267732    13.497042    15.400744    -0.017392
C     21.541061    12.136774    15.398900    -0.134537
C     17.626353    10.385249    15.551985     0.096050
C     17.556326     9.045848    15.819423    -0.198354
C     16.587250     8.575036    16.656781     0.251594
C     16.510446     7.093479    16.953729    -0.533915
C     15.740155     9.444930    17.230389    -0.239989
C     15.893761    10.764768    16.918686     0.089216
C     25.331529    19.174173     8.063719     0.579520
C     23.910668    19.018974     7.591552    -0.017389
C     23.637339    18.563813     6.309694    -0.134544
C     27.552047    18.124301     4.607312     0.096054
C     27.622074    17.929977     3.255367    -0.198363
C     28.591150    18.562509     2.532362     0.251591
C     28.667954    18.348622     1.036553    -0.533912
C     29.438245    19.393276     3.161302    -0.239996
C     29.284639    19.539346     4.509559     0.089210
C     18.102985     7.916421     8.956409     0.579524
C     17.807066     9.062803     8.026831    -0.017380
C     17.023221    10.128324     8.445510    -0.134525
C     15.886984     8.963684    12.416504     0.096043
C     14.895318     9.690117    13.015934    -0.198363
C     13.939795     9.049761    13.750006     0.251593
C     12.841960     9.853141    14.412146    -0.533915
C     13.973679     7.710360    13.840381    -0.239990
C     14.990193     7.066091    13.196686     0.089217
C     27.075415    11.082990     4.478204     0.579524
C     27.371334    10.588703     5.868882    -0.017393
C     28.155179    11.338611     6.733906    -0.134539
C     29.291416    14.694287     4.312208     0.096051
C     30.283082    15.501579     4.797286    -0.198356
C     31.238605    15.980216     3.948861     0.251593
C     32.336440    16.872281     4.485582    -0.533915
C     31.204721    15.618956     2.655937    -0.239988
C     30.188207    14.797318     2.263079     0.089220
C     20.393530    19.489786     8.956409     0.579514
C     21.534284    19.172869     8.026831    -0.017380
C     22.848976    19.318938     8.445510    -0.134531
C     22.408486    20.885267    12.416504     0.096044
C     23.533429    21.380859    13.015934    -0.198372
C     23.456625    22.528544    13.750006     0.251585
C     24.701290    23.077608    14.412146    -0.533914
C     22.279728    23.168901    13.840381    -0.240003
C     21.213518    22.610708    13.196686     0.089213
C     18.649644    10.136150     4.478204     0.579531
C     18.073619    10.127020     5.868882    -0.017394
C     18.331136     9.073236     6.733906    -0.134530
C     20.669118     6.411388     4.312208     0.096053
C     20.872421     5.148934     4.797286    -0.198343
C     20.809171     4.082109     3.948861     0.251604
C     21.032804     2.685323     4.485582    -0.533914
C     20.513253     4.292083     2.655937    -0.239980
C     20.309950     5.583229     2.263079     0.089220
C     24.784870    14.940778    15.389678     0.579524
C     23.644116    13.958725    15.400744    -0.017392
C     22.329424    14.402149    15.398900    -0.134535
C     22.769914    18.668148    15.551985     0.096052
C     21.644971    19.398493    15.819423    -0.198344
C     21.721775    20.473144    16.656781     0.251600
C     20.477110    21.280436    16.953729    -0.533912
C     22.898672    20.771803    17.230389    -0.239992
C     23.964882    19.978857    16.918686     0.089209
C     26.528756     7.600808     8.063719     0.579526
C     27.104781     8.908909     7.591552    -0.017388
C     26.847264     9.373200     6.309694    -0.134535
C     24.509282     6.202718     4.607312     0.096055
C     24.305979     6.239236     3.255367    -0.198366
C     24.369229     5.083725     2.532362     0.251591
C     24.145596     5.124155     1.036553    -0.533914
C     24.665147     3.934735     3.161302    -0.239992
C     24.868450     3.994728     4.509559     0.089215
C     26.528756     5.441072    14.991287     0.579525
C     38.399381    23.695793    15.463454    -0.017400
C     38.141864    23.231502    16.745312    -0.134549
C     13.214682     0.318222     0.003689     0.096058
C     24.305979    19.844526     1.355634    -0.198365
C     13.074629     1.437215     2.078639     0.251591
C     12.850996     1.396785     3.574448    -0.533913
C     13.370547     2.586205     1.449699    -0.239994
C     13.573850     2.526212     0.101442     0.089214
C     13.490270    17.663923     7.665328     0.579532
C     34.938716    18.645977     7.654262    -0.017396
C     33.624024    18.202553     7.656106    -0.134535
C     11.475314    13.936554     7.503021     0.096054
C     32.939571    13.206208     7.235583    -0.198344
C     10.427175    12.131557     6.398225     0.251603
C      9.182510    11.324265     6.101277    -0.533915
C     11.604072    11.832898     5.824617    -0.239980
C     12.670282    12.625845     6.136320     0.089220
C     18.649644    15.947612     0.132797     0.579530
C     29.368219    22.477681    17.186124    -0.017400
C     29.625736    23.531465    16.321100    -0.134539
C      9.374518     0.109552     0.298793     0.096056
C     20.872421     7.892946    18.257721    -0.198340
C      9.514571     2.438832     0.662140     0.251604
C      9.738204     3.835617     0.125419    -0.533914
C      9.218653     2.228857     1.955065    -0.239972
C      9.015350     0.937711     2.347922     0.089223
C     31.688130    13.114915    14.098597     0.579524
C     32.828884    13.431833    15.028175    -0.017384
C     34.143576    13.285764    14.609496    -0.134525
C     11.113886    11.719434    10.638502     0.096045
C     12.238829    11.223842    10.039072    -0.198360
C     12.162025    10.076157     9.305001     0.251595
C     13.406690     9.527094     8.642861    -0.533914
C     10.985128     9.435800     9.214625    -0.239983
C      9.918918     9.993993     9.858321     0.089222
C     23.135859     2.850955     7.665328     0.579528
C     34.150353    20.934827     7.654262    -0.017386
C     35.191715    20.017982     7.656106    -0.134534
C      4.782134     2.969636     7.503021     0.096048
C     17.271702    21.923401     7.235583    -0.198353
C      6.869376     2.964419     6.398225     0.251594
C      8.190844     2.290154     6.101277    -0.533914
C      6.539573     4.132972     5.824617    -0.239992
C      5.319757     4.659864     6.136320     0.089213
C     27.201915    20.254040    14.991287     0.579522
C     28.046751    21.406943    15.463454    -0.017385
C     28.577597    21.416072    16.745312    -0.134539
C     15.706271    11.285139     0.003689     0.096053
C     15.839547    11.127333     1.355634    -0.198367
C     14.807221    10.604353     2.078639     0.251589
C     14.954050    10.430896     3.574448    -0.533914
C     13.664207    10.286131     1.449699    -0.239988
C     13.614511    10.492193     0.101442     0.089219
C     17.976485    20.885267    14.098597     0.579514
C     39.720849    21.714731    15.028175    -0.017384
C     39.190003    22.926322    14.609496    -0.134537
C      6.882929     3.765191    10.638502     0.096051
C     29.338853     4.987215    10.039072    -0.198376
C      7.781979     5.494544     9.305001     0.251582
C      7.635150     6.846987     8.642861    -0.533915
C      8.924993     4.795499     9.214625    -0.240006
C      8.974689     3.593038     9.858321     0.089208
C     22.042541     8.177259     0.132797     0.579531
C     33.617247    14.194783    17.186124    -0.017393
C     32.575885    13.890907    16.321100    -0.134533
C     17.807066     8.063795     0.298793     0.096052
C     27.906698    14.129573    18.257721    -0.198345
C     15.719824     7.020444     0.662140     0.251602
C     14.398356     6.515724     0.125419    -0.533915
C     16.049627     6.869159     1.955065    -0.239978
C     17.269443     7.338666     2.347922     0.089221
C     18.102985     5.125459    14.098597     0.579523
C     29.101666    23.541899    15.028175    -0.017383
C     28.317821    22.476377    14.609496    -0.134524
C     15.886984     4.078196    10.638502     0.096047
C     26.189918    22.914584    10.039072    -0.198352
C     13.939795     3.992120     9.305001     0.251600
C     12.841960     3.188740     8.642861    -0.533914
C     13.973679     5.331521     9.214625    -0.239989
C     14.990193     5.975790     9.858321     0.089212
C     27.075415    15.000771     0.132797     0.579523
C     38.665934    22.015998    17.186124    -0.017403
C     39.449779    21.266090    16.321100    -0.134542
C      6.702216    11.389474     0.298793     0.096056
C     18.988482    17.103122    18.257721    -0.198351
C      8.649405    10.103545     0.662140     0.251595
C      9.747240     9.211480     0.125419    -0.533914
C      8.615521    10.464805     1.955065    -0.239995
C      7.599007    11.286443     2.347922     0.089215
C     31.141471    18.610764     7.665328     0.579522
C     32.562332    19.107659     7.654262    -0.017385
C     32.835661    20.467927     7.656106    -0.134533
C     17.626353     2.656631     7.503021     0.096048
C     17.556326     3.996032     7.235583    -0.198360
C     16.587250     4.466844     6.398225     0.251591
C     16.510446     5.948402     6.101277    -0.533914
C     15.740155     3.596951     5.824617    -0.239993
C     15.893761     2.277112     6.136320     0.089217
C     14.036929    13.430528    14.991287     0.579529
C     35.205268    13.585727    15.463454    -0.017387
C     34.931939    14.040888    16.745312    -0.134530
C      4.962847     7.959460     0.003689     0.096055
C     27.622074     8.153784     1.355634    -0.198358
C      6.001950     7.521253     2.078639     0.251596
C      6.078754     7.735139     3.574448    -0.533913
C      6.849045     6.690485     1.449699    -0.239987
C      6.695439     6.544416     0.101442     0.089215
N     14.583588    15.115540     5.276830    -0.205605
N     27.007648     8.897171    16.096083    -0.205601
N     18.170752    18.141256     3.022972    -0.205600
N     30.594812    10.013556    12.492125    -0.205609
N     16.790552    11.287747    16.096083    -0.205607
N     28.387848    18.938115     5.276830    -0.205608
N     15.963788     7.622979    12.492125    -0.205603
N     29.214612    14.318681     3.022972    -0.205600
N     21.209000    21.489107    12.492125    -0.205599
N     20.382235     6.665705     3.022972    -0.205607
N     23.969400    18.940723    16.096083    -0.205606
N     24.796165     5.071987     5.276830    -0.205601
N     24.796165     7.969893    17.778176    -0.205605
N     12.674800    13.663978     6.958923    -0.205606
N     20.382235    19.418056     1.588029    -0.205600
N     32.503600    11.115595    10.562882    -0.205603
N     27.007648     4.144710     6.958923    -0.205603
N     25.878188    17.489162    17.778176    -0.205602
N     19.300212    22.591145    10.562882    -0.205605
N     18.170752     7.942505     1.588029    -0.205606
N     15.963788     5.418901    10.562882    -0.205604
N     29.214612    11.765081     1.588029    -0.205602
N     28.085152    21.316954     6.958923    -0.205604
N     17.093248    13.666586    17.778176    -0.205606
O     15.543629    13.170995     7.169185    -0.593535
O     15.606878    12.422391     9.268113    -0.573650
O     24.339863     9.855749    15.598095    -0.593538
O     22.193889     9.401891    15.199705    -0.573678
O     20.838537    17.991274     4.092725    -0.593524
O     22.984511    17.464382     3.797621    -0.573648
O     29.634771    11.149504    10.028006    -0.593528
O     29.571522    12.878857     8.622572    -0.573674
O     18.954598    13.118827    15.598095    -0.593533
O     19.634533    15.204224    15.199705    -0.573654
O     26.223802    19.078967     7.169185    -0.593535
O     25.543867    19.398493     9.268113    -0.573661
O     17.427568     7.886425    10.028006    -0.593536
O     18.956857     7.076524     8.622572    -0.573675
O     27.750832    12.083302     4.092725    -0.593532
O     26.221543    10.488280     3.797621    -0.573675
O     20.705261    20.089713    10.028006    -0.593541
O     19.239222    19.170260     8.622572    -0.573711
O     19.178231     9.051065     4.092725    -0.593530
O     18.561546    11.172979     3.797621    -0.573669
O     24.473139    16.151065    15.598095    -0.593528
O     25.939178    14.519525    15.199705    -0.573674
O     26.000169     6.875679     7.169185    -0.593539
O     26.616854     7.304757     9.268113    -0.573657
O     26.000169     6.166201    15.885822    -0.593540
O     26.616854     5.737123    13.786894    -0.573664
O     13.178539    16.453637     7.456911    -0.593533
O     14.644578    18.085176     7.855302    -0.573654
O     19.178231    17.032696     0.518277    -0.593524
O     18.561546    14.910782     0.813381    -0.573662
O     31.999861    12.514988    13.027001    -0.593531
O     30.533822    13.434441    14.432434    -0.573669
O     24.339863     3.186131     7.456911    -0.593538
O     22.193889     3.639989     7.855302    -0.573672
O     26.838229    19.433706    15.885822    -0.593534
O     26.901478    20.182310    13.786894    -0.573650
O     18.340171    21.455198    13.027001    -0.593551
O     18.276922    19.725844    14.432434    -0.573730
O     20.838537     8.092487     0.518277    -0.593528
O     22.984511     8.619379     0.813381    -0.573645
O     17.427568     5.155455    13.027001    -0.593532
O     18.956857     5.965356    14.432434    -0.573679
O     27.750832    14.000459     0.518277    -0.593532
O     26.221543    15.595481     0.813381    -0.573683
O     30.249198    19.485874     7.456911    -0.593534
O     30.929133    17.400477     7.855302    -0.573680
O     14.929202    13.525734    15.885822    -0.593529
O     14.249267    13.206208    13.786894    -0.573658

The following XYZ coordinates are in angstroms. Other properties are in atomic units.
The sperically averaged electron density of each atom fit to a function of the form exp(a - br)
eigen_1, eigen_2 and eigen_3 are the three eigenvalues of traceless quadrupole moment tensor
  atom number  atomic symbol              X              Y              Z     net charge C6 coefficient C8 coefficient C10 coefficient fluctuating dipole atomic polarizability isotropic forcefield polarizability              a              b squared Pearson coefficient          <r^3>          <r^4>         wp_QDO          m_QDO          q_QDO       dipole_x       dipole_y       dipole_z         dipole            Qxy            Qxz            Qyz     Q(x^2-y^2)  Q(3z^2 - R^2)        eigen_1        eigen_2        eigen_3 static polarizability      alpha(xx)      alpha(xy)      alpha(xz)      alpha(yy)      alpha(yz)      alpha(zz) atomic spin moment
            1             Ni      14.364472      14.814272       7.318581       0.768665     115.009644 0.22607113E+04  0.74529521E+05                                17.964101                           14.463674       0.454903       2.007367                    0.995217      47.129537     125.962392       0.535401       0.347011      -1.199473       0.091834       0.053020       0.149964       0.183668       0.018373      -0.011310       0.032224       0.130818       0.106176      -0.094294       0.039857       0.054437             22.437811      16.412129      -4.609663       0.734713      34.904497      -4.232010      15.996807           1.795154
            2             Ni      25.166628       8.009019      15.736425       0.768617     115.014370 0.22608162E+04  0.74533980E+05                                17.964747                           14.464140       0.454865       2.007350                    0.995217      47.129961     125.965124       0.535384       0.347017      -1.199465      -0.091841      -0.053022      -0.149969       0.183675       0.065836       0.022246      -0.025907      -0.033566       0.106173      -0.094292       0.039855       0.054437             22.438726      26.290428     -10.312853      -3.297853      25.028378       2.752446      15.997371           1.795132
            3             Ni      20.011772      17.506116       2.305501       0.768662     115.009789 0.22607165E+04  0.74529678E+05                                17.964031                           14.463622       0.454888       2.007359                    0.995217      47.129869     125.962950       0.535406       0.347008      -1.199477       0.091835      -0.159060      -0.000003       0.183668      -0.042942      -0.054661      -0.031554      -0.049581       0.058251      -0.094316       0.039875       0.054441             22.437734      26.289253       6.546497       8.623261      18.730004       4.978652      22.293944           1.795005
            4             Ni      30.813928      11.838115      11.527503       0.768617     115.009475 0.22607271E+04  0.74530177E+05                                17.964086                           14.463747       0.454864       2.007350                    0.995217      47.129651     125.962824       0.535399       0.347012      -1.199472      -0.091839       0.159065       0.000003       0.183674       0.004526      -0.021104      -0.012179       0.005241      -0.270562      -0.094293       0.039864       0.054429             22.437640      16.412071       0.843812       4.590676      15.437703       2.650405      35.463145           1.795110
            5             Ni      16.941900      13.326193      15.736425       0.768640     115.007538 0.22606754E+04  0.74528024E+05                                17.963871                           14.463563       0.454888       2.007362                    0.995217      47.129257     125.961270       0.535403       0.347011      -1.199473       0.000000       0.106047      -0.149973       0.183679      -0.047463      -0.033561      -0.006325      -0.097259       0.106204      -0.094311       0.039874       0.054437             22.437402      34.272577       5.702492       4.032246      17.042996       1.479733      15.996632           1.795117
            6             Ni      28.236500      19.278508       7.318581       0.768588     115.011796 0.22607751E+04  0.74532252E+05                                17.964451                           14.464002       0.454844       2.007343                    0.995217      47.129682     125.963859       0.535388       0.347017      -1.199466       0.000001      -0.106052       0.149977       0.183685       0.047443       0.033549      -0.006315      -0.097274       0.106192      -0.094294       0.039865       0.054429             22.438173      34.273800      -5.702723      -4.032443      17.043536       1.479775      15.997183           1.795313
            7             Ni      17.434345       6.520940      11.527503       0.768621     115.011623 0.22607600E+04  0.74531626E+05                                17.964441                           14.463943       0.454865       2.007356                    0.995217      47.129514     125.963280       0.535389       0.347017      -1.199467       0.183677       0.000001       0.000000       0.183677      -0.000003       0.000000       0.024365      -0.010479      -0.270550      -0.094288       0.039852       0.054436             22.438263      14.950753       0.000017      -0.000034      16.899574      -5.301233      35.464460           1.795161
            8             Ni      27.744055      13.041881       2.305501       0.768609     115.016149 0.22608562E+04  0.74535649E+05                                17.964942                           14.464276       0.454863       2.007347                    0.995217      47.130263     125.966316       0.535381       0.347018      -1.199465      -0.183674      -0.000003      -0.000000       0.183674       0.000003      -0.000002       0.063114       0.099106       0.058220      -0.094291       0.039850       0.054441             22.439012      14.951135      -0.000051       0.000037      30.070745      -9.958089      22.295156           1.795100
            9             Ni      19.519328      20.766586      11.527503       0.768524     115.022094 0.22609927E+04  0.74541512E+05                                17.965857                           14.464967       0.454800       2.007324                    0.995217      47.130485     125.969394       0.535353       0.347030      -1.199450      -0.091851      -0.159085      -0.000004       0.183697      -0.004530       0.021121      -0.012187       0.005236      -0.270536      -0.094291       0.039857       0.054434             22.440246      16.413637      -0.843936      -4.591597      15.439095       2.650875      35.468005           1.795315
           10             Ni      20.011772       8.577645       2.305501       0.768679     115.009412 0.22607036E+04  0.74529178E+05                                17.964048                           14.463619       0.454909       2.007371                    0.995217      47.129555     125.962210       0.535404       0.347010      -1.199475       0.091832       0.159053       0.000001       0.183660       0.042920       0.054650      -0.031552      -0.049555       0.058266      -0.094289       0.039847       0.054442             22.437773      26.289273      -6.546543      -8.623304      18.730111       4.978718      22.293936           1.795134
           11             Ni      25.659072      17.790429      15.736425       0.768615     115.009642 0.22607291E+04  0.74530273E+05                                17.964122                           14.463768       0.454858       2.007349                    0.995217      47.129613     125.962822       0.535397       0.347013      -1.199471       0.091833      -0.053018      -0.149976       0.183676      -0.018383       0.011311       0.032214       0.130805       0.106226      -0.094293       0.039862       0.054431             22.437701      16.412095       4.609412      -0.734653      34.904113      -4.231932      15.996894           1.795156
           12             Ni      25.166628       5.032862       7.318581       0.768619     115.009269 0.22607132E+04  0.74529630E+05                                17.964102                           14.463729       0.454861       2.007351                    0.995217      47.129427     125.962296       0.535397       0.347013      -1.199470      -0.091834       0.053020       0.149979       0.183679      -0.065841      -0.022253      -0.025906      -0.033573       0.106240      -0.094310       0.039873       0.054437             22.437722      26.289269      10.312072       3.297686      25.027049       2.752218      15.996847           1.795108
           13              H      17.113578      11.902020       5.737930       0.114758       1.166392 0.85626421E+01  0.85644708E+02                                 1.824892                            1.703849      -1.387558       2.217587                    0.993917       3.737068      10.617799       0.481646       1.271410      -0.708902      -0.001516       0.031577      -0.019677       0.037237      -0.001121       0.002865      -0.007051      -0.016017      -0.001802      -0.008860      -0.003615       0.012475              1.904724       1.569930      -0.295935       0.063738       2.228196      -0.422389       1.916046          -0.000044
           14              H      16.426866      14.453012       5.085012       0.110004       1.148175 0.82239323E+01  0.80594050E+02                                 1.769170                            1.646352      -0.854861       2.483264                    0.999275       3.287627       8.939104       0.505692       1.235939      -0.721349       0.042746      -0.019731       0.021790       0.051878      -0.011337       0.004012       0.000286       0.031722      -0.001885      -0.019304      -0.001168       0.020473              1.825243       1.923856      -0.299626       0.379958       1.765979      -0.356801       1.785893           0.000603
           15              H      16.630169      14.713850       2.829310       0.152044       0.944632 0.68055345E+01  0.64544566E+02                                 1.632049                            1.560848      -0.954061       2.454112                    0.999020       3.291823       9.234347       0.481081       1.342425      -0.696376       0.030823      -0.011384      -0.017098       0.037040      -0.012343       0.002070      -0.002352       0.012555       0.020499      -0.017300       0.005167       0.012132              1.641404       1.876195      -0.114069      -0.340775       1.441402       0.030728       1.606614           0.000390
           16              H      14.154393      16.051947       0.682428       0.151600       1.014823 0.76354142E+01  0.72981300E+02                                 1.588469                            1.551354      -0.805287       2.497470                    0.999892       3.130893       8.233183       0.542134       1.182008      -0.734129      -0.006864       0.002658      -0.000078       0.007362      -0.001917      -0.002006       0.000135       0.004327       0.011097      -0.004783       0.000047       0.004736              1.580039       1.784342      -0.159282       0.273528       1.398263      -0.101093       1.557510           0.000050
           17              H      15.089586      14.797318       0.625252       0.181062       0.818586 0.58163115E+01  0.53269212E+02                                 1.514510                            1.462241      -0.832509       2.515818                    0.999389       3.198947       8.944355       0.485127       1.378547      -0.688773       0.006471      -0.014313      -0.004785       0.016420      -0.001995       0.001386       0.003010      -0.006305      -0.001678      -0.004789      -0.000422       0.005211              1.529449       1.238939      -0.006417      -0.022499       1.839759       0.340192       1.509648          -0.000195
           18              H      15.704012      16.221491       0.852113       0.178458       0.917527 0.66894166E+01  0.63543821E+02                                 1.641797                            1.573075      -1.084030       2.394577                    0.997178       3.369046       9.642064       0.464814       1.387208      -0.686633       0.016399       0.005723      -0.000326       0.017372       0.005285       0.002721      -0.003166       0.005805      -0.008152      -0.007932       0.000483       0.007449              1.680193       1.877836       0.510445      -0.183101       1.705053      -0.121319       1.457690          -0.000190
           19              H      12.934576      16.145848       2.696514       0.125501       1.087636 0.80520239E+01  0.78238375E+02                                 1.671874                            1.604795      -0.933687       2.436138                    0.999091       3.274960       8.772853       0.525564       1.199404      -0.729153      -0.020817       0.010851      -0.014530       0.027608      -0.007473      -0.000215      -0.004042       0.017051       0.021391      -0.015560       0.006575       0.008985              1.665606       1.949938      -0.234031       0.271054       1.429477      -0.131790       1.617403           0.000428
           20              H      12.817112      15.809368       4.937460       0.082916       1.083813 0.78632098E+01  0.77596806E+02                                 1.795373                            1.676591      -1.186791       2.303326                    0.995292       3.817447      11.052707       0.462995       1.340559      -0.694117      -0.036672       0.012420       0.020378       0.043754      -0.006772      -0.003185      -0.002693       0.021360       0.001476      -0.013752       0.000904       0.012848              1.837966       2.252132      -0.216219      -0.454743       1.527889       0.085068       1.733877           0.000561
           21              H      24.775835      12.282843      15.391522       0.114760       1.166177 0.85607282E+01  0.85621028E+02                                 1.824675                            1.703661      -1.387579       2.217578                    0.993917       3.737003      10.617433       0.481670       1.271414      -0.708899       0.034297      -0.012652      -0.007090       0.037237      -0.007073      -0.001344       0.003263       0.013154      -0.014625      -0.008860      -0.003614       0.012473              1.904487       2.417999      -0.363731       0.015749       1.866796       0.005254       1.428667          -0.000045
           22              H      26.781756      10.493497      14.967310       0.109999       1.148124 0.82234678E+01  0.80588037E+02                                 1.769090                            1.646283      -0.854855       2.483267                    0.999275       3.287543       8.938678       0.505714       1.235905      -0.721357      -0.029183       0.027560      -0.032865       0.051878       0.000149       0.012135      -0.014796      -0.010936       0.002422      -0.019305      -0.001169       0.020474              1.825155       2.115537      -0.368405       0.331280       1.622524      -0.238281       1.737405           0.000602
           23              H      28.774123      11.500330      15.430255       0.152035       0.944629 0.68054953E+01  0.64543983E+02                                 1.632035                            1.560835      -0.954049       2.454118                    0.999021       3.291804       9.234223       0.481088       1.342411      -0.696379       0.007390       0.033444      -0.014103       0.037041       0.000629       0.011245      -0.007330      -0.001518      -0.025794      -0.017299       0.005164       0.012136              1.641389       1.522558       0.194569      -0.122529       1.915648      -0.261970       1.485961           0.000388
           24              H      31.299596      10.190925      17.536560       0.151588       1.014888 0.76360365E+01  0.72988648E+02                                 1.588527                            1.551409      -0.805358       2.497424                    0.999892       3.130995       8.233498       0.542129       1.181996      -0.734132       0.001596      -0.005701       0.004374       0.007361       0.003311       0.001690      -0.001675      -0.000796      -0.008386      -0.004781       0.000047       0.004735              1.580096       1.599799      -0.148263       0.281339       1.472581      -0.192626       1.667908           0.000047
           25              H      30.621920      11.594232      17.383475       0.181048       0.818629 0.58166954E+01  0.53273516E+02                                 1.514550                            1.462278      -0.832501       2.515811                    0.999389       3.199050       8.944659       0.485128       1.378525      -0.688777      -0.004358       0.015532       0.003055       0.016419      -0.002036       0.001356       0.003406      -0.005186      -0.003145      -0.004789      -0.000423       0.005212              1.529490       1.298980      -0.026005      -0.036350       1.797194       0.376494       1.492296          -0.000198
           26              H      31.258935      10.892578      16.134816       0.178456       0.917527 0.66894168E+01  0.63543844E+02                                 1.641799                            1.573076      -1.084044       2.394573                    0.997178       3.369055       9.642101       0.464813       1.387211      -0.686633       0.003569       0.005805      -0.015982       0.017374      -0.000835      -0.001607      -0.002367       0.008065       0.020255      -0.007932       0.000482       0.007450              1.680195       1.654525       0.128233      -0.453367       1.338152      -0.070551       2.047909          -0.000193
           27              H      29.709316       8.474614      17.816909       0.125490       1.087674 0.80523869E+01  0.78242701E+02                                 1.671906                            1.604825      -0.933722       2.436115                    0.999091       3.275016       8.773017       0.525563       1.199395      -0.729155       0.018127      -0.012404       0.016722       0.027606       0.003908       0.007832      -0.008889       0.003340      -0.017182      -0.015559       0.006575       0.008983              1.665637       1.679046      -0.169326       0.316819       1.594533      -0.285929       1.723332           0.000426
           28              H      27.685324       7.574724      17.324454       0.082909       1.083814 0.78632111E+01  0.77596776E+02                                 1.795370                            1.676589      -1.186787       2.303327                    0.995292       3.817445      11.052676       0.462997       1.340554      -0.694118      -0.009468      -0.039059       0.017294       0.043753       0.002905       0.003658      -0.011929      -0.004761      -0.009630      -0.013752       0.000903       0.012849              1.837963       1.585010       0.244735      -0.128801       2.282520      -0.417595       1.646358           0.000561
           29              H      20.402565      18.605547       6.449869       0.114754       1.166216 0.85611319E+01  0.85626418E+02                                 1.824741                            1.703720      -1.387616       2.217554                    0.993916       3.737160      10.618102       0.481652       1.271442      -0.708892      -0.034295      -0.010900      -0.009563       0.037235       0.003624       0.006222       0.002771       0.011755      -0.018812      -0.008860      -0.003613       0.012473              1.904558       2.418090       0.106399       0.348191       1.480699       0.141787       1.814884          -0.000042
           30              H      18.396644      17.609147       4.904261       0.110016       1.148117 0.82234141E+01  0.80587574E+02                                 1.769099                            1.646291      -0.854839       2.483280                    0.999275       3.287529       8.938714       0.505706       1.235926      -0.721352       0.029183      -0.021797       0.036941       0.051879      -0.011493       0.003904      -0.010169       0.002147       0.041669      -0.019305      -0.001167       0.020472              1.825165       2.115549      -0.189533       0.457766       1.574879      -0.221434       1.785067           0.000605
           31              H      16.404277      18.381227       5.699198       0.152049       0.944614 0.68053703E+01  0.64542588E+02                                 1.632026                            1.560827      -0.954058       2.454120                    0.999021       3.291776       9.234170       0.481086       1.342422      -0.696377      -0.007389      -0.002145       0.036234       0.037042      -0.010813       0.003155      -0.001408       0.015228       0.024447      -0.017301       0.005166       0.012135              1.641380       1.522550       0.050665      -0.224283       1.369039      -0.068716       2.032551           0.000390
           32              H      13.878804      19.930602       3.762577       0.151597       1.014870 0.76358573E+01  0.72986514E+02                                 1.588509                            1.551392      -0.805322       2.497447                    0.999892       3.130951       8.233361       0.542131       1.181998      -0.734131      -0.001597       0.002226      -0.006831       0.007360      -0.002698      -0.002560       0.000139       0.004339       0.007011      -0.004782       0.000046       0.004737              1.580079       1.599781      -0.215825       0.233562       1.525116      -0.211204       1.615340           0.000050
           33              H      14.556480      20.254041       5.136655       0.181066       0.818592 0.58163667E+01  0.53269827E+02                                 1.514515                            1.462245      -0.832527       2.515811                    0.999389       3.198961       8.944394       0.485129       1.378541      -0.688774       0.004357       0.008060       0.013626       0.016420      -0.000602       0.002370       0.003958      -0.003624       0.001539      -0.004788      -0.000422       0.005211              1.529454       1.298952       0.042940       0.012402       1.762771       0.388634       1.526638          -0.000195
           34              H      13.919465      18.842909       4.891350       0.178462       0.917519 0.66893441E+01  0.63542971E+02                                 1.641789                            1.573067      -1.084034       2.394578                    0.997178       3.369031       9.642014       0.464815       1.387210      -0.686633      -0.003571      -0.013130       0.010801       0.017373       0.001792       0.000251      -0.006291      -0.003033      -0.013045      -0.007932       0.000482       0.007450              1.680184       1.654513       0.384689      -0.272019       1.924690      -0.277926       1.461349          -0.000190
           35              H      15.469084      19.622814       2.050973       0.125505       1.087610 0.80517379E+01  0.78234499E+02                                 1.671811                            1.604737      -0.933681       2.436141                    0.999091       3.274883       8.772438       0.525591       1.199359      -0.729163      -0.018128       0.011634      -0.017269       0.027607      -0.008686      -0.001074      -0.004739       0.015074       0.018029      -0.015556       0.006573       0.008983              1.665542       1.678950      -0.242237       0.265229       1.529220      -0.262846       1.788457           0.000428
           36              H      17.493076      18.858559       1.366701       0.082919       1.083819 0.78632384E+01  0.77596965E+02                                 1.795359                            1.676578      -1.186790       2.303326                    0.995292       3.817426      11.052547       0.463005       1.340533      -0.694122       0.009467       0.003287      -0.042590       0.043753      -0.004419      -0.001521      -0.007016       0.009130       0.032049      -0.013752       0.000903       0.012848              1.837952       1.584998       0.039857      -0.273668       1.454560      -0.124872       2.474298           0.000562
           37              H      28.064822       9.377112       9.308689       0.114765       1.166160 0.85605755E+01  0.85619146E+02                                 1.824660                            1.703648      -1.387569       2.217586                    0.993917       3.736971      10.617331       0.481670       1.271417      -0.708898       0.001517      -0.008026       0.036330       0.037237      -0.002330       0.002010      -0.002682      -0.003665       0.035252      -0.008861      -0.003612       0.012474              1.904471       1.569744       0.038537       0.300191       1.685031      -0.230384       2.458639          -0.000045
           38              H      28.751534       9.611866      11.931427       0.110000       1.148080 0.82230423E+01  0.80582432E+02                                 1.769007                            1.646212      -0.854835       2.483275                    0.999275       3.287454       8.938214       0.505741       1.235863      -0.721367      -0.042746       0.013968      -0.025865       0.051878      -0.000008       0.012026      -0.004467       0.018279      -0.042215      -0.019306      -0.001167       0.020473              1.825067       1.923670      -0.258316       0.409080       1.559281      -0.283725       1.992249           0.000602
           39              H      28.548231       7.572116      12.929248       0.152041       0.944623 0.68054471E+01  0.64543510E+02                                 1.632040                            1.560839      -0.954055       2.454117                    0.999020       3.291789       9.234226       0.481082       1.342427      -0.696376      -0.030823      -0.019915      -0.005033       0.037041       0.002161       0.012326      -0.007023      -0.000656      -0.019141      -0.017298       0.005166       0.012132              1.641395       1.876188       0.359307      -0.006045       1.607561      -0.028021       1.440436           0.000389
           40              H      31.024007       5.994048      14.906445       0.151588       1.014862 0.76357902E+01  0.72985773E+02                                 1.588509                            1.551392      -0.805337       2.497437                    0.999892       3.130945       8.233362       0.542127       1.182009      -0.734129       0.006863       0.000813       0.002531       0.007360       0.002529       0.001137      -0.002319      -0.002614      -0.009721      -0.004782       0.000046       0.004736              1.580078       1.784389      -0.204798       0.241357       1.476312      -0.128679       1.479533           0.000048
           41              H      30.088814       5.521932      13.742628       0.181061       0.818574 0.58162086E+01  0.53268056E+02                                 1.514500                            1.462232      -0.832510       2.515820                    0.999389       3.198920       8.944274       0.485127       1.378555      -0.688772      -0.006472      -0.009283      -0.011900       0.016422      -0.000642       0.002342       0.003596      -0.004649       0.003290      -0.004789      -0.000422       0.005211              1.529439       1.238932       0.023354      -0.001447       1.760138       0.368335       1.589247          -0.000196
           42              H      29.474388       6.210543      15.009731       0.178453       0.917524 0.66893831E+01  0.63543344E+02                                 1.641786                            1.573065      -1.084030       2.394577                    0.997178       3.369033       9.641976       0.464819       1.387198      -0.686635      -0.016400       0.001600       0.005504       0.017373      -0.004328      -0.004077      -0.002093       0.008838       0.000947      -0.007933       0.000483       0.007450              1.680181       1.877825       0.002481      -0.542281       1.408911      -0.016619       1.753806          -0.000192
           43              H      32.243824       7.924246      14.323614       0.125491       1.087663 0.80522752E+01  0.78241294E+02                                 1.671890                            1.604810      -0.933719       2.436117                    0.999091       3.274997       8.772930       0.525568       1.199389      -0.729156       0.020816      -0.010082       0.015072       0.027606       0.002693       0.006973      -0.009184       0.002506      -0.022242      -0.015559       0.006574       0.008985              1.665621       1.949956      -0.177544       0.311001       1.513701      -0.161565       1.533206           0.000426
           44              H      32.361288       9.924871      13.259395       0.082906       1.083831 0.78633671E+01  0.77598760E+02                                 1.795394                            1.676610      -1.186796       2.303318                    0.995292       3.817482      11.052843       0.462992       1.340562      -0.694117       0.036671       0.023352       0.004916       0.043752       0.005259       0.005323      -0.005684       0.012903      -0.023896      -0.013752       0.000905       0.012848              1.837989       2.252161       0.500820       0.052271       1.764482       0.001427       1.497323           0.000561
           45              H      20.838537      11.527718      15.391522       0.114758       1.166182 0.85607876E+01  0.85621868E+02                                 1.824686                            1.703671      -1.387592       2.217570                    0.993917       3.737053      10.617630       0.481666       1.271420      -0.708898      -0.028105      -0.023376      -0.007090       0.037237       0.009232       0.003498      -0.000468       0.005674      -0.014626      -0.008859      -0.003613       0.012472              1.904499       2.319611       0.420545      -0.003323       1.965211      -0.016265       1.428674          -0.000045
           46              H      18.285957      10.685213      14.967310       0.109999       1.148136 0.82235686E+01  0.80589325E+02                                 1.769107                            1.646298      -0.854850       2.483270                    0.999275       3.287550       8.938733       0.505709       1.235913      -0.721355       0.038459       0.011493      -0.032865       0.051878      -0.004810      -0.018881      -0.003113       0.005207       0.002421      -0.019306      -0.001167       0.020472              1.825174       2.064847       0.397690      -0.372003       1.673253      -0.167759       1.737422           0.000603
           47              H      18.161717       8.456355      15.430255       0.152035       0.944630 0.68055173E+01  0.64544311E+02                                 1.632044                            1.560843      -0.954066       2.454112                    0.999021       3.291814       9.234291       0.481083       1.342421      -0.696377       0.025268      -0.023123      -0.014104       0.037042      -0.000973      -0.011971      -0.006074      -0.000332      -0.025796      -0.017301       0.005165       0.012136              1.641398       1.648883      -0.267500      -0.165610       1.789343       0.237101       1.485969           0.000390
           48              H      15.765003       6.923934      17.536560       0.151584       1.014908 0.76362197E+01  0.72990813E+02                                 1.588545                            1.551426      -0.805366       2.497418                    0.999892       3.131026       8.233594       0.542128       1.181993      -0.734132      -0.005735       0.001468       0.004373       0.007360      -0.002000      -0.002295      -0.000626      -0.005340      -0.008387      -0.004782       0.000045       0.004736              1.580114       1.632806       0.129222      -0.307495       1.439610      -0.147337       1.667926           0.000049
           49              H      17.319140       6.809166      17.383475       0.181047       0.818636 0.58167600E+01  0.53274266E+02                                 1.514560                            1.462286      -0.832511       2.515804                    0.999389       3.199068       8.944728       0.485126       1.378526      -0.688777       0.015630      -0.003992       0.003054       0.016419      -0.001228       0.002271      -0.002879       0.006117      -0.003145      -0.004788      -0.000423       0.005211              1.529500       1.695174      -0.202733       0.344232       1.401020      -0.156768       1.492304          -0.000197
           50              H      16.392982       6.608321      16.134816       0.178459       0.917500 0.66891815E+01  0.63541120E+02                                 1.641778                            1.573057      -1.084021       2.394589                    0.997178       3.369007       9.641962       0.464812       1.387226      -0.686630       0.003242      -0.005995      -0.015983       0.017375       0.003910      -0.001246       0.002574      -0.002589       0.020254      -0.007932       0.000482       0.007450              1.680173       1.306177       0.072875       0.165581       1.686461       0.427893       2.047881          -0.000190
           51              H      15.073773       9.159312      17.816909       0.125485       1.087657 0.80521874E+01  0.78239982E+02                                 1.671861                            1.604783      -0.933722       2.436113                    0.999091       3.274975       8.772755       0.525583       1.199362      -0.729162      -0.019805      -0.009497       0.016723       0.027606      -0.000508      -0.011612      -0.002338      -0.008440      -0.017175      -0.015557       0.006575       0.008982              1.665592       1.762255       0.121254      -0.406016       1.511237      -0.131403       1.723285           0.000426
           52              H      15.306442      11.362086      17.324454       0.082906       1.083832 0.78633557E+01  0.77598400E+02                                 1.795374                            1.676591      -1.186788       2.303323                    0.995292       3.817456      11.052648       0.463003       1.340534      -0.694122      -0.029091       0.027729       0.017294       0.043752      -0.003515      -0.012160       0.002795      -0.002654      -0.009627      -0.013752       0.000904       0.012849              1.837968       1.896201      -0.424401      -0.297251       1.971338       0.320347       1.646364           0.000561
           53              H      24.339863      18.353839       5.737930       0.114763       1.166161 0.85606032E+01  0.85619656E+02                                 1.824677                            1.703664      -1.387547       2.217594                    0.993917       3.736992      10.617472       0.481662       1.271436      -0.708895       0.028106      -0.014476      -0.019676       0.037237      -0.006377      -0.007538       0.001044       0.009945      -0.001802      -0.008860      -0.003613       0.012474              1.904490       2.319599      -0.137046      -0.397599       1.478060       0.155965       1.915811          -0.000043
           54              H      26.892443      17.673052       5.085012       0.109995       1.148082 0.82230685E+01  0.80582799E+02                                 1.769014                            1.646218      -0.854847       2.483268                    0.999275       3.287467       8.938272       0.505738       1.235868      -0.721365      -0.038459      -0.027155       0.021792       0.051878       0.019405      -0.001759      -0.003622       0.003772      -0.001877      -0.019306      -0.001166       0.020473              1.825075       2.064728       0.218146      -0.498905       1.624768      -0.150635       1.785729           0.000605
           55              H      27.016683      17.366568       2.829310       0.152035       0.944632 0.68055269E+01  0.64544450E+02                                 1.632049                            1.560847      -0.954059       2.454111                    0.999020       3.291816       9.234312       0.481082       1.342426      -0.696376      -0.025269      -0.021003      -0.017098       0.037041       0.011608      -0.003073      -0.000618       0.015097       0.020499      -0.017299       0.005166       0.012133              1.641404       1.648888       0.245308       0.197000       1.668711       0.279756       1.606613           0.000390
           56              H      29.413397      18.841605       0.682428       0.151584       1.014879 0.76359523E+01  0.72987693E+02                                 1.588524                            1.551407      -0.805352       2.497426                    0.999892       3.130980       8.233469       0.542126       1.182005      -0.734130       0.005734       0.004613      -0.000075       0.007360       0.002830       0.001120       0.001670       0.001155       0.011098      -0.004782       0.000046       0.004736              1.580092       1.632781       0.246830      -0.224324       1.549931      -0.186344       1.557565           0.000048
           57              H      27.859260      18.659019       0.625252       0.181051       0.818600 0.58164422E+01  0.53270689E+02                                 1.514526                            1.462256      -0.832498       2.515817                    0.999389       3.198985       8.944474       0.485126       1.378544      -0.688774      -0.015632       0.001550      -0.004784       0.016420      -0.001733       0.001914      -0.002706       0.006606      -0.001680      -0.004789      -0.000422       0.005211              1.529465       1.695133      -0.256956       0.305871       1.383597      -0.150612       1.509664          -0.000197
           58              H      28.785418      17.414823       0.852113       0.178455       0.917509 0.66892560E+01  0.63541898E+02                                 1.641777                            1.573056      -1.084022       2.394584                    0.997178       3.369012       9.641929       0.464817       1.387209      -0.686633      -0.003243      -0.017066      -0.000326       0.017374      -0.000129      -0.004103      -0.000774      -0.012058      -0.008153      -0.007933       0.000483       0.007450              1.680171       1.306176      -0.180400      -0.013513       2.276667       0.219224       1.457670          -0.000191
           59              H      30.104627      19.851047       2.696514       0.125483       1.087700 0.80526257E+01  0.78245572E+02                                 1.671927                            1.604845      -0.933753       2.436095                    0.999090       3.275070       8.773182       0.525562       1.199389      -0.729156       0.019804       0.012600      -0.014528       0.027605       0.011119      -0.003393       0.002208       0.004417       0.021392      -0.015560       0.006576       0.008984              1.665658       1.762325       0.342397      -0.249670       1.617196      -0.168851       1.617454           0.000426
           60              H      29.871958      20.121013       4.937460       0.082903       1.083841 0.78634630E+01  0.77599982E+02                                 1.795408                            1.676622      -1.186807       2.303311                    0.995291       3.817516      11.052979       0.462989       1.340565      -0.694116       0.029090       0.025548       0.020379       0.043751       0.012635      -0.000741       0.004105       0.001048       0.001477      -0.013752       0.000905       0.012848              1.838003       1.896237       0.421727       0.301053       1.883857       0.351298       1.733915           0.000562
           61              H      16.677606      10.132237       9.308689       0.114766       1.166365 0.85623776E+01  0.85641306E+02                                 1.824856                            1.703816      -1.387558       2.217592                    0.993917       3.736997      10.617511       0.481654       1.271401      -0.708904      -0.007709       0.002699       0.036331       0.037238      -0.000423      -0.003330      -0.000399       0.005865       0.035252      -0.008860      -0.003615       0.012475              1.904685       1.622996      -0.069204      -0.349673       1.632111      -0.144811       2.458947          -0.000044
           62              H      16.537553       9.420150      11.931427       0.109992       1.148198 0.82241302E+01  0.80596409E+02                                 1.769189                            1.646368      -0.854880       2.483251                    0.999275       3.287659       8.939191       0.505691       1.235933      -0.721350       0.033468       0.030034      -0.025865       0.051876       0.007917      -0.009881      -0.008182      -0.009136      -0.042205      -0.019304      -0.001168       0.020472              1.825263       1.874287       0.286988      -0.450331       1.609023      -0.212447       1.992477           0.000604
           63              H      14.872729      10.616091      12.929248       0.152030       0.944645 0.68056478E+01  0.64545817E+02                                 1.632056                            1.560855      -0.954063       2.454108                    0.999021       3.291841       9.234367       0.481084       1.342415      -0.696378      -0.001836       0.036651      -0.005031       0.037040      -0.001364      -0.012247      -0.007164      -0.003417      -0.019140      -0.017301       0.005166       0.012135              1.641410       1.363562      -0.063336      -0.021245       2.120218       0.019247       1.440451           0.000389
           64              H      12.268195       9.261039      14.906445       0.151585       1.014879 0.76359455E+01  0.72987609E+02                                 1.588521                            1.551403      -0.805361       2.497424                    0.999892       3.130996       8.233509       0.542128       1.182001      -0.734130      -0.002725      -0.006352       0.002531       0.007361      -0.002396      -0.002576       0.000173      -0.003076      -0.009722      -0.004782       0.000047       0.004736              1.580091       1.730705       0.235803      -0.232122       1.530021      -0.144683       1.479545           0.000047
           65              H      12.326926      10.306998      13.742628       0.181049       0.818612 0.58165466E+01  0.53271854E+02                                 1.514537                            1.462265      -0.832497       2.515815                    0.999389       3.199009       8.944542       0.485127       1.378537      -0.688775      -0.004800       0.010245      -0.011900       0.016419      -0.001692       0.001943      -0.003827       0.003435       0.003289      -0.004788      -0.000423       0.005211              1.529476       1.609654      -0.237374       0.319724       1.389488      -0.182920       1.589286          -0.000197
           66              H      13.230494      10.494801      15.009731       0.178448       0.917535 0.66894934E+01  0.63544751E+02                                 1.641811                            1.573086      -1.084031       2.394574                    0.997178       3.369073       9.642165       0.464811       1.387213      -0.686633       0.009588       0.013402       0.005504       0.017373       0.005990       0.000225       0.004576       0.003074       0.000946      -0.007931       0.000482       0.007449              1.680207       1.524014       0.201810       0.256754       1.762771       0.477950       1.753837          -0.000193
           67              H      13.329887       7.239548      14.323614       0.125488       1.087664 0.80522908E+01  0.78241623E+02                                 1.671904                            1.604823      -0.933718       2.436119                    0.999091       3.275013       8.773034       0.525559       1.199405      -0.729152      -0.019138      -0.012987       0.015073       0.027607      -0.000262      -0.011441      -0.001447      -0.005920      -0.022245      -0.015561       0.006576       0.008984              1.665636       1.776538       0.277680      -0.295425       1.687151      -0.188556       1.533218           0.000427
           68              H      15.003747       6.137509      13.259395       0.082907       1.083814 0.78632092E+01  0.77596762E+02                                 1.795372                            1.676590      -1.186789       2.303326                    0.995292       3.817443      11.052675       0.462996       1.340557      -0.694118       0.001887      -0.043435       0.004916       0.043753       0.002957      -0.007583      -0.001768      -0.015563      -0.023894      -0.013752       0.000904       0.012848              1.837965       1.452663      -0.039236      -0.024900       2.563925      -0.045982       1.497307           0.000563
           69              H      28.500794      12.153728       6.449869       0.114760       1.166171 0.85606852E+01  0.85620588E+02                                 1.824677                            1.703664      -1.387571       2.217582                    0.993917       3.737010      10.617492       0.481666       1.271424      -0.708897       0.007707       0.035153      -0.009565       0.037237       0.003278      -0.000712      -0.006772      -0.012158      -0.018817      -0.008859      -0.003614       0.012474              1.904490       1.622849       0.352686      -0.051305       2.275804      -0.372418       1.814816          -0.000044
           70              H      28.640847      14.389107       4.904261       0.109998       1.148124 0.82234697E+01  0.80588107E+02                                 1.769094                            1.646287      -0.854853       2.483268                    0.999275       3.287546       8.938706       0.505712       1.235911      -0.721356      -0.033470      -0.014373       0.036939       0.051878       0.006676      -0.010760       0.001704       0.018829       0.041674      -0.019305      -0.001169       0.020473              1.825160       1.874183       0.328883      -0.420650       1.816235      -0.285718       1.785062           0.000604
           71              H      30.305671      15.728508       5.699198       0.152037       0.944620 0.68054132E+01  0.64543021E+02                                 1.632026                            1.560827      -0.954050       2.454119                    0.999021       3.291785       9.234162       0.481088       1.342414      -0.696379       0.001834       0.007475       0.036233       0.037041       0.012000      -0.002799      -0.002028       0.011112       0.024443      -0.017299       0.005163       0.012136              1.641380       1.363540       0.041140       0.052631       1.528049       0.228593       2.032552           0.000390
           72              H      32.910205      17.140944       3.762577       0.151582       1.014906 0.76362138E+01  0.72990776E+02                                 1.588547                            1.551428      -0.805378       2.497411                    0.999892       3.131029       8.233615       0.542126       1.181997      -0.734131       0.002723       0.000270      -0.006832       0.007360       0.003227       0.001400       0.002146       0.002502       0.007015      -0.004782       0.000046       0.004735              1.580116       1.730733       0.140249      -0.299697       1.394236      -0.096671       1.615378           0.000049
           73              H      32.851474      16.392340       5.136655       0.181047       0.818631 0.58167121E+01  0.53273726E+02                                 1.514555                            1.462282      -0.832507       2.515807                    0.999389       3.199059       8.944700       0.485126       1.378528      -0.688776       0.004799      -0.007803       0.013626       0.016419      -0.001269       0.002242      -0.004033       0.002852       0.001540      -0.004789      -0.000423       0.005212              1.529495       1.609674      -0.222318       0.330381       1.452130      -0.205066       1.526681          -0.000197
           74              H      31.947906      17.649577       4.891350       0.178456       0.917523 0.66893845E+01  0.63543492E+02                                 1.641799                            1.573076      -1.084052       2.394571                    0.997178       3.369051       9.642102       0.464811       1.387217      -0.686632      -0.009589       0.009658       0.010801       0.017375      -0.002210      -0.005574       0.002927      -0.001589      -0.013043      -0.007932       0.000482       0.007450              1.680195       1.524004      -0.309338      -0.104683       2.055223       0.374542       1.461359          -0.000190
           75              H      31.848513      15.917615       2.050973       0.125489       1.087679 0.80524354E+01  0.78243322E+02                                 1.671914                            1.604832      -0.933730       2.436111                    0.999091       3.275026       8.773064       0.525560       1.199398      -0.729154       0.019136       0.009883      -0.017269       0.027606       0.010872      -0.003567       0.003300       0.007506       0.018036      -0.015559       0.006576       0.008983              1.665645       1.776548       0.185970      -0.360277       1.431815      -0.098279       1.788572           0.000427
           76              H      30.174653      14.546914       1.366701       0.082912       1.083810 0.78631867E+01  0.77596486E+02                                 1.795367                            1.676587      -1.186788       2.303327                    0.995292       3.817441      11.052666       0.462997       1.340555      -0.694118      -0.001889      -0.009842      -0.042590       0.043753       0.006163      -0.005317       0.004825       0.003084       0.032051      -0.013752       0.000903       0.012849              1.837960       1.452660       0.036555       0.028696       1.586914       0.299441       2.474305           0.000562
           77              H      23.025172      19.616293       9.308689       0.114769       1.166154 0.85605424E+01  0.85618972E+02                                 1.824677                            1.703663      -1.387577       2.217585                    0.993917       3.736979      10.617461       0.481660       1.271444      -0.708893       0.006191       0.005326       0.036331       0.037238       0.002751       0.001319       0.003082      -0.002205       0.035252      -0.008860      -0.003613       0.012474              1.904489       1.689600       0.030652       0.049421       1.565205       0.375170       2.458664          -0.000041
           78              H      22.478513      20.093625      11.931427       0.109987       1.148154 0.82237272E+01  0.80591252E+02                                 1.769123                            1.646312      -0.854882       2.483250                    0.999275       3.287599       8.938881       0.505708       1.235909      -0.721356       0.009274      -0.044002      -0.025865       0.051876      -0.007913      -0.002146       0.012647      -0.009148      -0.042210      -0.019305      -0.001168       0.020472              1.825191       1.426753      -0.028630       0.041179       2.056429       0.496192       1.992393           0.000607
           79              H      24.346640      20.937435      12.929248       0.152026       0.944645 0.68056392E+01  0.64545652E+02                                 1.632049                            1.560848      -0.954043       2.454115                    0.999021       3.291837       9.234320       0.481088       1.342406      -0.696380       0.032658      -0.016736      -0.005031       0.037040      -0.000798      -0.000081       0.014188       0.004067      -0.019141      -0.017300       0.005164       0.012136              1.641404       1.985896      -0.295972       0.027289       1.497870       0.008775       1.440445           0.000391
           80              H      24.475398      23.870554      14.906445       0.151575       1.014933 0.76364772E+01  0.72993962E+02                                 1.588579                            1.551457      -0.805420       2.497389                    0.999892       3.131078       8.233796       0.542119       1.182001      -0.734130      -0.004140       0.005535       0.002530       0.007361      -0.000134       0.001438       0.002143       0.005687      -0.009723      -0.004781       0.000046       0.004735              1.580148       1.376027      -0.031003      -0.009238       1.884820       0.273380       1.479596           0.000049
           81              H      25.351859      23.296711      13.742628       0.181044       0.818625 0.58166497E+01  0.53272969E+02                                 1.514544                            1.462271      -0.832486       2.515818                    0.999389       3.199034       8.944591       0.485130       1.378524      -0.688777       0.011271      -0.000966      -0.011901       0.016420       0.002332      -0.004286       0.000230       0.001211       0.003290      -0.004788      -0.000423       0.005211              1.529483       1.650110       0.214023      -0.318280       1.349044      -0.185430       1.589295          -0.000195
           82              H      25.062717      22.420297      15.009731       0.178441       0.917560 0.66897150E+01  0.63547293E+02                                 1.641829                            1.573103      -1.084040       2.394565                    0.997178       3.369124       9.642300       0.464814       1.387196      -0.686636       0.006811      -0.015005       0.005503       0.017373      -0.001665       0.003849      -0.002484      -0.011915       0.000944      -0.007931       0.000481       0.007451              1.680227       1.528326      -0.204295       0.285545       1.758498      -0.461340       1.753856          -0.000190
           83              H      22.193889      23.961847      14.323614       0.125476       1.087717 0.80527878E+01  0.78247553E+02                                 1.671947                            1.604863      -0.933770       2.436085                    0.999090       3.275098       8.773284       0.525558       1.199391      -0.729155      -0.001678       0.023065       0.015072       0.027604      -0.002433       0.004467       0.010630       0.003414      -0.022245      -0.015560       0.006577       0.008983              1.665678       1.469056      -0.100137      -0.015581       1.994723       0.350136       1.533256           0.000427
           84              H      20.402565      23.063262      13.259395       0.082901       1.083839 0.78634436E+01  0.77599588E+02                                 1.795392                            1.676609      -1.186809       2.303311                    0.995292       3.817495      11.052832       0.462996       1.340546      -0.694120      -0.038560       0.020080       0.004915       0.043752      -0.008219       0.002260       0.007452       0.002657      -0.023893      -0.013752       0.000903       0.012849              1.837986       2.320122      -0.461578      -0.027371       1.696514       0.044555       1.497321           0.000562
           85              H      18.864241       8.366366       6.449869       0.114762       1.166388 0.85625991E+01  0.85644118E+02                                 1.824882                            1.703840      -1.387574       2.217582                    0.993917       3.737051      10.617719       0.481649       1.271403      -0.708903       0.026588      -0.024253      -0.009565       0.037237      -0.006904      -0.005510       0.004003       0.000398      -0.018816      -0.008860      -0.003614       0.012475              1.904713       1.807333      -0.459164      -0.296927       2.091778       0.230680       1.815029          -0.000045
           86              H      20.730109       7.127388       4.904261       0.110006       1.148169 0.82238770E+01  0.80593347E+02                                 1.769163                            1.646345      -0.854853       2.483269                    0.999275       3.287610       8.939040       0.505693       1.235937      -0.721350       0.004286       0.036171       0.036941       0.051878       0.004813       0.006855       0.008466      -0.020977       0.041676      -0.019304      -0.001169       0.020473              1.825234       1.545958      -0.139361      -0.037119       2.144612       0.507185       1.785133           0.000602
           87              H      21.057652       5.015907       5.699198       0.152044       0.944613 0.68053581E+01  0.64542436E+02                                 1.632025                            1.560827      -0.954061       2.454118                    0.999021       3.291773       9.234156       0.481085       1.342424      -0.696377       0.005554      -0.005327       0.036233       0.037042      -0.001189      -0.000358       0.003436      -0.026341       0.024445      -0.017300       0.005165       0.012135              1.641380       1.451294      -0.091805       0.171652       1.440295      -0.159876       2.032551           0.000389
           88              H      20.978590       2.054096       3.762577       0.151592       1.014855 0.76357243E+01  0.72984993E+02                                 1.588500                            1.551384      -0.805324       2.497446                    0.999892       3.130951       8.233372       0.542130       1.182005      -0.734129      -0.001130      -0.002496      -0.006831       0.007360      -0.000530       0.001158      -0.002286      -0.006843       0.007014      -0.004783       0.000047       0.004736              1.580070       1.356865       0.075581       0.066127       1.768014       0.307869       1.615330           0.000049
           89              H      20.359646       2.479261       5.136655       0.181061       0.818590 0.58163529E+01  0.53269708E+02                                 1.514518                            1.462248      -0.832520       2.515813                    0.999389       3.198962       8.944419       0.485125       1.378551      -0.688772      -0.009159      -0.000257       0.013626       0.016420       0.001869      -0.004614       0.000074       0.000770       0.001539      -0.004789      -0.000423       0.005211              1.529457       1.684007       0.179371      -0.342768       1.377724      -0.183577       1.526641          -0.000196
           90              H      21.900229       2.633156       4.891350       0.178458       0.917523 0.66893883E+01  0.63543539E+02                                 1.641800                            1.573077      -1.084052       2.394569                    0.997178       3.369044       9.642084       0.464811       1.387218      -0.686631       0.013157       0.003474       0.010801       0.017373       0.000416       0.005322       0.003362       0.004620      -0.013045      -0.007932       0.000483       0.007449              1.680196       2.190313      -0.075357       0.376705       1.388916      -0.096614       1.461359          -0.000191
           91              H      20.450003       3.585213       2.050973       0.125499       1.087643 0.80520929E+01  0.78239210E+02                                 1.671881                            1.604802      -0.933692       2.436134                    0.999091       3.274972       8.772893       0.525564       1.199403      -0.729153      -0.001010      -0.021516      -0.017268       0.027608      -0.002186       0.004641       0.001439      -0.022588       0.018034      -0.015560       0.006575       0.008985              1.665613       1.356920       0.056287       0.095023       1.851383       0.361138       1.788535           0.000425
           92              H      20.099870       5.720169       1.366701       0.082913       1.083818 0.78632467E+01  0.77597237E+02                                 1.795375                            1.676593      -1.186781       2.303328                    0.995292       3.817455      11.052723       0.462996       1.340555      -0.694118      -0.007580       0.006556      -0.042590       0.043753      -0.001746       0.006836       0.002191      -0.012219       0.032051      -0.013752       0.000904       0.012848              1.837968       1.521700      -0.076411       0.244979       1.517886      -0.174569       2.474318           0.000560
           93              H      22.153228      15.315080      15.391522       0.114765       1.166148 0.85604663E+01  0.85617858E+02                                 1.824657                            1.703645      -1.387551       2.217595                    0.993917       3.736946      10.617279       0.481667       1.271429      -0.708896      -0.006192       0.036029      -0.007090       0.037238      -0.002160      -0.002155      -0.002797      -0.018828      -0.014623      -0.008861      -0.003613       0.012474              1.904467       1.689580      -0.056815      -0.012424       2.595167       0.011011       1.428655          -0.000043
           94              H      22.699887      17.946932      14.967310       0.109998       1.148066 0.82229187E+01  0.80580968E+02                                 1.769000                            1.646206      -0.854825       2.483282                    0.999275       3.287430       8.938153       0.505739       1.235872      -0.721365      -0.009277      -0.039053      -0.032868       0.051879       0.004659       0.006744       0.017909       0.005726       0.002425      -0.019306      -0.001167       0.020473              1.825059       1.426664      -0.029274       0.040715       2.311195       0.406006       1.737319           0.000605
           95              H      20.831760      19.168956      15.430255       0.152040       0.944595 0.68051923E+01  0.64540486E+02                                 1.632010                            1.560811      -0.954062       2.454118                    0.999021       3.291737       9.234035       0.481086       1.342430      -0.696376      -0.032660      -0.010321      -0.014105       0.037043       0.000342       0.000725       0.013404       0.001848      -0.025793      -0.017299       0.005164       0.012136              1.641365       1.985846       0.072927       0.288133       1.452307       0.024872       1.485940           0.000391
           96              H      20.703002      22.010782      17.536560       0.151578       1.014892 0.76360852E+01  0.72989277E+02                                 1.588538                            1.551420      -0.805365       2.497417                    0.999892       3.131004       8.233548       0.542124       1.182005      -0.734130       0.004137       0.004233       0.004373       0.007359      -0.001313       0.000605       0.002301       0.006133      -0.008388      -0.004782       0.000046       0.004736              1.580106       1.375995       0.019045       0.026150       1.696406       0.339964       1.667919           0.000049
           97              H      19.826541      20.722244      17.383475       0.181050       0.818608 0.58165159E+01  0.53271547E+02                                 1.514537                            1.462266      -0.832508       2.515811                    0.999389       3.199008       8.944562       0.485124       1.378546      -0.688773      -0.011274      -0.011540       0.003055       0.016420       0.003262      -0.003630      -0.000528      -0.000933      -0.003147      -0.004789      -0.000422       0.005212              1.529476       1.650107       0.228733      -0.307873       1.446041      -0.219723       1.492281          -0.000196
           98              H      20.115683      21.624742      16.134816       0.178460       0.917493 0.66891078E+01  0.63540204E+02                                 1.641765                            1.573046      -1.084043       2.394580                    0.997178       3.368981       9.641851       0.464815       1.387221      -0.686631      -0.006814       0.000189      -0.015983       0.017376      -0.003077       0.002852      -0.000208      -0.005479       0.020254      -0.007933       0.000483       0.007450              1.680159       1.528268      -0.201102       0.287774       1.464347      -0.357338       2.047862          -0.000190
           99              H      22.984511      21.491715      17.816909       0.125482       1.087696 0.80525973E+01  0.78245266E+02                                 1.671928                            1.604846      -0.933745       2.436100                    0.999090       3.275063       8.773176       0.525559       1.199395      -0.729155       0.001677       0.021901       0.016721       0.027605      -0.003401       0.003782       0.011227       0.005099      -0.017183      -0.015559       0.006575       0.008984              1.665659       1.469041       0.048069       0.089215       1.804582       0.417344       1.723355           0.000428
          100              H      24.775835      20.188831      17.324454       0.082901       1.083844 0.78634898E+01  0.77600294E+02                                 1.795410                            1.676624      -1.186792       2.303316                    0.995292       3.817519      11.052983       0.462989       1.340563      -0.694116       0.038559       0.011330       0.017293       0.043751       0.000607       0.008501       0.009133       0.007412      -0.009630      -0.013753       0.000905       0.012848              1.838005       2.320148       0.179667       0.426064       1.547473       0.097254       1.646394           0.000562
          101              H      26.314159       8.869783       5.737930       0.114758       1.166184 0.85608062E+01  0.85622104E+02                                 1.824687                            1.703672      -1.387596       2.217567                    0.993917       3.737064      10.617666       0.481666       1.271419      -0.708898      -0.026588      -0.017102      -0.019676       0.037236       0.007494       0.004672       0.006007       0.006068      -0.001806      -0.008859      -0.003613       0.012472              1.904500       1.807140       0.432924       0.333871       1.990540       0.266349       1.915820          -0.000046
          102              H      24.448291       6.999577       5.085012       0.110001       1.148148 0.82236782E+01  0.80590644E+02                                 1.769115                            1.646305      -0.854859       2.483263                    0.999275       3.287575       8.938806       0.505710       1.235907      -0.721356      -0.004285       0.046883       0.021791       0.051877      -0.008068      -0.002256       0.003333      -0.035497      -0.001879      -0.019306      -0.001167       0.020472              1.825182       1.545919       0.081443       0.119011       2.143792       0.507425       1.785833           0.000602
          103              H      24.120748       7.045224       2.829310       0.152038       0.944652 0.68057131E+01  0.64546638E+02                                 1.632066                            1.560863      -0.954055       2.454112                    0.999020       3.291861       9.234459       0.481081       1.342417      -0.696378      -0.005553       0.032385      -0.017097       0.037040       0.000733       0.001002       0.002969      -0.027657       0.020500      -0.017300       0.005168       0.012132              1.641421       1.451327      -0.131238       0.143777       1.866306      -0.310489       1.606630           0.000388
          104              H      24.199810       4.232090       0.682428       0.151589       1.014894 0.76360963E+01  0.72989386E+02                                 1.588537                            1.551418      -0.805352       2.497430                    0.999892       3.130998       8.233524       0.542126       1.182000      -0.734131       0.001130      -0.007273      -0.000075       0.007360      -0.000916       0.000886      -0.001805      -0.005480       0.011096      -0.004782       0.000046       0.004736              1.580106       1.356893      -0.087541      -0.049218       1.825848       0.287448       1.557578           0.000047
          105              H      24.818754       5.669306       0.625252       0.181054       0.818608 0.58165075E+01  0.53271380E+02                                 1.514528                            1.462257      -0.832503       2.515816                    0.999389       3.198996       8.944482       0.485130       1.378531      -0.688776       0.009159       0.012761      -0.004783       0.016420       0.003726      -0.003301      -0.000305      -0.000302      -0.001680      -0.004788      -0.000423       0.005211              1.529467       1.684018       0.263380      -0.283371       1.394719      -0.189585       1.509664          -0.000198
          106              H      23.278171       5.489328       0.852113       0.178453       0.917534 0.66894806E+01  0.63544548E+02                                 1.641802                            1.573079      -1.084015       2.394581                    0.997178       3.369066       9.642114       0.464815       1.387203      -0.686634      -0.013157       0.011341      -0.000325       0.017373      -0.005157       0.001380       0.003939       0.006251      -0.008154      -0.007932       0.000482       0.007450              1.680198       2.190317      -0.330043       0.196615       1.392586      -0.097911       1.457692          -0.000193
          107              H      24.728397       3.128747       2.696514       0.125487       1.087661 0.80522152E+01  0.78240268E+02                                 1.671858                            1.604781      -0.933727       2.436109                    0.999091       3.274984       8.772761       0.525586       1.199354      -0.729164       0.001011      -0.023451      -0.014528       0.027605      -0.003648       0.003607       0.001834      -0.021464       0.021388      -0.015557       0.006575       0.008982              1.665590       1.356903      -0.108349      -0.021393       2.022479       0.300630       1.617387           0.000427
          108              H      25.078530       3.195261       4.937460       0.082907       1.083842 0.78634526E+01  0.77599615E+02                                 1.795386                            1.676602      -1.186806       2.303313                    0.995291       3.817482      11.052751       0.463001       1.340534      -0.694122       0.007580      -0.037967       0.020379       0.043752      -0.005865       0.003923      -0.001412      -0.022411       0.001477      -0.013752       0.000903       0.012849              1.837980       1.521708      -0.205501       0.153703       2.258341      -0.436361       1.733891           0.000562
          109              H      37.608759      23.734918      17.317076       0.114752       1.166411 0.85628343E+01  0.85647269E+02                                 1.824926                            1.703879      -1.387571       2.217579                    0.993917       3.737127      10.618070       0.481636       1.271426      -0.708898      -0.026588       0.017102       0.019677       0.037237      -0.007497      -0.004674       0.006006       0.006066      -0.001800      -0.008860      -0.003615       0.012475              1.904762       1.807377      -0.433017      -0.333939       1.990825       0.266398       1.916084          -0.000044
          110              H      35.742891      25.605124      17.969994       0.109997       1.148188 0.82240473E+01  0.80595517E+02                                 1.769191                            1.646369      -0.854882       2.483254                    0.999275       3.287649       8.939204       0.505686       1.235947      -0.721347      -0.004284      -0.046884      -0.021790       0.051878       0.008067       0.002253       0.003331      -0.035498      -0.001884      -0.019304      -0.001168       0.020472              1.825265       1.545981      -0.081453      -0.119022       2.143900       0.507465       1.785914           0.000603
          111              H      24.120748      19.038537       1.781691       0.152038       0.944639 0.68056030E+01  0.64545359E+02                                 1.632056                            1.560854      -0.954057       2.454112                    0.999020       3.291839       9.234393       0.481081       1.342423      -0.696377      -0.005552      -0.032385       0.017098       0.037040      -0.000735      -0.001002       0.002969      -0.027656       0.020500      -0.017300       0.005168       0.012132              1.641411       1.451319       0.131237      -0.143777       1.866293      -0.310485       1.606621           0.000390
          112              H      12.905210       2.288850       3.928573       0.151591       1.014859 0.76357642E+01  0.72985480E+02                                 1.588505                            1.551388      -0.805328       2.497443                    0.999892       3.130962       8.233411       0.542129       1.182006      -0.734129       0.001130       0.007273       0.000076       0.007361       0.000915      -0.000886      -0.001805      -0.005482       0.011097      -0.004783       0.000047       0.004736              1.580074       1.356869       0.087539       0.049216       1.825807       0.287438       1.557547           0.000049
          113              H      24.818754      20.414456       3.985749       0.181058       0.818592 0.58163691E+01  0.53269865E+02                                 1.514517                            1.462248      -0.832507       2.515817                    0.999389       3.198965       8.944412       0.485127       1.378546      -0.688773       0.009160      -0.012761       0.004784       0.016421      -0.003727       0.003300      -0.000305      -0.000303      -0.001680      -0.004789      -0.000422       0.005211              1.529456       1.684005      -0.263374       0.283367       1.394708      -0.189582       1.509655          -0.000195
          114              H      23.278171      20.594434       3.758888       0.178453       0.917534 0.66894780E+01  0.63544557E+02                                 1.641806                            1.573082      -1.084026       2.394576                    0.997178       3.369069       9.642145       0.464813       1.387209      -0.686633      -0.013156      -0.011341       0.000326       0.017372       0.005156      -0.001381       0.003939       0.006251      -0.008154      -0.007932       0.000483       0.007449              1.680202       2.190321       0.330043      -0.196619       1.392589      -0.097912       1.457697          -0.000190
          115              H      13.433797       3.392193       1.914488       0.125487       1.087682 0.80524592E+01  0.78243634E+02                                 1.671917                            1.604835      -0.933735       2.436107                    0.999091       3.275048       8.773136       0.525560       1.199398      -0.729154       0.001011       0.023452       0.014529       0.027606       0.003647      -0.003608       0.001834      -0.021470       0.021393      -0.015561       0.006576       0.008985              1.665649       1.356946       0.108354       0.021394       2.022555       0.300645       1.617446           0.000426
          116              H      25.078530       9.846620      18.117546       0.082906       1.083836 0.78634180E+01  0.77599349E+02                                 1.795395                            1.676611      -1.186806       2.303314                    0.995291       3.817498      11.052877       0.462993       1.340555      -0.694118       0.007580       0.037967      -0.020379       0.043752       0.005863      -0.003926      -0.001412      -0.022411       0.001476      -0.013753       0.000904       0.012849              1.837990       1.521716       0.205500      -0.153703       2.258352      -0.436361       1.733901           0.000561
          117              H      33.447828      17.289621       7.663484       0.114760       1.166188 0.85608376E+01  0.85622351E+02                                 1.824680                            1.703666      -1.387591       2.217570                    0.993917       3.737035      10.617520       0.481672       1.271406      -0.708901      -0.006192      -0.036027       0.007089       0.037236       0.002158       0.002155      -0.002795      -0.018829      -0.014626      -0.008860      -0.003613       0.012473              1.904492       1.689605       0.056811       0.012425       2.595198       0.011012       1.428672          -0.000044
          118              H      33.994487      14.657770       8.087696       0.110008       1.148113 0.82233701E+01  0.80586846E+02                                 1.769078                            1.646273      -0.854841       2.483276                    0.999275       3.287522       8.938610       0.505716       1.235905      -0.721357      -0.009278       0.039054       0.032865       0.051878      -0.004661      -0.006746       0.017908       0.005726       0.002424      -0.019305      -0.001169       0.020474              1.825142       1.426720       0.029277      -0.040717       2.311313       0.406033       1.737393           0.000602
          119              H      32.126360      13.435745       7.624752       0.152045       0.944609 0.68053181E+01  0.64541932E+02                                 1.632018                            1.560819      -0.954054       2.454121                    0.999021       3.291761       9.234099       0.481088       1.342419      -0.696378      -0.032660       0.010323       0.014102       0.037042      -0.000343      -0.000725       0.013403       0.001848      -0.025794      -0.017299       0.005164       0.012135              1.641372       1.985855      -0.072928      -0.288134       1.452314       0.024871       1.485946           0.000390
          120              H       9.408402      10.593920       5.518446       0.151597       1.014855 0.76357190E+01  0.72984856E+02                                 1.588494                            1.551378      -0.805313       2.497451                    0.999892       3.130932       8.233290       0.542134       1.181998      -0.734131       0.004136      -0.004233      -0.004375       0.007360       0.001312      -0.000606       0.002302       0.006132      -0.008387      -0.004782       0.000047       0.004735              1.580063       1.375959      -0.019045      -0.026149       1.696357       0.339949       1.667873           0.000048
          121              H      31.121141      11.882457       5.671532       0.181060       0.818601 0.58164454E+01  0.53270717E+02                                 1.514524                            1.462253      -0.832521       2.515811                    0.999389       3.198985       8.944469       0.485128       1.378539      -0.688775      -0.011274       0.011540      -0.003056       0.016420      -0.003263       0.003628      -0.000528      -0.000933      -0.003146      -0.004789      -0.000423       0.005212              1.529463       1.650089      -0.228730       0.307870       1.446030      -0.219722       1.492271          -0.000197
          122              H      31.410283      10.979959       6.920191       0.178463       0.917515 0.66893083E+01  0.63542555E+02                                 1.641786                            1.573064      -1.084046       2.394575                    0.997178       3.369021       9.641984       0.464815       1.387212      -0.686633      -0.006814      -0.000189       0.015981       0.017374       0.003076      -0.002853      -0.000208      -0.005480       0.020254      -0.007933       0.000482       0.007450              1.680181       1.528286       0.201108      -0.287778       1.464367      -0.357348       2.047889          -0.000192
          123              H      11.689911      11.112986       5.238097       0.125499       1.087647 0.80521243E+01  0.78239458E+02                                 1.671874                            1.604795      -0.933696       2.436131                    0.999091       3.274962       8.772814       0.525570       1.199389      -0.729156       0.001677      -0.021901      -0.016723       0.027607       0.003400      -0.003782       0.011227       0.005097      -0.017180      -0.015558       0.006574       0.008984              1.665605       1.468993      -0.048067      -0.089210       1.804522       0.417326       1.723298           0.000426
          124              H      13.481235      12.415870       5.730552       0.082912       1.083824 0.78632990E+01  0.77597820E+02                                 1.795375                            1.676594      -1.186787       2.303325                    0.995292       3.817459      11.052711       0.462998       1.340547      -0.694119       0.038559      -0.011330      -0.017294       0.043753      -0.000609      -0.008502       0.009132       0.007413      -0.009630      -0.013752       0.000903       0.012849              1.837968       2.320096      -0.179665      -0.426051       1.547445       0.097253       1.646364           0.000560
          125              H      30.158841      24.238335      16.605138       0.114759       1.166189 0.85608624E+01  0.85622902E+02                                 1.824701                            1.703685      -1.387587       2.217571                    0.993917       3.737078      10.617759       0.481661       1.271429      -0.708895       0.026588       0.024251       0.009564       0.037236       0.006902       0.005510       0.004002       0.000399      -0.018814      -0.008860      -0.003613       0.012473              1.904515       1.807154       0.459088       0.296877       2.091550       0.230644       1.814841          -0.000044
          126              H      32.024709      25.477314      18.150745       0.110014       1.148108 0.82233344E+01  0.80586515E+02                                 1.769083                            1.646277      -0.854822       2.483287                    0.999275       3.287512       8.938622       0.505711       1.235917      -0.721354       0.004288      -0.036172      -0.036940       0.051879      -0.004816      -0.006855       0.008466      -0.020980       0.041670      -0.019306      -0.001167       0.020473              1.825148       1.545894       0.139348       0.037114       2.144499       0.507146       1.785051           0.000603
          127              H      21.057652       8.025973      17.355809       0.152049       0.944609 0.68053241E+01  0.64542033E+02                                 1.632020                            1.560822      -0.954060       2.454120                    0.999021       3.291765       9.234128       0.481086       1.342422      -0.696377       0.005555       0.005327      -0.036234       0.037042       0.001188       0.000357       0.003437      -0.026342       0.024446      -0.017300       0.005165       0.012135              1.641374       1.451289       0.091804      -0.171651       1.440290      -0.159876       2.032544           0.000389
          128              H       9.683990       4.466844       0.848424       0.151596       1.014870 0.76358570E+01  0.72986501E+02                                 1.588508                            1.551391      -0.805321       2.497447                    0.999892       3.130953       8.233362       0.542132       1.181997      -0.734132      -0.001128       0.002496       0.006831       0.007360       0.000530      -0.001159      -0.002287      -0.006843       0.007012      -0.004783       0.000046       0.004737              1.580078       1.356871      -0.075581      -0.066127       1.768023       0.307872       1.615339           0.000048
          129              H      20.359646      10.562619      17.918351       0.181062       0.818601 0.58164410E+01  0.53270657E+02                                 1.514522                            1.462252      -0.832521       2.515811                    0.999389       3.198980       8.944448       0.485129       1.378536      -0.688775      -0.009158       0.000257      -0.013627       0.016420      -0.001870       0.004613       0.000074       0.000770       0.001539      -0.004789      -0.000422       0.005211              1.529461       1.684011      -0.179371       0.342771       1.377726      -0.183579       1.526647          -0.000197
          130              H      21.900229      10.408725      18.163656       0.178464       0.917506 0.66892263E+01  0.63541609E+02                                 1.641778                            1.573057      -1.084039       2.394580                    0.997178       3.369006       9.641942       0.464814       1.387217      -0.686632       0.013158      -0.003473      -0.010801       0.017374      -0.000417      -0.005323       0.003363       0.004620      -0.013045      -0.007932       0.000482       0.007450              1.680173       2.190281       0.075354      -0.376696       1.388898      -0.096611       1.461340          -0.000192
          131              H       9.155403       2.935727       2.560028       0.125505       1.087608 0.80517242E+01  0.78234387E+02                                 1.671814                            1.604740      -0.933675       2.436145                    0.999091       3.274882       8.772456       0.525588       1.199366      -0.729162      -0.001011       0.021516       0.017269       0.027608       0.002184      -0.004641       0.001439      -0.022581       0.018028      -0.015556       0.006573       0.008983              1.665545       1.356871      -0.056284      -0.095017       1.851304       0.361119       1.788461           0.000427
          132              H      20.099870      20.363592       3.244300       0.082920       1.083811 0.78631706E+01  0.77596143E+02                                 1.795353                            1.676573      -1.186779       2.303332                    0.995292       3.817411      11.052499       0.463005       1.340536      -0.694122      -0.007579      -0.006555       0.042590       0.043753       0.001744      -0.006836       0.002191      -0.012218       0.032049      -0.013751       0.000903       0.012848              1.837945       1.521682       0.076410      -0.244976       1.517866      -0.174567       2.474287           0.000562
          133              H      34.319772      12.988409      13.746317       0.114765       1.166161 0.85605723E+01  0.85619012E+02                                 1.824652                            1.703641      -1.387579       2.217580                    0.993917       3.736964      10.617267       0.481675       1.271407      -0.708901       0.006192      -0.005326      -0.036330       0.037237      -0.002752      -0.001318       0.003081      -0.002205       0.035251      -0.008861      -0.003612       0.012473              1.904462       1.689575      -0.030652      -0.049424       1.565185       0.375163       2.458626          -0.000045
          134              H      33.773113      12.511076      11.123579       0.110001       1.148089 0.82231311E+01  0.80583549E+02                                 1.769018                            1.646222      -0.854852       2.483266                    0.999275       3.287470       8.938282       0.505738       1.235865      -0.721366       0.009275       0.044003       0.025865       0.051878       0.007911       0.002145       0.012648      -0.009154      -0.042215      -0.019306      -0.001167       0.020473              1.825079       1.426679       0.028628      -0.041173       2.056295       0.496140       1.992263           0.000602
          135              H      13.052040      11.667266      10.125759       0.152035       0.944638 0.68055802E+01  0.64545031E+02                                 1.632050                            1.560849      -0.954060       2.454110                    0.999021       3.291818       9.234299       0.481084       1.342418      -0.696378       0.032659       0.016735       0.005032       0.037041       0.000797       0.000081       0.014188       0.004067      -0.019141      -0.017300       0.005165       0.012136              1.641405       1.985899       0.295973      -0.027289       1.497871       0.008775       1.440446           0.000388
          136              H      13.180798       8.734147       8.148561       0.151590       1.014856 0.76357326E+01  0.72985066E+02                                 1.588501                            1.551385      -0.805343       2.497436                    0.999892       3.130933       8.233315       0.542129       1.182007      -0.734130      -0.004138      -0.005537      -0.002531       0.007361       0.000133      -0.001439       0.002144       0.005687      -0.009720      -0.004782       0.000046       0.004735              1.580070       1.375965       0.031003       0.009239       1.884720       0.273359       1.479526           0.000048
          137              H      14.057259       9.307990       9.312378       0.181055       0.818591 0.58163533E+01  0.53269677E+02                                 1.514515                            1.462246      -0.832499       2.515820                    0.999389       3.198958       8.944385       0.485127       1.378546      -0.688773       0.011273       0.000964       0.011900       0.016420      -0.002334       0.004285       0.000230       0.001211       0.003290      -0.004788      -0.000422       0.005211              1.529454       1.650078      -0.214016       0.318268       1.349022      -0.185425       1.589262          -0.000196
          138              H      13.768117      10.184404       8.045275       0.178449       0.917542 0.66895457E+01  0.63545235E+02                                 1.641802                            1.573079      -1.084032       2.394571                    0.997178       3.369070       9.642088       0.464819       1.387189      -0.686637       0.006813       0.015003      -0.005504       0.017372       0.001663      -0.003851      -0.002484      -0.011916       0.000947      -0.007933       0.000483       0.007450              1.680198       1.528302       0.204288      -0.285537       1.758465      -0.461326       1.753826          -0.000193
          139              H      10.899289       8.642854       8.731392       0.125495       1.087645 0.80520956E+01  0.78239139E+02                                 1.671874                            1.604795      -0.933707       2.436127                    0.999091       3.274961       8.772820       0.525568       1.199393      -0.729155      -0.001678      -0.023069      -0.015072       0.027607       0.002432      -0.004467       0.010631       0.003411      -0.022242      -0.015559       0.006575       0.008984              1.665606       1.468995       0.100132       0.015582       1.994630       0.350113       1.533192           0.000427
          140              H      31.697165       9.541440       9.795611       0.082914       1.083803 0.78631189E+01  0.77595761E+02                                 1.795371                            1.676590      -1.186791       2.303326                    0.995292       3.817425      11.052668       0.462991       1.340572      -0.694115      -0.038560      -0.020083      -0.004916       0.043753       0.008217      -0.002261       0.007451       0.002658      -0.023895      -0.013751       0.000904       0.012847              1.837965       2.320090       0.461573       0.027372       1.696498       0.044554       1.497306           0.000561
          141              H      36.070435      20.321858       7.663484       0.114764       1.166148 0.85604768E+01  0.85617887E+02                                 1.824642                            1.703634      -1.387569       2.217584                    0.993917       3.736992      10.617364       0.481675       1.271410      -0.708900       0.034297       0.012652       0.007091       0.037238       0.007072       0.001344       0.003263       0.013154      -0.014625      -0.008859      -0.003613       0.012472              1.904450       2.417942       0.363717      -0.015747       1.866763       0.005255       1.428647          -0.000042
          142              H      38.076356      22.111204       8.087696       0.109998       1.148128 0.82234943E+01  0.80588343E+02                                 1.769092                            1.646286      -0.854833       2.483277                    0.999275       3.287536       8.938655       0.505714       1.235906      -0.721357      -0.029182      -0.027559       0.032867       0.051877      -0.000151      -0.012136      -0.014795      -0.010935       0.002420      -0.019306      -0.001166       0.020472              1.825158       2.115540       0.368405      -0.331280       1.622526      -0.238281       1.737408           0.000606
          143              H      17.479523      21.104371       7.624752       0.152036       0.944622 0.68054449E+01  0.64543449E+02                                 1.632034                            1.560835      -0.954068       2.454112                    0.999021       3.291801       9.234240       0.481085       1.342421      -0.696377       0.007392      -0.033444       0.014106       0.037042      -0.000630      -0.011246      -0.007331      -0.001518      -0.025794      -0.017300       0.005164       0.012136              1.641389       1.522558      -0.194570       0.122530       1.915647      -0.261971       1.485962           0.000392
          144              H       8.710396       2.850955       5.518446       0.151582       1.014922 0.76363602E+01  0.72992512E+02                                 1.588560                            1.551441      -0.805376       2.497411                    0.999892       3.131054       8.233695       0.542124       1.181994      -0.734132       0.001596       0.005700      -0.004372       0.007359      -0.003313      -0.001690      -0.001675      -0.000795      -0.008387      -0.004782       0.000045       0.004737              1.580129       1.599835       0.148269      -0.281350       1.472611      -0.192632       1.667942           0.000050
          145              H      19.327320      21.010470       5.671532       0.181045       0.818643 0.58168234E+01  0.53274986E+02                                 1.514567                            1.462293      -0.832510       2.515802                    0.999389       3.199089       8.944796       0.485126       1.378523      -0.688777      -0.004357      -0.015532      -0.003053       0.016418       0.002035      -0.001357       0.003407      -0.005186      -0.003146      -0.004789      -0.000423       0.005211              1.529507       1.298992       0.026005       0.036350       1.797218       0.376499       1.492310          -0.000195
          146              H      19.964335      21.712123       6.920191       0.178464       0.917486 0.66890579E+01  0.63539710E+02                                 1.641768                            1.573048      -1.084032       2.394588                    0.997178       3.368984       9.641907       0.464810       1.387236      -0.686628       0.003570      -0.005805       0.015984       0.017376       0.000834       0.001606      -0.002366       0.008066       0.020254      -0.007932       0.000482       0.007450              1.680162       1.654489      -0.128228       0.453352       1.338129      -0.070549       2.047869          -0.000189
          147              H       7.120116       4.567267       5.238097       0.125484       1.087670 0.80523218E+01  0.78241663E+02                                 1.671878                            1.604800      -0.933730       2.436108                    0.999091       3.275004       8.772872       0.525578       1.199366      -0.729161       0.018127       0.012404      -0.016721       0.027605      -0.003909      -0.007831      -0.008888       0.003340      -0.017175      -0.015557       0.006575       0.008982              1.665609       1.679017       0.169322      -0.316810       1.594508      -0.285923       1.723303           0.000427
          148              H      27.685324       5.467156       5.730552       0.082905       1.083834 0.78633728E+01  0.77598605E+02                                 1.795375                            1.676593      -1.186783       2.303324                    0.995292       3.817461      11.052662       0.463003       1.340533      -0.694122      -0.009468       0.039058      -0.017293       0.043752      -0.002907      -0.003659      -0.011929      -0.004760      -0.009628      -0.013752       0.000904       0.012849              1.837969       1.585014      -0.244736       0.128803       2.282528      -0.417600       1.646365           0.000561
          149              H      28.408178      20.702681      17.317076       0.114761       1.166164 0.85606180E+01  0.85619734E+02                                 1.824669                            1.703657      -1.387559       2.217587                    0.993917       3.736991      10.617421       0.481667       1.271424      -0.708897      -0.001516      -0.031578       0.019676       0.037237       0.001118      -0.002866      -0.007050      -0.016017      -0.001805      -0.008860      -0.003613       0.012473              1.904481       1.569753       0.295872      -0.063729       2.227889      -0.422310       1.915801          -0.000044
          150              H      27.721466      18.151689      17.969994       0.109996       1.148091 0.82231505E+01  0.80583839E+02                                 1.769026                            1.646229      -0.854857       2.483264                    0.999275       3.287479       8.938331       0.505735       1.235872      -0.721364       0.042746       0.019730      -0.021792       0.051879       0.011336      -0.004017       0.000287       0.031725      -0.001878      -0.019306      -0.001167       0.020473              1.825088       1.923692       0.299584      -0.379909       1.765830      -0.356750       1.785741           0.000603
          151              H      16.630169      11.369912       1.781691       0.152033       0.944640 0.68056036E+01  0.64545357E+02                                 1.632058                            1.560855      -0.954057       2.454111                    0.999020       3.291833       9.234371       0.481081       1.342425      -0.696377       0.030824       0.011383       0.017098       0.037040       0.012342      -0.002071      -0.002353       0.012558       0.020500      -0.017299       0.005166       0.012133              1.641413       1.876209       0.114071       0.340778       1.441409       0.030729       1.606622           0.000390
          152              H      14.154393      10.031815       3.928573       0.151587       1.014865 0.76358096E+01  0.72985967E+02                                 1.588507                            1.551391      -0.805345       2.497432                    0.999892       3.130953       8.233370       0.542130       1.182003      -0.734130      -0.006863      -0.002660       0.000075       0.007361       0.001916       0.002006       0.000135       0.004324       0.011095      -0.004782       0.000046       0.004735              1.580076       1.784386       0.159288      -0.273536       1.398295      -0.101096       1.557547           0.000048
          153              H      15.089586      11.286443       3.985749       0.181048       0.818611 0.58165386E+01  0.53271778E+02                                 1.514537                            1.462266      -0.832496       2.515815                    0.999389       3.199012       8.944559       0.485126       1.378540      -0.688774       0.006473       0.014312       0.004782       0.016419       0.001994      -0.001386       0.003010      -0.006305      -0.001680      -0.004789      -0.000422       0.005211              1.529476       1.238958       0.006420       0.022502       1.839794       0.340202       1.509675          -0.000197
          154              H      15.704012       9.862270       3.758888       0.178452       0.917521 0.66893582E+01  0.63543084E+02                                 1.641787                            1.573065      -1.084019       2.394583                    0.997178       3.369033       9.641991       0.464817       1.387204      -0.686634       0.016400      -0.005724       0.000325       0.017374      -0.005286      -0.002722      -0.003166       0.005805      -0.008154      -0.007933       0.000483       0.007450              1.680182       1.877824      -0.510440       0.183099       1.705042      -0.121316       1.457679          -0.000192
          155              H      12.934576       9.937913       1.914488       0.125489       1.087671 0.80523485E+01  0.78242202E+02                                 1.671899                            1.604819      -0.933727       2.436112                    0.999091       3.275014       8.772993       0.525566       1.199390      -0.729156      -0.020816      -0.010851       0.014528       0.027606       0.007472       0.000215      -0.004042       0.017050       0.021391      -0.015560       0.006575       0.008984              1.665630       1.949968       0.234036      -0.271058       1.429496      -0.131792       1.617426           0.000426
          156              H      24.111712      16.795334      18.117546       0.082912       1.083815 0.78632319E+01  0.77597190E+02                                 1.795387                            1.676603      -1.186802       2.303320                    0.995291       3.817461      11.052811       0.462989       1.340574      -0.694114      -0.036672      -0.012419      -0.020379       0.043753       0.006771       0.003184      -0.002693       0.021361       0.001476      -0.013752       0.000904       0.012848              1.837981       2.252150       0.216220       0.454750       1.527899       0.085069       1.733893           0.000561
          157              H      39.359422      23.227589      13.746317       0.114761       1.166376 0.85624980E+01  0.85642986E+02                                 1.824883                            1.703841      -1.387573       2.217585                    0.993917       3.737046      10.617751       0.481644       1.271419      -0.708900       0.001517       0.008025      -0.036331       0.037238       0.002328      -0.002011      -0.002685      -0.003666       0.035252      -0.008860      -0.003615       0.012475              1.904715       1.569924      -0.038552      -0.300254       1.685233      -0.230423       2.458988          -0.000043
          158              H      40.046134      22.992835      11.123579       0.109984       1.148211 0.82242400E+01  0.80597789E+02                                 1.769206                            1.646382      -0.854900       2.483240                    0.999274       3.287685       8.939291       0.505687       1.235938      -0.721349      -0.042743      -0.013968       0.025866       0.051876       0.000002      -0.012027      -0.004466       0.018280      -0.042205      -0.019304      -0.001167       0.020472              1.825282       1.923897       0.258362      -0.409158       1.559447      -0.283782       1.992500           0.000606
          159              H      28.548231       5.469765      10.125759       0.152027       0.944655 0.68057434E+01  0.64546965E+02                                 1.632069                            1.560866      -0.954052       2.454109                    0.999020       3.291868       9.234467       0.481082       1.342416      -0.696378      -0.030823       0.019913       0.005032       0.037039      -0.002163      -0.012326      -0.007025      -0.000656      -0.019140      -0.017300       0.005168       0.012132              1.641424       1.876219      -0.359315       0.006046       1.607590      -0.028023       1.440462           0.000390
          160              H       8.434807       7.047832       8.148561       0.151574       1.014922 0.76363688E+01  0.72992671E+02                                 1.588565                            1.551445      -0.805409       2.497393                    0.999892       3.131081       8.233791       0.542122       1.181999      -0.734131       0.006863      -0.000818      -0.002531       0.007360      -0.002531      -0.001137      -0.002317      -0.002613      -0.009722      -0.004782       0.000046       0.004736              1.580134       1.784453       0.204809      -0.241370       1.476364      -0.128688       1.479585           0.000048
          161              H      30.088814       7.519948       9.312378       0.181042       0.818625 0.58166629E+01  0.53273171E+02                                 1.514550                            1.462278      -0.832490       2.515814                    0.999389       3.199044       8.944653       0.485125       1.378534      -0.688776      -0.006473       0.009278       0.011901       0.016420       0.000641      -0.002342       0.003596      -0.004647       0.003290      -0.004788      -0.000423       0.005211              1.529490       1.238968      -0.023354       0.001448       1.760202       0.368353       1.589300          -0.000197
          162              H      29.474388       6.831337       8.045275       0.178443       0.917539 0.66895305E+01  0.63545209E+02                                 1.641817                            1.573093      -1.084023       2.394576                    0.997178       3.369090       9.642231       0.464809       1.387217      -0.686632      -0.016401      -0.001604      -0.005504       0.017374       0.004326       0.004076      -0.002092       0.008839       0.000945      -0.007931       0.000482       0.007449              1.680215       1.877863      -0.002481       0.542297       1.408936      -0.016620       1.753844          -0.000191
          163              H       9.654624       5.117634       8.731392       0.125474       1.087725 0.80528705E+01  0.78248672E+02                                 1.671964                            1.604878      -0.933777       2.436080                    0.999090       3.275132       8.773435       0.525551       1.199402      -0.729153       0.020814       0.010079      -0.015072       0.027605      -0.002696      -0.006973      -0.009185       0.002506      -0.022248      -0.015562       0.006578       0.008984              1.665696       1.950049       0.177554      -0.311022       1.513767      -0.161577       1.533271           0.000428
          164              H      21.066688      22.679830       9.795611       0.082899       1.083845 0.78634937E+01  0.77600251E+02                                 1.795402                            1.676617      -1.186815       2.303308                    0.995291       3.817515      11.052923       0.462994       1.340552      -0.694119       0.036670      -0.023353      -0.004915       0.043752      -0.005260      -0.005323      -0.005684       0.012905      -0.023894      -0.013753       0.000905       0.012849              1.837997       2.252169      -0.500821      -0.052273       1.764490       0.001427       1.497330           0.000563
          165              H      31.697165      13.999154      16.605138       0.114762       1.166179 0.85607510E+01  0.85621320E+02                                 1.824677                            1.703663      -1.387574       2.217580                    0.993917       3.737009      10.617457       0.481670       1.271413      -0.708899      -0.034297       0.010900       0.009565       0.037237      -0.003625      -0.006221       0.002770       0.011757      -0.018816      -0.008860      -0.003614       0.012474              1.904489       2.417999      -0.106394      -0.348177       1.480652       0.141777       1.814815          -0.000046
          166              H      29.691244      14.995554      18.150745       0.110004       1.148116 0.82234003E+01  0.80587243E+02                                 1.769084                            1.646278      -0.854840       2.483275                    0.999275       3.287531       8.938650       0.505714       1.235909      -0.721356       0.029182       0.021799      -0.036940       0.051878       0.011491      -0.003905      -0.010171       0.002148       0.041673      -0.019304      -0.001170       0.020474              1.825149       2.115529       0.189531      -0.457760       1.574867      -0.221432       1.785052           0.000602
          167              H      27.698877      14.223475      17.355809       0.152043       0.944612 0.68053457E+01  0.64542248E+02                                 1.632020                            1.560822      -0.954056       2.454120                    0.999021       3.291766       9.234112       0.481088       1.342418      -0.696378      -0.007391       0.002147      -0.036233       0.037042       0.010811      -0.003156      -0.001409       0.015227       0.024443      -0.017299       0.005164       0.012135              1.641374       1.522545      -0.050665       0.224282       1.369034      -0.068716       2.032544           0.000389
          168              H      13.878804       6.153159       0.848424       0.151591       1.014868 0.76358413E+01  0.72986319E+02                                 1.588508                            1.551391      -0.805332       2.497440                    0.999892       3.130954       8.233365       0.542131       1.181999      -0.734131      -0.001597      -0.002226       0.006831       0.007360       0.002697       0.002559       0.000140       0.004339       0.007014      -0.004782       0.000047       0.004735              1.580077       1.599778       0.215825      -0.233560       1.525115      -0.211203       1.615338           0.000048
          169              H      25.851080      12.350661      17.918351       0.181059       0.818600 0.58164394E+01  0.53270644E+02                                 1.514523                            1.462253      -0.832518       2.515812                    0.999389       3.198982       8.944457       0.485128       1.378539      -0.688775       0.004357      -0.008060      -0.013627       0.016420       0.000600      -0.002372       0.003959      -0.003624       0.001540      -0.004789      -0.000423       0.005212              1.529463       1.298958      -0.042940      -0.012402       1.762782       0.388638       1.526647          -0.000197
          170              H      25.214065      13.761792      18.163656       0.178459       0.917523 0.66893809E+01  0.63543409E+02                                 1.641794                            1.573072      -1.084053       2.394570                    0.997178       3.369040       9.642047       0.464814       1.387210      -0.686633      -0.003570       0.013131      -0.010801       0.017374      -0.001793      -0.000252      -0.006291      -0.003034      -0.013044      -0.007932       0.000482       0.007450              1.680190       1.654519      -0.384692       0.272021       1.924697      -0.277927       1.461354          -0.000192
          171              H      15.469084       6.460948       2.560028       0.125497       1.087642 0.80520716E+01  0.78238850E+02                                 1.671872                            1.604794      -0.933694       2.436134                    0.999091       3.274950       8.772788       0.525568       1.199394      -0.729155      -0.018128      -0.011633       0.017269       0.027607       0.008686       0.001073      -0.004739       0.015078       0.018033      -0.015558       0.006574       0.008984              1.665604       1.679013       0.242251      -0.265242       1.529274      -0.262860       1.788524           0.000426
          172              H      17.493076       7.225202       3.244300       0.082913       1.083810 0.78631768E+01  0.77596329E+02                                 1.795363                            1.676583      -1.186781       2.303330                    0.995292       3.817432      11.052620       0.462999       1.340551      -0.694119       0.009467      -0.003287       0.042590       0.043753       0.004417       0.001520      -0.007016       0.009132       0.032051      -0.013751       0.000903       0.012849              1.837955       1.585003      -0.039856       0.273670       1.454563      -0.124870       2.474300           0.000561
          173              H      27.972206      22.472464      13.746317       0.114769       1.166144 0.85604316E+01  0.85617418E+02                                 1.824651                            1.703640      -1.387561       2.217593                    0.993917       3.736944      10.617265       0.481669       1.271426      -0.708897      -0.007709      -0.002699      -0.036331       0.037238       0.000421       0.003329      -0.000400       0.005867       0.035252      -0.008860      -0.003613       0.012474              1.904461       1.622828       0.069188       0.349611       1.631932      -0.144780       2.458624          -0.000042
          174              H      27.832153      23.184551      11.123579       0.109993       1.148136 0.82235716E+01  0.80589293E+02                                 1.769101                            1.646293      -0.854857       2.483263                    0.999275       3.287562       8.938737       0.505713       1.235904      -0.721357       0.033469      -0.030035       0.025865       0.051877      -0.007919       0.009880      -0.008182      -0.009132      -0.042209      -0.019304      -0.001169       0.020473              1.825167       1.874190      -0.286967       0.450293       1.608946      -0.212430       1.992364           0.000607
          175              H      26.167329      21.988611      10.125759       0.152037       0.944623 0.68054361E+01  0.64543278E+02                                 1.632028                            1.560828      -0.954048       2.454119                    0.999021       3.291786       9.234161       0.481089       1.342411      -0.696379      -0.001836      -0.036652       0.005031       0.037041       0.001362       0.012246      -0.007164      -0.003416      -0.019140      -0.017299       0.005164       0.012135              1.641382       1.363540       0.063335       0.021244       2.120179       0.019244       1.440427           0.000391
          176              H      12.268195       3.780841       8.148561       0.151584       1.014895 0.76361076E+01  0.72989554E+02                                 1.588541                            1.551422      -0.805367       2.497421                    0.999892       3.131004       8.233555       0.542123       1.182005      -0.734130      -0.002726       0.006351      -0.002530       0.007360       0.002396       0.002575       0.000174      -0.003075      -0.009724      -0.004782       0.000046       0.004736              1.580110       1.730729      -0.235808       0.232126       1.530039      -0.144686       1.479562           0.000050
          177              H      23.621526      22.297703       9.312378       0.181058       0.818593 0.58163705E+01  0.53269842E+02                                 1.514514                            1.462244      -0.832508       2.515818                    0.999389       3.198960       8.944374       0.485130       1.378539      -0.688775      -0.004802      -0.010245       0.011901       0.016421       0.001691      -0.001944      -0.003827       0.003435       0.003289      -0.004788      -0.000423       0.005211              1.529453       1.609628       0.237369      -0.319718       1.389469      -0.182918       1.589263          -0.000194
          178              H      24.525094      22.109900       8.045275       0.178450       0.917546 0.66895852E+01  0.63545755E+02                                 1.641812                            1.573088      -1.084046       2.394566                    0.997178       3.369085       9.642167       0.464816       1.387197      -0.686635       0.009587      -0.013402      -0.005504       0.017373      -0.005992      -0.000226       0.004576       0.003075       0.000945      -0.007932       0.000481       0.007451              1.680209       1.524015      -0.201811      -0.256755       1.762775       0.477952       1.753837          -0.000189
          179              H      13.329887       5.802333       8.731392       0.125485       1.087677 0.80523999E+01  0.78242803E+02                                 1.671904                            1.604823      -0.933727       2.436111                    0.999091       3.275017       8.772998       0.525565       1.199389      -0.729156      -0.019138       0.012985      -0.015072       0.027606       0.000261       0.011439      -0.001447      -0.005918      -0.022243      -0.015559       0.006575       0.008983              1.665635       1.776538      -0.277679       0.295425       1.687148      -0.188555       1.533218           0.000427
          180              H      15.003747       6.904371       9.795611       0.082902       1.083837 0.78634190E+01  0.77599252E+02                                 1.795386                            1.676603      -1.186793       2.303318                    0.995292       3.817486      11.052784       0.462998       1.340542      -0.694121       0.001888       0.043434      -0.004916       0.043752      -0.002958       0.007583      -0.001769      -0.015563      -0.023895      -0.013752       0.000903       0.012849              1.837979       1.452674       0.039240       0.024900       2.563948      -0.045982       1.497317           0.000562
          181              H      39.795394      20.450973      16.605138       0.114756       1.166411 0.85628396E+01  0.85647376E+02                                 1.824929                            1.703881      -1.387596       2.217569                    0.993917       3.737131      10.618101       0.481635       1.271429      -0.708898       0.007709      -0.035152       0.009564       0.037236      -0.003280       0.000711      -0.006773      -0.012157      -0.018815      -0.008860      -0.003614       0.012475              1.904764       1.623058      -0.352762       0.051311       2.276152      -0.372500       1.815081          -0.000044
          182              H      39.935447      18.215594      18.150745       0.110001       1.148181 0.82239829E+01  0.80594756E+02                                 1.769186                            1.646365      -0.854875       2.483260                    0.999275       3.287634       8.939166       0.505685       1.235951      -0.721347      -0.033468       0.014375      -0.036940       0.051878      -0.006677       0.010758       0.001703       0.018825       0.041676      -0.019304      -0.001168       0.020472              1.825261       1.874284      -0.328914       0.420686       1.816338      -0.285746       1.785159           0.000603
          183              H      19.011071      16.876193      17.355809       0.152039       0.944614 0.68053635E+01  0.64542482E+02                                 1.632025                            1.560826      -0.954050       2.454121                    0.999021       3.291777       9.234158       0.481086       1.342422      -0.696377       0.001836      -0.007472      -0.036234       0.037042      -0.012001       0.002797      -0.002028       0.011111       0.024446      -0.017301       0.005166       0.012135              1.641379       1.363539      -0.041141      -0.052631       1.528050       0.228593       2.032549           0.000390
          184              H      10.321005       8.942818       0.848424       0.151583       1.014885 0.76360127E+01  0.72988414E+02                                 1.588528                            1.551410      -0.805362       2.497421                    0.999892       3.131012       8.233561       0.542127       1.182000      -0.734130       0.002725      -0.000270       0.006832       0.007360      -0.003228      -0.001401       0.002146       0.002503       0.007014      -0.004782       0.000046       0.004736              1.580097       1.730713      -0.140246       0.299692       1.394220      -0.096669       1.615358           0.000048
          185              H      21.556874      16.212362      17.918351       0.181054       0.818605 0.58164890E+01  0.53271240E+02                                 1.514533                            1.462262      -0.832515       2.515811                    0.999389       3.198999       8.944532       0.485124       1.378545      -0.688773       0.004800       0.007804      -0.013626       0.016420       0.001268      -0.002243      -0.004033       0.002852       0.001540      -0.004789      -0.000423       0.005211              1.529473       1.609650       0.222312      -0.330372       1.452111      -0.205060       1.526657          -0.000196
          186              H      20.653306      14.955124      18.163656       0.178453       0.917532 0.66894635E+01  0.63544430E+02                                 1.641809                            1.573085      -1.084050       2.394567                    0.997178       3.369068       9.642165       0.464810       1.387217      -0.686632      -0.009588      -0.009657      -0.010801       0.017374       0.002209       0.005573       0.002927      -0.001589      -0.013043      -0.007932       0.000483       0.007449              1.680206       1.524012       0.309339       0.104683       2.055238       0.374547       1.461368          -0.000192
          187              H       9.259313      10.166146       2.560028       0.125488       1.087689 0.80525286E+01  0.78244485E+02                                 1.671924                            1.604841      -0.933740       2.436103                    0.999090       3.275063       8.773189       0.525559       1.199398      -0.729154       0.019137      -0.009883       0.017267       0.027605      -0.010874       0.003566       0.003300       0.007507       0.018037      -0.015561       0.006576       0.008984              1.665655       1.776560      -0.185973       0.360278       1.431824      -0.098280       1.788582           0.000426
          188              H      30.174653      11.536848       3.244300       0.082907       1.083838 0.78634383E+01  0.77599607E+02                                 1.795397                            1.676613      -1.186802       2.303315                    0.995291       3.817506      11.052908       0.462993       1.340554      -0.694118      -0.001889       0.009843       0.042589       0.043752      -0.006165       0.005316       0.004825       0.003084       0.032051      -0.013753       0.000904       0.012849              1.837992       1.452683      -0.036556      -0.028695       1.586941       0.299448       2.474351           0.000561
          189              H      32.133137      21.076983       7.663484       0.114766       1.166156 0.85605490E+01  0.85618788E+02                                 1.824653                            1.703643      -1.387583       2.217578                    0.993917       3.736974      10.617323       0.481673       1.271413      -0.708899      -0.028105       0.023376       0.007090       0.037237      -0.009233      -0.003499      -0.000468       0.005672      -0.014621      -0.008861      -0.003612       0.012473              1.904462       2.319559      -0.420532       0.003324       1.965174      -0.016265       1.428654          -0.000043
          190              H      29.580557      21.919489       8.087696       0.109997       1.148090 0.82231405E+01  0.80583703E+02                                 1.769025                            1.646227      -0.854849       2.483268                    0.999275       3.287473       8.938307       0.505736       1.235871      -0.721365       0.038458      -0.011494       0.032866       0.051878       0.004809       0.018881      -0.003114       0.005206       0.002426      -0.019306      -0.001167       0.020473              1.825086       2.064741      -0.397659       0.371976       1.673174      -0.167747       1.737343           0.000605
          191              H      18.161717       4.585525       7.624752       0.152032       0.944630 0.68055081E+01  0.64544180E+02                                 1.632042                            1.560842      -0.954056       2.454113                    0.999021       3.291805       9.234252       0.481084       1.342420      -0.696378       0.025268       0.023123       0.014104       0.037041       0.000971       0.011971      -0.006074      -0.000333      -0.025795      -0.017300       0.005164       0.012136              1.641397       1.648882       0.267500       0.165611       1.789342       0.237101       1.485969           0.000390
          192              H      15.765003       6.117946       5.518446       0.151581       1.014890 0.76360631E+01  0.72989014E+02                                 1.588535                            1.551417      -0.805376       2.497413                    0.999892       3.131002       8.233540       0.542125       1.182004      -0.734130      -0.005735      -0.001468      -0.004374       0.007360       0.001999       0.002295      -0.000626      -0.005339      -0.008387      -0.004781       0.000046       0.004735              1.580104       1.632793      -0.129219       0.307491       1.439602      -0.147335       1.667916           0.000048
          193              H      17.319140       6.232715       5.671532       0.181044       0.818623 0.58166439E+01  0.53272976E+02                                 1.514550                            1.462278      -0.832495       2.515812                    0.999389       3.199041       8.944655       0.485124       1.378537      -0.688775       0.015631       0.003991      -0.003055       0.016419       0.001227      -0.002272      -0.002879       0.006118      -0.003145      -0.004789      -0.000422       0.005211              1.529489       1.695161       0.202732      -0.344227       1.401013      -0.156766       1.492293          -0.000197
          194              H      16.392982       6.433560       6.920191       0.178452       0.917520 0.66893511E+01  0.63543031E+02                                 1.641789                            1.573068      -1.084036       2.394576                    0.997178       3.369036       9.642017       0.464815       1.387209      -0.686633       0.003243       0.005993       0.015982       0.017375      -0.003911       0.001246       0.002574      -0.002589       0.020254      -0.007933       0.000483       0.007450              1.680184       1.306185      -0.072875      -0.165581       1.686473       0.427898       2.047895          -0.000191
          195              H      15.073773       3.882568       5.238097       0.125484       1.087691 0.80525432E+01  0.78244601E+02                                 1.671922                            1.604840      -0.933741       2.436103                    0.999090       3.275053       8.773138       0.525561       1.199394      -0.729155      -0.019805       0.009497      -0.016722       0.027605       0.000508       0.011614      -0.002338      -0.008441      -0.017183      -0.015560       0.006576       0.008984              1.665653       1.762319      -0.121258       0.406036       1.511291      -0.131408       1.723348           0.000427
          196              H      26.601042      21.242615       5.730552       0.082906       1.083827 0.78633406E+01  0.77598499E+02                                 1.795397                            1.676612      -1.186795       2.303319                    0.995292       3.817487      11.052888       0.462989       1.340570      -0.694115      -0.029091      -0.027729      -0.017294       0.043752       0.003513       0.012160       0.002796      -0.002654      -0.009629      -0.013752       0.000904       0.012848              1.837991       1.896225       0.424407       0.297254       1.971367       0.320351       1.646383           0.000563
          197              H      35.634463      14.250863      17.317076       0.114764       1.166143 0.85604402E+01  0.85617485E+02                                 1.824642                            1.703634      -1.387565       2.217586                    0.993917       3.736993      10.617387       0.481673       1.271416      -0.708898       0.028106       0.014476       0.019676       0.037237       0.006375       0.007538       0.001043       0.009945      -0.001805      -0.008859      -0.003613       0.012472              1.904450       2.319544       0.137042       0.397582       1.478037       0.155959       1.915770          -0.000046
          198              H      38.187043      14.931649      17.969994       0.110000       1.148130 0.82235203E+01  0.80588665E+02                                 1.769094                            1.646287      -0.854836       2.483274                    0.999275       3.287546       8.938687       0.505714       1.235904      -0.721357      -0.038458       0.027155      -0.021791       0.051878      -0.019405       0.001758      -0.003620       0.003773      -0.001879      -0.019306      -0.001167       0.020473              1.825159       2.064828      -0.218161       0.498939       1.624838      -0.150644       1.785812           0.000602
          199              H      27.016683       8.717193       1.781691       0.152039       0.944641 0.68056140E+01  0.64545477E+02                                 1.632056                            1.560854      -0.954063       2.454111                    0.999020       3.291838       9.234385       0.481082       1.342421      -0.696377      -0.025269       0.021003       0.017098       0.037040      -0.011609       0.003072      -0.000617       0.015097       0.020498      -0.017299       0.005167       0.012132              1.641411       1.648895      -0.245308      -0.197001       1.668718       0.279757       1.606620           0.000389
          200              H       6.824197       7.242156       3.928573       0.151586       1.014891 0.76360646E+01  0.72989013E+02                                 1.588535                            1.551416      -0.805344       2.497433                    0.999892       3.130993       8.233509       0.542126       1.182002      -0.734130       0.005734      -0.004614       0.000076       0.007360      -0.002831      -0.001121       0.001669       0.001153       0.011098      -0.004782       0.000046       0.004737              1.580104       1.632794      -0.246834       0.224328       1.549943      -0.186349       1.557576           0.000048
          201              H      27.859260       7.424743       3.985749       0.181053       0.818607 0.58164947E+01  0.53271232E+02                                 1.514526                            1.462256      -0.832502       2.515816                    0.999389       3.198992       8.944467       0.485130       1.378531      -0.688776      -0.015631      -0.001551       0.004784       0.016420       0.001732      -0.001915      -0.002706       0.006605      -0.001679      -0.004788      -0.000423       0.005211              1.529465       1.695136       0.256959      -0.305871       1.383598      -0.150614       1.509663          -0.000197
          202              H      28.785418       8.668938       3.758888       0.178455       0.917519 0.66893456E+01  0.63542976E+02                                 1.641789                            1.573067      -1.084021       2.394583                    0.997178       3.369034       9.642016       0.464815       1.387210      -0.686633      -0.003243       0.017065       0.000325       0.017374       0.000128       0.004101      -0.000774      -0.012059      -0.008152      -0.007932       0.000482       0.007450              1.680185       1.306184       0.180404       0.013514       2.276691       0.219225       1.457680          -0.000192
          203              H       7.515427       6.232715       1.914488       0.125488       1.087652 0.80521331E+01  0.78239301E+02                                 1.671853                            1.604776      -0.933716       2.436117                    0.999091       3.274965       8.772712       0.525585       1.199359      -0.729163       0.019804      -0.012601       0.014529       0.027606      -0.011118       0.003392       0.002206       0.004414       0.021387      -0.015557       0.006574       0.008982              1.665584       1.762246      -0.342375       0.249656       1.617124      -0.168842       1.617383           0.000426
          204              H      18.577358      12.483688      18.117546       0.082907       1.083837 0.78634026E+01  0.77598980E+02                                 1.795379                            1.676596      -1.186795       2.303319                    0.995291       3.817467      11.052689       0.463002       1.340533      -0.694122       0.029091      -0.025548      -0.020378       0.043752      -0.012636       0.000739       0.004104       0.001048       0.001477      -0.013752       0.000903       0.012849              1.837972       1.896206      -0.421719      -0.301046       1.883827       0.351289       1.733884           0.000561
          205              C      15.907315      12.350661       8.063719       0.579534      26.106784 0.26458050E+03  0.55584459E+04                                 8.107198                            5.778522      -0.168384       1.990221                    0.999382      22.956975      64.810106       0.616032       0.473268      -1.018745      -0.011886       0.063860      -0.002149       0.064992       0.079207       0.030920      -0.006790       0.075485      -0.124831      -0.080574      -0.031335       0.111909             10.016918       7.541332      -4.438685      -0.308967      12.045614      -1.797992      10.463808           0.001375
          206              C      16.752151      11.197759       7.591552      -0.017392      39.189833 0.43309293E+03  0.10088770E+05                                 9.924848                            6.859805       0.043804       2.016601                    0.999333      27.117993      75.540568       0.645320       0.407449      -1.078867       0.048246      -0.019865       0.001036       0.052186       0.006382       0.009977      -0.007060      -0.001559       0.022322      -0.016373       0.002602       0.013771             12.553710       9.626817      -6.015225      -2.397862      15.732021      -1.179825      12.302291           0.003481
          207              C      17.282997      11.188629       6.309694      -0.134536      37.281613 0.46175794E+03  0.11081894E+05                                 9.861007                            7.294415      -0.194440       1.898376                    0.999468      30.625321      90.577799       0.590621       0.432114      -1.048583       0.034023       0.000017       0.021529       0.040263       0.031078       0.031085      -0.010511       0.001103      -0.076554      -0.052719       0.005222       0.047497             11.826536       9.470936      -4.881091      -3.846834      12.580569       1.027858      13.428103          -0.000095
          208              C      15.706271      14.798622       4.607312       0.096058      24.753437 0.32570896E+03  0.71402403E+04                                 7.426584                            6.067968       0.261904       2.101535                    0.999776      25.742191      71.992767       0.659075       0.423924      -1.057062      -0.042470       0.010370       0.005839       0.044106      -0.002025       0.009513       0.004623       0.000743      -0.112872      -0.039587       0.018228       0.021358              7.977947       7.918715      -1.207590      -0.836664       5.716743      -1.853618      10.298382          -0.000882
          209              C      15.839547      14.956429       3.255367      -0.198358      28.667941 0.42492299E+03  0.99282065E+04                                 8.106119                            6.886320       0.263480       2.078076                    0.998799      28.770090      82.324185       0.626398       0.418500      -1.063387       0.015459      -0.005658       0.006381       0.017655      -0.001294      -0.011626      -0.001343      -0.001065       0.016450      -0.011672      -0.001864       0.013536              8.488872       7.997528      -1.026802      -0.501758       5.888823      -1.792970      11.580264           0.004215
          210              C      14.807221      15.479408       2.532362       0.251597      25.628758 0.34469115E+03  0.76349230E+04                                 7.761469                            6.351861       0.040417       2.049782                    0.998924      24.206792      67.206021       0.629982       0.438938      -1.051915       0.012554       0.007273      -0.058542       0.060313       0.006636      -0.007030      -0.002663      -0.007035       0.103628      -0.025158      -0.010510       0.035669              8.352032       7.816146      -0.981889      -1.274717       4.882822      -1.120211      12.357127          -0.005588
          211              C      14.954050      15.652865       1.036553      -0.533914      28.044432 0.44950532E+03  0.10652465E+05                                 7.820597                            6.832743       0.230218       2.036217                    0.997573      32.113999      92.579860       0.663597       0.389481      -1.082543       0.006290      -0.013516       0.053423       0.055464      -0.016153       0.000678      -0.009027       0.038918       0.096111      -0.042230       0.008716       0.033515              8.323136       6.686087       0.950547      -0.503194       6.836498      -0.280531      11.446822           0.000053
          212              C      13.664207      15.797630       3.161302      -0.239979      29.306706 0.42027471E+03  0.97854056E+04                                 8.108515                            6.759126       0.392709       2.096102                    0.999795      29.572564      84.269408       0.645329       0.407642      -1.071189      -0.015925       0.010518       0.013221       0.023217      -0.005952       0.011775      -0.004898      -0.007114       0.044019      -0.016704      -0.004412       0.021116              8.432170       8.926161      -1.158299      -1.532291       5.083428      -0.866402      11.286922           0.003760
          213              C      13.614511      15.591568       4.509559       0.089222      25.185140 0.34487631E+03  0.77138884E+04                                 7.655987                            6.350512       0.039555       2.021838                    0.999705      26.730546      76.955743       0.624469       0.438516      -1.042096       0.055809      -0.009794       0.003271       0.056756       0.003798      -0.009652       0.018179      -0.021242      -0.121534      -0.046746       0.011421       0.035325              8.092152       8.216938      -1.338406      -0.926823       5.390208      -1.375494      10.669311          -0.002909
          214              C      23.135859      10.190925      15.389678       0.579525      26.106350 0.26457486E+03  0.55582875E+04                                 8.107061                            5.778429      -0.168371       1.990225                    0.999382      22.956798      64.808975       0.616044       0.473263      -1.018750       0.038623      -0.048424      -0.019689       0.064995       0.000478      -0.024751      -0.014971       0.052327       0.318957      -0.080568      -0.031347       0.111914             10.016756      12.686027      -2.432104       1.109890      12.647442      -0.191846       4.716798           0.001376
          215              C      22.855753      11.669875      15.400744      -0.017392      39.193324 0.43313847E+03  0.10090016E+05                                 9.925159                            6.860009       0.043788       2.016596                    0.999333      27.117732      75.538577       0.645338       0.407431      -1.078888      -0.012314       0.040610      -0.030382       0.052190      -0.000505       0.005108       0.002884       0.026572       0.015946      -0.016381       0.002613       0.013768             12.554119      14.558188      -2.516177       0.076531      18.129749      -0.283899       4.974419           0.003479
          216              C      23.897115      12.586719      15.398900      -0.134534      37.280273 0.46174290E+03  0.11081426E+05                                 9.860743                            7.294290      -0.194438       1.898378                    0.999468      30.624897      90.575657       0.590627       0.432113      -1.048585      -0.017567       0.009481      -0.034973       0.040269      -0.021681      -0.006223       0.003319       0.040217       0.138946      -0.052731       0.005210       0.047521             11.826156      12.176038       0.792356       0.164893      18.229269      -0.012885       5.073162          -0.000099
          217              C      27.371334      10.072244      15.551985       0.096048      24.753410 0.32570920E+03  0.71402373E+04                                 7.426551                            6.067958       0.261922       2.101540                    0.999776      25.742130      71.992236       0.659078       0.423922      -1.057065       0.001218      -0.034192       0.027833       0.044105      -0.025486      -0.007076      -0.005828      -0.028811       0.053370      -0.039598       0.018237       0.021361              7.977899      10.518684       1.250911       0.901689       7.688815      -1.631574       5.726198          -0.000882
          218              C      28.566302      10.681300      15.819423      -0.198360      28.668006 0.42492487E+03  0.99282586E+04                                 8.106122                            6.886334       0.263477       2.078072                    0.998799      28.770157      82.324337       0.626397       0.418500      -1.063388      -0.008480       0.009680      -0.012095       0.017661       0.007638      -0.005310      -0.001486      -0.001456      -0.029385      -0.011662      -0.001866       0.013527              8.488862      11.373504       1.596934       1.353484       7.793110      -1.272617       6.299973           0.004212
          219              C      29.458576      10.077461      16.656781       0.251593      25.628774 0.34469118E+03  0.76349187E+04                                 7.761449                            6.351844       0.040401       2.049776                    0.998925      24.206796      67.205867       0.629986       0.438936      -1.051917       0.052005       0.029997       0.005824       0.060318       0.023391       0.004816       0.010165       0.029265      -0.037885      -0.025149      -0.010513       0.035662              8.352009      10.921801       2.845619       1.431712       8.267185      -1.218712       5.867042          -0.005592
          220              C      30.780044      10.751726      16.953729      -0.533916      28.044776 0.44951161E+03  0.10652653E+05                                 7.820635                            6.832767       0.230186       2.036201                    0.997573      32.114443      92.581359       0.663599       0.389479      -1.082545      -0.051429      -0.012547      -0.016583       0.055474       0.017809       0.024699      -0.016017       0.019126      -0.050753      -0.042215       0.008728       0.033487              8.323176      10.174556       2.252234       0.417239       7.176799       0.832559       7.618175           0.000046
          221              C      29.128773       8.908908      17.230389      -0.239989      29.306828 0.42027623E+03  0.97854452E+04                                 8.108509                            6.759117       0.392723       2.096102                    0.999796      29.572683      84.269638       0.645333       0.407640      -1.071192      -0.004720      -0.022444       0.003631       0.023220      -0.001773       0.014727       0.004722       0.020093      -0.018509      -0.016695      -0.004410       0.021106              8.432166      10.035949       2.488184       1.046138       8.924064      -1.831881       6.336486           0.003756
          222              C      27.908957       8.382016      16.918686       0.089221      25.185007 0.34487388E+03  0.77138197E+04                                 7.655961                            6.350493       0.039556       2.021839                    0.999705      26.730438      76.955340       0.624469       0.438516      -1.042096      -0.008322       0.037206      -0.042044       0.056756      -0.016717      -0.024160       0.006053      -0.055546       0.036526      -0.046754       0.011424       0.035330              8.092123      10.206410       1.648378       1.185116       8.175816      -1.656938       5.894144          -0.002908
          223              C      22.042541      17.906502       4.478204       0.579529      26.106609 0.26457706E+03  0.55583561E+04                                 8.107156                            5.778480      -0.168397       1.990215                    0.999382      22.956992      64.810068       0.616035       0.473267      -1.018745      -0.038626      -0.034701      -0.039091       0.064994       0.023169      -0.008706      -0.069992      -0.103263      -0.147898      -0.080582      -0.031332       0.111915             10.016882      12.686134      -0.235721       2.662934       5.477470       2.343214      11.887040           0.001378
          224              C      22.322647      18.409919       5.868882      -0.017406      39.194496 0.43315044E+03  0.10090385E+05                                 9.925411                            6.860139       0.043802       2.016597                    0.999333      27.118160      75.540624       0.645325       0.407435      -1.078883       0.012317      -0.015106       0.048416       0.052192      -0.004652       0.002176      -0.004430       0.005870      -0.046156      -0.016370       0.002602       0.013768             12.554478      14.558522       0.766573       2.397750       6.257846       3.913680      16.847067           0.003485
          225              C      21.281285      18.713794       6.733906      -0.134547      37.281797 0.46176288E+03  0.11082045E+05                                 9.861044                            7.294463      -0.194472       1.898363                    0.999468      30.625627      90.578907       0.590617       0.432115      -1.048582       0.017568      -0.029807       0.020598       0.040266       0.013079       0.018358      -0.025567      -0.041488      -0.106197      -0.052720       0.005208       0.047511             11.826584      12.176423      -0.419628      -0.692217       6.527060       4.124746      16.776268          -0.000088
          226              C      17.807066      18.019966       4.312208       0.096059      24.753305 0.32570789E+03  0.71402033E+04                                 7.426542                            6.067952       0.261941       2.101550                    0.999776      25.742042      71.992027       0.659077       0.423923      -1.057064      -0.001216       0.014855      -0.041511       0.044105       0.015160       0.021664      -0.008388      -0.036070       0.031623      -0.039592       0.018233       0.021360              7.977891      10.518672      -1.267075      -0.878793       4.918757      -0.652211       8.496243          -0.000877
          227              C      16.612098      18.475128       4.797286      -0.198341      28.667686 0.42491950E+03  0.99281013E+04                                 8.106074                            6.886300       0.263463       2.078076                    0.998799      28.769875      82.323385       0.626398       0.418501      -1.063387       0.008487      -0.008163       0.013163       0.017661       0.002453      -0.008974       0.003697       0.013181       0.014519      -0.011659      -0.001870       0.013529              8.488815      11.373449      -1.808367      -1.054427       5.665962      -0.520558       8.427033           0.004216
          228              C      15.719824      19.063317       3.948861       0.251603      25.628540 0.34468824E+03  0.76348308E+04                                 7.761385                            6.351809       0.040429       2.049787                    0.998924      24.206629      67.205112       0.629990       0.438934      -1.051918      -0.052001       0.015499       0.026341       0.060317      -0.012338      -0.020449       0.009261       0.026698      -0.045559      -0.025150      -0.010510       0.035660              8.351931      10.921708      -2.298341      -2.205582       5.367682      -0.193604       8.766404          -0.005587
          229              C      14.398356      19.568038       4.485582      -0.533915      28.044507 0.44950700E+03  0.10652506E+05                                 7.820562                            6.832717       0.230198       2.036211                    0.997572      32.114156      92.580062       0.663604       0.389477      -1.082547       0.051425      -0.019809      -0.006299       0.055467      -0.029238      -0.008575      -0.007491       0.043265       0.021592      -0.042232       0.008720       0.033512              8.323090      10.174447      -1.144099      -1.984285       8.092362       0.508802       6.702462           0.000053
          230              C      16.049627      19.214603       2.655937      -0.239974      29.305980 0.42026169E+03  0.97849933E+04                                 8.108279                            6.758951       0.392783       2.096127                    0.999796      29.572095      84.266671       0.645350       0.407634      -1.071199       0.004725      -0.004045      -0.022369       0.023217      -0.013297       0.006572       0.003423       0.016394      -0.029560      -0.016692      -0.004412       0.021104              8.431919      10.035635      -1.815626      -1.997096       5.472441      -0.611586       9.787680           0.003761
          231              C      17.269443      18.745095       2.263079       0.089222      25.184983 0.34487373E+03  0.77137949E+04                                 7.655863                            6.350424       0.039581       2.021845                    0.999705      26.730414      76.954495       0.624484       0.438507      -1.042104       0.008323      -0.027231       0.049096       0.056755       0.028339       0.007703       0.007695      -0.050911       0.050469      -0.046749       0.011425       0.035324              8.092014      10.206227      -1.666749      -1.159023       5.106152      -0.571682       8.963662          -0.002905
          232              C      29.271085      11.719434       8.956409       0.579524      26.106885 0.26458208E+03  0.55584646E+04                                 8.107121                            5.778482      -0.168365       1.990227                    0.999382      22.956734      64.808473       0.616046       0.473258      -1.018754       0.011881       0.019264       0.060926       0.064994      -0.055557      -0.064374       0.002477       0.101686      -0.046236      -0.080576      -0.031340       0.111916             10.016805       7.541253       1.770824       4.081800       9.509334      -0.901319      12.999827           0.001376
          233              C      28.426249      10.889970       8.026831      -0.017393      39.191893 0.43312176E+03  0.10089546E+05                                 9.924969                            6.859906       0.043798       2.016599                    0.999333      27.117752      75.538740       0.645337       0.407434      -1.078884      -0.048249      -0.005643      -0.019072       0.052188      -0.011545      -0.002697      -0.008752      -0.006347       0.007946      -0.016385       0.002610       0.013775             12.553827       9.626957       4.265844       4.872026      11.941863       0.160325      16.092661           0.003479
          234              C      27.895403       9.678379       8.445510      -0.134530      37.280532 0.46174771E+03  0.11081555E+05                                 9.860734                            7.294291      -0.194450       1.898376                    0.999468      30.624839      90.575110       0.590633       0.432108      -1.048589      -0.034022       0.020302      -0.007159       0.040261      -0.039687      -0.018952       0.003688       0.041245       0.043857      -0.052736       0.005212       0.047524             11.826130       9.470644       5.253655       3.319478      13.979554       0.533057      12.028193          -0.000101
          235              C      29.472129       9.276689      12.416504       0.096055      24.753241 0.32570741E+03  0.71401811E+04                                 7.426512                            6.067945       0.261932       2.101544                    0.999776      25.741958      71.991443       0.659079       0.423923      -1.057065       0.042469       0.008964       0.007831       0.044106      -0.008305       0.005076       0.021213       0.047669       0.027904      -0.039586       0.018233       0.021353              7.977848       7.918611       1.191401       0.859549       8.624176      -2.881505       7.390757          -0.000881
          236              C      29.338853       8.054665      13.015934      -0.198353      28.667480 0.42491583E+03  0.99279985E+04                                 8.106050                            6.886283       0.263480       2.078079                    0.998799      28.769780      82.323164       0.626396       0.418503      -1.063385      -0.015459       0.004129      -0.007460       0.017654       0.011379      -0.002666      -0.003460      -0.007058      -0.001533      -0.011659      -0.001869       0.013528              8.488782       7.997486       0.815370       0.800793       9.820809      -3.183093       7.648050           0.004213
          237              C      30.371179       7.547336      13.750006       0.251598      25.628445 0.34468692E+03  0.76348007E+04                                 7.761394                            6.351816       0.040433       2.049790                    0.998924      24.206585      67.205176       0.629986       0.438937      -1.051916      -0.012554      -0.052770       0.026369       0.060312       0.004410      -0.008607      -0.017247      -0.048290      -0.020138      -0.025165      -0.010501       0.035665              8.351941       7.816077       1.529127       0.500805      10.822431      -3.220161       6.417315          -0.005590
          238              C      30.224350       6.194893      14.412146      -0.533912      28.044090 0.44949909E+03  0.10652285E+05                                 7.820551                            6.832713       0.230225       2.036220                    0.997573      32.113768      92.579179       0.663595       0.389483      -1.082541      -0.006293       0.045863      -0.030552       0.055466       0.004733       0.015445      -0.028239      -0.015419      -0.066909      -0.042222       0.008707       0.033515              8.323075       6.686068       0.157577      -1.063900      10.758145      -1.667035       7.525013           0.000050
          239              C      31.514193       8.246381      13.840381      -0.239984      29.306575 0.42027200E+03  0.97853192E+04                                 8.108466                            6.759086       0.392729       2.096106                    0.999795      29.572462      84.268810       0.645334       0.407640      -1.071192       0.015926       0.015968       0.005504       0.023214      -0.009132       0.009524      -0.009605      -0.020438       0.004057      -0.016701      -0.004415       0.021116              8.432120       8.926094       1.830772       0.581264      10.053040      -2.623422       6.317226           0.003757
          240              C      31.563889       9.448842      13.196686       0.089213      25.185046 0.34487467E+03  0.77138402E+04                                 7.655958                            6.350491       0.039598       2.021848                    0.999705      26.730482      76.955431       0.624471       0.438515      -1.042097      -0.055809      -0.000183      -0.010327       0.056757       0.007825      -0.006805       0.036575       0.030785       0.034543      -0.046745       0.011420       0.035325              8.092118       8.216892       1.319978       0.952881       9.218177      -2.728880       6.841284          -0.002908
          241              C      19.846871      13.993938      15.389678       0.579524      26.106344 0.26457525E+03  0.55582957E+04                                 8.107044                            5.778425      -0.168360       1.990228                    0.999382      22.956795      64.808896       0.616045       0.473261      -1.018751      -0.061247      -0.009239      -0.019686       0.064994       0.022420      -0.000592       0.028917      -0.027006       0.318959      -0.080572      -0.031343       0.111914             10.016710      14.763190       1.232701      -0.721069      10.570155      -0.865264       4.716786           0.001377
          242              C      21.267732      13.497042      15.400744      -0.017392      39.193329 0.43313915E+03  0.10090037E+05                                 9.925161                            6.860019       0.043793       2.016598                    0.999333      27.117743      75.538652       0.645337       0.407431      -1.078888       0.041326      -0.009639      -0.030381       0.052190       0.011755      -0.000058      -0.005868      -0.012419       0.015944      -0.016379       0.002609       0.013770             12.554094      19.415784      -0.288553      -0.284114      13.272080       0.075682       4.974418           0.003482
          243              C      21.541061      12.136774      15.398900      -0.134537      37.280792 0.46175008E+03  0.11081636E+05                                 9.860798                            7.294318      -0.194438       1.898377                    0.999468      30.625136      90.576362       0.590630       0.432109      -1.048588       0.016996       0.010473      -0.034972       0.040269       0.028249       0.005982       0.003722       0.017427       0.138939      -0.052722       0.005206       0.047516             11.826241      16.029828      -3.017392      -0.093597      14.375709      -0.136353       5.073186          -0.000097
          244              C      17.626353      10.385249      15.551985       0.096050      24.753358 0.32570833E+03  0.71402145E+04                                 7.426547                            6.067953       0.261918       2.101540                    0.999776      25.742094      71.992160       0.659078       0.423923      -1.057064      -0.030221       0.016040       0.027832       0.044105       0.000263      -0.001512       0.009038       0.058535       0.053372      -0.039590       0.018231       0.021359              7.977897       7.312959       0.599927      -1.863827      10.894528       0.034904       5.726203          -0.000880
          245              C      17.556326       9.045848      15.819423      -0.198354      28.667921 0.42492321E+03  0.99282108E+04                                 8.106109                            6.886321       0.263458       2.078070                    0.998799      28.770080      82.324094       0.626398       0.418500      -1.063387       0.012621       0.002503      -0.012098       0.017661      -0.004453       0.001367       0.005336      -0.012518      -0.029384      -0.011658      -0.001876       0.013534              8.488853       7.305214       0.751896      -1.778859      11.861371      -0.535841       6.299973           0.004214
          246              C      16.587250       8.575036      16.656781       0.251594      25.628688 0.34468994E+03  0.76348809E+04                                 7.761420                            6.351827       0.040397       2.049775                    0.998925      24.206738      67.205565       0.629988       0.438935      -1.051918      -0.000026      -0.060036       0.005822       0.060318       0.000974       0.006395      -0.009254      -0.055154      -0.037878      -0.025152      -0.010513       0.035665              8.351975       6.466442      -0.273306      -1.771289      12.722451      -0.630554       5.867034          -0.005589
          247              C      16.510446       7.093479      16.953729      -0.533915      28.044681 0.44951007E+03  0.10652604E+05                                 7.820600                            6.832742       0.230185       2.036202                    0.997573      32.114395      92.581076       0.663602       0.389477      -1.082546       0.014847       0.050811      -0.016585       0.055474      -0.000629      -0.026224      -0.013388      -0.040434      -0.050762      -0.042227       0.008726       0.033501              8.323134       5.975742       0.171962       0.512383      11.375514      -0.777631       7.618146           0.000051
          248              C      15.740155       9.444930      17.230389      -0.239989      29.306457 0.42026975E+03  0.97852396E+04                                 8.108392                            6.759032       0.392725       2.096103                    0.999796      29.572467      84.268306       0.645343       0.407636      -1.071196      -0.017076       0.015310       0.003633       0.023220       0.009585      -0.003271      -0.015118      -0.006993      -0.018467      -0.016690      -0.004416       0.021106              8.432040       7.047111      -0.762622      -2.109491      11.912609       0.009976       6.336401           0.003758
          249              C      15.893761      10.764768      16.918686       0.089216      25.184995 0.34487348E+03  0.77137920E+04                                 7.655881                            6.350431       0.039560       2.021838                    0.999705      26.730435      76.954699       0.624482       0.438508      -1.042103       0.036384      -0.011396      -0.042043       0.056757      -0.015698       0.017319       0.017892       0.056712       0.036547      -0.046749       0.011427       0.035323              8.092035       7.255866       0.055074      -2.027497      11.126140      -0.197838       5.894099          -0.002907
          250              C      25.331529      19.174173       8.063719       0.579520      26.106605 0.26457812E+03  0.55583727E+04                                 8.107124                            5.778475      -0.168369       1.990225                    0.999382      22.956845      64.809193       0.616040       0.473264      -1.018749       0.061247      -0.021639      -0.002147       0.064993      -0.006919      -0.021337      -0.023382      -0.174934      -0.124848      -0.080572      -0.031341       0.111913             10.016825      14.763450       0.268939      -1.402604       4.823346       1.166549      10.463680           0.001382
          251              C      23.910668      19.018974       7.591552      -0.017389      39.193371 0.43313880E+03  0.10090033E+05                                 9.925192                            6.860026       0.043781       2.016594                    0.999333      27.117745      75.538834       0.645335       0.407433      -1.078886      -0.041326      -0.031855       0.001037       0.052188      -0.003869      -0.011106      -0.005117      -0.010300       0.022311      -0.016386       0.002614       0.013772             12.554158      19.415935       0.364041       0.177269       5.943967       2.666572      12.302572           0.003484
          252              C      23.637339      18.563813       6.309694      -0.134544      37.280963 0.46175236E+03  0.11081717E+05                                 9.860869                            7.294363      -0.194442       1.898374                    0.999468      30.625262      90.577187       0.590624       0.432113      -1.048584      -0.016998      -0.029479       0.021532       0.040269      -0.015071      -0.024650      -0.021672      -0.054398      -0.076568      -0.052733       0.005220       0.047513             11.826327      16.029960       1.094048       2.813594       6.021136       2.817471      13.427886          -0.000090
          253              C      27.552047      18.124301       4.607312       0.096054      24.753257 0.32570750E+03  0.71401843E+04                                 7.426516                            6.067945       0.261918       2.101539                    0.999776      25.741966      71.991493       0.659079       0.423923      -1.057065       0.030220       0.031589       0.005843       0.044105       0.001332      -0.000759      -0.010558       0.003116      -0.112854      -0.039584       0.018232       0.021351              7.977857       7.312907       1.557237      -1.186860       6.322384       1.651419      10.298280          -0.000877
          254              C      27.622074      17.929977       3.255367      -0.198363      28.667819 0.42492183E+03  0.99281740E+04                                 8.106103                            6.886322       0.263485       2.078076                    0.998799      28.770034      82.324042       0.626396       0.418501      -1.063386      -0.012622      -0.010566       0.006381       0.017654       0.000185       0.004646       0.010734       0.002748       0.016449      -0.011659      -0.001873       0.013532              8.488842       7.305221       1.426513      -1.301816       6.581134       1.331045      11.580170           0.004215
          255              C      28.591150      18.562509       2.532362       0.251591      25.628678 0.34469001E+03  0.76348898E+04                                 7.761444                            6.351844       0.040406       2.049778                    0.998924      24.206760      67.205856       0.629984       0.438937      -1.051915       0.000025      -0.014514      -0.058540       0.060312      -0.006367       0.001207       0.007419      -0.007988       0.103636      -0.025165      -0.010506       0.035671              8.352001       6.466470       1.761118      -0.332724       6.232468       1.664065      12.357065          -0.005590
          256              C      28.667954      18.348622       1.036553      -0.533912      28.044315 0.44950349E+03  0.10652420E+05                                 7.820602                            6.832752       0.230211       2.036212                    0.997573      32.113986      92.580097       0.663592       0.389484      -1.082540      -0.014850       0.001303       0.053427       0.055468       0.024923      -0.008159       0.003918       0.008508       0.096094      -0.042221       0.008711       0.033510              8.323134       5.975714      -0.540383       0.008681       7.546876       0.576051      11.446813           0.000050
          257              C      29.438245      19.393276       3.161302      -0.239996      29.307146 0.42028160E+03  0.97856092E+04                                 8.108590                            6.759176       0.392686       2.096087                    0.999795      29.572898      84.270637       0.645328       0.407642      -1.071189       0.017071       0.008528       0.013222       0.023216      -0.000111      -0.010136      -0.007754       0.013847       0.044011      -0.016701      -0.004417       0.021119              8.432255       7.047279       2.243125       0.015849       6.962431       1.760261      11.287056           0.003758
          258              C      29.284639      19.539346       4.509559       0.089210      25.185180 0.34487663E+03  0.77139018E+04                                 7.656008                            6.350524       0.039563       2.021836                    0.999705      26.730616      76.956123       0.624467       0.438517      -1.042095      -0.036387      -0.043436       0.003272       0.056757      -0.011102       0.020569      -0.000734       0.004024      -0.121526      -0.046744       0.011419       0.035325              8.092176       7.255969       1.893203      -0.727778       6.351180       1.490446      10.669380          -0.002905
          259              C      18.102985       7.916421       8.956409       0.579524      26.106729 0.26457962E+03  0.55584291E+04                                 8.107225                            5.778537      -0.168375       1.990226                    0.999382      22.956970      64.810342       0.616027       0.473272      -1.018742       0.010737      -0.019925       0.060922       0.064990       0.071805       0.034332       0.054503       0.045365      -0.046239      -0.080562      -0.031344       0.111906             10.016961       7.483842      -1.737644      -2.821518       9.566987      -3.084335      13.000055           0.001378
          260              C      17.807066       9.062803       8.026831      -0.017380      39.189416 0.43308768E+03  0.10088620E+05                                 9.924804                            6.859780       0.043787       2.016600                    0.999333      27.117782      75.539954       0.645319       0.407451      -1.078866       0.019233       0.044603      -0.019074       0.052184       0.003022      -0.006236       0.006712       0.023157       0.007948      -0.016380       0.002606       0.013773             12.553653       7.668726      -3.135296      -2.297189      13.899794      -4.299316      16.092440           0.003480
          261              C      17.023221      10.128324       8.445510      -0.134525      37.280987 0.46174948E+03  0.11081631E+05                                 9.860883                            7.294340      -0.194428       1.898385                    0.999468      30.624959      90.576236       0.590625       0.432112      -1.048584       0.034594       0.019312      -0.007158       0.040260       0.037697       0.012662       0.014561       0.048082       0.043858      -0.052721       0.005216       0.047505             11.826375       8.302635      -4.579321      -1.198148      15.147945      -3.141407      12.028543          -0.000096
          262              C      15.886984       8.963684      12.416504       0.096043      24.753527 0.32571024E+03  0.71402731E+04                                 7.426587                            6.067969       0.261923       2.101538                    0.999776      25.742275      71.992948       0.659077       0.423923      -1.057064      -0.013467      -0.041263       0.007833       0.044106       0.024792       0.015834      -0.015005      -0.009469       0.027923      -0.039589       0.018231       0.021358              7.977950       7.416134      -0.901169      -2.925344       9.126828       0.696313       7.390888          -0.000878
          263              C      14.895318       9.690117      13.015934      -0.198363      28.668114 0.42492618E+03  0.99283006E+04                                 8.106152                            6.886347       0.263484       2.078074                    0.998799      28.770225      82.324677       0.626396       0.418500      -1.063387       0.011317       0.011320      -0.007459       0.017659      -0.008748      -0.001668       0.004030      -0.016215      -0.001541      -0.011671      -0.001867       0.013537              8.488906       8.659027      -1.197224      -3.157150       9.159497       0.898055       7.648194           0.004213
          264              C      13.939795       9.049761      13.750006       0.251593      25.628681 0.34468953E+03  0.76348789E+04                                 7.761460                            6.351850       0.040417       2.049783                    0.998925      24.206738      67.205860       0.629982       0.438938      -1.051914      -0.039420       0.037264       0.026374       0.060317      -0.023116      -0.010638       0.016072       0.016485      -0.020154      -0.025153      -0.010513       0.035666              8.352025       8.746697      -2.066372      -3.039212       9.891985       1.176381       6.417392          -0.005591
          265              C      12.841960       9.853141      14.412146      -0.533915      28.044542 0.44950711E+03  0.10652525E+05                                 7.820620                            6.832755       0.230208       2.036210                    0.997573      32.114229      92.580813       0.663596       0.389481      -1.082542       0.042873      -0.017487      -0.030553       0.055474      -0.009044      -0.032175       0.000729      -0.000512      -0.066903      -0.042223       0.008722       0.033502              8.323162       9.603771      -1.842074      -0.911770       7.840606       1.754908       7.525108           0.000047
          266              C      13.973679       7.710360      13.840381      -0.239990      29.306856 0.42027698E+03  0.97854742E+04                                 8.108544                            6.759145       0.392711       2.096100                    0.999795      29.572695      84.269929       0.645328       0.407642      -1.071189       0.005870      -0.021778       0.005509       0.023218      -0.004288      -0.013089      -0.003452       0.026008       0.004045      -0.016700      -0.004415       0.021115              8.432203       8.185901      -1.403356      -2.562626      10.793411       0.808310       6.317296           0.003758
          267              C      14.990193       7.066091      13.196686       0.089217      25.185057 0.34487448E+03  0.77138362E+04                                 7.655972                            6.350496       0.039556       2.021839                    0.999705      26.730462      76.955418       0.624469       0.438516      -1.042096       0.027745       0.048422      -0.010326       0.056755       0.009416       0.035074      -0.012397      -0.028963       0.034555      -0.046747       0.011423       0.035324              8.092138       7.824763      -1.093536      -2.839752       9.610335       0.539196       6.841317          -0.002904
          268              C      27.075415      11.082990       4.478204       0.579524      26.106424 0.26457528E+03  0.55583041E+04                                 8.107102                            5.778450      -0.168384       1.990221                    0.999382      22.956868      64.809433       0.616039       0.473265      -1.018747      -0.010740       0.050798      -0.039093       0.064993      -0.056308      -0.056260       0.042530       0.011493      -0.147861      -0.080569      -0.031346       0.111915             10.016816       7.483724       3.239302       0.697744      10.679808      -3.477809      11.886917           0.001376
          269              C      27.371334      10.588703       5.868882      -0.017393      39.193457 0.43313934E+03  0.10090046E+05                                 9.925196                            6.860024       0.043785       2.016595                    0.999333      27.117782      75.538876       0.645336       0.407432      -1.078887      -0.019238      -0.003113       0.048414       0.052189       0.004861      -0.004931       0.000333       0.005115      -0.046180      -0.016380       0.002614       0.013766             12.554177       7.668959       3.210948       2.190314      13.146995      -4.033340      16.846577           0.003479
          270              C      28.155179      11.338611       6.733906      -0.134539      37.280952 0.46175277E+03  0.11081718E+05                                 9.860854                            7.294363      -0.194436       1.898377                    0.999468      30.625013      90.576128       0.590625       0.432112      -1.048586      -0.034601      -0.000309       0.020597       0.040269      -0.024516      -0.031329      -0.003120      -0.001936      -0.106198      -0.052732       0.005211       0.047521             11.826298       8.302610       2.655989       3.918058      10.400485      -1.462932      16.775800          -0.000098
          271              C      29.291416      14.694287       4.312208       0.096051      24.753313 0.32570793E+03  0.71402006E+04                                 7.426527                            6.067941       0.261936       2.101546                    0.999776      25.742052      71.991917       0.659080       0.423922      -1.057065       0.013463      -0.006364      -0.041514       0.044104      -0.023199      -0.018103      -0.014569      -0.008238       0.031615      -0.039598       0.018237       0.021361              7.977872       7.416052       3.058375      -0.125434       8.021343       1.087161       8.496221          -0.000879
          272              C      30.283082      15.501579       4.797286      -0.198356      28.667874 0.42492273E+03  0.99281940E+04                                 8.106096                            6.886316       0.263480       2.078075                    0.998799      28.770039      82.323879       0.626398       0.418500      -1.063388      -0.011324      -0.003252       0.013158       0.017661       0.004478       0.007681       0.005924      -0.010855       0.014534      -0.011660      -0.001866       0.013526              8.488835       8.658951       3.375606       0.076389       8.380487       1.173447       8.427066           0.004214
          273              C      31.238605      15.980216       3.948861       0.251593      25.628750 0.34469084E+03  0.76349095E+04                                 7.761445                            6.351842       0.040404       2.049777                    0.998925      24.206785      67.205834       0.629986       0.438936      -1.051917       0.039415       0.037295       0.026340       0.060318       0.017732       0.018244       0.013078       0.008015      -0.045559      -0.025149      -0.010512       0.035661              8.352005       8.746680       3.554170       0.935158       7.542826       2.006935       8.766510          -0.005589
          274              C      32.336440      16.872281       4.485582      -0.533915      28.044741 0.44951114E+03  0.10652642E+05                                 7.820632                            6.832765       0.230173       2.036197                    0.997573      32.114462      92.581498       0.663599       0.389479      -1.082544      -0.042877      -0.034629      -0.006301       0.055474       0.033339      -0.002206       0.011155       0.028993       0.021623      -0.042216       0.008729       0.033487              8.323173       9.603792       1.473641       1.432830       8.663176       1.464073       6.702549           0.000052
          275              C      31.204721      15.618956       2.655937      -0.239988      29.306820 0.42027598E+03  0.97854386E+04                                 8.108508                            6.759114       0.392723       2.096102                    0.999795      29.572688      84.269676       0.645333       0.407639      -1.071192      -0.005876      -0.002057      -0.022371       0.023221       0.013758      -0.000326      -0.007410       0.014815      -0.029524      -0.016695      -0.004411       0.021105              8.432166       8.185873       2.883845       0.468919       7.322658       2.035397       9.787968           0.003759
          276              C      30.188207      14.797318       2.263079       0.089220      25.185068 0.34487507E+03  0.77138530E+04                                 7.655974                            6.350504       0.039557       2.021839                    0.999705      26.730481      76.955500       0.624469       0.438516      -1.042096      -0.027750       0.006413       0.049093       0.056757      -0.036214       0.002811      -0.010523      -0.023657       0.050472      -0.046754       0.011425       0.035329              8.092138       7.824778       3.041863       0.084456       7.487888       1.289615       8.963748          -0.002906
          277              C      20.393530      19.489786       8.956409       0.579514      26.106426 0.26457452E+03  0.55582903E+04                                 8.107138                            5.778462      -0.168360       1.990231                    0.999382      22.956886      64.809736       0.616035       0.473269      -1.018744      -0.022628       0.000660       0.060924       0.064994      -0.016266       0.030023      -0.056987      -0.147051      -0.046239      -0.080551      -0.031358       0.111908             10.016886      10.550925      -0.033236      -1.260415       6.499731       3.985665      13.000001           0.001385
          278              C      21.534284      19.172869       8.026831      -0.017380      39.193395 0.43313642E+03  0.10089978E+05                                 9.925260                            6.860046       0.043760       2.016591                    0.999333      27.117635      75.538863       0.645327       0.407437      -1.078882       0.029012      -0.038964      -0.019071       0.052188       0.008514       0.008931       0.002035      -0.016840       0.007938      -0.016389       0.002619       0.013770             12.554297      15.057984      -1.130631      -2.575118       6.511561       4.139348      16.093346           0.003482
          279              C      22.848976      19.318938       8.445510      -0.134531      37.280440 0.46174449E+03  0.11081491E+05                                 9.860845                            7.294349      -0.194456       1.898377                    0.999468      30.624852      90.576090       0.590618       0.432118      -1.048580      -0.000574      -0.039619      -0.007154       0.040263       0.001967       0.006275      -0.018258      -0.089362       0.043846      -0.052731       0.005206       0.047525             11.826303      17.402391      -0.674449      -2.121500       6.048137       2.608273      12.028381          -0.000086
          280              C      22.408486      20.885267      12.416504       0.096044      24.753377 0.32570844E+03  0.71402144E+04                                 7.426533                            6.067939       0.261936       2.101544                    0.999776      25.742114      71.992093       0.659082       0.423921      -1.057066      -0.029003       0.032293       0.007832       0.044106      -0.016494      -0.020914      -0.006213      -0.038220       0.027917      -0.039594       0.018237       0.021357              7.977883       9.479557      -0.290166       2.065680       7.063294       2.185220       7.390800          -0.000874
          281              C      23.533429      21.380859      13.015934      -0.198372      28.668241 0.42492906E+03  0.99283766E+04                                 8.106142                            6.886348       0.263517       2.078080                    0.998800      28.770350      82.324858       0.626400       0.418497      -1.063390       0.004144      -0.015459      -0.007461       0.017658      -0.002656       0.004319      -0.000574       0.023241      -0.001555      -0.011662      -0.001869       0.013530              8.488887      10.071204       0.381893       2.356292       7.747296       2.285127       7.648163           0.004217
          282              C      23.456625      22.528544      13.750006       0.251585      25.628812 0.34469160E+03  0.76349299E+04                                 7.761452                            6.351844       0.040415       2.049779                    0.998925      24.206834      67.205968       0.629987       0.438935      -1.051917       0.051981       0.015507       0.026374       0.060316       0.018695       0.019239       0.001177       0.031792      -0.020161      -0.025152      -0.010513       0.035665              8.352016      11.395208       0.537265       2.538379       7.243466       2.043835       6.417374          -0.005589
          283              C      24.701290      23.077608      14.412146      -0.533914      28.044730 0.44951042E+03  0.10652621E+05                                 7.820622                            6.832751       0.230197       2.036202                    0.997573      32.114529      92.581709       0.663600       0.389478      -1.082545      -0.036583      -0.028388      -0.030555       0.055478       0.004290       0.016709       0.027490       0.015893      -0.066900      -0.042210       0.008731       0.033479              8.323165       9.876685       1.684506       1.975666       7.567706      -0.087837       7.525103           0.000053
          284              C      22.279728      23.168901      13.840381      -0.240003      29.307184 0.42028196E+03  0.97856154E+04                                 8.108568                            6.759157       0.392717       2.096094                    0.999796      29.573005      84.270815       0.645332       0.407639      -1.071192      -0.021793       0.005803       0.005509       0.023216       0.013403       0.003550       0.013056      -0.005596       0.004054      -0.016696      -0.004412       0.021108              8.432232      11.356941      -0.427383       1.981352       7.622446       1.815154       6.317310           0.003760
          285              C      21.213518      22.610708      13.196686       0.089213      25.185171 0.34487587E+03  0.77138747E+04                                 7.655987                            6.350505       0.039555       2.021836                    0.999705      26.730549      76.955698       0.624470       0.438516      -1.042097       0.028060      -0.048241      -0.010325       0.056756      -0.017249      -0.028276      -0.024183      -0.001832       0.034555      -0.046752       0.011423       0.035330              8.092159      10.111039      -0.226373       1.886863       7.324117       2.189701       6.841321          -0.002904
          286              C      18.649644      10.136150       4.478204       0.579531      26.106702 0.26457902E+03  0.55584155E+04                                 8.107219                            5.778530      -0.168389       1.990220                    0.999382      22.957006      64.810521       0.616027       0.473272      -1.018741       0.049361      -0.016101      -0.039092       0.064991       0.033127       0.064963       0.027455       0.091764      -0.147882      -0.080575      -0.031334       0.111909             10.016954       7.075555      -3.003639      -3.360766      11.088249       1.134618      11.887056           0.001375
          287              C      18.073619      10.127020       5.868882      -0.017394      39.189979 0.43309396E+03  0.10088806E+05                                 9.924893                            6.859826       0.043807       2.016602                    0.999333      27.118027      75.540846       0.645317       0.407451      -1.078866       0.006918       0.018216       0.048412       0.052186      -0.000223       0.002746       0.004100      -0.010997      -0.046165      -0.016372       0.002601       0.013771             12.553776       8.996423      -3.977453      -4.587846      11.819035       0.119659      16.845871           0.003481
          288              C      18.331136       9.073236       6.733906      -0.134530      37.281300 0.46175369E+03  0.11081763E+05                                 9.860947                            7.294378      -0.194437       1.898380                    0.999468      30.625142      90.577043       0.590623       0.432113      -1.048584       0.017026       0.030114       0.020595       0.040260       0.011415       0.012956       0.028683       0.043401      -0.106194      -0.052720       0.005218       0.047503             11.826460       7.575960      -2.236511      -3.226005      11.127464      -2.661698      16.775956          -0.000099
          289              C      20.669118       6.411388       4.312208       0.096053      24.753365 0.32570830E+03  0.71402183E+04                                 7.426558                            6.067954       0.261938       2.101547                    0.999776      25.742126      71.992423       0.659077       0.423923      -1.057063      -0.012251      -0.008480      -0.041512       0.044106       0.008028      -0.003571       0.022958       0.044296       0.031627      -0.039593       0.018232       0.021361              7.977915       5.221416      -1.791305       1.004218      10.216080      -0.434893       8.496250          -0.000880
          290              C      20.872421       5.148934       4.797286      -0.198343      28.667573 0.42491685E+03  0.99280280E+04                                 8.106072                            6.886290       0.263461       2.078076                    0.998799      28.769786      82.323197       0.626396       0.418502      -1.063386       0.002835       0.011431       0.013161       0.017661      -0.006945       0.001280      -0.009622      -0.002339       0.014514      -0.011671      -0.001860       0.013531              8.488818       5.526733      -1.567236       0.978032      11.512690      -0.652853       8.427031           0.004213
          291              C      20.809171       4.082109       3.948861       0.251604      25.628507 0.34468715E+03  0.76348139E+04                                 7.761436                            6.351837       0.040425       2.049788                    0.998925      24.206618      67.205495       0.629982       0.438940      -1.051913       0.012581      -0.052783       0.026341       0.060317      -0.005396       0.002199      -0.022340      -0.034716      -0.045562      -0.025151      -0.010509       0.035660              8.351995       4.765792      -1.255808       1.270476      11.523705      -1.813299       8.766487          -0.005590
          292              C      21.032804       2.685323       4.485582      -0.533914      28.044393 0.44950462E+03  0.10652448E+05                                 7.820595                            6.832739       0.230198       2.036212                    0.997572      32.114018      92.580018       0.663597       0.389481      -1.082542      -0.008558       0.054441      -0.006300       0.055468      -0.004123       0.010765      -0.003680      -0.072276       0.021596      -0.042230       0.008717       0.033513              8.323132       7.622095      -0.329532       0.551528      10.644807      -1.972877       6.702495           0.000051
          293              C      20.513253       4.292083       2.655937      -0.239980      29.306707 0.42027457E+03  0.97854021E+04                                 8.108518                            6.759127       0.392716       2.096104                    0.999795      29.572552      84.269393       0.645329       0.407642      -1.071189       0.001150       0.006115      -0.022369       0.023218      -0.000467      -0.006260       0.003980      -0.031259      -0.029528      -0.016705      -0.004411       0.021116              8.432175       5.040996      -1.068146       1.528247      10.467562      -1.423771       9.787966           0.003756
          294              C      20.309950       5.583229       2.263079       0.089220      25.185134 0.34487599E+03  0.77138792E+04                                 7.655982                            6.350506       0.039562       2.021839                    0.999705      26.730560      76.955767       0.624470       0.438516      -1.042096       0.019424       0.020826       0.049096       0.056758       0.007859      -0.010520       0.002825       0.074539       0.050483      -0.046747       0.011423       0.035324              8.092149       4.937794      -1.375061       1.074616      10.374878      -0.717905       8.963773          -0.002908
          295              C      24.784870      14.940778      15.389678       0.579524      26.106424 0.26457659E+03  0.55583266E+04                                 8.107057                            5.778440      -0.168363       1.990228                    0.999382      22.956738      64.808590       0.616045       0.473261      -1.018751       0.022624       0.057660      -0.019690       0.064994      -0.022905       0.025338      -0.013950      -0.025337       0.318961      -0.080575      -0.031341       0.111916             10.016721      10.550809       1.199312      -0.388797      14.782563       1.057112       4.716793           0.001377
          296              C      23.644116      13.958725      15.400744      -0.017392      39.193075 0.43313693E+03  0.10089965E+05                                 9.925092                            6.859982       0.043790       2.016596                    0.999333      27.117680      75.538222       0.645342       0.407429      -1.078890      -0.029012      -0.030969      -0.030382       0.052190      -0.011259      -0.005055       0.002980      -0.014161       0.015947      -0.016387       0.002614       0.013772             12.553991      15.057666       2.804514       0.207606      17.629918       0.208220       4.974389           0.003480
          297              C      22.329424      14.402149      15.398900      -0.134535      37.280173 0.46174257E+03  0.11081409E+05                                 9.860697                            7.294267      -0.194436       1.898380                    0.999468      30.624870      90.575360       0.590631       0.432110      -1.048587       0.000572      -0.019954      -0.034973       0.040269      -0.006584       0.000227      -0.007052      -0.057664       0.138948      -0.052735       0.005213       0.047522             11.826081      17.402057       2.224855      -0.071276      13.003046       0.149244       5.073142          -0.000093
          298              C      22.769914      18.668148      15.551985       0.096052      24.753094 0.32570538E+03  0.71401214E+04                                 7.426467                            6.067914       0.261956       2.101553                    0.999776      25.741845      71.990914       0.659083       0.423921      -1.057067       0.029003       0.018156       0.027827       0.044104       0.025210       0.008582      -0.003211      -0.029733       0.053380      -0.039590       0.018234       0.021356              7.977798       9.479496      -1.850789       0.962152       8.727756       1.596616       5.726142          -0.000877
          299              C      21.644971      19.398493      15.819423      -0.198344      28.667373 0.42491467E+03  0.99279663E+04                                 8.106050                            6.886291       0.263449       2.078072                    0.998799      28.769656      82.322832       0.626394       0.418505      -1.063384      -0.004144      -0.012178      -0.012102       0.017662      -0.003201       0.003932      -0.003860       0.013953      -0.029368      -0.011656      -0.001869       0.013525              8.488778      10.071098      -2.348759       0.425421       9.095302       1.808420       6.299935           0.004216
          300              C      21.721775      20.473144      16.656781       0.251600      25.628461 0.34468678E+03  0.76348026E+04                                 7.761419                            6.351829       0.040405       2.049781                    0.998925      24.206607      67.205427       0.629983       0.438939      -1.051914      -0.051979       0.030041       0.005820       0.060317      -0.024369      -0.011215      -0.000917       0.025880      -0.037873      -0.025155      -0.010506       0.035661              8.351972      11.395184      -2.572251       0.339617       7.793704       1.849232       5.867029          -0.005588
          301              C      20.477110      21.280436      16.953729      -0.533912      28.044211 0.44950150E+03  0.10652363E+05                                 7.820586                            6.832739       0.230191       2.036208                    0.997573      32.113913      92.579891       0.663593       0.389484      -1.082540       0.036576      -0.038263      -0.016584       0.055469      -0.017204       0.001510       0.029403       0.021291      -0.050769      -0.042223       0.008710       0.033513              8.323116       9.876675      -2.424146      -0.929607       7.474550      -0.054926       7.618121           0.000051
          302              C      22.898672      20.771803      17.230389      -0.239992      29.307067 0.42028028E+03  0.97855725E+04                                 8.108584                            6.759171       0.392683       2.096087                    0.999795      29.572829      84.270463       0.645327       0.407642      -1.071189       0.021795       0.007138       0.003626       0.023219      -0.007826      -0.011462       0.010393      -0.013122      -0.018514      -0.016704      -0.004415       0.021119              8.432249      11.356994      -1.725575       1.063421       7.603208       1.821927       6.336544           0.003761
          303              C      23.964882      19.978857      16.918686       0.089209      25.185256 0.34487785E+03  0.77139351E+04                                 7.656019                            6.350532       0.039570       2.021837                    0.999705      26.730662      76.956265       0.624467       0.438517      -1.042095      -0.028060      -0.025810      -0.042049       0.056760       0.032402       0.006836      -0.023948      -0.001178       0.036522      -0.046745       0.011421       0.035324              8.092188      10.111093      -1.703492       0.842423       8.271285       1.854806       5.894185          -0.002904
          304              C      26.528756       7.600808       8.063719       0.579526      26.106409 0.26457589E+03  0.55583155E+04                                 8.107079                            5.778446      -0.168384       1.990222                    0.999382      22.956816      64.809107       0.616042       0.473264      -1.018749      -0.049357      -0.042226      -0.002149       0.064991      -0.072293      -0.009584       0.030166       0.099443      -0.124847      -0.080568      -0.031346       0.111913             10.016758       7.075415       4.169661       1.711548      12.511203       0.631372      10.463656           0.001375
          305              C      27.104781       8.908909       7.591552      -0.017388      39.193236 0.43313766E+03  0.10089996E+05                                 9.925158                            6.860014       0.043781       2.016596                    0.999333      27.117693      75.538548       0.645336       0.407432      -1.078887      -0.006919       0.051714       0.001036       0.052185      -0.002530       0.001119       0.012174       0.011841       0.022306      -0.016381       0.002611       0.013770             12.554094       8.996625       5.651445       2.220638      16.363113      -1.486885      12.302544           0.003478
          306              C      26.847264       9.373200       6.309694      -0.134535      37.280824 0.46175010E+03  0.11081639E+05                                 9.860813                            7.294324      -0.194446       1.898375                    0.999468      30.625133      90.576428       0.590629       0.432110      -1.048587      -0.017027       0.029455       0.021528       0.040261      -0.016034      -0.006452       0.032177       0.053281      -0.076570      -0.052723       0.005205       0.047517             11.826268       7.575818       3.786896       1.033159      14.475165      -3.845430      13.427820          -0.000101
          307              C      24.509282       6.202718       4.607312       0.096055      24.753472 0.32570992E+03  0.71402624E+04                                 7.426587                            6.067982       0.261890       2.101530                    0.999776      25.742174      71.992592       0.659074       0.423925      -1.057062       0.012256      -0.041965       0.005840       0.044106       0.000684      -0.008767       0.005930      -0.003874      -0.112858      -0.039585       0.018230       0.021355              7.977940       5.221443      -0.349710       2.023615       8.413988       0.202168      10.298389          -0.000882
          308              C      24.305979       6.239236       3.255367      -0.198366      28.668150 0.42492713E+03  0.99283239E+04                                 8.106134                            6.886337       0.263484       2.078074                    0.998799      28.770286      82.324741       0.626399       0.418498      -1.063389      -0.002829       0.016215       0.006381       0.017653       0.001097       0.006970      -0.009397      -0.001714       0.016447      -0.011661      -0.001877       0.013537              8.488879       5.526774      -0.399702       1.803628       8.359601       0.461913      11.580262           0.004212
          309              C      24.369229       5.083725       2.532362       0.251591      25.628761 0.34469136E+03  0.76349197E+04                                 7.761429                            6.351837       0.040404       2.049776                    0.998924      24.206793      67.205727       0.629988       0.438934      -1.051918      -0.012577       0.007236      -0.058541       0.060312      -0.000278       0.005820      -0.004757       0.015015       0.103637      -0.025161      -0.010510       0.035671              8.351981       4.765785      -0.779212       1.607469       7.933107      -0.543831      12.357052          -0.005591
          310              C      24.145596       5.124155       1.036553      -0.533914      28.044616 0.44950884E+03  0.10652564E+05                                 7.820580                            6.832726       0.230212       2.036211                    0.997573      32.114333      92.580746       0.663604       0.389476      -1.082547       0.008559       0.012207       0.053430       0.055471      -0.008787       0.007468       0.005099      -0.047432       0.096080      -0.042225       0.008723       0.033502              8.323110       7.622076      -0.410131       0.494514       5.900508      -0.295496      11.446746           0.000047
          311              C      24.665147       3.934735       3.161302      -0.239992      29.306505 0.42027056E+03  0.97852621E+04                                 8.108392                            6.759034       0.392725       2.096102                    0.999795      29.572540      84.268506       0.645344       0.407635      -1.071196      -0.001141      -0.019048       0.013221       0.023215       0.006043      -0.001657       0.012649      -0.006724       0.043990      -0.016692      -0.004415       0.021108              8.432039       5.040926      -1.084783       1.516448       8.968447      -0.893810      11.286744           0.003758
          312              C      24.868450       3.994728       4.509559       0.089215      25.185101 0.34487525E+03  0.77138427E+04                                 7.655903                            6.350448       0.039551       2.021834                    0.999705      26.730517      76.955030       0.624481       0.438508      -1.042103      -0.019419       0.053230       0.003271       0.056755       0.007290      -0.010928      -0.017450       0.017211      -0.121527      -0.046748       0.011424       0.035324              8.092059       4.937751      -0.554813       1.654609       8.669248      -0.114943      10.669178          -0.002906
          313              C      26.528756       5.441072      14.991287       0.579525      26.106942 0.26458123E+03  0.55584735E+04                                 8.107271                            5.778554      -0.168403       1.990214                    0.999382      22.957089      64.810814       0.616026       0.473272      -1.018741      -0.049361       0.042223       0.002147       0.064992       0.072288       0.009578       0.030172       0.099444      -0.124828      -0.080573      -0.031333       0.111906             10.017042       7.075612      -4.169841      -1.711599      12.511618       0.631421      10.463895           0.001378
          314              C      38.399381      23.695793      15.463454      -0.017400      39.190641 0.43310003E+03  0.10088994E+05                                 9.925035                            6.859891       0.043778       2.016590                    0.999333      27.118262      75.541952       0.645311       0.407453      -1.078863      -0.006921      -0.051716      -0.001036       0.052187       0.002513      -0.001126       0.012169       0.011828       0.022324      -0.016370       0.002599       0.013771             12.554008       8.996580      -5.651430      -2.220735      16.362900      -1.486736      12.302544           0.003482
          315              C      38.141864      23.231502      16.745312      -0.134549      37.282448 0.46176849E+03  0.11082228E+05                                 9.861198                            7.294525      -0.194473       1.898362                    0.999468      30.625745      90.579857       0.590612       0.432117      -1.048579      -0.017026      -0.029457      -0.021530       0.040263       0.016012       0.006436       0.032177       0.053270      -0.076545      -0.052717       0.005228       0.047489             11.826805       7.576167      -3.787166      -1.033296      14.475839      -3.845485      13.428410          -0.000096
          316              C      13.214682       0.318222       0.003689       0.096058      24.753306 0.32570653E+03  0.71401731E+04                                 7.426557                            6.067943       0.261906       2.101537                    0.999776      25.742085      71.992379       0.659077       0.423924      -1.057063       0.012260       0.041964      -0.005839       0.044106      -0.000694       0.008760       0.005927      -0.003876      -0.112865      -0.039584       0.018229       0.021355              7.977923       5.221408       0.349678      -2.023608       8.414011       0.202262      10.298350          -0.000880
          317              C      24.305979      19.844526       1.355634      -0.198365      28.668034 0.42492443E+03  0.99282460E+04                                 8.106124                            6.886321       0.263508       2.078083                    0.998799      28.770156      82.324328       0.626399       0.418499      -1.063388      -0.002824      -0.016217      -0.006380       0.017654      -0.001109      -0.006978      -0.009397      -0.001714       0.016448      -0.011674      -0.001863       0.013537              8.488883       5.526762       0.399688      -1.803647       8.359605       0.461967      11.580281           0.004214
          318              C      13.074629       1.437215       2.078639       0.251591      25.628865 0.34469232E+03  0.76349568E+04                                 7.761494                            6.351872       0.040415       2.049780                    0.998924      24.206865      67.206306       0.629982       0.438938      -1.051914      -0.012573      -0.007236       0.058542       0.060312       0.000270      -0.005823      -0.004757       0.015011       0.103637      -0.025160      -0.010512       0.035672              8.352066       4.765823       0.779222      -1.607509       7.933186      -0.543836      12.357190          -0.005589
          319              C      12.850996       1.396785       3.574448      -0.533913      28.044560 0.44950752E+03  0.10652536E+05                                 7.820628                            6.832762       0.230211       2.036212                    0.997573      32.114170      92.580600       0.663595       0.389482      -1.082542       0.008560      -0.012207      -0.053426       0.055467       0.008775      -0.007479       0.005100      -0.047438       0.096092      -0.042228       0.008719       0.033508              8.323174       7.622118       0.410147      -0.494563       5.900519      -0.295517      11.446886           0.000053
          320              C      13.370547       2.586205       1.449699      -0.239994      29.307237 0.42028334E+03  0.97856637E+04                                 8.108618                            6.759198       0.392680       2.096086                    0.999795      29.572985      84.271055       0.645325       0.407643      -1.071188      -0.001145       0.019048      -0.013221       0.023215      -0.006057       0.001645       0.012648      -0.006759       0.044023      -0.016706      -0.004413       0.021119              8.432285       5.041050       1.084812      -1.516505       8.968702      -0.893807      11.287102           0.003757
          321              C      13.573850       2.526212       0.101442       0.089214      25.185342 0.34487883E+03  0.77139607E+04                                 7.656027                            6.350532       0.039548       2.021832                    0.999705      26.730707      76.956349       0.624468       0.438515      -1.042096      -0.019420      -0.053230      -0.003272       0.056756      -0.007300       0.010916      -0.017451       0.017199      -0.121526      -0.046745       0.011421       0.035324              8.092204       4.937817       0.554803      -1.654649       8.669387      -0.114899      10.669409          -0.002908
          322              C      13.490270      17.663923       7.665328       0.579532      26.106818 0.26458070E+03  0.55584277E+04                                 8.107090                            5.778452      -0.168369       1.990224                    0.999382      22.956757      64.808469       0.616050       0.473256      -1.018756       0.022622      -0.057662       0.019689       0.064995       0.022906      -0.025338      -0.013947      -0.025342       0.318970      -0.080578      -0.031340       0.111918             10.016782      10.550879      -1.199337       0.388810      14.782657       1.057119       4.716812           0.001376
          323              C      34.938716      18.645977       7.654262      -0.017396      39.191933 0.43312133E+03  0.10089532E+05                                 9.924956                            6.859890       0.043812       2.016602                    0.999333      27.117825      75.538880       0.645340       0.407433      -1.078885      -0.029012       0.030971       0.030380       0.052190       0.011251       0.005054       0.002983      -0.014158       0.015925      -0.016375       0.002607       0.013768             12.553828      15.057456      -2.804494      -0.207588      17.629699       0.208220       4.974330           0.003483
          324              C      33.624024      18.202553       7.656106      -0.134535      37.281866 0.46176610E+03  0.11082097E+05                                 9.860958                            7.294436      -0.194449       1.898373                    0.999468      30.624995      90.575758       0.590627       0.432108      -1.048590       0.000572       0.019955       0.034969       0.040266       0.006575      -0.000234      -0.007047      -0.057661       0.138954      -0.052733       0.005210       0.047523             11.826428      17.402611      -2.225011       0.071297      13.003410       0.149252       5.073263          -0.000094
          325              C      11.475314      13.936554       7.503021       0.096054      24.753310 0.32570824E+03  0.71402095E+04                                 7.426530                            6.067949       0.261940       2.101548                    0.999776      25.742051      71.991930       0.659079       0.423922      -1.057065       0.029000      -0.018150      -0.027836       0.044105      -0.025222      -0.008587      -0.003215      -0.029735       0.053371      -0.039601       0.018238       0.021364              7.977871       9.479561       1.850802      -0.962140       8.727868       1.596662       5.726185          -0.000883
          326              C      32.939571      13.206208       7.235583      -0.198344      28.667558 0.42491736E+03  0.99280382E+04                                 8.106053                            6.886285       0.263464       2.078076                    0.998799      28.769790      82.323075       0.626398       0.418501      -1.063387      -0.004145       0.012187       0.012091       0.017661       0.003188      -0.003937      -0.003861       0.013951      -0.029378      -0.011661      -0.001861       0.013522              8.488785      10.071096       2.348787      -0.425378       9.095334       1.808435       6.299925           0.004214
          327              C      10.427175      12.131557       6.398225       0.251603      25.628536 0.34468784E+03  0.76348246E+04                                 7.761403                            6.351817       0.040418       2.049784                    0.998925      24.206637      67.205292       0.629987       0.438936      -1.051917      -0.051981      -0.030036      -0.005827       0.060317       0.024364       0.011211      -0.000915       0.025879      -0.037875      -0.025148      -0.010508       0.035656              8.351952      11.395132       2.572262      -0.339582       7.793715       1.849235       5.867011          -0.005590
          328              C       9.182510      11.324265       6.101277      -0.533915      28.044504 0.44950671E+03  0.10652500E+05                                 7.820577                            6.832726       0.230194       2.036210                    0.997572      32.114127      92.580064       0.663602       0.389478      -1.082546       0.036574       0.038262       0.016578       0.055466       0.017198      -0.001520       0.029401       0.021287      -0.050765      -0.042222       0.008721       0.033501              8.323110       9.876639       2.424159       0.929623       7.474564      -0.054949       7.618126           0.000049
          329              C      11.604072      11.832898       5.824617      -0.239980      29.306515 0.42027091E+03  0.97852833E+04                                 8.108440                            6.759067       0.392750       2.096115                    0.999795      29.572430      84.268560       0.645337       0.407639      -1.071193       0.021794      -0.007133      -0.003634       0.023218       0.007814       0.011457       0.010390      -0.013120      -0.018502      -0.016698      -0.004407       0.021105              8.432091      11.356757       1.725534      -1.063374       7.603082       1.821900       6.336434           0.003757
          330              C      12.670282      12.625845       6.136320       0.089220      25.185118 0.34487596E+03  0.77138748E+04                                 7.655965                            6.350499       0.039578       2.021844                    0.999705      26.730529      76.955549       0.624471       0.438515      -1.042097      -0.028062       0.025812       0.042044       0.056758      -0.032412      -0.006839      -0.023948      -0.001181       0.036528      -0.046755       0.011426       0.035329              8.092125      10.110997       1.703455      -0.842398       8.271228       1.854809       5.894151          -0.002910
          331              C      18.649644      15.947612       0.132797       0.579530      26.106492 0.26457607E+03  0.55583273E+04                                 8.107121                            5.778462      -0.168384       1.990220                    0.999382      22.956919      64.809708       0.616038       0.473266      -1.018746       0.049367       0.016099       0.039091       0.064995      -0.033132      -0.064966       0.027456       0.091766      -0.147892      -0.080579      -0.031336       0.111916             10.016828       7.075469       3.003579       3.360727      11.088066       1.134578      11.886950           0.001376
          332              C      29.368219      22.477681      17.186124      -0.017400      39.193942 0.43314513E+03  0.10090221E+05                                 9.925290                            6.860081       0.043808       2.016600                    0.999333      27.117972      75.539700       0.645331       0.407433      -1.078885       0.006925      -0.018220      -0.048416       0.052192       0.000214      -0.002751       0.004100      -0.010990      -0.046167      -0.016374       0.002605       0.013769             12.554293       8.996779       3.977533       4.588145      11.819321       0.119693      16.846777           0.003482
          333              C      29.625736      23.531465      16.321100      -0.134539      37.281131 0.46175472E+03  0.11081784E+05                                 9.860884                            7.294373      -0.194445       1.898374                    0.999468      30.625288      90.577192       0.590625       0.432111      -1.048585       0.017030      -0.030119      -0.020598       0.040267      -0.011426      -0.012963       0.028683       0.043404      -0.106201      -0.052722       0.005207       0.047515             11.826353       7.575877       2.236391       3.225962      11.127278      -2.661760      16.775903          -0.000095
          334              C       9.374518       0.109552       0.298793       0.096056      24.753352 0.32570880E+03  0.71402257E+04                                 7.426542                            6.067956       0.261943       2.101550                    0.999776      25.742071      71.992042       0.659078       0.423923      -1.057065      -0.012245       0.008479       0.041513       0.044104      -0.008039       0.003564       0.022957       0.044290       0.031624      -0.039592       0.018231       0.021361              7.977889       5.221419       1.791295      -1.004236      10.216005      -0.434966       8.496242          -0.000880
          335              C      20.872421       7.892946      18.257721      -0.198340      28.667640 0.42491869E+03  0.99280781E+04                                 8.106068                            6.886296       0.263445       2.078071                    0.998799      28.769846      82.323298       0.626397       0.418501      -1.063387       0.002839      -0.011432      -0.013160       0.017662       0.006933      -0.001288      -0.009621      -0.002342       0.014516      -0.011657      -0.001873       0.013530              8.488806       5.526739       1.567223      -0.978037      11.512652      -0.652884       8.427028           0.004214
          336              C       9.514571       2.438832       0.662140       0.251604      25.628501 0.34468774E+03  0.76348176E+04                                 7.761380                            6.351807       0.040417       2.049783                    0.998925      24.206608      67.205064       0.629989       0.438935      -1.051918       0.012585       0.052783      -0.026340       0.060318       0.005390      -0.002205      -0.022340      -0.034717      -0.045558      -0.025150      -0.010509       0.035659              8.351925       4.765761       1.255782      -1.270457      11.523610      -1.813292       8.766405          -0.005589
          337              C       9.738204       3.835617       0.125419      -0.533914      28.044455 0.44950605E+03  0.10652477E+05                                 7.820551                            6.832708       0.230194       2.036211                    0.997572      32.114119      92.579916       0.663605       0.389477      -1.082547      -0.008555      -0.054441       0.006299       0.055468       0.004112      -0.010773      -0.003681      -0.072276       0.021597      -0.042232       0.008720       0.033512              8.323077       7.622046       0.329507      -0.551502      10.644723      -1.972845       6.702462           0.000050
          338              C       9.218653       2.228857       1.955065      -0.239972      29.305919 0.42026095E+03  0.97849744E+04                                 8.108279                            6.758953       0.392767       2.096123                    0.999795      29.572052      84.266610       0.645349       0.407635      -1.071198       0.001148      -0.006114       0.022371       0.023220       0.000450       0.006251       0.003980      -0.031227      -0.029561      -0.016692      -0.004412       0.021103              8.431918       5.040862       1.068102      -1.528198      10.467207      -1.423740       9.787684           0.003760
          339              C       9.015350       0.937711       2.347922       0.089223      25.184927 0.34487307E+03  0.77137764E+04                                 7.655855                            6.350420       0.039581       2.021846                    0.999705      26.730365      76.954332       0.624484       0.438507      -1.042104       0.019428      -0.020824      -0.049094       0.056757      -0.007875       0.010515       0.002825       0.074541       0.050469      -0.046749       0.011426       0.035323              8.092003       4.937720       1.375019      -1.074604      10.374640      -0.717904       8.963649          -0.002905
          340              C      31.688130      13.114915      14.098597       0.579524      26.106388 0.26457642E+03  0.55583218E+04                                 8.107049                            5.778438      -0.168363       1.990229                    0.999382      22.956721      64.808514       0.616045       0.473261      -1.018751      -0.022625      -0.000662      -0.060924       0.064993       0.016256      -0.030038      -0.056989      -0.147066      -0.046238      -0.080571      -0.031345       0.111915             10.016705      10.550782       0.033204       1.260307       6.499644       3.985559      12.999690           0.001375
          341              C      32.828884      13.431833      15.028175      -0.017384      39.192661 0.43313260E+03  0.10089835E+05                                 9.925015                            6.859943       0.043791       2.016599                    0.999333      27.117536      75.537623       0.645344       0.407429      -1.078891       0.029011       0.038962       0.019073       0.052186      -0.008519      -0.008931       0.002037      -0.016835       0.007941      -0.016390       0.002616       0.013774             12.553877      15.057512       1.130557       2.574875       6.511387       4.139157      16.092732           0.003479
          342              C      34.143576      13.285764      14.609496      -0.134525      37.280190 0.46174340E+03  0.11081418E+05                                 9.860654                            7.294244      -0.194434       1.898382                    0.999468      30.624680      90.574304       0.590637       0.432107      -1.048591      -0.000571       0.039616       0.007157       0.040262      -0.001980      -0.006282      -0.018260      -0.089365       0.043851      -0.052736       0.005208       0.047528             11.826022      17.401959       0.674417       2.121365       6.048024       2.608194      12.028082          -0.000098
          343              C      11.113886      11.719434      10.638502       0.096045      24.753462 0.32571076E+03  0.71402750E+04                                 7.426555                            6.067975       0.261932       2.101541                    0.999776      25.742139      71.992119       0.659078       0.423923      -1.057065      -0.029001      -0.032297      -0.007828       0.044107       0.016489       0.020910      -0.006212      -0.038225       0.027909      -0.039589       0.018236       0.021353              7.977896       9.479634       0.290190      -2.065699       7.063259       2.185154       7.390794          -0.000881
          344              C      12.238829      11.223842      10.039072      -0.198360      28.667980 0.42492500E+03  0.99282706E+04                                 8.106146                            6.886359       0.263478       2.078072                    0.998799      28.770164      82.324615       0.626392       0.418503      -1.063385       0.004147       0.015456       0.007467       0.017659       0.002641      -0.004327      -0.000576       0.023239      -0.001545      -0.011659      -0.001870       0.013530              8.488882      10.071230      -0.381848      -2.356277       7.747278       2.285085       7.648140           0.004212
          345              C      12.162025      10.076157       9.305001       0.251595      25.628524 0.34468799E+03  0.76348297E+04                                 7.761401                            6.351818       0.040441       2.049790                    0.998924      24.206656      67.205377       0.629987       0.438936      -1.051917       0.051982      -0.015511      -0.026369       0.060316      -0.018698      -0.019240       0.001175       0.031787      -0.020155      -0.025156      -0.010509       0.035665              8.351947      11.395109      -0.537221      -2.538337       7.243413       2.043796       6.417318          -0.005591
          346              C      13.406690       9.527094       8.642861      -0.533914      28.044272 0.44950238E+03  0.10652384E+05                                 7.820587                            6.832740       0.230223       2.036216                    0.997573      32.113948      92.579863       0.663594       0.389483      -1.082541      -0.036577       0.028382       0.030554       0.055470      -0.004308      -0.016729       0.027494       0.015900      -0.066899      -0.042218       0.008709       0.033509              8.323115       9.876637      -1.684487      -1.975658       7.567652      -0.087854       7.525057           0.000049
          347              C      10.985128       9.435800       9.214625      -0.239983      29.306410 0.42026942E+03  0.97852400E+04                                 8.108426                            6.759059       0.392768       2.096121                    0.999796      29.572333      84.268241       0.645337       0.407639      -1.071193      -0.021794      -0.005811      -0.005502       0.023217      -0.013412      -0.003556       0.013050      -0.005599       0.004053      -0.016697      -0.004416       0.021113              8.432075      11.356725       0.427425      -1.981289       7.622309       1.815091       6.317192           0.003757
          348              C       9.918918       9.993993       9.858321       0.089222      25.184792 0.34487092E+03  0.77137359E+04                                 7.655924                            6.350470       0.039580       2.021847                    0.999705      26.730251      76.954677       0.624470       0.438517      -1.042096       0.028064       0.048237       0.010328       0.056754       0.017241       0.028272      -0.024182      -0.001844       0.034546      -0.046744       0.011418       0.035326              8.092077      10.110925       0.226429      -1.886814       7.324053       2.189649       6.841251          -0.002907
          349              C      23.135859       2.850955       7.665328       0.579528      26.106783 0.26458028E+03  0.55584193E+04                                 8.107096                            5.778457      -0.168366       1.990227                    0.999382      22.956747      64.808538       0.616048       0.473258      -1.018754       0.038623       0.048423       0.019689       0.064994      -0.000483       0.024748      -0.014971       0.052329       0.318963      -0.080569      -0.031347       0.111916             10.016781      12.686060       2.432051      -1.109882      12.647473      -0.191837       4.716812           0.001379
          350              C      34.150353      20.934827       7.654262      -0.017386      39.191719 0.43311903E+03  0.10089466E+05                                 9.924937                            6.859885       0.043794       2.016598                    0.999333      27.117693      75.538510       0.645338       0.407434      -1.078884      -0.012314      -0.040609       0.030380       0.052189       0.000499      -0.005110       0.002884       0.026572       0.015941      -0.016380       0.002610       0.013770             12.553790      14.557767       2.515999      -0.076507      18.129281      -0.283881       4.974321           0.003483
          351              C      35.191715      20.017982       7.656106      -0.134534      37.282017 0.46176872E+03  0.11082160E+05                                 9.860926                            7.294417      -0.194427       1.898381                    0.999468      30.624981      90.575282       0.590634       0.432104      -1.048594      -0.017569      -0.009482       0.034974       0.040271       0.021672       0.006217       0.003320       0.040216       0.138950      -0.052725       0.005205       0.047521             11.826390      12.176217      -0.792431      -0.164883      18.229704      -0.012879       5.073249          -0.000089
          352              C       4.782134       2.969636       7.503021       0.096048      24.753372 0.32570878E+03  0.71402243E+04                                 7.426540                            6.067952       0.261925       2.101541                    0.999776      25.742098      71.992087       0.659079       0.423922      -1.057065       0.001224       0.034198      -0.027823       0.044103       0.025476       0.007071      -0.005830      -0.028808       0.053376      -0.039589       0.018229       0.021359              7.977887      10.518667      -1.250909      -0.901675       7.688796      -1.631575       5.726199          -0.000875
          353              C      17.271702      21.923401       7.235583      -0.198353      28.667904 0.42492331E+03  0.99282147E+04                                 8.106113                            6.886329       0.263437       2.078063                    0.998799      28.770060      82.324074       0.626396       0.418501      -1.063387      -0.008472      -0.009672       0.012109       0.017662      -0.007649       0.005305      -0.001485      -0.001451      -0.029375      -0.011656      -0.001879       0.013535              8.488855      11.373490      -1.596932      -1.353473       7.793093      -1.272621       6.299981           0.004218
          354              C       6.869376       2.964419       6.398225       0.251594      25.628719 0.34469055E+03  0.76349006E+04                                 7.761437                            6.351840       0.040377       2.049769                    0.998925      24.206761      67.205735       0.629986       0.438936      -1.051917       0.052009      -0.029992      -0.005815       0.060318      -0.023397      -0.004817       0.010166       0.029262      -0.037874      -0.025152      -0.010513       0.035665              8.351995      10.921777      -2.845605      -1.431718       8.267160      -1.218708       5.867047          -0.005587
          355              C       8.190844       2.290154       6.101277      -0.533914      28.044733 0.44951145E+03  0.10652648E+05                                 7.820617                            6.832758       0.230168       2.036196                    0.997573      32.114453      92.581385       0.663601       0.389478      -1.082545      -0.051427       0.012548       0.016589       0.055474      -0.017823      -0.024710      -0.016015       0.019121      -0.050762      -0.042228       0.008727       0.033501              8.323152      10.174505      -2.252206      -0.417267       7.176792       0.832551       7.618159           0.000054
          356              C       6.539573       4.132972       5.824617      -0.239992      29.306676 0.42027364E+03  0.97853585E+04                                 8.108445                            6.759073       0.392697       2.096092                    0.999795      29.572638      84.269083       0.645339       0.407637      -1.071195      -0.004717       0.022448      -0.003625       0.023222       0.001764      -0.014729       0.004725       0.020098      -0.018469      -0.016690      -0.004417       0.021107              8.432097      10.035852      -2.488161      -1.046110       8.923997      -1.831876       6.336443           0.003760
          357              C       5.319757       4.659864       6.136320       0.089213      25.185089 0.34487502E+03  0.77138357E+04                                 7.655899                            6.350445       0.039560       2.021836                    0.999705      26.730512      76.954992       0.624481       0.438508      -1.042103      -0.008320      -0.037204       0.042049       0.056758       0.016708       0.024155       0.006052      -0.055545       0.036541      -0.046749       0.011427       0.035322              8.092056      10.206304      -1.648356      -1.185084       8.175753      -1.656945       5.894111          -0.002905
          358              C      27.201915      20.254040      14.991287       0.579522      26.106916 0.26458264E+03  0.55584808E+04                                 8.107142                            5.778498      -0.168368       1.990227                    0.999382      22.956733      64.808554       0.616044       0.473260      -1.018753      -0.011888      -0.063859       0.002150       0.064991      -0.079209      -0.030917      -0.006786       0.075487      -0.124853      -0.080572      -0.031344       0.111916             10.016830       7.541285       4.438641       0.308970      12.045493      -1.797966      10.463712           0.001378
          359              C      28.046751      21.406943      15.463454      -0.017385      39.191598 0.43311811E+03  0.10089443E+05                                 9.924940                            6.859891       0.043780       2.016596                    0.999333      27.117609      75.538348       0.645336       0.407436      -1.078883       0.048245       0.019864      -0.001036       0.052185      -0.006396      -0.009984      -0.007061      -0.001550       0.022308      -0.016387       0.002615       0.013772             12.553792       9.626964       6.015325       2.397895      15.732154      -1.179732      12.302258           0.003482
          360              C      28.577597      21.416072      16.745312      -0.134539      37.280949 0.46175294E+03  0.11081716E+05                                 9.860816                            7.294336      -0.194429       1.898380                    0.999468      30.625038      90.575960       0.590630       0.432109      -1.048588       0.034028      -0.000020      -0.021531       0.040267      -0.031095      -0.031094      -0.010509       0.001103      -0.076578      -0.052735       0.005215       0.047520             11.826253       9.470775       4.880937       3.846788      12.580186       1.027919      13.427798          -0.000094
          361              C      15.706271      11.285139       0.003689       0.096053      24.753381 0.32570915E+03  0.71402339E+04                                 7.426554                            6.067970       0.261897       2.101531                    0.999776      25.742069      71.991992       0.659076       0.423924      -1.057064      -0.042468      -0.010373      -0.005842       0.044105       0.002015      -0.009523       0.004622       0.000748      -0.112857      -0.039585       0.018233       0.021352              7.977898       7.918662       1.207532       0.836756       5.716691      -1.853563      10.298339          -0.000880
          362              C      15.839547      11.127333       1.355634      -0.198367      28.667992 0.42492473E+03  0.99282604E+04                                 8.106134                            6.886343       0.263488       2.078074                    0.998799      28.770175      82.324565       0.626395       0.418501      -1.063386       0.015460       0.005651      -0.006381       0.017654       0.001285       0.011619      -0.001345      -0.001052       0.016451      -0.011659      -0.001874       0.013533              8.488873       7.997572       1.026800       0.501816       5.888821      -1.792932      11.580226           0.004214
          363              C      14.807221      10.604353       2.078639       0.251589      25.628736 0.34469113E+03  0.76349194E+04                                 7.761448                            6.351849       0.040409       2.049778                    0.998924      24.206795      67.205929       0.629985       0.438936      -1.051916       0.012556      -0.007277       0.058541       0.060313      -0.006642       0.007028      -0.002666      -0.007033       0.103640      -0.025164      -0.010508       0.035672              8.352003       7.816138       0.981886       1.274752       4.882801      -1.120182      12.357072          -0.005590
          364              C      14.954050      10.430896       3.574448      -0.533914      28.044383 0.44950462E+03  0.10652454E+05                                 7.820614                            6.832761       0.230215       2.036211                    0.997573      32.114071      92.580395       0.663592       0.389484      -1.082540       0.006295       0.013512      -0.053429       0.055470       0.016146      -0.000686      -0.009025       0.038911       0.096080      -0.042217       0.008712       0.033506              8.323146       6.686104      -0.950529       0.503210       6.836510      -0.280502      11.446826           0.000049
          365              C      13.664207      10.286131       1.449699      -0.239988      29.306806 0.42027615E+03  0.97854453E+04                                 8.108521                            6.759128       0.392712       2.096099                    0.999795      29.572633      84.269573       0.645331       0.407641      -1.071190      -0.015925      -0.010518      -0.013223       0.023218       0.005939      -0.011781      -0.004901      -0.007115       0.044004      -0.016698      -0.004417       0.021116              8.432178       8.926173       1.158294       1.532331       5.083426      -0.866394      11.286935           0.003758
          366              C      13.614511      10.492193       0.101442       0.089219      25.184967 0.34487361E+03  0.77138173E+04                                 7.655979                            6.350508       0.039550       2.021836                    0.999705      26.730410      76.955447       0.624466       0.438519      -1.042094       0.055807       0.009797      -0.003270       0.056755      -0.003810       0.009646       0.018180      -0.021244      -0.121531      -0.046745       0.011418       0.035327              8.092140       8.216917       1.338383       0.926864       5.390192      -1.375486      10.669309          -0.002907
          367              C      17.976485      20.885267      14.098597       0.579514      26.106840 0.26457902E+03  0.55584285E+04                                 8.107310                            5.778564      -0.168395       1.990219                    0.999382      22.957158      64.811523       0.616018       0.473277      -1.018736       0.011884      -0.019263      -0.060923       0.064992       0.055540       0.064359       0.002483       0.101687      -0.046232      -0.080552      -0.031345       0.111897             10.017114       7.541472      -1.770892      -4.081982       9.509581      -0.901314      13.000290           0.001381
          368              C      39.720849      21.714731      15.028175      -0.017384      39.190293 0.43309446E+03  0.10088841E+05                                 9.925033                            6.859881       0.043741       2.016584                    0.999333      27.118017      75.541418       0.645306       0.407457      -1.078859      -0.048247       0.005643       0.019072       0.052186       0.011539       0.002697      -0.008757      -0.006346       0.007947      -0.016381       0.002607       0.013774             12.554023       9.627063      -4.265947      -4.872132      11.942066       0.160320      16.092942           0.003481
          369              C      39.190003      22.926322      14.609496      -0.134537      37.281758 0.46175864E+03  0.11081924E+05                                 9.861068                            7.294440      -0.194461       1.898372                    0.999468      30.625312      90.578048       0.590617       0.432116      -1.048581      -0.034023      -0.020305       0.007156       0.040262       0.039667       0.018939       0.003684       0.041248       0.043863      -0.052719       0.005219       0.047500             11.826643       9.471022      -5.253931      -3.319715      13.980105       0.533128      12.028802          -0.000092
          370              C       6.882929       3.765191      10.638502       0.096051      24.753355 0.32570690E+03  0.71401819E+04                                 7.426559                            6.067940       0.261899       2.101532                    0.999776      25.742131      71.992472       0.659078       0.423923      -1.057063       0.042469      -0.008966      -0.007832       0.044106       0.008295      -0.005078       0.021211       0.047661       0.027922      -0.039580       0.018228       0.021352              7.977928       7.918684      -1.191316      -0.859658       8.624221      -2.881591       7.390879          -0.000876
          371              C      29.338853       4.987215      10.039072      -0.198376      28.668260 0.42492813E+03  0.99283528E+04                                 8.106151                            6.886339       0.263524       2.078082                    0.998800      28.770354      82.324944       0.626400       0.418497      -1.063389      -0.015459      -0.004133       0.007454       0.017653      -0.011397       0.002654      -0.003465      -0.007049      -0.001543      -0.011673      -0.001869       0.013542              8.488912       7.997560      -0.815317      -0.800851       9.820973      -3.183213       7.648204           0.004214
          372              C       7.781979       5.494544       9.305001       0.251582      25.629019 0.34469429E+03  0.76350129E+04                                 7.761525                            6.351889       0.040399       2.049774                    0.998925      24.206968      67.206693       0.629981       0.438938      -1.051914      -0.012557       0.052767      -0.026375       0.060313      -0.004418       0.008601      -0.017256      -0.048301      -0.020146      -0.025163      -0.010515       0.035678              8.352106       7.816201      -1.529129      -0.500840      10.822666      -3.220273       6.417452          -0.005590
          373              C       7.635150       6.846987       8.642861      -0.533915      28.044808 0.44951199E+03  0.10652678E+05                                 7.820681                            6.832798       0.230200       2.036201                    0.997573      32.114512      92.582023       0.663592       0.389482      -1.082541      -0.006294      -0.045876       0.030553       0.055477      -0.004746      -0.015458      -0.028222      -0.015399      -0.066898      -0.042220       0.008728       0.033492              8.323234       6.686160      -0.157578       1.063907      10.758378      -1.667112       7.525164           0.000050
          374              C       8.924993       4.795499       9.214625      -0.240006      29.307629 0.42028985E+03  0.97858604E+04                                 8.108699                            6.759255       0.392649       2.096071                    0.999795      29.573308      84.272378       0.645321       0.407643      -1.071187       0.015920      -0.015974      -0.005510       0.023216       0.009116      -0.009541      -0.009614      -0.020429       0.004038      -0.016701      -0.004418       0.021120              8.432374       8.926353      -1.830801      -0.581312      10.053342      -2.623536       6.317426           0.003760
          375              C       8.974689       3.593038       9.858321       0.089208      25.185368 0.34487873E+03  0.77139582E+04                                 7.656035                            6.350532       0.039542       2.021830                    0.999705      26.730716      76.956392       0.624468       0.438516      -1.042096      -0.055808       0.000180       0.010326       0.056756      -0.007837       0.006802       0.036571       0.030784       0.034555      -0.046744       0.011421       0.035322              8.092219       8.216962      -1.319955      -0.952931       9.218301      -2.728955       6.841393          -0.002903
          376              C      22.042541       8.177259       0.132797       0.579531      26.106903 0.26458152E+03  0.55584563E+04                                 8.107144                            5.778486      -0.168378       1.990222                    0.999382      22.956822      64.808981       0.616044       0.473260      -1.018752      -0.038625       0.034699       0.039091       0.064993      -0.023174       0.008704      -0.069991      -0.103272      -0.147885      -0.080578      -0.031340       0.111918             10.016855      12.686151       0.235715      -2.662991       5.477451       2.343175      11.886962           0.001372
          377              C      33.617247      14.194783      17.186124      -0.017393      39.191970 0.43312146E+03  0.10089541E+05                                 9.924992                            6.859910       0.043818       2.016605                    0.999333      27.117775      75.538894       0.645336       0.407435      -1.078883       0.012315       0.015102      -0.048413       0.052187       0.004648      -0.002179      -0.004434       0.005869      -0.046170      -0.016376       0.002608       0.013767             12.553883      14.557926      -0.766549      -2.397712       6.257580       3.913421      16.846143           0.003480
          378              C      32.575885      13.890907      16.321100      -0.134533      37.280732 0.46174997E+03  0.11081629E+05                                 9.860801                            7.294333      -0.194434       1.898379                    0.999468      30.624897      90.575556       0.590628       0.432111      -1.048587       0.017568       0.029806      -0.020596       0.040265      -0.013093      -0.018367      -0.025572      -0.041499      -0.106201      -0.052732       0.005210       0.047522             11.826223      12.176100       0.419594       0.692095       6.526892       4.124570      16.775676          -0.000101
          379              C      17.807066       8.063795       0.298793       0.096052      24.753310 0.32570810E+03  0.71402054E+04                                 7.426528                            6.067945       0.261948       2.101550                    0.999776      25.742058      71.991947       0.659080       0.423922      -1.057065      -0.001219      -0.014847       0.041513       0.044105      -0.015168      -0.021670      -0.008393      -0.036068       0.031624      -0.039602       0.018238       0.021364              7.977870      10.518640       1.267082       0.878796       4.918749      -0.652208       8.496219          -0.000881
          380              C      27.906698      14.129573      18.257721      -0.198345      28.667536 0.42491662E+03  0.99280163E+04                                 8.106046                            6.886277       0.263468       2.078077                    0.998799      28.769778      82.323007       0.626399       0.418501      -1.063387       0.008481       0.008173      -0.013160       0.017661      -0.002463       0.008970       0.003694       0.013177       0.014517      -0.011661      -0.001862       0.013522              8.488779      11.373388       1.808366       1.054431       5.665942      -0.520557       8.427008           0.004212
          381              C      15.719824       7.020444       0.662140       0.251602      25.628468 0.34468690E+03  0.76347971E+04                                 7.761387                            6.351808       0.040427       2.049787                    0.998924      24.206578      67.205051       0.629988       0.438936      -1.051917      -0.052003      -0.015494      -0.026341       0.060317       0.012333       0.020445       0.009261       0.026696      -0.045560      -0.025149      -0.010505       0.035654              8.351935      10.921698       2.298342       2.205606       5.367681      -0.193596       8.766426          -0.005591
          382              C      14.398356       6.515724       0.125419      -0.533915      28.044463 0.44950580E+03  0.10652474E+05                                 7.820567                            6.832717       0.230193       2.036209                    0.997572      32.114121      92.580048       0.663603       0.389478      -1.082546       0.051425       0.019811       0.006300       0.055468       0.029227       0.008564      -0.007490       0.043259       0.021600      -0.042220       0.008722       0.033498              8.323098      10.174443       1.144093       1.984314       8.092371       0.508813       6.702478           0.000048
          383              C      16.049627       6.869159       1.955065      -0.239978      29.306268 0.42026669E+03  0.97851582E+04                                 8.108391                            6.759030       0.392763       2.096121                    0.999795      29.572255      84.267881       0.645339       0.407638      -1.071193       0.004721       0.004051       0.022370       0.023219       0.013292      -0.006580       0.003426       0.016413      -0.029541      -0.016696      -0.004408       0.021103              8.432039      10.035796       1.815674       1.997123       5.472517      -0.611591       9.787804           0.003756
          384              C      17.269443       7.338666       2.347922       0.089221      25.184952 0.34487332E+03  0.77138000E+04                                 7.655933                            6.350477       0.039585       2.021848                    0.999705      26.730407      76.955089       0.624472       0.438515      -1.042097       0.008323       0.027234      -0.049095       0.056757      -0.028350      -0.007709       0.007695      -0.050902       0.050476      -0.046756       0.011426       0.035330              8.092089      10.206359       1.666788       1.159047       5.106201      -0.571672       8.963707          -0.002907
          385              C      18.102985       5.125459      14.098597       0.579523      26.106269 0.26457399E+03  0.55582653E+04                                 8.107054                            5.778426      -0.168364       1.990229                    0.999382      22.956740      64.808814       0.616043       0.473264      -1.018749       0.010739       0.019924      -0.060924       0.064993      -0.071810      -0.034337       0.054504       0.045370      -0.046240      -0.080565      -0.031350       0.111915             10.016741       7.483686       1.737595       2.821449       9.566771      -3.084276      12.999767           0.001380
          386              C      29.101666      23.541899      15.028175      -0.017383      39.192841 0.43313258E+03  0.10089847E+05                                 9.925098                            6.859973       0.043803       2.016605                    0.999333      27.117518      75.537915       0.645338       0.407432      -1.078887       0.019237      -0.044606       0.019072       0.052187      -0.003032       0.006229       0.006713       0.023166       0.007939      -0.016385       0.002614       0.013771             12.554030       7.668894       3.135323       2.297196      13.900208      -4.299624      16.092988           0.003482
          387              C      28.317821      22.476377      14.609496      -0.134524      37.280279 0.46174385E+03  0.11081449E+05                                 9.860752                            7.294304      -0.194443       1.898382                    0.999468      30.624592      90.574590       0.590626       0.432114      -1.048585       0.034593      -0.019312       0.007156       0.040260      -0.037713      -0.012674       0.014563       0.048094       0.043841      -0.052733       0.005205       0.047528             11.826159       8.302539       4.579244       1.198081      15.147698      -3.141337      12.028242          -0.000091
          388              C      15.886984       4.078196      10.638502       0.096047      24.753301 0.32570769E+03  0.71401922E+04                                 7.426516                            6.067934       0.261953       2.101550                    0.999776      25.742057      71.991855       0.659082       0.423921      -1.057066      -0.013468       0.041263      -0.007831       0.044106      -0.024800      -0.015840      -0.015007      -0.009468       0.027916      -0.039599       0.018237       0.021362              7.977859       7.416040       0.901193       2.925267       9.126767       0.696326       7.390770          -0.000874
          389              C      26.189918      22.914584      10.039072      -0.198352      28.667627 0.42491811E+03  0.99280575E+04                                 8.106050                            6.886279       0.263490       2.078081                    0.998799      28.769865      82.323222       0.626400       0.418500      -1.063388       0.011314      -0.011320       0.007463       0.017659       0.008736       0.001656       0.004030      -0.016208      -0.001536      -0.011661      -0.001863       0.013524              8.488785       8.658897       1.197217       3.157065       9.159396       0.898034       7.648063           0.004217
          390              C      13.939795       3.992120       9.305001       0.251600      25.628418 0.34468591E+03  0.76347708E+04                                 7.761383                            6.351803       0.040430       2.049789                    0.998924      24.206553      67.205000       0.629987       0.438937      -1.051916      -0.039422      -0.037262      -0.026372       0.060316       0.023109       0.010630       0.016071       0.016485      -0.020151      -0.025152      -0.010503       0.035655              8.351932       8.746598       2.066361       3.039154       9.891887       1.176365       6.417311          -0.005587
          391              C      12.841960       3.188740       8.642861      -0.533914      28.044404 0.44950453E+03  0.10652437E+05                                 7.820550                            6.832701       0.230207       2.036213                    0.997572      32.114129      92.580070       0.663604       0.389477      -1.082546       0.042868       0.017486       0.030554       0.055470       0.009033       0.032169       0.000734      -0.000507      -0.066910      -0.042217       0.008723       0.033494              8.323081       9.603675       1.842042       0.911737       7.840538       1.754877       7.525031           0.000054
          392              C      13.973679       5.331521       9.214625      -0.239989      29.306578 0.42027188E+03  0.97853132E+04                                 8.108449                            6.759072       0.392747       2.096111                    0.999796      29.572520      84.268894       0.645337       0.407638      -1.071193       0.005866       0.021775      -0.005507       0.023214       0.004280       0.013075      -0.003451       0.026023       0.004063      -0.016698      -0.004408       0.021106              8.432102       8.185817       1.403369       2.562589      10.793272       0.808308       6.317216           0.003760
          393              C      14.990193       5.975790       9.858321       0.089212      25.185147 0.34487628E+03  0.77138825E+04                                 7.655965                            6.350498       0.039588       2.021845                    0.999705      26.730559      76.955593       0.624472       0.438514      -1.042098       0.027746      -0.048424       0.010327       0.056757      -0.009421      -0.035082      -0.012398      -0.028961       0.034550      -0.046756       0.011426       0.035329              8.092127       7.824756       1.093569       2.839734       9.610333       0.539210       6.841290          -0.002903
          394              C      27.075415      15.000771       0.132797       0.579523      26.106932 0.26458053E+03  0.55584635E+04                                 8.107306                            5.778569      -0.168406       1.990213                    0.999382      22.957153      64.811346       0.616021       0.473275      -1.018738      -0.010738      -0.050797       0.039093       0.064992       0.056297       0.056258       0.042531       0.011492      -0.147872      -0.080573      -0.031334       0.111906             10.017096       7.483912      -3.239390      -0.697790      10.680085      -3.477911      11.887291           0.001377
          395              C      38.665934      22.015998      17.186124      -0.017403      39.190918 0.43310257E+03  0.10089076E+05                                 9.925108                            6.859927       0.043774       2.016589                    0.999333      27.118342      75.542450       0.645306       0.407455      -1.078861      -0.019236       0.003116      -0.048413       0.052188      -0.004874       0.004922       0.000328       0.005108      -0.046157      -0.016369       0.002599       0.013770             12.554113       7.668978      -3.211034      -2.190384      13.146964      -4.033154      16.846399           0.003481
          396              C      39.449779      21.266090      16.321100      -0.134542      37.282209 0.46176458E+03  0.11082113E+05                                 9.861172                            7.294503      -0.194480       1.898363                    0.999468      30.625575      90.579325       0.590612       0.432118      -1.048578      -0.034594       0.000310      -0.020596       0.040263       0.024497       0.031317      -0.003120      -0.001931      -0.106191      -0.052717       0.005219       0.047498             11.826784       8.302917      -2.656181      -3.918256      10.400951      -1.462976      16.776484          -0.000096
          397              C       6.702216      11.389474       0.298793       0.096056      24.753194 0.32570513E+03  0.71401316E+04                                 7.426524                            6.067922       0.261938       2.101549                    0.999776      25.742002      71.991995       0.659080       0.423923      -1.057064       0.013472       0.006374       0.041511       0.044105       0.023194       0.018093      -0.014573      -0.008244       0.031621      -0.039590       0.018233       0.021357              7.977884       7.416077      -3.058406       0.125502       8.021364       1.087095       8.496212          -0.000880
          398              C      18.988482      17.103122      18.257721      -0.198351      28.667752 0.42491980E+03  0.99281110E+04                                 8.106089                            6.886300       0.263495       2.078084                    0.998799      28.769915      82.323539       0.626398       0.418501      -1.063387      -0.011315       0.003266      -0.013161       0.017661      -0.004488      -0.007691       0.005919      -0.010860       0.014532      -0.011672      -0.001860       0.013532              8.488842       8.658965      -3.375642      -0.076356       8.380521       1.173413       8.427039           0.004213
          399              C       8.649405      10.103545       0.662140       0.251595      25.628770 0.34469075E+03  0.76349147E+04                                 7.761485                            6.351865       0.040420       2.049783                    0.998925      24.206790      67.206106       0.629981       0.438939      -1.051914       0.039421      -0.037286      -0.026341       0.060317      -0.017737      -0.018250       0.013075       0.008012      -0.045561      -0.025152      -0.010515       0.035666              8.352057       8.746729      -3.554212      -0.935139       7.542896       2.006935       8.766547          -0.005590
          400              C       9.747240       9.211480       0.125419      -0.533914      28.044611 0.44950845E+03  0.10652568E+05                                 7.820644                            6.832773       0.230187       2.036204                    0.997573      32.114263      92.581042       0.663594       0.389482      -1.082541      -0.042872       0.034633       0.006301       0.055473      -0.033354       0.002198       0.011159       0.028991       0.021612      -0.042226       0.008722       0.033505              8.323191       9.603801      -1.473670      -1.432814       8.663227       1.464096       6.702547           0.000049
          401              C       8.615521      10.464805       1.955065      -0.239995      29.307343 0.42028518E+03  0.97857198E+04                                 8.108643                            6.759217       0.392683       2.096086                    0.999795      29.573067      84.271414       0.645323       0.407643      -1.071188      -0.005873       0.002060       0.022367       0.023217      -0.013775       0.000318      -0.007413       0.014820      -0.029516      -0.016707      -0.004412       0.021119              8.432311       8.186015      -2.883915      -0.468912       7.322804       2.035423       9.788113           0.003757
          402              C       7.599007      11.286443       2.347922       0.089215      25.185363 0.34487907E+03  0.77139691E+04                                 7.656035                            6.350537       0.039540       2.021830                    0.999705      26.730739      76.956508       0.624467       0.438516      -1.042096      -0.027750      -0.006409      -0.049095       0.056758       0.036204      -0.002818      -0.010522      -0.023660       0.050482      -0.046745       0.011421       0.035325              8.092214       7.824841      -3.041910      -0.084427       7.487977       1.289608       8.963825          -0.002907
          403              C      31.141471      18.610764       7.665328       0.579522      26.106894 0.26458191E+03  0.55584633E+04                                 8.107141                            5.778492      -0.168360       1.990229                    0.999382      22.956744      64.808629       0.616044       0.473260      -1.018753      -0.061248       0.009236       0.019685       0.064994      -0.022418       0.000589       0.028921      -0.026996       0.318956      -0.080567      -0.031347       0.111915             10.016839      14.763462      -1.232775       0.721100      10.570216      -0.865273       4.716838           0.001381
          404              C      32.562332      19.107659       7.654262      -0.017385      39.191592 0.43311771E+03  0.10089430E+05                                 9.924921                            6.859877       0.043768       2.016591                    0.999333      27.117670      75.538472       0.645338       0.407435      -1.078884       0.041326       0.009640       0.030377       0.052188      -0.011763       0.000055      -0.005866      -0.012422       0.015951      -0.016389       0.002616       0.013773             12.553764      19.415252       0.288423       0.284125      13.271725       0.075685       4.974316           0.003482
          405              C      32.835661      20.467927       7.656106      -0.134533      37.281538 0.46176251E+03  0.11081979E+05                                 9.860861                            7.294380      -0.194437       1.898379                    0.999468      30.624839      90.574855       0.590634       0.432105      -1.048593       0.016994      -0.010472       0.034972       0.040267      -0.028259      -0.005992       0.003723       0.017428       0.138966      -0.052737       0.005209       0.047528             11.826292      16.029874       3.017364       0.093618      14.375786      -0.136347       5.073217          -0.000092
          406              C      17.626353       2.656631       7.503021       0.096048      24.753335 0.32570858E+03  0.71402149E+04                                 7.426529                            6.067953       0.261923       2.101540                    0.999776      25.742044      71.991777       0.659079       0.423922      -1.057065      -0.030221      -0.016041      -0.027831       0.044105      -0.000272       0.001508       0.009034       0.058530       0.053378      -0.039588       0.018236       0.021352              7.977870       7.312920      -0.599894       1.863805      10.894508       0.034931       5.726181          -0.000877
          407              C      17.556326       3.996032       7.235583      -0.198360      28.667987 0.42492503E+03  0.99282723E+04                                 8.106152                            6.886363       0.263465       2.078068                    0.998799      28.770149      82.324599       0.626392       0.418503      -1.063384       0.012621      -0.002503       0.012096       0.017660       0.004445      -0.001370       0.005336      -0.012522      -0.029382      -0.011658      -0.001873       0.013531              8.488890       7.305257      -0.751870       1.778877      11.861407      -0.535805       6.300006           0.004215
          408              C      16.587250       4.466844       6.398225       0.251591      25.628690 0.34468996E+03  0.76348903E+04                                 7.761453                            6.351848       0.040402       2.049777                    0.998925      24.206767      67.205936       0.629983       0.438938      -1.051915      -0.000025       0.060035      -0.005824       0.060317      -0.000980      -0.006398      -0.009256      -0.055158      -0.037887      -0.025156      -0.010512       0.035668              8.352013       6.466472       0.273347       1.771304      12.722515      -0.630514       5.867051          -0.005591
          409              C      16.510446       5.948402       6.101277      -0.533914      28.044472 0.44950621E+03  0.10652506E+05                                 7.820639                            6.832777       0.230197       2.036204                    0.997573      32.114176      92.580895       0.663590       0.389484      -1.082539       0.014848      -0.050813       0.016584       0.055475       0.000617       0.026216      -0.013389      -0.040429      -0.050755      -0.042216       0.008714       0.033502              8.323176       5.975747      -0.171936      -0.512381      11.375610      -0.777606       7.618169           0.000049
          410              C      15.740155       3.596951       5.824617      -0.239993      29.307081 0.42028072E+03  0.97855833E+04                                 8.108580                            6.759170       0.392699       2.096092                    0.999795      29.572831      84.270412       0.645328       0.407642      -1.071189      -0.017076      -0.015309      -0.003630       0.023219      -0.009593       0.003274      -0.015121      -0.006993      -0.018513      -0.016700      -0.004417       0.021117              8.432243       7.047271       0.762657       2.109551      11.912917       0.009993       6.336542           0.003759
          411              C      15.893761       2.277112       6.136320       0.089217      25.185034 0.34487435E+03  0.77138386E+04                                 7.655989                            6.350511       0.039549       2.021834                    0.999705      26.730484      76.955708       0.624466       0.438518      -1.042094       0.036385       0.011395       0.042044       0.056757       0.015690      -0.017324       0.017893       0.056709       0.036527      -0.046744       0.011418       0.035326              8.092154       7.255951      -0.055078       2.027516      11.126345      -0.197841       5.894165          -0.002904
          412              C      14.036929      13.430528      14.991287       0.579529      26.106760 0.26458039E+03  0.55584245E+04                                 8.107110                            5.778472      -0.168366       1.990228                    0.999382      22.956730      64.808600       0.616045       0.473260      -1.018753       0.061247       0.021637       0.002147       0.064992       0.006915       0.021332      -0.023385      -0.174941      -0.124849      -0.080570      -0.031347       0.111917             10.016790      14.763325      -0.268929       1.402579       4.823345       1.166562      10.463700           0.001375
          413              C      35.205268      13.585727      15.463454      -0.017387      39.191704 0.43311918E+03  0.10089474E+05                                 9.924954                            6.859899       0.043797       2.016601                    0.999333      27.117667      75.538536       0.645336       0.407436      -1.078883      -0.041326       0.031851      -0.001036       0.052186       0.003864       0.011103      -0.005117      -0.010301       0.022311      -0.016381       0.002610       0.013771             12.553805      19.415314      -0.364032      -0.177319       5.943837       2.666499      12.302264           0.003480
          414              C      34.931939      14.040888      16.745312      -0.134530      37.281921 0.46176725E+03  0.11082119E+05                                 9.860929                            7.294418      -0.194424       1.898384                    0.999468      30.624893      90.575096       0.590632       0.432105      -1.048593      -0.016996       0.029476      -0.021530       0.040265       0.015057       0.024640      -0.021677      -0.054414      -0.076577      -0.052725       0.005204       0.047521             11.826399      16.030065      -1.094072      -2.813715       6.021173       2.817478      13.427957          -0.000100
          415              C       4.962847       7.959460       0.003689       0.096055      24.753418 0.32570951E+03  0.71402475E+04                                 7.426563                            6.067970       0.261905       2.101534                    0.999776      25.742133      71.992327       0.659076       0.423924      -1.057064       0.030221      -0.031588      -0.005842       0.044105      -0.001339       0.000752      -0.010557       0.003116      -0.112861      -0.039585       0.018228       0.021358              7.977911       7.312962      -1.557258       1.186880       6.322420       1.651409      10.298350          -0.000882
          416              C      27.622074       8.153784       1.355634      -0.198358      28.667905 0.42492282E+03  0.99281975E+04                                 8.106095                            6.886309       0.263463       2.078071                    0.998799      28.770092      82.324068       0.626400       0.418499      -1.063388      -0.012621       0.010567      -0.006381       0.017654      -0.000192      -0.004653       0.010734       0.002749       0.016448      -0.011658      -0.001878       0.013537              8.488835       7.305201      -1.426496       1.301830       6.581109       1.331019      11.580195           0.004212
          417              C       6.001950       7.521253       2.078639       0.251596      25.628616 0.34468934E+03  0.76348638E+04                                 7.761405                            6.351823       0.040399       2.049777                    0.998925      24.206702      67.205428       0.629988       0.438935      -1.051918       0.000025       0.014514       0.058541       0.060313       0.006363      -0.001212       0.007417      -0.007993       0.103624      -0.025161      -0.010506       0.035667              8.351951       6.466435      -1.761090       0.332761       6.232417       1.664007      12.357002          -0.005590
          418              C       6.078754       7.735139       3.574448      -0.533913      28.044450 0.44950582E+03  0.10652472E+05                                 7.820544                            6.832700       0.230212       2.036213                    0.997573      32.114176      92.580124       0.663606       0.389476      -1.082547      -0.014850      -0.001306      -0.053427       0.055468      -0.024934       0.008149       0.003917       0.008497       0.096099      -0.042229       0.008722       0.033508              8.323068       5.975691       0.540388      -0.008655       7.546835       0.575989      11.446679           0.000049
          419              C       6.849045       6.690485       1.449699      -0.239987      29.306361 0.42026831E+03  0.97851961E+04                                 8.108371                            6.759020       0.392719       2.096102                    0.999795      29.572407      84.268052       0.645344       0.407636      -1.071196       0.017071      -0.008532      -0.013220       0.023216       0.000112       0.010125      -0.007760       0.013826       0.043991      -0.016692      -0.004415       0.021107              8.432014       7.047092      -2.243050      -0.015841       6.962238       1.760178      11.286713           0.003757
          420              C       6.695439       6.544416       0.101442       0.089215      25.185053 0.34487473E+03  0.77138261E+04                                 7.655886                            6.350438       0.039565       2.021838                    0.999705      26.730487      76.954854       0.624483       0.438508      -1.042103      -0.036386       0.043437      -0.003271       0.056757       0.011096      -0.020575      -0.000739       0.004021      -0.121532      -0.046749       0.011426       0.035323              8.092037       7.255868      -1.893185       0.727752       6.351093       1.490397      10.669149          -0.002907
          421              N      14.583588      15.115540       5.276830      -0.205605      34.027465 0.51945929E+03  0.12562207E+05                                 8.801070                            7.428385      -0.047001       2.010745                    0.999000      27.801061      76.864903       0.635804       0.398353      -1.093716       0.013568       0.010259      -0.125698       0.126844      -0.028514       0.008929      -0.001590       0.023499      -0.201194      -0.067775       0.002880       0.064895              9.471135      10.072456      -1.684294      -1.178809       7.182508      -2.137967      11.158440           0.056820
          422              N      27.007648       8.897171      16.096083      -0.205601      34.027024 0.51945156E+03  0.12561972E+05                                 8.800992                            7.428331      -0.046988       2.010753                    0.999000      27.800835      76.864094       0.635806       0.398354      -1.093716       0.108554       0.060245       0.025979       0.126840      -0.048349      -0.005095      -0.031789      -0.061918       0.030001      -0.067787       0.002889       0.064898              9.471040      11.848689       0.942755       0.678759       9.623727      -2.373008       6.940704           0.056820
          423              N      18.170752      18.141256       3.022972      -0.205600      34.027392 0.51945872E+03  0.12562178E+05                                 8.801022                            7.428359      -0.047007       2.010742                    0.999001      27.801035      76.864543       0.635808       0.398351      -1.093719      -0.108555       0.044582       0.048143       0.126844       0.020909       0.043879      -0.019707      -0.027746       0.132501      -0.067774       0.002878       0.064895              9.471073      11.848727      -0.954172      -0.662578       5.747308      -1.002494      10.817185           0.056824
          424              N      30.594812      10.013556      12.492125      -0.205609      34.026997 0.51945149E+03  0.12561954E+05                                 8.800944                            7.428299      -0.046959       2.010760                    0.999001      27.800823      76.863706       0.635812       0.398350      -1.093720      -0.013569      -0.115087       0.051571       0.126841       0.001075       0.029855       0.026686       0.103468       0.038723      -0.067773       0.002886       0.064887              9.470979      10.072270       1.672803       1.194967       9.372753      -2.912328       8.967913           0.056821
          425              N      16.790552      11.287747      16.096083      -0.205607      34.027177 0.51945452E+03  0.12562051E+05                                 8.800994                            7.428336      -0.046987       2.010751                    0.999000      27.800907      76.864121       0.635808       0.398352      -1.093718      -0.002102      -0.124136       0.025981       0.126843      -0.002639      -0.024984       0.020302       0.114685       0.029999      -0.067776       0.002884       0.064893              9.471040       9.363508       0.492064      -2.394466      12.108892       0.598709       6.940720           0.056820
          426              N      28.387848      18.938115       5.276830      -0.205608      34.026867 0.51944877E+03  0.12561877E+05                                 8.800937                            7.428289      -0.046969       2.010759                    0.999001      27.800746      76.863550       0.635811       0.398351      -1.093719       0.002101      -0.016882      -0.125694       0.126840       0.024427      -0.005845      -0.006948       0.037620      -0.201194      -0.067777       0.002890       0.064887              9.470979       9.363441       2.093469      -1.262103       7.891212       2.089837      11.158284           0.056823
          427              N      15.963788       7.622979      12.492125      -0.205603      34.026979 0.51944996E+03  0.12561919E+05                                 8.800978                            7.428312      -0.046973       2.010758                    0.999000      27.800793      76.863863       0.635808       0.398353      -1.093717      -0.092883       0.069293       0.051570       0.126839       0.044263       0.008180      -0.039199      -0.053615       0.038723      -0.067773       0.002880       0.064893              9.471032       8.098983      -0.533466      -3.119675      11.346137       0.421243       8.967978           0.056828
          428              N      29.214612      14.318681       3.022972      -0.205600      34.026983 0.51945116E+03  0.12561958E+05                                 8.800980                            7.428324      -0.046986       2.010754                    0.999000      27.800822      76.864015       0.635807       0.398353      -1.093717       0.092879       0.071724       0.048140       0.126839      -0.022476      -0.039012      -0.028151      -0.022359       0.132495      -0.067786       0.002889       0.064897              9.471027       8.098993       3.119080      -0.536884       9.496977       1.075041      10.817111           0.056820
          429              N      21.209000      21.489107      12.492125      -0.205599      34.026469 0.51944073E+03  0.12561641E+05                                 8.800891                            7.428248      -0.046956       2.010767                    0.999000      27.800543      76.863015       0.635810       0.398353      -1.093717       0.106450       0.045789       0.051572       0.126838      -0.045351      -0.038047       0.012507      -0.049881       0.038724      -0.067790       0.002894       0.064896              9.470932      10.996253      -1.139294       1.924615       8.448680       2.491066       8.967864           0.056817
          430              N      20.382235       6.665705       3.022972      -0.205607      34.027510 0.51946035E+03  0.12562238E+05                                 8.801076                            7.428392      -0.047000       2.010745                    0.999000      27.801092      76.864996       0.635804       0.398353      -1.093716       0.015669      -0.116302       0.048142       0.126844       0.001549      -0.004877       0.047853       0.050090       0.132498      -0.067772       0.002877       0.064894              9.471142       6.446359      -2.164934       1.199469      11.149835      -0.072518      10.817232           0.056827
          431              N      23.969400      18.940723      16.096083      -0.205606      34.026892 0.51944932E+03  0.12561890E+05                                 8.800933                            7.428288      -0.046966       2.010759                    0.999000      27.800770      76.863566       0.635812       0.398351      -1.093719      -0.106452       0.063891       0.025976       0.126842       0.050974       0.030070       0.011483      -0.052784       0.029998      -0.067774       0.002887       0.064886              9.470971      10.996298      -1.434832       1.715700      10.475937       1.774302       6.940676           0.056824
          432              N      24.796165       5.071987       5.276830      -0.205601      34.027023 0.51945114E+03  0.12561951E+05                                 8.800975                            7.428316      -0.046996       2.010750                    0.999000      27.800816      76.863862       0.635809       0.398352      -1.093718      -0.015665       0.006622      -0.125695       0.126840       0.004074      -0.003097       0.008529      -0.061134      -0.201196      -0.067777       0.002883       0.064894              9.471020       6.446292      -0.409255       2.440907      10.808462       0.048057      11.158305           0.056817
          433              N      24.796165       7.969893      17.778176      -0.205605      34.027198 0.51945367E+03  0.12562037E+05                                 8.801028                            7.428346      -0.046982       2.010754                    0.999001      27.800908      76.864380       0.635805       0.398354      -1.093716      -0.015665      -0.006622       0.125695       0.126841      -0.004083       0.003090       0.008528      -0.061136      -0.201196      -0.067776       0.002881       0.064895              9.471097       6.446319       0.409220      -2.440930      10.808577       0.048135      11.158394           0.056819
          434              N      12.674800      13.663978       6.958923      -0.205606      34.027369 0.51945846E+03  0.12562179E+05                                 8.801043                            7.428375      -0.046997       2.010747                    0.999000      27.801043      76.864774       0.635805       0.398353      -1.093717      -0.106455      -0.063889      -0.025981       0.126844      -0.050985      -0.030077       0.011482      -0.052785       0.029994      -0.067786       0.002888       0.064898              9.471091      10.996472       1.434827      -1.715713      10.476059       1.774333       6.940743           0.056823
          435              N      20.382235      19.418056       1.588029      -0.205600      34.027352 0.51945811E+03  0.12562159E+05                                 8.801014                            7.428354      -0.047003       2.010744                    0.999000      27.801015      76.864459       0.635809       0.398351      -1.093719       0.015675       0.116301      -0.048142       0.126844      -0.001559       0.004871       0.047854       0.050089       0.132497      -0.067773       0.002879       0.064894              9.471063       6.446321       2.164902      -1.199479      11.149693      -0.072575      10.817174           0.056826
          436              N      32.503600      11.115595      10.562882      -0.205603      34.026957 0.51945048E+03  0.12561927E+05                                 8.800948                            7.428299      -0.046982       2.010753                    0.999001      27.800801      76.863714       0.635811       0.398351      -1.093719       0.106454      -0.045794      -0.051569       0.126842       0.045343       0.038038       0.012512      -0.049873       0.038723      -0.067776       0.002887       0.064889              9.470983      10.996343       1.139313      -1.924669       8.448700       2.491025       8.967906           0.056819
          437              N      27.007648       4.144710       6.958923      -0.205603      34.026931 0.51944984E+03  0.12561908E+05                                 8.800950                            7.428301      -0.046975       2.010757                    0.999000      27.800770      76.863619       0.635810       0.398352      -1.093718       0.108556      -0.060243      -0.025974       0.126839       0.048339       0.005089      -0.031788      -0.061911       0.030002      -0.067775       0.002884       0.064891              9.470991      11.848623      -0.942753      -0.678733       9.623661      -2.373009       6.940690           0.056823
          438              N      25.878188      17.489162      17.778176      -0.205602      34.026941 0.51945001E+03  0.12561916E+05                                 8.800954                            7.428301      -0.046996       2.010750                    0.999000      27.800780      76.863706       0.635810       0.398352      -1.093718       0.013567      -0.010258       0.125696       0.126841       0.028505      -0.008938      -0.001589       0.023500      -0.201197      -0.067778       0.002889       0.064889              9.470994      10.072292       1.684225       1.178828       7.182390      -2.137921      11.158300           0.056817
          439              N      19.300212      22.591145      10.562882      -0.205605      34.026676 0.51944351E+03  0.12561727E+05                                 8.800933                            7.428268      -0.046948       2.010769                    0.999001      27.800621      76.863321       0.635810       0.398353      -1.093717      -0.013569       0.115084      -0.051570       0.126838      -0.001080      -0.029857       0.026690       0.103474       0.038730      -0.067779       0.002886       0.064893              9.470996      10.072300      -1.672761      -1.195052       9.372724      -2.912345       8.967964           0.056816
          440              N      18.170752       7.942505       1.588029      -0.205606      34.027354 0.51945838E+03  0.12562174E+05                                 8.801036                            7.428372      -0.046996       2.010747                    0.999000      27.801023      76.864661       0.635805       0.398353      -1.093717      -0.108555      -0.044578      -0.048141       0.126842      -0.020918      -0.043883      -0.019709      -0.027745       0.132498      -0.067783       0.002886       0.064897              9.471084      11.848756       0.954193       0.662583       5.747320      -1.002484      10.817175           0.056828
          441              N      15.963788       5.418901      10.562882      -0.205604      34.026882 0.51944921E+03  0.12561891E+05                                 8.800944                            7.428298      -0.046961       2.010762                    0.999000      27.800764      76.863643       0.635810       0.398352      -1.093718      -0.092882      -0.069294      -0.051570       0.126839      -0.044270      -0.008186      -0.039201      -0.053611       0.038719      -0.067782       0.002886       0.064895              9.470982       8.098950       0.533499       3.119635      11.346093       0.421256       8.967903           0.056830
          442              N      29.214612      11.765081       1.588029      -0.205602      34.027165 0.51945341E+03  0.12562029E+05                                 8.801021                            7.428344      -0.046983       2.010754                    0.999001      27.800889      76.864311       0.635805       0.398354      -1.093716       0.092884      -0.071719      -0.048142       0.126841       0.022468       0.039003      -0.028152      -0.022361       0.132497      -0.067775       0.002881       0.064895              9.471089       8.099038      -3.119123       0.536947       9.497061       1.074998      10.817167           0.056818
          443              N      28.085152      21.316954       6.958923      -0.205604      34.026838 0.51944816E+03  0.12561861E+05                                 8.800940                            7.428291      -0.046979       2.010756                    0.999000      27.800735      76.863571       0.635810       0.398352      -1.093718      -0.002102       0.124134      -0.025980       0.126841       0.002632       0.024979       0.020301       0.114687       0.030004      -0.067778       0.002890       0.064888              9.470978       9.363438      -0.492074       2.394443      12.108821       0.598693       6.940677           0.056822
          444              N      17.093248      13.666586      17.778176      -0.205606      34.027173 0.51945461E+03  0.12562054E+05                                 8.800993                            7.428337      -0.046990       2.010750                    0.999000      27.800909      76.864138       0.635808       0.398352      -1.093718       0.002102       0.016882       0.125696       0.126842      -0.024435       0.005839      -0.006946       0.037620      -0.201191      -0.067775       0.002883       0.064892              9.471036       9.363500      -2.093499       1.262072       7.891276       2.089863      11.158332           0.056820
          445              O      15.543629      13.170995       7.169185      -0.593535      49.509346 0.61274327E+03  0.15253183E+05                                10.848086                            7.698098       0.211614       2.089587                    0.997938      29.099174      78.398719       0.678429       0.362677      -1.133590       0.014847      -0.019262       0.041467       0.048073      -0.008458       0.030021      -0.037383       0.015459      -0.098867      -0.060783       0.008628       0.052155             14.310945      10.760560      -7.086640       3.511642      19.930910      -7.709483      12.241364           0.032057
          446              O      15.606878      12.422391       9.268113      -0.573650      30.318780 0.45801603E+03  0.10581522E+05                                 7.574331                            6.527175       0.789529       2.273842                    0.999608      28.029497      72.305977       0.760042       0.348820      -1.146834       0.034503      -0.005330      -0.009702       0.036236       0.097254      -0.010977       0.006047       0.102538       0.181538      -0.140781       0.059182       0.081600              8.292797       5.933469      -0.271017      -1.525380       6.207800      -0.370880      12.737123           0.007089
          447              O      24.339863       9.855749      15.598095      -0.593538      49.507455 0.61271657E+03  0.15252324E+05                                10.847738                            7.697873       0.211658       2.089603                    0.997938      29.098772      78.396660       0.678448       0.362671      -1.133597      -0.044975       0.001857      -0.016870       0.048070      -0.043200       0.005452      -0.026982       0.044887       0.037545      -0.060792       0.008639       0.052153             14.310474      22.072346      -9.075290       2.105176      13.862980      -1.564657       6.996096           0.032054
          448              O      22.193889       9.401891      15.199705      -0.573678      30.317249 0.45798855E+03  0.10580743E+05                                 7.574066                            6.526962       0.789523       2.273835                    0.999608      28.029578      72.306006       0.760056       0.348818      -1.146834       0.004860       0.028038      -0.022434       0.036236       0.093899      -0.013344       0.001035       0.088309       0.220213      -0.140767       0.059176       0.081590              8.292492      10.909903       3.040801       0.816488       8.372857       0.623122       5.594715           0.007085
          449              O      20.838537      17.991274       4.092725      -0.593524      49.507967 0.61272339E+03  0.15252541E+05                                10.847823                            7.697925       0.211615       2.089589                    0.997938      29.098850      78.397066       0.678444       0.362672      -1.133595       0.044981      -0.015279       0.007390       0.048077       0.009251       0.042539      -0.033935       0.025204      -0.021458      -0.060778       0.008629       0.052149             14.310579      22.072501       1.040349       9.258040       6.775676       0.941135      14.083561           0.032069
          450              O      22.984511      17.464382       3.797621      -0.573648      30.318092 0.45800288E+03  0.10581182E+05                                 7.574303                            6.527140       0.789473       2.273824                    0.999608      28.029626      72.307060       0.760031       0.348826      -1.146825      -0.004837      -0.011795       0.033927       0.036243      -0.018728      -0.092986      -0.047686      -0.049442      -0.193133      -0.140783       0.059187       0.081596              8.292782      10.910281      -1.783472      -2.594891       6.295250       1.357815       7.672814           0.007099
          451              O      29.634771      11.149504      10.028006      -0.593528      49.505120 0.61268886E+03  0.15251432E+05                                10.847311                            7.697638       0.211665       2.089607                    0.997938      29.098389      78.394614       0.678468       0.362665      -1.133603      -0.014849       0.032676      -0.031975       0.048069      -0.025495       0.017969      -0.015970       0.076032       0.082825      -0.060790       0.008641       0.052149             14.309790      10.759735      -0.948548       7.851137       8.249458      -3.579389      23.920177           0.032056
          452              O      29.571522      12.878857       8.622572      -0.573674      30.315290 0.45795391E+03  0.10579781E+05                                 7.573772                            6.526728       0.789482       2.273821                    0.999608      28.029787      72.306862       0.760065       0.348819      -1.146829      -0.034508      -0.010926      -0.001777       0.036240      -0.022070      -0.095347      -0.039930      -0.027517      -0.208608      -0.140773       0.059177       0.081596              8.292151       5.933066       1.528363      -0.252939      11.777589      -2.340173       7.165797           0.007091
          453              O      18.954598      13.118827      15.598095      -0.593533      49.506587 0.61270801E+03  0.15252042E+05                                10.847563                            7.697788       0.211654       2.089602                    0.997938      29.098663      78.395915       0.678457       0.362668      -1.133600       0.024101       0.038021      -0.016869       0.048073       0.041030      -0.026096       0.008765       0.052370       0.037545      -0.060783       0.008633       0.052150             14.310155      23.774073       8.092205      -2.407544      12.160410      -1.040776       6.995982           0.032060
          454              O      19.634533      15.204224      15.199705      -0.573654      30.317159 0.45798595E+03  0.10580685E+05                                 7.574120                            6.526998       0.789515       2.273840                    0.999608      28.029359      72.305844       0.760043       0.348824      -1.146828       0.021859      -0.018218      -0.022431       0.036233      -0.008708       0.007559       0.011038      -0.206818       0.220211      -0.140778       0.059184       0.081594              8.292567       6.373733      -0.421876       0.131406      12.909213      -1.018665       5.594755           0.007099
          455              O      26.223802      19.078967       7.169185      -0.593535      49.505888 0.61269799E+03  0.15251724E+05                                10.847447                            7.697709       0.211691       2.089614                    0.997938      29.098506      78.395229       0.678462       0.362667      -1.133602      -0.024095      -0.003231       0.041471       0.048071       0.010918      -0.047390      -0.007309       0.006892      -0.098877      -0.060793       0.008644       0.052149             14.310016      23.773910      -0.427520      -8.431821       6.915577       0.813493      12.240562           0.032060
          456              O      25.543867      19.398493       9.268113      -0.573661      30.315418 0.45795588E+03  0.10579839E+05                                 7.573811                            6.526755       0.789493       2.273829                    0.999608      28.029644      72.306548       0.760061       0.348821      -1.146828      -0.021857      -0.027216      -0.009712       0.036232      -0.004228       0.010720       0.006485      -0.219694       0.181511      -0.140765       0.059171       0.081594              8.292201       6.373478       0.016734       0.441535       5.766980       1.506326      12.736143           0.007098
          457              O      17.427568       7.886425      10.028006      -0.593536      49.508749 0.61273417E+03  0.15252901E+05                                10.848015                            7.698047       0.211640       2.089600                    0.997938      29.098917      78.397893       0.678431       0.362677      -1.133590       0.035721      -0.003490      -0.031977       0.048070       0.045659      -0.022823      -0.007586       0.006128       0.082841      -0.060782       0.008626       0.052156             14.310856       9.699145       1.561359      -7.026025       9.311327      -5.010018      23.922097           0.032060
          458              O      18.956857       7.076524       8.622572      -0.573675      30.319993 0.45803896E+03  0.10582197E+05                                 7.574585                            6.527383       0.789492       2.273827                    0.999608      28.029813      72.307571       0.760021       0.348825      -1.146829       0.007781       0.035333      -0.001773       0.036223      -0.000883       0.013092       0.102534       0.051962      -0.208628      -0.140768       0.059172       0.081596              8.293083       8.993868      -3.295344      -1.900484       8.718725       1.389310       7.166658           0.007090
          459              O      27.750832      12.083302       4.092725      -0.593532      49.507774 0.61271958E+03  0.15252426E+05                                10.847812                            7.697910       0.211654       2.089604                    0.997938      29.098756      78.396827       0.678444       0.362673      -1.133595      -0.035725      -0.031307       0.007375       0.048071       0.006287      -0.050665      -0.019877      -0.028647      -0.021481      -0.060792       0.008639       0.052153             14.310597       9.698936       6.103571      -3.814014      19.149298      -8.488303      14.083557           0.032057
          460              O      26.221543      10.488280       3.797621      -0.573675      30.317773 0.45799811E+03  0.10581024E+05                                 7.574170                            6.527045       0.789491       2.273823                    0.999608      28.029722      72.306693       0.760048       0.348820      -1.146833      -0.007784       0.010106       0.033912       0.036232      -0.012058       0.005199       0.104360       0.057148      -0.193097      -0.140766       0.059172       0.081594              8.292612       8.993358       2.890037       2.473237       8.211855       1.568257       7.672622           0.007087
          461              O      20.705261      20.089713      10.028006      -0.593541      49.507603 0.61271529E+03  0.15252293E+05                                10.847799                            7.697884       0.211732       2.089631                    0.997938      29.098598      78.396346       0.678445       0.362673      -1.133594      -0.020893      -0.029192      -0.031965       0.048067      -0.020177       0.004844       0.023552      -0.082166       0.082850      -0.060792       0.008638       0.052154             14.310613       8.055933      -0.612772      -0.825867      10.954174       8.589586      23.921731           0.032046
          462              O      19.239222      19.170260       8.622572      -0.573711      30.319133 0.45802382E+03  0.10581777E+05                                 7.574437                            6.527264       0.789473       2.273810                    0.999608      28.030159      72.308597       0.760029       0.348823      -1.146828       0.026714      -0.024398      -0.001750       0.036221       0.022937       0.082230      -0.062606      -0.024449      -0.208604      -0.140748       0.059159       0.081588              8.292916      11.641131       1.766758       2.153338       6.071112       0.951185       7.166504           0.007093
          463              O      19.178231       9.051065       4.092725      -0.593530      49.509222 0.61274012E+03  0.15253088E+05                                10.848086                            7.698087       0.211598       2.089584                    0.997937      29.099053      78.398391       0.678429       0.362677      -1.133589      -0.009260       0.046590       0.007383       0.048072      -0.015549       0.008112       0.053810       0.003416      -0.021466      -0.060781       0.008626       0.052155             14.310961      11.501117      -7.144132      -5.444184      17.347915       7.547347      14.083850           0.032062
          464              O      18.561546      11.172979       3.797621      -0.573669      30.320556 0.45804887E+03  0.10582490E+05                                 7.574705                            6.527476       0.789465       2.273817                    0.999608      28.029933      72.308244       0.760011       0.348827      -1.146826       0.012634       0.001698       0.033918       0.036235       0.030768       0.087792      -0.056686      -0.007708      -0.193111      -0.140780       0.059179       0.081601              8.293226       5.904789      -1.106734       0.121531      11.301719      -2.926253       7.673169           0.007097
          465              O      24.473139      16.151065      15.598095      -0.593528      49.505138 0.61268902E+03  0.15251437E+05                                10.847318                            7.697641       0.211677       2.089611                    0.997938      29.098359      78.394534       0.678467       0.362666      -1.133603       0.020875      -0.039878      -0.016875       0.048070       0.002156       0.020639       0.018210      -0.097266       0.037561      -0.060793       0.008645       0.052148             14.309805       8.055562       0.982760       0.302431      27.877995       2.605334       6.995857           0.032056
          466              O      25.939178      14.519525      15.199705      -0.573674      30.315361 0.45795536E+03  0.10579819E+05                                 7.573774                            6.526730       0.789483       2.273820                    0.999608      28.029803      72.306834       0.760066       0.348818      -1.146830      -0.026718      -0.009814      -0.022432       0.036240      -0.085199       0.005781      -0.012072       0.118473       0.220220      -0.140773       0.059176       0.081597              8.292152      11.640063      -2.618834      -0.947832       7.641871       0.395505       5.594523           0.007085
          467              O      26.000169       6.875679       7.169185      -0.593539      49.506878 0.61271155E+03  0.15252156E+05                                10.847613                            7.697817       0.211667       2.089606                    0.997938      29.098715      78.396194       0.678454       0.362669      -1.133599       0.009258       0.022481       0.041471       0.048073      -0.002475       0.017360       0.044689      -0.022375      -0.098865      -0.060782       0.008633       0.052149             14.310229      11.500581       7.513746       4.920518      19.189322       6.895519      12.240785           0.032053
          468              O      26.616854       7.304757       9.268113      -0.573657      30.317160 0.45798653E+03  0.10580698E+05                                 7.574097                            6.526983       0.789480       2.273825                    0.999608      28.029488      72.306092       0.760048       0.348822      -1.146830      -0.012633       0.032529      -0.009710       0.036222      -0.093023       0.000247      -0.012534       0.117167       0.181517      -0.140772       0.059177       0.081595              8.292539       5.904332       0.254262       1.083820       6.236575      -1.135599      12.736709           0.007086
          469              O      26.000169       6.166201      15.885822      -0.593540      49.509814 0.61274701E+03  0.15253307E+05                                10.848184                            7.698136       0.211622       2.089591                    0.997937      29.099161      78.398891       0.678425       0.362678      -1.133589       0.009257      -0.022487      -0.041467       0.048072       0.002462      -0.017365       0.044689      -0.022383      -0.098859      -0.060780       0.008624       0.052156             14.311137      11.501254      -7.514355      -4.920860      19.190668       6.896022      12.241488           0.032062
          470              O      26.616854       5.737123      13.786894      -0.573664      30.319714 0.45803289E+03  0.10582020E+05                                 7.574529                            6.527330       0.789484       2.273824                    0.999608      28.029723      72.307166       0.760026       0.348823      -1.146830      -0.012635      -0.032549       0.009708       0.036240       0.093019      -0.000258      -0.012526       0.117164       0.181529      -0.140768       0.059175       0.081592              8.293029       5.904651      -0.254324      -1.083911       6.236940      -1.135623      12.737497           0.007096
          471              O      13.178539      16.453637       7.456911      -0.593533      49.507204 0.61271476E+03  0.15252260E+05                                10.847671                            7.697845       0.211630       2.089592                    0.997938      29.098838      78.396662       0.678452       0.362670      -1.133598       0.020871       0.039886       0.016870       0.048074      -0.002167      -0.020640       0.018214      -0.097262       0.037548      -0.060790       0.008637       0.052153             14.310344       8.055847      -0.982870      -0.302442      27.879130       2.605441       6.996056           0.032058
          472              O      14.644578      18.085176       7.855302      -0.573654      30.316099 0.45796671E+03  0.10580107E+05                                 7.573852                            6.526787       0.789558       2.273852                    0.999608      28.029224      72.304544       0.760070       0.348816      -1.146837      -0.026707       0.009828       0.022441       0.036242       0.085199      -0.005771      -0.012072       0.118489       0.220233      -0.140779       0.059187       0.081593              8.292252      11.640203       2.618894       0.947863       7.641980       0.395525       5.594574           0.007095
          473              O      19.178231      17.032696       0.518277      -0.593524      49.507556 0.61271822E+03  0.15252376E+05                                10.847753                            7.697886       0.211624       2.089593                    0.997938      29.098769      78.396683       0.678447       0.362671      -1.133596      -0.009252      -0.046594      -0.007387       0.048075       0.015538      -0.008121       0.053810       0.003424      -0.021472      -0.060782       0.008633       0.052149             14.310472      11.500769       7.143841       5.443999      17.347230       7.547064      14.083418           0.032063
          474              O      18.561546      14.910782       0.813381      -0.573662      30.318266 0.45800692E+03  0.10581297E+05                                 7.574317                            6.527158       0.789468       2.273818                    0.999608      28.029816      72.307585       0.760032       0.348825      -1.146826       0.012641      -0.001704      -0.033926       0.036245      -0.030775      -0.087790      -0.056686      -0.007710      -0.193132      -0.140784       0.059186       0.081598              8.292789       5.904493       1.106641      -0.121543      11.301067      -2.926127       7.672807           0.007095
          475              O      31.999861      12.514988      13.027001      -0.593531      49.505293 0.61269164E+03  0.15251520E+05                                10.847340                            7.697658       0.211672       2.089609                    0.997938      29.098426      78.394780       0.678466       0.362666      -1.133603      -0.020880       0.029194       0.031976       0.048070       0.020176      -0.004847       0.023547      -0.082176       0.082828      -0.060792       0.008643       0.052149             14.309824       8.055576       0.612713       0.825729      10.953664       8.588999      23.920231           0.032054
          476              O      30.533822      13.434441      14.432434      -0.573669      30.315111 0.45795083E+03  0.10579688E+05                                 7.573732                            6.526697       0.789493       2.273827                    0.999608      28.029685      72.306422       0.760068       0.348818      -1.146830       0.026711       0.024410       0.001772       0.036228      -0.022947      -0.082250      -0.062612      -0.024465      -0.208617      -0.140772       0.059174       0.081598              8.292102      11.639983      -1.766557      -2.153104       6.070568       0.951025       7.165756           0.007086
          477              O      24.339863       3.186131       7.456911      -0.593538      49.506362 0.61270431E+03  0.15251925E+05                                10.847521                            7.697759       0.211664       2.089605                    0.997938      29.098637      78.395752       0.678459       0.362668      -1.133601      -0.044974      -0.001856       0.016873       0.048071       0.043193      -0.005456      -0.026981       0.044886       0.037553      -0.060786       0.008637       0.052150             14.310103      22.071797       9.074940      -2.105096      13.862550      -1.564598       6.995961           0.032055
          478              O      22.193889       3.639989       7.855302      -0.573672      30.317115 0.45798589E+03  0.10580677E+05                                 7.574063                            6.526958       0.789494       2.273824                    0.999608      28.029694      72.306550       0.760053       0.348820      -1.146832       0.004859      -0.028042       0.022431       0.036237      -0.093905       0.013340       0.001028       0.088323       0.220226      -0.140776       0.059181       0.081596              8.292494      10.909894      -3.040832      -0.816476       8.372871       0.623125       5.594718           0.007088
          479              O      26.838229      19.433706      15.885822      -0.593534      49.505704 0.61269768E+03  0.15251713E+05                                10.847410                            7.697705       0.211677       2.089609                    0.997938      29.098537      78.395271       0.678463       0.362667      -1.133602       0.014841       0.019256      -0.041472       0.048073       0.008444      -0.030024      -0.037386       0.015468      -0.098880      -0.060793       0.008643       0.052149             14.309921      10.759856       7.086025      -3.511366      19.929395      -7.708850      12.240511           0.032055
          480              O      26.901478      20.182310      13.786894      -0.573650      30.314402 0.45793698E+03  0.10579290E+05                                 7.573625                            6.526605       0.789502       2.273837                    0.999608      28.029350      72.305346       0.760072       0.348819      -1.146829       0.034488       0.005321       0.009709       0.036221      -0.097249       0.010979       0.006047       0.102528       0.181508      -0.140770       0.059172       0.081598              8.291988       5.932962       0.270963       1.525246       6.207197      -0.370774      12.735804           0.007095
          481              O      18.340171      21.455198      13.027001      -0.593551      49.510058 0.61274725E+03  0.15253321E+05                                10.848242                            7.698146       0.211692       2.089615                    0.997938      29.099090      78.398833       0.678423       0.362679      -1.133587      -0.014835      -0.032689       0.031970       0.048071       0.025482      -0.017984      -0.015975       0.076013       0.082853      -0.060780       0.008623       0.052158             14.311261      10.760720       0.948637      -7.852118       8.250199      -3.579823      23.922862           0.032050
          482              O      18.276922      19.725844      14.432434      -0.573730      30.323070 0.45809571E+03  0.10583864E+05                                 7.575206                            6.527882       0.789397       2.273782                    0.999608      28.030712      72.311726       0.759974       0.348835      -1.146818      -0.034492       0.010937       0.001764       0.036227       0.022051       0.095327      -0.039932      -0.027495      -0.208591      -0.140746       0.059158       0.081588              8.293801       5.934122      -1.528691       0.252925      11.779981      -2.340762       7.167299           0.007101
          483              O      20.838537       8.092487       0.518277      -0.593528      49.507739 0.61272107E+03  0.15252472E+05                                10.847800                            7.697921       0.211614       2.089589                    0.997938      29.098841      78.397066       0.678443       0.362673      -1.133594       0.044978       0.015278      -0.007385       0.048072      -0.009260      -0.042546      -0.033938       0.025207      -0.021468      -0.060790       0.008637       0.052153             14.310538      22.072442      -1.040326      -9.258021       6.775672       0.941104      14.083500           0.032061
          484              O      22.984511       8.619379       0.813381      -0.573645      30.316363 0.45797182E+03  0.10580258E+05                                 7.573908                            6.526833       0.789540       2.273846                    0.999608      28.029267      72.304835       0.760066       0.348817      -1.146835      -0.004844       0.011799      -0.033916       0.036235       0.018723       0.092985      -0.047680      -0.049468      -0.193130      -0.140781       0.059184       0.081597              8.292313      10.909659       1.783353       2.594687       6.294937       1.357697       7.672345           0.007099
          485              O      17.427568       5.155455      13.027001      -0.593532      49.506672 0.61270634E+03  0.15252003E+05                                10.847628                            7.697810       0.211668       2.089610                    0.997938      29.098534      78.395796       0.678451       0.362671      -1.133597       0.035723       0.003485       0.031976       0.048070      -0.045668       0.022816      -0.007584       0.006129       0.082831      -0.060788       0.008636       0.052152             14.310304       9.698785      -1.561316       7.025697       9.310994      -5.009838      23.921132           0.032063
          486              O      18.956857       5.965356      14.432434      -0.573679      30.317312 0.45798997E+03  0.10580785E+05                                 7.574081                            6.526977       0.789512       2.273831                    0.999608      28.029583      72.306075       0.760054       0.348818      -1.146834       0.007788      -0.035337       0.001768       0.036228       0.000883      -0.013106       0.102529       0.051977      -0.208627      -0.140768       0.059174       0.081593              8.292507       8.993249       3.295088       1.900299       8.718144       1.389194       7.166127           0.007092
          487              O      27.750832      14.000459       0.518277      -0.593532      49.509635 0.61274301E+03  0.15253184E+05                                10.848165                            7.698113       0.211628       2.089595                    0.997938      29.099047      78.398549       0.678426       0.362678      -1.133588      -0.035720       0.031313      -0.007379       0.048072      -0.006298       0.050655      -0.019880      -0.028644      -0.021466      -0.060779       0.008624       0.052155             14.311121       9.699275      -6.103863       3.814154      19.150024      -8.488641      14.084065           0.032061
          488              O      26.221543      15.595481       0.813381      -0.573683      30.321591 0.45806792E+03  0.10583048E+05                                 7.574914                            6.527642       0.789426       2.273801                    0.999608      28.030214      72.309569       0.759996       0.348830      -1.146823      -0.007780      -0.010095      -0.033922       0.036237       0.012039      -0.005193       0.104365       0.057132      -0.193089      -0.140765       0.059170       0.081595              8.293472       8.994283      -2.890407      -2.473540       8.212716       1.568420       7.673417           0.007094
          489              O      30.249198      19.485874       7.456911      -0.593534      49.505326 0.61269078E+03  0.15251495E+05                                10.847348                            7.697653       0.211701       2.089618                    0.997938      29.098407      78.394744       0.678467       0.362666      -1.133603       0.024091      -0.038023       0.016869       0.048070      -0.041041       0.026090       0.008769       0.052365       0.037555      -0.060793       0.008644       0.052149             14.309855      23.773569      -8.092021       2.407509      12.160123      -1.040758       6.995874           0.032056
          490              O      30.929133      17.400477       7.855302      -0.573680      30.315555 0.45795909E+03  0.10579932E+05                                 7.573822                            6.526770       0.789479       2.273819                    0.999608      28.029881      72.307249       0.760061       0.348820      -1.146828       0.021844       0.018234       0.022421       0.036226       0.008706      -0.007562       0.011046      -0.206795       0.220205      -0.140765       0.059169       0.081596              8.292207       6.373486       0.421842      -0.131399      12.908575      -1.018608       5.594559           0.007088
          491              O      14.929202      13.525734      15.885822      -0.593529      49.506351 0.61270494E+03  0.15251949E+05                                10.847540                            7.697779       0.211665       2.089608                    0.997938      29.098580      78.395707       0.678455       0.362669      -1.133599      -0.024097       0.003230      -0.041469       0.048070      -0.010924       0.047383      -0.007312       0.006895      -0.098868      -0.060785       0.008636       0.052149             14.310113      23.774003       0.427552       8.431878       6.915633       0.813528      12.240702           0.032057
          492              O      14.249267      13.206208      13.786894      -0.573658      30.316619 0.45797654E+03  0.10580406E+05                                 7.573975                            6.526884       0.789493       2.273828                    0.999608      28.029493      72.305803       0.760059       0.348819      -1.146833      -0.021854       0.027214       0.009710       0.036228       0.004226      -0.010733       0.006478      -0.219719       0.181517      -0.140780       0.059179       0.081600              8.292392       6.373600      -0.016730      -0.441527       5.767106       1.506381      12.736471           0.007093

******************************************************
Auxiliary information for the entire system
The total spin magnetic moment of the unit cell is   23.965378
The total net atomic charge of the unit cell is   0.000005
Accuracy of reproducing the electrostatic potential in the unit cell:
  The inner radius (bohr) =    5.0000
  The outer radius (bohr) =   12.0000
  Valid grid points have density less than (e/(bohr^3)) =    0.0001
  The number of valid grid points were=       583573
  The rms potential error without charges in kcal/mol is=     16.90570
  The rms potential error with partial charges in kcal/mol is=      3.84388
  The RRMSE value at monopole order=      0.22737
  The rms potential error with partial charges and cloud penetration in kcal/mol is=      3.84315
  The RRMSE value at monopole order with cloud penetration is=      0.22733
  The rms potential error with partial charges and atomic dipoles in kcal/mol is=      0.51016
  The RRMSE value at dipole order=      0.03018
  The rms potential error with partial charges, atomic dipoles and cloud penetration in kcal/mol is=      0.50780
  The RRMSE value at dipole order with cloud penetration=      0.03004

******************************************************
The electron densities and ab initio electrostatic potential were computed in VASP using the PBE functional and
projector augmented wave method. See the main text of the journal article for a description of computational details.
The atomic charges, dipoles, and quadrupoles were computed with the DDEC6 method as described in
(a) T. A. Manz and N. Gabaldon Limas, RSC Adv. 6 (2016) 47771-47801 DOI: 10.1039/c6ra04656h
(b) N. Gabaldon Limas and T. A. Manz, RSC Adv. 8 (2018) 2678-2707 DOI: 10.1039/c7ra11829e.
For each atom in the material, the electron cloud parameters were fit to the spherically averaged atom-in-material
electron density using radial positions for which this density was between 10^-4 and 10^-2 electrons per cubic bohr.
The polarizabilities, dispersion coefficients, and quantum Drude oscillator (QDO) parameters were fit using the MCLF method.
The magnetic structure of the system was optimized in VASP from the default ferromagnetic initial guess using spin polarization.
The atomic spin moments (ASMs) were computed on this optimized magnetic structure using the DDEC6 partition as inputs
to the method of T. A. Manz and D. S. Sholl, J. Chem. Theory Comput. 7 (2011) 4146-4164 DOI: 10.1021/ct200539n.
The RMSE and RRMSE were computed using a uniform grid with Ewald summation.
