# Supplementary material for: A collection of forcefield precursors for metal–organic frameworks
Source: RSC Adv. 2019 Nov 13;9(63):36492–507. doi: 10.1039/c9ra07327b (PMC9075174; doi:10.1039/c9ra07327b)
Supplement: RA-009-C9RA07327B-s4342 [file RA-009-C9RA07327B-s4342.xyz]

  492
jmolscript: load "" {1 1 1} spacegroup "x,y,z" unitcell [{     22.787400     0.000000     0.000000 }, {     11.393700    19.734467     0.000000 }, {     11.393700     6.578156    18.605834 }]
Ni    19.838710    18.032041    16.116373     0.759328
Ni    20.039240     4.991505     7.140919     0.759288
Ni    25.535560     8.396358     2.325729     0.759305
Ni    25.736090    21.205343    11.628646     0.759271
Ni    17.090550    19.618692     7.140919     0.759341
Ni    28.484250    13.272087    16.116373     0.759271
Ni    28.283721     6.578156    11.628646     0.759323
Ni    17.291079    13.156311     2.325729     0.759290
Ni    14.342390    11.685436    11.628646     0.759353
Ni    25.535560    17.916265     2.325729     0.759244
Ni    31.232410    14.858738     7.140919     0.759344
Ni    20.039240     8.164807    16.116373     0.759280
H     39.827818    21.050098    17.608561     0.118033
H     40.595753    18.372789    18.380703     0.110751
H     28.951392    11.381525     1.994545     0.152973
H      8.654655     9.843552     4.074678     0.152168
H      7.111948     9.631736     3.877456     0.179890
H     30.455360    11.052617     4.240270     0.183440
H      9.876059     9.880390     2.024315     0.120515
H     21.452058    17.040055    18.417915     0.089094
H     31.957050    20.394914     7.505593     0.118032
H     29.780853    22.259163     7.883292     0.110752
H     27.729987    21.343484     7.542805     0.152974
H     13.749917     3.091733     5.540817     0.152168
H     13.788656     2.435233     6.966024     0.179890
H     25.706466    21.372428     5.721294     0.183440
H     15.445300     4.738903     5.209634     0.120515
H     17.587315     5.499338     5.524072     0.089094
H     36.405150    13.874646    16.726645     0.118032
H     38.581347    14.852160    18.358376     0.110752
H     17.844813    14.225920    17.608561     0.152973
H      9.037483     6.254510     1.067975     0.152167
H      8.998744     7.379375    -0.026048     0.179890
H     19.868334    12.518231    18.243020     0.183440
H      7.342100     6.491324     2.731336     0.120515
H     27.987485     7.041258     3.343468     0.089094
H     28.534382    23.618210    13.976703     0.118033
H     27.766447    23.453756    11.195130     0.110753
H     16.623408     5.674317    10.065756     0.152973
H     14.132745     7.122827     7.922364     0.152168
H     15.675452     6.866279     7.788402     0.179890
H     15.119440     7.681970     9.007084     0.183440
H     12.911341     5.202006     8.640549     0.120515
H     24.122742    23.044595     9.926212     0.089094
H     35.865089    21.330328     7.505593     0.118032
H     38.567675    22.282845     7.883292     0.110752
H     27.406406     4.782319     7.542805     0.152973
H      7.196261     6.280823     5.540817     0.152167
H      6.608346     6.575525     6.966024     0.179890
H     28.443233     6.520268     5.721294     0.183440
H      7.775061     3.988994     5.209634     0.120515
H     18.756309    21.488203     5.524072     0.089095
H     32.497111    14.186451    17.608561     0.118033
H     29.794526    14.860054    18.380703     0.110753
H     18.168394     8.705531     1.994545     0.152974
H     15.591139     7.317540     4.074678     0.152168
H     16.179054     8.759472     3.877456     0.179891
H     17.131567     7.567510     4.240270     0.183440
H     15.012339     6.241354     2.024315     0.120515
H     26.818491    12.370880    18.417915     0.089094
H     40.367879    22.682797    13.976703     0.118032
H     40.609426    23.430075    11.195130     0.110751
H     19.389799    22.235482    10.065756     0.152974
H     10.495876     3.933737     7.922364     0.152168
H      9.502346     2.725988     7.788402     0.179890
H     21.880461    22.534130     9.007084     0.183440
H      9.443099     5.951915     8.640549     0.120515
H     30.683234     7.055730     9.926212     0.089094
H     27.994321    20.738294    16.726645     0.118032
H     27.752774    18.364895    18.358376     0.110752
H     26.185001    16.901913    17.608561     0.152973
H     12.291524     8.780522     1.067975     0.152168
H     13.285054     8.251638    -0.026048     0.179890
H     23.694339    16.003337    18.243020     0.183440
H     13.344301    10.130360     2.731336     0.120515
H     14.891566    11.710433     3.343468     0.089094
H     33.641039    12.902395    13.976703     0.118033
H     34.167428    12.319570    11.195130     0.110752
H     32.348993    11.559135    10.065756     0.152974
H      9.552478     8.677903     7.922364     0.152168
H      9.003302    10.142201     7.788402     0.179890
H     31.362299     9.252834     9.007084     0.183440
H     11.826661     8.580546     8.640549     0.120515
H     13.556224     9.368609     9.926212     0.089094
H     38.143829    24.590462    16.726645     0.118032
H     36.209179    25.986346    18.358376     0.110751
H     24.332386     8.341102    17.608561     0.152973
H     12.852094     4.699434     1.067975     0.152168
H     11.897302     4.103454    -0.026048     0.179890
H     24.799527    10.947367    18.243020     0.183440
H     13.494698     3.112783     2.731336     0.120515
H     25.483149    20.717244     3.343468     0.089094
H     34.721161    17.478160     7.505593     0.118033
H     34.194772    14.661393     7.883292     0.110753
H     13.225807    13.343131     7.542805     0.152973
H     13.234922    10.361911     5.540817     0.152168
H     13.784098    10.723709     6.966024     0.179891
H     14.212501    11.576238     5.721294     0.183440
H     10.960739    11.006570     5.209634     0.120515
H     32.018576    12.481393     5.524072     0.089094
H     30.218371    23.966853    17.608561     0.118032
H     32.153021    25.970559    18.380703     0.110752
H     21.242414    19.381878     1.994545     0.152973
H      9.935306     2.573375     4.074678     0.152167
H     10.890098     1.343259     3.877456     0.179890
H     20.775273    20.848807     4.240270     0.183440
H      9.292702     3.612723     2.024315     0.120515
H     20.091651    10.058000    18.417915     0.089094
H     18.824671     8.923926     5.648731     0.118032
H     20.759321     6.920220     4.876589     0.110751
H     21.242414     6.930745     2.656913     0.152973
H     21.329006     4.004781     0.576781     0.152168
H     22.283798     5.234896     0.774003     0.179890
H     20.775273     5.463816     0.411189     0.183440
H     20.686402     2.965433     2.627144     0.120516
H     20.091651     3.098311     4.839377     0.089094
H     23.327461    15.412619    15.751699     0.118033
H     22.801072    18.229385    15.374001     0.110752
H     24.619507    19.547648    15.714487     0.152974
H     24.628622    22.528868    17.716475     0.152168
H     25.177798    22.167069    16.291268     0.179890
H     25.606201    21.314540    17.535999     0.183440
H     22.354439    21.884209    18.047659     0.120515
H     20.624876    20.409386    17.733220     0.089094
H     26.750129     8.300317     6.530648     0.118032
H     24.815479     6.904432     4.898916     0.110752
H     24.332386     4.815210     5.648731     0.152973
H     24.245794     1.878721     3.583484     0.152168
H     23.291002     2.474702     4.677507     0.179890
H     24.799527     2.208945     5.014272     0.183440
H     24.888398     3.465372     1.920122     0.120515
H     25.483149     5.595379     1.307990     0.089095
H     22.247339    19.988384     9.280590     0.118033
H     22.773728    20.571209    12.062162     0.110753
H     20.955293    21.331643    13.191536     0.152974
H     20.946178    24.212876    15.334928     0.152168
H     20.397002    22.748578    15.468890     0.179891
H     19.968599    23.637945    14.250208     0.183440
H     23.220361    24.310232    14.616743     0.120515
H     24.949924    23.522169    13.331080     0.089094
H     20.563350    12.495865    15.751699     0.118032
H     18.387153    10.631615    15.374001     0.110752
H     16.336287    11.547295    15.714487     0.152974
H     13.749917    10.064578    17.716475     0.152168
H     13.788656    10.721078    16.291268     0.179890
H     14.312766    11.518351    17.535999     0.183440
H     15.445300     8.417408    18.047659     0.120515
H     17.587315     7.656974    17.733220     0.089094
H     28.434118    11.840680     5.648731     0.118033
H     29.202053    14.517990     4.876589     0.110753
H     28.951392    14.931098     2.656913     0.152973
H     31.442055    16.469071     0.576781     0.152168
H     29.899348    16.680887     0.774003     0.179890
H     30.455360    15.260006     0.411189     0.183440
H     32.663459    16.432233     2.627144     0.120515
H     32.845758    15.850724     4.839377     0.089094
H     17.140682     9.272568     9.280590     0.118033
H     16.372747     9.437022    12.062162     0.110751
H     16.623408     7.481994    13.191536     0.152973
H     14.132745     6.033485    15.334928     0.152168
H     15.675452     6.290033    15.468890     0.179890
H     15.119440     5.474341    14.250208     0.183440
H     12.911341     7.954306    14.616743     0.120515
H     12.729042     9.846184    13.331080     0.089094
H     25.011450    19.016133     6.530648     0.118032
H     27.187647    18.038619     4.898916     0.110752
H     29.238513    18.664859     5.648731     0.152974
H     31.824883    20.058112     3.583484     0.152168
H     31.786144    18.933248     4.677507     0.179890
H     31.262034    20.372548     5.014272     0.183440
H     30.129500    19.821299     1.920122     0.120515
H     27.987485    19.271365     1.307990     0.089094
H     28.974179    10.207982     9.280590     0.118032
H     29.215726     9.460704    12.062162     0.110752
H     30.783499    10.655297    13.191536     0.152974
H     33.283276     9.222575    15.334928     0.152168
H     32.289746    10.430324    15.468890     0.179890
H     33.274161    10.356649    14.250208     0.183440
H     32.230499     7.204396    14.616743     0.120515
H     30.683234     6.100582    13.331080     0.089094
H     16.600621    12.152485     6.530648     0.118033
H     16.359074    14.525883     4.898916     0.110751
H     14.791301    15.988865     5.648731     0.152973
H     12.291524    17.532101     3.583484     0.152168
H     13.285054    18.060984     4.677507     0.179890
H     12.300639    16.887441     5.014272     0.183440
H     13.344301    16.182263     1.920122     0.120515
H     14.891566    14.602190     1.307990     0.089094
H     24.471389    11.560451    15.751699     0.118033
H     27.173975    10.607934    15.374001     0.110753
H     27.406406     8.373992    15.714487     0.152973
H     29.983661     6.875489    17.716475     0.152168
H     29.395746     6.580787    16.291268     0.179891
H     28.443233     6.636044    17.535999     0.183439
H     30.562461     9.167318    18.047659     0.120515
H     30.150009    11.402575    17.733220     0.089094
H     21.103411    18.704328     5.648731     0.118032
H     18.400826    18.030725     4.876589     0.110752
H     18.168394    17.607092     2.656913     0.152973
H     15.591139    18.995082     0.576781     0.152168
H     16.179054    17.553151     0.774003     0.179890
H     17.131567    18.745112     0.411189     0.183440
H     15.012339    20.071269     2.627144     0.120515
H     15.424791    20.519899     4.839377     0.089095
C     18.329273    20.521215    15.339580     0.577282
C     40.224546    21.681996    15.726395    -0.017907
C     39.672180    21.740147    17.003872    -0.134800
C      7.125164    11.407311     0.234992     0.095600
C     29.749862    11.152605     1.572565    -0.195425
C      7.983793    10.555309     2.301170     0.250318
C      7.840916    10.242057     3.751122    -0.528647
C      9.156661    10.283631     1.593590    -0.243676
C      9.251001    10.611223     0.250062     0.083811
C     22.110614     2.826765     7.458893     0.577281
C     33.858658    21.089962     7.511175    -0.017907
C     32.849176    20.130077     7.508942    -0.134800
C     17.787844     2.976221     7.332373     0.095599
C     27.942366    22.156018     7.139431    -0.195425
C     15.608913     3.065947     6.344217     0.250319
C     14.244176     2.508777     6.125227    -0.528646
C     16.029797     4.257777     5.750505    -0.243674
C     17.315917     4.727194     5.966891     0.083810
C     23.464186     7.974567     0.178802     0.577282
C     34.503542    14.111591    17.380082    -0.017907
C     35.513024    13.789525    16.475838    -0.134800
C      4.999556     7.905101     0.361883     0.095600
C     17.632434    14.116459    18.509084    -0.195426
C      7.178487     7.003368     0.775863     0.250318
C      8.543224     6.611178     0.323555    -0.528647
C      6.757603     6.840887     2.097436    -0.243672
C      5.471483     7.201370     2.467878     0.083811
C     27.245527    21.302700    14.234393     0.577281
C     28.137654    22.054320    15.199850    -0.017907
C     28.690020    23.278120    14.828850    -0.134800
C     15.662236     4.023990    10.676586     0.095599
C     15.824938     5.200164     9.990589    -0.195425
C     14.803607     5.688000     9.184584     0.250319
C     14.946484     6.950611     8.405930    -0.528646
C     13.630739     4.930328     9.164304    -0.243673
C     13.536399     3.772836     9.921003     0.083810
C     14.180143    18.907198     7.458893     0.577282
C     35.516214    19.335962     7.511175    -0.017907
C     35.189670    20.690142     7.508942    -0.134799
C      5.077261     2.841632     7.332373     0.095600
C     28.003892     4.192127     7.139431    -0.195426
C      6.244431     4.683779     6.344217     0.250317
C      6.444277     6.144261     6.125227    -0.528647
C      7.066145     3.723368     5.750505    -0.243673
C      6.829612     2.374846     5.966891     0.083811
C     31.394657    13.334711    15.339580     0.577281
C     32.845986    13.526925    15.726395    -0.017907
C     33.172530    13.976213    17.003872    -0.134800
C     17.710139     7.860238     0.234992     0.095599
C     17.570908     8.128495     1.572565    -0.195425
C     16.542969     7.542645     2.301170     0.250319
C     16.343123     7.823006     3.751122    -0.528646
C     15.721255     6.662751     1.593590    -0.243674
C     15.957788     6.417254     0.250062     0.083810
C     27.613316     5.222266    14.234393     0.577282
C     39.211874    23.808319    15.199850    -0.017907
C     39.995533    22.718056    14.828850    -0.134800
C      7.047459     4.158579    10.676586     0.095601
C     19.378405    23.164054     9.990589    -0.195425
C      8.917849     4.070168     9.184584     0.250318
C      9.939864     3.315127     8.405930    -0.528647
C      8.848120     5.464737     9.164304    -0.243676
C      7.892872     6.125184     9.921003     0.083811
C     17.961484    15.161070     0.178802     0.577281
C     29.150326    22.266663    17.380082    -0.017907
C     28.366667    21.553459    16.475838    -0.134800
C     15.739941    11.452174     0.361883     0.095599
C     26.196395    17.140569    18.509084    -0.195425
C     13.869551    10.016031     0.775863     0.250319
C     12.847536     9.030229     0.323555    -0.528647
C     13.939280    10.461767     2.097436    -0.243674
C     14.894528    11.395339     2.467878     0.083810
C     13.503357    12.943969    14.234393     0.577282
C     35.193772    13.340763    15.199850    -0.017908
C     33.857747    13.207227    14.828850    -0.134799
C     11.471405    11.551899    10.676586     0.095600
C     33.158857    11.104716     9.990589    -0.195425
C     10.459644     9.976299     9.184584     0.250318
C      9.294753     9.468729     8.405930    -0.528647
C     11.702241     9.339402     9.164304    -0.243675
C     12.751829     9.836448     9.921003     0.083811
C     26.936530    16.333297     0.178802     0.577280
C     38.889433    22.825148    17.380082    -0.017907
C     38.663609    23.860418    16.475838    -0.134801
C     13.441604     0.377191     0.361883     0.095600
C     24.533371     8.211907    18.509084    -0.195425
C     13.133062     2.715068     0.775863     0.250319
C     12.790340     4.093060     0.323555    -0.528647
C     13.484216     2.431813     2.097436    -0.243675
C     13.815089     1.137758     2.467878     0.083810
C     32.071443    17.734971     7.458893     0.577283
C     33.168428    18.777477     7.511175    -0.017908
C     34.504453    18.383182     7.508942    -0.134799
C     11.315995    13.916615     7.332373     0.095600
C     12.415943    13.120789     7.139431    -0.195425
C     12.327756    11.984742     6.344217     0.250318
C     13.492647    11.081430     6.125227    -0.528646
C     11.085159    11.753322     5.750505    -0.243674
C     10.035571    12.632427     5.966891     0.083811
C     18.638270     5.613009    15.339580     0.577281
C     29.472767    23.994481    15.726395    -0.017907
C     29.698591    23.487042    17.003872    -0.134800
C      9.345796     0.466917     0.234992     0.095599
C     21.041429    20.187834     1.572565    -0.195426
C      9.654338     1.636514     2.301170     0.250318
C      9.997060     1.669404     3.751122    -0.528646
C      9.303184     2.788086     1.593590    -0.243672
C      8.972311     2.705990     0.250062     0.083810
C     18.638270     7.543303     7.917713     0.577281
C     18.079067     8.896298     7.530897    -0.017907
C     18.304891     9.403737     6.253421    -0.134801
C     20.739496     6.111238     4.416467     0.095600
C     21.041429     6.124789     3.078893    -0.195425
C     21.048038     4.941642     2.350289     0.250319
C     21.390760     4.908751     0.900336    -0.528647
C     20.696884     3.790070     3.057869    -0.243675
C     20.366011     3.872166     4.401396     0.083810
C     20.677743    15.155808    15.798400     0.577282
C     21.774728    14.113302    15.746117    -0.017907
C     23.110753    14.507596    15.748350    -0.134799
C     22.709695    18.974164    15.924919     0.095600
C     23.809643    19.769989    16.117862    -0.195425
C     23.721456    20.906037    16.913075     0.250318
C     24.886347    21.809349    17.132066    -0.528646
C     22.478859    21.137456    17.506787    -0.243674
C     21.429271    20.258352    17.290402     0.083811
C     26.936530     9.979325     4.472656     0.577281
C     27.495733    10.065631     5.877211    -0.017907
C     27.269909     9.030361     6.781454    -0.134799
C     24.835304     6.200964     4.289575     0.095599
C     24.533371     4.944405     4.748209    -0.195426
C     24.526762     3.863088     3.875595     0.250318
C     24.184040     2.485096     4.327903    -0.528647
C     24.877916     4.146343     2.554023    -0.243672
C     25.208789     5.440398     2.183581     0.083811
C     24.897057    19.946810     9.022899     0.577281
C     23.800072    19.550016     8.057442    -0.017907
C     22.464047    19.683552     8.428443    -0.134800
C     22.865105    21.338879    12.580707     0.095599
C     21.765157    21.786062    13.266704    -0.195424
C     21.853344    22.914479    14.072709     0.250319
C     20.688453    23.422050    14.851363    -0.528646
C     23.095941    23.551376    14.092989    -0.243674
C     24.145529    23.054331    13.336290     0.083810
C     22.110614    10.329547    15.798400     0.577281
C     22.464958    11.800817    15.746117    -0.017907
C     21.455476    12.760701    15.748350    -0.134800
C     17.787844    10.180091    15.924919     0.095599
C     16.548666    10.734761    16.117862    -0.195425
C     15.608913    10.090365    16.913075     0.250318
C     14.244176    10.647535    17.132066    -0.528646
C     16.029797     8.898535    17.506787    -0.243672
C     17.315917     8.429117    17.290402     0.083810
C     29.722973    12.369564     7.917713     0.577283
C     28.830846    11.208783     7.530897    -0.017908
C     28.278480    11.150632     6.253421    -0.134799
C     29.912564    14.905311     4.416467     0.095600
C     29.749862    15.160018     3.078893    -0.195426
C     30.771193    15.757314     2.350289     0.250318
C     30.628316    16.070566     0.900336    -0.528646
C     31.944061    16.028992     3.057869    -0.243674
C     32.038401    15.701400     4.401396     0.083812
C     15.851827    11.588079     9.022899     0.577282
C     16.743954    10.836459     8.057442    -0.017907
C     17.296320     9.612659     8.428443    -0.134800
C     15.662236     9.132322    12.580707     0.095601
C     15.824938     7.956148    13.266704    -0.195425
C     14.803607     7.468312    14.072709     0.250317
C     14.946484     6.205701    14.851363    -0.528647
C     13.630739     8.225984    14.092989    -0.243676
C     13.536399     9.383476    13.336290     0.083811
C     23.464186    18.338056     4.472656     0.577281
C     23.109842    18.779187     5.877211    -0.017907
C     24.119324    19.101254     6.781454    -0.134799
C     27.786956    18.407522     4.289575     0.095599
C     29.026134    18.774319     4.748209    -0.195424
C     29.965887    19.309255     3.875595     0.250319
C     31.330624    19.701445     4.327903    -0.528646
C     29.545003    19.471736     2.554023    -0.243674
C     28.258883    19.111253     2.183581     0.083810
C     27.613316     7.934045     9.022899     0.577282
C     27.818174     9.082460     8.057442    -0.017907
C     28.601833    10.172723     8.428443    -0.134799
C     29.834859     8.997733    12.580707     0.095600
C     30.772105     9.726724    13.266704    -0.195425
C     31.705249     9.086144    14.072709     0.250318
C     32.727264     9.841184    14.851363    -0.528647
C     31.635520     7.691575    14.092989    -0.243674
C     30.680272     7.031128    13.336290     0.083811
C     17.961484    11.151553     4.472656     0.577281
C     17.756626    10.624116     5.877211    -0.017907
C     16.972967    11.337320     6.781454    -0.134800
C     15.739941    14.860448     4.289575     0.095600
C     14.802695    15.750210     4.748209    -0.195424
C     13.869551    16.296591     3.875595     0.250319
C     12.847536    17.282394     4.327903    -0.528647
C     13.939280    15.850856     2.554023    -0.243675
C     14.894528    14.917284     2.183581     0.083810
C     25.573843    13.983580    15.798400     0.577282
C     24.122514    13.554816    15.746117    -0.017907
C     23.795970    12.200637    15.748350    -0.134800
C     27.864661    10.314680    15.924919     0.095599
C     28.003892     8.964185    16.117862    -0.195425
C     29.031831     8.472533    16.913075     0.250319
C     29.231677     7.012051    17.132066    -0.528646
C     29.853545     9.432944    17.506787    -0.243674
C     29.617012    10.781466    17.290402     0.083810
C     20.000957    19.556068     7.917713     0.577282
C     21.452286    19.363854     7.530897    -0.017907
C     21.778830    18.914566     6.253421    -0.134799
C     17.710139    18.452385     4.416467     0.095600
C     17.570908    18.184127     3.078893    -0.195426
C     16.542969    18.769978     2.350289     0.250317
C     16.343123    18.489617     0.900336    -0.528647
C     15.721255    19.649872     3.057869    -0.243673
C     15.957788    19.895369     4.401396     0.083811
N     19.634535    17.710237    18.157247    -0.205069
N     18.187080     4.126082     6.779036    -0.205061
N     27.387720     7.766697     1.630429    -0.205064
N     25.940265    23.022229    10.644956    -0.205058
N     17.267152    21.655420     6.779036    -0.205071
N     28.307648    13.609810    18.157247    -0.205058
N     29.755103     5.492892    10.644956    -0.205068
N     15.819697    11.867124     1.630429    -0.205061
N     12.666832    10.953813    10.644956    -0.205073
N     25.154783    19.835113     1.630429    -0.205053
N     32.907968    13.687432     6.779036    -0.205072
N     20.420017     8.148888    18.157247    -0.205060
N     20.420017     5.007424     5.100045    -0.205062
N     21.514268    19.203347    16.478257    -0.205068
N     25.154783     6.477510     3.021029    -0.205064
N     24.060532    21.936965    12.612337    -0.205058
N     18.187080     9.030229    16.478257    -0.205060
N     31.028235    15.180541     5.100045    -0.205072
N     14.546565     9.868549    12.612337    -0.205074
N     27.387720    18.545926     3.021029    -0.205052
N     29.755103     7.663420    12.612337    -0.205067
N     15.819697    14.445498     3.021029    -0.205062
N     28.660852    11.235359    16.478257    -0.205058
N     16.913948    19.280969     5.100045    -0.205071
O     18.623003    19.700392    16.239172    -0.581603
O     18.741269    20.472799    14.153272    -0.586415
O     20.902198     3.119493     7.306139    -0.581594
O     23.051278     3.656139     7.540758    -0.586411
O     24.672602     7.928125     0.505707    -0.581596
O     22.523522     8.328208     0.933455    -0.586415
O     26.951797    21.877236    13.160651    -0.581589
O     26.833531    20.168099    14.584183    -0.586412
O     15.037861    19.807353     7.306139    -0.581604
O     14.428070    17.677873     7.540758    -0.586417
O     30.536939    13.490745    16.239172    -0.581589
O     31.146730    13.002120    14.153272    -0.586413
O     28.257743     5.189376    13.160651    -0.581602
O     26.836721     6.146366    14.584183    -0.586415
O     17.317057    14.137772     0.505707    -0.581594
O     18.738079    15.798888     0.933455    -0.586411
O     13.152659    12.402323    13.160651    -0.581607
O     14.691948    13.154470    14.584183    -0.586416
O     26.372542    17.403037     0.505707    -0.581586
O     27.100599    15.341838     0.933455    -0.586410
O     32.422141    16.542088     7.306139    -0.581605
O     30.882852    18.134923     7.540758    -0.586419
O     19.202258     6.277797    16.239172    -0.581591
O     18.474201     5.994016    14.153272    -0.586412
O     19.202258     6.878514     7.018121    -0.581595
O     18.474201     7.162296     9.104021    -0.586412
O     21.028441    16.348691    15.951154    -0.581602
O     19.489152    14.755856    15.716534    -0.586414
O     26.372542     8.909586     4.145752    -0.581597
O     27.100599    10.970785     3.718004    -0.586414
O     24.546359    20.488455    10.096642    -0.581589
O     26.085648    19.736309     8.673110    -0.586413
O     20.902198    10.036819    15.951154    -0.581591
O     23.051278     9.500173    15.716534    -0.586412
O     30.016703    13.190386     7.018121    -0.581605
O     30.134969    12.417979     9.104021    -0.586418
O     15.558097    11.013543    10.096642    -0.581609
O     15.439831    12.722679     8.673110    -0.586418
O     24.672602    18.384498     4.145752    -0.581585
O     22.523522    17.984415     3.718004    -0.586407
O     28.257743     7.966936    10.096642    -0.581601
O     26.836721     7.009946     8.673110    -0.586414
O     17.317057    12.174851     4.145752    -0.581595
O     18.738079    10.513735     3.718004    -0.586413
O     26.431561    13.083426    15.951154    -0.581589
O     25.821770    15.212906    15.716534    -0.586413
O     19.143239    19.400034     7.018121    -0.581604
O     19.753030    19.888659     9.104021    -0.586417

The following XYZ coordinates are in angstroms. Other properties are in atomic units.
The sperically averaged electron density of each atom fit to a function of the form exp(a - br)
eigen_1, eigen_2 and eigen_3 are the three eigenvalues of traceless quadrupole moment tensor
  atom number  atomic symbol              X              Y              Z     net charge C6 coefficient C8 coefficient C10 coefficient fluctuating dipole atomic polarizability isotropic forcefield polarizability              a              b squared Pearson coefficient          <r^3>          <r^4>         wp_QDO          m_QDO          q_QDO       dipole_x       dipole_y       dipole_z         dipole            Qxy            Qxz            Qyz     Q(x^2-y^2)  Q(3z^2 - R^2)        eigen_1        eigen_2        eigen_3 static polarizability      alpha(xx)      alpha(xy)      alpha(xz)      alpha(yy)      alpha(yz)      alpha(zz) atomic spin moment
            1             Ni      19.838710      18.032041      16.116373       0.759328     115.736852 0.23184082E+04  0.76909755E+05                                18.108284                           14.684346       0.387182       1.988943                    0.995109      47.343671     126.903226       0.529376       0.348779      -1.198027      -0.098327      -0.056769      -0.160560       0.196648       0.015162      -0.008352       0.033155       0.124918       0.101918      -0.090509       0.040583       0.049926             22.833843      15.686067      -3.705228       1.022157      36.381853      -5.214349      16.433608           1.788085
            2             Ni      20.039240       4.991505       7.140919       0.759288     115.739089 0.23184670E+04  0.76912260E+05                                18.108589                           14.684602       0.387127       1.988924                    0.995109      47.343923     126.904714       0.529367       0.348783      -1.198023       0.098331       0.056771       0.160568       0.196657       0.061680       0.024541      -0.023810      -0.036192       0.101932      -0.090518       0.040591       0.049927             22.834216      27.999575     -10.814309      -4.004761      24.069179       3.492450      16.433894           1.788064
            3             Ni      25.535560       8.396358       2.325729       0.759305     115.732969 0.23183372E+04  0.76906722E+05                                18.107775                           14.684053       0.387152       1.988932                    0.995109      47.343406     126.901462       0.529385       0.348776      -1.198031      -0.098329       0.170311      -0.000001       0.196658      -0.043708      -0.049972      -0.028851      -0.050467       0.059166      -0.090529       0.040608       0.049922             22.832990      27.998054       7.379960       8.860160      19.476413       5.115415      21.024504           1.788069
            4             Ni      25.736090      21.205343      11.628646       0.759271     115.735300 0.23184034E+04  0.76909522E+05                                18.108075                           14.684323       0.387098       1.988913                    0.995109      47.343743     126.903160       0.529377       0.348779      -1.198028       0.098330      -0.170313      -0.000000       0.196660       0.002813      -0.017086      -0.009865       0.003248      -0.263079      -0.090521       0.040598       0.049923             22.833302      15.685799       0.271292       3.833541      15.372546       2.213288      37.441562           1.788053
            5             Ni      17.090550      19.618692       7.140919       0.759341     115.730479 0.23182736E+04  0.76904018E+05                                18.107445                           14.683785       0.387201       1.988950                    0.995109      47.343109     126.899813       0.529394       0.348773      -1.198035      -0.000000      -0.113536       0.160565       0.196651      -0.046516      -0.032892      -0.009356      -0.088730       0.101959      -0.090524       0.040602       0.049922             22.832575      34.414397       7.108441       5.026422      17.650451       1.721896      16.432877           1.788094
            6             Ni      28.484250      13.272087      16.116373       0.759271     115.735397 0.23184049E+04  0.76909580E+05                                18.108081                           14.684324       0.387101       1.988914                    0.995109      47.343772     126.903236       0.529377       0.348779      -1.198028      -0.000000       0.113542      -0.160572       0.196660       0.046511       0.032888      -0.009349      -0.088743       0.101958      -0.090522       0.040597       0.049925             22.833318      34.415311      -7.108755      -5.026648      17.651123       1.721949      16.433518           1.788052
            7             Ni      28.283721       6.578156      11.628646       0.759323     115.737200 0.23184167E+04  0.76910118E+05                                18.108329                           14.684382       0.387176       1.988941                    0.995109      47.343715     126.903454       0.529375       0.348780      -1.198026      -0.196648      -0.000002      -0.000003       0.196648       0.000003       0.000004       0.019719      -0.006516      -0.263048      -0.090508       0.040583       0.049925             22.833902      15.216027       0.000018      -0.000043      15.842770      -4.427140      37.442909           1.788083
            8             Ni      17.291079      13.156311       2.325729       0.759290     115.739043 0.23184654E+04  0.76912196E+05                                18.108584                           14.684597       0.387128       1.988924                    0.995109      47.343911     126.904674       0.529367       0.348782      -1.198023       0.196657       0.000004       0.000002       0.196657       0.000004       0.000002       0.057702       0.100905       0.059177      -0.090517       0.040590       0.049927             22.834210      15.216244      -0.000031       0.000031      32.260718     -10.231716      21.025669           1.788063
            9             Ni      14.342390      11.685436      11.628646       0.759353     115.735479 0.23183723E+04  0.76908228E+05                                18.108097                           14.684191       0.387217       1.988955                    0.995109      47.343514     126.902303       0.529381       0.348777      -1.198029       0.098324       0.170295       0.000002       0.196642      -0.002823       0.017077      -0.009854       0.003267      -0.263036      -0.090504       0.040578       0.049925             22.833616      15.685915      -0.271380      -3.834018      15.372501       2.213518      37.442432           1.788100
           10             Ni      25.535560      17.916265       2.325729       0.759244     115.742501 0.23185535E+04  0.76915935E+05                                18.109032                           14.684959       0.387067       1.988902                    0.995109      47.344356     126.907014       0.529355       0.348786      -1.198018      -0.098335      -0.170315      -0.000001       0.196665       0.043700       0.049974      -0.028851      -0.050448       0.059164      -0.090522       0.040597       0.049925             22.834778      28.000304      -7.380704      -8.861129      19.477885       5.116011      21.026144           1.788027
           11             Ni      31.232410      14.858738       7.140919       0.759344     115.731097 0.23182929E+04  0.76904815E+05                                18.107500                           14.683842       0.387201       1.988948                    0.995109      47.343275     126.900366       0.529393       0.348773      -1.198035      -0.098321       0.056765       0.160558       0.196643      -0.015161       0.008352       0.033152       0.124915       0.101931      -0.090507       0.040583       0.049924             22.832604      15.685343       3.704686      -1.022042      36.379488      -5.213986      16.432981           1.788097
           12             Ni      20.039240       8.164807      16.116373       0.759280     115.734027 0.23183674E+04  0.76908013E+05                                18.107932                           14.684194       0.387114       1.988920                    0.995109      47.343500     126.902169       0.529380       0.348778      -1.198029       0.098333      -0.056773      -0.160577       0.196666      -0.061689      -0.024552      -0.023806      -0.036195       0.101989      -0.090537       0.040615       0.049922             22.833166      27.998279      10.813479       4.004543      24.067885       3.492167      16.433335           1.788057
           13              H      39.827818      21.050098      17.608561       0.118033       1.174865 0.86699978E+01  0.86857021E+02                                 1.825766                            1.709360      -1.380197       2.222882                    0.994251       3.690200      10.441080       0.483772       1.263803      -0.711045       0.000513      -0.030896       0.021887       0.037867      -0.000846       0.002692      -0.008459      -0.015283      -0.000486      -0.008792      -0.004547       0.013338              1.900795       1.570450      -0.263531       0.064045       2.193474      -0.418379       1.938461          -0.000000
           14              H      40.595753      18.372789      18.380703       0.110751       1.139065 0.81070957E+01  0.78969371E+02                                 1.743571                            1.621992      -0.855184       2.483320                    0.999293       3.241311       8.715669       0.516713       1.216924      -0.725948      -0.042220       0.021859      -0.020451       0.051755      -0.012008       0.002092      -0.000863       0.029815      -0.002700      -0.018693      -0.001146       0.019838              1.801181       1.876822      -0.325275       0.350994       1.780478      -0.378340       1.746243           0.000714
           15              H      28.951392      11.381525       1.994545       0.152973       0.948691 0.68318184E+01  0.64902770E+02                                 1.639359                            1.565230      -0.995998       2.432444                    0.998729       3.322403       9.349803       0.479433       1.344781      -0.695573      -0.032165       0.010721       0.016465       0.037691      -0.014640       0.001911      -0.003537       0.010291       0.017919      -0.018636       0.004495       0.014141              1.649061       1.895498      -0.085139      -0.361203       1.434960      -0.002668       1.616724           0.000351
           16              H       8.654655       9.843552       4.074678       0.152168       1.012669 0.76289085E+01  0.73051774E+02                                 1.599107                            1.561063      -0.785464       2.507552                    0.999925       3.149623       8.345138       0.533984       1.197870      -0.730202       0.008052      -0.002330      -0.000422       0.008393      -0.002009      -0.002127      -0.000585       0.005250       0.009648      -0.005109       0.000561       0.004548              1.593348       1.814717      -0.154248       0.262011       1.417276      -0.103742       1.548052           0.000046
           17              H       7.111948       9.631736       3.877456       0.179890       0.888779 0.64267550E+01  0.60582894E+02                                 1.620629                            1.551848      -1.110835       2.382161                    0.997038       3.383871       9.721937       0.462392       1.405199      -0.682816      -0.015963      -0.005667      -0.000710       0.016954       0.005316       0.002706      -0.004223       0.005433      -0.006254      -0.008718       0.001705       0.007014              1.665548       1.831631       0.526531      -0.131040       1.754807      -0.097369       1.410206          -0.000239
           18              H      30.455360      11.052617       4.240270       0.183440       0.807365 0.57219197E+01  0.52344703E+02                                 1.517637                            1.463526      -0.868691       2.501694                    0.998977       3.230099       9.113523       0.476963       1.403751      -0.683644      -0.006958       0.015590       0.005694       0.017996      -0.002886       0.002066       0.003110      -0.009155      -0.005016      -0.006453      -0.000528       0.006981              1.531949       1.266857      -0.012788      -0.048100       1.752238       0.365212       1.576751          -0.000206
           19              H       9.876059       9.880390       2.024315       0.120515       1.083174 0.81521036E+01  0.79830486E+02                                 1.695311                            1.636193      -0.972424       2.414993                    0.998874       3.374517       9.215365       0.507898       1.231490      -0.720956       0.021399      -0.014405       0.013464       0.029099      -0.006819      -0.001885      -0.006576       0.015009       0.018308      -0.015356       0.006849       0.008507              1.689461       1.951694      -0.259515       0.228920       1.502492      -0.145488       1.614196           0.000477
           20              H      21.452058      17.040055      18.417915       0.089094       1.080585 0.78640575E+01  0.77664899E+02                                 1.797063                            1.681671      -1.208600       2.296081                    0.995222       3.805617      11.049457       0.459898       1.348549      -0.692572       0.039805      -0.007510      -0.021142       0.045692      -0.004006      -0.003936      -0.004421       0.025225      -0.002065      -0.014701       0.000391       0.014310              1.834657       2.247224      -0.168829      -0.442115       1.532812       0.030572       1.723934           0.000463
           21              H      31.957050      20.394914       7.505593       0.118032       1.174825 0.86695867E+01  0.86851246E+02                                 1.825664                            1.709271      -1.380204       2.222878                    0.994251       3.690127      10.440528       0.483809       1.263731      -0.711061      -0.035708       0.010575       0.006851       0.037866      -0.006888      -0.001581       0.002494       0.015696      -0.015548      -0.008792      -0.004544       0.013336              1.900682       2.417760      -0.330027       0.017003       1.834055       0.008280       1.450232          -0.000000
           22              H      29.780853      22.259163       7.883292       0.110752       1.139007 0.81065677E+01  0.78962595E+02                                 1.743479                            1.621913      -0.855166       2.483329                    0.999293       3.241219       8.715206       0.516740       1.216885      -0.725957       0.029319      -0.029307       0.030986       0.051756      -0.000005       0.010580      -0.015173      -0.010661      -0.004345      -0.018693      -0.001146       0.019839              1.801081       2.114225      -0.389999       0.305177       1.626439      -0.239908       1.662578           0.000714
           23              H      27.729987      21.343484       7.542805       0.152974       0.948687 0.68317822E+01  0.64902359E+02                                 1.639358                            1.565229      -0.995982       2.432452                    0.998729       3.322392       9.349777       0.479432       1.344785      -0.695572      -0.007254      -0.033480       0.015720       0.037691      -0.001315       0.011333      -0.007823      -0.001834      -0.033131      -0.018634       0.004494       0.014141              1.649060       1.558648       0.211128      -0.151710       1.889343      -0.282410       1.499188           0.000351
           24              H      13.749917       3.091733       5.540817       0.152168       1.012682 0.76290259E+01  0.73053120E+02                                 1.599114                            1.561070      -0.785470       2.507549                    0.999925       3.149640       8.345174       0.533986       1.197862      -0.730204      -0.001001       0.006401      -0.005336       0.008393       0.003041       0.001444      -0.002521      -0.000225      -0.008378      -0.005109       0.000561       0.004548              1.593355       1.602274      -0.152830       0.263016       1.489737      -0.204472       1.688053           0.000045
           25              H      13.788656       2.435233       6.966024       0.179890       0.888798 0.64269222E+01  0.60584748E+02                                 1.620637                            1.551855      -1.110843       2.382157                    0.997038       3.383906       9.721999       0.462397       1.405175      -0.682820      -0.002692      -0.005104       0.015942       0.016954      -0.000811      -0.001626      -0.002535       0.010206       0.018424      -0.008718       0.001704       0.007015              1.665556       1.616880       0.078146      -0.448100       1.308647      -0.015555       2.071142          -0.000239
           26              H      25.706466      21.372428       5.721294       0.183440       0.807373 0.57219892E+01  0.52345444E+02                                 1.517640                            1.463528      -0.868690       2.501694                    0.998977       3.230113       9.113541       0.476967       1.403739      -0.683647       0.004352      -0.017094      -0.003566       0.017996      -0.003817       0.001408       0.004197      -0.006082      -0.004789      -0.006453      -0.000528       0.006981              1.531952       1.290922       0.050264      -0.003516       1.817031       0.350817       1.487904          -0.000206
           27              H      15.445300       4.738903       5.209634       0.120515       1.083175 0.81521101E+01  0.79830514E+02                                 1.695308                            1.636190      -0.972421       2.414995                    0.998874       3.374510       9.215324       0.507900       1.231484      -0.720958      -0.019310       0.015611      -0.015170       0.029098       0.003237       0.005226      -0.009598       0.006459      -0.021120      -0.015355       0.006849       0.008506              1.689457       1.714125      -0.191021       0.277352       1.660766      -0.285440       1.693479           0.000477
           28              H      17.587315       5.499338       5.524072       0.089094       1.080587 0.78640805E+01  0.77665174E+02                                 1.797064                            1.681673      -1.208603       2.296079                    0.995222       3.805621      11.049468       0.459898       1.348548      -0.692573       0.012926       0.037954      -0.021913       0.045692       0.003774       0.001565      -0.013885      -0.001542      -0.002342      -0.014700       0.000390       0.014311              1.834659       1.631405       0.234025      -0.157257       2.203262      -0.424192       1.669310           0.000463
           29              H      36.405150      13.874646      16.726645       0.118032       1.174536 0.86670593E+01  0.86820530E+02                                 1.825422                            1.709063      -1.380213       2.222873                    0.994251       3.690146      10.440623       0.483815       1.263792      -0.711044       0.035708       0.009984       0.007687       0.037866       0.003786       0.005967       0.001917       0.014062      -0.020447      -0.008792      -0.004544       0.013335              1.900420       2.417380       0.093957       0.316747       1.497914       0.127034       1.785965          -0.000000
           30              H      38.581347      14.852160      18.358376       0.110752       1.139021 0.81066996E+01  0.78964274E+02                                 1.743500                            1.621932      -0.855174       2.483325                    0.999293       3.241239       8.715308       0.516734       1.216893      -0.725955      -0.029319       0.019446      -0.037959       0.051756      -0.009975       0.003531      -0.009443       0.005545       0.044270      -0.018693      -0.001144       0.019837              1.801102       2.114252      -0.157726       0.469426       1.507788      -0.197956       1.781266           0.000714
           31              H      17.844813      14.225920      17.608561       0.152973       0.948692 0.68318356E+01  0.64903043E+02                                 1.639369                            1.565239      -0.995991       2.432448                    0.998729       3.322410       9.349863       0.479428       1.344792      -0.695571       0.007254       0.003661      -0.036805       0.037692      -0.010247       0.005017      -0.000590       0.018624       0.028244      -0.018636       0.004495       0.014140              1.649070       1.558658       0.072659      -0.249626       1.365042      -0.097040       2.023511           0.000351
           32              H       9.037483       6.254510       1.067975       0.152167       1.012691 0.76291083E+01  0.73054102E+02                                 1.599124                            1.561078      -0.785472       2.507547                    0.999925       3.149647       8.345202       0.533984       1.197862      -0.730204       0.001001      -0.002896       0.007813       0.008393      -0.002375      -0.002386      -0.000609       0.005183       0.007845      -0.005109       0.000560       0.004548              1.593365       1.602285      -0.197033       0.231765       1.537507      -0.221361       1.640302           0.000046
           33              H       8.998744       7.379375      -0.026048       0.179890       0.888792 0.64268613E+01  0.60584014E+02                                 1.620628                            1.551847      -1.110829       2.382165                    0.997038       3.383889       9.721929       0.462399       1.405173      -0.682820       0.002692       0.013329      -0.010126       0.016954       0.001803       0.000222      -0.006471      -0.000925      -0.014969      -0.008718       0.001704       0.007014              1.665547       1.616870       0.396421      -0.223040       1.976634      -0.251725       1.403137          -0.000239
           34              H      19.868334      12.518231      18.243020       0.183440       0.807373 0.57219842E+01  0.52345388E+02                                 1.517639                            1.463528      -0.868692       2.501693                    0.998977       3.230111       9.113535       0.476967       1.403739      -0.683646      -0.004352      -0.009060      -0.014928       0.017996      -0.000056       0.004068       0.004972      -0.003888       0.001792      -0.006452      -0.000528       0.006980              1.531952       1.290922      -0.013439      -0.048560       1.744975       0.376292       1.559958          -0.000206
           35              H       7.342100       6.491324       2.731336       0.120515       1.083151 0.81518096E+01  0.79826256E+02                                 1.695228                            1.636116      -0.972420       2.414995                    0.998874       3.374431       9.214814       0.507936       1.231418      -0.720972       0.019310      -0.009099       0.019775       0.029098      -0.006005      -0.001311      -0.005162       0.019005       0.016524      -0.015353       0.006848       0.008505              1.689377       1.714043      -0.197802       0.272529       1.510367      -0.232273       1.843720           0.000477
           36              H      27.987485       7.041258       3.343468       0.089094       1.080592 0.78640997E+01  0.77665206E+02                                 1.797051                            1.681659      -1.208603       2.296079                    0.995222       3.805595      11.049286       0.459908       1.348522      -0.692578      -0.012926      -0.008009       0.043087       0.045692      -0.002735      -0.003037      -0.010188       0.008908       0.029015      -0.014700       0.000390       0.014310              1.834645       1.631390       0.070256      -0.273057       1.462005      -0.162123       2.410538           0.000463
           37              H      28.534382      23.618210      13.976703       0.118033       1.174819 0.86695154E+01  0.86850126E+02                                 1.825638                            1.709247      -1.380201       2.222879                    0.994251       3.690093      10.440318       0.483820       1.263707      -0.711066      -0.000512       0.010336      -0.036425       0.037866      -0.002259       0.001692      -0.004100      -0.002956       0.036487      -0.008793      -0.004543       0.013336              1.900654       1.570345       0.027454       0.269773       1.703711      -0.245242       2.427907          -0.000000
           38              H      27.766447      23.453756      11.195130       0.110753       1.138958 0.81061132E+01  0.78956743E+02                                 1.743399                            1.621845      -0.855162       2.483331                    0.999293       3.241131       8.714776       0.516764       1.216850      -0.725965       0.042222      -0.011998       0.027425       0.051757       0.002026       0.012018      -0.004933       0.018305      -0.037236      -0.018695      -0.001144       0.019839              1.800995       1.876628      -0.222462       0.423600       1.512106      -0.283457       2.014251           0.000714
           39              H      16.623408       5.674317      10.065756       0.152973       0.948680 0.68317159E+01  0.64901533E+02                                 1.639348                            1.565219      -0.995996       2.432445                    0.998729       3.322369       9.349679       0.479435       1.344781      -0.695573       0.032165       0.019097       0.004619       0.037692       0.003077       0.014440      -0.007184      -0.000023      -0.013029      -0.018635       0.004494       0.014141              1.649049       1.895486       0.368921      -0.040131       1.594839      -0.059196       1.456822           0.000351
           40              H      14.132745       7.122827       7.922364       0.152168       1.012670 0.76289162E+01  0.73051830E+02                                 1.599105                            1.561061      -0.785463       2.507552                    0.999925       3.149618       8.345111       0.533985       1.197867      -0.730203      -0.008052      -0.001174      -0.002057       0.008393       0.002674       0.001185      -0.002796      -0.001004      -0.009113      -0.005109       0.000561       0.004548              1.593345       1.814715      -0.195609       0.232763       1.468312      -0.121786       1.497009           0.000046
           41              H      15.675452       6.866279       7.788402       0.179890       0.888790 0.64268468E+01  0.60583829E+02                                 1.620624                            1.551844      -1.110833       2.382163                    0.997038       3.383883       9.721900       0.462400       1.405171      -0.682821       0.015963      -0.002558      -0.005107       0.016954      -0.004324      -0.004110      -0.003155       0.008452       0.002803      -0.008719       0.001705       0.007014              1.665542       1.831626      -0.051965      -0.540096       1.387290       0.032567       1.777711          -0.000239
           42              H      15.119440       7.681970       9.007084       0.183440       0.807361 0.57218901E+01  0.52344370E+02                                 1.517633                            1.463523      -0.868689       2.501695                    0.998977       3.230092       9.113501       0.476963       1.403753      -0.683644       0.006958       0.010565       0.012800       0.017997      -0.000987       0.003410       0.004646      -0.004812       0.008016      -0.006453      -0.000528       0.006981              1.531946       1.266855       0.049614      -0.003976       1.825796       0.339205       1.503186          -0.000206
           43              H      12.911341       5.202006       8.640549       0.120515       1.083177 0.81521364E+01  0.79830887E+02                                 1.695315                            1.636197      -0.972427       2.414991                    0.998874       3.374516       9.215366       0.507897       1.231490      -0.720956      -0.021399       0.007893      -0.018069       0.029098       0.004049       0.005800      -0.010350       0.004334      -0.013713      -0.015355       0.006849       0.008507              1.689463       1.951698      -0.129323       0.320980       1.510341      -0.148263       1.606351           0.000477
           44              H      24.122742      23.044595       9.926212       0.089094       1.080587 0.78640860E+01  0.77665307E+02                                 1.797072                            1.681679      -1.208610       2.296075                    0.995222       3.805624      11.049512       0.459894       1.348556      -0.692571      -0.039805      -0.022435      -0.000033       0.045692       0.005046       0.002465      -0.007078       0.017710      -0.024609      -0.014701       0.000391       0.014310              1.834666       2.247235       0.473111       0.011800       1.721924      -0.036286       1.534839           0.000463
           45              H      35.865089      21.330328       7.505593       0.118032       1.174536 0.86670640E+01  0.86820593E+02                                 1.825423                            1.709064      -1.380212       2.222874                    0.994251       3.690145      10.440623       0.483815       1.263793      -0.711044       0.027013       0.025636       0.006850       0.037866       0.010240       0.002950       0.000121       0.004083      -0.015548      -0.008792      -0.004544       0.013335              1.900421       2.265447       0.417671      -0.001329       1.985742      -0.018860       1.450074          -0.000000
           46              H      38.567675      22.282845       7.883292       0.110752       1.139022 0.81067105E+01  0.78964420E+02                                 1.743502                            1.621934      -0.855174       2.483325                    0.999293       3.241242       8.715323       0.516733       1.216894      -0.725955      -0.040040      -0.010738       0.030987       0.051756      -0.004613      -0.018430      -0.001578       0.005337      -0.004345      -0.018693      -0.001144       0.019837              1.801104       2.086161       0.406224      -0.360361       1.654552      -0.144339       1.662600           0.000714
           47              H      27.406406       4.782319       7.542805       0.152973       0.948693 0.68318441E+01  0.64903141E+02                                 1.639369                            1.565239      -0.995992       2.432447                    0.998729       3.322413       9.349872       0.479428       1.344791      -0.695571      -0.025367       0.023022       0.015720       0.037691      -0.000138      -0.012442      -0.005903       0.003193      -0.033134      -0.018636       0.004495       0.014140              1.649071       1.623837      -0.248761      -0.168720       1.824176       0.272593       1.499199           0.000351
           48              H       7.196261       6.280823       5.540817       0.152167       1.012690 0.76291015E+01  0.73054025E+02                                 1.599123                            1.561078      -0.785471       2.507548                    0.999925       3.149646       8.345200       0.533984       1.197863      -0.730204       0.006044      -0.002334      -0.005335       0.008393      -0.001618      -0.002905       0.000009      -0.005155      -0.008378      -0.005109       0.000561       0.004548              1.593364       1.650237       0.125147      -0.308590       1.441793      -0.125544       1.688063           0.000046
           49              H       6.608346       6.575525       6.966024       0.179890       0.888792 0.64268636E+01  0.60584042E+02                                 1.620629                            1.551847      -1.110831       2.382164                    0.997038       3.383890       9.721933       0.462399       1.405174      -0.682820      -0.003074       0.004884       0.015942       0.016954       0.004825      -0.001383       0.002676      -0.003699       0.018424      -0.008718       0.001704       0.007014              1.665547       1.318022       0.094396       0.210578       1.607488       0.395840       2.071131          -0.000239
           50              H      28.443233       6.520268       5.721294       0.183440       0.807372 0.57219798E+01  0.52345332E+02                                 1.517638                            1.463527      -0.868691       2.501694                    0.998977       3.230109       9.113525       0.476967       1.403738      -0.683647      -0.016980       0.004778      -0.003566       0.017996      -0.000725       0.002930      -0.003318       0.009651      -0.004788      -0.006452      -0.000528       0.006980              1.531950       1.641973      -0.252942       0.305574       1.465976      -0.172364       1.487902          -0.000206
           51              H       7.775061       3.988994       5.209634       0.120515       1.083152 0.81518158E+01  0.79826331E+02                                 1.695228                            1.636117      -0.972421       2.414994                    0.998874       3.374432       9.214817       0.507936       1.231418      -0.720973       0.023174       0.008918      -0.015170       0.029098       0.001178      -0.010924       0.000274      -0.008837      -0.021116      -0.015353       0.006848       0.008505              1.689377       1.839446       0.118607      -0.385847       1.535287      -0.097467       1.693399           0.000477
           52              H      18.756309      21.488203       5.524072       0.089095       1.080591 0.78640872E+01  0.77665058E+02                                 1.797049                            1.681658      -1.208602       2.296080                    0.995222       3.805592      11.049278       0.459907       1.348523      -0.692578       0.026406      -0.030171      -0.021913       0.045692      -0.002555      -0.012806       0.005585      -0.005767      -0.002338      -0.014699       0.000390       0.014310              1.834643       1.857611      -0.364631      -0.288732       1.977021       0.348284       1.669298           0.000463
           53              H      32.497111      14.186451      17.608561       0.118033       1.174819 0.86695152E+01  0.86850110E+02                                 1.825636                            1.709246      -1.380201       2.222879                    0.994251       3.690093      10.440312       0.483821       1.263705      -0.711066      -0.027013       0.015005       0.021887       0.037866      -0.006196      -0.008671       0.001896       0.009100      -0.000490      -0.008793      -0.004543       0.013336              1.900652       2.265750      -0.137998      -0.394310       1.497888       0.153708       1.938319          -0.000000
           54              H      29.794526      14.860054      18.380703       0.110753       1.138957 0.81061068E+01  0.78956662E+02                                 1.743398                            1.621844      -0.855160       2.483332                    0.999293       3.241128       8.714766       0.516764       1.216851      -0.725965       0.040040       0.025636      -0.020453       0.051757       0.018915      -0.001795      -0.001384       0.005885      -0.002693      -0.018695      -0.001144       0.019839              1.800994       2.086026       0.204324      -0.503065       1.570895      -0.114784       1.746062           0.000714
           55              H      18.168394       8.705531       1.994545       0.152974       0.948681 0.68317203E+01  0.64901579E+02                                 1.639347                            1.565219      -0.995996       2.432445                    0.998729       3.322369       9.349677       0.479435       1.344780      -0.695573       0.025367       0.022496       0.016465       0.037692       0.011777      -0.004019       0.000112       0.020210       0.017919      -0.018635       0.004494       0.014141              1.649049       1.623816       0.241987       0.178290       1.706620       0.314141       1.616710           0.000351
           56              H      15.591139       7.317540       4.074678       0.152168       1.012670 0.76289119E+01  0.73051779E+02                                 1.599104                            1.561061      -0.785463       2.507552                    0.999925       3.149618       8.345110       0.533986       1.197866      -0.730203      -0.006044      -0.005808      -0.000422       0.008393       0.003278       0.000557       0.002134       0.000855       0.009649      -0.005109       0.000561       0.004548              1.593345       1.650216       0.249221      -0.220847       1.581771      -0.175036       1.548047           0.000045
           57              H      16.179054       8.759472       3.877456       0.179891       0.888790 0.64268448E+01  0.60583802E+02                                 1.620623                            1.551843      -1.110833       2.382163                    0.997038       3.383882       9.721895       0.462401       1.405170      -0.682821       0.003074       0.016658      -0.000710       0.016954      -0.000306      -0.005010      -0.000233      -0.011925      -0.006254      -0.008719       0.001705       0.007014              1.665542       1.318018      -0.229997      -0.018804       2.268406       0.162167       1.410200          -0.000239
           58              H      17.131567       7.567510       4.240270       0.183440       0.807363 0.57219067E+01  0.52344557E+02                                 1.517635                            1.463525      -0.868691       2.501694                    0.998977       3.230095       9.113511       0.476963       1.403752      -0.683644       0.016980      -0.001770       0.005694       0.017997      -0.002522       0.001660      -0.003345       0.009576      -0.005016      -0.006453      -0.000528       0.006980              1.531947       1.641968      -0.203781       0.340334       1.377126      -0.140949       1.576749          -0.000206
           59              H      15.012339       6.241354       2.024315       0.120515       1.083177 0.81521348E+01  0.79830867E+02                                 1.695314                            1.636197      -0.972427       2.414991                    0.998874       3.374516       9.215366       0.507897       1.231490      -0.720956      -0.023175      -0.011330       0.013464       0.029098       0.009908      -0.004753       0.004920       0.004306       0.018308      -0.015355       0.006849       0.008507              1.689463       1.839542       0.324269      -0.240456       1.614650      -0.125507       1.614197           0.000477
           60              H      26.818491      12.370880      18.417915       0.089094       1.080586 0.78640766E+01  0.77665191E+02                                 1.797071                            1.681678      -1.208609       2.296076                    0.995222       3.805622      11.049505       0.459895       1.348557      -0.692571      -0.026406      -0.030717      -0.021141       0.045692       0.012926      -0.001861       0.005619      -0.005674      -0.002064      -0.014701       0.000391       0.014310              1.834665       1.857632       0.393766       0.247536       1.922421       0.367600       1.723943           0.000463
           61              H      40.367879      22.682797      13.976703       0.118032       1.174859 0.86699492E+01  0.86856402E+02                                 1.825760                            1.709354      -1.380193       2.222884                    0.994251       3.690194      10.441051       0.483773       1.263802      -0.711046       0.009208      -0.004725      -0.036425       0.037867      -0.000153      -0.004400       0.000583       0.005387       0.036490      -0.008792      -0.004547       0.013338              1.900788       1.646696      -0.071485      -0.347306       1.627572      -0.111028       2.428096          -0.000000
           62              H      40.609426      23.430075      11.195130       0.110751       1.139063 0.81070749E+01  0.78969113E+02                                 1.743569                            1.621989      -0.855184       2.483320                    0.999293       3.241308       8.715656       0.516714       1.216923      -0.725948      -0.031498      -0.030566       0.027426       0.051755       0.006912      -0.010280      -0.007942      -0.012670      -0.037225      -0.018693      -0.001146       0.019838              1.801178       1.796072       0.269114      -0.457356       1.592990      -0.225156       2.014471           0.000714
           63              H      19.389799      22.235482      10.065756       0.152974       0.948687 0.68317843E+01  0.64902363E+02                                 1.639355                            1.565226      -0.995995       2.432446                    0.998729       3.322395       9.349774       0.479433       1.344781      -0.695573       0.000456      -0.037404       0.004619       0.037691      -0.001549      -0.013441      -0.008913      -0.005320      -0.013025      -0.018636       0.004495       0.014141              1.649056       1.350512      -0.054278      -0.031201       2.139828       0.064354       1.456829           0.000351
           64              H      10.495876       3.933737       7.922364       0.152168       1.012670 0.76289187E+01  0.73051901E+02                                 1.599108                            1.561064      -0.785465       2.507551                    0.999925       3.149626       8.345150       0.533983       1.197870      -0.730202       0.003009       0.007561      -0.002056       0.008393      -0.001772      -0.003014       0.000371      -0.004131      -0.009114      -0.005109       0.000561       0.004548              1.593350       1.724320       0.247802      -0.221853       1.558715      -0.140686       1.497014           0.000046
           65              H       9.502346       2.725988       7.788402       0.179890       0.888778 0.64267483E+01  0.60582818E+02                                 1.620629                            1.551848      -1.110834       2.382162                    0.997038       3.383869       9.721932       0.462391       1.405200      -0.682815      -0.010197      -0.012546      -0.005106       0.016954       0.005822      -0.000678       0.005137       0.003262       0.002803      -0.008718       0.001704       0.007014              1.665548       1.543382       0.218386       0.298252       1.675544       0.451456       1.777718          -0.000239
           66              H      21.880461      22.534130       9.007084       0.183440       0.807365 0.57219277E+01  0.52344798E+02                                 1.517638                            1.463527      -0.868693       2.501693                    0.998977       3.230102       9.113535       0.476963       1.403752      -0.683644       0.005671      -0.011308       0.012800       0.017996      -0.001591       0.002318      -0.005276       0.004113       0.008015      -0.006453      -0.000528       0.006981              1.531950       1.643100      -0.266836       0.295748       1.449560      -0.166159       1.503191          -0.000206
           67              H       9.443099       5.951915       8.640549       0.120515       1.083174 0.81521033E+01  0.79830484E+02                                 1.695311                            1.636194      -0.972425       2.414993                    0.998874       3.374516       9.215363       0.507897       1.231490      -0.720956       0.017535       0.014586      -0.018070       0.029099      -0.000148      -0.011864       0.000151      -0.009182      -0.013714      -0.015356       0.006849       0.008507              1.689461       1.732675       0.255774      -0.288890       1.729359      -0.203845       1.606349           0.000477
           68              H      30.683234       7.055730       9.926212       0.089094       1.080586 0.78640681E+01  0.77665026E+02                                 1.797064                            1.681672      -1.208600       2.296080                    0.995222       3.805618      11.049459       0.459898       1.348548      -0.692572       0.000472       0.045690      -0.000033       0.045692       0.005146      -0.007362       0.001404      -0.017596      -0.024608      -0.014701       0.000391       0.014310              1.834658       1.443521      -0.009087      -0.037325       2.525620       0.007921       1.534833           0.000463
           69              H      27.994321      20.738294      16.726645       0.118032       1.174829 0.86696242E+01  0.86851717E+02                                 1.825668                            1.709274      -1.380207       2.222876                    0.994251       3.690133      10.440551       0.483809       1.263730      -0.711061      -0.009208      -0.035916       0.007687       0.037866       0.004196      -0.001324      -0.006126      -0.013589      -0.020448      -0.008792      -0.004544       0.013336              1.900686       1.646618       0.351244      -0.048370       2.269234      -0.337907       1.786208          -0.000000
           70              H      27.752774      18.364895      18.358376       0.110752       1.139008 0.81065695E+01  0.78962622E+02                                 1.743479                            1.621913      -0.855167       2.483328                    0.999293       3.241221       8.715214       0.516740       1.216885      -0.725957       0.031499       0.015668      -0.037960       0.051756       0.007388      -0.009944       0.001663       0.014502       0.044274      -0.018693      -0.001146       0.019839              1.801081       1.795978       0.341464      -0.406142       1.826019      -0.307554       1.781247           0.000714
           71              H      26.185001      16.901913      17.608561       0.152973       0.948688 0.68317929E+01  0.64902480E+02                                 1.639359                            1.565229      -0.995982       2.432452                    0.998729       3.322393       9.349778       0.479432       1.344784      -0.695572      -0.000456      -0.008113      -0.036805       0.037691       0.013188      -0.003020      -0.004050       0.008436       0.028240      -0.018634       0.004494       0.014141              1.649060       1.350514       0.047509       0.040774       1.573169       0.264700       2.023499           0.000351
           72              H      12.291524       8.780522       1.067975       0.152168       1.012681 0.76290179E+01  0.73053019E+02                                 1.599113                            1.561068      -0.785469       2.507549                    0.999925       3.149639       8.345168       0.533986       1.197861      -0.730204      -0.003009       0.000582       0.007814       0.008393       0.003432       0.000666       0.002370       0.001523       0.007846      -0.005109       0.000561       0.004548              1.593353       1.724324       0.126564      -0.307582       1.415446      -0.090032       1.640290           0.000045
           73              H      13.285054       8.251638      -0.026048       0.179890       0.888798 0.64269206E+01  0.60584727E+02                                 1.620637                            1.551855      -1.110842       2.382158                    0.997038       3.383904       9.721992       0.462398       1.405175      -0.682820       0.010197      -0.008996      -0.010126       0.016954      -0.001302      -0.005715       0.003042      -0.002662      -0.014969      -0.008718       0.001704       0.007015              1.665556       1.543389      -0.353995      -0.106480       2.050134       0.319024       1.403145          -0.000239
           74              H      23.694339      16.003337      18.243020       0.183440       0.807371 0.57219711E+01  0.52345231E+02                                 1.517637                            1.463525      -0.868687       2.501696                    0.998977       3.230108       9.113520       0.476967       1.403738      -0.683647      -0.005671       0.008299      -0.014928       0.017997      -0.001656       0.002272      -0.006009       0.002039       0.001792      -0.006453      -0.000528       0.006981              1.531949       1.643098      -0.189890       0.350159       1.392793      -0.146091       1.559956          -0.000206
           75              H      13.344301      10.130360       2.731336       0.120515       1.083174 0.81521021E+01  0.79830413E+02                                 1.695307                            1.636189      -0.972420       2.414995                    0.998874       3.374509       9.215319       0.507900       1.231484      -0.720958      -0.017535      -0.012174       0.019775       0.029098       0.011234      -0.003815       0.003715       0.000899       0.016527      -0.015355       0.006849       0.008506              1.689455       1.732670       0.187109      -0.337441       1.491886      -0.119887       1.843810           0.000477
           76              H      14.891566      11.710433       3.343468       0.089094       1.080587 0.78640848E+01  0.77665225E+02                                 1.797064                            1.681673      -1.208604       2.296078                    0.995222       3.805623      11.049473       0.459898       1.348547      -0.692573      -0.000473       0.015199       0.043088       0.045692       0.005225      -0.007306       0.007724       0.000279       0.029017      -0.014700       0.000390       0.014311              1.834659       1.443521       0.038220      -0.003872       1.649900       0.317538       2.410554           0.000463
           77              H      33.641039      12.902395      13.976703       0.118033       1.174822 0.86695657E+01  0.86850990E+02                                 1.825662                            1.709269      -1.380201       2.222880                    0.994251       3.690122      10.440514       0.483809       1.263732      -0.711060      -0.008696      -0.005612      -0.036425       0.037866       0.002409       0.002704       0.003517      -0.002434       0.036487      -0.008792      -0.004544       0.013336              1.900680       1.694168       0.044021       0.077496       1.579929       0.356259       2.427943           0.000000
           78              H      34.167428      12.319570      11.195130       0.110752       1.139010 0.81065971E+01  0.78962982E+02                                 1.743484                            1.621918      -0.855169       2.483328                    0.999293       3.241227       8.715244       0.516738       1.216888      -0.725956      -0.010721       0.042563       0.027426       0.051756      -0.008941      -0.001738       0.012874      -0.005641      -0.037229      -0.018693      -0.001146       0.019839              1.801086       1.410641      -0.046616       0.033684       1.978259       0.508618       2.014360           0.000714
           79              H      32.348993      11.559135      10.065756       0.152974       0.948683 0.68317477E+01  0.64901950E+02                                 1.639354                            1.565225      -0.995977       2.432455                    0.998729       3.322386       9.349754       0.479432       1.344785      -0.695572      -0.032621       0.018307       0.004620       0.037691      -0.001529      -0.000999       0.016096       0.005341      -0.013026      -0.018634       0.004494       0.014141              1.649055       1.989506      -0.314647       0.071331       1.500834      -0.005156       1.456827           0.000351
           80              H       9.552478       8.677903       7.922364       0.152168       1.012679 0.76289935E+01  0.73052726E+02                                 1.599110                            1.561066      -0.785466       2.507551                    0.999925       3.149634       8.345151       0.533987       1.197861      -0.730204       0.005043      -0.006386      -0.002056       0.008393      -0.000903       0.001828       0.002424       0.005134      -0.009115      -0.005109       0.000561       0.004548              1.593351       1.385514      -0.052192      -0.010911       1.897524       0.262473       1.497015           0.000045
           81              H       9.003302      10.142201       7.788402       0.179890       0.888797 0.64269095E+01  0.60584590E+02                                 1.620635                            1.551853      -1.110839       2.382159                    0.997038       3.383900       9.721975       0.462398       1.405174      -0.682820      -0.005766       0.015104      -0.005106       0.016954      -0.001499       0.004787      -0.001982      -0.011716       0.002802      -0.008718       0.001704       0.007015              1.665554       1.453379      -0.166422       0.241847       1.765558      -0.484026       1.777724          -0.000239
           82              H      31.362299       9.252834       9.007084       0.183440       0.807372 0.57219755E+01  0.52345279E+02                                 1.517637                            1.463526      -0.868686       2.501696                    0.998977       3.230108       9.113519       0.476967       1.403738      -0.683647      -0.012628       0.000743       0.012800       0.017997       0.002576      -0.005729       0.000630       0.000697       0.008015      -0.006453      -0.000528       0.006981              1.531950       1.729031       0.217223      -0.291774       1.363627      -0.173047       1.503191          -0.000206
           83              H      11.826661       8.580546       8.640549       0.120515       1.083175 0.81521066E+01  0.79830461E+02                                 1.695307                            1.636189      -0.972419       2.414995                    0.998874       3.374508       9.215314       0.507901       1.231483      -0.720958       0.003864      -0.022478      -0.018069       0.029098      -0.003902       0.006063       0.010198       0.004846      -0.013713      -0.015355       0.006849       0.008506              1.689456       1.508676      -0.126451      -0.032091       1.953347       0.352107       1.606344           0.000477
           84              H      13.556224       9.368609       9.926212       0.089094       1.080584 0.78640536E+01  0.77664844E+02                                 1.797061                            1.681670      -1.208600       2.296081                    0.995222       3.805616      11.049449       0.459898       1.348548      -0.692573       0.039332      -0.023254      -0.000033       0.045692      -0.010192       0.004897       0.005673      -0.000115      -0.024609      -0.014700       0.000390       0.014310              1.834655       2.262964      -0.464018       0.025523       1.706172       0.028363       1.534830           0.000463
           85              H      38.143829      24.590462      16.726645       0.118032       1.174869 0.86700360E+01  0.86857491E+02                                 1.825770                            1.709363      -1.380203       2.222878                    0.994251       3.690208      10.441105       0.483772       1.263801      -0.711046      -0.026500       0.025933       0.007687       0.037867      -0.007985      -0.004644       0.004209      -0.000477      -0.020446      -0.008792      -0.004547       0.013338              1.900798       1.809496      -0.445263      -0.268477       2.106586       0.210861       1.786314          -0.000000
           86              H      36.209179      25.986346      18.358376       0.110751       1.139066 0.81071025E+01  0.78969435E+02                                 1.743571                            1.621991      -0.855187       2.483318                    0.999293       3.241311       8.715662       0.516714       1.216921      -0.725948      -0.002180      -0.035112      -0.037960       0.051755       0.002583       0.006412       0.007779      -0.020046       0.044279      -0.018693      -0.001145       0.019838              1.801180       1.522867      -0.183759      -0.063285       2.099331       0.505550       1.781342           0.000714
           87              H      24.332386       8.341102      17.608561       0.152973       0.948692 0.68318324E+01  0.64902937E+02                                 1.639361                            1.565232      -0.996000       2.432443                    0.998729       3.322404       9.349809       0.479432       1.344781      -0.695573      -0.006798       0.004452      -0.036805       0.037691      -0.002942      -0.001998       0.004640      -0.027062       0.028242      -0.018636       0.004495       0.014141              1.649062       1.476364      -0.120167       0.208850       1.447324      -0.167661       2.023499           0.000351
           88              H      12.852094       4.699434       1.067975       0.152168       1.012669 0.76289076E+01  0.73051766E+02                                 1.599107                            1.561063      -0.785463       2.507553                    0.999925       3.149624       8.345142       0.533984       1.197870      -0.730202       0.002008       0.002315       0.007814       0.008393      -0.001057       0.001719      -0.001762      -0.006706       0.007847      -0.005109       0.000561       0.004548              1.593348       1.383053       0.070466       0.075821       1.756707       0.311388       1.640284           0.000046
           89              H      11.897302       4.103454      -0.026048       0.179890       0.888779 0.64267559E+01  0.60582910E+02                                 1.620630                            1.551849      -1.110836       2.382161                    0.997038       3.383871       9.721941       0.462391       1.405201      -0.682815      -0.012890      -0.004333      -0.010126       0.016954      -0.000502       0.005492       0.003428       0.003585      -0.014969      -0.008718       0.001704       0.007014              1.665549       2.230004      -0.042431       0.329521       1.363503      -0.067298       1.403140          -0.000239
           90              H      24.799527      10.947367      18.243020       0.183440       0.807365 0.57219233E+01  0.52344751E+02                                 1.517638                            1.463527      -0.868693       2.501693                    0.998977       3.230101       9.113534       0.476963       1.403753      -0.683644       0.010022       0.000761      -0.014928       0.017996       0.001711      -0.006340       0.001037       0.001848       0.001792      -0.006453      -0.000528       0.006981              1.531950       1.619819       0.203330      -0.301596       1.416075      -0.230201       1.559956          -0.000206
           91              H      13.494698       3.112783       2.731336       0.120515       1.083174 0.81521046E+01  0.79830506E+02                                 1.695312                            1.636194      -0.972425       2.414993                    0.998874       3.374519       9.215374       0.507897       1.231490      -0.720956      -0.001776       0.021273       0.019775       0.029099      -0.005228       0.005125       0.001446      -0.019909       0.016528      -0.015356       0.006849       0.008507              1.689461       1.390046       0.010707       0.064895       1.834522       0.352178       1.843816           0.000477
           92              H      25.483149      20.717244       3.343468       0.089094       1.080590 0.78641013E+01  0.77665437E+02                                 1.797068                            1.681675      -1.208606       2.296077                    0.995222       3.805626      11.049489       0.459897       1.348548      -0.692573       0.013399      -0.007190       0.043088       0.045692      -0.002492       0.010342       0.002465      -0.009191       0.029016      -0.014701       0.000391       0.014310              1.834662       1.565209      -0.108475       0.276932       1.528218      -0.155413       2.410560           0.000463
           93              H      34.721161      17.478160       7.505593       0.118033       1.174811 0.86694358E+01  0.86849115E+02                                 1.825628                            1.709239      -1.380193       2.222884                    0.994251       3.690079      10.440260       0.483822       1.263706      -0.711066       0.008695      -0.036212       0.006851       0.037867      -0.003353      -0.001370      -0.002617      -0.019778      -0.015546      -0.008793      -0.004543       0.013336              1.900643       1.694136      -0.087740      -0.015671       2.557585       0.010585       1.450207          -0.000000
           94              H      34.194772      14.661393       7.883292       0.110753       1.138957 0.81061083E+01  0.78956709E+02                                 1.743401                            1.621846      -0.855161       2.483332                    0.999293       3.241132       8.714789       0.516763       1.216854      -0.725964       0.010720       0.040045       0.030988       0.051757       0.004617       0.007849       0.016751       0.005321      -0.004339      -0.018694      -0.001144       0.019839              1.800997       1.410580      -0.016217       0.055174       2.329903       0.384216       1.662506           0.000714
           95              H      13.225807      13.343131       7.542805       0.152973       0.948677 0.68316893E+01  0.64901220E+02                                 1.639345                            1.565216      -0.995992       2.432447                    0.998729       3.322365       9.349665       0.479435       1.344782      -0.695573       0.032622       0.010458       0.015721       0.037692       0.001451       0.001109       0.013728      -0.001360      -0.033131      -0.018635       0.004494       0.014141              1.649046       1.989492       0.037630       0.320426       1.458468       0.009820       1.499177           0.000351
           96              H      13.234922      10.361911       5.540817       0.152168       1.012670 0.76289165E+01  0.73051837E+02                                 1.599105                            1.561062      -0.785463       2.507552                    0.999925       3.149618       8.345112       0.533985       1.197867      -0.730203      -0.005043      -0.004068      -0.005335       0.008393      -0.001423       0.001460       0.002511       0.005379      -0.008379      -0.005109       0.000561       0.004548              1.593346       1.385510       0.027685       0.045570       1.706484       0.330012       1.688043           0.000046
           97              H      13.784098      10.723709       6.966024       0.179891       0.888789 0.64268335E+01  0.60583669E+02                                 1.620622                            1.551842      -1.110831       2.382164                    0.997038       3.383879       9.721885       0.462401       1.405171      -0.682821       0.005766       0.000220       0.015942       0.016954      -0.004015       0.003008      -0.000141      -0.006509       0.018424      -0.008719       0.001705       0.007014              1.665540       1.453369      -0.172539       0.237518       1.472132      -0.380283       2.071120          -0.000239
           98              H      14.212501      11.576238       5.721294       0.183440       0.807362 0.57219007E+01  0.52344488E+02                                 1.517634                            1.463524      -0.868691       2.501694                    0.998977       3.230094       9.113507       0.476963       1.403752      -0.683644       0.012628       0.012316      -0.003566       0.017997       0.004541      -0.004339      -0.000879      -0.003571      -0.004789      -0.006453      -0.000528       0.006980              1.531947       1.729029       0.202678      -0.302056       1.378914      -0.178451       1.487897          -0.000206
           99              H      10.960739      11.006570       5.209634       0.120515       1.083176 0.81521217E+01  0.79830699E+02                                 1.695312                            1.636195      -0.972425       2.414992                    0.998874       3.374514       9.215355       0.507898       1.231489      -0.720956      -0.003864      -0.024529      -0.015170       0.029098      -0.004416       0.005699       0.009325       0.002377      -0.021121      -0.015355       0.006849       0.008507              1.689461       1.508682       0.072407       0.108523       1.866218       0.382915       1.693484           0.000477
          100              H      32.018576      12.481393       5.524072       0.089094       1.080581 0.78640349E+01  0.77664682E+02                                 1.797066                            1.681674      -1.208603       2.296079                    0.995222       3.805613      11.049474       0.459895       1.348558      -0.692571      -0.039332      -0.007782      -0.021913       0.045692      -0.001220       0.011241       0.008298       0.007307      -0.002341      -0.014700       0.000391       0.014310              1.834660       2.262970       0.130608       0.445991       1.571699       0.075907       1.669312           0.000463
          101              H      30.218371      23.966853      17.608561       0.118032       1.174540 0.86670995E+01  0.86821044E+02                                 1.825428                            1.709068      -1.380218       2.222871                    0.994250       3.690153      10.440654       0.483814       1.263793      -0.711044       0.026500       0.015891       0.021887       0.037866       0.007038       0.005978       0.006561       0.006178      -0.000489      -0.008792      -0.004544       0.013335              1.900426       1.809156       0.401414       0.330201       1.954039       0.264575       1.938083          -0.000000
          102              H      32.153021      25.970559      18.380703       0.110752       1.139022 0.81067081E+01  0.78964374E+02                                 1.743500                            1.621932      -0.855174       2.483324                    0.999293       3.241241       8.715313       0.516734       1.216892      -0.725955       0.002181      -0.047493      -0.020452       0.051756      -0.006907      -0.000301       0.002245      -0.035704      -0.002693      -0.018694      -0.001144       0.019837              1.801103       1.522810       0.120907       0.152142       2.134331       0.493104       1.746168           0.000714
          103              H      21.242414      19.381878       1.994545       0.152973       0.948697 0.68318878E+01  0.64903668E+02                                 1.639375                            1.565245      -0.995999       2.432444                    0.998729       3.322422       9.349909       0.479427       1.344792      -0.695571       0.006798      -0.033216       0.016466       0.037691       0.002863       0.002107       0.003423      -0.030503       0.017919      -0.018636       0.004495       0.014140              1.649077       1.476376      -0.156852       0.182913       1.854116      -0.311482       1.616738           0.000351
          104              H       9.935306       2.573375       4.074678       0.152167       1.012691 0.76291162E+01  0.73054207E+02                                 1.599125                            1.561080      -0.785473       2.507547                    0.999925       3.149648       8.345210       0.533983       1.197863      -0.730204      -0.002008       0.008138      -0.000422       0.008393      -0.001269       0.001569      -0.001550      -0.006104       0.009649      -0.005109       0.000560       0.004548              1.593366       1.383067      -0.094974      -0.041163       1.848964       0.278786       1.548068           0.000045
          105              H      10.890098       1.343259       3.877456       0.179890       0.888795 0.64268930E+01  0.60584390E+02                                 1.620632                            1.551850      -1.110835       2.382161                    0.997038       3.383898       9.721962       0.462399       1.405173      -0.682820       0.012890      -0.010991      -0.000710       0.016954      -0.005011       0.002303       0.004455       0.006490      -0.006255      -0.008718       0.001704       0.007014              1.665551       2.230009      -0.296534       0.149843       1.356438      -0.064798       1.410206          -0.000239
          106              H      20.775273      20.848807       4.240270       0.183440       0.807371 0.57219740E+01  0.52345271E+02                                 1.517638                            1.463526      -0.868691       2.501694                    0.998977       3.230109       9.113527       0.476967       1.403739      -0.683646      -0.010022      -0.013820       0.005694       0.017996       0.005407      -0.003727       0.000234      -0.000421      -0.005016      -0.006452      -0.000528       0.006980              1.531950       1.619821       0.216573      -0.292235       1.399279      -0.224262       1.576750          -0.000206
          107              H       9.292702       3.612723       2.024315       0.120515       1.083152 0.81518169E+01  0.79826351E+02                                 1.695229                            1.636117      -0.972421       2.414994                    0.998874       3.374433       9.214823       0.507936       1.231418      -0.720972       0.001775       0.025734       0.013464       0.029098      -0.003090       0.006636       0.001656      -0.019310       0.018304      -0.015353       0.006848       0.008505              1.689378       1.389985      -0.064748       0.011535       2.064032       0.270975       1.614117           0.000477
          108              H      20.091651      10.058000      18.417915       0.089094       1.080595 0.78641207E+01  0.77665468E+02                                 1.797053                            1.681661      -1.208607       2.296077                    0.995222       3.805600      11.049305       0.459907       1.348522      -0.692578      -0.013399       0.038227      -0.021141       0.045692      -0.008920       0.005795      -0.001198      -0.019551      -0.002063      -0.014700       0.000390       0.014310              1.834647       1.565197      -0.224936       0.194581       2.214822      -0.398169       1.723923           0.000463
          109              H      18.824671       8.923926       5.648731       0.118032       1.174863 0.86699804E+01  0.86856804E+02                                 1.825765                            1.709358      -1.380196       2.222882                    0.994251       3.690199      10.441075       0.483772       1.263803      -0.711045       0.026500      -0.015892      -0.021887       0.037867      -0.007041      -0.005980       0.006561       0.006177      -0.000485      -0.008792      -0.004547       0.013338              1.900793       1.809491      -0.401542      -0.330304       1.954428       0.264654       1.938460          -0.000000
          110              H      20.759321       6.920220       4.876589       0.110751       1.139064 0.81070816E+01  0.78969178E+02                                 1.743568                            1.621989      -0.855184       2.483320                    0.999293       3.241308       8.715650       0.516714       1.216921      -0.725948       0.002180       0.047493       0.020451       0.051755       0.006906       0.000298       0.002243      -0.035706      -0.002700      -0.018693      -0.001145       0.019838              1.801177       1.522865      -0.120918      -0.152154       2.134429       0.493138       1.746238           0.000714
          111              H      21.242414       6.930745       2.656913       0.152973       0.948691 0.68318230E+01  0.64902824E+02                                 1.639360                            1.565231      -0.995999       2.432444                    0.998729       3.322403       9.349804       0.479433       1.344781      -0.695573       0.006798       0.033216      -0.016465       0.037691      -0.002864      -0.002108       0.003423      -0.030503       0.017919      -0.018636       0.004495       0.014141              1.649061       1.476363       0.156850      -0.182912       1.854097      -0.311477       1.616724           0.000351
          112              H      21.329006       4.004781       0.576781       0.152168       1.012666 0.76288812E+01  0.73051445E+02                                 1.599104                            1.561060      -0.785461       2.507554                    0.999925       3.149619       8.345123       0.533984       1.197870      -0.730202      -0.002008      -0.008139       0.000422       0.008393       0.001269      -0.001570      -0.001549      -0.006106       0.009648      -0.005109       0.000561       0.004548              1.593345       1.383051       0.094973       0.041162       1.848936       0.278778       1.548049           0.000046
          113              H      22.283798       5.234896       0.774003       0.179890       0.888779 0.64267563E+01  0.60582909E+02                                 1.620630                            1.551848      -1.110835       2.382161                    0.997038       3.383870       9.721934       0.462391       1.405199      -0.682816       0.012890       0.010991       0.000710       0.016954       0.005011      -0.002304       0.004455       0.006490      -0.006254      -0.008718       0.001705       0.007014              1.665548       2.230003       0.296532      -0.149844       1.356436      -0.064799       1.410206          -0.000239
          114              H      20.775273       5.463816       0.411189       0.183440       0.807365 0.57219228E+01  0.52344741E+02                                 1.517637                            1.463526      -0.868693       2.501693                    0.998977       3.230100       9.113528       0.476963       1.403752      -0.683644      -0.010022       0.013820      -0.005694       0.017996      -0.005407       0.003726       0.000234      -0.000422      -0.005016      -0.006453      -0.000528       0.006981              1.531949       1.619818      -0.216571       0.292233       1.399279      -0.224263       1.576751          -0.000206
          115              H      20.686402       2.965433       2.627144       0.120516       1.083172 0.81520787E+01  0.79830182E+02                                 1.695309                            1.636191      -0.972422       2.414995                    0.998874       3.374512       9.215348       0.507898       1.231490      -0.720956       0.001776      -0.025735      -0.013464       0.029099       0.003089      -0.006637       0.001656      -0.019315       0.018309      -0.015356       0.006849       0.008507              1.689458       1.390044       0.064753      -0.011537       2.064137       0.270995       1.614194           0.000477
          116              H      20.091651       3.098311       4.839377       0.089094       1.080587 0.78640826E+01  0.77665204E+02                                 1.797066                            1.681673      -1.208602       2.296079                    0.995222       3.805620      11.049467       0.459898       1.348548      -0.692573      -0.013399      -0.038227       0.021141       0.045692       0.008920      -0.005797      -0.001198      -0.019552      -0.002065      -0.014701       0.000391       0.014310              1.834660       1.565207       0.224935      -0.194581       2.214836      -0.398170       1.723937           0.000462
          117              H      23.327461      15.412619      15.751699       0.118033       1.174822 0.86695605E+01  0.86850925E+02                                 1.825661                            1.709268      -1.380201       2.222880                    0.994251       3.690123      10.440516       0.483809       1.263731      -0.711060       0.008696       0.036212      -0.006851       0.037866       0.003352       0.001369      -0.002616      -0.019779      -0.015548      -0.008792      -0.004544       0.013336              1.900679       1.694167       0.087738       0.015672       2.557641       0.010585       1.450230           0.000000
          118              H      22.801072      18.229385      15.374001       0.110752       1.139009 0.81065863E+01  0.78962848E+02                                 1.743483                            1.621917      -0.855168       2.483328                    0.999293       3.241224       8.715233       0.516739       1.216887      -0.725956       0.010721      -0.040045      -0.030986       0.051756      -0.004619      -0.007851       0.016749       0.005321      -0.004345      -0.018693      -0.001146       0.019839              1.801085       1.410640       0.016219      -0.055178       2.330035       0.384246       1.662581           0.000714
          119              H      24.619507      19.547648      15.714487       0.152974       0.948686 0.68317784E+01  0.64902316E+02                                 1.639358                            1.565228      -0.995981       2.432453                    0.998729       3.322391       9.349774       0.479432       1.344785      -0.695572       0.032621      -0.010458      -0.015720       0.037691      -0.001451      -0.001109       0.013727      -0.001361      -0.033131      -0.018634       0.004494       0.014141              1.649059       1.989510      -0.037631      -0.320430       1.458479       0.009820       1.499189           0.000351
          120              H      24.628622      22.528868      17.716475       0.152168       1.012680 0.76290068E+01  0.73052884E+02                                 1.599111                            1.561067      -0.785468       2.507550                    0.999925       3.149637       8.345160       0.533987       1.197861      -0.730204      -0.005043       0.004067       0.005336       0.008393       0.001423      -0.001461       0.002511       0.005379      -0.008378      -0.005109       0.000561       0.004548              1.593352       1.385515      -0.027685      -0.045570       1.706492       0.330014       1.688049           0.000046
          121              H      25.177798      22.167069      16.291268       0.179890       0.888798 0.64269228E+01  0.60584749E+02                                 1.620637                            1.551854      -1.110841       2.382158                    0.997038       3.383904       9.721990       0.462398       1.405174      -0.682820       0.005766      -0.000220      -0.015942       0.016954       0.004014      -0.003009      -0.000141      -0.006509       0.018424      -0.008718       0.001704       0.007015              1.665556       1.453381       0.172542      -0.237521       1.472144      -0.380289       2.071141          -0.000239
          122              H      25.606201      21.314540      17.535999       0.183440       0.807372 0.57219750E+01  0.52345280E+02                                 1.517638                            1.463526      -0.868687       2.501696                    0.998977       3.230108       9.113523       0.476967       1.403739      -0.683647       0.012628      -0.012316       0.003566       0.017997      -0.004542       0.004338      -0.000879      -0.003571      -0.004789      -0.006453      -0.000528       0.006981              1.531950       1.729032      -0.202679       0.302058       1.378918      -0.178453       1.487902          -0.000206
          123              H      22.354439      21.884209      18.047659       0.120515       1.083176 0.81521165E+01  0.79830587E+02                                 1.695308                            1.636191      -0.972420       2.414995                    0.998874       3.374509       9.215320       0.507900       1.231484      -0.720958      -0.003864       0.024529       0.015170       0.029098       0.004415      -0.005700       0.009325       0.002377      -0.021120      -0.015355       0.006849       0.008506              1.689457       1.508677      -0.072406      -0.108522       1.866214       0.382914       1.693479           0.000477
          124              H      20.624876      20.409386      17.733220       0.089094       1.080585 0.78640601E+01  0.77664923E+02                                 1.797062                            1.681671      -1.208601       2.296080                    0.995222       3.805618      11.049456       0.459898       1.348548      -0.692573      -0.039332       0.007782       0.021913       0.045692       0.001219      -0.011242       0.008298       0.007307      -0.002342      -0.014700       0.000390       0.014310              1.834656       2.262966      -0.130609      -0.445988       1.571695       0.075907       1.669307           0.000463
          125              H      26.750129       8.300317       6.530648       0.118032       1.174534 0.86670481E+01  0.86820398E+02                                 1.825422                            1.709063      -1.380212       2.222873                    0.994251       3.690146      10.440625       0.483815       1.263793      -0.711044      -0.026500      -0.025932      -0.007687       0.037866       0.007982       0.004643       0.004209      -0.000474      -0.020447      -0.008792      -0.004544       0.013335              1.900419       1.809149       0.445120       0.268388       2.106144       0.210793       1.785964          -0.000000
          126              H      24.815479       6.904432       4.898916       0.110752       1.139021 0.81066961E+01  0.78964231E+02                                 1.743499                            1.621931      -0.855174       2.483325                    0.999293       3.241239       8.715307       0.516734       1.216893      -0.725955      -0.002181       0.035114       0.037959       0.051756      -0.002586      -0.006412       0.007780      -0.020049       0.044270      -0.018694      -0.001144       0.019837              1.801101       1.522809       0.183743       0.063278       2.099230       0.505512       1.781266           0.000714
          127              H      24.332386       4.815210       5.648731       0.152973       0.948692 0.68318390E+01  0.64903084E+02                                 1.639369                            1.565239      -0.995993       2.432447                    0.998729       3.322411       9.349867       0.479428       1.344792      -0.695571      -0.006798      -0.004452       0.036805       0.037692       0.002941       0.001997       0.004640      -0.027061       0.028244      -0.018636       0.004495       0.014140              1.649071       1.476371       0.120168      -0.208852       1.447330      -0.167662       2.023512           0.000351
          128              H      24.245794       1.878721       3.583484       0.152168       1.012688 0.76290801E+01  0.73053765E+02                                 1.599121                            1.561075      -0.785470       2.507549                    0.999925       3.149642       8.345185       0.533985       1.197862      -0.730204       0.002008      -0.002315      -0.007813       0.008393       0.001057      -0.001720      -0.001762      -0.006706       0.007845      -0.005109       0.000560       0.004548              1.593362       1.383063      -0.070467      -0.075821       1.756723       0.311394       1.640298           0.000046
          129              H      23.291002       2.474702       4.677507       0.179890       0.888792 0.64268651E+01  0.60584057E+02                                 1.620629                            1.551847      -1.110830       2.382164                    0.997038       3.383889       9.721929       0.462399       1.405173      -0.682820      -0.012890       0.004333       0.010126       0.016954       0.000501      -0.005492       0.003428       0.003586      -0.014969      -0.008718       0.001704       0.007014              1.665547       2.230003       0.042429      -0.329521       1.363501      -0.067296       1.403138          -0.000239
          130              H      24.799527       2.208945       5.014272       0.183440       0.807371 0.57219703E+01  0.52345224E+02                                 1.517637                            1.463525      -0.868689       2.501695                    0.998977       3.230107       9.113518       0.476967       1.403739      -0.683647       0.010022      -0.000762       0.014928       0.017996      -0.001711       0.006340       0.001037       0.001848       0.001792      -0.006452      -0.000528       0.006980              1.531949       1.619820      -0.203330       0.301598       1.416072      -0.230199       1.559955          -0.000206
          131              H      24.888398       3.465372       1.920122       0.120515       1.083153 0.81518277E+01  0.79826473E+02                                 1.695229                            1.636118      -0.972421       2.414994                    0.998874       3.374433       9.214820       0.507936       1.231417      -0.720973      -0.001775      -0.021272      -0.019775       0.029098       0.005227      -0.005125       0.001446      -0.019904       0.016524      -0.015353       0.006848       0.008505              1.689378       1.389985      -0.010707      -0.064890       1.834427       0.352154       1.843723           0.000477
          132              H      25.483149       5.595379       1.307990       0.089095       1.080593 0.78641051E+01  0.77665275E+02                                 1.797051                            1.681660      -1.208604       2.296078                    0.995222       3.805595      11.049288       0.459907       1.348522      -0.692578       0.013399       0.007190      -0.043087       0.045692       0.002490      -0.010342       0.002464      -0.009191       0.029015      -0.014700       0.000390       0.014310              1.834645       1.565195       0.108473      -0.276932       1.528201      -0.155412       2.410540           0.000462
          133              H      22.247339      19.988384       9.280590       0.118033       1.174818 0.86694980E+01  0.86849895E+02                                 1.825634                            1.709245      -1.380199       2.222880                    0.994251       3.690090      10.440301       0.483821       1.263705      -0.711066      -0.008696       0.005612       0.036425       0.037866      -0.002409      -0.002704       0.003515      -0.002434       0.036487      -0.008793      -0.004543       0.013336              1.900650       1.694142      -0.044022      -0.077500       1.579907       0.356250       2.427901           0.000000
          134              H      22.773728      20.571209      12.062162       0.110753       1.138956 0.81060983E+01  0.78956555E+02                                 1.743397                            1.621843      -0.855161       2.483332                    0.999293       3.241129       8.714766       0.516765       1.216850      -0.725965      -0.010721      -0.042564      -0.027425       0.051757       0.008939       0.001737       0.012875      -0.005644      -0.037236      -0.018695      -0.001144       0.019839              1.800993       1.410577       0.046612      -0.033680       1.978151       0.508576       2.014249           0.000714
          135              H      20.955293      21.331643      13.191536       0.152974       0.948678 0.68317008E+01  0.64901349E+02                                 1.639345                            1.565216      -0.995994       2.432447                    0.998729       3.322366       9.349666       0.479435       1.344780      -0.695573      -0.032622      -0.018307      -0.004619       0.037692       0.001529       0.000999       0.016097       0.005341      -0.013028      -0.018635       0.004494       0.014141              1.649046       1.989492       0.314644      -0.071330       1.500827      -0.005156       1.456820           0.000351
          136              H      20.946178      24.212876      15.334928       0.152168       1.012669 0.76288997E+01  0.73051630E+02                                 1.599103                            1.561059      -0.785462       2.507553                    0.999925       3.149616       8.345102       0.533986       1.197866      -0.730203       0.005043       0.006386       0.002057       0.008393       0.000902      -0.001829       0.002424       0.005134      -0.009113      -0.005109       0.000561       0.004548              1.593343       1.385509       0.052192       0.010912       1.897514       0.262471       1.497008           0.000046
          137              H      20.397002      22.748578      15.468890       0.179891       0.888789 0.64268400E+01  0.60583743E+02                                 1.620623                            1.551842      -1.110831       2.382164                    0.997038       3.383880       9.721887       0.462401       1.405170      -0.682821      -0.005766      -0.015104       0.005107       0.016954       0.001498      -0.004788      -0.001982      -0.011716       0.002803      -0.008719       0.001705       0.007014              1.665541       1.453370       0.166421      -0.241844       1.765544      -0.484020       1.777708          -0.000239
          138              H      19.968599      23.637945      14.250208       0.183440       0.807362 0.57218931E+01  0.52344402E+02                                 1.517633                            1.463523      -0.868688       2.501695                    0.998977       3.230091       9.113497       0.476963       1.403753      -0.683644      -0.012628      -0.000743      -0.012800       0.017997      -0.002577       0.005728       0.000630       0.000697       0.008016      -0.006453      -0.000528       0.006981              1.531946       1.729027      -0.217221       0.291772       1.363623      -0.173045       1.503186          -0.000206
          139              H      23.220361      24.310232      14.616743       0.120515       1.083176 0.81521204E+01  0.79830684E+02                                 1.695312                            1.636195      -0.972425       2.414992                    0.998874       3.374513       9.215353       0.507897       1.231490      -0.720956       0.003864       0.022478       0.018069       0.029098       0.003901      -0.006063       0.010198       0.004846      -0.013713      -0.015355       0.006849       0.008507              1.689461       1.508682       0.126452       0.032091       1.953354       0.352108       1.606348           0.000477
          140              H      24.949924      23.522169      13.331080       0.089094       1.080586 0.78640759E+01  0.77665186E+02                                 1.797071                            1.681678      -1.208609       2.296075                    0.995222       3.805622      11.049506       0.459894       1.348557      -0.692571       0.039332       0.023254       0.000033       0.045692       0.010192      -0.004897       0.005674      -0.000116      -0.024609      -0.014701       0.000391       0.014310              1.834665       2.262977       0.464022      -0.025525       1.706181       0.028362       1.534838           0.000463
          141              H      20.563350      12.495865      15.751699       0.118032       1.174535 0.86670573E+01  0.86820512E+02                                 1.825423                            1.709063      -1.380214       2.222872                    0.994251       3.690148      10.440632       0.483815       1.263793      -0.711044      -0.035708      -0.010575      -0.006850       0.037866       0.006888       0.001580       0.002494       0.015695      -0.015548      -0.008792      -0.004544       0.013335              1.900420       2.417381       0.329950      -0.016998       1.833805       0.008279       1.450074           0.000000
          142              H      18.387153      10.631615      15.374001       0.110752       1.139018 0.81066733E+01  0.78963935E+02                                 1.743495                            1.621928      -0.855173       2.483325                    0.999293       3.241235       8.715286       0.516736       1.216891      -0.725955       0.029319       0.029307      -0.030987       0.051756       0.000004      -0.010581      -0.015172      -0.010660      -0.004345      -0.018694      -0.001144       0.019837              1.801097       2.114246       0.390002      -0.305180       1.626452      -0.239910       1.662593           0.000714
          143              H      16.336287      11.547295      15.714487       0.152974       0.948690 0.68318234E+01  0.64902898E+02                                 1.639367                            1.565237      -0.995989       2.432449                    0.998729       3.322408       9.349856       0.479428       1.344791      -0.695571      -0.007254       0.033480      -0.015720       0.037692       0.001314      -0.011334      -0.007824      -0.001835      -0.033134      -0.018635       0.004495       0.014140              1.649068       1.558656      -0.211129       0.151712       1.889352      -0.282412       1.499197           0.000351
          144              H      13.749917      10.064578      17.716475       0.152168       1.012689 0.76290926E+01  0.73053910E+02                                 1.599121                            1.561076      -0.785471       2.507548                    0.999925       3.149644       8.345190       0.533985       1.197861      -0.730204      -0.001001      -0.006401       0.005335       0.008393      -0.003041      -0.001444      -0.002520      -0.000225      -0.008378      -0.005109       0.000560       0.004548              1.593362       1.602283       0.152832      -0.263019       1.489744      -0.204474       1.688060           0.000046
          145              H      13.788656      10.721078      16.291268       0.179890       0.888791 0.64268558E+01  0.60583942E+02                                 1.620627                            1.551845      -1.110827       2.382166                    0.997038       3.383886       9.721915       0.462400       1.405173      -0.682820      -0.002692       0.005104      -0.015942       0.016954       0.000811       0.001626      -0.002535       0.010206       0.018424      -0.008718       0.001704       0.007014              1.665545       1.616868      -0.078144       0.448095       1.308639      -0.015554       2.071129          -0.000239
          146              H      14.312766      11.518351      17.535999       0.183440       0.807372 0.57219827E+01  0.52345366E+02                                 1.517638                            1.463527      -0.868691       2.501694                    0.998977       3.230110       9.113529       0.476967       1.403738      -0.683647       0.004352       0.017094       0.003566       0.017996       0.003816      -0.001408       0.004196      -0.006082      -0.004789      -0.006452      -0.000528       0.006980              1.531951       1.290922      -0.050262       0.003516       1.817029       0.350817       1.487902          -0.000206
          147              H      15.445300       8.417408      18.047659       0.120515       1.083152 0.81518181E+01  0.79826357E+02                                 1.695228                            1.636117      -0.972419       2.414995                    0.998874       3.374431       9.214814       0.507936       1.231418      -0.720973      -0.019310      -0.015611       0.015170       0.029098      -0.003237      -0.005225      -0.009597       0.006459      -0.021116      -0.015353       0.006848       0.008505              1.689377       1.714043       0.191008      -0.277332       1.660690      -0.285420       1.693399           0.000477
          148              H      17.587315       7.656974      17.733220       0.089094       1.080594 0.78641118E+01  0.77665356E+02                                 1.797052                            1.681660      -1.208606       2.296077                    0.995222       3.805599      11.049300       0.459907       1.348522      -0.692578       0.012926      -0.037954       0.021914       0.045692      -0.003775      -0.001566      -0.013883      -0.001543      -0.002338      -0.014700       0.000390       0.014310              1.834646       1.631392      -0.234022       0.157257       2.203247      -0.424192       1.669300           0.000463
          149              H      28.434118      11.840680       5.648731       0.118033       1.174814 0.86694638E+01  0.86849478E+02                                 1.825632                            1.709243      -1.380196       2.222882                    0.994251       3.690084      10.440284       0.483821       1.263707      -0.711066       0.000512       0.030896      -0.021887       0.037866       0.000843      -0.002694      -0.008458      -0.015282      -0.000491      -0.008793      -0.004543       0.013336              1.900648       1.570340       0.263494      -0.064040       2.193288      -0.418335       1.938315          -0.000000
          150              H      29.202053      14.517990       4.876589       0.110753       1.138960 0.81061365E+01  0.78957058E+02                                 1.743404                            1.621849      -0.855163       2.483331                    0.999293       3.241138       8.714811       0.516762       1.216854      -0.725964      -0.042222      -0.021858       0.020453       0.051757       0.012006      -0.002096      -0.000862       0.029819      -0.002694      -0.018694      -0.001144       0.019839              1.801000       1.876634       0.325222      -0.350940       1.780298      -0.378277       1.746068           0.000713
          151              H      28.951392      14.931098       2.656913       0.152973       0.948683 0.68317433E+01  0.64901862E+02                                 1.639351                            1.565222      -0.996001       2.432443                    0.998729       3.322376       9.349706       0.479434       1.344781      -0.695573      -0.032165      -0.010721      -0.016465       0.037692       0.014640      -0.001912      -0.003537       0.010293       0.017919      -0.018635       0.004494       0.014141              1.649053       1.895490       0.085139       0.361201       1.434953      -0.002667       1.616715           0.000351
          152              H      31.442055      16.469071       0.576781       0.152168       1.012669 0.76289072E+01  0.73051724E+02                                 1.599104                            1.561061      -0.785461       2.507553                    0.999925       3.149616       8.345105       0.533985       1.197867      -0.730203       0.008052       0.002330       0.000422       0.008393       0.002009       0.002126      -0.000585       0.005250       0.009649      -0.005109       0.000561       0.004548              1.593345       1.814714       0.154248      -0.262009       1.417273      -0.103741       1.548047           0.000046
          153              H      29.899348      16.680887       0.774003       0.179890       0.888791 0.64268568E+01  0.60583944E+02                                 1.620625                            1.551844      -1.110835       2.382161                    0.997038       3.383886       9.721909       0.462400       1.405170      -0.682821      -0.015963       0.005667       0.000710       0.016954      -0.005316      -0.002707      -0.004223       0.005433      -0.006254      -0.008719       0.001705       0.007014              1.665543       1.831627      -0.526530       0.131039       1.754801      -0.097368       1.410201          -0.000239
          154              H      30.455360      15.260006       0.411189       0.183440       0.807361 0.57218912E+01  0.52344381E+02                                 1.517633                            1.463523      -0.868689       2.501695                    0.998977       3.230092       9.113500       0.476963       1.403753      -0.683644      -0.006958      -0.015590      -0.005694       0.017997       0.002886      -0.002067       0.003110      -0.009156      -0.005016      -0.006453      -0.000528       0.006981              1.531945       1.266855       0.012790       0.048101       1.752235       0.365212       1.576746          -0.000206
          155              H      32.663459      16.432233       2.627144       0.120515       1.083176 0.81521263E+01  0.79830752E+02                                 1.695313                            1.636195      -0.972426       2.414992                    0.998874       3.374514       9.215355       0.507898       1.231489      -0.720956       0.021399       0.014405      -0.013464       0.029098       0.006818       0.001884      -0.006576       0.015008       0.018308      -0.015355       0.006849       0.008507              1.689462       1.951696       0.259515      -0.228920       1.502492      -0.145488       1.614196           0.000477
          156              H      32.845758      15.850724       4.839377       0.089094       1.080582 0.78640338E+01  0.77664666E+02                                 1.797066                            1.681674      -1.208604       2.296078                    0.995222       3.805613      11.049473       0.459895       1.348558      -0.692571       0.039805       0.007510       0.021142       0.045692       0.004006       0.003936      -0.004421       0.025225      -0.002064      -0.014700       0.000391       0.014310              1.834660       2.247228       0.168828       0.442118       1.532814       0.030572       1.723939           0.000462
          157              H      17.140682       9.272568       9.280590       0.118033       1.174859 0.86699459E+01  0.86856365E+02                                 1.825760                            1.709354      -1.380193       2.222884                    0.994251       3.690193      10.441050       0.483773       1.263802      -0.711045      -0.000513      -0.010337       0.036425       0.037867       0.002256      -0.001695      -0.004102      -0.002958       0.036490      -0.008792      -0.004547       0.013338              1.900788       1.570445      -0.027461      -0.269806       1.703823      -0.245262       2.428096          -0.000000
          158              H      16.372747       9.437022      12.062162       0.110751       1.139065 0.81070901E+01  0.78969305E+02                                 1.743571                            1.621991      -0.855184       2.483320                    0.999293       3.241311       8.715669       0.516713       1.216924      -0.725948       0.042220       0.011995      -0.027426       0.051755      -0.002030      -0.012018      -0.004932       0.018306      -0.037224      -0.018693      -0.001146       0.019838              1.801180       1.876822       0.222495      -0.423670       1.512244      -0.283505       2.014475           0.000714
          159              H      16.623408       7.481994      13.191536       0.152973       0.948690 0.68318139E+01  0.64902711E+02                                 1.639359                            1.565229      -0.995998       2.432444                    0.998729       3.322400       9.349791       0.479433       1.344780      -0.695573       0.032165      -0.019097      -0.004620       0.037691      -0.003078      -0.014440      -0.007184      -0.000024      -0.013025      -0.018636       0.004495       0.014141              1.649060       1.895497      -0.368924       0.040131       1.594851      -0.059198       1.456832           0.000351
          160              H      14.132745       6.033485      15.334928       0.152168       1.012668 0.76288923E+01  0.73051576E+02                                 1.599105                            1.561061      -0.785461       2.507554                    0.999925       3.149621       8.345129       0.533984       1.197869      -0.730202      -0.008052       0.001174       0.002056       0.008393      -0.002675      -0.001186      -0.002796      -0.001004      -0.009114      -0.005109       0.000561       0.004548              1.593346       1.814715       0.195610      -0.232763       1.468313      -0.121787       1.497010           0.000046
          161              H      15.675452       6.290033      15.468890       0.179890       0.888779 0.64267550E+01  0.60582893E+02                                 1.620629                            1.551848      -1.110835       2.382161                    0.997038       3.383871       9.721937       0.462392       1.405199      -0.682816       0.015963       0.002558       0.005107       0.016954       0.004323       0.004110      -0.003155       0.008452       0.002803      -0.008718       0.001705       0.007014              1.665548       1.831631       0.051965       0.540098       1.387295       0.032566       1.777718          -0.000239
          162              H      15.119440       5.474341      14.250208       0.183440       0.807365 0.57219290E+01  0.52344816E+02                                 1.517639                            1.463528      -0.868694       2.501692                    0.998977       3.230101       9.113535       0.476962       1.403753      -0.683644       0.006958      -0.010565      -0.012800       0.017996       0.000986      -0.003410       0.004646      -0.004812       0.008015      -0.006453      -0.000528       0.006981              1.531951       1.266859      -0.049612       0.003976       1.825803       0.339205       1.503191          -0.000206
          163              H      12.911341       7.954306      14.616743       0.120515       1.083173 0.81520913E+01  0.79830334E+02                                 1.695310                            1.636192      -0.972423       2.414994                    0.998874       3.374514       9.215354       0.507898       1.231490      -0.720956      -0.021399      -0.007893       0.018070       0.029099      -0.004050      -0.005801      -0.010350       0.004334      -0.013714      -0.015356       0.006849       0.008507              1.689459       1.951693       0.129323      -0.320980       1.510338      -0.148263       1.606347           0.000477
          164              H      12.729042       9.846184      13.331080       0.089094       1.080584 0.78640486E+01  0.77664786E+02                                 1.797062                            1.681670      -1.208598       2.296082                    0.995222       3.805614      11.049445       0.459898       1.348549      -0.692572      -0.039805       0.022436       0.000033       0.045692      -0.005047      -0.002465      -0.007078       0.017710      -0.024608      -0.014701       0.000391       0.014310              1.834656       2.247223      -0.473106      -0.011802       1.721914      -0.036285       1.534831           0.000462
          165              H      25.011450      19.016133       6.530648       0.118032       1.174829 0.86696286E+01  0.86851784E+02                                 1.825669                            1.709275      -1.380209       2.222875                    0.994251       3.690138      10.440571       0.483808       1.263731      -0.711060       0.035708      -0.009984      -0.007687       0.037866      -0.003786      -0.005967       0.001916       0.014063      -0.020448      -0.008792      -0.004544       0.013336              1.900688       2.417769      -0.093979      -0.316821       1.498086       0.127064       1.786208          -0.000000
          166              H      27.187647      18.038619       4.898916       0.110752       1.139010 0.81065961E+01  0.78962938E+02                                 1.743481                            1.621915      -0.855170       2.483326                    0.999293       3.241224       8.715222       0.516740       1.216884      -0.725957      -0.029319      -0.019445       0.037960       0.051756       0.009973      -0.003531      -0.009444       0.005545       0.044275      -0.018693      -0.001145       0.019839              1.801083       2.114229       0.157724      -0.469421       1.507773      -0.197953       1.781248           0.000714
          167              H      29.238513      18.664859       5.648731       0.152974       0.948683 0.68317495E+01  0.64901982E+02                                 1.639355                            1.565226      -0.995978       2.432455                    0.998729       3.322387       9.349763       0.479432       1.344787      -0.695572       0.007254      -0.003661       0.036805       0.037691       0.010247      -0.005017      -0.000591       0.018624       0.028241      -0.018634       0.004494       0.014141              1.649057       1.558645      -0.072658       0.249623       1.365031      -0.097038       2.023494           0.000351
          168              H      31.824883      20.058112       3.583484       0.152168       1.012679 0.76289912E+01  0.73052695E+02                                 1.599110                            1.561065      -0.785465       2.507551                    0.999925       3.149634       8.345149       0.533987       1.197861      -0.730204       0.001001       0.002897      -0.007814       0.008393       0.002375       0.002385      -0.000609       0.005183       0.007846      -0.005109       0.000561       0.004548              1.593350       1.602270       0.197030      -0.231761       1.537494      -0.221357       1.640287           0.000045
          169              H      31.786144      18.933248       4.677507       0.179890       0.888796 0.64268980E+01  0.60584453E+02                                 1.620633                            1.551851      -1.110837       2.382160                    0.997038       3.383897       9.721963       0.462398       1.405174      -0.682820       0.002692      -0.013329       0.010126       0.016954      -0.001804      -0.000223      -0.006471      -0.000925      -0.014969      -0.008718       0.001704       0.007015              1.665552       1.616875      -0.396423       0.223043       1.976639      -0.251727       1.403142          -0.000239
          170              H      31.262034      20.372548       5.014272       0.183440       0.807372 0.57219794E+01  0.52345324E+02                                 1.517638                            1.463526      -0.868687       2.501696                    0.998977       3.230109       9.113523       0.476967       1.403738      -0.683647      -0.004352       0.009060       0.014928       0.017997       0.000055      -0.004068       0.004972      -0.003888       0.001792      -0.006453      -0.000528       0.006981              1.531950       1.290920       0.013440       0.048561       1.744973       0.376292       1.559957          -0.000206
          171              H      30.129500      19.821299       1.920122       0.120515       1.083174 0.81520967E+01  0.79830347E+02                                 1.695306                            1.636189      -0.972419       2.414996                    0.998874       3.374506       9.215310       0.507900       1.231484      -0.720958       0.019310       0.009099      -0.019775       0.029098       0.006006       0.001310      -0.005162       0.019008       0.016527      -0.015355       0.006849       0.008506              1.689455       1.714123       0.197816      -0.272546       1.510433      -0.232289       1.843810           0.000477
          172              H      27.987485      19.271365       1.307990       0.089094       1.080590 0.78641068E+01  0.77665492E+02                                 1.797067                            1.681675      -1.208606       2.296077                    0.995222       3.805626      11.049483       0.459898       1.348546      -0.692573      -0.012926       0.008009      -0.043087       0.045692       0.002734       0.003036      -0.010189       0.008911       0.029017      -0.014701       0.000390       0.014310              1.834661       1.631406      -0.070255       0.273060       1.462018      -0.162122       2.410559           0.000463
          173              H      28.974179      10.207982       9.280590       0.118032       1.174822 0.86695649E+01  0.86850972E+02                                 1.825661                            1.709268      -1.380202       2.222879                    0.994251       3.690123      10.440513       0.483809       1.263731      -0.711061       0.009208       0.004725       0.036425       0.037866       0.000150       0.004398       0.000584       0.005389       0.036487      -0.008792      -0.004544       0.013336              1.900679       1.646612       0.071477       0.347277       1.627484      -0.111015       2.427942          -0.000000
          174              H      29.215726       9.460704      12.062162       0.110752       1.139008 0.81065740E+01  0.78962686E+02                                 1.743481                            1.621915      -0.855166       2.483329                    0.999293       3.241222       8.715221       0.516739       1.216886      -0.725956      -0.031500       0.030566      -0.027426       0.051756      -0.006913       0.010280      -0.007942      -0.012667      -0.037230      -0.018693      -0.001146       0.019839              1.801083       1.795978      -0.269093       0.457317       1.592913      -0.225138       2.014356           0.000714
          175              H      30.783499      10.655297      13.191536       0.152974       0.948685 0.68317690E+01  0.64902197E+02                                 1.639356                            1.565227      -0.995980       2.432454                    0.998729       3.322388       9.349760       0.479432       1.344784      -0.695572       0.000456       0.037404      -0.004620       0.037691       0.001548       0.013440      -0.008913      -0.005319      -0.013026      -0.018634       0.004494       0.014141              1.649057       1.350512       0.054278       0.031200       2.139832       0.064352       1.456828           0.000351
          176              H      33.283276       9.222575      15.334928       0.152168       1.012678 0.76289857E+01  0.73052631E+02                                 1.599109                            1.561065      -0.785466       2.507551                    0.999925       3.149634       8.345149       0.533987       1.197861      -0.730204       0.003009      -0.007561       0.002056       0.008393       0.001771       0.003014       0.000371      -0.004131      -0.009115      -0.005109       0.000561       0.004548              1.593350       1.724321      -0.247803       0.221852       1.558716      -0.140686       1.497013           0.000046
          177              H      32.289746      10.430324      15.468890       0.179890       0.888798 0.64269186E+01  0.60584701E+02                                 1.620636                            1.551854      -1.110841       2.382158                    0.997038       3.383903       9.721987       0.462398       1.405174      -0.682820      -0.010197       0.012546       0.005106       0.016954      -0.005822       0.000677       0.005137       0.003262       0.002803      -0.008718       0.001704       0.007015              1.665555       1.543388      -0.218389      -0.298256       1.675552       0.451459       1.777725          -0.000239
          178              H      33.274161      10.356649      14.250208       0.183440       0.807370 0.57219640E+01  0.52345147E+02                                 1.517635                            1.463524      -0.868684       2.501697                    0.998977       3.230104       9.113505       0.476967       1.403738      -0.683647       0.005671       0.011308      -0.012801       0.017997       0.001590      -0.002319      -0.005276       0.004114       0.008015      -0.006453      -0.000528       0.006981              1.531948       1.643096       0.266836      -0.295749       1.449558      -0.166160       1.503190          -0.000206
          179              H      32.230499       7.204396      14.616743       0.120515       1.083175 0.81521036E+01  0.79830427E+02                                 1.695307                            1.636189      -0.972420       2.414995                    0.998874       3.374507       9.215312       0.507900       1.231484      -0.720958       0.017535      -0.014586       0.018069       0.029098       0.000148       0.011863       0.000151      -0.009181      -0.013713      -0.015355       0.006849       0.008506              1.689456       1.732670      -0.255774       0.288888       1.729354      -0.203845       1.606343           0.000477
          180              H      30.683234       6.100582      13.331080       0.089094       1.080585 0.78640623E+01  0.77664946E+02                                 1.797062                            1.681671      -1.208600       2.296080                    0.995222       3.805617      11.049451       0.459898       1.348547      -0.692573       0.000472      -0.045690       0.000033       0.045692      -0.005146       0.007362       0.001404      -0.017596      -0.024609      -0.014700       0.000390       0.014310              1.834656       1.443519       0.009089       0.037324       2.525618       0.007923       1.534830           0.000463
          181              H      16.600621      12.152485       6.530648       0.118033       1.174861 0.86699623E+01  0.86856571E+02                                 1.825762                            1.709356      -1.380196       2.222882                    0.994251       3.690197      10.441064       0.483773       1.263802      -0.711045      -0.009209       0.035916      -0.007687       0.037867      -0.004199       0.001323      -0.006127      -0.013592      -0.020446      -0.008792      -0.004547       0.013338              1.900790       1.646697      -0.351272       0.048372       2.269366      -0.337936       1.786305          -0.000000
          182              H      16.359074      14.525883       4.898916       0.110751       1.139063 0.81070718E+01  0.78969057E+02                                 1.743566                            1.621988      -0.855183       2.483320                    0.999293       3.241307       8.715645       0.516715       1.216921      -0.725948       0.031498      -0.015668       0.037960       0.051755      -0.007389       0.009943       0.001663       0.014497       0.044278      -0.018693      -0.001145       0.019838              1.801176       1.796070      -0.341495       0.406175       1.826119      -0.307580       1.781338           0.000714
          183              H      14.791301      15.988865       5.648731       0.152973       0.948688 0.68317911E+01  0.64902450E+02                                 1.639357                            1.565228      -0.995996       2.432445                    0.998729       3.322397       9.349784       0.479433       1.344782      -0.695573      -0.000456       0.008113       0.036805       0.037691      -0.013189       0.003020      -0.004050       0.008436       0.028242      -0.018636       0.004495       0.014141              1.649058       1.350513      -0.047509      -0.040773       1.573168       0.264699       2.023493           0.000351
          184              H      12.291524      17.532101       3.583484       0.152168       1.012668 0.76288993E+01  0.73051661E+02                                 1.599106                            1.561062      -0.785463       2.507552                    0.999925       3.149623       8.345136       0.533984       1.197869      -0.730202      -0.003009      -0.000581      -0.007814       0.008393      -0.003432      -0.000666       0.002370       0.001522       0.007846      -0.005109       0.000561       0.004548              1.593347       1.724317      -0.126564       0.307580       1.415441      -0.090032       1.640282           0.000046
          185              H      13.285054      18.060984       4.677507       0.179890       0.888778 0.64267459E+01  0.60582779E+02                                 1.620628                            1.551847      -1.110832       2.382163                    0.997038       3.383867       9.721920       0.462392       1.405199      -0.682816       0.010197       0.008996       0.010126       0.016954       0.001302       0.005715       0.003042      -0.002662      -0.014969      -0.008718       0.001705       0.007014              1.665546       1.543381       0.353990       0.106479       2.050120       0.319022       1.403138          -0.000239
          186              H      12.300639      16.887441       5.014272       0.183440       0.807364 0.57219135E+01  0.52344630E+02                                 1.517635                            1.463525      -0.868690       2.501694                    0.998977       3.230097       9.113515       0.476963       1.403751      -0.683644      -0.005671      -0.008299       0.014928       0.017997       0.001655      -0.002272      -0.006009       0.002039       0.001792      -0.006453      -0.000528       0.006981              1.531948       1.643097       0.189889      -0.350157       1.392793      -0.146089       1.559954          -0.000206
          187              H      13.344301      16.182263       1.920122       0.120515       1.083175 0.81521105E+01  0.79830571E+02                                 1.695312                            1.636194      -0.972425       2.414993                    0.998874       3.374518       9.215369       0.507898       1.231490      -0.720956      -0.017535       0.012174      -0.019775       0.029099      -0.011235       0.003815       0.003716       0.000899       0.016528      -0.015356       0.006849       0.008507              1.689462       1.732676      -0.187110       0.337443       1.491892      -0.119888       1.843817           0.000477
          188              H      14.891566      14.602190       1.307990       0.089094       1.080588 0.78640903E+01  0.77665299E+02                                 1.797066                            1.681674      -1.208603       2.296079                    0.995222       3.805622      11.049474       0.459898       1.348548      -0.692573      -0.000473      -0.015199      -0.043088       0.045692      -0.005226       0.007306       0.007724       0.000279       0.029017      -0.014701       0.000391       0.014310              1.834660       1.443522      -0.038220       0.003874       1.649902       0.317536       2.410557           0.000463
          189              H      24.471389      11.560451      15.751699       0.118033       1.174820 0.86695219E+01  0.86850196E+02                                 1.825637                            1.709247      -1.380201       2.222879                    0.994251       3.690093      10.440314       0.483821       1.263706      -0.711066       0.027013      -0.025637      -0.006851       0.037866      -0.010241      -0.002951       0.000122       0.004082      -0.015546      -0.008793      -0.004543       0.013336              1.900653       2.265751      -0.417759       0.001331       1.985995      -0.018864       1.450214          -0.000000
          190              H      27.173975      10.607934      15.374001       0.110753       1.138958 0.81061092E+01  0.78956695E+02                                 1.743399                            1.621844      -0.855161       2.483331                    0.999293       3.241131       8.714776       0.516764       1.216851      -0.725965      -0.040040       0.010738      -0.030988       0.051757       0.004613       0.018432      -0.001578       0.005337      -0.004339      -0.018695      -0.001144       0.019839              1.800995       2.086027      -0.406187       0.360327       1.654453      -0.144326       1.662504           0.000714
          191              H      27.406406       8.373992      15.714487       0.152973       0.948680 0.68317198E+01  0.64901580E+02                                 1.639348                            1.565219      -0.995995       2.432446                    0.998729       3.322369       9.349681       0.479434       1.344781      -0.695573      -0.025367      -0.023022      -0.015720       0.037692       0.000137       0.012443      -0.005904       0.003193      -0.033132      -0.018635       0.004494       0.014141              1.649050       1.623817       0.248756       0.168718       1.824152       0.272588       1.499181           0.000351
          192              H      29.983661       6.875489      17.716475       0.152168       1.012667 0.76288836E+01  0.73051438E+02                                 1.599101                            1.561058      -0.785460       2.507554                    0.999925       3.149613       8.345092       0.533986       1.197866      -0.730203       0.006044       0.002334       0.005335       0.008393       0.001617       0.002905       0.000009      -0.005155      -0.008379      -0.005109       0.000561       0.004548              1.593342       1.650213      -0.125142       0.308582       1.441775      -0.125540       1.688038           0.000046
          193              H      29.395746       6.580787      16.291268       0.179891       0.888790 0.64268439E+01  0.60583783E+02                                 1.620622                            1.551842      -1.110830       2.382164                    0.997038       3.383880       9.721884       0.462401       1.405169      -0.682821      -0.003074      -0.004884      -0.015942       0.016954      -0.004826       0.001382       0.002676      -0.003699       0.018424      -0.008719       0.001705       0.007014              1.665541       1.318018      -0.094394      -0.210576       1.607483       0.395838       2.071121          -0.000239
          194              H      28.443233       6.636044      17.535999       0.183439       0.807363 0.57219063E+01  0.52344559E+02                                 1.517636                            1.463525      -0.868692       2.501693                    0.998977       3.230096       9.113518       0.476963       1.403754      -0.683644      -0.016980      -0.004778       0.003566       0.017996       0.000724      -0.002931      -0.003318       0.009652      -0.004789      -0.006453      -0.000528       0.006980              1.531948       1.641969       0.252943      -0.305572       1.465977      -0.172363       1.487899          -0.000206
          195              H      30.562461       9.167318      18.047659       0.120515       1.083174 0.81521091E+01  0.79830543E+02                                 1.695311                            1.636194      -0.972424       2.414993                    0.998874       3.374510       9.215342       0.507898       1.231490      -0.720956       0.023175      -0.008918       0.015170       0.029099      -0.001179       0.010926       0.000273      -0.008837      -0.021121      -0.015356       0.006849       0.008507              1.689460       1.839538      -0.118615       0.385875       1.535359      -0.097474       1.693483           0.000477
          196              H      30.150009      11.402575      17.733220       0.089094       1.080585 0.78640688E+01  0.77665098E+02                                 1.797070                            1.681677      -1.208609       2.296076                    0.995222       3.805621      11.049502       0.459895       1.348557      -0.692571       0.026406       0.030171       0.021913       0.045692       0.002554       0.012807       0.005586      -0.005767      -0.002341      -0.014701       0.000391       0.014310              1.834664       1.857631       0.364634       0.288734       1.977047       0.348287       1.669315           0.000463
          197              H      21.103411      18.704328       5.648731       0.118032       1.174534 0.86670520E+01  0.86820458E+02                                 1.825423                            1.709064      -1.380212       2.222874                    0.994251       3.690145      10.440628       0.483814       1.263795      -0.711044      -0.027013      -0.015004      -0.021887       0.037866       0.006194       0.008671       0.001896       0.009102      -0.000490      -0.008792      -0.004544       0.013335              1.900421       2.265446       0.137970       0.394227       1.497738       0.153675       1.938078          -0.000000
          198              H      18.400826      18.030725       4.876589       0.110752       1.139021 0.81067027E+01  0.78964324E+02                                 1.743501                            1.621933      -0.855174       2.483325                    0.999293       3.241240       8.715316       0.516733       1.216895      -0.725955       0.040040      -0.025635       0.020453       0.051756      -0.018914       0.001794      -0.001383       0.005888      -0.002693      -0.018693      -0.001144       0.019837              1.801103       2.086161      -0.204343       0.503111       1.570982      -0.114793       1.746167           0.000714
          199              H      18.168394      17.607092       2.656913       0.152973       0.948694 0.68318552E+01  0.64903275E+02                                 1.639371                            1.565240      -0.995993       2.432447                    0.998729       3.322415       9.349880       0.479428       1.344791      -0.695571       0.025367      -0.022495      -0.016466       0.037691      -0.011777       0.004018       0.000113       0.020211       0.017918      -0.018635       0.004495       0.014140              1.649072       1.623839      -0.241992      -0.178294       1.706644       0.314147       1.616734           0.000351
          200              H      15.591139      18.995082       0.576781       0.152168       1.012689 0.76290861E+01  0.73053838E+02                                 1.599121                            1.561076      -0.785471       2.507548                    0.999925       3.149644       8.345192       0.533985       1.197862      -0.730204      -0.006044       0.005808       0.000422       0.008393      -0.003278      -0.000557       0.002134       0.000854       0.009649      -0.005109       0.000560       0.004548              1.593362       1.650236      -0.249226       0.220853       1.581788      -0.175040       1.548064           0.000046
          201              H      16.179054      17.553151       0.774003       0.179890       0.888793 0.64268701E+01  0.60584114E+02                                 1.620629                            1.551847      -1.110830       2.382164                    0.997038       3.383891       9.721934       0.462399       1.405173      -0.682820       0.003074      -0.016658       0.000710       0.016954       0.000305       0.005010      -0.000233      -0.011925      -0.006255      -0.008718       0.001704       0.007014              1.665547       1.318022       0.230000       0.018804       2.268417       0.162166       1.410203          -0.000239
          202              H      17.131567      18.745112       0.411189       0.183440       0.807372 0.57219830E+01  0.52345375E+02                                 1.517639                            1.463528      -0.868693       2.501693                    0.998977       3.230111       9.113536       0.476966       1.403740      -0.683646       0.016980       0.001769      -0.005694       0.017996       0.002521      -0.001660      -0.003345       0.009575      -0.005016      -0.006452      -0.000528       0.006980              1.531952       1.641975       0.203784      -0.340334       1.377129      -0.140951       1.576751          -0.000206
          203              H      15.012339      20.071269       2.627144       0.120515       1.083152 0.81518205E+01  0.79826384E+02                                 1.695229                            1.636117      -0.972420       2.414994                    0.998874       3.374432       9.214816       0.507936       1.231417      -0.720973      -0.023174       0.011330      -0.013464       0.029098      -0.009907       0.004752       0.004919       0.004303       0.018304      -0.015353       0.006848       0.008505              1.689378       1.839447      -0.324245       0.240439       1.614570      -0.125498       1.614117           0.000477
          204              H      15.424791      20.519899       4.839377       0.089095       1.080590 0.78640804E+01  0.77664974E+02                                 1.797049                            1.681657      -1.208601       2.296080                    0.995222       3.805591      11.049274       0.459908       1.348523      -0.692578      -0.026406       0.030717       0.021141       0.045692      -0.012926       0.001859       0.005618      -0.005675      -0.002063      -0.014700       0.000390       0.014310              1.834643       1.857610      -0.393763      -0.247533       1.922399       0.367595       1.723919           0.000462
          205              C      18.329273      20.521215      15.339580       0.577282      26.040300 0.26690401E+03  0.56198554E+04                                 8.101545                            5.807282      -0.165293       1.990075                    0.999421      23.034449      65.114153       0.613923       0.473829      -1.018384       0.013920      -0.063141       0.000547       0.064660       0.080067       0.038436       0.003262       0.068023      -0.096926      -0.079246      -0.031989       0.111236             10.020096       7.556184      -4.328799      -0.422294      12.373097      -2.298162      10.131007           0.001011
          206              C      40.224546      21.681996      15.726395      -0.017907      38.724704 0.43447030E+03  0.10128906E+05                                 9.851955                            6.874579       0.066940       2.023916                    0.999322      27.147760      75.653885       0.644081       0.407909      -1.078562      -0.047397       0.020809      -0.002969       0.051849       0.008277       0.004902      -0.001923      -0.001031       0.026986      -0.013848       0.003266       0.010582             12.390816       9.555937      -5.866198      -2.176248      15.496599      -1.475193      12.119911           0.003783
          207              C      39.672180      21.740147      17.003872      -0.134800      36.694990 0.46079810E+03  0.11052748E+05                                 9.753094                            7.286050      -0.202044       1.895903                    0.999308      30.612005      90.503768       0.591074       0.432021      -1.048673      -0.032854      -0.000443      -0.021689       0.039370       0.034139       0.027073      -0.011952      -0.001482      -0.066246      -0.050866       0.003822       0.047044             11.620930       9.353379      -4.826612      -3.599440      12.556288       0.995562      12.953122          -0.000105
          208              C       7.125164      11.407311       0.234992       0.095600      24.887604 0.32092169E+03  0.70074602E+04                                 7.442678                            6.016791       0.283128       2.109028                    0.999761      25.657971      71.553824       0.663105       0.423021      -1.057903       0.040423      -0.013394      -0.003388       0.042719      -0.003222       0.010091       0.008249      -0.000686      -0.121449      -0.043300       0.019808       0.023491              8.047327       7.856571      -1.090407      -1.123951       5.995700      -2.331763      10.289711          -0.000792
          209              C      29.749862      11.152605       1.572565      -0.195425      29.706438 0.43899336E+03  0.10339416E+05                                 8.316401                            7.010785       0.206220       2.056123                    0.998770      29.034004      83.375359       0.619386       0.419862      -1.062669      -0.016988       0.002992      -0.011000       0.020458      -0.001316      -0.012534      -0.002853       0.000907       0.021995      -0.012412      -0.003384       0.015796              8.793363       8.079010      -0.920775      -0.793219       6.423503      -2.556960      11.877576           0.004574
          210              C       7.983793      10.555309       2.301170       0.250318      26.775891 0.36452272E+03  0.81797011E+04                                 7.988784                            6.529594       0.057876       2.051709                    0.999031      24.497820      68.233184       0.622321       0.438610      -1.053166      -0.012464      -0.015027       0.062537       0.065514       0.002289      -0.008080      -0.005471       0.006054       0.097066      -0.020140      -0.014232       0.034372              8.666433       7.694447      -0.744345      -1.387512       5.386442      -2.069388      12.918409          -0.006078
          211              C       7.840916      10.242057       3.751122      -0.528647      28.189805 0.44868276E+03  0.10635416E+05                                 7.857055                            6.832927       0.179657       2.022168                    0.997272      32.074789      92.685459       0.662195       0.390216      -1.081289      -0.006315       0.019752      -0.053258       0.057153      -0.016774       0.001149      -0.015198       0.033335       0.078868      -0.039634       0.008342       0.031292              8.418948       6.802790       1.092715      -0.517231       7.032277      -0.725049      11.421778           0.000015
          212              C       9.156661      10.283631       1.593590      -0.243676      30.856395 0.45955835E+03  0.10933868E+05                                 8.408850                            7.074160       0.356758       2.077486                    0.999805      30.291790      87.050898       0.630424       0.408357      -1.071495       0.008871      -0.009358      -0.019849       0.023669      -0.012952       0.016807      -0.013403       0.004552       0.041748      -0.020126      -0.011766       0.031892              8.772288       9.068351      -0.974062      -1.835639       5.639948      -1.564699      11.608566           0.003963
          213              C       9.251001      10.611223       0.250062       0.083811      25.721159 0.35727560E+03  0.80636766E+04                                 7.786437                            6.481277       0.011298       2.011257                    0.999597      27.027970      78.213801       0.615499       0.440909      -1.040476      -0.050571       0.007800      -0.007586       0.051729       0.003111      -0.007539       0.020851      -0.012566      -0.110012      -0.044263       0.013192       0.031071              8.253448       8.457242      -1.265030      -1.004472       5.862714      -1.991131      10.440389          -0.003099
          214              C      22.110614       2.826765       7.458893       0.577281      26.040402 0.26690634E+03  0.56198867E+04                                 8.101429                            5.807222      -0.165274       1.990081                    0.999421      23.034166      65.112116       0.613943       0.473815      -1.018397      -0.036901       0.049874       0.018219       0.064661       0.003893      -0.015428      -0.003699       0.048329       0.328423      -0.079246      -0.031996       0.111242             10.019925      13.044897      -2.732231       0.706575      12.386660      -0.362415       4.628218           0.001010
          215              C      33.858658      21.089962       7.511175      -0.017907      38.723761 0.43446343E+03  0.10128668E+05                                 9.851646                            6.874436       0.066944       2.023917                    0.999322      27.147496      75.651939       0.644102       0.407899      -1.078573       0.014438      -0.039838       0.029881       0.051850       0.004918       0.002527       0.004866       0.018172       0.015651      -0.013850       0.003270       0.010580             12.390331      14.635621      -2.630580       0.111599      17.538532      -0.401161       4.996840           0.003784
          216              C      32.849176      20.130077       7.508942      -0.134800      36.694515 0.46079496E+03  0.11052611E+05                                 9.752898                            7.285970      -0.202036       1.895906                    0.999308      30.611617      90.501249       0.591086       0.432015      -1.048681       0.017453      -0.008448       0.034266       0.039372      -0.017673      -0.009565       0.004566       0.045239       0.132929      -0.050875       0.003813       0.047062             11.620620      11.881899       0.511616       0.175264      17.876871       0.008347       5.103091          -0.000105
          217              C      17.787844       2.976221       7.332373       0.095599      24.887528 0.32092124E+03  0.70074395E+04                                 7.442646                            6.016784       0.283153       2.109036                    0.999761      25.657867      71.553199       0.663107       0.423021      -1.057905      -0.004967       0.033865      -0.025562       0.042719      -0.027092      -0.006785      -0.004542      -0.036864       0.056862      -0.043304       0.019813       0.023491              8.047276      11.056659       1.184566       0.484611       7.555809      -1.751883       5.529359          -0.000791
          218              C      27.942366      22.156018       7.139431      -0.195425      29.706344 0.43899255E+03  0.10339388E+05                                 8.316369                            7.010772       0.206227       2.056125                    0.998770      29.033952      83.375073       0.619388       0.419861      -1.062670       0.010709      -0.006617       0.016127       0.020459       0.009098      -0.005169      -0.002669       0.001430      -0.032905      -0.012406      -0.003384       0.015791              8.793312      12.470138       1.470379       0.897537       7.720802      -1.463071       6.188995           0.004574
          219              C      15.608913       3.065947       6.344217       0.250319      26.775812 0.36452193E+03  0.81796719E+04                                 7.988739                            6.529569       0.057877       2.051709                    0.999031      24.497776      68.232819       0.622325       0.438608      -1.053168      -0.059737      -0.026658      -0.003585       0.065514       0.022928       0.006513       0.001883       0.026856      -0.041370      -0.020140      -0.014227       0.034367              8.666369      12.358659       2.741806       1.077540       7.857100      -1.293799       5.783350          -0.006078
          220              C      14.244176       2.508777       6.125227      -0.528646      28.189965 0.44868597E+03  0.10635494E+05                                 7.857005                            6.832889       0.179653       2.022166                    0.997272      32.075005      92.685603       0.662206       0.390209      -1.081295       0.054889       0.008292       0.013598       0.057153       0.011321       0.021014      -0.017999       0.025412      -0.055229      -0.039628       0.008344       0.031284              8.418885      10.642059       2.100221       0.195185       6.915852       0.673541       7.698744           0.000016
          221              C      16.029797       4.257777       5.750505      -0.243674      30.856072 0.45955198E+03  0.10933671E+05                                 8.408763                            7.074092       0.356793       2.077498                    0.999805      30.291595      87.049932       0.630430       0.408355      -1.071497       0.010804       0.020715       0.003783       0.023668      -0.006982       0.021026      -0.004753       0.029008      -0.025953      -0.020114      -0.011771       0.031885              8.772193      11.094099       2.412103       0.558729       8.874589      -1.992054       6.347891           0.003962
          222              C      17.315917       4.727194       5.966891       0.083810      25.721060 0.35727419E+03  0.80636339E+04                                 7.786410                            6.481262       0.011319       2.011264                    0.999597      27.027873      78.213377       0.615500       0.440909      -1.040477       0.010697      -0.030823       0.040142       0.051728      -0.013326      -0.019161       0.004958      -0.057529       0.042846      -0.044268       0.013193       0.031075              8.253410      10.791689       1.271901       0.789370       8.013882      -1.926294       5.954660          -0.003098
          223              C      23.464186       7.974567       0.178802       0.577282      26.040404 0.26690645E+03  0.56198884E+04                                 8.101421                            5.807219      -0.165283       1.990078                    0.999421      23.034153      65.112023       0.613944       0.473815      -1.018397       0.036901       0.033801       0.040948       0.064660       0.013245      -0.008816      -0.062079      -0.116793      -0.166941      -0.079248      -0.031995       0.111243             10.019904      13.044870       0.244583       2.811462       5.262469       2.156361      11.752372           0.001011
          224              C      34.503542      14.111591      17.380082      -0.017907      38.723781 0.43446406E+03  0.10128685E+05                                 9.851642                            6.874439       0.066942       2.023917                    0.999322      27.147499      75.651915       0.644103       0.407898      -1.078573      -0.014438       0.014893      -0.047520       0.051850      -0.004025      -0.003797      -0.001530       0.000080      -0.038622      -0.013851       0.003268       0.010583             12.390314      14.635545       0.771635       2.517257       6.138220       3.629472      16.397177           0.003782
          225              C      35.513024      13.789525      16.475838      -0.134800      36.695524 0.46081199E+03  0.11053120E+05                                 9.753134                            7.286153      -0.202043       1.895904                    0.999308      30.611664      90.501741       0.591073       0.432020      -1.048678      -0.017453       0.029490      -0.019387       0.039372       0.014902       0.013470      -0.024444      -0.036817      -0.113235      -0.050871       0.003812       0.047058             11.620927      11.881945      -0.335835      -0.424122       6.527853       4.021099      16.452983          -0.000103
          226              C       4.999556       7.905101       0.361883       0.095600      24.887600 0.32092236E+03  0.70074738E+04                                 7.442673                            6.016803       0.283132       2.109029                    0.999761      25.657934      71.553564       0.663104       0.423022      -1.057903       0.004967      -0.012811       0.040449       0.042719       0.015422       0.023277      -0.006675      -0.042898       0.038755      -0.043299       0.019812       0.023486              8.047306      11.056712      -0.851746      -0.955293       4.653414      -0.725731       8.431791          -0.000789
          227              C      17.632434      14.116459      18.509084      -0.195426      29.706530 0.43899587E+03  0.10339487E+05                                 8.316400                            7.010795       0.206210       2.056119                    0.998770      29.034085      83.375568       0.619387       0.419861      -1.062670      -0.010708       0.012999      -0.011614       0.020458       0.001836      -0.010306       0.002872       0.017097       0.014095      -0.012406      -0.003391       0.015796              8.793347      12.470207      -1.336333      -1.087104       5.439624      -0.656550       8.470211           0.004572
          228              C       7.178487       7.003368       0.775863       0.250318      26.775787 0.36452190E+03  0.81796656E+04                                 7.988712                            6.529555       0.057876       2.051708                    0.999031      24.497766      68.232619       0.622328       0.438606      -1.053170       0.059737      -0.012265      -0.023939       0.065513      -0.013785      -0.019448       0.003745       0.032122      -0.025571      -0.020144      -0.014226       0.034370              8.666335      12.358627      -1.929846      -2.225768       5.200556      -0.354579       8.439821          -0.006076
          229              C       8.543224       6.611178       0.323555      -0.528647      28.189935 0.44868562E+03  0.10635481E+05                                 7.856989                            6.832878       0.179657       2.022168                    0.997272      32.074997      92.685480       0.662208       0.390208      -1.081296      -0.054890       0.015584       0.003285       0.057154      -0.023592      -0.003674      -0.009314       0.049977       0.018465      -0.039633       0.008344       0.031289              8.418862      10.642031      -0.884100      -1.914998       8.035091       0.277816       6.579463           0.000015
          230              C       6.757603       6.840887       2.097436      -0.243672      30.855609 0.45954390E+03  0.10933406E+05                                 8.408626                            7.074000       0.356812       2.077504                    0.999805      30.291309      87.048205       0.630439       0.408352      -1.071502      -0.010806       0.010468       0.018270       0.023668      -0.017495       0.013587      -0.004179       0.030617      -0.021089      -0.020102      -0.011777       0.031879              8.772040      11.093880      -1.330757      -2.087872       5.376473      -0.755304       9.845766           0.003961
          231              C       5.471483       7.201370       2.467878       0.083811      25.720815 0.35726995E+03  0.80634922E+04                                 7.786267                            6.481155       0.011325       2.011266                    0.999597      27.027693      78.211932       0.615517       0.440899      -1.040485      -0.010697       0.027570      -0.042440       0.051727       0.022501       0.006173       0.006163      -0.054135       0.053059      -0.044267       0.013193       0.031075              8.253251      10.791424      -1.168136      -0.936008       4.972627      -0.851085       8.995700          -0.003096
          232              C      27.245527      21.302700      14.234393       0.577281      26.040244 0.26690589E+03  0.56198682E+04                                 8.101361                            5.807197      -0.165274       1.990081                    0.999421      23.034090      65.111595       0.613948       0.473812      -1.018400      -0.013919      -0.020532      -0.059714       0.064661      -0.062930      -0.062680       0.007081       0.078824      -0.064538      -0.079250      -0.031993       0.111243             10.019799       7.555952       1.840991       3.940272       8.935430      -1.082892      13.568014           0.001012
          233              C      28.137654      22.054320      15.199850      -0.017907      38.723538 0.43446256E+03  0.10128633E+05                                 9.851573                            6.874410       0.066936       2.023914                    0.999322      27.147453      75.651516       0.644107       0.407896      -1.078575       0.047398       0.004137       0.020608       0.051850      -0.007387      -0.006175      -0.005572      -0.011353      -0.003998      -0.013854       0.003271       0.010583             12.390189       9.555478       4.006962       4.804907      11.567391      -0.086257      16.047699           0.003783
          234              C      28.690020      23.278120      14.828850      -0.134800      36.694387 0.46079357E+03  0.11052559E+05                                 9.752836                            7.285934      -0.202037       1.895905                    0.999308      30.611611      90.500883       0.591091       0.432012      -1.048684       0.032856      -0.020598       0.006810       0.039372      -0.036917      -0.023173       0.001351       0.036137       0.046593      -0.050878       0.003815       0.047064             11.620527       9.353066       5.002235       3.350551      13.534352       0.649507      11.974163          -0.000103
          235              C      15.662236       4.023990      10.676586       0.095599      24.887489 0.32092148E+03  0.70074419E+04                                 7.442641                            6.016795       0.283143       2.109032                    0.999761      25.657793      71.552845       0.663105       0.423022      -1.057905      -0.040422      -0.007660      -0.011499       0.042719      -0.008450       0.006399       0.025605       0.048410       0.025824      -0.043298       0.019814       0.023484              8.047264       7.856512       1.423210       0.653297       8.346976      -3.163015       7.938304          -0.000791
          236              C      15.824938       5.200164       9.990589      -0.195425      29.706310 0.43899264E+03  0.10339399E+05                                 8.316398                            7.010804       0.206207       2.056119                    0.998770      29.033941      83.375304       0.619382       0.419865      -1.062667       0.016989      -0.009373       0.006487       0.020459       0.012249      -0.002941      -0.005818      -0.007477      -0.003170      -0.012403      -0.003390       0.015793              8.793338       8.079039       1.054828       0.603675       9.664377      -3.702731       8.636600           0.004573
          237              C      14.803607       5.688000       9.184584       0.250319      26.775744 0.36452126E+03  0.81796577E+04                                 7.988744                            6.529577       0.057883       2.051711                    0.999031      24.497750      68.232872       0.622322       0.438610      -1.053167       0.012464       0.053951      -0.035013       0.065513       0.006852      -0.004855      -0.020459      -0.036338      -0.030112      -0.020142      -0.014229       0.034371              8.666372       7.694428       1.556304       0.239247      10.780749      -3.976527       7.523938          -0.006077
          238              C      14.946484       6.950611       8.405930      -0.528646      28.189757 0.44868247E+03  0.10635397E+05                                 7.856999                            6.832891       0.179666       2.022171                    0.997272      32.074802      92.685118       0.662202       0.390213      -1.081292       0.006316      -0.043628       0.036375       0.057153       0.004501       0.016193      -0.029452      -0.006981      -0.042078      -0.039629       0.008336       0.031293              8.418875       6.802757       0.123427      -1.202629      10.478229      -1.943354       7.975638           0.000016
          239              C      13.630739       4.930328       9.164304      -0.243673      30.856112 0.45955309E+03  0.10933708E+05                                 8.408788                            7.074112       0.356780       2.077494                    0.999805      30.291592      87.050080       0.630427       0.408357      -1.071496      -0.008872      -0.021832      -0.002205       0.023669      -0.011535       0.017807      -0.017698      -0.007601       0.005296      -0.020117      -0.011773       0.031890              8.772220       9.068298       2.055362       0.306448       9.961835      -3.092702       7.286528           0.003962
          240              C      13.536399       3.772836       9.921003       0.083810      25.720993 0.35727323E+03  0.80636091E+04                                 7.786410                            6.481263       0.011320       2.011264                    0.999597      27.027824      78.213293       0.615499       0.440910      -1.040476       0.050571      -0.004551       0.009883       0.051728       0.006065      -0.005449       0.035480       0.028804       0.014102      -0.044262       0.013190       0.031072              8.253409       8.457202       1.368725       0.857815       8.680228      -2.987262       7.622797          -0.003098
          241              C      14.180143      18.907198       7.458893       0.577282      26.040368 0.26690592E+03  0.56198757E+04                                 8.101417                            5.807215      -0.165291       1.990075                    0.999421      23.034161      65.112084       0.613944       0.473815      -1.018397       0.061642       0.007021       0.018219       0.064661       0.018979       0.004510       0.015209      -0.030915       0.328431      -0.079249      -0.031995       0.111245             10.019897      14.917327       1.651126      -0.667135      10.514154      -0.430694       4.628210           0.001010
          242              C      35.516214      19.335962       7.511175      -0.017907      38.723778 0.43446393E+03  0.10128680E+05                                 9.851641                            6.874437       0.066945       2.023918                    0.999322      27.147485      75.651851       0.644103       0.407898      -1.078573      -0.041719       0.007415       0.029881       0.051849       0.005408       0.002950      -0.004623      -0.017610       0.015652      -0.013851       0.003268       0.010583             12.390315      19.090912       0.058226      -0.403202      13.083197       0.103945       4.996838           0.003784
          243              C      35.189670      20.690142       7.508942      -0.134799      36.695544 0.46081250E+03  0.11053135E+05                                 9.753138                            7.286158      -0.202042       1.895904                    0.999308      30.611663      90.501755       0.591072       0.432020      -1.048678      -0.016043      -0.010891       0.034265       0.039371       0.028422       0.008735       0.005995       0.007983       0.132925      -0.050870       0.003812       0.047058             11.620930      15.935465      -2.852095      -0.080393      13.824097      -0.155952       5.103228          -0.000104
          244              C       5.077261       2.841632       7.332373       0.095600      24.887612 0.32092246E+03  0.70074779E+04                                 7.442679                            6.016806       0.283124       2.109026                    0.999761      25.657955      71.553678       0.663103       0.423022      -1.057903       0.031812      -0.012632      -0.025561       0.042719      -0.002418      -0.000541       0.008143       0.065347       0.056865      -0.043299       0.019813       0.023486              8.047313       7.405177       0.923641      -1.759482      11.207373       0.456269       5.529390          -0.000791
          245              C      28.003892       4.192127       7.139431      -0.195426      29.706518 0.43899563E+03  0.10339480E+05                                 8.316398                            7.010792       0.206210       2.056120                    0.998770      29.034081      83.375549       0.619387       0.419861      -1.062670      -0.011084      -0.005965       0.016127       0.020458      -0.003934       0.000273       0.005808      -0.016484      -0.032908      -0.012406      -0.003391       0.015796              8.793346       7.634772       1.321355      -1.715825      12.556245      -0.045754       6.189022           0.004574
          246              C       6.244431       4.683779       6.344217       0.250317      26.775779 0.36452180E+03  0.81796626E+04                                 7.988711                            6.529554       0.057876       2.051708                    0.999031      24.497763      68.232605       0.622328       0.438606      -1.053170       0.006782       0.065063      -0.003585       0.065513       0.000164      -0.001626      -0.006583      -0.053146      -0.041367      -0.020144      -0.014226       0.034370              8.666334       6.608000       0.578368      -1.659228      13.607662      -0.286297       5.783340          -0.006077
          247              C       6.444277       6.144261       6.125227      -0.528647      28.189925 0.44868543E+03  0.10635476E+05                                 7.856986                            6.832876       0.179657       2.022168                    0.997272      32.074993      92.685459       0.662208       0.390208      -1.081296      -0.020264      -0.051682       0.013598       0.057154       0.005340      -0.026097      -0.009203      -0.032327      -0.055229      -0.039633       0.008344       0.031289              8.418860       6.028560       0.563410       0.485699      11.529285      -0.505816       7.698736           0.000015
          248              C       7.066145       3.723368       5.750505      -0.243673      30.855614 0.45954407E+03  0.10933411E+05                                 8.408627                            7.074001       0.356812       2.077504                    0.999805      30.291311      87.048210       0.630439       0.408352      -1.071502       0.012536      -0.019716       0.003780       0.023668       0.016050      -0.014623      -0.015833      -0.002418      -0.025912      -0.020103      -0.011777       0.031879              8.772041       7.340406      -0.244978      -2.004488      12.627917       0.512167       6.347799           0.003962
          249              C       6.829612       2.374846       5.966891       0.083811      25.720821 0.35727020E+03  0.80634998E+04                                 7.786272                            6.481160       0.011321       2.011265                    0.999597      27.027693      78.211963       0.615516       0.440900      -1.040485      -0.032043       0.006147       0.040140       0.051728      -0.018251       0.013876       0.014109       0.051837       0.042873      -0.044268       0.013192       0.031075              8.253255       7.606715       0.566840      -2.062876      11.198472       0.279566       5.954580          -0.003099
          250              C      31.394657      13.334711      15.339580       0.577281      26.040251 0.26690587E+03  0.56198678E+04                                 8.101362                            5.807196      -0.165276       1.990080                    0.999421      23.034095      65.111612       0.613948       0.473812      -1.018400      -0.061643       0.019517       0.000546       0.064661      -0.010581      -0.016393      -0.034919      -0.172702      -0.096939      -0.079250      -0.031993       0.111243             10.019802      14.917146       0.078605      -1.779096       5.011459       1.514771      10.130802           0.001011
          251              C      32.845986      13.526925      15.726395      -0.017907      38.723586 0.43446295E+03  0.10128644E+05                                 9.851581                            6.874412       0.066935       2.023913                    0.999322      27.147462      75.651541       0.644107       0.407896      -1.078575       0.041720       0.030644      -0.002969       0.051850      -0.004587      -0.004118      -0.003288      -0.013834       0.026978      -0.013854       0.003271       0.010583             12.390204      19.090566       0.360703      -0.189406       5.960629       2.622169      12.119418           0.003783
          252              C      33.172530      13.976213      17.003872      -0.134800      36.694408 0.46079406E+03  0.11052573E+05                                 9.752839                            7.285938      -0.202036       1.895905                    0.999308      30.611608      90.500860       0.591091       0.432012      -1.048684       0.016043       0.028676      -0.021690       0.039372      -0.017718      -0.023889      -0.017478      -0.058415      -0.066262      -0.050878       0.003815       0.047063             11.620533      15.934829       1.026365       2.661779       5.974008       2.619343      12.952763          -0.000103
          253              C      17.710139       7.860238       0.234992       0.095599      24.887503 0.32092155E+03  0.70074437E+04                                 7.442642                            6.016795       0.283144       2.109033                    0.999761      25.657789      71.552825       0.663105       0.423022      -1.057905      -0.031812      -0.028309      -0.003389       0.042719       0.001315       0.002095      -0.012872       0.005910      -0.121436      -0.043298       0.019814       0.023484              8.047267       7.405116       1.350953      -1.457277       6.447034       2.139304      10.289651          -0.000790
          254              C      17.570908       8.128495       1.572565      -0.195425      29.706339 0.43899302E+03  0.10339411E+05                                 8.316404                            7.010807       0.206207       2.056119                    0.998770      29.033947      83.375331       0.619381       0.419865      -1.062667       0.011085       0.013217      -0.011000       0.020459       0.001050       0.003794       0.012277       0.001814       0.021997      -0.012403      -0.003390       0.015793              8.793346       7.634782       1.177256      -1.817710       6.867753       1.965450      11.877503           0.004573
          255              C      16.542969       7.542645       2.301170       0.250319      26.775732 0.36452093E+03  0.81796486E+04                                 7.988742                            6.529574       0.057882       2.051711                    0.999031      24.497745      68.232860       0.622322       0.438610      -1.053167      -0.006782       0.018308       0.062537       0.065513       0.001475      -0.000699       0.009731      -0.007000       0.097065      -0.020142      -0.014229       0.034371              8.666371       6.608019       1.371569      -1.098328       6.472807       2.236320      12.918288          -0.006076
          256              C      16.343123       7.823006       3.751122      -0.528646      28.189765 0.44868250E+03  0.10635397E+05                                 7.857001                            6.832892       0.179666       2.022171                    0.997272      32.074800      92.685111       0.662202       0.390213      -1.081292       0.020264      -0.004407      -0.053258       0.057153       0.022818      -0.013739       0.006600       0.012374       0.078868      -0.039629       0.008336       0.031293              8.418878       6.028548      -0.645717      -0.369258       7.806440       0.810453      11.421647           0.000015
          257              C      15.721255       6.662751       1.593590      -0.243674      30.856106 0.45955323E+03  0.10933712E+05                                 8.408787                            7.074113       0.356781       2.077494                    0.999805      30.291591      87.050069       0.630427       0.408356      -1.071496      -0.012539      -0.003005      -0.019849       0.023669       0.008441      -0.020012      -0.007857       0.020145       0.041740      -0.020117      -0.011773       0.031890              8.772218       7.340546       1.971564      -0.437206       7.367653       2.372063      11.608454           0.003962
          258              C      15.957788       6.417254       0.250062       0.083810      25.720989 0.35727335E+03  0.80636123E+04                                 7.786409                            6.481264       0.011321       2.011264                    0.999597      27.027820      78.213277       0.615499       0.440910      -1.040476       0.032041       0.039895      -0.007585       0.051728      -0.006999       0.021827      -0.003902       0.000886      -0.110008      -0.044262       0.013190       0.031072              8.253408       7.606831       1.755962      -1.222094       6.713053       1.865483      10.440339          -0.003097
          259              C      27.613316       5.222266      14.234393       0.577282      26.040288 0.26690377E+03  0.56198489E+04                                 8.101542                            5.807279      -0.165291       1.990076                    0.999421      23.034443      65.114123       0.613923       0.473829      -1.018384      -0.010821       0.022321      -0.059712       0.064660       0.065593       0.037468       0.050739       0.069582      -0.064539      -0.079246      -0.031990       0.111236             10.020093       6.996354      -1.517857      -2.908000       9.495463      -2.871125      13.568462           0.001012
          260              C      39.211874      23.808319      15.199850      -0.017907      38.724709 0.43447025E+03  0.10128905E+05                                 9.851956                            6.874578       0.066940       2.023916                    0.999322      27.147765      75.653905       0.644081       0.407909      -1.078562      -0.020115      -0.043116       0.020609       0.051849      -0.001228      -0.001742       0.008130       0.018463      -0.003995      -0.013847       0.003266       0.010582             12.390818       7.594574      -2.874795      -2.477277      13.529260      -4.118412      16.048620           0.003784
          261              C      39.995533      22.718056      14.828850      -0.134800      36.694960 0.46079750E+03  0.11052728E+05                                 9.753086                            7.286044      -0.202041       1.895904                    0.999308      30.611981      90.503647       0.591074       0.432021      -1.048673      -0.034264      -0.018154       0.006812       0.039370       0.034098       0.012747       0.019386       0.045855       0.046596      -0.050866       0.003822       0.047044             11.620924       8.157173      -4.311835      -1.112791      14.730995      -3.226648      11.974605          -0.000105
          262              C       7.047459       4.158579      10.676586       0.095601      24.887571 0.32092139E+03  0.70074515E+04                                 7.442670                            6.016787       0.283130       2.109029                    0.999761      25.657960      71.553769       0.663106       0.423021      -1.057903       0.013579       0.038837      -0.011499       0.042719       0.025183       0.018976      -0.018347      -0.009587       0.025842      -0.043300       0.019808       0.023491              8.047316       6.991897      -0.923921      -3.065987       9.211649       1.015670       7.938403          -0.000790
          263              C      19.378405      23.164054       9.990589      -0.195425      29.706433 0.43899374E+03  0.10339426E+05                                 8.316399                            7.010788       0.206222       2.056124                    0.998770      29.033996      83.375312       0.619386       0.419862      -1.062669      -0.016612      -0.010025       0.006487       0.020458      -0.009366      -0.003570       0.005452      -0.017490      -0.003161      -0.012412      -0.003384       0.015796              8.793359       8.354590      -1.213887      -3.508563       9.388828       1.328569       8.636658           0.004573
          264              C       8.917849       4.070168       9.184584       0.250318      26.775879 0.36452273E+03  0.81797016E+04                                 7.988783                            6.529594       0.057877       2.051709                    0.999031      24.497818      68.233182       0.622321       0.438611      -1.053166       0.040491      -0.037770      -0.035014       0.065514      -0.019163      -0.015292       0.014431       0.006296      -0.030113      -0.020140      -0.014232       0.034372              8.666430       8.661453      -2.114579      -3.563459       9.813823       1.781081       7.524014          -0.006076
          265              C       9.939864       3.315127       8.405930      -0.528647      28.189774 0.44868237E+03  0.10635405E+05                                 7.857050                            6.832924       0.179656       2.022167                    0.997272      32.074786      92.685460       0.662194       0.390216      -1.081289      -0.040941       0.016345       0.036375       0.057153      -0.005277      -0.033604       0.000698      -0.004318      -0.042080      -0.039634       0.008343       0.031291              8.418942       9.452557      -1.653258      -1.081723       7.828551       2.013212       7.975717           0.000015
          266              C       8.848120       5.464737       9.164304      -0.243676      30.856414 0.45955849E+03  0.10933873E+05                                 8.408853                            7.074161       0.356756       2.077485                    0.999805      30.291801      87.050942       0.630424       0.408357      -1.071495      -0.014473       0.018599      -0.002207       0.023669       0.002473      -0.024236      -0.006577       0.023768       0.005287      -0.020127      -0.011766       0.031892              8.772292       7.958543      -1.414597      -2.831634      11.071727       1.280959       7.286607           0.003962
          267              C       7.892872       6.125184       9.921003       0.083811      25.721180 0.35727579E+03  0.80636818E+04                                 7.786441                            6.481278       0.011298       2.011257                    0.999597      27.027973      78.213812       0.615499       0.440909      -1.040476      -0.029228      -0.041520       0.009883       0.051729       0.009439       0.033449      -0.013023      -0.024918       0.014107      -0.044263       0.013192       0.031071              8.253454       7.439176      -0.780920      -3.015996       9.698330       0.750715       7.622855          -0.003097
          268              C      17.961484      15.161070       0.178802       0.577281      26.040406 0.26690633E+03  0.56198867E+04                                 8.101429                            5.807221      -0.165274       1.990081                    0.999421      23.034169      65.112129       0.613943       0.473815      -1.018397       0.010822      -0.048858       0.040949       0.064661      -0.057196      -0.049354       0.038672       0.035450      -0.166938      -0.079246      -0.031996       0.111242             10.019926       6.996268       3.247598       0.461713      11.311104      -3.513017      11.752405           0.001011
          269              C      29.150326      22.266663      17.380082      -0.017907      38.723737 0.43446321E+03  0.10128662E+05                                 9.851642                            6.874434       0.066943       2.023917                    0.999322      27.147489      75.651923       0.644102       0.407899      -1.078573       0.020116       0.005058      -0.047520       0.051850       0.002046       0.000572       0.004051       0.006926      -0.038622      -0.013850       0.003270       0.010580             12.390323       7.594297       3.293661       1.884527      13.179528      -3.994809      16.397145           0.003783
          270              C      28.366667      21.553459      16.475838      -0.134800      36.694550 0.46079577E+03  0.11052637E+05                                 9.752907                            7.285979      -0.202039       1.895905                    0.999308      30.611638      90.501363       0.591085       0.432015      -1.048681       0.034266       0.000370      -0.019387       0.039372      -0.023397      -0.027907       0.000554      -0.007414      -0.113238      -0.050875       0.003814       0.047062             11.620626       8.157004       2.486353       3.694164      10.252559      -1.643322      16.452314          -0.000102
          271              C      15.739941      11.452174       0.361883       0.095599      24.887523 0.32092127E+03  0.70074404E+04                                 7.442646                            6.016785       0.283153       2.109036                    0.999761      25.657870      71.553214       0.663107       0.423021      -1.057905      -0.013579       0.002104       0.040449       0.042719      -0.026289      -0.017421      -0.016824      -0.005273       0.038763      -0.043304       0.019813       0.023491              8.047275       6.991850       3.198571      -0.150857       8.718202       1.190156       8.431773          -0.000790
          272              C      26.196395      17.140569      18.509084      -0.195425      29.706338 0.43899239E+03  0.10339383E+05                                 8.316367                            7.010770       0.206229       2.056126                    0.998770      29.033944      83.375036       0.619388       0.419861      -1.062670       0.016612       0.002775      -0.011614       0.020459       0.006482       0.007636       0.007485      -0.011737       0.014093      -0.012406      -0.003384       0.015791              8.793309       8.354532       3.712480      -0.025034       9.555201       1.269730       8.470194           0.004573
          273              C      13.869551      10.016031       0.775863       0.250319      26.775798 0.36452184E+03  0.81796691E+04                                 7.988735                            6.529568       0.057878       2.051709                    0.999031      24.497774      68.232804       0.622325       0.438608      -1.053168      -0.040491      -0.045601      -0.023939       0.065514       0.020801       0.012966       0.014968       0.007810      -0.025569      -0.020140      -0.014227       0.034367              8.666363       8.661382       4.064466       0.805833       8.897827       2.104893       8.439881          -0.006076
          274              C      12.847536       9.030229       0.323555      -0.528647      28.189953 0.44868593E+03  0.10635493E+05                                 7.857002                            6.832888       0.179655       2.022167                    0.997272      32.074999      92.685560       0.662207       0.390209      -1.081295       0.040941       0.039743       0.003285       0.057153       0.033434      -0.006232       0.007834       0.015864       0.018466      -0.039628       0.008344       0.031284              8.418879       9.452484       1.570889       1.198127       9.224662       1.519560       6.579491           0.000016
          275              C      13.939280      10.461767       2.097436      -0.243674      30.856075 0.45955241E+03  0.10933683E+05                                 8.408764                            7.074095       0.356793       2.077498                    0.999805      30.291595      87.049928       0.630430       0.408355      -1.071497       0.014471       0.004121       0.018270       0.023668       0.022014      -0.010413      -0.009682       0.014985      -0.021065      -0.020114      -0.011772       0.031885              8.772192       7.958453       3.141170       0.389831       8.512193       2.185836       9.845931           0.003961
          276              C      14.894528      11.395339       2.467878       0.083810      25.721053 0.35727424E+03  0.80636354E+04                                 7.786409                            6.481263       0.011318       2.011264                    0.999597      27.027877      78.213391       0.615500       0.440909      -1.040477       0.029226      -0.004522      -0.042440       0.051728      -0.034688       0.002249      -0.008432      -0.011923       0.053074      -0.044268       0.013193       0.031075              8.253408       7.439137       3.103784      -0.269039       8.325257       1.236170       8.995829          -0.003097
          277              C      13.503357      12.943969      14.234393       0.577282      26.040341 0.26690539E+03  0.56198648E+04                                 8.101425                            5.807217      -0.165286       1.990078                    0.999421      23.034176      65.112247       0.613942       0.473816      -1.018396       0.024741      -0.001788      -0.059714       0.064661      -0.002668       0.025206      -0.057824      -0.148412      -0.064545      -0.079248      -0.031997       0.111245             10.019922      10.185034      -0.323190      -1.032403       6.306539       3.953883      13.568194           0.001011
          278              C      35.193772      13.340763      15.199850      -0.017908      38.723750 0.43446281E+03  0.10128650E+05                                 9.851645                            6.874431       0.066947       2.023918                    0.999322      27.147477      75.651871       0.644103       0.407899      -1.078573      -0.027282       0.038979       0.020608       0.051850       0.008607       0.007911      -0.002561      -0.007118      -0.004000      -0.013850       0.003270       0.010580             12.390338      14.534646      -1.132376      -2.327986       6.588405       4.204395      16.047964           0.003782
          279              C      33.857747      13.207227      14.828850      -0.134799      36.694478 0.46079435E+03  0.11052593E+05                                 9.752893                            7.285967      -0.202037       1.895906                    0.999308      30.611591      90.501165       0.591086       0.432015      -1.048681       0.001411       0.038753       0.006811       0.039372       0.002804       0.010413      -0.020742      -0.082011       0.046587      -0.050875       0.003813       0.047062             11.620614      16.821187      -0.690601      -2.237887       6.066364       2.576947      11.974290          -0.000103
          280              C      11.471405      11.551899      10.676586       0.095600      24.887548 0.32092161E+03  0.70074522E+04                                 7.442659                            6.016793       0.283136       2.109031                    0.999761      25.657896      71.553388       0.663105       0.423021      -1.057904       0.026845      -0.031178      -0.011499       0.042719      -0.016744      -0.025379      -0.007263      -0.038836       0.025838      -0.043305       0.019814       0.023491              8.047291       9.456897      -0.499225       2.412588       6.746642       2.147329       7.938334          -0.000790
          281              C      33.158857      11.104716       9.990589      -0.195425      29.706301 0.43899170E+03  0.10339362E+05                                 8.316358                            7.010762       0.206235       2.056128                    0.998770      29.033915      83.374902       0.619389       0.419861      -1.062670      -0.000376       0.019399       0.006487       0.020459      -0.002893       0.006505       0.000362       0.024957      -0.003163      -0.012406      -0.003384       0.015791              8.793302      10.181512       0.159082       2.904817       7.561833       2.374170       8.636561           0.004573
          282              C      10.459644       9.976299       9.184584       0.250318      26.775789 0.36452153E+03  0.81796598E+04                                 7.988731                            6.529563       0.057881       2.051710                    0.999031      24.497766      68.232756       0.622326       0.438608      -1.053169      -0.052955      -0.016181      -0.035013       0.065513       0.012305       0.020144       0.006025       0.030036      -0.030115      -0.020141      -0.014227       0.034368              8.666361      11.356947       0.558289       3.324150       7.118202       2.195468       7.523935          -0.006076
          283              C       9.294753       9.468729       8.405930      -0.528647      28.189958 0.44868581E+03  0.10635488E+05                                 7.857001                            6.832886       0.179658       2.022168                    0.997272      32.074985      92.685488       0.662207       0.390209      -1.081296       0.034626       0.027283       0.036375       0.057153       0.000765       0.017404       0.028748       0.011285      -0.042078      -0.039628       0.008344       0.031284              8.418880       9.666242       1.529825       2.284306       7.614748      -0.069830       7.975651           0.000015
          284              C      11.702241       9.339402       9.164304      -0.243675      30.856092 0.45955259E+03  0.10933687E+05                                 8.408765                            7.074095       0.356796       2.077499                    0.999805      30.291588      87.049886       0.630430       0.408355      -1.071498       0.023342       0.003233      -0.002204       0.023668       0.009055       0.006419       0.024268      -0.016181       0.005299      -0.020114      -0.011772       0.031886              8.772195      11.518407      -0.640740       2.525122       7.511671       1.811754       7.286508           0.003961
          285              C      12.751829       9.836448       9.921003       0.083811      25.721011 0.35727350E+03  0.80636161E+04                                 7.786404                            6.481259       0.011314       2.011263                    0.999597      27.027866      78.213396       0.615500       0.440909      -1.040476      -0.021344       0.046072       0.009884       0.051729      -0.015508      -0.028006      -0.022461      -0.003896       0.014106      -0.044268       0.013192       0.031076              8.253403       9.809818      -0.587775       2.158117       7.327612       2.236535       7.622779          -0.003096
          286              C      26.936530      16.333297       0.178802       0.577280      26.040366 0.26690492E+03  0.56198768E+04                                 8.101551                            5.807288      -0.165280       1.990079                    0.999421      23.034449      65.114072       0.613924       0.473829      -1.018385      -0.047722       0.015057       0.040949       0.064660       0.043944       0.058165       0.023405       0.081330      -0.166933      -0.079244      -0.031989       0.111233             10.020103       7.420025      -3.492246      -3.273310      10.887638       1.356696      11.752645           0.001012
          287              C      38.889433      22.825148      17.380082      -0.017907      38.724731 0.43447091E+03  0.10128925E+05                                 9.851960                            6.874585       0.066935       2.023914                    0.999322      27.147785      75.653993       0.644080       0.407909      -1.078562      -0.005677      -0.019950      -0.047519       0.051849       0.001972       0.003219      -0.002525      -0.007016      -0.038615      -0.013847       0.003265       0.010582             12.390815       8.931152      -4.065539      -4.402040      11.843534       0.365333      16.397759           0.003784
          288              C      38.663609      23.860418      16.475838      -0.134801      36.695064 0.46079905E+03  0.11052777E+05                                 9.753108                            7.286059      -0.202049       1.895901                    0.999308      30.612042      90.503923       0.591073       0.432021      -1.048673      -0.016811      -0.029859      -0.019387       0.039370       0.008480       0.014427       0.023885       0.044211      -0.113228      -0.050866       0.003821       0.047045             11.620949       7.575600      -2.150660      -3.270350      10.834427      -2.377685      16.452820          -0.000104
          289              C      13.441604       0.377191       0.361883       0.095600      24.887599 0.32092181E+03  0.70074612E+04                                 7.442670                            6.016787       0.283141       2.109032                    0.999761      25.657960      71.553710       0.663106       0.423020      -1.057904       0.008612       0.010708       0.040448       0.042719       0.010857      -0.005862       0.023495       0.048165       0.038768      -0.043298       0.019807       0.023491              8.047316       5.516588      -2.346845       1.106118      10.193574      -0.464353       8.431785          -0.000789
          290              C      24.533371       8.211907      18.509084      -0.195425      29.706502 0.43899493E+03  0.10339463E+05                                 8.316416                            7.010801       0.206213       2.056120                    0.998770      29.034042      83.375532       0.619385       0.419862      -1.062669      -0.005903      -0.015774      -0.011615       0.020459      -0.008327       0.002662      -0.010360      -0.005369       0.014092      -0.012412      -0.003384       0.015796              8.793376       6.039976      -2.376189       1.112130      11.869945      -0.613146       8.470208           0.004572
          291              C      13.133062       2.715068       0.775863       0.250319      26.775899 0.36452293E+03  0.81797079E+04                                 7.988788                            6.529597       0.057875       2.051708                    0.999031      24.497832      68.233249       0.622320       0.438611      -1.053166      -0.019246       0.057867      -0.023939       0.065514      -0.007020       0.006477      -0.018715      -0.039940      -0.025569      -0.020139      -0.014232       0.034371              8.666434       5.318823      -2.134652       1.419984      12.240555      -1.750310       8.439926          -0.006075
          292              C      12.790340       4.093060       0.323555      -0.528647      28.189786 0.44868252E+03  0.10635410E+05                                 7.857053                            6.832926       0.179655       2.022167                    0.997272      32.074791      92.685483       0.662194       0.390216      -1.081289       0.013948      -0.055328       0.003285       0.057153      -0.009851       0.009897       0.001475      -0.065854       0.018468      -0.039634       0.008343       0.031291              8.418945       7.921223      -0.686828       0.716930      10.756089      -1.797406       6.579522           0.000015
          293              C      13.484216       2.431813       2.097436      -0.243675      30.856401 0.45955843E+03  0.10933872E+05                                 8.408853                            7.074163       0.356754       2.077484                    0.999805      30.291812      87.051003       0.630423       0.408358      -1.071495      -0.003669      -0.014593       0.018271       0.023670      -0.004523      -0.003179       0.013855      -0.045643      -0.021052      -0.020126      -0.011765       0.031892              8.772291       5.653490      -1.810397       1.698093      10.817352      -1.430516       9.846031           0.003961
          294              C      13.815089       1.137758       2.467878       0.083810      25.721204 0.35727614E+03  0.80636902E+04                                 7.786442                            6.481278       0.011303       2.011258                    0.999597      27.027978      78.213783       0.615499       0.440909      -1.040477      -0.018530      -0.023050      -0.042440       0.051728       0.012176      -0.008426       0.002266       0.066033       0.053078      -0.044262       0.013192       0.031070              8.253455       5.415801      -1.935621       1.205073      10.348694      -0.385045       8.995870          -0.003095
          295              C      32.071443      17.734971       7.458893       0.577283      26.040172 0.26690480E+03  0.56198426E+04                                 8.101355                            5.807190      -0.165287       1.990077                    0.999421      23.034094      65.111701       0.613948       0.473813      -1.018399      -0.024741      -0.056895       0.018219       0.064661      -0.022878       0.010917      -0.011512      -0.017421       0.328434      -0.079252      -0.031994       0.111246             10.019795      10.184908       1.081008      -0.039424      15.246296       0.793109       4.628180           0.001011
          296              C      33.168428      18.777477       7.511175      -0.017908      38.723555 0.43446213E+03  0.10128619E+05                                 9.851576                            6.874405       0.066940       2.023915                    0.999322      27.147438      75.651444       0.644107       0.407896      -1.078576       0.027282       0.032423       0.029881       0.051850      -0.010331      -0.005480      -0.000245      -0.000569       0.015655      -0.013854       0.003271       0.010583             12.390206      14.534552       2.572085       0.291623      17.639268       0.297218       4.996800           0.003783
          297              C      34.504453      18.383182       7.508942      -0.134799      36.694296 0.46079222E+03  0.11052516E+05                                 9.752817                            7.285921      -0.202031       1.895908                    0.999308      30.611541      90.500566       0.591092       0.432011      -1.048684      -0.001411       0.019338       0.034266       0.039372      -0.010757       0.000822      -0.010569      -0.053231       0.132932      -0.050878       0.003815       0.047064             11.620510      16.821088       2.339990      -0.094846      12.937389       0.147608       5.103055          -0.000105
          298              C      11.315995      13.916615       7.332373       0.095600      24.887489 0.32092142E+03  0.70074426E+04                                 7.442648                            6.016799       0.283127       2.109028                    0.999761      25.657810      71.552982       0.663104       0.423023      -1.057904      -0.026846      -0.021234      -0.025561       0.042719       0.029502       0.007322      -0.003603      -0.028494       0.056871      -0.043299       0.019815       0.023484              8.047274       9.456904      -2.108217       1.274881       9.155557       1.295587       5.529361          -0.000790
          299              C      12.415943      13.120789       7.139431      -0.195425      29.706296 0.43899233E+03  0.10339389E+05                                 8.316392                            7.010798       0.206215       2.056121                    0.998770      29.033911      83.375158       0.619383       0.419865      -1.062667       0.000377       0.012582       0.016128       0.020459      -0.005175       0.004892      -0.003142       0.015045      -0.032899      -0.012403      -0.003390       0.015793              8.793335      10.181550      -2.791716       0.818315      10.009432       1.508811       6.189021           0.004573
          300              C      12.327756      11.984742       6.344217       0.250318      26.775732 0.36452091E+03  0.81796475E+04                                 7.988740                            6.529572       0.057885       2.051712                    0.999031      24.497743      68.232830       0.622323       0.438610      -1.053167       0.052955      -0.038405      -0.003585       0.065513      -0.023097      -0.004890       0.004698       0.026283      -0.041373      -0.020142      -0.014229       0.034371              8.666369      11.356967      -3.320131       0.581712       8.858785       1.580069       5.783355          -0.006077
          301              C      13.492647      11.081430       6.125227      -0.528646      28.189760 0.44868235E+03  0.10635393E+05                                 7.856999                            6.832889       0.179667       2.022171                    0.997272      32.074800      92.685101       0.662202       0.390212      -1.081293      -0.034625       0.043390       0.013598       0.057153      -0.016671       0.005075       0.027199       0.006903      -0.055233      -0.039629       0.008336       0.031293              8.418876       9.666254      -2.663611      -0.680884       7.891649      -0.167732       7.698725           0.000016
          302              C      11.085159      11.753322       5.750505      -0.243674      30.856079 0.45955254E+03  0.10933690E+05                                 8.408779                            7.074106       0.356785       2.077495                    0.999805      30.291577      87.049993       0.630428       0.408356      -1.071496      -0.023343      -0.001001       0.003783       0.023669      -0.009075      -0.006400       0.020587      -0.026597      -0.025957      -0.020117      -0.011774       0.031891              8.772211      11.518430      -2.167125       1.445831       8.450292       1.479895       6.347912           0.003961
          303              C      10.035571      12.632427       5.966891       0.083811      25.720940 0.35727253E+03  0.80635908E+04                                 7.786404                            6.481260       0.011317       2.011263                    0.999597      27.027803      78.213265       0.615498       0.440911      -1.040475       0.021344       0.024676       0.040142       0.051729       0.031569       0.005284      -0.019073       0.005684       0.042847      -0.044263       0.013190       0.031073              8.253402       9.809812      -1.838778       1.273551       8.995731       1.646745       5.954663          -0.003097
          304              C      18.638270       5.613009      15.339580       0.577281      26.040415 0.26690671E+03  0.56198939E+04                                 8.101418                            5.807219      -0.165279       1.990079                    0.999421      23.034149      65.111958       0.613945       0.473814      -1.018398       0.047723       0.043625       0.000546       0.064660      -0.069492      -0.022047       0.031655       0.104672      -0.096936      -0.079247      -0.031995       0.111242             10.019896       7.419878       4.250048       2.201383      12.508943       0.783330      10.130867           0.001012
          305              C      29.472767      23.994481      15.726395      -0.017907      38.723766 0.43446412E+03  0.10128687E+05                                 9.851638                            6.874439       0.066942       2.023916                    0.999322      27.147503      75.651931       0.644102       0.407898      -1.078573       0.005678      -0.051452      -0.002970       0.051850      -0.003698      -0.000790       0.005208       0.014856       0.026980      -0.013851       0.003268       0.010583             12.390302       8.930802       5.505176       2.365496      16.120713      -1.147142      12.119391           0.003782
          306              C      29.698591      23.487042      17.003872      -0.134800      36.695560 0.46081270E+03  0.11053143E+05                                 9.753143                            7.286161      -0.202046       1.895902                    0.999308      30.611696      90.501905       0.591072       0.432021      -1.048678       0.016812      -0.028232      -0.021690       0.039372      -0.016439      -0.003195       0.029424       0.059880      -0.066256      -0.050871       0.003812       0.047058             11.620933       7.575543       3.800105       0.937390      14.334105      -3.615221      12.953151          -0.000102
          307              C       9.345796       0.466917       0.234992       0.095599      24.887614 0.32092262E+03  0.70074807E+04                                 7.442675                            6.016805       0.283135       2.109030                    0.999761      25.657939      71.553571       0.663104       0.423022      -1.057904      -0.008611       0.041705      -0.003389       0.042719       0.001902      -0.012196       0.004617      -0.005237      -0.121436      -0.043298       0.019812       0.023486              8.047308       5.516605      -0.260608       2.581334       8.335623       0.192426      10.289696          -0.000790
          308              C      21.041429      20.187834       1.572565      -0.195426      29.706567 0.43899666E+03  0.10339512E+05                                 8.316412                            7.010804       0.206200       2.056116                    0.998770      29.034121      83.375744       0.619386       0.419861      -1.062670       0.005903      -0.016208      -0.011000       0.020458       0.000260       0.008733      -0.009429      -0.002735       0.021998      -0.012405      -0.003391       0.015796              8.793359       6.039977      -0.256480       2.610984       8.462555       0.591488      11.877543           0.004573
          309              C       9.654338       1.636514       2.301170       0.250318      26.775793 0.36452187E+03  0.81796656E+04                                 7.988715                            6.529555       0.057873       2.051707                    0.999031      24.497774      68.232664       0.622328       0.438606      -1.053170       0.019246      -0.003281       0.062537       0.065514      -0.003771       0.008776      -0.004263       0.000941       0.097062      -0.020143      -0.014226       0.034370              8.666338       5.318777      -0.627213       2.485851       7.761992      -0.166926      12.918243          -0.006076
          310              C       9.997060       1.669404       3.751122      -0.528646      28.189951 0.44868579E+03  0.10635487E+05                                 7.856993                            6.832880       0.179653       2.022166                    0.997272      32.075009      92.685544       0.662208       0.390208      -1.081296      -0.013948      -0.015345      -0.053259       0.057154      -0.006055       0.012583       0.008593      -0.045718       0.078866      -0.039633       0.008344       0.031289              8.418867       7.921175      -0.446976       0.886480       5.913816      -0.085395      11.421611           0.000016
          311              C       9.303184       2.788086       1.593590      -0.243672      30.855628 0.45954438E+03  0.10933421E+05                                 8.408632                            7.074005       0.356810       2.077503                    0.999805      30.291319      87.048259       0.630439       0.408352      -1.071502       0.003663       0.012362      -0.019848       0.023668       0.004496       0.003194       0.021257      -0.024676       0.041716      -0.020103      -0.011776       0.031879              8.772045       5.653359      -0.997493       2.272813       9.054566      -0.807386      11.608210           0.003962
          312              C       8.972311       2.705990       0.250062       0.083810      25.720858 0.35727073E+03  0.80635137E+04                                 7.786275                            6.481161       0.011325       2.011265                    0.999597      27.027716      78.212005       0.615517       0.440899      -1.040485       0.018528      -0.047696      -0.007584       0.051727       0.003878      -0.014301      -0.016953       0.011682      -0.110010      -0.044267       0.013193       0.031074              8.253259       5.415696      -0.490965       2.226540       8.903981       0.125608      10.440100          -0.003097
          313              C      18.638270       7.543303       7.917713       0.577281      26.040323 0.26690446E+03  0.56198654E+04                                 8.101543                            5.807283      -0.165285       1.990077                    0.999421      23.034440      65.114056       0.613924       0.473829      -1.018385       0.047722      -0.043626      -0.000546       0.064660       0.069487       0.022042       0.031655       0.104667      -0.096927      -0.079245      -0.031989       0.111234             10.020091       7.420017      -4.250180      -2.201415      12.509251       0.783364      10.131005           0.001011
          314              C      18.079067       8.896298       7.530897      -0.017907      38.724687 0.43447043E+03  0.10128910E+05                                 9.851950                            6.874579       0.066939       2.023915                    0.999322      27.147768      75.653906       0.644081       0.407909      -1.078562       0.005677       0.051452       0.002969       0.051849       0.003692       0.000786       0.005207       0.014852       0.026987      -0.013847       0.003265       0.010582             12.390803       8.931146      -5.505460      -2.365679      16.121347      -1.147099      12.119918           0.003782
          315              C      18.304891       9.403737       6.253421      -0.134801      36.695007 0.46079828E+03  0.11052753E+05                                 9.753095                            7.286051      -0.202044       1.895903                    0.999308      30.612014      90.503796       0.591074       0.432021      -1.048673       0.016811       0.028231       0.021689       0.039370       0.016428       0.003185       0.029422       0.059872      -0.066245      -0.050866       0.003821       0.047045             11.620931       7.575592      -3.800198      -0.937545      14.334065      -3.614989      12.953136          -0.000103
          316              C      20.739496       6.111238       4.416467       0.095600      24.887588 0.32092163E+03  0.70074572E+04                                 7.442670                            6.016788       0.283137       2.109031                    0.999761      25.657960      71.553736       0.663106       0.423021      -1.057904      -0.008612      -0.041704       0.003387       0.042719      -0.001907       0.012190       0.004614      -0.005239      -0.121447      -0.043299       0.019808       0.023491              8.047317       5.516591       0.260579      -2.581334       8.335676       0.192506      10.289683          -0.000790
          317              C      21.041429       6.124789       3.078893      -0.195425      29.706462 0.43899429E+03  0.10339443E+05                                 8.316406                            7.010794       0.206217       2.056122                    0.998770      29.034018      83.375419       0.619385       0.419862      -1.062669       0.005904       0.016208       0.011000       0.020459      -0.000265      -0.008738      -0.009428      -0.002734       0.021996      -0.012412      -0.003384       0.015796              8.793366       6.039971       0.256467      -2.611001       8.462562       0.591531      11.877566           0.004573
          318              C      21.048038       4.941642       2.350289       0.250319      26.775872 0.36452262E+03  0.81796986E+04                                 7.988782                            6.529594       0.057876       2.051709                    0.999031      24.497816      68.233179       0.622321       0.438611      -1.053166       0.019246       0.003281      -0.062537       0.065514       0.003766      -0.008778      -0.004262       0.000938       0.097066      -0.020140      -0.014232       0.034371              8.666428       5.318821       0.627224      -2.485896       7.762070      -0.166933      12.918393          -0.006075
          319              C      21.390760       4.908751       0.900336      -0.528647      28.189775 0.44868243E+03  0.10635407E+05                                 7.857049                            6.832924       0.179658       2.022168                    0.997272      32.074784      92.685435       0.662195       0.390216      -1.081289      -0.013948       0.015345       0.053259       0.057153       0.006048      -0.012587       0.008594      -0.045721       0.078868      -0.039634       0.008343       0.031292              8.418940       7.921220       0.446987      -0.886520       5.913843      -0.085412      11.421758           0.000015
          320              C      20.696884       3.790070       3.057869      -0.243675      30.856371 0.45955777E+03  0.10933852E+05                                 8.408847                            7.074157       0.356757       2.077486                    0.999805      30.291785      87.050888       0.630424       0.408357      -1.071495       0.003669      -0.012361       0.019849       0.023669      -0.004505      -0.003204       0.021257      -0.024710       0.041748      -0.020126      -0.011766       0.031892              8.772285       5.653485       0.997510      -2.272889       9.054810      -0.807362      11.608558           0.003962
          321              C      20.366011       3.872166       4.401396       0.083810      25.721204 0.35727613E+03  0.80636904E+04                                 7.786443                            6.481279       0.011301       2.011258                    0.999597      27.027980      78.213807       0.615499       0.440909      -1.040476       0.018530       0.047696       0.007586       0.051728      -0.003885       0.014288      -0.016954       0.011670      -0.110011      -0.044262       0.013193       0.031070              8.253456       5.415801       0.490947      -2.226611       8.904170       0.125672      10.440395          -0.003097
          322              C      20.677743      15.155808      15.798400       0.577282      26.040377 0.26690592E+03  0.56198776E+04                                 8.101428                            5.807220      -0.165281       1.990079                    0.999421      23.034176      65.112205       0.613943       0.473816      -1.018396      -0.024741       0.056895      -0.018219       0.064661       0.022874      -0.010917      -0.011512      -0.017420       0.328428      -0.079247      -0.031996       0.111244             10.019925      10.185039      -1.081092       0.039427      15.246517       0.793123       4.628219           0.001011
          323              C      21.774728      14.113302      15.746117      -0.017907      38.723732 0.43446294E+03  0.10128653E+05                                 9.851640                            6.874431       0.066947       2.023918                    0.999322      27.147479      75.651872       0.644103       0.407898      -1.078573       0.027282      -0.032423      -0.029881       0.051850       0.010328       0.005478      -0.000245      -0.000567       0.015652      -0.013850       0.003270       0.010580             12.390326      14.534643      -2.572303      -0.291619      17.639499       0.297232       4.996837           0.003782
          324              C      23.110753      14.507596      15.748350      -0.134799      36.694502 0.46079486E+03  0.11052608E+05                                 9.752897                            7.285971      -0.202035       1.895906                    0.999308      30.611597      90.501187       0.591086       0.432015      -1.048681      -0.001410      -0.019339      -0.034266       0.039372       0.010752      -0.000828      -0.010566      -0.053230       0.132931      -0.050875       0.003813       0.047062             11.620617      16.821191      -2.340101       0.094859      12.937568       0.147610       5.103090          -0.000102
          325              C      22.709695      18.974164      15.924919       0.095600      24.887539 0.32092153E+03  0.70074489E+04                                 7.442653                            6.016789       0.283144       2.109033                    0.999761      25.657887      71.553320       0.663106       0.423021      -1.057904      -0.026845       0.021234       0.025562       0.042719      -0.029508      -0.007326      -0.003605      -0.028493       0.056862      -0.043304       0.019813       0.023491              8.047284       9.456888       2.108199      -1.274867       9.155599       1.295631       5.529365          -0.000788
          326              C      23.809643      19.769989      16.117862      -0.195425      29.706329 0.43899223E+03  0.10339378E+05                                 8.316366                            7.010769       0.206228       2.056126                    0.998770      29.033939      83.375019       0.619388       0.419861      -1.062670       0.000376      -0.012583      -0.016127       0.020458       0.005168      -0.004896      -0.003143       0.015043      -0.032904      -0.012406      -0.003384       0.015790              8.793309      10.181517       2.791713      -0.818288      10.009417       1.508826       6.188994           0.004572
          327              C      23.721456      20.906037      16.913075       0.250318      26.775804 0.36452167E+03  0.81796643E+04                                 7.988735                            6.529565       0.057880       2.051710                    0.999031      24.497774      68.232796       0.622325       0.438608      -1.053169       0.052955       0.038405       0.003584       0.065513       0.023093       0.004887       0.004699       0.026283      -0.041371      -0.020140      -0.014227       0.034368              8.666366      11.356953       3.320135      -0.581689       8.858797       1.580078       5.783348          -0.006074
          328              C      24.886347      21.809349      17.132066      -0.528646      28.189960 0.44868582E+03  0.10635489E+05                                 7.857003                            6.832887       0.179655       2.022167                    0.997272      32.074988      92.685519       0.662207       0.390209      -1.081296      -0.034626      -0.043389      -0.013597       0.057153       0.016664      -0.005080       0.027198       0.006902      -0.055230      -0.039628       0.008344       0.031284              8.418883       9.666244       2.663606       0.680900       7.891663      -0.167733       7.698741           0.000014
          329              C      22.478859      21.137456      17.506787      -0.243674      30.856098 0.45955249E+03  0.10933684E+05                                 8.408766                            7.074094       0.356795       2.077499                    0.999805      30.291588      87.049890       0.630430       0.408355      -1.071498      -0.023342       0.001001      -0.003783       0.023668       0.009070       0.006397       0.020585      -0.026598      -0.025952      -0.020114      -0.011772       0.031886              8.772197      11.518416       2.167128      -1.445807       8.450281       1.479900       6.347894           0.003961
          330              C      21.429271      20.258352      17.290402       0.083811      25.721016 0.35727353E+03  0.80636163E+04                                 7.786404                            6.481258       0.011316       2.011264                    0.999597      27.027865      78.213374       0.615500       0.440909      -1.040476       0.021344      -0.024676      -0.040142       0.051729      -0.031574      -0.005286      -0.019074       0.005683       0.042845      -0.044268       0.013192       0.031076              8.253403       9.809827       1.838774      -1.273534       8.995727       1.646758       5.954654          -0.003096
          331              C      26.936530       9.979325       4.472656       0.577281      26.040384 0.26690623E+03  0.56198828E+04                                 8.101416                            5.807216      -0.165283       1.990078                    0.999421      23.034155      65.112025       0.613944       0.473815      -1.018397      -0.047723      -0.015057      -0.040948       0.064660      -0.043950      -0.058169       0.023405       0.081337      -0.166941      -0.079248      -0.031995       0.111243             10.019896       7.419879       3.492170       3.273188      10.887458       1.356617      11.752353           0.001011
          332              C      27.495733      10.065631       5.877211      -0.017907      38.723767 0.43446392E+03  0.10128680E+05                                 9.851639                            6.874437       0.066943       2.023917                    0.999322      27.147494      75.651890       0.644103       0.407898      -1.078573      -0.005678       0.019950       0.047520       0.051850      -0.001977      -0.003223      -0.002523      -0.007011      -0.038622      -0.013851       0.003268       0.010583             12.390311       8.930809       4.065275       4.401839      11.842965       0.365280      16.397159           0.003782
          333              C      27.269909       9.030361       6.781454      -0.134799      36.695529 0.46081214E+03  0.11053125E+05                                 9.753135                            7.286155      -0.202042       1.895904                    0.999308      30.611669      90.501775       0.591073       0.432020      -1.048678      -0.016813       0.029860       0.019387       0.039372      -0.008491      -0.014433       0.023887       0.044220      -0.113235      -0.050870       0.003812       0.047058             11.620927       7.575537       2.150479       3.270306      10.834276      -2.377850      16.452968          -0.000101
          334              C      24.835304       6.200964       4.289575       0.095599      24.887610 0.32092260E+03  0.70074804E+04                                 7.442675                            6.016805       0.283132       2.109029                    0.999761      25.657942      71.553592       0.663104       0.423022      -1.057903       0.008611      -0.010707      -0.040449       0.042719      -0.010864       0.005858       0.023496       0.048161       0.038755      -0.043298       0.019812       0.023486              8.047308       5.516605       2.346835      -1.106149      10.193518      -0.464443       8.431801          -0.000788
          335              C      24.533371       4.944405       4.748209      -0.195426      29.706515 0.43899581E+03  0.10339485E+05                                 8.316398                            7.010794       0.206207       2.056118                    0.998770      29.034089      83.375585       0.619387       0.419861      -1.062670      -0.005903       0.015773       0.011614       0.020458       0.008321      -0.002666      -0.010361      -0.005369       0.014095      -0.012405      -0.003391       0.015796              8.793344       6.039969       2.376161      -1.112141      11.869847      -0.613185       8.470217           0.004572
          336              C      24.526762       3.863088       3.875595       0.250318      26.775779 0.36452180E+03  0.81796629E+04                                 7.988710                            6.529553       0.057875       2.051708                    0.999031      24.497771      68.232635       0.622328       0.438606      -1.053170      -0.019246      -0.057867       0.023939       0.065513       0.007017      -0.006481      -0.018715      -0.039938      -0.025571      -0.020144      -0.014226       0.034370              8.666332       5.318775       2.134610      -1.419958      12.240394      -1.750283       8.439827          -0.006075
          337              C      24.184040       2.485096       4.327903      -0.528647      28.189919 0.44868530E+03  0.10635471E+05                                 7.856984                            6.832875       0.179659       2.022168                    0.997272      32.074985      92.685418       0.662209       0.390208      -1.081296       0.013948       0.055328      -0.003285       0.057153       0.009845      -0.009903       0.001475      -0.065853       0.018465      -0.039633       0.008344       0.031289              8.418858       7.921167       0.686790      -0.716905      10.755945      -1.797348       6.579460           0.000015
          338              C      24.877916       4.146343       2.554023      -0.243672      30.855637 0.45954438E+03  0.10933421E+05                                 8.408632                            7.074004       0.356811       2.077504                    0.999805      30.291319      87.048247       0.630439       0.408352      -1.071502      -0.003663       0.014592      -0.018271       0.023668       0.004510       0.003174       0.013856      -0.045611      -0.021088      -0.020103      -0.011776       0.031879              8.772046       5.653358       1.810332      -1.698049      10.817002      -1.430499       9.845777           0.003961
          339              C      25.208789       5.440398       2.183581       0.083811      25.720830 0.35727019E+03  0.80634988E+04                                 7.786271                            6.481157       0.011324       2.011265                    0.999597      27.027697      78.211950       0.615517       0.440900      -1.040485      -0.018528       0.023049       0.042440       0.051728      -0.012191       0.008424       0.002265       0.066040       0.053059      -0.044267       0.013193       0.031075              8.253255       5.415692       1.935546      -1.205065      10.348366      -0.385061       8.995707          -0.003094
          340              C      24.897057      19.946810       9.022899       0.577281      26.040234 0.26690578E+03  0.56198655E+04                                 8.101359                            5.807196      -0.165274       1.990081                    0.999421      23.034087      65.111583       0.613949       0.473812      -1.018400       0.024741       0.001788       0.059714       0.064661       0.002667      -0.025208      -0.057824      -0.148410      -0.064538      -0.079250      -0.031993       0.111243             10.019796      10.184910       0.323166       1.032329       6.306470       3.953815      13.568007           0.001012
          341              C      23.800072      19.550016       8.057442      -0.017907      38.723549 0.43446269E+03  0.10128636E+05                                 9.851575                            6.874411       0.066936       2.023914                    0.999322      27.147456      75.651529       0.644107       0.407896      -1.078575      -0.027282      -0.038980      -0.020608       0.051850      -0.008610      -0.007913      -0.002561      -0.007119      -0.003998      -0.013854       0.003271       0.010583             12.390193      14.534551       1.132299       2.327755       6.588326       4.204300      16.047702           0.003783
          342              C      22.464047      19.683552       8.428443      -0.134800      36.694382 0.46079374E+03  0.11052563E+05                                 9.752834                            7.285934      -0.202035       1.895906                    0.999308      30.611594      90.500795       0.591091       0.432011      -1.048684       0.001410      -0.038753      -0.006811       0.039372      -0.002810      -0.010417      -0.020744      -0.082010       0.046593      -0.050878       0.003815       0.047064             11.620526      16.821104       0.690568       2.237764       6.066322       2.576903      11.974152          -0.000104
          343              C      22.865105      21.338879      12.580707       0.095599      24.887472 0.32092127E+03  0.70074361E+04                                 7.442636                            6.016793       0.283144       2.109033                    0.999761      25.657786      71.552810       0.663105       0.423022      -1.057905       0.026845       0.031176       0.011499       0.042718       0.016737       0.025374      -0.007261      -0.038840       0.025824      -0.043298       0.019814       0.023484              8.047259       9.456887       0.499232      -2.412597       6.746587       2.147277       7.938301          -0.000788
          344              C      21.765157      21.786062      13.266704      -0.195424      29.706317 0.43899299E+03  0.10339409E+05                                 8.316398                            7.010806       0.206210       2.056119                    0.998770      29.033933      83.375264       0.619382       0.419865      -1.062667      -0.000377      -0.019400      -0.006487       0.020459       0.002887      -0.006510       0.000362       0.024956      -0.003169      -0.012403      -0.003390       0.015793              8.793337      10.181547      -0.159055      -2.904819       7.561866       2.374161       8.636600           0.004572
          345              C      21.853344      22.914479      14.072709       0.250319      26.775729 0.36452100E+03  0.81796501E+04                                 7.988740                            6.529574       0.057883       2.051711                    0.999031      24.497742      68.232837       0.622323       0.438610      -1.053167      -0.052955       0.016181       0.035013       0.065513      -0.012309      -0.020145       0.006025       0.030036      -0.030112      -0.020142      -0.014229       0.034371              8.666367      11.356962      -0.558264      -3.324148       7.118205       2.195455       7.523933          -0.006075
          346              C      20.688453      23.422050      14.851363      -0.528646      28.189741 0.44868216E+03  0.10635387E+05                                 7.856995                            6.832888       0.179669       2.022171                    0.997272      32.074790      92.685054       0.662202       0.390212      -1.081293       0.034625      -0.027283      -0.036375       0.057153      -0.000772      -0.017410       0.028749       0.011287      -0.042078      -0.039629       0.008336       0.031293              8.418869       9.666241      -1.529810      -2.284306       7.614735      -0.069829       7.975630           0.000014
          347              C      23.095941      23.551376      14.092989      -0.243674      30.856092 0.45955275E+03  0.10933697E+05                                 8.408784                            7.074109       0.356781       2.077494                    0.999805      30.291584      87.050037       0.630427       0.408356      -1.071496       0.023343      -0.003233       0.002205       0.023669      -0.009059      -0.006423       0.024270      -0.016179       0.005296      -0.020116      -0.011774       0.031890              8.772215      11.518443       0.640773      -2.525131       7.511681       1.811738       7.286520           0.003961
          348              C      24.145529      23.054331      13.336290       0.083810      25.720985 0.35727314E+03  0.80636064E+04                                 7.786408                            6.481261       0.011321       2.011264                    0.999597      27.027820      78.213272       0.615499       0.440910      -1.040476      -0.021344      -0.046071      -0.009883       0.051728       0.015505       0.028002      -0.022459      -0.003898       0.014101      -0.044262       0.013190       0.031072              8.253406       9.809820       0.587792      -2.158137       7.327605       2.236517       7.622793          -0.003096
          349              C      22.110614      10.329547      15.798400       0.577281      26.040430 0.26690693E+03  0.56198992E+04                                 8.101420                            5.807221      -0.165278       1.990079                    0.999421      23.034151      65.111956       0.613945       0.473814      -1.018398      -0.036901      -0.049874      -0.018219       0.064660      -0.003896       0.015426      -0.003699       0.048330       0.328425      -0.079247      -0.031995       0.111242             10.019899      13.044865       2.732195      -0.706561      12.386621      -0.362411       4.628210           0.001012
          350              C      22.464958      11.800817      15.746117      -0.017907      38.723732 0.43446368E+03  0.10128673E+05                                 9.851631                            6.874435       0.066943       2.023917                    0.999322      27.147494      75.651884       0.644103       0.407898      -1.078573       0.014439       0.039838      -0.029881       0.051850      -0.004921      -0.002529       0.004866       0.018171       0.015652      -0.013851       0.003268       0.010583             12.390291      14.635530       2.630486      -0.111581      17.538512      -0.401156       4.996833           0.003782
          351              C      21.455476      12.760701      15.748350      -0.134800      36.695537 0.46081242E+03  0.11053133E+05                                 9.753136                            7.286157      -0.202043       1.895903                    0.999308      30.611680      90.501808       0.591073       0.432020      -1.048678       0.017453       0.008448      -0.034266       0.039372       0.017667       0.009560       0.004567       0.045237       0.132927      -0.050871       0.003812       0.047059             11.620925      11.881959      -0.511820      -0.175255      17.877590       0.008355       5.103227          -0.000102
          352              C      17.787844      10.180091      15.924919       0.095599      24.887592 0.32092242E+03  0.70074745E+04                                 7.442668                            6.016802       0.283139       2.109031                    0.999761      25.657930      71.553511       0.663105       0.423022      -1.057904      -0.004967      -0.033865       0.025561       0.042719       0.027086       0.006781      -0.004541      -0.036861       0.056863      -0.043298       0.019812       0.023486              8.047298      11.056697      -1.184574      -0.484601       7.555815      -1.751886       5.529382          -0.000791
          353              C      16.548666      10.734761      16.117862      -0.195425      29.706509 0.43899575E+03  0.10339483E+05                                 8.316396                            7.010794       0.206209       2.056119                    0.998770      29.034074      83.375524       0.619387       0.419861      -1.062670       0.010708       0.006617      -0.016127       0.020458      -0.009105       0.005166      -0.002668       0.001429      -0.032907      -0.012405      -0.003391       0.015796              8.793340      12.470187      -1.470373      -0.897537       7.720810      -1.463072       6.189023           0.004574
          354              C      15.608913      10.090365      16.913075       0.250318      26.775784 0.36452180E+03  0.81796629E+04                                 7.988711                            6.529553       0.057875       2.051708                    0.999031      24.497768      68.232624       0.622328       0.438606      -1.053170      -0.059737       0.026658       0.003584       0.065514      -0.022931      -0.006514       0.001883       0.026856      -0.041366      -0.020144      -0.014226       0.034370              8.666332      12.358615      -2.741758      -1.077550       7.857039      -1.293788       5.783340          -0.006077
          355              C      14.244176      10.647535      17.132066      -0.528646      28.189929 0.44868553E+03  0.10635478E+05                                 7.856986                            6.832877       0.179659       2.022168                    0.997272      32.074981      92.685404       0.662209       0.390208      -1.081296       0.054890      -0.008292      -0.013598       0.057154      -0.011328      -0.021018      -0.017999       0.025413      -0.055229      -0.039633       0.008344       0.031289              8.418858      10.642022      -2.100176      -0.195203       6.915817       0.673540       7.698735           0.000014
          356              C      16.029797       8.898535      17.506787      -0.243672      30.855648 0.45954445E+03  0.10933423E+05                                 8.408634                            7.074005       0.356811       2.077504                    0.999805      30.291320      87.048254       0.630439       0.408352      -1.071502       0.010806      -0.020715      -0.003779       0.023668       0.006978      -0.021023      -0.004748       0.029009      -0.025912      -0.020102      -0.011777       0.031879              8.772048      11.093885      -2.412061      -0.558685       8.874456      -1.992027       6.347803           0.003962
          357              C      17.315917       8.429117      17.290402       0.083810      25.720839 0.35727034E+03  0.80635028E+04                                 7.786271                            6.481157       0.011326       2.011265                    0.999597      27.027712      78.211985       0.615517       0.440899      -1.040485       0.010697       0.030823      -0.040140       0.051727       0.013321       0.019156       0.004962      -0.057530       0.042873      -0.044267       0.013193       0.031074              8.253254      10.791429      -1.271861      -0.789322       8.013756      -1.926287       5.954577          -0.003098
          358              C      29.722973      12.369564       7.917713       0.577283      26.040172 0.26690480E+03  0.56198428E+04                                 8.101356                            5.807191      -0.165288       1.990077                    0.999421      23.034099      65.111728       0.613948       0.473813      -1.018399       0.013919       0.063143      -0.000547       0.064661      -0.080075      -0.038438       0.003263       0.068027      -0.096938      -0.079252      -0.031994       0.111246             10.019795       7.555951       4.328584       0.422284      12.372631      -2.298124      10.130803           0.001012
          359              C      28.830846      11.208783       7.530897      -0.017908      38.723572 0.43446250E+03  0.10128630E+05                                 9.851580                            6.874408       0.066939       2.023915                    0.999322      27.147445      75.651480       0.644107       0.407896      -1.078575      -0.047398      -0.020808       0.002969       0.051850      -0.008284      -0.004907      -0.001922      -0.001028       0.026978      -0.013854       0.003271       0.010583             12.390212       9.555500       5.865794       2.176164      15.495717      -1.475110      12.119418           0.003782
          360              C      28.278480      11.150632       6.253421      -0.134799      36.694336 0.46079268E+03  0.11052531E+05                                 9.752825                            7.285925      -0.202033       1.895907                    0.999308      30.611565      90.500676       0.591092       0.432011      -1.048684      -0.032855       0.000445       0.021690       0.039372      -0.034153      -0.027081      -0.011949      -0.001482      -0.066263      -0.050878       0.003815       0.047063             11.620519       9.353066       4.826347       3.599303      12.555752       0.995502      12.952739          -0.000103
          361              C      29.912564      14.905311       4.416467       0.095600      24.887497 0.32092152E+03  0.70074461E+04                                 7.442651                            6.016801       0.283125       2.109027                    0.999761      25.657819      71.553033       0.663104       0.423023      -1.057904       0.040423       0.013395       0.003389       0.042719       0.003216      -0.010100       0.008250      -0.000679      -0.121440      -0.043299       0.019815       0.023484              8.047278       7.856526       1.090341       1.124049       5.995646      -2.331698      10.289662          -0.000791
          362              C      29.749862      15.160018       3.078893      -0.195426      29.706331 0.43899292E+03  0.10339408E+05                                 8.316403                            7.010805       0.206206       2.056118                    0.998770      29.033951      83.375350       0.619382       0.419865      -1.062667      -0.016988      -0.002992       0.011000       0.020458       0.001310       0.012529      -0.002852       0.000912       0.021997      -0.012403      -0.003390       0.015793              8.793347       8.079045       0.920759       0.793283       6.423488      -2.556907      11.877508           0.004573
          363              C      30.771193      15.757314       2.350289       0.250318      26.775736 0.36452120E+03  0.81796554E+04                                 7.988741                            6.529575       0.057884       2.051712                    0.999031      24.497747      68.232850       0.622323       0.438610      -1.053167      -0.012464       0.015027      -0.062537       0.065513      -0.002293       0.008078      -0.005471       0.006054       0.097067      -0.020142      -0.014230       0.034371              8.666371       7.694425       0.744333       1.387546       5.386402      -2.069340      12.918285          -0.006076
          364              C      30.628316      16.070566       0.900336      -0.528646      28.189748 0.44868244E+03  0.10635396E+05                                 7.856998                            6.832891       0.179666       2.022170                    0.997272      32.074804      92.685126       0.662202       0.390213      -1.081292      -0.006315      -0.019752       0.053258       0.057153       0.016767      -0.001153      -0.015198       0.033334       0.078869      -0.039629       0.008336       0.031293              8.418874       6.802758      -1.092707       0.517242       7.032229      -0.725010      11.421635           0.000015
          365              C      31.944061      16.028992       3.057869      -0.243674      30.856069 0.45955232E+03  0.10933684E+05                                 8.408777                            7.074104       0.356786       2.077496                    0.999805      30.291569      87.049963       0.630428       0.408356      -1.071496       0.008871       0.009356       0.019849       0.023669       0.012944      -0.016811      -0.013403       0.004547       0.041740      -0.020117      -0.011774       0.031890              8.772209       9.068286       0.974044       1.835654       5.639894      -1.564668      11.608449           0.003962
          366              C      32.038401      15.701400       4.401396       0.083812      25.720919 0.35727207E+03  0.80635779E+04                                 7.786399                            6.481255       0.011318       2.011264                    0.999597      27.027796      78.213236       0.615498       0.440911      -1.040475      -0.050571      -0.007801       0.007586       0.051729      -0.003117       0.007534       0.020854      -0.012568      -0.110009      -0.044263       0.013190       0.031073              8.253397       8.457191       1.264997       1.004506       5.862672      -1.991102      10.440328          -0.003098
          367              C      15.851827      11.588079       9.022899       0.577282      26.040268 0.26690360E+03  0.56198460E+04                                 8.101542                            5.807280      -0.165299       1.990073                    0.999421      23.034457      65.114220       0.613923       0.473830      -1.018383      -0.013920       0.020532       0.059713       0.064660       0.062927       0.062676       0.007079       0.078819      -0.064541      -0.079247      -0.031990       0.111236             10.020092       7.556182      -1.841075      -3.940461       8.935641      -1.082841      13.568453           0.001012
          368              C      16.743954      10.836459       8.057442      -0.017907      38.724679 0.43447000E+03  0.10128897E+05                                 9.851951                            6.874576       0.066941       2.023917                    0.999322      27.147750      75.653843       0.644081       0.407909      -1.078562       0.047397      -0.004138      -0.020609       0.051849       0.007381       0.006170      -0.005574      -0.011358      -0.003994      -0.013848       0.003266       0.010582             12.390811       9.555937      -4.007186      -4.805289      11.567879      -0.086180      16.048619           0.003782
          369              C      17.296320       9.612659       8.428443      -0.134800      36.694954 0.46079763E+03  0.11052732E+05                                 9.753086                            7.286045      -0.202042       1.895904                    0.999308      30.611977      90.503635       0.591074       0.432021      -1.048673       0.032853       0.020597      -0.006812       0.039370       0.036905       0.023162       0.001346       0.036132       0.046596      -0.050866       0.003822       0.047044             11.620921       9.353376      -5.002455      -3.350757      13.534771       0.649615      11.974615          -0.000103
          370              C      15.662236       9.132322      12.580707       0.095601      24.887592 0.32092152E+03  0.70074563E+04                                 7.442678                            6.016791       0.283124       2.109027                    0.999761      25.657975      71.553863       0.663105       0.423021      -1.057903      -0.040424       0.007659       0.011499       0.042719       0.008440      -0.006401       0.025608       0.048411       0.025844      -0.043300       0.019809       0.023491              8.047327       7.856573      -1.423140      -0.653398       8.346989      -3.163069       7.938420          -0.000791
          371              C      15.824938       7.956148      13.266704      -0.195425      29.706455 0.43899377E+03  0.10339428E+05                                 8.316404                            7.010788       0.206219       2.056123                    0.998770      29.034011      83.375381       0.619386       0.419862      -1.062669       0.016988       0.009374      -0.006487       0.020458      -0.012256       0.002937      -0.005818      -0.007478      -0.003161      -0.012412      -0.003384       0.015796              8.793367       8.079011      -1.054783      -0.603708       9.664423      -3.702798       8.636667           0.004573
          372              C      14.803607       7.468312      14.072709       0.250317      26.775903 0.36452297E+03  0.81797082E+04                                 7.988787                            6.529595       0.057877       2.051709                    0.999031      24.497828      68.233208       0.622321       0.438610      -1.053166       0.012464      -0.053951       0.035014       0.065513      -0.006855       0.004852      -0.020459      -0.036339      -0.030113      -0.020140      -0.014232       0.034372              8.666436       7.694448      -1.556278      -0.239269      10.780836      -3.976595       7.524023          -0.006076
          373              C      14.946484       6.205701      14.851363      -0.528647      28.189800 0.44868272E+03  0.10635416E+05                                 7.857055                            6.832927       0.179657       2.022168                    0.997272      32.074787      92.685459       0.662194       0.390216      -1.081289       0.006315       0.043628      -0.036375       0.057153      -0.004508      -0.016198      -0.029452      -0.006981      -0.042079      -0.039634       0.008342       0.031292              8.418949       6.802792      -0.123412       1.202634      10.478332      -1.943411       7.975722           0.000015
          374              C      13.630739       8.225984      14.092989      -0.243676      30.856377 0.45955779E+03  0.10933852E+05                                 8.408846                            7.074155       0.356759       2.077486                    0.999805      30.291782      87.050862       0.630424       0.408357      -1.071495      -0.008870       0.021833       0.002207       0.023669       0.011528      -0.017814      -0.017700      -0.007601       0.005288      -0.020126      -0.011766       0.031892              8.772285       9.068344      -2.055341      -0.306475       9.961908      -3.092747       7.286603           0.003962
          375              C      13.536399       9.383476      13.336290       0.083811      25.721140 0.35727512E+03  0.80636633E+04                                 7.786434                            6.481273       0.011297       2.011257                    0.999597      27.027958      78.213769       0.615499       0.440909      -1.040476       0.050571       0.004552      -0.009883       0.051729      -0.006071       0.005446       0.035479       0.028807       0.014108      -0.044263       0.013192       0.031071              8.253446       8.457235      -1.368704      -0.857856       8.680255      -2.987283       7.622847          -0.003097
          376              C      23.464186      18.338056       4.472656       0.577281      26.040435 0.26690683E+03  0.56198988E+04                                 8.101433                            5.807226      -0.165268       1.990082                    0.999421      23.034173      65.112115       0.613943       0.473815      -1.018397       0.036901      -0.033801      -0.040949       0.064661      -0.013248       0.008813      -0.062077      -0.116791      -0.166936      -0.079245      -0.031996       0.111241             10.019929      13.044912      -0.244579      -2.811499       5.262475       2.156363      11.752399           0.001012
          377              C      23.109842      18.779187       5.877211      -0.017907      38.723766 0.43446377E+03  0.10128679E+05                                 9.851648                            6.874440       0.066939       2.023915                    0.999322      27.147508      75.652000       0.644102       0.407899      -1.078573      -0.014438      -0.014893       0.047520       0.051849       0.004022       0.003795      -0.001530       0.000081      -0.038621      -0.013850       0.003270       0.010580             12.390327      14.635626      -0.771643      -2.517329       6.138215       3.629454      16.397141           0.003783
          378              C      24.119324      19.101254       6.781454      -0.134799      36.694528 0.46079540E+03  0.11052627E+05                                 9.752904                            7.285977      -0.202042       1.895904                    0.999308      30.611646      90.501411       0.591085       0.432015      -1.048681      -0.017453      -0.029490       0.019387       0.039372      -0.014909      -0.013474      -0.024445      -0.036818      -0.113239      -0.050875       0.003813       0.047062             11.620621      11.881925       0.335778       0.423931       6.527646       4.020895      16.452291          -0.000103
          379              C      27.786956      18.407522       4.289575       0.095599      24.887534 0.32092145E+03  0.70074441E+04                                 7.442644                            6.016783       0.283161       2.109038                    0.999761      25.657865      71.553156       0.663108       0.423020      -1.057905       0.004967       0.012812      -0.040448       0.042718      -0.015427      -0.023280      -0.006675      -0.042896       0.038764      -0.043303       0.019812       0.023490              8.047272      11.056654       0.851750       0.955282       4.653391      -0.725724       8.431772          -0.000789
          380              C      29.026134      18.774319       4.748209      -0.195424      29.706329 0.43899246E+03  0.10339386E+05                                 8.316367                            7.010773       0.206229       2.056126                    0.998770      29.033946      83.375058       0.619388       0.419861      -1.062670      -0.010709      -0.013000       0.011615       0.020459      -0.001842       0.010301       0.002870       0.017096       0.014094      -0.012407      -0.003384       0.015791              8.793308      12.470131       1.336328       1.087105       5.439598      -0.656546       8.470195           0.004573
          381              C      29.965887      19.309255       3.875595       0.250319      26.775805 0.36452195E+03  0.81796721E+04                                 7.988735                            6.529568       0.057879       2.051709                    0.999031      24.497775      68.232802       0.622325       0.438608      -1.053169       0.059737       0.012266       0.023939       0.065514       0.013783       0.019446       0.003745       0.032123      -0.025569      -0.020141      -0.014227       0.034367              8.666363      12.358642       1.929846       2.225815       5.200562      -0.354574       8.439884          -0.006075
          382              C      31.330624      19.701445       4.327903      -0.528646      28.189919 0.44868518E+03  0.10635469E+05                                 7.856994                            6.832881       0.179659       2.022168                    0.997272      32.074970      92.685437       0.662207       0.390209      -1.081296      -0.054889      -0.015584      -0.003286       0.057153       0.023586       0.003668      -0.009314       0.049977       0.018466      -0.039628       0.008344       0.031284              8.418871      10.642036       0.884095       1.915040       8.035092       0.277827       6.579486           0.000015
          383              C      29.545003      19.471736       2.554023      -0.243674      30.856102 0.45955260E+03  0.10933689E+05                                 8.408769                            7.074097       0.356792       2.077498                    0.999805      30.291606      87.049971       0.630430       0.408355      -1.071497      -0.010805      -0.010471      -0.018270       0.023668       0.017496      -0.013591      -0.004177       0.030638      -0.021065      -0.020114      -0.011772       0.031885              8.772198      11.094100       1.330806       2.087915       5.376556      -0.755313       9.845939           0.003961
          384              C      28.258883      19.111253       2.183581       0.083810      25.721078 0.35727442E+03  0.80636395E+04                                 7.786410                            6.481262       0.011323       2.011265                    0.999597      27.027876      78.213356       0.615501       0.440909      -1.040477      -0.010697      -0.027571       0.042440       0.051728      -0.022507      -0.006177       0.006164      -0.054119       0.053074      -0.044268       0.013193       0.031075              8.253411      10.791692       1.168193       0.936036       4.972710      -0.851079       8.995831          -0.003096
          385              C      27.613316       7.934045       9.022899       0.577282      26.040361 0.26690580E+03  0.56198741E+04                                 8.101425                            5.807218      -0.165279       1.990080                    0.999421      23.034171      65.112183       0.613943       0.473816      -1.018396      -0.010822      -0.022321       0.059713       0.064661      -0.065598      -0.037474       0.050740       0.069584      -0.064542      -0.079247      -0.031996       0.111244             10.019921       6.996269       1.517844       2.907957       9.495302      -2.871028      13.568191           0.001012
          386              C      27.818174       9.082460       8.057442      -0.017907      38.723752 0.43446327E+03  0.10128663E+05                                 9.851646                            6.874435       0.066945       2.023918                    0.999322      27.147488      75.651914       0.644102       0.407899      -1.078573      -0.020116       0.043116      -0.020608       0.051850       0.001221       0.001738       0.008132       0.018467      -0.004000      -0.013850       0.003270       0.010580             12.390335       7.594302       2.874640       2.477119      13.528752      -4.118282      16.047951           0.003782
          387              C      28.601833      10.172723       8.428443      -0.134799      36.694505 0.46079501E+03  0.11052613E+05                                 9.752899                            7.285972      -0.202036       1.895906                    0.999308      30.611603      90.501210       0.591086       0.432015      -1.048681      -0.034266       0.018155      -0.006811       0.039372      -0.034110      -0.012756       0.019389       0.045861       0.046587      -0.050875       0.003814       0.047062             11.620622       8.157002       4.311681       1.112761      14.730567      -3.226535      11.974296          -0.000103
          388              C      29.834859       8.997733      12.580707       0.095600      24.887531 0.32092141E+03  0.70074453E+04                                 7.442650                            6.016788       0.283146       2.109034                    0.999761      25.657878      71.553276       0.663106       0.423021      -1.057904       0.013579      -0.038837       0.011499       0.042719      -0.025188      -0.018978      -0.018348      -0.009583       0.025835      -0.043304       0.019814       0.023491              8.047281       6.991852       0.923961       3.065929       9.211666       1.015692       7.938324          -0.000790
          389              C      30.772105       9.726724      13.266704      -0.195425      29.706323 0.43899214E+03  0.10339375E+05                                 8.316364                            7.010767       0.206230       2.056127                    0.998770      29.033929      83.374971       0.619388       0.419861      -1.062670      -0.016612       0.010025      -0.006487       0.020458       0.009360       0.003566       0.005452      -0.017490      -0.003163      -0.012406      -0.003384       0.015791              8.793306       8.354528       1.213893       3.508502       9.388824       1.328551       8.636567           0.004573
          390              C      31.705249       9.086144      14.072709       0.250318      26.775791 0.36452158E+03  0.81796616E+04                                 7.988732                            6.529564       0.057880       2.051710                    0.999031      24.497770      68.232778       0.622325       0.438608      -1.053169       0.040491       0.037770       0.035013       0.065514       0.019159       0.015290       0.014432       0.006295      -0.030114      -0.020140      -0.014227       0.034368              8.666361       8.661381       2.114572       3.563405       9.813768       1.781060       7.523936          -0.006076
          391              C      32.727264       9.841184      14.851363      -0.528647      28.189929 0.44868537E+03  0.10635475E+05                                 7.856996                            6.832882       0.179659       2.022168                    0.997272      32.074982      92.685475       0.662207       0.390209      -1.081296      -0.040941      -0.016345      -0.036375       0.057153       0.005269       0.033599       0.000698      -0.004318      -0.042078      -0.039628       0.008344       0.031284              8.418873       9.452478       1.653232       1.081675       7.828497       2.013177       7.975644           0.000014
          392              C      31.635520       7.691575      14.092989      -0.243674      30.856086 0.45955246E+03  0.10933684E+05                                 8.408764                            7.074094       0.356796       2.077499                    0.999805      30.291591      87.049897       0.630430       0.408355      -1.071498      -0.014471      -0.018599       0.002204       0.023668      -0.002479       0.024226      -0.006576       0.023773       0.005299      -0.020114      -0.011772       0.031886              8.772193       7.958453       1.414595       2.831581      11.071624       1.280941       7.286502           0.003962
          393              C      30.680272       7.031128      13.336290       0.083811      25.721023 0.35727373E+03  0.80636216E+04                                 7.786405                            6.481260       0.011317       2.011264                    0.999597      27.027860      78.213353       0.615500       0.440909      -1.040476      -0.029227       0.041520      -0.009884       0.051729      -0.009441      -0.033455      -0.013024      -0.024913       0.014106      -0.044269       0.013193       0.031076              8.253404       7.439135       0.780945       3.015954       9.698297       0.750723       7.622780          -0.003097
          394              C      17.961484      11.151553       4.472656       0.577281      26.040320 0.26690436E+03  0.56198632E+04                                 8.101544                            5.807283      -0.165286       1.990077                    0.999421      23.034446      65.114089       0.613924       0.473829      -1.018384       0.010821       0.048857      -0.040949       0.064660       0.057189       0.049352       0.038671       0.035448      -0.166936      -0.079245      -0.031989       0.111234             10.020093       6.996359      -3.247645      -0.461718      11.311297      -3.513110      11.752622           0.001012
          395              C      17.756626      10.624116       5.877211      -0.017907      38.724693 0.43447048E+03  0.10128911E+05                                 9.851953                            6.874581       0.066938       2.023915                    0.999322      27.147768      75.653918       0.644081       0.407909      -1.078562       0.020116      -0.005058       0.047519       0.051849      -0.002052      -0.000577       0.004050       0.006923      -0.038616      -0.013847       0.003266       0.010582             12.390808       7.594575      -3.293866      -1.884627      13.180100      -3.994951      16.397750           0.003783
          396              C      16.972967      11.337320       6.781454      -0.134800      36.694987 0.46079807E+03  0.11052745E+05                                 9.753090                            7.286048      -0.202042       1.895904                    0.999308      30.612002      90.503726       0.591074       0.432021      -1.048673       0.034264      -0.000371       0.019387       0.039370       0.023384       0.027899       0.000551      -0.007419      -0.113227      -0.050866       0.003822       0.047045             11.620928       8.157181      -2.486434      -3.694308      10.252807      -1.643359      16.452795          -0.000103
          397              C      15.739941      14.860448       4.289575       0.095600      24.887572 0.32092151E+03  0.70074535E+04                                 7.442666                            6.016786       0.283138       2.109031                    0.999761      25.657952      71.553698       0.663106       0.423021      -1.057904      -0.013579      -0.002104      -0.040448       0.042719       0.026285       0.017417      -0.016824      -0.005278       0.038766      -0.043299       0.019808       0.023491              8.047311       6.991893      -3.198612       0.150915       8.718259       1.190105       8.431782          -0.000788
          398              C      14.802695      15.750210       4.748209      -0.195424      29.706434 0.43899388E+03  0.10339430E+05                                 8.316399                            7.010789       0.206220       2.056123                    0.998770      29.034002      83.375345       0.619386       0.419862      -1.062669       0.016612      -0.002774       0.011614       0.020459      -0.006488      -0.007640       0.007486      -0.011739       0.014092      -0.012412      -0.003384       0.015796              8.793357       8.354589      -3.712529       0.025063       9.555284       1.269710       8.470199           0.004572
          399              C      13.869551      16.296591       3.875595       0.250319      26.775876 0.36452271E+03  0.81797011E+04                                 7.988782                            6.529594       0.057876       2.051709                    0.999031      24.497822      68.233197       0.622321       0.438610      -1.053166      -0.040491       0.045601       0.023939       0.065514      -0.020805      -0.012969       0.014967       0.007811      -0.025569      -0.020140      -0.014232       0.034371              8.666426       8.661445      -4.064513      -0.805820       8.897906       2.104899       8.439926          -0.006075
          400              C      12.847536      17.282394       4.327903      -0.528647      28.189758 0.44868220E+03  0.10635400E+05                                 7.857046                            6.832922       0.179659       2.022168                    0.997272      32.074774      92.685392       0.662195       0.390216      -1.081289       0.040941      -0.039743      -0.003285       0.057153      -0.033441       0.006227       0.007834       0.015864       0.018467      -0.039634       0.008343       0.031292              8.418935       9.452549      -1.570940      -1.198128       9.224740       1.519580       6.579516           0.000014
          401              C      13.939280      15.850856       2.554023      -0.243675      30.856401 0.45955819E+03  0.10933865E+05                                 8.408853                            7.074161       0.356754       2.077485                    0.999805      30.291801      87.050959       0.630423       0.408358      -1.071495       0.014473      -0.004119      -0.018271       0.023670      -0.022025       0.010410      -0.009681       0.014988      -0.021052      -0.020126      -0.011765       0.031892              8.772291       7.958538      -3.141216      -0.389814       8.512302       2.185850       9.846032           0.003961
          402              C      14.894528      14.917284       2.183581       0.083810      25.721214 0.35727639E+03  0.80636979E+04                                 7.786446                            6.481282       0.011300       2.011257                    0.999597      27.027983      78.213822       0.615499       0.440909      -1.040476       0.029228       0.004522       0.042440       0.051728       0.034681      -0.002250      -0.008430      -0.011927       0.053078      -0.044263       0.013192       0.031070              8.253458       7.439180      -3.103819       0.269073       8.325325       1.236150       8.995869          -0.003096
          403              C      25.573843      13.983580      15.798400       0.577282      26.040242 0.26690573E+03  0.56198641E+04                                 8.101360                            5.807195      -0.165275       1.990080                    0.999421      23.034089      65.111589       0.613949       0.473812      -1.018400       0.061643      -0.007021      -0.018219       0.064661      -0.018982      -0.004511       0.015210      -0.030913       0.328427      -0.079250      -0.031993       0.111243             10.019799      14.917144      -1.651147       0.667143      10.514073      -0.430699       4.628180           0.001011
          404              C      24.122514      13.554816      15.746117      -0.017907      38.723554 0.43446261E+03  0.10128634E+05                                 9.851575                            6.874409       0.066937       2.023914                    0.999322      27.147452      75.651501       0.644107       0.407896      -1.078575      -0.041720      -0.007415      -0.029881       0.051850      -0.005411      -0.002952      -0.004623      -0.017609       0.015654      -0.013854       0.003271       0.010583             12.390194      19.090548      -0.058339       0.403209      13.083234       0.103945       4.996800           0.003782
          405              C      23.795970      12.200637      15.748350      -0.134800      36.694390 0.46079377E+03  0.11052565E+05                                 9.752836                            7.285936      -0.202036       1.895906                    0.999308      30.611599      90.500831       0.591091       0.432012      -1.048684      -0.016043       0.010891      -0.034266       0.039372      -0.028428      -0.008742       0.005997       0.007982       0.132932      -0.050878       0.003815       0.047064             11.620527      15.934822       2.851662       0.080409      13.823695      -0.155944       5.103063          -0.000103
          406              C      27.864661      10.314680      15.924919       0.095599      24.887474 0.32092119E+03  0.70074343E+04                                 7.442638                            6.016792       0.283144       2.109033                    0.999761      25.657791      71.552838       0.663105       0.423022      -1.057905       0.031812       0.012632       0.025560       0.042719       0.002414       0.000542       0.008142       0.065345       0.056870      -0.043298       0.019814       0.023484              8.047261       7.405111      -0.923617       1.759450      11.207318       0.456286       5.529354          -0.000789
          407              C      28.003892       8.964185      16.117862      -0.195425      29.706346 0.43899326E+03  0.10339417E+05                                 8.316404                            7.010809       0.206209       2.056119                    0.998770      29.033942      83.375311       0.619382       0.419865      -1.062667      -0.011085       0.005965      -0.016128       0.020459       0.003927      -0.000275       0.005808      -0.016486      -0.032901      -0.012403      -0.003390       0.015793              8.793347       7.634778      -1.321333       1.715830      12.556231      -0.045727       6.189030           0.004573
          408              C      29.031831       8.472533      16.913075       0.250319      26.775725 0.36452095E+03  0.81796489E+04                                 7.988740                            6.529574       0.057883       2.051711                    0.999031      24.497741      68.232839       0.622322       0.438610      -1.053167       0.006782      -0.065063       0.003585       0.065513      -0.000167       0.001624      -0.006584      -0.053145      -0.041372      -0.020142      -0.014229       0.034371              8.666368       6.608016      -0.578321       1.659236      13.607731      -0.286258       5.783357          -0.006076
          409              C      29.231677       7.012051      17.132066      -0.528646      28.189745 0.44868227E+03  0.10635390E+05                                 7.856997                            6.832890       0.179668       2.022171                    0.997272      32.074790      92.685063       0.662202       0.390212      -1.081293      -0.020264       0.051681      -0.013598       0.057153      -0.005347       0.026093      -0.009204      -0.032327      -0.055234      -0.039629       0.008336       0.031293              8.418872       6.028547      -0.563375      -0.485703      11.529343      -0.505797       7.698726           0.000015
          410              C      29.853545       9.432944      17.506787      -0.243674      30.856101 0.45955301E+03  0.10933705E+05                                 8.408785                            7.074111       0.356782       2.077494                    0.999805      30.291585      87.050035       0.630427       0.408356      -1.071496       0.012539       0.019715      -0.003783       0.023669      -0.016054       0.014629      -0.015836      -0.002420      -0.025959      -0.020117      -0.011773       0.031890              8.772216       7.340542       0.244985       2.004541      12.628192       0.512184       6.347916           0.003961
          411              C      29.617012      10.781466      17.290402       0.083810      25.720981 0.35727310E+03  0.80636054E+04                                 7.786407                            6.481261       0.011322       2.011265                    0.999597      27.027821      78.213277       0.615499       0.440910      -1.040476      -0.032041      -0.006147      -0.040142       0.051728       0.018246      -0.013874       0.014112       0.051837       0.042846      -0.044262       0.013190       0.031072              8.253405       7.606827      -0.566881       2.062899      11.198727       0.279559       5.954663          -0.003097
          412              C      20.000957      19.556068       7.917713       0.577282      26.040371 0.26690602E+03  0.56198782E+04                                 8.101417                            5.807216      -0.165290       1.990076                    0.999421      23.034158      65.112072       0.613944       0.473815      -1.018397      -0.061642      -0.019517      -0.000546       0.064661       0.010578       0.016391      -0.034921      -0.172704      -0.096935      -0.079249      -0.031995       0.111244             10.019896      14.917325      -0.078609       1.779070       5.011495       1.514788      10.130868           0.001011
          413              C      21.452286      19.363854       7.530897      -0.017907      38.723750 0.43446361E+03  0.10128671E+05                                 9.851636                            6.874434       0.066945       2.023918                    0.999322      27.147484      75.651855       0.644103       0.407898      -1.078573       0.041720      -0.030644       0.002969       0.051850       0.004584       0.004116      -0.003289      -0.013834       0.026979      -0.013851       0.003268       0.010583             12.390306      19.090888      -0.360743       0.189282       5.960653       2.622144      12.119377           0.003783
          414              C      21.778830      18.914566       6.253421      -0.134799      36.695555 0.46081251E+03  0.11053136E+05                                 9.753140                            7.286158      -0.202042       1.895904                    0.999308      30.611669      90.501786       0.591072       0.432020      -1.048678       0.016043      -0.028676       0.021690       0.039371       0.017709       0.023885      -0.017478      -0.058411      -0.066257      -0.050870       0.003813       0.047058             11.620931      15.935464      -1.026497      -2.662186       5.974193       2.619411      12.953137          -0.000103
          415              C      17.710139      18.452385       4.416467       0.095600      24.887622 0.32092277E+03  0.70074861E+04                                 7.442681                            6.016809       0.283125       2.109027                    0.999761      25.657953      71.553672       0.663103       0.423022      -1.057903      -0.031812       0.028310       0.003389       0.042719      -0.001316      -0.002099      -0.012870       0.005913      -0.121439      -0.043299       0.019813       0.023486              8.047315       7.405184      -1.350978       1.457310       6.447063       2.139294      10.289697          -0.000791
          416              C      17.570908      18.184127       3.078893      -0.195426      29.706510 0.43899574E+03  0.10339484E+05                                 8.316398                            7.010794       0.206208       2.056119                    0.998770      29.034087      83.375584       0.619387       0.419861      -1.062670       0.011084      -0.013216       0.011000       0.020458      -0.001054      -0.003800       0.012279       0.001818       0.021996      -0.012406      -0.003390       0.015796              8.793344       7.634776      -1.177247       1.817723       6.867735       1.965438      11.877521           0.004573
          417              C      16.542969      18.769978       2.350289       0.250317      26.775778 0.36452189E+03  0.81796654E+04                                 7.988710                            6.529554       0.057875       2.051708                    0.999031      24.497770      68.232629       0.622328       0.438606      -1.053170      -0.006782      -0.018308      -0.062537       0.065513      -0.001479       0.000696       0.009731      -0.007003       0.097063      -0.020144      -0.014226       0.034370              8.666332       6.608003      -1.371549       1.098364       6.472761       2.236270      12.918231          -0.006076
          418              C      16.343123      18.489617       0.900336      -0.528647      28.189912 0.44868534E+03  0.10635473E+05                                 7.856985                            6.832876       0.179656       2.022167                    0.997272      32.074997      92.685477       0.662208       0.390208      -1.081296       0.020264       0.004407       0.053259       0.057153      -0.022824       0.013734       0.006600       0.012371       0.078867      -0.039633       0.008344       0.031289              8.418857       6.028563       0.645724       0.369287       7.806421       0.810408      11.421588           0.000015
          419              C      15.721255      19.649872       3.057869      -0.243673      30.855614 0.45954401E+03  0.10933409E+05                                 8.408627                            7.074001       0.356813       2.077504                    0.999805      30.291307      87.048197       0.630439       0.408352      -1.071502      -0.012537       0.003008       0.019848       0.023668      -0.008437       0.020007      -0.007863       0.020125       0.041716      -0.020102      -0.011777       0.031879              8.772041       7.340407      -1.971511       0.437194       7.367509       2.372004      11.608207           0.003962
          420              C      15.957788      19.895369       4.401396       0.083811      25.720808 0.35726994E+03  0.80634926E+04                                 7.786268                            6.481157       0.011322       2.011265                    0.999597      27.027696      78.211969       0.615516       0.440900      -1.040485       0.032042      -0.039894       0.007585       0.051728       0.006999      -0.021833      -0.003909       0.000876      -0.110011      -0.044268       0.013193       0.031075              8.253251       7.606714      -1.755952       1.222046       6.712950       1.865435      10.440090          -0.003097
          421              N      19.634535      17.710237      18.157247      -0.205069      34.327363 0.52213144E+03  0.12645949E+05                                 8.854521                            7.447928      -0.055992       2.006562                    0.998939      27.884086      77.210884       0.634764       0.398403      -1.093430      -0.012374      -0.024856       0.128150       0.131124      -0.027070       0.006637       0.005879       0.026844      -0.200746      -0.067977       0.004255       0.063722              9.551626      10.189367      -1.687598      -1.293025       7.542545      -2.457212      10.922967           0.058462
          422              N      18.187080       4.126082       6.779036      -0.205061      34.326885 0.52212329E+03  0.12645692E+05                                 8.854411                            7.447852      -0.055987       2.006567                    0.998939      27.883848      77.209848       0.634770       0.398401      -1.093432      -0.118984      -0.050983      -0.020895       0.131122      -0.044021      -0.005347      -0.029796      -0.074059       0.038697      -0.067982       0.004258       0.063724              9.551487      12.112612       0.679409       0.380649       9.634420      -2.516735       6.907428           0.058463
          423              N      27.387720       7.766697       1.630429      -0.205064      34.327001 0.52212560E+03  0.12645752E+05                                 8.854409                            7.447854      -0.055991       2.006564                    0.998939      27.883883      77.209753       0.634772       0.398399      -1.093434       0.118984      -0.036695      -0.041103       0.131123       0.019711       0.039718      -0.017617      -0.039615       0.142028      -0.067977       0.004256       0.063722              9.551480      12.112595      -0.585320      -0.513692       5.628561      -1.100467      10.913286           0.058462
          424              N      25.940265      23.022229      10.644956      -0.205058      34.326577 0.52211796E+03  0.12645520E+05                                 8.854333                            7.447795      -0.055983       2.006569                    0.998939      27.883678      77.209026       0.634775       0.398399      -1.093435       0.012375       0.112533      -0.066150       0.131121       0.002759       0.027733       0.031897       0.100436       0.020029      -0.067975       0.004256       0.063719              9.551394      10.189117       1.781582       1.159984       9.002733      -2.973443       9.462332           0.058463
          425              N      17.267152      21.655420       6.779036      -0.205071      34.327313 0.52213125E+03  0.12645927E+05                                 8.854470                            7.447901      -0.055993       2.006560                    0.998939      27.884057      77.210440       0.634769       0.398400      -1.093433       0.015339       0.128536      -0.020896       0.131124      -0.010060      -0.023130       0.019526       0.113271       0.038697      -0.067979       0.004257       0.063722              9.551552       9.665623       0.733385      -2.369888      12.081551       0.928762       6.907481           0.058461
          426              N      28.307648      13.609810      18.157247      -0.205058      34.326583 0.52211792E+03  0.12645519E+05                                 8.854334                            7.447795      -0.055983       2.006569                    0.998939      27.883686      77.209057       0.634775       0.398399      -1.093435      -0.015339       0.023145       0.128148       0.131121       0.025159       0.001770      -0.008692       0.033457      -0.200736      -0.067975       0.004257       0.063719              9.551397       9.665459       1.989841      -1.481406       8.066005       2.348361      10.922726           0.058463
          427              N      29.755103       5.492892      10.644956      -0.205068      34.327304 0.52213024E+03  0.12645912E+05                                 8.854509                            7.447918      -0.055991       2.006563                    0.998939      27.884056      77.210765       0.634764       0.398403      -1.093430       0.091271      -0.066984      -0.066151       0.131123       0.042108       0.013758      -0.039968      -0.055010       0.020038      -0.067977       0.004255       0.063722              9.551613       7.756596      -0.377050      -3.155185      11.435654       0.482108       9.462589           0.058462
          428              N      15.819697      11.867124       1.630429      -0.205061      34.326891 0.52212364E+03  0.12645703E+05                                 8.854412                            7.447854      -0.055987       2.006567                    0.998939      27.883854      77.209870       0.634770       0.398401      -1.093432      -0.091270      -0.084696      -0.041103       0.131122      -0.027011      -0.035118      -0.025591      -0.014340       0.142029      -0.067982       0.004258       0.063724              9.551486       7.756501       3.100348      -0.696186       9.984666       0.995074      10.913292           0.058463
          429              N      12.666832      10.953813      10.644956      -0.205073      34.327454 0.52213399E+03  0.12646024E+05                                 8.854526                            7.447942      -0.055994       2.006560                    0.998939      27.884162      77.211108       0.634764       0.398402      -1.093431      -0.103646      -0.045552      -0.066152       0.131124      -0.044877      -0.041495       0.008066      -0.045438       0.020038      -0.067985       0.004260       0.063725              9.551618      10.842504      -1.404546       1.995113       8.349801       2.491382       9.462550           0.058461
          430              N      25.154783      19.835113       1.630429      -0.205053      34.326644 0.52211792E+03  0.12645530E+05                                 8.854376                            7.447815      -0.055988       2.006569                    0.998939      27.883705      77.209372       0.634771       0.398401      -1.093432      -0.027713       0.121389      -0.041102       0.131120       0.007292      -0.004604       0.043204       0.053944       0.142027      -0.067974       0.004253       0.063721              9.551461       6.742630      -2.515005       1.209838      10.998501       0.105457      10.913252           0.058464
          431              N      32.907968      13.687432       6.779036      -0.205072      34.327236 0.52213027E+03  0.12645902E+05                                 8.854466                            7.447899      -0.055990       2.006561                    0.998939      27.884036      77.210464       0.634768       0.398401      -1.093433       0.103646      -0.077552      -0.020895       0.131124       0.054076       0.028475       0.010266      -0.039219       0.038693      -0.067978       0.004259       0.063720              9.551548      10.842408      -1.412858       1.989245      10.904764       1.588002       6.907472           0.058461
          432              N      20.420017       8.148888      18.157247      -0.205060      34.326760 0.52212102E+03  0.12645610E+05                                 8.854360                            7.447816      -0.055989       2.006566                    0.998939      27.883763      77.209270       0.634775       0.398399      -1.093435       0.027713       0.001711       0.128148       0.131122       0.001906      -0.008416       0.002810      -0.060309      -0.200738      -0.067976       0.004255       0.063721              9.551424       6.742625      -0.302350       2.774438      10.988927       0.108723      10.922718           0.058463
          433              N      20.420017       5.007424       5.100045      -0.205062      34.326997 0.52212431E+03  0.12645728E+05                                 8.854446                            7.447868      -0.055988       2.006566                    0.998939      27.883898      77.210127       0.634768       0.398402      -1.093431       0.027713      -0.001712      -0.128149       0.131122      -0.001910       0.008410       0.002809      -0.060309      -0.200741      -0.067976       0.004254       0.063722              9.551541       6.742687       0.302310      -2.774484      10.989084       0.108813      10.922853           0.058462
          434              N      21.514268      19.203347      16.478257      -0.205068      34.327226 0.52212999E+03  0.12645900E+05                                 8.854481                            7.447909      -0.055990       2.006563                    0.998939      27.884034      77.210599       0.634766       0.398402      -1.093431       0.103646       0.077552       0.020895       0.131123      -0.054080      -0.028478       0.010266      -0.039218       0.038696      -0.067983       0.004259       0.063724              9.551565      10.842442       1.412813      -1.989247      10.904776       1.588031       6.907478           0.058461
          435              N      25.154783       6.477510       3.021029      -0.205064      34.326975 0.52212492E+03  0.12645731E+05                                 8.854403                            7.447848      -0.055990       2.006564                    0.998939      27.883882      77.209744       0.634772       0.398399      -1.093434      -0.027713      -0.121391       0.041103       0.131123      -0.007298       0.004602       0.043205       0.053947       0.142028      -0.067977       0.004256       0.063721              9.551474       6.742659       2.515004      -1.209877      10.998480       0.105365      10.913282           0.058462
          436              N      24.060532      21.936965      12.612337      -0.205058      34.326563 0.52211776E+03  0.12645514E+05                                 8.854330                            7.447794      -0.055983       2.006569                    0.998939      27.883676      77.209021       0.634775       0.398399      -1.093435      -0.103644       0.045549       0.066151       0.131121       0.044870       0.041490       0.008069      -0.045439       0.020028      -0.067975       0.004257       0.063719              9.551391      10.842220       1.404516      -1.995079       8.349626       2.491295       9.462327           0.058463
          437              N      18.187080       9.030229      16.478257      -0.205060      34.326759 0.52212126E+03  0.12645616E+05                                 8.854359                            7.447817      -0.055988       2.006567                    0.998939      27.883757      77.209238       0.634775       0.398399      -1.093435      -0.118983       0.050983       0.020895       0.131122       0.044016       0.005343      -0.029795      -0.074058       0.038698      -0.067976       0.004255       0.063721              9.551422      12.112507      -0.679412      -0.380613       9.634352      -2.516736       6.907408           0.058463
          438              N      31.028235      15.180541       5.100045      -0.205072      34.327240 0.52213029E+03  0.12645903E+05                                 8.854468                            7.447900      -0.055992       2.006561                    0.998939      27.884035      77.210468       0.634768       0.398401      -1.093433      -0.012375       0.024856      -0.128150       0.131124       0.027067      -0.006642       0.005879       0.026844      -0.200746      -0.067978       0.004259       0.063720              9.551551      10.189263       1.687529       1.293063       7.542465      -2.457175      10.922924           0.058461
          439              N      14.546565       9.868549      12.612337      -0.205074      34.327569 0.52213528E+03  0.12646068E+05                                 8.854564                            7.447961      -0.055994       2.006560                    0.998939      27.884197      77.211336       0.634762       0.398403      -1.093430       0.012374      -0.112536       0.066152       0.131124      -0.002766      -0.027734       0.031899       0.100439       0.020041      -0.067978       0.004256       0.063722              9.551675      10.189412      -1.781620      -1.160079       9.002958      -2.973551       9.462656           0.058462
          440              N      27.387720      18.545926       3.021029      -0.205052      34.326487 0.52211595E+03  0.12645465E+05                                 8.854334                            7.447792      -0.055986       2.006571                    0.998939      27.883635      77.209020       0.634774       0.398400      -1.093433       0.118982       0.036693       0.041102       0.131120      -0.019713      -0.039720      -0.017618      -0.039613       0.142027      -0.067980       0.004257       0.063723              9.551398      12.112481       0.585345       0.513655       5.628517      -1.100445      10.913196           0.058464
          441              N      29.755103       7.663420      12.612337      -0.205067      34.327176 0.52212893E+03  0.12645867E+05                                 8.854470                            7.447900      -0.055990       2.006563                    0.998939      27.884011      77.210502       0.634767       0.398402      -1.093431       0.091271       0.066984       0.066151       0.131123      -0.042114      -0.013761      -0.039969      -0.055008       0.020035      -0.067983       0.004259       0.063724              9.551554       7.756554       0.377092       3.155128      11.435627       0.482120       9.462480           0.058462
          442              N      15.819697      14.445498       3.021029      -0.205062      34.327003 0.52212476E+03  0.12645742E+05                                 8.854449                            7.447872      -0.055988       2.006566                    0.998939      27.883896      77.210129       0.634767       0.398402      -1.093431      -0.091270       0.084696       0.041102       0.131122       0.027006       0.035114      -0.025590      -0.014343       0.142028      -0.067976       0.004254       0.063721              9.551544       7.756542      -3.100389       0.696243       9.984760       0.995035      10.913328           0.058461
          443              N      28.660852      11.235359      16.478257      -0.205058      34.326590 0.52211815E+03  0.12645526E+05                                 8.854336                            7.447797      -0.055984       2.006569                    0.998939      27.883685      77.209062       0.634775       0.398399      -1.093435       0.015339      -0.128534       0.020894       0.131121       0.010055       0.023130       0.019524       0.113267       0.038694      -0.067975       0.004257       0.063719              9.551399       9.665460      -0.733406       2.369843      12.081354       0.928723       6.907385           0.058463
          444              N      16.913948      19.280969       5.100045      -0.205071      34.327300 0.52213098E+03  0.12645919E+05                                 8.854468                            7.447899      -0.055993       2.006560                    0.998939      27.884056      77.210435       0.634769       0.398400      -1.093433      -0.015339      -0.023145      -0.128151       0.131124      -0.025161      -0.001775      -0.008692       0.033457      -0.200746      -0.067979       0.004257       0.063722              9.551548       9.665624      -1.989892       1.481404       8.066139       2.348420      10.922880           0.058462
          445              O      18.623003      19.700392      16.239172      -0.581603      47.148269 0.58878905E+03  0.14519337E+05                                10.518306                            7.555597       0.224115       2.097805                    0.997965      28.837691      77.465527       0.683140       0.363588      -1.132267      -0.009643       0.020084      -0.042458       0.047948      -0.003912       0.033968      -0.033056       0.010309      -0.090236      -0.058986       0.010589       0.048397             13.883553       9.863766      -6.280762       3.194507      19.720326      -7.807322      12.066566           0.032909
          446              O      18.741269      20.472799      14.153272      -0.586415      30.610730 0.47202167E+03  0.10983949E+05                                 7.618808                            6.624702       0.749001       2.257825                    0.999459      28.278082      73.132787       0.754931       0.348660      -1.147339      -0.034697       0.011783       0.007828       0.037470       0.097512      -0.018470       0.006976       0.106034       0.195913      -0.144783       0.058746       0.086037              8.276052       6.321615      -0.160704      -2.064187       6.340395      -0.624550      12.166146           0.008561
          447              O      20.902198       3.119493       7.306139      -0.581594      47.144899 0.58874598E+03  0.14517964E+05                                10.517670                            7.555223       0.224163       2.097824                    0.997965      28.837093      77.462299       0.683173       0.363578      -1.132278       0.046263       0.001059       0.012560       0.047949      -0.041696       0.007247      -0.020359       0.046217       0.052246      -0.058990       0.010597       0.048393             13.882590      21.977048      -8.669558       1.504726      12.921883      -1.120696       6.748838           0.032910
          448              O      23.051278       3.656139       7.540758      -0.586411      30.608823 0.47198499E+03  0.10982855E+05                                 7.618387                            6.624359       0.749030       2.257835                    0.999459      28.277677      73.130339       0.754968       0.348651      -1.147349       0.000410      -0.031575       0.020168       0.037469       0.101214      -0.015853      -0.000167       0.085795       0.207013      -0.144780       0.058748       0.086032              8.275574      10.812396       2.991675       0.164989       8.483001       0.205693       5.531324           0.008561
          449              O      24.672602       7.928125       0.505707      -0.581596      47.144541 0.58874193E+03  0.14517829E+05                                10.517581                            7.555175       0.224158       2.097821                    0.997965      28.837065      77.461937       0.683178       0.363576      -1.132280      -0.046262       0.012196      -0.003188       0.047949       0.007062       0.041724      -0.031307       0.015247      -0.040655      -0.058987       0.010596       0.048391             13.882424      21.976816       1.471173       8.675149       6.730273       1.068323      12.940184           0.032910
          450              O      22.523522       8.328208       0.933455      -0.586415      30.608772 0.47198474E+03  0.10982856E+05                                 7.618393                            6.624366       0.748993       2.257822                    0.999459      28.277811      73.130897       0.754965       0.348652      -1.147347      -0.000410       0.008488      -0.036494       0.037470      -0.018796      -0.100710      -0.046147      -0.044233      -0.183085      -0.144784       0.058751       0.086033              8.275584      10.812390      -1.152769      -2.765601       5.988579       1.087613       8.025781           0.008561
          451              O      26.951797      21.877236      13.160651      -0.581589      47.142792 0.58871989E+03  0.14517132E+05                                10.517269                            7.554993       0.224184       2.097831                    0.997966      28.836740      77.460355       0.683193       0.363572      -1.132285       0.009645      -0.033338       0.033086       0.047950      -0.030726       0.015000      -0.013147       0.066621       0.078656      -0.058993       0.010603       0.048389             13.881945       9.862669      -0.918156       6.985334       8.009051      -3.666677      23.774116           0.032909
          452              O      26.833531      20.168099      14.584183      -0.586412      30.608812 0.47198659E+03  0.10982921E+05                                 7.618423                            6.624400       0.748999       2.257823                    0.999459      28.277927      73.131517       0.754959       0.348654      -1.147344       0.034697       0.011311       0.008497       0.037470      -0.015096      -0.098094      -0.042013      -0.032540      -0.219815      -0.144778       0.058745       0.086033              8.275602       6.321321       1.999575      -0.536538      11.125650      -2.316449       7.379836           0.008562
          453              O      15.037861      19.807353       7.306139      -0.581604      47.145205 0.58875108E+03  0.14518115E+05                                10.517688                            7.555242       0.224146       2.097814                    0.997965      28.837257      77.462686       0.683174       0.363577      -1.132279      -0.022214      -0.040592       0.012561       0.047948       0.040859      -0.021256       0.003901       0.049100       0.052262      -0.058989       0.010597       0.048391             13.882584      22.693664       8.255801      -1.722893      12.205245      -0.742768       6.748843           0.032909
          454              O      14.428070      17.677873       7.540758      -0.586417      30.608869 0.47198636E+03  0.10982904E+05                                 7.618411                            6.624379       0.748981       2.257817                    0.999459      28.277849      73.131053       0.754964       0.348652      -1.147347      -0.027552       0.015433       0.020168       0.037470      -0.013455       0.007775       0.013812      -0.218215       0.207025      -0.144786       0.058753       0.086034              8.275604       6.474505      -0.487200       0.095646      12.820968      -0.245720       5.531338           0.008561
          455              O      30.536939      13.490745      16.239172      -0.581589      47.142833 0.58872047E+03  0.14517150E+05                                10.517276                            7.554998       0.224184       2.097831                    0.997966      28.836744      77.460376       0.683192       0.363572      -1.132285       0.022214      -0.001688      -0.042460       0.047950       0.006417      -0.045609      -0.012891       0.001596      -0.090257      -0.058993       0.010603       0.048389             13.881960      22.692492      -1.127505      -8.357545       6.888003       1.137010      12.065384           0.032910
          456              O      31.146730      13.002120      14.153272      -0.586413      30.608798 0.47198619E+03  0.10982909E+05                                 7.618419                            6.624396       0.748998       2.257823                    0.999459      28.277932      73.131518       0.754959       0.348654      -1.147345       0.027551       0.024158       0.007832       0.037470      -0.002848       0.015275       0.012503      -0.221916       0.195880      -0.144779       0.058745       0.086034              8.275598       6.474518       0.072224       0.491213       6.186854       2.099773      12.165422           0.008562
          457              O      28.257743       5.189376      13.160651      -0.581602      47.148130 0.58878682E+03  0.14519268E+05                                10.518284                            7.555582       0.224115       2.097805                    0.997965      28.837658      77.465397       0.683141       0.363588      -1.132267      -0.033690       0.008317       0.033088       0.047948       0.044202      -0.018894      -0.006425       0.019906       0.078664      -0.058986       0.010589       0.048397             13.883521       9.268456       1.261910      -6.668911       8.605046      -4.216876      23.777061           0.032909
          458              O      26.836721       6.146366      14.584183      -0.586415      30.610757 0.47202227E+03  0.10983966E+05                                 7.618814                            6.624708       0.749000       2.257825                    0.999459      28.278083      73.132802       0.754931       0.348660      -1.147339      -0.007555      -0.035702       0.008500       0.037470      -0.006549       0.012655       0.105960       0.042410      -0.219836      -0.144782       0.058746       0.086037              8.276060       8.193329      -3.080337      -1.737977       9.254589       1.622977       7.380264           0.008561
          459              O      17.317057      14.137772       0.505707      -0.581594      47.144929 0.58874614E+03  0.14517970E+05                                10.517674                            7.555224       0.224164       2.097824                    0.997965      28.837100      77.462327       0.683173       0.363578      -1.132278       0.033693       0.033967      -0.003188       0.047949       0.003071      -0.047976      -0.020483      -0.019865      -0.040649      -0.058990       0.010597       0.048393             13.882596       9.267931       5.866434      -3.412444      19.439460      -8.047224      12.940398           0.032910
          460              O      18.738079      15.798888       0.933455      -0.586411      30.608874 0.47198610E+03  0.10982887E+05                                 7.618398                            6.624369       0.749028       2.257834                    0.999459      28.277688      73.130405       0.754966       0.348651      -1.147349       0.007557      -0.003890      -0.036492       0.037469      -0.009760       0.010396       0.110287       0.054665      -0.183082      -0.144780       0.058748       0.086032              8.275586       8.192879       2.665170       2.324688       8.608117       1.851263       8.025761           0.008561
          461              O      13.152659      12.402323      13.160651      -0.581607      47.146277 0.58876457E+03  0.14518548E+05                                10.517899                            7.555363       0.224132       2.097808                    0.997965      28.837469      77.463834       0.683163       0.363580      -1.132275       0.024046       0.025020       0.033087       0.047947      -0.013485       0.003885       0.019568      -0.086529       0.078655      -0.058993       0.010599       0.048394             13.882930       7.677780      -0.343655      -0.317412      10.195068       7.883484      23.775941           0.032909
          462              O      14.691948      13.154470      14.584183      -0.586416      30.609189 0.47199182E+03  0.10983057E+05                                 7.618464                            6.624420       0.749000       2.257825                    0.999459      28.277768      73.130810       0.754961       0.348652      -1.147348      -0.027139       0.024396       0.008496       0.037468       0.021644       0.085430      -0.063950      -0.009870      -0.219829      -0.144784       0.058751       0.086033              8.275662      11.656339       1.080578       2.274423       5.790754       0.693593       7.379893           0.008560
          463              O      26.372542      17.403037       0.505707      -0.581586      47.146717 0.58876779E+03  0.14518671E+05                                10.518047                            7.555437       0.224154       2.097824                    0.997965      28.837260      77.463784       0.683151       0.363585      -1.132270       0.012571      -0.046163      -0.003185       0.047950      -0.010142       0.006240       0.051787       0.004600      -0.040640      -0.058982       0.010586       0.048396             13.883172      11.816577      -7.337988      -5.263164      16.891990       6.979228      12.940949           0.032912
          464              O      27.100599      15.341838       0.933455      -0.586410      30.610463 0.47201663E+03  0.10983799E+05                                 7.618752                            6.624657       0.749029       2.257834                    0.999459      28.278012      73.132435       0.754936       0.348659      -1.147340      -0.007144      -0.004598      -0.036495       0.037470       0.028543       0.090318      -0.064145      -0.010448      -0.183066      -0.144778       0.058743       0.086035              8.275988       6.196483      -1.512485       0.440897      10.605313      -2.939027       8.026168           0.008563
          465              O      32.422141      16.542088       7.306139      -0.581605      47.144318 0.58874078E+03  0.14517787E+05                                10.517524                            7.555151       0.224148       2.097813                    0.997966      28.837151      77.462032       0.683182       0.363575      -1.132282      -0.024046       0.039534       0.012561       0.047947       0.000828       0.014011       0.016455      -0.095327       0.052277      -0.058996       0.010606       0.048390             13.882325       7.677494       0.413651       0.218181      27.220724       1.863446       6.748756           0.032908
          466              O      30.882852      18.134923       7.540758      -0.586419      30.609200 0.47199375E+03  0.10983134E+05                                 7.618504                            6.624465       0.748965       2.257812                    0.999459      28.278031      73.132036       0.754952       0.348656      -1.147343       0.027143       0.016142       0.020167       0.037470      -0.087760       0.008075      -0.013642       0.132406       0.207029      -0.144783       0.058748       0.086035              8.275697      11.656388      -2.504525      -0.260626       7.639298       0.040033       5.531404           0.008560
          467              O      19.202258       6.277797      16.239172      -0.581591      47.143913 0.58873360E+03  0.14517566E+05                                10.517472                            7.555110       0.224177       2.097829                    0.997965      28.836913      77.461278       0.683183       0.363575      -1.132282      -0.012569      -0.018393      -0.042461       0.047950      -0.002514       0.011637       0.045942      -0.011922      -0.090245      -0.058986       0.010596       0.048390             13.882261      11.815847       7.407522       5.163571      17.765354       6.669474      12.065581           0.032910
          468              O      18.474201       5.994016      14.153272      -0.586412      30.608572 0.47198097E+03  0.10982744E+05                                 7.618351                            6.624332       0.749008       2.257827                    0.999459      28.277761      73.130639       0.754968       0.348651      -1.147348       0.007146      -0.035940       0.007829       0.037471      -0.094670       0.003189      -0.019481       0.115888       0.195897      -0.144782       0.058749       0.086033              8.275534       6.196169       0.088442       1.572840       6.465094      -1.475300      12.165339           0.008561
          469              O      19.202258       6.878514       7.018121      -0.581595      47.147385 0.58877710E+03  0.14518962E+05                                10.518157                            7.555506       0.224138       2.097815                    0.997965      28.837459      77.464564       0.683147       0.363586      -1.132269      -0.012572       0.018392       0.042459       0.047949       0.002506      -0.011642       0.045943      -0.011930      -0.090237      -0.058985       0.010588       0.048396             13.883333      11.816707      -7.408255      -5.163997      17.766898       6.670068      12.066393           0.032910
          470              O      18.474201       7.162296       9.104021      -0.586412      30.610525 0.47201782E+03  0.10983835E+05                                 7.618766                            6.624668       0.749017       2.257830                    0.999459      28.278026      73.132513       0.754935       0.348659      -1.147340       0.007144       0.035940      -0.007828       0.037470       0.094669      -0.003195      -0.019484       0.115877       0.195909      -0.144781       0.058745       0.086036              8.276003       6.196494      -0.088481      -1.572956       6.465452      -1.475358      12.166064           0.008562
          471              O      21.028441      16.348691      15.951154      -0.581602      47.145747 0.58875750E+03  0.14518326E+05                                10.517811                            7.555310       0.224146       2.097815                    0.997965      28.837324      77.463239       0.683167       0.363579      -1.132276      -0.024047      -0.039535      -0.012560       0.047948      -0.000833      -0.014009       0.016456      -0.095328       0.052252      -0.058992       0.010598       0.048394             13.882797       7.677717      -0.413800      -0.218194      27.221753       1.863517       6.748922           0.032909
          472              O      19.489152      14.755856      15.716534      -0.586414      30.609036 0.47198897E+03  0.10982973E+05                                 7.618432                            6.624395       0.749012       2.257829                    0.999459      28.277728      73.130609       0.754964       0.348652      -1.147348       0.027139      -0.016142      -0.020168       0.037468       0.087758      -0.008071      -0.013646       0.132412       0.207018      -0.144782       0.058750       0.086032              8.275625      11.656289       2.504521       0.260636       7.639234       0.040042       5.531354           0.008560
          473              O      26.372542       8.909586       4.145752      -0.581597      47.144510 0.58874137E+03  0.14517812E+05                                10.517576                            7.555172       0.224156       2.097820                    0.997965      28.837061      77.461925       0.683178       0.363576      -1.132280       0.012569       0.046162       0.003188       0.047948       0.010133      -0.006251       0.051787       0.004608      -0.040656      -0.058987       0.010596       0.048391             13.882419      11.815977       7.337532       5.262763      16.891108       6.978731      12.940171           0.032910
          474              O      27.100599      10.970785       3.718004      -0.586414      30.608793 0.47198506E+03  0.10982865E+05                                 7.618397                            6.624369       0.748991       2.257821                    0.999459      28.277816      73.130926       0.754965       0.348652      -1.147347      -0.007146       0.004599       0.036494       0.037470      -0.028551      -0.090320      -0.064145      -0.010439      -0.183084      -0.144784       0.058751       0.086034              8.275588       6.196207       1.512387      -0.440898      10.604776      -2.938886       8.025780           0.008561
          475              O      24.546359      20.488455      10.096642      -0.581589      47.142785 0.58872011E+03  0.14517139E+05                                10.517269                            7.554995       0.224184       2.097831                    0.997966      28.836736      77.460344       0.683193       0.363572      -1.132285       0.024049      -0.025022      -0.033086       0.047949       0.013485      -0.003886       0.019563      -0.086529       0.078657      -0.058993       0.010603       0.048390             13.881943       7.677311       0.343563       0.317233      10.194406       7.882809      23.774112           0.032910
          476              O      26.085648      19.736309       8.673110      -0.586413      30.608793 0.47198612E+03  0.10982907E+05                                 7.618419                            6.624396       0.748999       2.257823                    0.999459      28.277923      73.131496       0.754959       0.348654      -1.147344      -0.027144      -0.024394      -0.008497       0.037470      -0.021639      -0.085431      -0.063946      -0.009878      -0.219816      -0.144779       0.058746       0.086033              8.275598      11.656251      -1.080546      -2.274367       5.790716       0.693567       7.379828           0.008562
          477              O      20.902198      10.036819      15.951154      -0.581591      47.143892 0.58873346E+03  0.14517562E+05                                10.517468                            7.555108       0.224177       2.097829                    0.997965      28.836909      77.461255       0.683183       0.363575      -1.132282       0.046263      -0.001061      -0.012562       0.047950       0.041692      -0.007249      -0.020357       0.046215       0.052252      -0.058986       0.010596       0.048391             13.882254      21.976538       8.669267      -1.504661      12.921508      -1.120653       6.748715           0.032910
          478              O      23.051278       9.500173      15.716534      -0.586412      30.608568 0.47198095E+03  0.10982743E+05                                 7.618349                            6.624331       0.749007       2.257826                    0.999459      28.277766      73.130643       0.754969       0.348651      -1.147348       0.000410       0.031578      -0.020167       0.037471      -0.101215       0.015850      -0.000172       0.085802       0.207018      -0.144783       0.058750       0.086033              8.275532      10.812310      -2.991670      -0.164975       8.482986       0.205691       5.531299           0.008561
          479              O      30.016703      13.190386       7.018121      -0.581605      47.144351 0.58874104E+03  0.14517796E+05                                10.517531                            7.555154       0.224145       2.097812                    0.997966      28.837154      77.462066       0.683181       0.363575      -1.132282      -0.009646      -0.020082       0.042457       0.047947       0.003897      -0.033970      -0.033056       0.010324      -0.090255      -0.058996       0.010605       0.048390             13.882337       9.862940       6.280008      -3.194193      19.718385      -7.806585      12.065685           0.032908
          480              O      30.134969      12.417979       9.104021      -0.586418      30.609187 0.47199337E+03  0.10983123E+05                                 7.618501                            6.624461       0.748966       2.257812                    0.999459      28.278028      73.132018       0.754953       0.348655      -1.147343      -0.034697      -0.011781      -0.007830       0.037470      -0.097519       0.018465       0.006979       0.106029       0.195886      -0.144783       0.058748       0.086035              8.275693       6.321379       0.160674       2.064087       6.340122      -0.624508      12.165579           0.008560
          481              O      15.558097      11.013543      10.096642      -0.581609      47.148806 0.58879643E+03  0.14519569E+05                                10.518395                            7.555653       0.224103       2.097799                    0.997965      28.837842      77.466139       0.683136       0.363588      -1.132266       0.009643       0.033334      -0.033088       0.047947       0.030722      -0.015010      -0.013152       0.066610       0.078662      -0.058987       0.010590       0.048397             13.883683       9.863855       0.918231      -6.986473       8.009841      -3.667054      23.777353           0.032908
          482              O      15.439831      12.722679       8.673110      -0.586418      30.610896 0.47202468E+03  0.10984039E+05                                 7.618843                            6.624729       0.748987       2.257820                    0.999459      28.278127      73.133013       0.754929       0.348661      -1.147338       0.034697      -0.011307      -0.008500       0.037470       0.015090       0.098093      -0.042021      -0.032549      -0.219841      -0.144784       0.058747       0.086037              8.276093       6.321642      -1.999713       0.536552      11.126341      -2.316637       7.380295           0.008560
          483              O      24.672602      18.384498       4.145752      -0.581585      47.144210 0.58873640E+03  0.14517665E+05                                10.517557                            7.555153       0.224179       2.097832                    0.997965      28.836890      77.461510       0.683177       0.363577      -1.132279      -0.046263      -0.012196       0.003186       0.047950      -0.007066      -0.041728      -0.031303       0.015253      -0.040645      -0.058988       0.010595       0.048393             13.882424      21.976786      -1.471161      -8.675185       6.730264       1.068331      12.940221           0.032912
          484              O      22.523522      17.984415       3.718004      -0.586407      30.608724 0.47198305E+03  0.10982797E+05                                 7.618366                            6.624342       0.749044       2.257840                    0.999459      28.277649      73.130210       0.754969       0.348651      -1.147349      -0.000409      -0.008489       0.036492       0.037469       0.018790       0.100708      -0.046140      -0.044235      -0.183081      -0.144777       0.058746       0.086031              8.275550      10.812363       1.152772       2.765570       5.988558       1.087601       8.025728           0.008562
          485              O      28.257743       7.966936      10.096642      -0.581601      47.145642 0.58875601E+03  0.14518280E+05                                10.517795                            7.555300       0.224143       2.097815                    0.997965      28.837293      77.463130       0.683167       0.363579      -1.132276      -0.033691      -0.008316      -0.033087       0.047948      -0.044210       0.018888      -0.006421       0.019906       0.078657      -0.058992       0.010598       0.048394             13.882775       9.268036      -1.261824       6.668503       8.604627      -4.216565      23.775661           0.032909
          486              O      26.836721       7.009946       8.673110      -0.586414      30.609031 0.47198886E+03  0.10982970E+05                                 7.618431                            6.624394       0.749014       2.257829                    0.999459      28.277731      73.130618       0.754964       0.348652      -1.147348      -0.007558       0.035701      -0.008496       0.037468       0.006548      -0.012667       0.105959       0.042421      -0.219825      -0.144782       0.058750       0.086032              8.275625       8.192920       3.080146       1.737866       9.254097       1.622899       7.379856           0.008560
          487              O      17.317057      12.174851       4.145752      -0.581595      47.147444 0.58877778E+03  0.14518984E+05                                10.518167                            7.555512       0.224137       2.097815                    0.997965      28.837476      77.464640       0.683146       0.363586      -1.132268       0.033691      -0.033968       0.003187       0.047949      -0.003079       0.047971      -0.020487      -0.019866      -0.040645      -0.058985       0.010588       0.048396             13.883345       9.268356      -5.866792       3.412655      19.440562      -8.047765      12.941119           0.032910
          488              O      18.738079      10.513735       3.718004      -0.586413      30.610571 0.47201860E+03  0.10983858E+05                                 7.618774                            6.624675       0.749017       2.257830                    0.999459      28.278039      73.132571       0.754934       0.348659      -1.147339       0.007555       0.003887       0.036494       0.037470       0.009748      -0.010393       0.110292       0.054664      -0.183067      -0.144780       0.058744       0.086036              8.276015       8.193287      -2.665340      -2.324831       8.608575       1.851347       8.026183           0.008561
          489              O      26.431561      13.083426      15.951154      -0.581589      47.142835 0.58872033E+03  0.14517146E+05                                10.517276                            7.554996       0.224184       2.097831                    0.997966      28.836748      77.460387       0.683193       0.363572      -1.132285      -0.022214       0.040594      -0.012562       0.047949      -0.040862       0.021253       0.003906       0.049103       0.052264      -0.058993       0.010603       0.048390             13.881959      22.692494      -8.255404       1.722827      12.204771      -0.742753       6.748612           0.032910
          490              O      25.821770      15.212906      15.716534      -0.586413      30.608795 0.47198622E+03  0.10982910E+05                                 7.618419                            6.624396       0.748999       2.257823                    0.999459      28.277929      73.131509       0.754959       0.348654      -1.147345      -0.027551      -0.015436      -0.020166       0.037470       0.013452      -0.007777       0.013815      -0.218202       0.207020      -0.144779       0.058746       0.086033              8.275597       6.474517       0.487192      -0.095644      12.820925      -0.245724       5.531349           0.008562
          491              O      19.143239      19.400034       7.018121      -0.581604      47.145190 0.58875099E+03  0.14518112E+05                                10.517687                            7.555242       0.224143       2.097813                    0.997965      28.837254      77.462684       0.683174       0.363577      -1.132279       0.022214       0.001688       0.042458       0.047948      -0.006420       0.045608      -0.012894       0.001598      -0.090243      -0.058989       0.010598       0.048391             13.882579      22.693658       1.127570       8.357933       6.888250       1.137070      12.065829           0.032908
          492              O      19.753030      19.888659       9.104021      -0.586417      30.608863 0.47198632E+03  0.10982903E+05                                 7.618411                            6.624379       0.748982       2.257818                    0.999459      28.277840      73.131025       0.754964       0.348652      -1.147347       0.027552      -0.024159      -0.007828       0.037470       0.002846      -0.015278       0.012501      -0.221922       0.195902      -0.144786       0.058752       0.086034              8.275603       6.474504      -0.072224      -0.491220       6.186850       2.099790      12.165456           0.008560

******************************************************
Auxiliary information for the entire system
The total spin magnetic moment of the unit cell is   23.972407
The total net atomic charge of the unit cell is   -0.000009
Accuracy of reproducing the electrostatic potential in the unit cell:
  The inner radius (bohr) =    5.0000
  The outer radius (bohr) =   12.0000
  Valid grid points have density less than (e/(bohr^3)) =    0.0001
  The number of valid grid points were=       677446
  The rms potential error without charges in kcal/mol is=     12.91095
  The rms potential error with partial charges in kcal/mol is=      3.15911
  The RRMSE value at monopole order=      0.24468
  The rms potential error with partial charges and cloud penetration in kcal/mol is=      3.16078
  The RRMSE value at monopole order with cloud penetration is=      0.24481
  The rms potential error with partial charges and atomic dipoles in kcal/mol is=      0.40106
  The RRMSE value at dipole order=      0.03106
  The rms potential error with partial charges, atomic dipoles and cloud penetration in kcal/mol is=      0.40039
  The RRMSE value at dipole order with cloud penetration=      0.03101

******************************************************
The electron densities and ab initio electrostatic potential were computed in VASP using the PBE functional and
projector augmented wave method. See the main text of the journal article for a description of computational details.
The atomic charges, dipoles, and quadrupoles were computed with the DDEC6 method as described in
(a) T. A. Manz and N. Gabaldon Limas, RSC Adv. 6 (2016) 47771-47801 DOI: 10.1039/c6ra04656h
(b) N. Gabaldon Limas and T. A. Manz, RSC Adv. 8 (2018) 2678-2707 DOI: 10.1039/c7ra11829e.
For each atom in the material, the electron cloud parameters were fit to the spherically averaged atom-in-material
electron density using radial positions for which this density was between 10^-4 and 10^-2 electrons per cubic bohr.
The polarizabilities, dispersion coefficients, and quantum Drude oscillator (QDO) parameters were fit using the MCLF method.
The magnetic structure of the system was optimized in VASP from the default ferromagnetic initial guess using spin polarization.
The atomic spin moments (ASMs) were computed on this optimized magnetic structure using the DDEC6 partition as inputs
to the method of T. A. Manz and D. S. Sholl, J. Chem. Theory Comput. 7 (2011) 4146-4164 DOI: 10.1021/ct200539n.
The RMSE and RRMSE were computed using a uniform grid with Ewald summation.
