# Supplementary material for: A collection of forcefield precursors for metal–organic frameworks
Source: RSC Adv. 2019 Nov 13;9(63):36492–507. doi: 10.1039/c9ra07327b (PMC9075174; doi:10.1039/c9ra07327b)
Supplement: RA-009-C9RA07327B-s4343 [file RA-009-C9RA07327B-s4343.xyz]

  178
jmolscript: load "" {1 1 1} spacegroup "x,y,z" unitcell [{     13.347300     0.000000     0.000000 }, {     -6.673650    11.559101     0.000000 }, {      0.000000     0.000000    14.259900 }]
Er     0.000000     7.705990     4.749117     2.057354
Er     6.673650     3.853111     2.380833     2.057402
Er     6.673650     3.853111     9.510783     2.057436
Er     0.000000     7.705990    11.879067     2.057410
Cu     6.673650     0.000000     7.129950     0.780542
Cu     3.336825     5.779551     7.129950     0.780570
Cu    -3.336825     5.779551     7.129950     0.780538
Cu     6.673650     0.000000     0.000000     0.780564
Cu    -3.336825     5.779551     0.000000     0.780570
Cu     3.336825     5.779551     0.000000     0.780578
H      8.830574     0.261236     8.266464     0.255445
H      3.358848     9.969725     7.418000     0.125278
H      3.002475    11.097893     6.387009     0.139440
H      1.926683    10.556927     9.919186     0.146084
H      1.825243     9.310856     8.973755     0.149576
H      2.484600     3.780982     8.266464     0.255424
H      0.280961     3.665391     7.418000     0.125247
H      1.436169     3.409935     6.387009     0.139407
H      1.505575     4.612081     9.919186     0.146055
H      0.477166     5.322966     8.973755     0.149559
H      8.705776     7.516883     8.266464     0.255458
H     -3.639809     9.483086     7.418000     0.125294
H     -4.438645     8.610374     6.387009     0.139468
H     -3.432258     7.949194     9.919186     0.146080
H     -2.302409     8.484380     8.973755     0.149569
H      2.156924    11.297865    13.123386     0.255423
H     10.032498     1.589376    13.971850     0.125231
H      9.676125     0.461208     0.742941     0.139384
H      8.600333     1.002174    11.470664     0.146046
H      8.498893     2.248245    12.416095     0.149571
H     -4.189050     7.778119    13.123386     0.255404
H      6.954611     7.893710    13.971850     0.125249
H      8.109819     8.149166     0.742941     0.139389
H      8.179225     6.947020    11.470664     0.146050
H      7.150816     6.236135    12.416095     0.149585
H      2.032126     4.042218    13.123386     0.255402
H      3.033841     2.076015    13.971850     0.125234
H      2.235005     2.948727     0.742941     0.139381
H      3.241392     3.609907    11.470664     0.146044
H      4.371241     3.074721    12.416095     0.149579
H     -2.156924    11.297865     5.993436     0.255363
H      3.314802     1.589376     6.841900     0.125230
H      3.671175     0.461208     7.872891     0.139380
H      4.746967     1.002174     4.340714     0.146044
H      4.848407     2.248245     5.286145     0.149599
H      4.189050     7.778119     5.993436     0.255372
H      6.392689     7.893710     6.841900     0.125205
H      5.237481     8.149166     7.872891     0.139371
H      5.168075     6.947020     4.340714     0.146035
H      6.196484     6.236135     5.286145     0.149578
H     -2.032126     4.042218     5.993436     0.255393
H     10.313459     2.076015     6.841900     0.125216
H     11.112295     2.948727     7.872891     0.139378
H     10.105908     3.609907     4.340714     0.146046
H      8.976059     3.074721     5.286145     0.149589
H      4.516726     0.261236     1.136514     0.255420
H     -3.358848     9.969725     0.288050     0.125235
H     -3.002475    11.097893    13.516959     0.139414
H     -1.926683    10.556927     2.789236     0.146039
H     -1.825243     9.310856     1.843805     0.149575
H     10.862700     3.780982     1.136514     0.255422
H     -0.280961     3.665391     0.288050     0.125242
H     -1.436169     3.409935    13.516959     0.139412
H     -1.505575     4.612081     2.789236     0.146058
H     -0.477166     5.322966     1.843805     0.149588
H      4.641524     7.516883     1.136514     0.255398
H      3.639809     9.483086     0.288050     0.125210
H      4.438645     8.610374    13.516959     0.139372
H      3.432258     7.949194     2.789236     0.146031
H      2.302409     8.484380     1.843805     0.149575
C      1.861281     9.414888     6.134609     0.647088
C      2.626081    10.418218     6.967387    -0.223330
C      1.471540    10.196283     9.142022    -0.245546
C     -0.000667    10.094563     9.435776     0.690694
C      0.549241     5.239740     6.134609     0.647115
C      1.035750     4.075739     6.967387    -0.223326
C      1.420820     5.186569     9.142022    -0.245559
C      2.068831     6.512398     9.435776     0.690681
C     -2.410522     8.463574     6.134609     0.647052
C     -3.661832     8.624245     6.967387    -0.223328
C     -2.892360     7.735350     9.142022    -0.245560
C     -2.068164     6.511242     9.435776     0.690678
C      8.534931     2.144213     0.995341     0.647078
C      9.299731     1.140883     0.162563    -0.223334
C      8.145190     1.362818    12.247828    -0.245547
C      6.672983     1.464538    11.954074     0.690688
C      7.222891     6.319361     0.995341     0.647086
C      7.709400     7.483362     0.162563    -0.223330
C      8.094470     6.372532    12.247828    -0.245552
C      8.742482     5.046703    11.954074     0.690681
C      4.263128     3.095527     0.995341     0.647096
C      3.011818     2.934856     0.162563    -0.223335
C      3.781290     3.823751    12.247828    -0.245551
C      4.605486     5.047859    11.954074     0.690674
C      4.812369     2.144213     8.125291     0.647073
C      4.047569     1.140883     7.292513    -0.223329
C      5.202110     1.362818     5.117878    -0.245548
C      6.674317     1.464538     4.824124     0.690688
C      6.124409     6.319361     8.125291     0.647102
C      5.637900     7.483362     7.292513    -0.223333
C      5.252830     6.372532     5.117878    -0.245556
C      4.604819     5.046703     4.824124     0.690695
C      9.084172     3.095527     8.125291     0.647080
C     10.335482     2.934856     7.292513    -0.223332
C      9.566010     3.823751     5.117878    -0.245553
C      8.741814     5.047859     4.824124     0.690697
C     -1.861281     9.414888    13.264559     0.647058
C     -2.626081    10.418218    14.097337    -0.223328
C     -1.471540    10.196283     2.012072    -0.245558
C      0.000667    10.094563     2.305826     0.690704
C     -0.549241     5.239740    13.264559     0.647087
C     -1.035750     4.075739    14.097337    -0.223328
C     -1.420820     5.186569     2.012072    -0.245554
C     -2.068831     6.512398     2.305826     0.690723
C      2.410522     8.463574    13.264559     0.647113
C      3.661832     8.624245    14.097337    -0.223332
C      2.892360     7.735350     2.012072    -0.245556
C      2.068164     6.511242     2.305826     0.690703
N      1.750498    11.060904     7.973138    -0.280032
N      2.030124     4.512673     7.973138    -0.280040
N     -3.780623     7.544625     7.973138    -0.280034
N      8.424148     0.498197    13.416712    -0.280041
N      8.703774     7.046428    13.416712    -0.280044
N      2.893027     4.014476    13.416712    -0.280049
N      4.923152     0.498197     6.286762    -0.280056
N      4.643526     7.046428     6.286762    -0.280054
N     10.454273     4.014476     6.286762    -0.280044
N     -1.750498    11.060904     0.843188    -0.280042
N     -2.030124     4.512673     0.843188    -0.280038
N      3.780623     7.544625     0.843188    -0.280045
O      0.601296     9.359404     6.284908    -0.679812
O      2.450564     8.699379     5.304968    -0.609534
O     -0.816187    10.707195     8.685562    -0.526984
O     -0.367718     9.407952    10.410155    -0.663875
O      1.131184     6.358661     6.284908    -0.679943
O     -0.365049     5.087160     5.304968    -0.609836
O      3.007147     6.912342     8.685562    -0.526975
O      1.657735     7.173578    10.410155    -0.663903
O     -1.732480     7.400136     6.284908    -0.679646
O     -2.085516     9.331662     5.304968    -0.609321
O     -2.190959     5.498664     8.685562    -0.526935
O     -1.290017     6.536672    10.410155    -0.663869
O      7.274946     2.199697     0.845042    -0.679909
O      9.124214     2.859722     1.824982    -0.609941
O      5.857463     0.851906    12.704288    -0.526985
O      6.305932     2.151149    10.979695    -0.663919
O      7.804834     5.200440     0.845042    -0.679917
O      6.308601     6.471941     1.824982    -0.609878
O      9.680797     4.646759    12.704288    -0.526970
O      8.331385     4.385523    10.979695    -0.663867
O      4.941170     4.158965     0.845042    -0.679924
O      4.588134     2.227439     1.824982    -0.609926
O      4.482691     6.060437    12.704288    -0.526960
O      5.383633     5.022429    10.979695    -0.663868
O      6.072354     2.199697     7.974992    -0.679921
O      4.223086     2.859722     8.954932    -0.609976
O      7.489837     0.851906     5.574338    -0.526977
O      7.041368     2.151149     3.849745    -0.663848
O      5.542466     5.200440     7.974992    -0.679990
O      7.038699     6.471941     8.954932    -0.610093
O      3.666503     4.646759     5.574338    -0.526983
O      5.015915     4.385523     3.849745    -0.663904
O      8.406130     4.158965     7.974992    -0.679973
O      8.759166     2.227439     8.954932    -0.610032
O      8.864609     6.060437     5.574338    -0.526999
O      7.963667     5.022429     3.849745    -0.663864
O     -0.601296     9.359404    13.414858    -0.679831
O     -2.450564     8.699379    12.434918    -0.609805
O      0.816187    10.707195     1.555612    -0.526909
O      0.367718     9.407952     3.280205    -0.663918
O     -1.131184     6.358661    13.414858    -0.679907
O      0.365049     5.087160    12.434918    -0.609790
O     -3.007147     6.912342     1.555612    -0.526946
O     -1.657735     7.173578     3.280205    -0.663916
O      1.732480     7.400136    13.414858    -0.680056
O      2.085516     9.331662    12.434918    -0.610116
O      2.190959     5.498664     1.555612    -0.526954
O      1.290017     6.536672     3.280205    -0.663920

The following XYZ coordinates are in angstroms. Other properties are in atomic units.
The sperically averaged electron density of each atom fit to a function of the form exp(a - br)
eigen_1, eigen_2 and eigen_3 are the three eigenvalues of traceless quadrupole moment tensor
  atom number  atomic symbol              X              Y              Z     net charge C6 coefficient C8 coefficient C10 coefficient fluctuating dipole atomic polarizability isotropic forcefield polarizability              a              b squared Pearson coefficient          <r^3>          <r^4>         wp_QDO          m_QDO          q_QDO       dipole_x       dipole_y       dipole_z         dipole            Qxy            Qxz            Qyz     Q(x^2-y^2)  Q(3z^2 - R^2)        eigen_1        eigen_2        eigen_3 static polarizability      alpha(xx)      alpha(xy)      alpha(xz)      alpha(yy)      alpha(yz)      alpha(zz) atomic spin moment
            1             Er       0.000000       7.705990       4.749117       2.057354     130.480123 0.29930659E+04  0.10015989E+06                                16.580784                           14.511953       2.362410       2.515615                    0.999603      68.265824     153.493364       0.693684       0.263856      -1.357401       0.000026      -0.000045      -0.002480       0.002480       0.000021      -0.000014       0.000062       0.000243      -0.084868      -0.028289       0.014022       0.014268             18.786801      16.224935      -0.000222       0.000047      16.224918      -0.000195      23.910551           0.003312
            2             Er       6.673650       3.853111       2.380833       2.057402     130.470180 0.29928033E+04  0.10014885E+06                                16.579981                           14.511358       2.362318       2.515629                    0.999603      68.262801     153.484545       0.693696       0.263857      -1.357400      -0.000020      -0.000009       0.002425       0.002425      -0.000008       0.000008       0.000051       0.000220      -0.084854      -0.028285       0.014032       0.014253             18.785807      16.224474       0.000250       0.000062      16.223991      -0.000016      23.908956           0.003383
            3             Er       6.673650       3.853111       9.510783       2.057436     130.463435 0.29926180E+04  0.10014101E+06                                16.579378                           14.510890       2.362274       2.515635                    0.999603      68.261201     153.479272       0.693709       0.263857      -1.357402       0.000021       0.000001       0.002410       0.002410       0.000014      -0.000003       0.000062       0.000227      -0.084886      -0.028296       0.014034       0.014262             18.785066      16.223816      -0.000308      -0.000104      16.223498      -0.000173      23.907885           0.003347
            4             Er       0.000000       7.705990      11.879067       2.057410     130.469812 0.29927881E+04  0.10014821E+06                                16.579951                           14.511323       2.362301       2.515626                    0.999603      68.262614     153.484005       0.693697       0.263857      -1.357400       0.000063       0.000007      -0.002420       0.002421      -0.000007      -0.000004       0.000055       0.000202      -0.084895      -0.028298       0.014048       0.014250             18.785785      16.224535       0.000370       0.000172      16.223922      -0.000044      23.908896           0.003316
            5             Cu       6.673650       0.000000       7.129950       0.780542      56.400092 0.11129400E+04  0.30741529E+05                                12.461798                           11.323341       1.401531       2.379835                    0.995014      40.960532     100.292937       0.513267       0.432025      -1.135234       0.000012       0.000085       0.000052       0.000100       0.014674      -0.078542      -0.030510      -0.019124       0.076295      -0.081080      -0.013876       0.094956             13.944363      10.769967      -3.797509       1.146769      16.560643      -4.347410      14.502479           0.744923
            6             Cu       3.336825       5.779551       7.129950       0.780570      56.398235 0.11128944E+04  0.30739929E+05                                12.461506                           11.323102       1.401540       2.379851                    0.995014      40.959691     100.290060       0.513274       0.432024      -1.135235       0.000044      -0.000034       0.000032       0.000064      -0.015627       0.012861       0.083272      -0.015831       0.076264      -0.081092      -0.013853       0.094945             13.944020      18.401270      -0.608615      -4.338138       8.928706       1.180485      14.502085           0.744935
            7             Cu      -3.336825       5.779551       7.129950       0.780538      56.399030 0.11129199E+04  0.30740818E+05                                12.461611                           11.323223       1.401546       2.379846                    0.995014      40.960223     100.291751       0.513271       0.432024      -1.135235      -0.000077      -0.000046       0.000050       0.000103       0.000941       0.065675      -0.052764       0.035035       0.076263      -0.081073      -0.013869       0.094942             13.944116      11.824071       4.406014       3.191481      15.506009       3.166807      14.502269           0.744911
            8             Cu       6.673650       0.000000       0.000000       0.780564      56.397277 0.11128774E+04  0.30739330E+05                                12.461332                           11.322987       1.401601       2.379870                    0.995014      40.959518     100.289278       0.513278       0.432022      -1.135237       0.000002       0.000003      -0.000002       0.000004      -0.014704       0.078539      -0.030505      -0.019119       0.076276      -0.081071      -0.013889       0.094960             13.943778      10.769690       3.797354      -1.146764      16.559900      -4.347079      14.501742           0.744920
            9             Cu      -3.336825       5.779551       0.000000       0.780570      56.397932 0.11128905E+04  0.30739789E+05                                12.461444                           11.323070       1.401584       2.379864                    0.995014      40.959683     100.289923       0.513275       0.432023      -1.135236      -0.000009      -0.000009       0.000009       0.000016       0.015634      -0.012856       0.083276      -0.015870       0.076264      -0.081089      -0.013868       0.094957             13.943924      18.401074       0.608624       4.338097       8.928721       1.180471      14.501975           0.744931
           10             Cu       3.336825       5.779551       0.000000       0.780578      56.397490 0.11128798E+04  0.30739418E+05                                12.461381                           11.323014       1.401577       2.379863                    0.995014      40.959490     100.289307       0.513277       0.432023      -1.135236      -0.000010       0.000014      -0.000009       0.000019      -0.000939      -0.065699      -0.052772       0.034986       0.076282      -0.081087      -0.013878       0.094966             13.943864      11.823818      -4.405990      -3.191307      15.505922       3.166603      14.501851           0.744936
           11              H       8.830574       0.261236       8.266464       0.255445       0.693257 0.46444845E+01  0.40605107E+02                                 1.399426                            1.339851      -1.010027       2.464346                    0.998921       3.022739       8.525237       0.483344       1.449461      -0.673578       0.019042       0.022883       0.012351       0.032230       0.004074      -0.008817      -0.001875       0.003821       0.021157      -0.009115      -0.004189       0.013304              1.445927       1.170426       0.190047       0.007729       1.907384       0.156568       1.259970           0.000820
           12              H       3.358848       9.969725       7.418000       0.125278       1.035606 0.77709441E+01  0.75099454E+02                                 1.647688                            1.593708      -0.716551       2.537464                    0.999628       3.298283       8.911818       0.517092       1.225675      -0.722703       0.017484      -0.013348       0.018891       0.028995      -0.007816       0.003410       0.002950       0.002404       0.020276      -0.012330       0.004405       0.007925              1.666281       1.825915      -0.397963       0.203263       1.686664      -0.156693       1.486263           0.001944
           13              H       3.002475      11.097893       6.387009       0.139440       1.139366 0.87248036E+01  0.86513026E+02                                 1.739515                            1.676572      -0.995854       2.418018                    0.997550       3.305577       8.951775       0.511282       1.208147      -0.727665       0.007990       0.022315      -0.021927       0.032289       0.001320      -0.011120      -0.001611      -0.006578       0.021486      -0.013014      -0.000583       0.013597              1.755647       1.514322       0.199941      -0.159051       2.069381      -0.343193       1.683238          -0.000016
           14              H       1.926683      10.556927       9.919186       0.146084       0.982325 0.73168801E+01  0.70213306E+02                                 1.647378                            1.591265      -0.734514       2.547138                    0.999492       3.265011       9.023076       0.491838       1.297747      -0.706787       0.015179       0.012223       0.024173       0.031051       0.005816       0.001097       0.001339       0.001742       0.013732      -0.008177       0.002313       0.005864              1.674493       1.380815       0.112172       0.240064       1.561407       0.273752       2.081256           0.000594
           15              H       1.825243       9.310856       8.973755       0.149576       0.941518 0.71627166E+01  0.69691788E+02                                 1.702661                            1.652484      -1.351206       2.256232                    0.993004       3.719251      11.018323       0.440326       1.429645      -0.676795       0.010512      -0.026929      -0.009292       0.030365       0.003349      -0.001294       0.003019      -0.011783      -0.000703      -0.007282      -0.000480       0.007762              1.730637       1.436696      -0.298403      -0.096784       2.254517       0.093257       1.500697           0.000180
           16              H       2.484600       3.780982       8.266464       0.255424       0.693292 0.46447738E+01  0.40608171E+02                                 1.399459                            1.339881      -1.010024       2.464334                    0.998920       3.022820       8.525455       0.483346       1.449436      -0.673583       0.010297      -0.027933       0.012350       0.032231      -0.000385       0.002785       0.008573      -0.008969       0.021158      -0.009117      -0.004187       0.013304              1.445962       1.558601      -0.414151       0.131733       1.519286      -0.084980       1.259999           0.000820
           17              H       0.280961       3.665391       7.418000       0.125247       1.035706 0.77718824E+01  0.75110693E+02                                 1.647781                            1.593793      -0.716577       2.537431                    0.999628       3.298485       8.912456       0.517085       1.225657      -0.722707      -0.020301      -0.008463       0.018885       0.028990       0.004949       0.000851      -0.004427       0.012340       0.020279      -0.012332       0.004407       0.007925              1.666377       2.066255       0.259301      -0.237354       1.446531      -0.097693       1.486344           0.001945
           18              H       1.436169       3.409935       6.387009       0.139407       1.139481 0.87259267E+01  0.86527029E+02                                 1.739639                            1.676684      -0.995892       2.417983                    0.997550       3.305780       8.952501       0.511262       1.208154      -0.727663       0.015327      -0.018071      -0.021931       0.032287      -0.003509       0.004165       0.010435       0.001005       0.021487      -0.013014      -0.000582       0.013596              1.755774       1.757592      -0.340357      -0.217714       1.826374       0.309372       1.683356          -0.000016
           19              H       1.505575       4.612081       9.919186       0.146055       0.982421 0.73177711E+01  0.70223746E+02                                 1.647456                            1.591337      -0.734474       2.547130                    0.999492       3.265191       9.023591       0.491840       1.297708      -0.706795       0.003002      -0.019258       0.024166       0.031046      -0.002153       0.000612      -0.001621      -0.010947       0.013729      -0.008177       0.002312       0.005865              1.674573       1.419179      -0.134295       0.117056       1.523174      -0.344798       2.081365           0.000594
           20              H       0.477166       5.322966       8.973755       0.149559       0.941583 0.71633483E+01  0.69699435E+02                                 1.702731                            1.652550      -1.351267       2.256190                    0.993003       3.719422      11.018930       0.440320       1.429632      -0.676796      -0.028575       0.004362      -0.009300       0.030365      -0.006778       0.003262      -0.000389       0.000092      -0.000711      -0.007282      -0.000483       0.007764              1.730709       2.308589      -0.204939       0.129163       1.382778       0.037192       1.500759           0.000180
           21              H       8.705776       7.516883       8.266464       0.255458       0.693229 0.46442572E+01  0.40602702E+02                                 1.399401                            1.339828      -1.010044       2.464345                    0.998921       3.022680       8.525081       0.483342       1.449482      -0.673574      -0.029338       0.005047       0.012350       0.032229      -0.003692       0.006034      -0.006699       0.005143       0.021159      -0.009114      -0.004191       0.013305              1.445900       1.887689       0.224082      -0.139450       1.190061      -0.071588       1.259949           0.000820
           22              H      -3.639809       9.483086       7.418000       0.125294       1.035574 0.77706334E+01  0.75095640E+02                                 1.647648                            1.593671      -0.716516       2.537486                    0.999628       3.298214       8.911560       0.517101       1.225666      -0.722705       0.002812       0.021814       0.018896       0.028996       0.002865      -0.004261       0.001480      -0.014736       0.020276      -0.012329       0.004403       0.007926              1.666239       1.376800       0.138675       0.034066       2.135690       0.254366       1.486228           0.001944
           23              H      -4.438645       8.610374       6.387009       0.139468       1.139278 0.87239451E+01  0.86502365E+02                                 1.739425                            1.676489      -0.995827       2.418046                    0.997551       3.305416       8.951221       0.511295       1.208147      -0.727665      -0.023326      -0.004239      -0.021923       0.032291       0.002187       0.006954      -0.008826       0.005577       0.021483      -0.013013      -0.000583       0.013596              1.755555       2.103648       0.140364       0.376711       1.479863       0.033852       1.683154          -0.000016
           24              H      -3.432258       7.949194       9.919186       0.146080       0.982372 0.73173244E+01  0.70218557E+02                                 1.647419                            1.591303      -0.734509       2.547129                    0.999492       3.265099       9.023350       0.491838       1.297731      -0.706790      -0.018179       0.007031       0.024168       0.031048      -0.003663      -0.001710       0.000282       0.009202       0.013728      -0.008176       0.002311       0.005865              1.674535       1.613445       0.022114      -0.357122       1.328850       0.071025       2.081310           0.000594
           25              H      -2.302409       8.484380       8.973755       0.149569       0.941582 0.71633265E+01  0.69699162E+02                                 1.702727                            1.652545      -1.351260       2.256195                    0.993003       3.719409      11.018882       0.440322       1.429628      -0.676797       0.018067       0.022565      -0.009293       0.030364       0.003426      -0.001968      -0.002629       0.011698      -0.000709      -0.007282      -0.000482       0.007764              1.730705       1.791708       0.503358      -0.032374       1.899654      -0.130453       1.500752           0.000180
           26              H       2.156924      11.297865      13.123386       0.255423       0.693293 0.46447960E+01  0.40608568E+02                                 1.399482                            1.339901      -1.010068       2.464316                    0.998920       3.022864       8.525706       0.483331       1.449474      -0.673576       0.019046      -0.022885      -0.012350       0.032233      -0.004077       0.008816      -0.001874       0.003815       0.021154      -0.009117      -0.004185       0.013302              1.445987       1.170466      -0.190056      -0.007728       1.907477       0.156580       1.260019           0.000820
           27              H      10.032498       1.589376      13.971850       0.125231       1.035795 0.77727752E+01  0.75121786E+02                                 1.647903                            1.593906      -0.716607       2.537406                    0.999627       3.298676       8.913237       0.517054       1.225690      -0.722699       0.017475       0.013354      -0.018882       0.028986       0.007819      -0.003408       0.002950       0.002398       0.020274      -0.012332       0.004409       0.007923              1.666502       1.826160       0.398044      -0.203305       1.686896      -0.156729       1.486450           0.001945
           28              H       9.676125       0.461208       0.742941       0.139384       1.139658 0.87276808E+01  0.86549111E+02                                 1.739842                            1.676870      -0.995994       2.417920                    0.997548       3.306095       8.953711       0.511224       1.208179      -0.727656       0.007984      -0.022306       0.021931       0.032284      -0.001319       0.011118      -0.001612      -0.006583       0.021490      -0.013014      -0.000581       0.013595              1.755983       1.514585      -0.199999       0.159094       2.069819      -0.343292       1.683546          -0.000015
           29              H       8.600333       1.002174      11.470664       0.146046       0.982447 0.73180300E+01  0.70226977E+02                                 1.647497                            1.591375      -0.734474       2.547127                    0.999491       3.265261       9.023885       0.491829       1.297723      -0.706792       0.015177      -0.012223      -0.024166       0.031044      -0.005818      -0.001097       0.001339       0.001739       0.013734      -0.008179       0.002314       0.005864              1.674615       1.380905      -0.112183      -0.240088       1.561514       0.273777       2.081426           0.000594
           30              H       8.498893       2.248245      12.416095       0.149571       0.941494 0.71624952E+01  0.69689137E+02                                 1.702639                            1.652465      -1.351203       2.256238                    0.993004       3.719219      11.018211       0.440326       1.429656      -0.676793       0.010508       0.026931       0.009302       0.030368      -0.003350       0.001296       0.003020      -0.011788      -0.000708      -0.007285      -0.000481       0.007766              1.730613       1.436676       0.298389       0.096783       2.254479       0.093258       1.500682           0.000179
           31              H      -4.189050       7.778119      13.123386       0.255404       0.693343 0.46451938E+01  0.40612625E+02                                 1.399505                            1.339923      -1.009984       2.464338                    0.998920       3.022931       8.525756       0.483350       1.449397      -0.673589       0.010293       0.027939      -0.012351       0.032235       0.000388      -0.002785       0.008569      -0.008975       0.021152      -0.009120      -0.004180       0.013300              1.446011       1.558657       0.414173      -0.131741       1.519339      -0.084984       1.260039           0.000819
           32              H       6.954611       7.893710      13.971850       0.125249       1.035704 0.77718899E+01  0.75111029E+02                                 1.647803                            1.593814      -0.716609       2.537421                    0.999627       3.298497       8.912599       0.517070       1.225688      -0.722700      -0.020308       0.008459      -0.018882       0.028991      -0.004949      -0.000851      -0.004425       0.012342       0.020274      -0.012332       0.004409       0.007922              1.666400       2.066289      -0.259303       0.237360       1.446547      -0.097694       1.486365           0.001944
           33              H       8.109819       8.149166       0.742941       0.139389       1.139615 0.87272309E+01  0.86543164E+02                                 1.739764                            1.676799      -0.995953       2.417934                    0.997548       3.306024       8.953317       0.511250       1.208138      -0.727666       0.015321       0.018067       0.021932       0.032282       0.003507      -0.004164       0.010436       0.001006       0.021486      -0.013013      -0.000583       0.013596              1.755902       1.757723       0.340396       0.217735       1.826512       0.309404       1.683472          -0.000015
           34              H       8.179225       6.947020      11.470664       0.146050       0.982446 0.73180250E+01  0.70226877E+02                                 1.647490                            1.591369      -0.734471       2.547127                    0.999491       3.265261       9.023865       0.491833       1.297715      -0.706793       0.002991       0.019255      -0.024167       0.031044       0.002154      -0.000611      -0.001620      -0.010947       0.013734      -0.008178       0.002314       0.005864              1.674607       1.419204       0.134295      -0.117051       1.523203      -0.344805       2.081415           0.000595
           35              H       7.150816       6.236135      12.416095       0.149585       0.941456 0.71621460E+01  0.69684997E+02                                 1.702605                            1.652435      -1.351232       2.256235                    0.993004       3.719138      11.017967       0.440325       1.429674      -0.676790      -0.028579      -0.004365       0.009302       0.030370       0.006778      -0.003263      -0.000390       0.000089      -0.000707      -0.007283      -0.000482       0.007765              1.730578       2.308386       0.204916      -0.129151       1.382691       0.037187       1.500657           0.000178
           36              H       2.032126       4.042218      13.123386       0.255402       0.693326 0.46450488E+01  0.40611016E+02                                 1.399482                            1.339903      -1.009955       2.464354                    0.998921       3.022874       8.525544       0.483354       1.449398      -0.673590      -0.029343      -0.005052      -0.012350       0.032235       0.003692      -0.006029      -0.006697       0.005160       0.021152      -0.009120      -0.004180       0.013300              1.445986       1.887813      -0.224105       0.139466       1.190125      -0.071598       1.260020           0.000820
           37              H       3.033841       2.076015      13.971850       0.125234       1.035770 0.77725036E+01  0.75118173E+02                                 1.647843                            1.593851      -0.716619       2.537399                    0.999627       3.298619       8.912896       0.517078       1.225648      -0.722708       0.002829      -0.021811      -0.018882       0.028987      -0.002870       0.004258       0.001476      -0.014742       0.020274      -0.012331       0.004409       0.007923              1.666441       1.376951      -0.138709      -0.034076       2.135973       0.254415       1.486399           0.001945
           38              H       2.235005       2.948727       0.742941       0.139381       1.139627 0.87273588E+01  0.86544846E+02                                 1.739787                            1.676821      -0.995987       2.417920                    0.997548       3.306042       8.953420       0.511242       1.208152      -0.727663      -0.023308       0.004238       0.021934       0.032285      -0.002189      -0.006956      -0.008823       0.005575       0.021489      -0.013013      -0.000583       0.013596              1.755926       2.104135      -0.140414      -0.376828       1.480147       0.033863       1.683495          -0.000016
           39              H       3.241392       3.609907      11.470664       0.146044       0.982456 0.73181025E+01  0.70227722E+02                                 1.647493                            1.591371      -0.734468       2.547125                    0.999491       3.265269       9.023858       0.491836       1.297705      -0.706796      -0.018172      -0.007033      -0.024167       0.031044       0.003663       0.001709       0.000281       0.009206       0.013733      -0.008179       0.002314       0.005865              1.674611       1.613511      -0.022115       0.357140       1.328902       0.071033       2.081421           0.000593
           40              H       4.371241       3.074721      12.416095       0.149579       0.941480 0.71623746E+01  0.69687777E+02                                 1.702633                            1.652460      -1.351246       2.256224                    0.993004       3.719200      11.018195       0.440322       1.429671      -0.676790       0.018071      -0.022567       0.009302       0.030370      -0.003430       0.001968      -0.002632       0.011698      -0.000707      -0.007286      -0.000481       0.007766              1.730606       1.791608      -0.503309       0.032373       1.899533      -0.130446       1.500679           0.000179
           41              H      -2.156924      11.297865       5.993436       0.255363       0.693420 0.46458173E+01  0.40619041E+02                                 1.399553                            1.339968      -1.009826       2.464385                    0.998921       3.023040       8.525892       0.483371       1.449299      -0.673607      -0.019056      -0.022886      -0.012351       0.032240       0.004089      -0.008810      -0.001868       0.003810       0.021150      -0.009127      -0.004168       0.013296              1.446060       1.170519       0.190070       0.007728       1.907580       0.156592       1.260081           0.000820
           42              H       3.314802       1.589376       6.841900       0.125230       1.035785 0.77726341E+01  0.75119597E+02                                 1.647842                            1.593851      -0.716655       2.537380                    0.999627       3.298641       8.912906       0.517086       1.225628      -0.722713      -0.017475       0.013364      -0.018874       0.028986      -0.007822       0.003404       0.002948       0.002401       0.020274      -0.012333       0.004412       0.007920              1.666438       1.826089      -0.398018       0.203290       1.686829      -0.156716       1.486397           0.001947
           43              H       3.671175       0.461208       7.872891       0.139380       1.139622 0.87272884E+01  0.86543694E+02                                 1.739753                            1.676791      -0.995952       2.417930                    0.997548       3.306041       8.953299       0.511258       1.208119      -0.727670      -0.007984      -0.022295       0.021945       0.032286       0.001318      -0.011122      -0.001615      -0.006576       0.021497      -0.013015      -0.000587       0.013601              1.755891       1.514515       0.199979      -0.159083       2.069690      -0.343263       1.683467          -0.000016
           44              H       4.746967       1.002174       4.340714       0.146044       0.982483 0.73183524E+01  0.70230608E+02                                 1.647507                            1.591386      -0.734431       2.547132                    0.999491       3.265322       9.023989       0.491840       1.297683      -0.706800      -0.015179      -0.012215      -0.024167       0.031042       0.005820       0.001097       0.001338       0.001745       0.013736      -0.008181       0.002316       0.005865              1.674625       1.380914       0.112181       0.240089       1.561520       0.273776       2.081442           0.000597
           45              H       4.848407       2.248245       5.286145       0.149599       0.941397 0.71615921E+01  0.69678382E+02                                 1.702549                            1.652384      -1.351242       2.256244                    0.993004       3.719019      11.017580       0.440325       1.429696      -0.676786      -0.010508       0.026936       0.009306       0.030374       0.003350      -0.001296       0.003021      -0.011786      -0.000709      -0.007285      -0.000481       0.007766              1.730519       1.436609      -0.298361      -0.096775       2.254336       0.093251       1.500611           0.000180
           46              H       4.189050       7.778119       5.993436       0.255372       0.693384 0.46455224E+01  0.40615975E+02                                 1.399529                            1.339945      -1.009885       2.464367                    0.998921       3.022982       8.525785       0.483362       1.449342      -0.673600      -0.010294       0.027943      -0.012350       0.032239      -0.000393       0.002787       0.008566      -0.008982       0.021153      -0.009125      -0.004172       0.013298              1.446035       1.558682      -0.414182       0.131745       1.519362      -0.084987       1.260061           0.000819
           47              H       6.392689       7.893710       6.841900       0.125205       1.035865 0.77733735E+01  0.75128273E+02                                 1.647898                            1.593903      -0.716622       2.537372                    0.999627       3.298786       8.913289       0.517090       1.225592      -0.722720       0.020303       0.008450      -0.018873       0.028980       0.004949       0.000851      -0.004423       0.012348       0.020274      -0.012333       0.004412       0.007921              1.666495       2.066411       0.259322      -0.237378       1.446627      -0.097702       1.486448           0.001947
           48              H       5.237481       8.149166       7.872891       0.139371       1.139640 0.87274828E+01  0.86546283E+02                                 1.739791                            1.676825      -0.995988       2.417916                    0.997548       3.306072       8.953478       0.511245       1.208141      -0.727665      -0.015321       0.018062       0.021945       0.032289      -0.003509       0.004162       0.010438       0.001004       0.021498      -0.013015      -0.000585       0.013600              1.755930       1.757750      -0.340401      -0.217742       1.826538       0.309411       1.683503          -0.000017
           49              H       5.168075       6.947020       4.340714       0.146035       0.982498 0.73184975E+01  0.70232361E+02                                 1.647527                            1.591403      -0.734451       2.547121                    0.999491       3.265352       9.024100       0.491837       1.297687      -0.706799      -0.002996       0.019255      -0.024165       0.031043      -0.002154       0.000611      -0.001621      -0.010953       0.013736      -0.008181       0.002314       0.005867              1.674646       1.419233      -0.134300       0.117057       1.523235      -0.344818       2.081470           0.000596
           50              H       6.196484       6.236135       5.286145       0.149578       0.941471 0.71622993E+01  0.69686884E+02                                 1.702624                            1.652453      -1.351258       2.256220                    0.993004       3.719194      11.018176       0.440322       1.429675      -0.676789       0.028578      -0.004368       0.009310       0.030372      -0.006781       0.003266      -0.000389       0.000094      -0.000711      -0.007286      -0.000483       0.007769              1.730597       2.308410      -0.204921       0.129154       1.382705       0.037187       1.500675           0.000180
           51              H      -2.032126       4.042218       5.993436       0.255393       0.693344 0.46452061E+01  0.40612784E+02                                 1.399513                            1.339930      -1.009973       2.464341                    0.998920       3.022939       8.525801       0.483345       1.449408      -0.673588       0.029347      -0.005059      -0.012350       0.032239      -0.003692       0.006027      -0.006695       0.005169       0.021153      -0.009123      -0.004175       0.013298              1.446020       1.887864       0.224115      -0.139472       1.190149      -0.071601       1.260047           0.000820
           52              H      10.313459       2.076015       6.841900       0.125216       1.035842 0.77731972E+01  0.75126578E+02                                 1.647919                            1.593922      -0.716622       2.537385                    0.999627       3.298755       8.913374       0.517066       1.225648      -0.722708      -0.002832      -0.021811      -0.018873       0.028982       0.002872      -0.004256       0.001474      -0.014747       0.020274      -0.012333       0.004413       0.007921              1.666518       1.377009       0.138719       0.034078       2.136081       0.254433       1.486465           0.001947
           53              H      11.112295       2.948727       7.872891       0.139378       1.139647 0.87275637E+01  0.86547498E+02                                 1.739817                            1.676848      -0.995976       2.417927                    0.997548       3.306078       8.953587       0.511233       1.208164      -0.727660       0.023304       0.004236       0.021942       0.032288       0.002191       0.006958      -0.008823       0.005574       0.021497      -0.013015      -0.000584       0.013599              1.755957       2.104175       0.140420       0.376838       1.480171       0.033866       1.683526          -0.000017
           54              H      10.105908       3.609907       4.340714       0.146046       0.982466 0.73182130E+01  0.70229118E+02                                 1.647510                            1.591388      -0.734469       2.547123                    0.999491       3.265299       9.023992       0.491831       1.297712      -0.706794       0.018174      -0.007037      -0.024165       0.031044      -0.003664      -0.001709       0.000281       0.009209       0.013733      -0.008180       0.002314       0.005866              1.674629       1.613526       0.022114      -0.357143       1.328915       0.071035       2.081445           0.000596
           55              H       8.976059       3.074721       5.286145       0.149589       0.941430 0.71619031E+01  0.69682081E+02                                 1.702579                            1.652412      -1.351222       2.256246                    0.993004       3.719087      11.017792       0.440326       1.429682      -0.676788      -0.018071      -0.022568       0.009307       0.030372       0.003430      -0.001968      -0.002633       0.011697      -0.000710      -0.007285      -0.000482       0.007767              1.730550       1.791550       0.503281      -0.032372       1.899464      -0.130440       1.500636           0.000180
           56              H       4.516726       0.261236       1.136514       0.255420       0.693311 0.46449435E+01  0.40610089E+02                                 1.399492                            1.339911      -1.010024       2.464330                    0.998920       3.022890       8.525741       0.483337       1.449448      -0.673580      -0.019045       0.022887       0.012345       0.032232      -0.004079       0.008817      -0.001876       0.003813       0.021159      -0.009119      -0.004185       0.013304              1.445997       1.170474      -0.190058      -0.007727       1.907491       0.156579       1.260028           0.000821
           57              H      -3.358848       9.969725       0.288050       0.125235       1.035788 0.77726874E+01  0.75120512E+02                                 1.647872                            1.593878      -0.716591       2.537410                    0.999627       3.298660       8.913086       0.517069       1.225660      -0.722705      -0.017477      -0.013353       0.018877       0.028985       0.007819      -0.003405       0.002949       0.002401       0.020273      -0.012331       0.004410       0.007921              1.666470       1.826130       0.398033      -0.203296       1.686860      -0.156720       1.486420           0.001945
           58              H      -3.002475      11.097893      13.516959       0.139414       1.139516 0.87262870E+01  0.86531708E+02                                 1.739690                            1.676731      -0.995952       2.417961                    0.997549       3.305846       8.952809       0.511248       1.208172      -0.727659      -0.007986       0.022308      -0.021937       0.032290      -0.001320       0.011121      -0.001612      -0.006579       0.021489      -0.013015      -0.000583       0.013598              1.755827       1.514462      -0.199969       0.159073       2.069613      -0.343247       1.683405          -0.000018
           59              H      -1.926683      10.556927       2.789236       0.146039       0.982512 0.73186154E+01  0.70233564E+02                                 1.647520                            1.591397      -0.734373       2.547150                    0.999492       3.265354       9.024022       0.491848       1.297656      -0.706805      -0.015179       0.012234       0.024154       0.031040      -0.005818      -0.001101       0.001341       0.001747       0.013726      -0.008178       0.002310       0.005867              1.674638       1.380923      -0.112186      -0.240090       1.561539       0.273788       2.081453           0.000596
           60              H      -1.825243       9.310856       1.843805       0.149575       0.941540 0.71629473E+01  0.69694666E+02                                 1.702691                            1.652513      -1.351299       2.256187                    0.993003       3.719345      11.018689       0.440321       1.429648      -0.676793      -0.010507      -0.026931      -0.009314       0.030372      -0.003353       0.001296       0.003022      -0.011787      -0.000722      -0.007285      -0.000484       0.007769              1.730667       1.436718       0.298404       0.096788       2.254559       0.093262       1.500726           0.000180
           61              H      10.862700       3.780982       1.136514       0.255422       0.693307 0.46449030E+01  0.40609613E+02                                 1.399482                            1.339901      -1.010024       2.464333                    0.998920       3.022871       8.525652       0.483341       1.449440      -0.673582      -0.010296      -0.027938       0.012346       0.032233       0.000388      -0.002784       0.008572      -0.008971       0.021157      -0.009118      -0.004184       0.013303              1.445987       1.558629       0.414163      -0.131738       1.519313      -0.084983       1.260018           0.000820
           62              H      -0.280961       3.665391       0.288050       0.125242       1.035721 0.77720414E+01  0.75112671E+02                                 1.647802                            1.593813      -0.716567       2.537432                    0.999628       3.298521       8.912601       0.517079       1.225663      -0.722705       0.020305      -0.008461       0.018878       0.028987      -0.004950      -0.000851      -0.004424       0.012341       0.020273      -0.012331       0.004410       0.007921              1.666399       2.066285      -0.259305       0.237357       1.446549      -0.097695       1.486361           0.001945
           63              H      -1.436169       3.409935      13.516959       0.139412       1.139472 0.87258467E+01  0.86526078E+02                                 1.739633                            1.676679      -0.995913       2.417979                    0.997549       3.305771       8.952482       0.511262       1.208157      -0.727662      -0.015325      -0.018072      -0.021936       0.032290       0.003507      -0.004164       0.010438       0.001004       0.021489      -0.013015      -0.000584       0.013599              1.755768       1.757587       0.340356       0.217712       1.826368       0.309369       1.683349          -0.000019
           64              H      -1.505575       4.612081       2.789236       0.146058       0.982418 0.73177426E+01  0.70223360E+02                                 1.647447                            1.591329      -0.734429       2.547149                    0.999492       3.265185       9.023549       0.491844       1.297700      -0.706797      -0.002998      -0.019264       0.024161       0.031046       0.002152      -0.000610      -0.001623      -0.010949       0.013728      -0.008178       0.002311       0.005867              1.674563       1.419170       0.134292      -0.117051       1.523167      -0.344795       2.081352           0.000596
           65              H      -0.477166       5.322966       1.843805       0.149588       0.941470 0.71622773E+01  0.69686567E+02                                 1.702618                            1.652446      -1.351239       2.256229                    0.993004       3.719162      11.018047       0.440325       1.429666      -0.676791       0.028579       0.004362      -0.009308       0.030371       0.006779      -0.003264      -0.000390       0.000087      -0.000713      -0.007283      -0.000484       0.007767              1.730591       2.308411       0.204919      -0.129152       1.382699       0.037187       1.500665           0.000180
           66              H       4.641524       7.516883       1.136514       0.255398       0.693334 0.46451290E+01  0.40611994E+02                                 1.399508                            1.339925      -1.009992       2.464335                    0.998920       3.022929       8.525797       0.483343       1.449421      -0.673585       0.029345       0.005052       0.012346       0.032235       0.003691      -0.006031      -0.006697       0.005163       0.021156      -0.009121      -0.004181       0.013301              1.446015       1.887856      -0.224114       0.139471       1.190146      -0.071601       1.260042           0.000820
           67              H       3.639809       9.483086       0.288050       0.125210       1.035842 0.77731915E+01  0.75126586E+02                                 1.647927                            1.593928      -0.716632       2.537380                    0.999627       3.298772       8.913454       0.517062       1.225658      -0.722706      -0.002831       0.021813       0.018871       0.028982      -0.002872       0.004256       0.001473      -0.014746       0.020275      -0.012333       0.004412       0.007920              1.666528       1.377013      -0.138722      -0.034078       2.136101       0.254435       1.486469           0.001946
           68              H       4.438645       8.610374      13.516959       0.139372       1.139632 0.87274284E+01  0.86545886E+02                                 1.739812                            1.676843      -0.995977       2.417928                    0.997548       3.306055       8.953533       0.511230       1.208175      -0.727658       0.023305      -0.004236      -0.021941       0.032287      -0.002190      -0.006957      -0.008824       0.005574       0.021492      -0.013015      -0.000583       0.013598              1.755952       2.104168      -0.140420      -0.376837       1.480167       0.033866       1.683520          -0.000019
           69              H       3.432258       7.949194       2.789236       0.146031       0.982497 0.73184638E+01  0.70231750E+02                                 1.647505                            1.591384      -0.734385       2.547147                    0.999492       3.265327       9.023926       0.491849       1.297661      -0.706805       0.018183       0.007031       0.024156       0.031041       0.003665       0.001711       0.000282       0.009203       0.013726      -0.008178       0.002311       0.005867              1.674624       1.613525      -0.022116       0.357146       1.328911       0.071030       2.081435           0.000595
           70              H       2.302409       8.484380       1.843805       0.149575       0.941497 0.71625352E+01  0.69689690E+02                                 1.702648                            1.652474      -1.351260       2.256214                    0.993003       3.719237      11.018311       0.440322       1.429663      -0.676791      -0.018069       0.022568      -0.009314       0.030373      -0.003430       0.001967      -0.002632       0.011699      -0.000716      -0.007285      -0.000483       0.007768              1.730622       1.791625      -0.503315       0.032373       1.899550      -0.130448       1.500692           0.000180
           71              C       1.861281       9.414888       6.134609       0.647088      19.885264 0.24354568E+03  0.50444049E+04                                 6.941393                            5.667162      -0.219953       1.995366                    0.999323      22.279692      63.795905       0.597991       0.494518      -1.001079      -0.029596      -0.013786      -0.010909       0.034424      -0.016790       0.000783      -0.088472      -0.072432       0.101055      -0.070566      -0.045574       0.116140              7.662316       7.403525      -0.637230      -0.411256       8.205821       3.696623       7.377601           0.000966
           72              C       2.626081      10.418218       6.967387      -0.223330      25.805221 0.40134649E+03  0.92722343E+04                                 7.570851                            6.613351       0.037444       2.009645                    0.998523      29.054456      83.484186       0.648763       0.408653      -1.066533      -0.067346       0.046170       0.071816       0.108742      -0.025636      -0.048201       0.012392       0.013453       0.101025      -0.051014      -0.020078       0.071092              8.094808       6.960925      -0.443922      -0.315748       9.181850       1.844374       8.141650           0.000484
           73              C       1.471540      10.196283       9.142022      -0.245546      25.760921 0.42347982E+03  0.99432584E+04                                 7.653235                            6.861576      -0.225845       1.931504                    0.996426      29.502570      86.237405       0.625697       0.416914      -1.058276       0.031923       0.063927      -0.085002       0.111046       0.018360      -0.016441      -0.028629      -0.066958       0.121535      -0.059336      -0.004070       0.063405              8.063047       6.896122       0.218640      -1.114927       7.916440      -1.291972       9.376579           0.000665
           74              C      -0.000667      10.094563       9.435776       0.690694      19.576091 0.22366025E+03  0.45165751E+04                                 6.786384                            5.403680       0.076427       2.111900                    0.999781      20.913614      58.351955       0.619532       0.489578      -1.007673      -0.061515      -0.004975       0.023664       0.066097       0.007715      -0.002416       0.090027      -0.078319      -0.012376      -0.075446      -0.036083       0.111529              7.545727       6.760778       0.090161      -0.505924       6.860029      -3.730233       9.016374           0.001100
           75              C       0.549241       5.239740       6.134609       0.647115      19.884429 0.24353283E+03  0.50440845E+04                                 6.941247                            5.667038      -0.220025       1.995346                    0.999324      22.279420      63.795285       0.597992       0.494522      -1.001074       0.002879       0.032517      -0.010923       0.034423      -0.022959      -0.077002       0.043550       0.065277       0.101049      -0.070555      -0.045567       0.116122              7.662160       8.556842      -0.028803       3.406874       7.052191      -1.492192       7.377446           0.000996
           76              C       1.035750       4.075739       6.967387      -0.223326      25.805438 0.40134793E+03  0.92722998E+04                                 7.570935                            6.613384       0.037358       2.009610                    0.998523      29.054841      83.486147       0.648757       0.408656      -1.066529       0.073651       0.035245       0.071802       0.108730       0.018654       0.034837       0.035555       0.037702       0.101052      -0.051035      -0.020074       0.071110              8.094928       9.011184      -0.739759       1.755182       7.131787      -0.648754       8.141812           0.000476
           77              C       1.420820       5.186569       9.142022      -0.245559      25.761856 0.42349860E+03  0.99438322E+04                                 7.653456                            6.861752      -0.225864       1.931477                    0.996428      29.503608      86.241656       0.625684       0.416917      -1.058272       0.039407      -0.059614      -0.085022       0.111065      -0.038177      -0.016548       0.028528       0.001670       0.121517      -0.059335      -0.004035       0.063370              8.063298       7.472210      -0.551161      -0.561417       7.340760       1.611639       9.376923           0.000660
           78              C       2.068831       6.512398       9.435776       0.690681      19.576204 0.22366083E+03  0.45165692E+04                                 6.786263                            5.403581       0.076400       2.111882                    0.999781      20.913542      58.350774       0.619559       0.489559      -1.007687       0.026450       0.055772       0.023657       0.066104      -0.037768       0.079181      -0.042907       0.025771      -0.012366      -0.075453      -0.036070       0.111523              7.545597       6.757007      -0.088030      -2.977449       6.863553       2.303220       9.016232           0.001099
           79              C      -2.410522       8.463574       6.134609       0.647052      19.886324 0.24356083E+03  0.50447760E+04                                 6.941552                            5.667284      -0.219877       1.995382                    0.999323      22.279974      63.796209       0.597995       0.494508      -1.001088       0.026730      -0.018727      -0.010916       0.034414       0.039765       0.076238       0.044910       0.007120       0.101073      -0.070583      -0.045566       0.116149              7.662493       7.453519       0.665981      -2.995805       8.156204      -2.204505       7.377756           0.000933
           80              C      -3.661832       8.624245       6.967387      -0.223328      25.805082 0.40134487E+03  0.92721755E+04                                 7.570807                            6.613333       0.037479       2.009661                    0.998522      29.054216      83.483050       0.648766       0.408653      -1.066535      -0.006318      -0.081417       0.071824       0.108753       0.006983       0.013359      -0.047929      -0.051101       0.101005      -0.050989      -0.020085       0.071074              8.094748       8.242079       1.183615      -1.439381       7.900567      -1.195609       8.141597           0.000492
           81              C      -2.892360       7.735350       9.142022      -0.245560      25.761720 0.42349579E+03  0.99437372E+04                                 7.653393                            6.861701      -0.225845       1.931489                    0.996427      29.503394      86.240552       0.625691       0.416913      -1.058275      -0.071331      -0.004323      -0.085008       0.111055       0.019818       0.032998       0.000074       0.065301       0.121489      -0.059339      -0.004047       0.063387              8.063225       7.850909       0.332522       1.676399       6.961995      -0.319579       9.376771           0.000658
           82              C      -2.068164       6.511242       9.435776       0.690678      19.576335 0.22366212E+03  0.45166002E+04                                 6.786290                            5.403596       0.076450       2.111902                    0.999781      20.913534      58.350706       0.619558       0.489558      -1.007688       0.035078      -0.050783       0.023657       0.066099       0.030046      -0.076755      -0.047110       0.052536      -0.012410      -0.075456      -0.036070       0.111525              7.545634       6.913220      -0.002113       3.483403       6.707424       1.426959       9.016259           0.001100
           83              C       8.534931       2.144213       0.995341       0.647078      19.884890 0.24353854E+03  0.50442409E+04                                 6.941342                            5.667090      -0.219918       1.995372                    0.999324      22.280034      63.797643       0.597990       0.494520      -1.001074      -0.029592       0.013788       0.010913       0.034422       0.016770      -0.000803      -0.088452      -0.072434       0.101035      -0.070525      -0.045593       0.116119              7.662274       7.403520       0.637107       0.411180       8.205788       3.696598       7.377514           0.001001
           84              C       9.299731       1.140883       0.162563      -0.223334      25.806267 0.40136245E+03  0.92727590E+04                                 7.571152                            6.613527       0.037267       2.009564                    0.998523      29.055912      83.490952       0.648744       0.408659      -1.066523      -0.067347      -0.046155      -0.071806       0.108729       0.025660       0.048215       0.012383       0.013427       0.101059      -0.051052      -0.020057       0.071109              8.095184       6.961168       0.443904       0.315780       9.182339       1.844465       8.142043           0.000468
           85              C       8.145190       1.362818      12.247828      -0.245547      25.761577 0.42349297E+03  0.99436643E+04                                 7.653398                            6.861704      -0.225883       1.931479                    0.996428      29.503294      86.240508       0.625686       0.416916      -1.058272       0.031922      -0.063916       0.085020       0.111053      -0.018381       0.016434      -0.028607      -0.066961       0.121545      -0.059347      -0.004044       0.063390              8.063230       6.896272      -0.218710       1.114997       7.916532      -1.292010       9.376884           0.000656
           86              C       6.672983       1.464538      11.954074       0.690688      19.576099 0.22366050E+03  0.45165822E+04                                 6.786383                            5.403681       0.076380       2.111882                    0.999781      20.913662      58.352129       0.619532       0.489577      -1.007673      -0.061523       0.005008      -0.023634       0.066096      -0.007727       0.002412       0.090032      -0.078309      -0.012354      -0.075451      -0.036081       0.111532              7.545720       6.760813      -0.090185       0.505947       6.859992      -3.730212       9.016357           0.001101
           87              C       7.222891       6.319361       0.995341       0.647086      19.884827 0.24353780E+03  0.50442151E+04                                 6.941327                            5.667084      -0.219996       1.995352                    0.999323      22.279776      63.796561       0.597991       0.494520      -1.001075       0.002851      -0.032526       0.010900       0.034422       0.022977       0.077002       0.043530       0.065265       0.101014      -0.070525      -0.045588       0.116114              7.662257       8.556937       0.028831      -3.406915       7.052334      -1.492231       7.377499           0.001001
           88              C       7.709400       7.483362       0.162563      -0.223330      25.806037 0.40135806E+03  0.92726148E+04                                 7.571094                            6.613493       0.037301       2.009581                    0.998523      29.055504      83.489073       0.648746       0.408659      -1.066524       0.073638      -0.035250      -0.071805       0.108725      -0.018656      -0.034837       0.035573       0.037722       0.101042      -0.051054      -0.020066       0.071120              8.095117       9.011393       0.739829      -1.755251       7.131963      -0.648762       8.141995           0.000474
           89              C       8.094470       6.372532      12.247828      -0.245552      25.761819 0.42349856E+03  0.99438314E+04                                 7.653475                            6.861778      -0.225927       1.931463                    0.996427      29.503440      86.241176       0.625679       0.416920      -1.058270       0.039384       0.059606       0.085026       0.111055       0.038175       0.016563       0.028527       0.001630       0.121560      -0.059337      -0.004051       0.063387              8.063313       7.472111       0.551140       0.561453       7.340796       1.611660       9.377031           0.000662
           90              C       8.742482       5.046703      11.954074       0.690681      19.576163 0.22366061E+03  0.45165644E+04                                 6.786258                            5.403582       0.076367       2.111872                    0.999781      20.913517      58.350722       0.619558       0.489559      -1.007687       0.026418      -0.055791      -0.023630       0.066098       0.037768      -0.079175      -0.042921       0.025766      -0.012351      -0.075450      -0.036076       0.111525              7.545586       6.756980       0.088036       2.977451       6.863552       2.303208       9.016225           0.001098
           91              C       4.263128       3.095527       0.995341       0.647096      19.884641 0.24353498E+03  0.50441494E+04                                 6.941311                            5.667071      -0.220061       1.995331                    0.999323      22.279777      63.796827       0.597988       0.494524      -1.001072       0.026739       0.018739       0.010910       0.034426      -0.039751      -0.076200       0.044922       0.007172       0.101031      -0.070525      -0.045594       0.116119              7.662233       7.453402      -0.665911       2.995717       8.155838      -2.204353       7.377459           0.000999
           92              C       3.011818       2.934856       0.162563      -0.223335      25.806388 0.40136495E+03  0.92728186E+04                                 7.571157                            6.613543       0.037269       2.009562                    0.998524      29.055891      83.490527       0.648744       0.408658      -1.066524      -0.006293       0.081403      -0.071803       0.108728      -0.007012      -0.013391      -0.047946      -0.051166       0.101062      -0.051057      -0.020055       0.071111              8.095182       8.242585      -1.183731       1.439467       7.900901      -1.195720       8.142060           0.000470
           93              C       3.781290       3.823751      12.247828      -0.245551      25.761772 0.42349715E+03  0.99437910E+04                                 7.653462                            6.861762      -0.225901       1.931470                    0.996428      29.503439      86.241172       0.625680       0.416919      -1.058270      -0.071313       0.004313       0.085025       0.111056      -0.019806      -0.032985       0.000075       0.065313       0.121553      -0.059346      -0.004039       0.063385              8.063301       7.850914      -0.332437      -1.676435       6.961982      -0.319612       9.377007           0.000661
           94              C       4.605486       5.047859      11.954074       0.690674      19.576356 0.22366234E+03  0.45166044E+04                                 6.786287                            5.403592       0.076395       2.111880                    0.999781      20.913540      58.350667       0.619560       0.489557      -1.007689       0.035096       0.050775      -0.023641       0.066096      -0.030049       0.076757      -0.047111       0.052531      -0.012357      -0.075449      -0.036080       0.111529              7.545629       6.913209       0.002130      -3.483411       6.707405       1.426935       9.016273           0.001095
           95              C       4.812369       2.144213       8.125291       0.647073      19.884648 0.24353498E+03  0.50441443E+04                                 6.941263                            5.667035      -0.219883       1.995389                    0.999323      22.279820      63.796705       0.597996       0.494517      -1.001076       0.029593       0.013777       0.010916       0.034420      -0.016757       0.000820      -0.088443      -0.072438       0.101019      -0.070499      -0.045610       0.116109              7.662176       7.403438      -0.637126      -0.411198       8.205656       3.696528       7.377433           0.001008
           96              C       4.047569       1.140883       7.292513      -0.223329      25.806692 0.40137072E+03  0.92729913E+04                                 7.571245                            6.613619       0.037195       2.009532                    0.998524      29.056169      83.491687       0.648736       0.408662      -1.066521       0.067355      -0.046135      -0.071786       0.108712      -0.025688      -0.048243       0.012367       0.013459       0.101113      -0.051098      -0.020050       0.071148              8.095275       6.961249      -0.443937      -0.315819       9.182382       1.844544       8.142192           0.000466
           97              C       5.202110       1.362818       5.117878      -0.245548      25.762173 0.42350662E+03  0.99440782E+04                                 7.653570                            6.861866      -0.225974       1.931443                    0.996428      29.503800      86.242771       0.625671       0.416923      -1.058267      -0.031923      -0.063897       0.085033       0.111052       0.018392      -0.016422      -0.028602      -0.066925       0.121592      -0.059340      -0.004048       0.063388              8.063404       6.896428       0.218733      -1.115040       7.916589      -1.292077       9.377194           0.000670
           98              C       6.674317       1.464538       4.824124       0.690688      19.576304 0.22366358E+03  0.45166647E+04                                 6.786450                            5.403732       0.076331       2.111864                    0.999781      20.913857      58.353010       0.619527       0.489580      -1.007671       0.061525       0.005031      -0.023621       0.066095       0.007727      -0.002414       0.090037      -0.078297      -0.012321      -0.075453      -0.036080       0.111534              7.545791       6.760853       0.090201      -0.505966       6.860049      -3.730257       9.016472           0.001100
           99              C       6.124409       6.319361       8.125291       0.647102      19.884171 0.24352795E+03  0.50439695E+04                                 6.941200                            5.666982      -0.220040       1.995341                    0.999323      22.279597      63.796178       0.597993       0.494523      -1.001072      -0.002875      -0.032523       0.010922       0.034429      -0.022991      -0.076999       0.043519       0.065243       0.101023      -0.070503      -0.045607       0.116109              7.662111       8.556723      -0.028854       3.406840       7.052220      -1.492213       7.377390           0.001017
          100              C       5.637900       7.483362       7.292513      -0.223333      25.806822 0.40137204E+03  0.92730357E+04                                 7.571271                            6.613625       0.037181       2.009522                    0.998524      29.056360      83.492482       0.648736       0.408661      -1.066521      -0.073640      -0.035261      -0.071786       0.108717       0.018665       0.034827       0.035588       0.037757       0.101115      -0.051089      -0.020047       0.071136              8.095316       9.011581      -0.739845       1.755339       7.132110      -0.648793       8.142255           0.000463
          101              C       5.252830       6.372532       5.117878      -0.245556      25.762258 0.42350786E+03  0.99441173E+04                                 7.653581                            6.861866      -0.225943       1.931448                    0.996428      29.503957      86.243347       0.625672       0.416922      -1.058267      -0.039387       0.059599       0.085040       0.111064      -0.038184      -0.016543       0.028514       0.001622       0.121574      -0.059347      -0.004023       0.063370              8.063426       7.472171      -0.551142      -0.561436       7.340886       1.611693       9.377220           0.000666
          102              C       4.604819       5.046703       4.824124       0.690695      19.575990 0.22365841E+03  0.45165180E+04                                 6.786272                            5.403593       0.076269       2.111842                    0.999781      20.913511      58.351086       0.619550       0.489566      -1.007681      -0.026413      -0.055794      -0.023631       0.066099      -0.037774       0.079180      -0.042920       0.025764      -0.012318      -0.075449      -0.036084       0.111533              7.545597       6.756991      -0.088030      -2.977446       6.863559       2.303211       9.016240           0.001099
          103              C       9.084172       3.095527       8.125291       0.647080      19.884604 0.24353421E+03  0.50441250E+04                                 6.941250                            5.667021      -0.219961       1.995360                    0.999323      22.279852      63.796803       0.597997       0.494517      -1.001076      -0.026733       0.018747       0.010917       0.034427       0.039742       0.076185       0.044925       0.007200       0.101018      -0.070499      -0.045606       0.116105              7.662161       7.453355       0.665880      -2.995697       8.155718      -2.204320       7.377410           0.001012
          104              C      10.335482       2.934856       7.292513      -0.223332      25.806559 0.40136751E+03  0.92729104E+04                                 7.571232                            6.613592       0.037201       2.009536                    0.998524      29.056166      83.491992       0.648737       0.408662      -1.066520       0.006289       0.081399      -0.071791       0.108717       0.007020       0.013399      -0.047960      -0.051203       0.101105      -0.051086      -0.020052       0.071138              8.095270       8.242670       1.183746      -1.439506       7.900966      -1.195738       8.142174           0.000463
          105              C       9.566010       3.823751       5.117878      -0.245553      25.762043 0.42350326E+03  0.99439710E+04                                 7.653512                            6.861808      -0.225929       1.931460                    0.996428      29.503639      86.241930       0.625679       0.416919      -1.058270       0.071309       0.004302       0.085036       0.111061       0.019787       0.032975       0.000077       0.065322       0.121547      -0.059337      -0.004038       0.063375              8.063353       7.850968       0.332386       1.676474       6.961978      -0.319624       9.377113           0.000663
          106              C       8.741814       5.047859       4.824124       0.690697      19.576232 0.22366079E+03  0.45165832E+04                                 6.786354                            5.403640       0.076218       2.111824                    0.999781      20.913672      58.351856       0.619543       0.489569      -1.007679      -0.035120       0.050769      -0.023616       0.066095       0.030042      -0.076765      -0.047102       0.052553      -0.012315      -0.075446      -0.036088       0.111534              7.545705       6.913298      -0.002150       3.483459       6.707425       1.426931       9.016391           0.001101
          107              C      -1.861281       9.414888      13.264559       0.647058      19.885324 0.24354517E+03  0.50443971E+04                                 6.941378                            5.667127      -0.219817       1.995403                    0.999324      22.280050      63.797176       0.597997       0.494513      -1.001081       0.029585      -0.013773      -0.010929       0.034415       0.016774      -0.000807      -0.088456      -0.072436       0.101031      -0.070528      -0.045594       0.116123              7.662309       7.403576       0.637155       0.411205       8.205800       3.696607       7.377553           0.000986
          108              C      -2.626081      10.418218      14.097337      -0.223328      25.806124 0.40136098E+03  0.92727033E+04                                 7.571116                            6.613521       0.037261       2.009567                    0.998523      29.055631      83.489657       0.648744       0.408660      -1.066524       0.067353       0.046160       0.071795       0.108728       0.025669       0.048223       0.012383       0.013448       0.101055      -0.051061      -0.020059       0.071121              8.095130       6.961170       0.443953       0.315775       9.182236       1.844464       8.141984           0.000473
          109              C      -1.471540      10.196283       2.012072      -0.245558      25.762514 0.42351280E+03  0.99442544E+04                                 7.653564                            6.861849      -0.225854       1.931468                    0.996429      29.504309      86.244246       0.625682       0.416915      -1.058272      -0.031922       0.063936      -0.085048       0.111085      -0.018389       0.016425      -0.028559      -0.066957       0.121457      -0.059334      -0.003998       0.063331              8.063399       6.896428      -0.218712       1.115046       7.916748      -1.292018       9.377021           0.000674
          110              C       0.000667      10.094563       2.305826       0.690704      19.576082 0.22366093E+03  0.45166007E+04                                 6.786428                            5.403722       0.076293       2.111856                    0.999781      20.913717      58.352672       0.619523       0.489584      -1.007668       0.061529      -0.005030       0.023644       0.066107      -0.007742       0.002432       0.090037      -0.078342      -0.012374      -0.075461      -0.036086       0.111547              7.545755       6.760877      -0.090185       0.505951       6.860036      -3.730210       9.016351           0.001098
          111              C      -0.549241       5.239740      13.264559       0.647087      19.884892 0.24353940E+03  0.50442481E+04                                 6.941313                            5.667085      -0.220004       1.995350                    0.999323      22.279671      63.795917       0.597995       0.494517      -1.001078      -0.002860       0.032526      -0.010910       0.034426       0.022982       0.077005       0.043532       0.065268       0.101008      -0.070527      -0.045593       0.116120              7.662235       8.556922       0.028830      -3.406918       7.052284      -1.492213       7.377500           0.000990
          112              C      -1.035750       4.075739      14.097337      -0.223328      25.805756 0.40135391E+03  0.92724802E+04                                 7.571017                            6.613449       0.037326       2.009595                    0.998523      29.055134      83.487406       0.648751       0.408658      -1.066527      -0.073648       0.035245       0.071799       0.108726      -0.018660      -0.034840       0.035573       0.037725       0.101042      -0.051056      -0.020068       0.071124              8.095021       9.011306       0.739786      -1.755227       7.131880      -0.648781       8.141876           0.000473
          113              C      -1.420820       5.186569       2.012072      -0.245554      25.761623 0.42349496E+03  0.99437104E+04                                 7.653381                            6.861706      -0.225854       1.931489                    0.996427      29.503246      86.240016       0.625689       0.416915      -1.058274      -0.039398      -0.059617      -0.085039       0.111077       0.038173       0.016543       0.028515       0.001630       0.121489      -0.059324      -0.004030       0.063353              8.063201       7.472066       0.551151       0.561414       7.340718       1.611616       9.376819           0.000676
          114              C      -2.068831       6.512398       2.305826       0.690723      19.575701 0.22365478E+03  0.45164351E+04                                 6.786270                            5.403597       0.076160       2.111812                    0.999781      20.913371      58.351003       0.619540       0.489575      -1.007675      -0.026406       0.055796       0.023651       0.066105       0.037797      -0.079175      -0.042919       0.025780      -0.012347      -0.075441      -0.036102       0.111543              7.545588       6.757020       0.088038       2.977455       6.863552       2.303177       9.016192           0.001097
          115              C       2.410522       8.463574      13.264559       0.647113      19.883987 0.24352555E+03  0.50439110E+04                                 6.941164                            5.666959      -0.220051       1.995337                    0.999323      22.279584      63.796235       0.597993       0.494524      -1.001071      -0.026726      -0.018755      -0.010921       0.034429      -0.039737      -0.076186       0.044925       0.007175       0.101003      -0.070506      -0.045594       0.116101              7.662066       7.453254      -0.665883       2.995644       8.155644      -2.204281       7.377301           0.001022
          116              C       3.661832       8.624245      14.097337      -0.223332      25.806314 0.40136262E+03  0.92727662E+04                                 7.571177                            6.613543       0.037215       2.009546                    0.998524      29.055921      83.491062       0.648740       0.408661      -1.066521       0.006292      -0.081398       0.071783       0.108711      -0.007021      -0.013396      -0.047966      -0.051218       0.101081      -0.051088      -0.020055       0.071143              8.095218       8.242604      -1.183752       1.439486       7.900966      -1.195720       8.142084           0.000458
          117              C       2.892360       7.735350       2.012072      -0.245556      25.762157 0.42350515E+03  0.99440256E+04                                 7.653514                            6.861807      -0.225844       1.931478                    0.996429      29.503862      86.242606       0.625681       0.416917      -1.058271       0.071329      -0.004315      -0.085051       0.111086      -0.019798      -0.032947       0.000061       0.065310       0.121483      -0.059329      -0.004006       0.063335              8.063355       7.851001      -0.332425      -1.676447       6.962029      -0.319663       9.377036           0.000668
          118              C       2.068164       6.511242       2.305826       0.690703      19.576141 0.22365962E+03  0.45165510E+04                                 6.786325                            5.403622       0.076202       2.111818                    0.999781      20.913567      58.351399       0.619546       0.489569      -1.007680      -0.035109      -0.050776       0.023646       0.066106      -0.030055       0.076752      -0.047122       0.052567      -0.012336      -0.075449      -0.036091       0.111540              7.545667       6.913262       0.002147      -3.483428       6.707434       1.426913       9.016303           0.001098
          119              N       1.750498      11.060904       7.973138      -0.280032      31.635083 0.51321252E+03  0.12481534E+05                                 8.609335                            7.463864      -0.536812       1.851072                    0.998474      28.727826      81.942996       0.618691       0.407063      -1.078416       0.079903      -0.143646       0.033989       0.167851       0.018656      -0.080623       0.004269      -0.058581       0.186515      -0.103767       0.001409       0.102357              9.442651       6.829615      -0.259841      -1.626626      10.635541       0.056870      10.862796           0.057158
          120              N       2.030124       4.512673       7.973138      -0.280040      31.635008 0.51320852E+03  0.12481441E+05                                 8.609400                            7.463893      -0.536794       1.851073                    0.998474      28.727875      81.943740       0.618681       0.407069      -1.078410      -0.164353       0.002634       0.033983       0.167851      -0.034710       0.044007       0.067675      -0.003046       0.186522      -0.103771       0.001423       0.102348              9.442747       9.909175      -1.518098       0.862603       7.556106       1.380304      10.862961           0.057155
          121              N      -3.780623       7.544625       7.973138      -0.280034      31.634894 0.51320871E+03  0.12481440E+05                                 8.609378                            7.463901      -0.536863       1.851057                    0.998474      28.727704      81.943091       0.618680       0.407070      -1.078410       0.084443       0.141019       0.033990       0.167846       0.016042       0.036621      -0.071968       0.061589       0.186516      -0.103774       0.001406       0.102368              9.442700       9.459091       1.777965       0.764116       8.006153      -1.437079      10.862855           0.057156
          122              N       8.424148       0.498197      13.416712      -0.280041      31.635272 0.51321390E+03  0.12481604E+05                                 8.609425                            7.463906      -0.536772       1.851076                    0.998474      28.728075      81.944422       0.618684       0.407066      -1.078412       0.079898       0.143659      -0.033981       0.167858      -0.018683       0.080601       0.004267      -0.058596       0.186506      -0.103763       0.001426       0.102337              9.442778       6.829719       0.259859       1.626752      10.635615       0.056956      10.863000           0.057168
          123              N       8.703774       7.046428      13.416712      -0.280044      31.635817 0.51322379E+03  0.12481871E+05                                 8.609392                            7.463876      -0.536672       1.851098                    0.998475      28.728432      81.944789       0.618700       0.407055      -1.078422      -0.164373      -0.002635      -0.033980       0.167869       0.034722      -0.043996       0.067656      -0.003087       0.186494      -0.103759       0.001434       0.102325              9.442738       9.909106       1.518063      -0.862654       7.556105       1.380325      10.863004           0.057164
          124              N       2.893027       4.014476      13.416712      -0.280049      31.635472 0.51321707E+03  0.12481684E+05                                 8.609404                            7.463889      -0.536677       1.851097                    0.998475      28.728229      81.944518       0.618691       0.407062      -1.078416       0.084465      -0.141026      -0.033981       0.167861      -0.016031      -0.036596      -0.071938       0.061683       0.186502      -0.103770       0.001437       0.102333              9.442751       9.459006      -1.777907      -0.764077       8.006213      -1.437259      10.863033           0.057151
          125              N       4.923152       0.498197       6.286762      -0.280056      31.636642 0.51324009E+03  0.12482357E+05                                 8.609461                            7.463929      -0.536541       1.851118                    0.998476      28.729162      81.946957       0.618706       0.407048      -1.078428      -0.079908       0.143682      -0.033970       0.167880       0.018734      -0.080567       0.004279      -0.058606       0.186508      -0.103759       0.001448       0.102311              9.442802       6.829754      -0.259860      -1.626777      10.635476       0.056911      10.863177           0.057151
          126              N       4.643526       7.046428       6.286762      -0.280054      31.635912 0.51322473E+03  0.12481918E+05                                 8.609452                            7.463915      -0.536603       1.851109                    0.998475      28.728649      81.945887       0.618693       0.407059      -1.078418       0.164374      -0.002643      -0.033969       0.167868      -0.034745       0.043992       0.067642      -0.003127       0.186518      -0.103768       0.001449       0.102319              9.442806       9.909128      -1.518022       0.862692       7.556120       1.380362      10.863171           0.057149
          127              N      10.454273       4.014476       6.286762      -0.280044      31.635708 0.51322156E+03  0.12481827E+05                                 8.609439                            7.463910      -0.536666       1.851095                    0.998475      28.728457      81.945406       0.618691       0.407061      -1.078416      -0.084474      -0.141035      -0.033968       0.167870       0.016013       0.036592      -0.071909       0.061719       0.186520      -0.103752       0.001434       0.102318              9.442793       9.459062       1.777889       0.764054       8.006208      -1.437311      10.863109           0.057171
          128              N      -1.750498      11.060904       0.843188      -0.280042      31.635672 0.51322225E+03  0.12481874E+05                                 8.609527                            7.463993      -0.536850       1.851048                    0.998474      28.728435      81.945995       0.618676       0.407069      -1.078408      -0.079902      -0.143654       0.033970       0.167853      -0.018688       0.080609       0.004256      -0.058630       0.186544      -0.103785       0.001435       0.102350              9.442884       6.829789       0.259874       1.626742      10.635760       0.056906      10.863103           0.057144
          129              N      -2.030124       4.512673       0.843188      -0.280038      31.635579 0.51322055E+03  0.12481785E+05                                 8.609407                            7.463903      -0.536792       1.851069                    0.998474      28.728246      81.944519       0.618692       0.407061      -1.078417       0.164365       0.002629       0.033973       0.167860       0.034726      -0.043987       0.067675      -0.003060       0.186534      -0.103773       0.001430       0.102343              9.442746       9.909172       1.518100      -0.862661       7.556133       1.380287      10.862933           0.057156
          130              N       3.780623       7.544625       0.843188      -0.280045      31.635513 0.51321754E+03  0.12481721E+05                                 8.609470                            7.463935      -0.536761       1.851073                    0.998475      28.728324      81.945356       0.618682       0.407067      -1.078411      -0.084467       0.141023       0.033968       0.167857      -0.016035      -0.036605      -0.071922       0.061712       0.186539      -0.103775       0.001442       0.102333              9.442835       9.459125      -1.777939      -0.764039       8.006290      -1.437316      10.863090           0.057147
          131              O       0.601296       9.359404       6.284908      -0.679812      40.114807 0.76060188E+03  0.19968269E+05                                 9.357481                            8.653641      -0.055907       1.998666                    0.995173      30.405191      83.892380       0.631904       0.369208      -1.129501       0.017394       0.025856       0.044075       0.053979       0.003020      -0.010738      -0.077596       0.084027      -0.019395      -0.102018       0.039331       0.062687              9.794628      11.574509       0.121623      -0.104382       9.524574       2.527537       8.284802          -0.001425
          132              O       2.450564       8.699379       5.304968      -0.609534      35.640965 0.54820241E+03  0.13230159E+05                                 8.564650                            7.232715       0.422355       2.179189                    0.995099      28.137413      73.874976       0.709233       0.357843      -1.141001       0.009582       0.003905       0.006579       0.012261      -0.080823      -0.031842      -0.021576      -0.112786       0.104723      -0.125134       0.043542       0.081592              9.546936       8.781563      -3.614622      -1.813833      10.076430       3.578093       9.782815           0.000710
          133              O      -0.816187      10.707195       8.685562      -0.526984      32.246080 0.50189320E+03  0.11823495E+05                                 7.938004                            6.869753       0.660376       2.281385                    0.997578      26.554880      68.414711       0.737343       0.352616      -1.147601       0.009492      -0.000122       0.017633       0.020026      -0.026245       0.029491      -0.011549      -0.099236       0.123035      -0.082186       0.022399       0.059787              8.688099       6.573901      -1.563693       1.805198       9.345926      -4.153815      10.144470           0.055069
          134              O      -0.367718       9.407952      10.410155      -0.663875      45.671378 0.66620035E+03  0.16886440E+05                                10.134269                            8.042952       0.190675       2.088950                    0.996329      29.293059      78.904193       0.663614       0.364131      -1.135669      -0.033395       0.078542      -0.040904       0.094643       0.013716      -0.020691       0.036323      -0.093209       0.101916      -0.072431       0.003989       0.068442             11.708286       6.903899       1.749346      -2.065909      11.976927      -6.608658      16.244031           0.008456
          135              O       1.131184       6.358661       6.284908      -0.679943      40.115753 0.76061343E+03  0.19968575E+05                                 9.357434                            8.653531      -0.055218       1.998858                    0.995177      30.405818      83.893113       0.631930       0.369193      -1.129517       0.013726      -0.028007       0.044063       0.053984       0.034893      -0.061825       0.048118      -0.047222      -0.019347      -0.102029       0.039331       0.062698              9.794635       9.931666       0.826913       2.241217      11.167323      -1.173440       8.284916          -0.001566
          136              O      -0.365049       5.087160       5.304968      -0.609836      35.649473 0.54836966E+03  0.13235259E+05                                 8.566101                            7.233908       0.422474       2.179154                    0.995098      28.141026      73.888431       0.709158       0.357852      -1.140989      -0.001370      -0.010278       0.006578       0.012279      -0.008426      -0.002774       0.038361       0.196366       0.104693      -0.125121       0.043530       0.081590              9.548592      12.885393       1.246942       4.006299       5.975968      -0.218345       9.784415           0.000406
          137              O       3.007147       6.912342       8.685562      -0.526975      32.245038 0.50187150E+03  0.11822847E+05                                 7.937832                            6.869608       0.660416       2.281409                    0.997577      26.554352      68.412792       0.737350       0.352617      -1.147602      -0.004861      -0.008144       0.017619       0.020009      -0.029845      -0.024742      -0.019765       0.095072       0.123046      -0.082184       0.022401       0.059782              8.687911      10.006906      -0.418430      -4.499797       5.912578       0.513519      10.144248           0.055066
          138              O       1.657735       7.173578      10.410155      -0.663903      45.672042 0.66620412E+03  0.16886597E+05                                10.134476                            8.043070       0.190230       2.088828                    0.996324      29.292928      78.904542       0.663596       0.364139      -1.135660       0.084753      -0.010295      -0.040915       0.094674      -0.047219       0.041786      -0.000218       0.022862       0.101887      -0.072430       0.004015       0.068415             11.708569       9.193878      -3.071389      -4.690535       9.687240       5.093625      16.244590           0.008423
          139              O      -1.732480       7.400136       6.284908      -0.679646      40.108968 0.76045602E+03  0.19963465E+05                                 9.356602                            8.652844      -0.056075       1.998660                    0.995173      30.402349      83.882247       0.631931       0.369211      -1.129500      -0.031066       0.002057       0.044088       0.053973      -0.037925       0.072592       0.029510      -0.036820      -0.019437      -0.102065       0.039363       0.062702              9.793680      10.141423      -0.948656      -2.136504      10.955607      -1.353784       8.284011          -0.001310
          140              O      -2.085516       9.331662       5.304968      -0.609321      35.635187 0.54809068E+03  0.13226739E+05                                 8.563612                            7.231878       0.422328       2.179226                    0.995098      28.135167      73.866168       0.709291       0.357834      -1.141013      -0.008183       0.006347       0.006574       0.012267       0.089245       0.034595      -0.016811      -0.083600       0.104724      -0.125133       0.043550       0.081583              9.545739       6.621521       2.367651      -2.191454      12.234074      -3.359416       9.781620           0.000970
          141              O      -2.190959       5.498664       8.685562      -0.526935      32.243886 0.50184946E+03  0.11822199E+05                                 7.937669                            6.869477       0.660338       2.281400                    0.997576      26.553729      68.410834       0.737354       0.352619      -1.147600      -0.004611       0.008261       0.017613       0.019993       0.056084      -0.004753       0.031319       0.004170       0.123019      -0.082179       0.022400       0.059779              8.687728       7.298402       1.982056       2.694540       8.620767       3.640112      10.144017           0.055072
          142              O      -1.290017       6.536672      10.410155      -0.663869      45.671417 0.66618710E+03  0.16886058E+05                                10.134383                            8.042966       0.190315       2.088858                    0.996326      29.292643      78.903529       0.663600       0.364139      -1.135660      -0.051280      -0.068217      -0.040934       0.094650       0.033525      -0.021058      -0.036073       0.070384       0.101931      -0.072457       0.004051       0.068406             11.708481      12.223866       1.322058       6.756490       6.657192       1.515283      16.244385           0.008451
          143              O       7.274946       2.199697       0.845042      -0.679909      40.115280 0.76060530E+03  0.19968372E+05                                 9.357538                            8.653638      -0.055710       1.998724                    0.995173      30.405320      83.892627       0.631907       0.369207      -1.129503       0.017368      -0.025828      -0.044047       0.053934      -0.003006       0.010743      -0.077580       0.084073      -0.019454      -0.102018       0.039351       0.062667              9.794713      11.574904      -0.121599       0.104445       9.524478       2.527553       8.284758          -0.001596
          144              O       9.124214       2.859722       1.824982      -0.609941      35.654651 0.54846754E+03  0.13238249E+05                                 8.566992                            7.234614       0.422479       2.179115                    0.995103      28.143078      73.896224       0.709113       0.357858      -1.140982       0.009529      -0.003922      -0.006602       0.012238       0.080834       0.031817      -0.021581      -0.112815       0.104750      -0.125145       0.043537       0.081608              9.549622       8.784048       3.615771       1.814314      10.079326       3.579220       9.785490           0.000326
          145              O       5.857463       0.851906      12.704288      -0.526985      32.245654 0.50188669E+03  0.11823303E+05                                 7.937938                            6.869717       0.660357       2.281383                    0.997577      26.554698      68.414127       0.737343       0.352617      -1.147601       0.009494       0.000202      -0.017585       0.019986       0.026226      -0.029502      -0.011545      -0.099236       0.123062      -0.082187       0.022401       0.059786              8.688005       6.573877       1.563676      -1.805197       9.345775      -4.153720      10.144363           0.055078
          146              O       6.305932       2.151149      10.979695      -0.663919      45.672291 0.66621609E+03  0.16886935E+05                                10.134390                            8.043036       0.190775       2.088974                    0.996330      29.293397      78.905271       0.663612       0.364130      -1.135670      -0.033424      -0.078517       0.040928       0.094643      -0.013721       0.020698       0.036329      -0.093188       0.101952      -0.072433       0.003986       0.068446             11.708433       6.903994      -1.749404       2.066008      11.977031      -6.608764      16.244274           0.008418
          147              O       7.804834       5.200440       0.845042      -0.679917      40.113732 0.76056273E+03  0.19966912E+05                                 9.357153                            8.653272      -0.055234       1.998872                    0.995176      30.404787      83.889572       0.631936       0.369196      -1.129515       0.013684       0.027953      -0.044061       0.053945      -0.034907       0.061822       0.048115      -0.047216      -0.019416      -0.102034       0.039350       0.062683              9.794325       9.931322      -0.827000      -2.241091      11.167102      -1.173352       8.284550          -0.001594
          148              O       6.308601       6.471941       1.824982      -0.609878      35.651996 0.54841838E+03  0.13236751E+05                                 8.566550                            7.234274       0.422346       2.179092                    0.995099      28.141982      73.892227       0.709133       0.357857      -1.140984      -0.001397       0.010211      -0.006611       0.012244       0.008435       0.002767       0.038349       0.196390       0.104716      -0.125130       0.043532       0.081598              9.549105      12.886103      -1.246989      -4.006542       5.976280      -0.218375       9.784933           0.000366
          149              O       9.680797       4.646759      12.704288      -0.526970      32.245257 0.50187777E+03  0.11823041E+05                                 7.937891                            6.869673       0.660330       2.281381                    0.997577      26.554464      68.413394       0.737343       0.352619      -1.147599      -0.004918       0.008107      -0.017579       0.019973       0.029850       0.024744      -0.019774       0.095047       0.123053      -0.082181       0.022400       0.059780              8.687959      10.006916       0.418425       4.499795       5.912642       0.513505      10.144318           0.055076
          150              O       8.331385       4.385523      10.979695      -0.663867      45.670643 0.66618061E+03  0.16885845E+05                                10.134268                            8.042926       0.190217       2.088832                    0.996325      29.292424      78.902713       0.663602       0.364139      -1.135661       0.084702       0.010295       0.040937       0.094638       0.047217      -0.041784      -0.000229       0.022851       0.101924      -0.072428       0.004009       0.068420             11.708304       9.193669       3.071287       4.690421       9.687027       5.093460      16.244218           0.008455
          151              O       4.941170       4.158965       0.845042      -0.679924      40.114839 0.76059000E+03  0.19967844E+05                                 9.357405                            8.653494      -0.055667       1.998740                    0.995173      30.405163      83.891571       0.631920       0.369202      -1.129508      -0.031067      -0.002126      -0.044059       0.053953       0.037909      -0.072572       0.029489      -0.036847      -0.019452      -0.102035       0.039359       0.062677              9.794593      10.142278       0.948695       2.136766      10.956767      -1.354110       8.284733          -0.001585
          152              O       4.588134       2.227439       1.824982      -0.609926      35.653700 0.54844943E+03  0.13237689E+05                                 8.566804                            7.234464       0.422523       2.179133                    0.995102      28.142763      73.894820       0.709125       0.357855      -1.140985      -0.008153      -0.006295      -0.006600       0.012233      -0.089276      -0.034597      -0.016767      -0.083604       0.104762      -0.125155       0.043541       0.081614              9.549401       6.623963      -2.368679       2.192426      12.239007      -3.360737       9.785233           0.000342
          153              O       4.482691       6.060437      12.704288      -0.526960      32.244732 0.50186765E+03  0.11822739E+05                                 7.937806                            6.869605       0.660336       2.281388                    0.997577      26.554174      68.412384       0.737346       0.352619      -1.147599      -0.004593      -0.008293      -0.017587       0.019979      -0.056092       0.004759       0.031317       0.004166       0.123039      -0.082191       0.022411       0.059780              8.687869       7.298496      -1.982088      -2.694576       8.620921       3.640154      10.144191           0.055074
          154              O       5.383633       5.022429      10.979695      -0.663868      45.669993 0.66616079E+03  0.16885201E+05                                10.134138                            8.042776       0.190428       2.088903                    0.996326      29.292111      78.901306       0.663613       0.364136      -1.135664      -0.051283       0.068209       0.040926       0.094644      -0.033517       0.021059      -0.036082       0.070374       0.101967      -0.072458       0.004046       0.068412             11.708194      12.223523      -1.321975      -6.756347       6.657031       1.515191      16.244027           0.008459
          155              O       6.072354       2.199697       7.974992      -0.679921      40.114786 0.76059390E+03  0.19967990E+05                                 9.357457                            8.653574      -0.055680       1.998739                    0.995172      30.405078      83.891690       0.631910       0.369207      -1.129504      -0.017365      -0.025817      -0.044004       0.053892       0.003000      -0.010738      -0.077571       0.084069      -0.019490      -0.102010       0.039358       0.062652              9.794614      11.574805       0.121575      -0.104459       9.524370       2.527495       8.284666          -0.001625
          156              O       4.223086       2.859722       8.954932      -0.609976      35.654827 0.54847113E+03  0.13238362E+05                                 8.567039                            7.234656       0.422458       2.179103                    0.995103      28.143143      73.896562       0.709108       0.357860      -1.140980      -0.009510      -0.003905      -0.006583       0.012207      -0.080838      -0.031817      -0.021582      -0.112832       0.104747      -0.125152       0.043536       0.081617              9.549669       8.784104      -3.615794      -1.814339      10.079360       3.579218       9.785543           0.000226
          157              O       7.489837       0.851906       5.574338      -0.526977      32.245984 0.50189460E+03  0.11823548E+05                                 7.938019                            6.869793       0.660267       2.281353                    0.997577      26.554855      68.414943       0.737335       0.352619      -1.147597      -0.009483       0.000241      -0.017554       0.019953      -0.026231       0.029505      -0.011538      -0.099222       0.123084      -0.082188       0.022403       0.059785              8.688083       6.573922      -1.563667       1.805196       9.345830      -4.153750      10.144497           0.055070
          158              O       7.041368       2.151149       3.849745      -0.663848      45.670662 0.66618617E+03  0.16885991E+05                                10.134177                            8.042871       0.190679       2.088959                    0.996329      29.292703      78.903029       0.663617       0.364131      -1.135669       0.033426      -0.078504       0.040931       0.094634       0.013718      -0.020703       0.036330      -0.093198       0.101975      -0.072441       0.003988       0.068453             11.708170       6.903856       1.749371      -2.065989      11.976747      -6.608587      16.243908           0.008488
          159              O       5.542466       5.200440       7.974992      -0.679990      40.115154 0.76059552E+03  0.19967978E+05                                 9.357334                            8.653424      -0.055130       1.998893                    0.995176      30.405471      83.891752       0.631935       0.369193      -1.129518      -0.013683       0.027969      -0.044022       0.053920       0.034908      -0.061809       0.048111      -0.047202      -0.019430      -0.102020       0.039347       0.062672              9.794522       9.931559       0.827025       2.241195      11.167287      -1.173358       8.284719          -0.001668
          160              O       7.038699       6.471941       8.954932      -0.610093      35.657928 0.54853411E+03  0.13240280E+05                                 8.567558                            7.235096       0.422470       2.179078                    0.995101      28.144528      73.901641       0.709082       0.357863      -1.140976       0.001355       0.010187      -0.006583       0.012204      -0.008452      -0.002783       0.038353       0.196409       0.104718      -0.125143       0.043530       0.081613              9.550251      12.887683       1.247126       4.007103       5.976952      -0.218405       9.786119           0.000101
          161              O       3.666503       4.646759       5.574338      -0.526983      32.245667 0.50188582E+03  0.11823280E+05                                 7.937959                            6.869727       0.660333       2.281378                    0.997577      26.554640      68.414026       0.737340       0.352619      -1.147599       0.004928       0.008110      -0.017557       0.019957      -0.029854      -0.024742      -0.019788       0.095061       0.123068      -0.082196       0.022414       0.059782              8.688038      10.007018      -0.418424      -4.499852       5.912664       0.513512      10.144433           0.055067
          162              O       5.015915       4.385523       3.849745      -0.663904      45.672460 0.66621266E+03  0.16886865E+05                                10.134520                            8.043105       0.190256       2.088834                    0.996325      29.293129      78.905173       0.663596       0.364138      -1.135661      -0.084713       0.010306       0.040947       0.094653      -0.047223       0.041790      -0.000234       0.022865       0.101931      -0.072436       0.004004       0.068433             11.708609       9.193920      -3.071398      -4.690563       9.687255       5.093619      16.244653           0.008454
          163              O       8.406130       4.158965       7.974992      -0.679973      40.115507 0.76060568E+03  0.19968353E+05                                 9.357493                            8.653573      -0.055603       1.998754                    0.995173      30.405491      83.892616       0.631918       0.369201      -1.129509       0.031054      -0.002133      -0.044026       0.053918      -0.037908       0.072560       0.029476      -0.036860      -0.019489      -0.102022       0.039360       0.062662              9.794677      10.142363      -0.948755      -2.136789      10.956867      -1.354135       8.284800          -0.001649
          164              O       8.759166       2.227439       8.954932      -0.610032      35.656329 0.54850053E+03  0.13239256E+05                                 8.567284                            7.234859       0.422546       2.179117                    0.995102      28.143805      73.898942       0.709096       0.357861      -1.140978       0.008144      -0.006282      -0.006575       0.012207       0.089282       0.034598      -0.016768      -0.083601       0.104765      -0.125161       0.043543       0.081618              9.549942       6.624331       2.368825      -2.192581      12.239674      -3.360975       9.785822           0.000164
          165              O       8.864609       6.060437       5.574338      -0.526999      32.246830 0.50190972E+03  0.11823995E+05                                 7.938158                            6.869899       0.660292       2.281353                    0.997577      26.555232      68.416196       0.737329       0.352620      -1.147597       0.004526      -0.008354      -0.017544       0.019951       0.056074      -0.004767       0.031324       0.004203       0.123082      -0.082186       0.022407       0.059779              8.688259       7.298846       1.982149       2.694749       8.621184       3.640299      10.144747           0.055076
          166              O       7.963667       5.022429       3.849745      -0.663864      45.671590 0.66618690E+03  0.16886056E+05                                10.134431                            8.042973       0.190320       2.088864                    0.996326      29.292532      78.903313       0.663599       0.364140      -1.135659       0.051264       0.068186       0.040942       0.094624       0.033519      -0.021071      -0.036074       0.070388       0.102001      -0.072463       0.004041       0.068422             11.708560      12.223900       1.322025       6.756593       6.657195       1.515262      16.244586           0.008467
          167              O      -0.601296       9.359404      13.414858      -0.679831      40.113249 0.76055783E+03  0.19966815E+05                                 9.357253                            8.653402      -0.055806       1.998711                    0.995173      30.404315      83.889215       0.631912       0.369209      -1.129501      -0.017331       0.025847       0.044010       0.053901      -0.003008       0.010733      -0.077588       0.084093      -0.019485      -0.102033       0.039368       0.062665              9.794394      11.574577      -0.121629       0.104391       9.524147       2.527395       8.284458          -0.001540
          168              O      -2.450564       8.699379      12.434918      -0.609805      35.649914 0.54837619E+03  0.13235457E+05                                 8.566161                            7.233945       0.422481       2.179151                    0.995102      28.141222      73.889060       0.709157       0.357852      -1.140990      -0.009535       0.003924       0.006592       0.012238       0.080834       0.031825      -0.021575      -0.112811       0.104713      -0.125141       0.043530       0.081611              9.548667       8.783185       3.615369       1.814143      10.078298       3.578807       9.784517           0.000463
          169              O       0.816187      10.707195       1.555612      -0.526909      32.243365 0.50184222E+03  0.11821994E+05                                 7.937608                            6.869449       0.660206       2.281366                    0.997576      26.553414      68.410091       0.737352       0.352621      -1.147597      -0.009465      -0.000180       0.017546       0.019937       0.026236      -0.029526      -0.011525      -0.099254       0.123033      -0.082206       0.022425       0.059781              8.687621       6.573653       1.563631      -1.805148       9.345358      -4.153480      10.143853           0.055054
          170              O       0.367718       9.407952       3.280205      -0.663918      45.674216 0.66625387E+03  0.16888129E+05                                10.134601                            8.043209       0.190763       2.088956                    0.996330      29.294396      78.908456       0.663612       0.364125      -1.135675       0.033452       0.078517      -0.041002       0.094684      -0.013711       0.020709       0.036335      -0.093239       0.101917      -0.072451       0.003990       0.068462             11.708650       6.904096      -1.749463       2.066060      11.977376      -6.608861      16.244478           0.008511
          171              O      -1.131184       6.358661      13.414858      -0.679907      40.114352 0.76058063E+03  0.19967498E+05                                 9.357235                            8.653366      -0.055282       1.998851                    0.995177      30.405125      83.890734       0.631934       0.369195      -1.129515      -0.013683      -0.027966       0.044042       0.053935      -0.034901       0.061823       0.048112      -0.047211      -0.019426      -0.102030       0.039348       0.062682              9.794404       9.931430      -0.826913      -2.241120      11.167148      -1.173385       8.284633          -0.001543
          172              O       0.365049       5.087160      12.434918      -0.609790      35.648223 0.54834603E+03  0.13234542E+05                                 8.565896                            7.233751       0.422361       2.179125                    0.995099      28.140493      73.886543       0.709167       0.357852      -1.140990       0.001404      -0.010208       0.006598       0.012236       0.008442       0.002766       0.038359       0.196385       0.104686      -0.125129       0.043528       0.081601              9.548350      12.885022      -1.246852      -4.006226       5.975841      -0.218317       9.784188           0.000433
          173              O      -3.007147       6.912342       1.555612      -0.526946      32.245385 0.50187898E+03  0.11823085E+05                                 7.937951                            6.869708       0.660210       2.281348                    0.997577      26.554302      68.413192       0.737336       0.352622      -1.147596       0.004883      -0.008130       0.017549       0.019948       0.029862       0.024741      -0.019807       0.095082       0.123022      -0.082210       0.022431       0.059779              8.688038      10.007046       0.418444       4.499863       5.912680       0.513512      10.144388           0.055054
          174              O      -1.657735       7.173578       3.280205      -0.663916      45.674509 0.66625332E+03  0.16888150E+05                                10.134751                            8.043300       0.190225       2.088807                    0.996325      29.294188      78.908574       0.663595       0.364133      -1.135665      -0.084684      -0.010345      -0.041007       0.094657       0.047238      -0.041784      -0.000251       0.022896       0.101885      -0.072436       0.003996       0.068440             11.708859       9.194227       3.071511       4.690711       9.687430       5.093606      16.244921           0.008515
          175              O       1.732480       7.400136      13.414858      -0.680056      40.118742 0.76068311E+03  0.19970889E+05                                 9.357938                            8.653957      -0.055491       1.998761                    0.995174      30.407085      83.898003       0.631910       0.369196      -1.129513       0.031097       0.002147       0.044022       0.053941       0.037902      -0.072559       0.029479      -0.036849      -0.019453      -0.102016       0.039352       0.062664              9.795185      10.142894       0.948678       2.136969      10.957403      -1.354266       8.285260          -0.001681
          176              O       2.085516       9.331662      12.434918      -0.610116      35.657976 0.54853234E+03  0.13240223E+05                                 8.567556                            7.235076       0.422673       2.179144                    0.995102      28.144527      73.901530       0.709084       0.357862      -1.140977       0.008174       0.006301       0.006587       0.012243      -0.089275      -0.034602      -0.016758      -0.083614       0.104732      -0.125152       0.043530       0.081622              9.550265       6.624523      -2.368913       2.192643      12.240208      -3.361044       9.786063           0.000043
          177              O       2.190959       5.498664       1.555612      -0.526954      32.245144 0.50187567E+03  0.11822984E+05                                 7.937895                            6.869677       0.660255       2.281361                    0.997577      26.554270      68.412962       0.737339       0.352621      -1.147597       0.004597       0.008302       0.017557       0.019957      -0.056099       0.004778       0.031323       0.004173       0.123045      -0.082205       0.022427       0.059778              8.687966       7.298587      -1.982108      -2.694624       8.620996       3.640180      10.144315           0.055054
          178              O       1.290017       6.536672       3.280205      -0.663920      45.673163 0.66621772E+03  0.16887014E+05                                10.134569                            8.043091       0.190443       2.088889                    0.996326      29.293402      78.905781       0.663603       0.364134      -1.135665       0.051288      -0.068227      -0.040969       0.094678      -0.033533       0.021065      -0.036090       0.070377       0.101946      -0.072468       0.004041       0.068426             11.708705      12.224105      -1.322067      -6.756680       6.657278       1.515247      16.244731           0.008469

******************************************************
Auxiliary information for the entire system
The total spin magnetic moment of the unit cell is   5.997964
The total net atomic charge of the unit cell is   -0.000005
Accuracy of reproducing the electrostatic potential in the unit cell:
  The inner radius (bohr) =    5.0000
  The outer radius (bohr) =   12.0000
  Valid grid points have density less than (e/(bohr^3)) =    0.0001
  The number of valid grid points were=        55020
  The rms potential error without charges in kcal/mol is=      6.20017
  The rms potential error with partial charges in kcal/mol is=      0.69804
  The RRMSE value at monopole order=      0.11258
  The rms potential error with partial charges and cloud penetration in kcal/mol is=      0.69169
  The RRMSE value at monopole order with cloud penetration is=      0.11156
  The rms potential error with partial charges and atomic dipoles in kcal/mol is=      0.60790
  The RRMSE value at dipole order=      0.09805
  The rms potential error with partial charges, atomic dipoles and cloud penetration in kcal/mol is=      0.59894
  The RRMSE value at dipole order with cloud penetration=      0.09660

******************************************************
The electron densities and ab initio electrostatic potential were computed in VASP using the PBE functional and
projector augmented wave method. See the main text of the journal article for a description of computational details.
The atomic charges, dipoles, and quadrupoles were computed with the DDEC6 method as described in
(a) T. A. Manz and N. Gabaldon Limas, RSC Adv. 6 (2016) 47771-47801 DOI: 10.1039/c6ra04656h
(b) N. Gabaldon Limas and T. A. Manz, RSC Adv. 8 (2018) 2678-2707 DOI: 10.1039/c7ra11829e.
For each atom in the material, the electron cloud parameters were fit to the spherically averaged atom-in-material
electron density using radial positions for which this density was between 10^-4 and 10^-2 electrons per cubic bohr.
The polarizabilities, dispersion coefficients, and quantum Drude oscillator (QDO) parameters were fit using the MCLF method.
The magnetic structure of the system was optimized in VASP from the default ferromagnetic initial guess using spin polarization.
The atomic spin moments (ASMs) were computed on this optimized magnetic structure using the DDEC6 partition as inputs
to the method of T. A. Manz and D. S. Sholl, J. Chem. Theory Comput. 7 (2011) 4146-4164 DOI: 10.1021/ct200539n.
The RMSE and RRMSE were computed using a uniform grid with Ewald summation.
