# Supplementary material for: A collection of forcefield precursors for metal–organic frameworks
Source: RSC Adv. 2019 Nov 13;9(63):36492–507. doi: 10.1039/c9ra07327b (PMC9075174; doi:10.1039/c9ra07327b)
Supplement: RA-009-C9RA07327B-s4344 [file RA-009-C9RA07327B-s4344.xyz]

  178
jmolscript: load "" {1 1 1} spacegroup "x,y,z" unitcell [{     13.388000     0.000000     0.000000 }, {     -6.694000    11.594348     0.000000 }, {      0.000000     0.000000    14.306000 }]
Ho     0.000000     7.729488     9.540814     2.054369
Ho     6.694000     3.864860    11.918186     2.054368
Ho     6.694000     3.864860     4.765186     2.054368
Ho     0.000000     7.729488     2.387814     2.054368
Cu     6.694000     0.000000     7.153000     0.776580
Cu     3.347000     5.797174     7.153000     0.776576
Cu    -3.347000     5.797174     7.153000     0.776575
Cu     6.694000     0.000000     0.000000     0.776580
Cu    -3.347000     5.797174     0.000000     0.776578
Cu     3.347000     5.797174     0.000000     0.776573
H      8.854154     0.258554     6.015673     0.256130
H      3.004937    11.117820     7.898343     0.139539
H      3.351686     9.986212     6.868311     0.126596
H      1.822776     9.343885     5.307526     0.150154
H      1.922517    10.590277     4.361899     0.147982
H      2.490837     3.797149     6.015673     0.256132
H      1.431847     3.433086     7.898343     0.139542
H      0.278470     3.698597     6.868311     0.126600
H      0.486654     5.343835     5.307526     0.150155
H      1.516191     4.634261     4.361899     0.147984
H      8.737009     7.538645     6.015673     0.256132
H     -4.436783     8.637789     7.898343     0.139539
H     -3.630156     9.503887     6.868311     0.126599
H     -2.309430     8.500976     5.307526     0.150159
H     -3.438708     7.964158     4.361899     0.147984
H      2.160154    11.335794     1.137327     0.256130
H      9.698937     0.476528    13.560657     0.139539
H     10.045686     1.608136     0.284689     0.126595
H      8.516776     2.250463     1.845474     0.150154
H      8.616517     1.004071     2.791101     0.147983
H     -4.203163     7.797199     1.137327     0.256132
H      8.125847     8.161262    13.560657     0.139543
H      6.972470     7.895751     0.284689     0.126600
H      7.180654     6.250513     1.845474     0.150155
H      8.210191     6.960087     2.791101     0.147984
H      2.043009     4.055703     1.137327     0.256132
H      2.257217     2.956559    13.560657     0.139539
H      3.063844     2.090461     0.284689     0.126599
H      4.384570     3.093372     1.845474     0.150159
H      3.255292     3.630190     2.791101     0.147984
H     -2.160154    11.335794     8.290327     0.256130
H      3.689063     0.476528     6.407657     0.139539
H      3.342314     1.608136     7.437689     0.126595
H      4.871224     2.250463     8.998474     0.150154
H      4.771483     1.004071     9.944101     0.147983
H      4.203163     7.797199     8.290327     0.256132
H      5.262153     8.161262     6.407657     0.139542
H      6.415530     7.895751     7.437689     0.126600
H      6.207346     6.250513     8.998474     0.150155
H      5.177809     6.960087     9.944101     0.147984
H     -2.043009     4.055703     8.290327     0.256132
H     11.130783     2.956559     6.407657     0.139539
H     10.324156     2.090461     7.437689     0.126599
H      9.003430     3.093372     8.998474     0.150159
H     10.132708     3.630190     9.944101     0.147984
H      4.533846     0.258554    13.168673     0.256130
H     -3.004937    11.117820     0.745343     0.139540
H     -3.351686     9.986212    14.021311     0.126595
H     -1.822776     9.343885    12.460526     0.150154
H     -1.922517    10.590277    11.514899     0.147983
H     10.897163     3.797149    13.168673     0.256132
H     -1.431847     3.433086     0.745343     0.139542
H     -0.278470     3.698597    14.021311     0.126600
H     -0.486654     5.343835    12.460526     0.150155
H     -1.516191     4.634261    11.514899     0.147984
H      4.650991     7.538645    13.168673     0.256132
H      4.436783     8.637789     0.745343     0.139540
H      3.630156     9.503887    14.021311     0.126599
H      2.309430     8.500976    12.460526     0.150159
H      3.438708     7.964158    11.514899     0.147984
C      1.851560     9.447075     8.148698     0.651771
C      2.622709    10.441870     7.317519    -0.225832
C      1.467994    10.232012     5.140146    -0.243609
C      0.008702    10.125344     4.849734     0.686821
C      0.561627     5.267312     8.148698     0.651777
C      1.037570     4.102080     7.317519    -0.225828
C      1.433185     5.207022     5.140146    -0.243614
C      2.070454     6.524140     4.849734     0.686816
C     -2.413187     8.474309     8.148698     0.651773
C     -3.660279     8.644746     7.317519    -0.225832
C     -2.901180     7.749662     5.140146    -0.243612
C     -2.079156     6.539212     4.849734     0.686825
C      8.545560     2.147273    13.310302     0.651771
C      9.316709     1.152478    14.141481    -0.225832
C      8.161994     1.362336     2.012854    -0.243609
C      6.702702     1.469004     2.303266     0.686821
C      7.255627     6.327036    13.310302     0.651776
C      7.731570     7.492268    14.141481    -0.225830
C      8.127185     6.387326     2.012854    -0.243614
C      8.764454     5.070208     2.303266     0.686814
C      4.280813     3.120039    13.310302     0.651773
C      3.033721     2.949602    14.141481    -0.225831
C      3.792820     3.844686     2.012854    -0.243612
C      4.614844     5.055136     2.303266     0.686825
C      4.842440     2.147273     6.157302     0.651771
C      4.071291     1.152478     6.988481    -0.225832
C      5.226006     1.362336     9.165854    -0.243610
C      6.685298     1.469004     9.456266     0.686821
C      6.132373     6.327036     6.157302     0.651776
C      5.656430     7.492268     6.988481    -0.225828
C      5.260815     6.387326     9.165854    -0.243614
C      4.623546     5.070208     9.456266     0.686815
C      9.107187     3.120039     6.157302     0.651775
C     10.354279     2.949602     6.988481    -0.225832
C      9.595180     3.844686     9.165854    -0.243612
C      8.773156     5.055136     9.456266     0.686824
C     -1.851560     9.447075     0.995698     0.651771
C     -2.622709    10.441870     0.164519    -0.225832
C     -1.467994    10.232012    12.293146    -0.243609
C     -0.008702    10.125344    12.002734     0.686821
C     -0.561627     5.267312     0.995698     0.651777
C     -1.037570     4.102080     0.164519    -0.225829
C     -1.433185     5.207022    12.293146    -0.243615
C     -2.070454     6.524140    12.002734     0.686814
C      2.413187     8.474309     0.995698     0.651774
C      3.660279     8.644746     0.164519    -0.225831
C      2.901180     7.749662    12.293146    -0.243612
C      2.079156     6.539212    12.002734     0.686826
N      1.750481    11.094632     6.306085    -0.281034
N      2.038992     4.531071     6.306085    -0.281035
N     -3.789473     7.562993     6.306085    -0.281035
N      8.444481     0.499716     0.846915    -0.281035
N      8.732992     7.063277     0.846915    -0.281034
N      2.904527     4.031355     0.846915    -0.281035
N      4.943519     0.499716     7.999915    -0.281034
N      4.655008     7.063277     7.999915    -0.281035
N     10.483473     4.031355     7.999915    -0.281035
N     -1.750481    11.094632    13.459085    -0.281035
N     -2.038992     4.531071    13.459085    -0.281034
N      3.789473     7.562993    13.459085    -0.281035
O      0.598444     9.391422     7.997054    -0.675878
O      2.443310     8.730544     8.978446    -0.615304
O     -0.818676    10.742163     5.590785    -0.524929
O     -0.366162     9.438959     3.864051    -0.665502
O      1.139988     6.380370     7.997054    -0.675877
O     -0.354782     5.113107     8.978446    -0.615315
O      3.018325     6.932261     5.590785    -0.524926
O      1.663459     7.191974     3.864051    -0.665482
O     -1.738432     7.416904     7.997054    -0.675876
O     -2.088528     9.345044     8.978446    -0.615296
O     -2.199648     5.514272     5.590785    -0.524928
O     -1.297297     6.557763     3.864051    -0.665500
O      7.292444     2.202926    13.461946    -0.675877
O      9.137310     2.863804    12.480554    -0.615304
O      5.875324     0.852185     1.562215    -0.524929
O      6.327838     2.155389     3.288949    -0.665502
O      7.833988     5.213978    13.461946    -0.675877
O      6.339218     6.481241    12.480554    -0.615315
O      9.712325     4.662087     1.562215    -0.524925
O      8.357459     4.402374     3.288949    -0.665482
O      4.955568     4.177444    13.461946    -0.675876
O      4.605472     2.249304    12.480554    -0.615295
O      4.494352     6.080076     1.562215    -0.524928
O      5.396703     5.036585     3.288949    -0.665500
O      6.095556     2.202926     6.308946    -0.675878
O      4.250690     2.863804     5.327554    -0.615304
O      7.512676     0.852185     8.715215    -0.524929
O      7.060162     2.155389    10.441949    -0.665502
O      5.554012     5.213978     6.308946    -0.675877
O      7.048782     6.481241     5.327554    -0.615315
O      3.675675     4.662087     8.715215    -0.524925
O      5.030541     4.402374    10.441949    -0.665482
O      8.432432     4.177444     6.308946    -0.675877
O      8.782528     2.249304     5.327554    -0.615296
O      8.893648     6.080076     8.715215    -0.524928
O      7.991297     5.036585    10.441949    -0.665500
O     -0.598444     9.391422     0.844054    -0.675877
O     -2.443310     8.730544     1.825446    -0.615304
O      0.818676    10.742163    12.743785    -0.524929
O      0.366162     9.438959    11.017051    -0.665502
O     -1.139988     6.380370     0.844054    -0.675877
O      0.354782     5.113107     1.825446    -0.615315
O     -3.018325     6.932261    12.743785    -0.524926
O     -1.663459     7.191974    11.017051    -0.665482
O      1.738432     7.416904     0.844054    -0.675876
O      2.088528     9.345044     1.825446    -0.615295
O      2.199648     5.514272    12.743785    -0.524928
O      1.297297     6.557763    11.017051    -0.665500

The following XYZ coordinates are in angstroms. Other properties are in atomic units.
The sperically averaged electron density of each atom fit to a function of the form exp(a - br)
eigen_1, eigen_2 and eigen_3 are the three eigenvalues of traceless quadrupole moment tensor
  atom number  atomic symbol              X              Y              Z     net charge C6 coefficient C8 coefficient C10 coefficient fluctuating dipole atomic polarizability isotropic forcefield polarizability              a              b squared Pearson coefficient          <r^3>          <r^4>         wp_QDO          m_QDO          q_QDO       dipole_x       dipole_y       dipole_z         dipole            Qxy            Qxz            Qyz     Q(x^2-y^2)  Q(3z^2 - R^2)        eigen_1        eigen_2        eigen_3 static polarizability      alpha(xx)      alpha(xy)      alpha(xz)      alpha(yy)      alpha(yz)      alpha(zz) atomic spin moment
            1             Ho       0.000000       7.729488       9.540814       2.054369     136.533545 0.31910765E+04  0.10857829E+06                                17.058855                           14.958337       2.388104       2.510801                    0.999606      70.225118     159.545535       0.684604       0.262942      -1.357724       0.000019      -0.000049       0.005225       0.005225      -0.000004       0.000015       0.000024      -0.000081      -0.081998      -0.027333       0.013626       0.013707             19.314451      16.668386      -0.000339       0.000031      16.667985      -0.000032      24.606984           0.003531
            2             Ho       6.694000       3.864860      11.918186       2.054368     136.533665 0.31910801E+04  0.10857845E+06                                17.058868                           14.958348       2.388103       2.510801                    0.999606      70.225127     159.545598       0.684604       0.262943      -1.357724       0.000021       0.000050      -0.005226       0.005226       0.000005      -0.000015       0.000024      -0.000085      -0.081998      -0.027333       0.013623       0.013709             19.314466      16.668402       0.000336      -0.000025      16.667994      -0.000024      24.607003           0.003531
            3             Ho       6.694000       3.864860       4.765186       2.054368     136.533629 0.31910789E+04  0.10857840E+06                                17.058863                           14.958344       2.388104       2.510801                    0.999606      70.225129     159.545585       0.684604       0.262942      -1.357724      -0.000019       0.000048      -0.005226       0.005226      -0.000004       0.000015       0.000024      -0.000081      -0.081998      -0.027333       0.013625       0.013707             19.314461      16.668394      -0.000340       0.000032      16.667992      -0.000031      24.606996           0.003531
            4             Ho       0.000000       7.729488       2.387814       2.054368     136.533637 0.31910792E+04  0.10857841E+06                                17.058865                           14.958345       2.388103       2.510801                    0.999606      70.225125     159.545582       0.684604       0.262943      -1.357724      -0.000021      -0.000049       0.005226       0.005226       0.000005      -0.000015       0.000024      -0.000085      -0.081998      -0.027333       0.013623       0.013709             19.314463      16.668398       0.000336      -0.000024      16.667991      -0.000025      24.606999           0.003531
            5             Cu       6.694000       0.000000       7.153000       0.776580      56.505336 0.11194381E+04  0.30967781E+05                                12.486914                           11.361873       1.391902       2.376086                    0.995019      41.038011     100.576881       0.511994       0.432445      -1.134895      -0.000000      -0.000000      -0.000000       0.000000       0.013167       0.078221       0.029912      -0.017946       0.080005      -0.080505      -0.013968       0.094472             13.968128      10.761909      -3.845020      -1.180367      16.626795       4.346620      14.515680           0.743799
            6             Cu       3.347000       5.797174       7.153000       0.776576      56.505409 0.11194372E+04  0.30967748E+05                                12.486938                           11.361876       1.391887       2.376083                    0.995019      41.037980     100.576813       0.511994       0.432446      -1.134894       0.000000      -0.000000      -0.000000       0.000000      -0.014359      -0.013206      -0.082698      -0.013833       0.079988      -0.080507      -0.013963       0.094470             13.968180      18.490462      -0.617095       4.354543       8.898260      -1.151130      14.515820           0.743796
            7             Cu      -3.347000       5.797174       7.153000       0.776575      56.505653 0.11194438E+04  0.30967979E+05                                12.486966                           11.361904       1.391913       2.376088                    0.995019      41.038112     100.577207       0.511993       0.432445      -1.134895       0.000000      -0.000000      -0.000000       0.000000       0.001184      -0.065021       0.052784       0.031781       0.079999      -0.080506      -0.013972       0.094477             13.968217      11.830735       4.462094      -3.174202      15.558046      -3.195591      14.515869           0.743808
            8             Cu       6.694000       0.000000       0.000000       0.776580      56.505284 0.11194364E+04  0.30967719E+05                                12.486902                           11.361859       1.391908       2.376088                    0.995019      41.037993     100.576792       0.511995       0.432445      -1.134895       0.000000      -0.000000      -0.000000       0.000000      -0.013170      -0.078221       0.029912      -0.017946       0.080003      -0.080504      -0.013969       0.094473             13.968117      10.761914       3.845041       1.180368      16.626783       4.346612      14.515653           0.743802
            9             Cu      -3.347000       5.797174       0.000000       0.776578      56.505387 0.11194369E+04  0.30967739E+05                                12.486929                           11.361871       1.391898       2.376086                    0.995019      41.037996     100.576830       0.511994       0.432445      -1.134894      -0.000000       0.000000      -0.000000       0.000000       0.014357       0.013205      -0.082699      -0.013830       0.079991      -0.080507      -0.013964       0.094471             13.968168      18.490423       0.617090      -4.354543       8.898261      -1.151128      14.515819           0.743803
           10             Cu       3.347000       5.797174       0.000000       0.776573      56.505756 0.11194464E+04  0.30968072E+05                                12.486992                           11.361926       1.391896       2.376083                    0.995019      41.038124     100.577319       0.511992       0.432446      -1.134894      -0.000000       0.000000       0.000000       0.000000      -0.001185       0.065019       0.052785       0.031781       0.079996      -0.080505      -0.013970       0.094475             13.968247      11.830779      -4.462115       3.174214      15.558059      -3.195596      14.515902           0.743796
           11              H       8.854154       0.258554       6.015673       0.256130       0.692301 0.46388342E+01  0.40529045E+02                                 1.396665                            1.338072      -1.008448       2.466275                    0.998957       3.009580       8.475545       0.484359       1.447377      -0.674058       0.019587       0.023149      -0.012248       0.032704       0.004189       0.008764       0.001704       0.003830       0.022056      -0.009369      -0.004012       0.013381              1.442379       1.171483       0.192415      -0.008077       1.898883      -0.151853       1.256772           0.000806
           12              H       3.004937      11.117820       7.898343       0.139539       1.137409 0.87037933E+01  0.86212774E+02                                 1.734630                            1.672341      -0.972414       2.428127                    0.997727       3.296028       8.907683       0.513181       1.204960      -0.728483       0.007868       0.022446       0.022393       0.032668       0.001814       0.011045       0.001751      -0.006594       0.021529      -0.012992      -0.000663       0.013655              1.750457       1.514646       0.201403       0.161144       2.057314       0.340126       1.679410          -0.000050
           13              H       3.351686       9.986212       6.868311       0.126596       1.033937 0.77565561E+01  0.74948074E+02                                 1.648180                            1.594108      -0.722953       2.535141                    0.999577       3.294768       8.910280       0.515961       1.228565      -0.722062       0.017364      -0.013667      -0.018332       0.028711      -0.007790      -0.003633      -0.003101       0.002338       0.019584      -0.012325       0.004461       0.007864              1.667159       1.822176      -0.398343      -0.202335       1.690338       0.158046       1.488962           0.001858
           14              H       1.822776       9.343885       5.307526       0.150154       0.949179 0.72324554E+01  0.70514913E+02                                 1.709701                            1.658671      -1.347634       2.257229                    0.993106       3.720801      11.020910       0.440398       1.426480      -0.677420       0.010464      -0.027047       0.008883       0.030330       0.003197       0.001281      -0.003079      -0.012289      -0.000323      -0.007443      -0.000467       0.007911              1.738172       1.444394      -0.303302       0.098440       2.263490      -0.094106       1.506632           0.000171
           15              H       1.922517      10.590277       4.361899       0.147982       0.976366 0.72591142E+01  0.69527604E+02                                 1.642610                            1.586621      -0.734781       2.549820                    0.999480       3.245537       8.963542       0.491743       1.300451      -0.706353       0.015099       0.012049      -0.024081       0.030871       0.006011      -0.001010      -0.001581       0.002273       0.013744      -0.008434       0.002391       0.006043              1.669562       1.379433       0.112422      -0.240935       1.554508      -0.272750       2.074746           0.000565
           16              H       2.490837       3.797149       6.015673       0.256132       0.692296 0.46387914E+01  0.40528535E+02                                 1.396653                            1.338062      -1.008451       2.466274                    0.998957       3.009546       8.475406       0.484363       1.447368      -0.674060       0.010254      -0.028537      -0.012248       0.032704      -0.000436      -0.002906      -0.008441      -0.009172       0.022057      -0.009369      -0.004013       0.013381              1.442367       1.550381      -0.411174      -0.127467       1.519955       0.082919       1.256763           0.000806
           17              H       1.431847       3.433086       7.898343       0.139542       1.137361 0.87033158E+01  0.86206747E+02                                 1.734574                            1.672289      -0.972380       2.428146                    0.997728       3.295945       8.907353       0.513192       1.204951      -0.728485       0.015504      -0.018038       0.022393       0.032668      -0.003762      -0.004006      -0.010442       0.000155       0.021528      -0.012992      -0.000663       0.013655              1.750399       1.747169      -0.335667       0.213975       1.824672      -0.309603       1.679357          -0.000051
           18              H       0.278470       3.698597       6.868311       0.126600       1.033911 0.77563056E+01  0.74945007E+02                                 1.648150                            1.594081      -0.722938       2.535151                    0.999577       3.294715       8.910082       0.515966       1.228561      -0.722063      -0.020518      -0.008205      -0.018332       0.028712       0.004907      -0.000870       0.004697       0.012322       0.019585      -0.012325       0.004460       0.007864              1.667128       2.068229       0.256253       0.238032       1.444218       0.096203       1.488937           0.001857
           19              H       0.486654       5.343835       5.307526       0.150155       0.949181 0.72324769E+01  0.70515189E+02                                 1.709704                            1.658674      -1.347649       2.257223                    0.993106       3.720803      11.020928       0.440397       1.426482      -0.677420      -0.028656       0.004460       0.008883       0.030331      -0.006920      -0.003307       0.000431       0.000606      -0.000324      -0.007443      -0.000468       0.007911              1.738176       2.321389      -0.203028      -0.130720       1.386502      -0.038198       1.506636           0.000171
           20              H       1.516191       4.634261       4.361899       0.147984       0.976367 0.72591192E+01  0.69527629E+02                                 1.642608                            1.586620      -0.734789       2.549818                    0.999480       3.245519       8.963476       0.491744       1.300449      -0.706354       0.002885      -0.019102      -0.024081       0.030872      -0.002021      -0.000864       0.001666      -0.011549       0.013744      -0.008434       0.002390       0.006044              1.669560       1.413378      -0.132021      -0.115742       1.520560       0.345030       2.074742           0.000565
           21              H       8.737009       7.538645       6.015673       0.256132       0.692286 0.46387160E+01  0.40527768E+02                                 1.396650                            1.338059      -1.008430       2.466287                    0.998957       3.009533       8.475397       0.484359       1.447386      -0.674057      -0.029842       0.005388      -0.012248       0.032705      -0.003753      -0.005857       0.006737       0.005343       0.022055      -0.009369      -0.004011       0.013380              1.442363       1.883642       0.218762       0.135544       1.186686       0.068931       1.256761           0.000807
           22              H      -4.436783       8.637789       7.898343       0.139539       1.137410 0.87038005E+01  0.86212889E+02                                 1.734632                            1.672343      -0.972421       2.428124                    0.997727       3.296034       8.907710       0.513180       1.204962      -0.728482      -0.023373      -0.004408       0.022393       0.032667       0.001949      -0.007040       0.008690       0.006439       0.021530      -0.012993      -0.000663       0.013655              1.750459       2.096070       0.134282      -0.375131       1.475895      -0.030509       1.679413          -0.000050
           23              H      -3.630156       9.503887       6.868311       0.126599       1.033942 0.77566152E+01  0.74948924E+02                                 1.648198                            1.594125      -0.722970       2.535136                    0.999577       3.294784       8.910393       0.515952       1.228580      -0.722058       0.003154       0.021872      -0.018332       0.028712       0.002883       0.004502      -0.001595      -0.014661       0.019584      -0.012325       0.004461       0.007864              1.667178       1.378336       0.142086      -0.035704       2.134219      -0.254255       1.488978           0.001858
           24              H      -2.309430       8.500976       5.307526       0.150159       0.949170 0.72323731E+01  0.70513944E+02                                 1.709694                            1.658665      -1.347644       2.257228                    0.993106       3.720777      11.020843       0.440397       1.426486      -0.677419       0.018191       0.022587       0.008883       0.030331       0.003723       0.002026       0.002648       0.011683      -0.000321      -0.007444      -0.000467       0.007911              1.738165       1.796040       0.506326       0.032280       1.911827       0.132306       1.506627           0.000171
           25              H      -3.438708       7.964158       4.361899       0.147984       0.976371 0.72591592E+01  0.69528159E+02                                 1.642618                            1.586628      -0.734784       2.549820                    0.999480       3.245532       8.963543       0.491741       1.300455      -0.706353      -0.017984       0.007053      -0.024080       0.030871      -0.003990       0.001874      -0.000084       0.009276       0.013744      -0.008434       0.002391       0.006043              1.669570       1.608107       0.019599       0.356680       1.325847      -0.072281       2.074758           0.000565
           26              H       2.160154      11.335794       1.137327       0.256130       0.692294 0.46387793E+01  0.40528471E+02                                 1.396660                            1.338068      -1.008444       2.466277                    0.998957       3.009564       8.475507       0.484357       1.447385      -0.674057       0.019587      -0.023149       0.012248       0.032704      -0.004189      -0.008764       0.001704       0.003831       0.022056      -0.009369      -0.004012       0.013381              1.442374       1.171479      -0.192413       0.008076       1.898875      -0.151852       1.256769           0.000806
           27              H       9.698937       0.476528      13.560657       0.139539       1.137425 0.87039573E+01  0.86214874E+02                                 1.734652                            1.672362      -0.972426       2.428121                    0.997727       3.296055       8.907804       0.513175       1.204966      -0.728481       0.007868      -0.022446      -0.022393       0.032667      -0.001814      -0.011045       0.001752      -0.006595       0.021529      -0.012993      -0.000662       0.013655              1.750479       1.514663      -0.201406      -0.161147       2.057343       0.340133       1.679432          -0.000050
           28              H      10.045686       1.608136       0.284689       0.126595       1.033957 0.77567634E+01  0.74950704E+02                                 1.648213                            1.594139      -0.722970       2.535133                    0.999576       3.294814       8.910491       0.515950       1.228578      -0.722059       0.017364       0.013667       0.018332       0.028711       0.007790       0.003633      -0.003102       0.002336       0.019584      -0.012325       0.004461       0.007864              1.667193       1.822215       0.398356       0.202342       1.690373       0.158051       1.488991           0.001858
           29              H       8.516776       2.250463       1.845474       0.150154       0.949182 0.72324823E+01  0.70515253E+02                                 1.709704                            1.658674      -1.347641       2.257226                    0.993106       3.720812      11.020955       0.440397       1.426481      -0.677420       0.010464       0.027047      -0.008883       0.030330      -0.003197      -0.001281      -0.003079      -0.012289      -0.000322      -0.007444      -0.000467       0.007911              1.738176       1.444397       0.303303      -0.098440       2.263496      -0.094107       1.506635           0.000171
           30              H       8.616517       1.004071       2.791101       0.147983       0.976366 0.72591122E+01  0.69527608E+02                                 1.642612                            1.586623      -0.734782       2.549820                    0.999480       3.245538       8.963558       0.491742       1.300455      -0.706353       0.015099      -0.012049       0.024081       0.030871      -0.006011       0.001009      -0.001581       0.002272       0.013744      -0.008434       0.002391       0.006043              1.669565       1.379434      -0.112422       0.240936       1.554510      -0.272751       2.074750           0.000565
           31              H      -4.203163       7.797199       1.137327       0.256132       0.692304 0.46388627E+01  0.40529342E+02                                 1.396667                            1.338075      -1.008455       2.466272                    0.998957       3.009578       8.475535       0.484359       1.447373      -0.674059       0.010254       0.028537       0.012248       0.032704       0.000436       0.002906      -0.008442      -0.009171       0.022057      -0.009369      -0.004013       0.013381              1.442381       1.550398       0.411181       0.127469       1.519971       0.082921       1.256775           0.000806
           32              H       8.125847       8.161262      13.560657       0.139543       1.137378 0.87034825E+01  0.86208866E+02                                 1.734594                            1.672308      -0.972391       2.428141                    0.997728       3.295974       8.907474       0.513188       1.204955      -0.728484       0.015504       0.018038      -0.022393       0.032668       0.003762       0.004006      -0.010442       0.000156       0.021529      -0.012993      -0.000663       0.013655              1.750420       1.747190       0.335673      -0.213979       1.824695      -0.309608       1.679376          -0.000050
           33              H       6.972470       7.895751       0.284689       0.126600       1.033914 0.77563368E+01  0.74945420E+02                                 1.648157                            1.594087      -0.722936       2.535152                    0.999577       3.294721       8.910119       0.515964       1.228566      -0.722062      -0.020518       0.008205       0.018332       0.028712      -0.004907       0.000870       0.004697       0.012323       0.019585      -0.012325       0.004461       0.007864              1.667135       2.068238      -0.256254      -0.238034       1.444223       0.096203       1.488943           0.001857
           34              H       7.180654       6.250513       1.845474       0.150155       0.949181 0.72324756E+01  0.70515170E+02                                 1.709704                            1.658674      -1.347645       2.257225                    0.993106       3.720802      11.020923       0.440397       1.426482      -0.677420      -0.028656      -0.004460      -0.008883       0.030331       0.006920       0.003307       0.000431       0.000606      -0.000324      -0.007443      -0.000468       0.007911              1.738175       2.321388       0.203028       0.130720       1.386502      -0.038198       1.506636           0.000171
           35              H       8.210191       6.960087       2.791101       0.147984       0.976371 0.72591672E+01  0.69528245E+02                                 1.642617                            1.586628      -0.734787       2.549819                    0.999480       3.245534       8.963545       0.491742       1.300453      -0.706353       0.002885       0.019101       0.024081       0.030872       0.002021       0.000864       0.001665      -0.011547       0.013746      -0.008434       0.002390       0.006044              1.669569       1.413385       0.132022       0.115743       1.520568       0.345033       2.074756           0.000565
           36              H       2.043009       4.055703       1.137327       0.256132       0.692285 0.46386939E+01  0.40527472E+02                                 1.396640                            1.338050      -1.008429       2.466287                    0.998957       3.009515       8.475298       0.484364       1.447372      -0.674060      -0.029843      -0.005388       0.012249       0.032705       0.003753       0.005856       0.006737       0.005342       0.022055      -0.009369      -0.004011       0.013380              1.442352       1.883627      -0.218759      -0.135542       1.186677       0.068930       1.256752           0.000806
           37              H       2.257217       2.956559      13.560657       0.139539       1.137377 0.87034717E+01  0.86208699E+02                                 1.734590                            1.672305      -0.972397       2.428135                    0.997728       3.295979       8.907473       0.513190       1.204951      -0.728485      -0.023373       0.004407      -0.022393       0.032668      -0.001948       0.007040       0.008690       0.006439       0.021528      -0.012992      -0.000664       0.013656              1.750416       2.096013      -0.134276       0.375116       1.475862      -0.030507       1.679372          -0.000050
           38              H       3.063844       2.090461       0.284689       0.126599       1.033920 0.77563885E+01  0.74946030E+02                                 1.648160                            1.594090      -0.722957       2.535142                    0.999577       3.294735       8.910158       0.515964       1.228563      -0.722062       0.003154      -0.021872       0.018332       0.028712      -0.002883      -0.004502      -0.001595      -0.014660       0.019584      -0.012324       0.004461       0.007864              1.667139       1.378307      -0.142080       0.035702       2.134164      -0.254246       1.488945           0.001857
           39              H       4.384570       3.093372       1.845474       0.150159       0.949167 0.72323418E+01  0.70513559E+02                                 1.709690                            1.658661      -1.347642       2.257229                    0.993106       3.720766      11.020803       0.440397       1.426487      -0.677419       0.018191      -0.022587      -0.008883       0.030331      -0.003723      -0.002026       0.002648       0.011683      -0.000322      -0.007444      -0.000467       0.007911              1.738161       1.796036      -0.506325      -0.032280       1.911824       0.132305       1.506624           0.000171
           40              H       3.255292       3.630190       2.791101       0.147984       0.976366 0.72591085E+01  0.69527481E+02                                 1.642606                            1.586617      -0.734784       2.549819                    0.999480       3.245515       8.963454       0.491746       1.300446      -0.706355      -0.017984      -0.007053       0.024080       0.030871       0.003990      -0.001874      -0.000084       0.009276       0.013742      -0.008434       0.002391       0.006044              1.669558       1.608096      -0.019599      -0.356676       1.325838      -0.072280       2.074739           0.000565
           41              H      -2.160154      11.335794       8.290327       0.256130       0.692301 0.46388372E+01  0.40529073E+02                                 1.396664                            1.338072      -1.008448       2.466275                    0.998957       3.009580       8.475542       0.484359       1.447375      -0.674059      -0.019587      -0.023149       0.012248       0.032704       0.004189       0.008764       0.001704       0.003830       0.022057      -0.009369      -0.004012       0.013381              1.442379       1.171483       0.192415      -0.008077       1.898882      -0.151853       1.256772           0.000807
           42              H       3.689063       0.476528       6.407657       0.139539       1.137408 0.87037813E+01  0.86212620E+02                                 1.734628                            1.672340      -0.972414       2.428127                    0.997727       3.296026       8.907674       0.513181       1.204959      -0.728483      -0.007868      -0.022446      -0.022393       0.032668       0.001814       0.011045       0.001751      -0.006594       0.021528      -0.012992      -0.000663       0.013655              1.750455       1.514644       0.201402       0.161144       2.057312       0.340125       1.679409          -0.000050
           43              H       3.342314       1.608136       7.437689       0.126595       1.033937 0.77565612E+01  0.74948134E+02                                 1.648180                            1.594109      -0.722954       2.535140                    0.999577       3.294769       8.910283       0.515960       1.228565      -0.722062      -0.017364       0.013667       0.018332       0.028711      -0.007790      -0.003633      -0.003101       0.002338       0.019584      -0.012325       0.004461       0.007864              1.667159       1.822177      -0.398343      -0.202336       1.690338       0.158046       1.488963           0.001858
           44              H       4.871224       2.250463       8.998474       0.150154       0.949178 0.72324467E+01  0.70514812E+02                                 1.709700                            1.658670      -1.347633       2.257230                    0.993106       3.720799      11.020905       0.440398       1.426481      -0.677420      -0.010464       0.027047      -0.008883       0.030330       0.003197       0.001280      -0.003079      -0.012288      -0.000323      -0.007443      -0.000467       0.007911              1.738171       1.444393      -0.303302       0.098440       2.263489      -0.094106       1.506632           0.000171
           45              H       4.771483       1.004071       9.944101       0.147983       0.976365 0.72591054E+01  0.69527498E+02                                 1.642609                            1.586620      -0.734781       2.549821                    0.999480       3.245535       8.963535       0.491744       1.300451      -0.706353      -0.015099      -0.012049       0.024081       0.030871       0.006011      -0.001010      -0.001581       0.002273       0.013744      -0.008434       0.002391       0.006043              1.669561       1.379432       0.112422      -0.240935       1.554507      -0.272750       2.074744           0.000565
           46              H       4.203163       7.797199       8.290327       0.256132       0.692296 0.46387894E+01  0.40528518E+02                                 1.396653                            1.338063      -1.008452       2.466274                    0.998957       3.009546       8.475409       0.484363       1.447370      -0.674060      -0.010254       0.028537       0.012248       0.032704      -0.000436      -0.002906      -0.008441      -0.009172       0.022057      -0.009369      -0.004013       0.013381              1.442367       1.550382      -0.411174      -0.127467       1.519956       0.082919       1.256763           0.000806
           47              H       5.262153       8.161262       6.407657       0.139542       1.137362 0.87033173E+01  0.86206756E+02                                 1.734573                            1.672289      -0.972380       2.428146                    0.997728       3.295946       8.907352       0.513193       1.204950      -0.728485      -0.015504       0.018038      -0.022393       0.032668      -0.003762      -0.004006      -0.010442       0.000155       0.021528      -0.012992      -0.000663       0.013655              1.750398       1.747168      -0.335667       0.213975       1.824671      -0.309603       1.679356          -0.000050
           48              H       6.415530       7.895751       7.437689       0.126600       1.033912 0.77563163E+01  0.74945138E+02                                 1.648151                            1.594082      -0.722939       2.535151                    0.999577       3.294717       8.910090       0.515966       1.228562      -0.722063       0.020518       0.008205       0.018332       0.028712       0.004907      -0.000870       0.004697       0.012323       0.019585      -0.012325       0.004460       0.007864              1.667129       2.068231       0.256254       0.238033       1.444219       0.096203       1.488938           0.001857
           49              H       6.207346       6.250513       8.998474       0.150155       0.949181 0.72324724E+01  0.70515135E+02                                 1.709704                            1.658674      -1.347649       2.257223                    0.993106       3.720802      11.020925       0.440397       1.426483      -0.677420       0.028656      -0.004460      -0.008883       0.030331      -0.006920      -0.003307       0.000431       0.000606      -0.000324      -0.007443      -0.000468       0.007911              1.738175       2.321389      -0.203028      -0.130720       1.386502      -0.038198       1.506636           0.000171
           50              H       5.177809       6.960087       9.944101       0.147984       0.976366 0.72591151E+01  0.69527581E+02                                 1.642608                            1.586620      -0.734789       2.549818                    0.999480       3.245518       8.963473       0.491744       1.300449      -0.706354      -0.002885       0.019102       0.024081       0.030872      -0.002021      -0.000864       0.001666      -0.011549       0.013744      -0.008434       0.002390       0.006044              1.669560       1.413378      -0.132021      -0.115742       1.520560       0.345030       2.074742           0.000565
           51              H      -2.043009       4.055703       8.290327       0.256132       0.692286 0.46387106E+01  0.40527715E+02                                 1.396650                            1.338059      -1.008430       2.466286                    0.998957       3.009532       8.475397       0.484358       1.447387      -0.674057       0.029842      -0.005388       0.012248       0.032705      -0.003753      -0.005857       0.006737       0.005343       0.022055      -0.009369      -0.004011       0.013380              1.442363       1.883642       0.218762       0.135544       1.186686       0.068931       1.256761           0.000806
           52              H      11.130783       2.956559       6.407657       0.139539       1.137412 0.87038188E+01  0.86213104E+02                                 1.734633                            1.672344      -0.972423       2.428123                    0.997727       3.296038       8.907719       0.513180       1.204960      -0.728482       0.023373       0.004408      -0.022393       0.032667       0.001949      -0.007040       0.008690       0.006439       0.021530      -0.012993      -0.000663       0.013655              1.750460       2.096070       0.134282      -0.375131       1.475896      -0.030509       1.679414          -0.000050
           53              H      10.324156       2.090461       7.437689       0.126599       1.033944 0.77566370E+01  0.74949190E+02                                 1.648200                            1.594127      -0.722972       2.535135                    0.999577       3.294789       8.910411       0.515952       1.228580      -0.722058      -0.003154      -0.021872       0.018332       0.028712       0.002883       0.004502      -0.001595      -0.014661       0.019584      -0.012325       0.004461       0.007864              1.667180       1.378337       0.142086      -0.035704       2.134223      -0.254256       1.488980           0.001857
           54              H       9.003430       3.093372       8.998474       0.150159       0.949170 0.72323727E+01  0.70513937E+02                                 1.709694                            1.658664      -1.347644       2.257229                    0.993106       3.720777      11.020842       0.440397       1.426486      -0.677419      -0.018191      -0.022586      -0.008883       0.030331       0.003723       0.002026       0.002648       0.011683      -0.000321      -0.007444      -0.000467       0.007911              1.738165       1.796039       0.506326       0.032280       1.911827       0.132306       1.506627           0.000171
           55              H      10.132708       3.630190       9.944101       0.147984       0.976371 0.72591619E+01  0.69528192E+02                                 1.642618                            1.586628      -0.734784       2.549820                    0.999480       3.245533       8.963546       0.491741       1.300455      -0.706353       0.017984      -0.007053       0.024080       0.030871      -0.003990       0.001874      -0.000084       0.009276       0.013743      -0.008434       0.002391       0.006043              1.669571       1.608107       0.019599       0.356680       1.325847      -0.072281       2.074758           0.000565
           56              H       4.533846       0.258554      13.168673       0.256130       0.692294 0.46387787E+01  0.40528465E+02                                 1.396660                            1.338068      -1.008444       2.466277                    0.998957       3.009564       8.475508       0.484357       1.447386      -0.674057      -0.019587       0.023149      -0.012248       0.032704      -0.004189      -0.008764       0.001704       0.003831       0.022056      -0.009369      -0.004012       0.013381              1.442374       1.171479      -0.192413       0.008076       1.898875      -0.151852       1.256769           0.000806
           57              H      -3.004937      11.117820       0.745343       0.139540       1.137423 0.87039379E+01  0.86214628E+02                                 1.734650                            1.672359      -0.972425       2.428122                    0.997727       3.296052       8.907791       0.513176       1.204966      -0.728481      -0.007868       0.022446       0.022393       0.032667      -0.001814      -0.011045       0.001752      -0.006595       0.021529      -0.012993      -0.000662       0.013655              1.750477       1.514661      -0.201405      -0.161147       2.057340       0.340132       1.679429          -0.000050
           58              H      -3.351686       9.986212      14.021311       0.126595       1.033958 0.77567674E+01  0.74950752E+02                                 1.648213                            1.594139      -0.722970       2.535132                    0.999576       3.294815       8.910494       0.515951       1.228578      -0.722059      -0.017364      -0.013667      -0.018332       0.028711       0.007790       0.003633      -0.003102       0.002336       0.019584      -0.012325       0.004461       0.007864              1.667193       1.822215       0.398356       0.202342       1.690373       0.158051       1.488991           0.001858
           59              H      -1.822776       9.343885      12.460526       0.150154       0.949182 0.72324885E+01  0.70515323E+02                                 1.709705                            1.658674      -1.347640       2.257226                    0.993106       3.720813      11.020956       0.440397       1.426480      -0.677420      -0.010464      -0.027047       0.008883       0.030330      -0.003197      -0.001281      -0.003079      -0.012289      -0.000322      -0.007444      -0.000467       0.007911              1.738176       1.444397       0.303303      -0.098440       2.263496      -0.094107       1.506636           0.000171
           60              H      -1.922517      10.590277      11.514899       0.147983       0.976365 0.72591065E+01  0.69527544E+02                                 1.642612                            1.586623      -0.734782       2.549820                    0.999480       3.245537       8.963556       0.491742       1.300455      -0.706353      -0.015099       0.012049      -0.024081       0.030871      -0.006011       0.001009      -0.001581       0.002272       0.013744      -0.008434       0.002391       0.006043              1.669564       1.379434      -0.112422       0.240936       1.554510      -0.272751       2.074749           0.000565
           61              H      10.897163       3.797149      13.168673       0.256132       0.692304 0.46388614E+01  0.40529331E+02                                 1.396667                            1.338075      -1.008455       2.466272                    0.998957       3.009578       8.475537       0.484359       1.447374      -0.674059      -0.010254      -0.028537      -0.012248       0.032704       0.000436       0.002906      -0.008442      -0.009171       0.022057      -0.009369      -0.004013       0.013381              1.442382       1.550398       0.411181       0.127470       1.519972       0.082921       1.256775           0.000806
           62              H      -1.431847       3.433086       0.745343       0.139542       1.137379 0.87034872E+01  0.86208916E+02                                 1.734594                            1.672308      -0.972392       2.428140                    0.997728       3.295975       8.907474       0.513188       1.204954      -0.728484      -0.015504      -0.018038       0.022393       0.032668       0.003762       0.004006      -0.010442       0.000156       0.021529      -0.012993      -0.000663       0.013655              1.750420       1.747190       0.335674      -0.213979       1.824695      -0.309608       1.679376          -0.000050
           63              H      -0.278470       3.698597      14.021311       0.126600       1.033915 0.77563472E+01  0.74945555E+02                                 1.648158                            1.594088      -0.722937       2.535152                    0.999577       3.294723       8.910130       0.515963       1.228567      -0.722062       0.020518      -0.008205      -0.018332       0.028712      -0.004907       0.000870       0.004697       0.012323       0.019585      -0.012325       0.004461       0.007864              1.667137       2.068241      -0.256255      -0.238035       1.444225       0.096204       1.488944           0.001857
           64              H      -0.486654       5.343835      12.460526       0.150155       0.949181 0.72324752E+01  0.70515163E+02                                 1.709704                            1.658674      -1.347644       2.257225                    0.993106       3.720802      11.020922       0.440397       1.426482      -0.677420       0.028656       0.004460       0.008883       0.030331       0.006920       0.003307       0.000431       0.000606      -0.000324      -0.007443      -0.000468       0.007911              1.738175       2.321388       0.203028       0.130720       1.386502      -0.038198       1.506636           0.000171
           65              H      -1.516191       4.634261      11.514899       0.147984       0.976371 0.72591658E+01  0.69528229E+02                                 1.642617                            1.586628      -0.734786       2.549819                    0.999480       3.245534       8.963545       0.491742       1.300453      -0.706353      -0.002885      -0.019101      -0.024081       0.030872       0.002021       0.000864       0.001665      -0.011547       0.013746      -0.008434       0.002390       0.006044              1.669569       1.413385       0.132022       0.115743       1.520568       0.345033       2.074755           0.000565
           66              H       4.650991       7.538645      13.168673       0.256132       0.692285 0.46386977E+01  0.40527510E+02                                 1.396640                            1.338050      -1.008429       2.466287                    0.998957       3.009516       8.475299       0.484365       1.447371      -0.674060       0.029843       0.005388      -0.012249       0.032705       0.003753       0.005856       0.006737       0.005342       0.022055      -0.009369      -0.004011       0.013380              1.442352       1.883627      -0.218759      -0.135542       1.186677       0.068930       1.256752           0.000806
           67              H       4.436783       8.637789       0.745343       0.139540       1.137376 0.87034596E+01  0.86208543E+02                                 1.734588                            1.672303      -0.972397       2.428136                    0.997728       3.295977       8.907464       0.513190       1.204951      -0.728485       0.023373      -0.004408       0.022393       0.032668      -0.001948       0.007040       0.008690       0.006439       0.021528      -0.012992      -0.000664       0.013656              1.750414       2.096010      -0.134276       0.375116       1.475860      -0.030507       1.679371          -0.000051
           68              H       3.630156       9.503887      14.021311       0.126599       1.033920 0.77563924E+01  0.74946081E+02                                 1.648161                            1.594091      -0.722957       2.535142                    0.999577       3.294736       8.910163       0.515964       1.228563      -0.722062      -0.003154       0.021872      -0.018332       0.028712      -0.002883      -0.004502      -0.001595      -0.014660       0.019583      -0.012324       0.004461       0.007864              1.667139       1.378308      -0.142080       0.035702       2.134165      -0.254246       1.488946           0.001857
           69              H       2.309430       8.500976      12.460526       0.150159       0.949166 0.72323364E+01  0.70513497E+02                                 1.709690                            1.658661      -1.347642       2.257229                    0.993106       3.720765      11.020801       0.440397       1.426487      -0.677419      -0.018191       0.022587       0.008883       0.030331      -0.003723      -0.002026       0.002648       0.011683      -0.000322      -0.007444      -0.000467       0.007911              1.738161       1.796035      -0.506325      -0.032280       1.911823       0.132305       1.506624           0.000171
           70              H       3.438708       7.964158      11.514899       0.147984       0.976366 0.72591074E+01  0.69527467E+02                                 1.642605                            1.586617      -0.734785       2.549819                    0.999480       3.245515       8.963453       0.491746       1.300446      -0.706355       0.017984       0.007053      -0.024080       0.030871       0.003990      -0.001874      -0.000084       0.009276       0.013742      -0.008434       0.002391       0.006044              1.669557       1.608095      -0.019599      -0.356676       1.325838      -0.072280       2.074739           0.000565
           71              C       1.851560       9.447075       8.148698       0.651771      19.710006 0.24099779E+03  0.49806816E+04                                 6.910341                            5.644440      -0.221258       1.996008                    0.999383      22.219256      63.642978       0.597820       0.495747      -1.000025      -0.027560      -0.013019       0.010869       0.032360      -0.015316      -0.001108       0.087533      -0.073668       0.095897      -0.068521      -0.046359       0.114880              7.622702       7.393049      -0.606190       0.395279       8.134267      -3.662086       7.340791           0.000981
           72              C       2.622709      10.441870       7.317519      -0.225832      25.870959 0.40280888E+03  0.93129616E+04                                 7.580901                            6.623476       0.038874       2.009744                    0.998663      29.079501      83.542658       0.648654       0.408417      -1.066862      -0.065828       0.048697      -0.072566       0.109410      -0.026784       0.051582      -0.012109       0.012125       0.100901      -0.054140      -0.019957       0.074097              8.106219       6.973184      -0.431304       0.300689       9.178337      -1.855507       8.167137           0.000478
           73              C       1.467994      10.232012       5.140146      -0.243609      25.598246 0.41819603E+03  0.97888092E+04                                 7.612689                            6.810570      -0.212300       1.936723                    0.996476      29.393080      85.795386       0.629126       0.415928      -1.058860       0.031288       0.065418       0.086093       0.112563       0.017344       0.016872       0.026160      -0.067236       0.116884      -0.058521      -0.001883       0.060404              8.024864       6.897721       0.228023       1.131973       7.854781       1.286740       9.322090           0.000779
           74              C       0.008702      10.125344       4.849734       0.686821      19.752387 0.22729179E+03  0.46071090E+04                                 6.825564                            5.442607       0.071982       2.107927                    0.999793      21.009907      58.675410       0.618301       0.488722      -1.008403      -0.060776      -0.005229      -0.023943       0.065531       0.007336       0.001499      -0.089227      -0.078305      -0.010880      -0.074184      -0.036615       0.110799              7.583522       6.872700       0.096764       0.550448       6.858315       3.709039       9.019550           0.000817
           75              C       0.561627       5.267312       8.148698       0.651777      19.710010 0.24099797E+03  0.49806840E+04                                 6.910349                            5.644447      -0.221244       1.996012                    0.999383      22.219164      63.642610       0.597819       0.495748      -1.000025       0.002503       0.030376       0.010863       0.032357      -0.024236       0.076359      -0.042816       0.063359       0.095881      -0.068530      -0.046349       0.114879              7.622714       8.473907      -0.017874      -3.369090       7.053420       1.488769       7.340815           0.000981
           76              C       1.037570       4.102080       7.317519      -0.225828      25.870706 0.40280356E+03  0.93127962E+04                                 7.580837                            6.623424       0.038902       2.009758                    0.998663      29.079141      83.541100       0.648659       0.408416      -1.066864       0.075085       0.032658      -0.072566       0.109408       0.018642      -0.036283      -0.038617       0.040324       0.100898      -0.054138      -0.019963       0.074100              8.106153       9.000486      -0.739203      -1.757256       7.150883       0.667360       8.167089           0.000479
           77              C       1.433185       5.207022       5.140146      -0.243614      25.598282 0.41819686E+03  0.97888337E+04                                 7.612692                            6.810571      -0.212293       1.936723                    0.996477      29.393141      85.795599       0.629127       0.415927      -1.058861       0.041010      -0.059809       0.086096       0.112567      -0.037783       0.014218      -0.027686       0.003572       0.116874      -0.058516      -0.001882       0.060397              8.024870       7.418042      -0.528431       0.548351       7.334460      -1.623705       9.322108           0.000779
           78              C       2.070454       6.524140       4.849734       0.686816      19.752684 0.22729502E+03  0.46071952E+04                                 6.825646                            5.442654       0.072025       2.107938                    0.999793      21.010114      58.676299       0.618296       0.488723      -1.008401       0.025858       0.055251      -0.023939       0.065532      -0.037575      -0.078021       0.043313       0.026441      -0.010887      -0.074185      -0.036612       0.110797              7.583633       6.778216      -0.042169       2.936976       6.952962      -2.331262       9.019720           0.000816
           79              C      -2.413187       8.474309       8.148698       0.651773      19.709898 0.24099585E+03  0.49806344E+04                                 6.910328                            5.644424      -0.221210       1.996025                    0.999383      22.219223      63.642965       0.597819       0.495748      -1.000024       0.025061      -0.017359       0.010862       0.032363       0.039554      -0.075249      -0.044724       0.010311       0.095880      -0.068517      -0.046357       0.114874              7.622689       7.423978       0.623998       2.973805       8.103333       2.173317       7.340755           0.000981
           80              C      -3.660279       8.644746       7.317519      -0.225832      25.871002 0.40280893E+03  0.93129641E+04                                 7.580910                            6.623472       0.038868       2.009744                    0.998663      29.079507      83.542716       0.648655       0.408417      -1.066862      -0.009259      -0.081356      -0.072567       0.109410       0.008143      -0.015304       0.050729      -0.052450       0.100898      -0.054141      -0.019958       0.074099              8.106240       8.253530       1.170528       1.456589       7.898013       1.188172       8.167177           0.000478
           81              C      -2.901180       7.749662       5.140146      -0.243612      25.598279 0.41819640E+03  0.97888180E+04                                 7.612683                            6.810561      -0.212302       1.936723                    0.996476      29.393093      85.795370       0.629129       0.415927      -1.058862      -0.072298      -0.005610       0.086095       0.112565       0.020440      -0.031093       0.001530       0.063661       0.116879      -0.058520      -0.001886       0.060406              8.024864       7.812975       0.300391      -1.680336       6.939500       0.336974       9.322116           0.000779
           82              C      -2.079156       6.539212       4.849734       0.686825      19.752610 0.22729296E+03  0.46071451E+04                                 6.825653                            5.442648       0.071996       2.107932                    0.999793      21.010001      58.676019       0.618293       0.488726      -1.008399       0.034922      -0.050017      -0.023944       0.065532       0.030240       0.076520       0.045909       0.051858      -0.010884      -0.074180      -0.036616       0.110796              7.583653       6.945839      -0.054589      -3.487458       6.785370      -1.377851       9.019749           0.000817
           83              C       8.545560       2.147273      13.310302       0.651771      19.709999 0.24099769E+03  0.49806809E+04                                 6.910348                            5.644445      -0.221257       1.996008                    0.999383      22.219281      63.643142       0.597819       0.495748      -1.000024      -0.027560       0.013019      -0.010869       0.032360       0.015316       0.001108       0.087533      -0.073669       0.095896      -0.068521      -0.046359       0.114880              7.622712       7.393058       0.606186      -0.395274       8.134276      -3.662092       7.340800           0.000981
           84              C       9.316709       1.152478      14.141481      -0.225832      25.871025 0.40281006E+03  0.93130017E+04                                 7.580920                            6.623486       0.038857       2.009738                    0.998663      29.079613      83.543219       0.648653       0.408417      -1.066861      -0.065829      -0.048697       0.072566       0.109411       0.026783      -0.051582      -0.012110       0.012120       0.100902      -0.054140      -0.019956       0.074096              8.106243       6.973208       0.431314      -0.300687       9.178362      -1.855501       8.167159           0.000478
           85              C       8.161994       1.362336       2.012854      -0.243609      25.598295 0.41819709E+03  0.97888391E+04                                 7.612690                            6.810569      -0.212304       1.936721                    0.996476      29.393119      85.795490       0.629128       0.415927      -1.058861       0.031288      -0.065418      -0.086093       0.112563      -0.017344      -0.016873       0.026160      -0.067237       0.116884      -0.058522      -0.001883       0.060405              8.024865       6.897721      -0.228019      -1.131975       7.854777       1.286736       9.322097           0.000778
           86              C       6.702702       1.469004       2.303266       0.686821      19.752395 0.22729190E+03  0.46071118E+04                                 6.825566                            5.442608       0.071988       2.107929                    0.999793      21.009912      58.675423       0.618301       0.488721      -1.008403      -0.060776       0.005229       0.023943       0.065531      -0.007336      -0.001499      -0.089227      -0.078305      -0.010880      -0.074184      -0.036615       0.110799              7.583524       6.872703      -0.096759      -0.550447       6.858316       3.709040       9.019552           0.000816
           87              C       7.255627       6.327036      13.310302       0.651776      19.710027 0.24099817E+03  0.49806891E+04                                 6.910353                            5.644450      -0.221247       1.996011                    0.999383      22.219172      63.642638       0.597819       0.495748      -1.000025       0.002503      -0.030376      -0.010862       0.032357       0.024236      -0.076359      -0.042816       0.063359       0.095881      -0.068530      -0.046349       0.114879              7.622720       8.473909       0.017880       3.369093       7.053429       1.488775       7.340821           0.000980
           88              C       7.731570       7.492268      14.141481      -0.225830      25.870764 0.40280454E+03  0.93128287E+04                                 7.580856                            6.623437       0.038898       2.009757                    0.998663      29.079225      83.541502       0.648657       0.408417      -1.066863       0.075085      -0.032659       0.072566       0.109408      -0.018643       0.036284      -0.038618       0.040327       0.100899      -0.054140      -0.019962       0.074102              8.106175       9.000508       0.739211       1.757260       7.150905       0.667360       8.167114           0.000479
           89              C       8.127185       6.387326       2.012854      -0.243614      25.598313 0.41819730E+03  0.97888468E+04                                 7.612696                            6.810573      -0.212291       1.936724                    0.996477      29.393176      85.795719       0.629127       0.415927      -1.058861       0.041009       0.059809      -0.086096       0.112567       0.037783      -0.014219      -0.027687       0.003574       0.116875      -0.058516      -0.001882       0.060398              8.024876       7.418040       0.528434      -0.548354       7.334469      -1.623708       9.322119           0.000780
           90              C       8.764454       5.070208       2.303266       0.686814      19.752695 0.22729513E+03  0.46071986E+04                                 6.825653                            5.442659       0.072016       2.107934                    0.999793      21.010130      58.676384       0.618295       0.488724      -1.008401       0.025858      -0.055251       0.023939       0.065531       0.037575       0.078022       0.043314       0.026441      -0.010887      -0.074185      -0.036612       0.110798              7.583641       6.778219       0.042170      -2.936980       6.952972      -2.331265       9.019732           0.000816
           91              C       4.280813       3.120039      13.310302       0.651773      19.709897 0.24099590E+03  0.49806337E+04                                 6.910319                            5.644419      -0.221208       1.996026                    0.999383      22.219197      63.642800       0.597821       0.495747      -1.000025       0.025061       0.017359      -0.010862       0.032363      -0.039554       0.075249      -0.044724       0.010311       0.095880      -0.068517      -0.046357       0.114874              7.622677       7.423957      -0.624000      -2.973792       8.103330       2.173319       7.340743           0.000980
           92              C       3.033721       2.949602      14.141481      -0.225831      25.870893 0.40280708E+03  0.93129011E+04                                 7.580876                            6.623452       0.038886       2.009750                    0.998663      29.079327      83.541833       0.648657       0.408416      -1.066864      -0.009260       0.081355       0.072567       0.109409      -0.008140       0.015305       0.050729      -0.052450       0.100896      -0.054139      -0.019959       0.074098              8.106199       8.253490      -1.170520      -1.456592       7.897970       1.188173       8.167136           0.000479
           93              C       3.792820       3.844686       2.012854      -0.243612      25.598203 0.41819497E+03  0.97887774E+04                                 7.612680                            6.810561      -0.212300       1.936724                    0.996476      29.393021      85.795160       0.629127       0.415928      -1.058861      -0.072299       0.005610      -0.086095       0.112565      -0.020439       0.031093       0.001529       0.063661       0.116876      -0.058518      -0.001886       0.060405              8.024859       7.812975      -0.300394       1.680337       6.939501       0.336971       9.322100           0.000778
           94              C       4.614844       5.055136       2.303266       0.686825      19.752603 0.22729291E+03  0.46071433E+04                                 6.825649                            5.442645       0.071999       2.107933                    0.999793      21.009990      58.675959       0.618294       0.488726      -1.008399       0.034922       0.050017       0.023944       0.065533      -0.030240      -0.076520       0.045909       0.051857      -0.010885      -0.074180      -0.036615       0.110796              7.583647       6.945837       0.054588       3.487456       6.785362      -1.377849       9.019741           0.000815
           95              C       4.842440       2.147273       6.157302       0.651771      19.710007 0.24099781E+03  0.49806822E+04                                 6.910341                            5.644441      -0.221258       1.996008                    0.999383      22.219257      63.642983       0.597820       0.495747      -1.000025       0.027560       0.013019      -0.010869       0.032360      -0.015316      -0.001108       0.087533      -0.073668       0.095897      -0.068521      -0.046359       0.114880              7.622703       7.393049      -0.606190       0.395279       8.134267      -3.662086       7.340792           0.000981
           96              C       4.071291       1.152478       6.988481      -0.225832      25.870965 0.40280901E+03  0.93129649E+04                                 7.580901                            6.623476       0.038874       2.009744                    0.998663      29.079505      83.542665       0.648654       0.408417      -1.066862       0.065828      -0.048697       0.072566       0.109410      -0.026784       0.051582      -0.012109       0.012125       0.100901      -0.054140      -0.019957       0.074097              8.106219       6.973184      -0.431305       0.300689       9.178337      -1.855507       8.167137           0.000479
           97              C       5.226006       1.362336       9.165854      -0.243610      25.598248 0.41819609E+03  0.97888106E+04                                 7.612690                            6.810570      -0.212299       1.936723                    0.996476      29.393079      85.795381       0.629126       0.415928      -1.058860      -0.031288      -0.065418      -0.086093       0.112563       0.017344       0.016872       0.026160      -0.067235       0.116883      -0.058521      -0.001883       0.060404              8.024864       6.897721       0.228023       1.131973       7.854782       1.286740       9.322091           0.000779
           98              C       6.685298       1.469004       9.456266       0.686821      19.752385 0.22729177E+03  0.46071086E+04                                 6.825564                            5.442607       0.071982       2.107927                    0.999793      21.009906      58.675408       0.618301       0.488722      -1.008403       0.060776       0.005229       0.023943       0.065531       0.007336       0.001499      -0.089227      -0.078305      -0.010880      -0.074184      -0.036615       0.110799              7.583522       6.872700       0.096764       0.550448       6.858315       3.709039       9.019551           0.000816
           99              C       6.132373       6.327036       6.157302       0.651776      19.710015 0.24099805E+03  0.49806859E+04                                 6.910350                            5.644449      -0.221244       1.996012                    0.999383      22.219168      63.642626       0.597819       0.495748      -1.000025      -0.002503      -0.030376      -0.010863       0.032357      -0.024236       0.076359      -0.042816       0.063359       0.095881      -0.068530      -0.046350       0.114879              7.622716       8.473909      -0.017874      -3.369091       7.053422       1.488770       7.340817           0.000981
          100              C       5.656430       7.492268       6.988481      -0.225828      25.870708 0.40280358E+03  0.93127971E+04                                 7.580837                            6.623424       0.038901       2.009758                    0.998663      29.079144      83.541113       0.648659       0.408416      -1.066864      -0.075085      -0.032658       0.072566       0.109408       0.018642      -0.036283      -0.038617       0.040325       0.100898      -0.054138      -0.019962       0.074100              8.106153       9.000487      -0.739203      -1.757256       7.150883       0.667361       8.167090           0.000479
          101              C       5.260815       6.387326       9.165854      -0.243614      25.598283 0.41819689E+03  0.97888347E+04                                 7.612692                            6.810571      -0.212293       1.936723                    0.996477      29.393141      85.795599       0.629127       0.415927      -1.058861      -0.041010       0.059809      -0.086096       0.112567      -0.037783       0.014218      -0.027686       0.003572       0.116874      -0.058516      -0.001882       0.060397              8.024870       7.418042      -0.528431       0.548351       7.334461      -1.623706       9.322108           0.000778
          102              C       4.623546       5.070208       9.456266       0.686815      19.752689 0.22729509E+03  0.46071971E+04                                 6.825649                            5.442656       0.072024       2.107938                    0.999793      21.010118      58.676319       0.618296       0.488723      -1.008401      -0.025858      -0.055251       0.023939       0.065532      -0.037575      -0.078022       0.043314       0.026441      -0.010887      -0.074185      -0.036612       0.110798              7.583636       6.778219      -0.042170       2.936977       6.952964      -2.331263       9.019724           0.000816
          103              C       9.107187       3.120039       6.157302       0.651775      19.709885 0.24099566E+03  0.49806295E+04                                 6.910325                            5.644422      -0.221209       1.996026                    0.999383      22.219215      63.642939       0.597820       0.495748      -1.000024      -0.025061       0.017360      -0.010862       0.032363       0.039554      -0.075249      -0.044723       0.010311       0.095880      -0.068516      -0.046357       0.114874              7.622685       7.423975       0.623997       2.973803       8.103329       2.173316       7.340752           0.000981
          104              C      10.354279       2.949602       6.988481      -0.225832      25.871021 0.40280927E+03  0.93129745E+04                                 7.580914                            6.623476       0.038867       2.009743                    0.998663      29.079527      83.542797       0.648655       0.408417      -1.066862       0.009259       0.081356       0.072567       0.109410       0.008143      -0.015304       0.050729      -0.052450       0.100899      -0.054141      -0.019958       0.074099              8.106245       8.253534       1.170529       1.456590       7.898018       1.188172       8.167182           0.000480
          105              C       9.595180       3.844686       9.165854      -0.243612      25.598281 0.41819643E+03  0.97888192E+04                                 7.612684                            6.810561      -0.212302       1.936723                    0.996476      29.393095      85.795381       0.629128       0.415927      -1.058862       0.072298       0.005610      -0.086095       0.112565       0.020440      -0.031093       0.001530       0.063661       0.116879      -0.058520      -0.001886       0.060406              8.024865       7.812976       0.300390      -1.680337       6.939500       0.336974       9.322118           0.000778
          106              C       8.773156       5.055136       9.456266       0.686824      19.752610 0.22729296E+03  0.46071452E+04                                 6.825654                            5.442648       0.071996       2.107932                    0.999793      21.010001      58.676022       0.618293       0.488726      -1.008399      -0.034922       0.050017       0.023944       0.065532       0.030240       0.076520       0.045909       0.051858      -0.010884      -0.074180      -0.036615       0.110796              7.583653       6.945840      -0.054589      -3.487459       6.785370      -1.377851       9.019750           0.000817
          107              C      -1.851560       9.447075       0.995698       0.651771      19.709997 0.24099767E+03  0.49806804E+04                                 6.910347                            5.644444      -0.221257       1.996008                    0.999383      22.219279      63.643131       0.597819       0.495748      -1.000024       0.027560      -0.013019       0.010869       0.032360       0.015316       0.001108       0.087533      -0.073669       0.095896      -0.068521      -0.046359       0.114880              7.622711       7.393057       0.606187      -0.395274       8.134275      -3.662091       7.340800           0.000980
          108              C      -2.622709      10.441870       0.164519      -0.225832      25.871033 0.40281022E+03  0.93130062E+04                                 7.580922                            6.623487       0.038857       2.009738                    0.998663      29.079617      83.543228       0.648653       0.408417      -1.066861       0.065829       0.048697      -0.072566       0.109411       0.026783      -0.051582      -0.012110       0.012120       0.100901      -0.054140      -0.019956       0.074096              8.106244       6.973210       0.431315      -0.300687       9.178363      -1.855503       8.167160           0.000478
          109              C      -1.467994      10.232012      12.293146      -0.243609      25.598297 0.41819715E+03  0.97888411E+04                                 7.612691                            6.810571      -0.212304       1.936721                    0.996476      29.393122      85.795508       0.629128       0.415927      -1.058861      -0.031288       0.065418       0.086093       0.112563      -0.017344      -0.016873       0.026160      -0.067237       0.116884      -0.058522      -0.001883       0.060405              8.024866       6.897722      -0.228019      -1.131976       7.854779       1.286736       9.322098           0.000779
          110              C      -0.008702      10.125344      12.002734       0.686821      19.752393 0.22729188E+03  0.46071112E+04                                 6.825565                            5.442608       0.071988       2.107929                    0.999793      21.009911      58.675418       0.618301       0.488721      -1.008403       0.060776      -0.005229      -0.023943       0.065531      -0.007336      -0.001499      -0.089227      -0.078305      -0.010880      -0.074184      -0.036615       0.110799              7.583523       6.872702      -0.096759      -0.550447       6.858316       3.709039       9.019551           0.000816
          111              C      -0.561627       5.267312       0.995698       0.651777      19.710026 0.24099816E+03  0.49806887E+04                                 6.910353                            5.644450      -0.221247       1.996011                    0.999383      22.219171      63.642636       0.597819       0.495748      -1.000025      -0.002503       0.030376       0.010862       0.032357       0.024236      -0.076359      -0.042816       0.063359       0.095881      -0.068530      -0.046349       0.114879              7.622720       8.473909       0.017880       3.369093       7.053429       1.488775       7.340821           0.000980
          112              C      -1.037570       4.102080       0.164519      -0.225829      25.870759 0.40280444E+03  0.93128257E+04                                 7.580855                            6.623436       0.038898       2.009756                    0.998663      29.079223      83.541495       0.648657       0.408417      -1.066863      -0.075085       0.032659      -0.072566       0.109408      -0.018643       0.036283      -0.038618       0.040328       0.100900      -0.054140      -0.019962       0.074102              8.106174       9.000507       0.739210       1.757259       7.150903       0.667360       8.167112           0.000479
          113              C      -1.433185       5.207022      12.293146      -0.243615      25.598320 0.41819745E+03  0.97888513E+04                                 7.612698                            6.810574      -0.212291       1.936724                    0.996477      29.393182      85.795741       0.629127       0.415927      -1.058861      -0.041009      -0.059809       0.086096       0.112567       0.037783      -0.014219      -0.027687       0.003574       0.116875      -0.058516      -0.001882       0.060399              8.024877       7.418041       0.528434      -0.548354       7.334470      -1.623709       9.322121           0.000779
          114              C      -2.070454       6.524140      12.002734       0.686814      19.752689 0.22729505E+03  0.46071968E+04                                 6.825652                            5.442658       0.072016       2.107934                    0.999793      21.010127      58.676377       0.618295       0.488724      -1.008401      -0.025858       0.055251      -0.023939       0.065531       0.037575       0.078021       0.043313       0.026441      -0.010887      -0.074185      -0.036612       0.110797              7.583640       6.778218       0.042170      -2.936979       6.952972      -2.331265       9.019730           0.000816
          115              C       2.413187       8.474309       0.995698       0.651774      19.709894 0.24099585E+03  0.49806326E+04                                 6.910317                            5.644418      -0.221208       1.996026                    0.999383      22.219195      63.642791       0.597821       0.495747      -1.000025      -0.025061      -0.017359       0.010862       0.032363      -0.039554       0.075249      -0.044724       0.010311       0.095879      -0.068517      -0.046357       0.114874              7.622675       7.423955      -0.624000      -2.973791       8.103329       2.173318       7.340742           0.000980
          116              C       3.660279       8.644746       0.164519      -0.225831      25.870901 0.40280724E+03  0.93129057E+04                                 7.580877                            6.623454       0.038886       2.009750                    0.998663      29.079332      83.541850       0.648657       0.408416      -1.066864       0.009260      -0.081355      -0.072567       0.109409      -0.008140       0.015305       0.050729      -0.052451       0.100895      -0.054139      -0.019959       0.074098              8.106200       8.253491      -1.170520      -1.456594       7.897973       1.188174       8.167138           0.000479
          117              C       2.901180       7.749662      12.293146      -0.243612      25.598206 0.41819504E+03  0.97887793E+04                                 7.612680                            6.810561      -0.212300       1.936724                    0.996476      29.393022      85.795160       0.629127       0.415928      -1.058861       0.072299      -0.005610       0.086095       0.112565      -0.020439       0.031093       0.001529       0.063661       0.116876      -0.058518      -0.001886       0.060405              8.024859       7.812975      -0.300393       1.680337       6.939501       0.336971       9.322100           0.000778
          118              C       2.079156       6.539212      12.002734       0.686826      19.752600 0.22729287E+03  0.46071424E+04                                 6.825648                            5.442645       0.071999       2.107933                    0.999793      21.009988      58.675954       0.618294       0.488726      -1.008399      -0.034922      -0.050017      -0.023944       0.065533      -0.030240      -0.076520       0.045909       0.051857      -0.010885      -0.074180      -0.036615       0.110796              7.583646       6.945836       0.054588       3.487455       6.785361      -1.377849       9.019740           0.000816
          119              N       1.750481      11.094632       6.306085      -0.281034      31.681227 0.51436527E+03  0.12515454E+05                                 8.619648                            7.474857      -0.538070       1.850904                    0.998443      28.732285      81.950710       0.617968       0.407348      -1.078326       0.077743      -0.143064      -0.035785       0.166709       0.019503       0.080705      -0.004640      -0.059237       0.184374      -0.104251       0.002385       0.101866              9.454945       6.823467      -0.237820       1.627687      10.655584      -0.032498      10.885785           0.056820
          120              N       2.038992       4.531071       6.306085      -0.281035      31.680849 0.51435723E+03  0.12515225E+05                                 8.619650                            7.474858      -0.538066       1.850906                    0.998443      28.732043      81.950249       0.617959       0.407354      -1.078320      -0.162771       0.004203      -0.035785       0.166711      -0.035400      -0.044369      -0.067572      -0.004165       0.184374      -0.104248       0.002383       0.101865              9.454950       9.903496      -1.540442      -0.841964       7.575531      -1.393390      10.885824           0.056823
          121              N      -3.789473       7.562993       6.306085      -0.281035      31.680924 0.51435855E+03  0.12515263E+05                                 8.619653                            7.474858      -0.538039       1.850914                    0.998443      28.732074      81.950320       0.617961       0.407353      -1.078321       0.085025       0.138862      -0.035785       0.166711       0.015898      -0.036333       0.072210       0.063404       0.184370      -0.104250       0.002387       0.101863              9.454959       9.491550       1.778252      -0.785725       7.987475       1.425891      10.885852           0.056819
          122              N       8.444481       0.499716       0.846915      -0.281035      31.680942 0.51435955E+03  0.12515298E+05                                 8.619665                            7.474871      -0.538065       1.850906                    0.998443      28.732132      81.950622       0.617959       0.407354      -1.078320       0.077744       0.143063       0.035785       0.166709      -0.019504      -0.080705      -0.004640      -0.059237       0.184374      -0.104251       0.002385       0.101866              9.454967       6.823488       0.237838      -1.627700      10.655596      -0.032503      10.885815           0.056820
          123              N       8.732992       7.063277       0.846915      -0.281034      31.681213 0.51436437E+03  0.12515427E+05                                 8.619649                            7.474854      -0.538072       1.850904                    0.998443      28.732261      81.950630       0.617967       0.407348      -1.078325      -0.162771      -0.004203       0.035785       0.166711       0.035401       0.044369      -0.067573      -0.004164       0.184375      -0.104249       0.002384       0.101866              9.454951       9.903489       1.540447       0.841968       7.575538      -1.393389      10.885827           0.056820
          124              N       2.904527       4.031355       0.846915      -0.281035      31.680842 0.51435706E+03  0.12515215E+05                                 8.619637                            7.474848      -0.538038       1.850915                    0.998443      28.732007      81.950026       0.617961       0.407353      -1.078321       0.085025      -0.138862       0.035785       0.166711      -0.015898       0.036333       0.072210       0.063403       0.184370      -0.104249       0.002387       0.101862              9.454937       9.491542      -1.778251       0.785725       7.987450       1.425874      10.885819           0.056824
          125              N       4.943519       0.499716       7.999915      -0.281034      31.681225 0.51436522E+03  0.12515452E+05                                 8.619647                            7.474856      -0.538070       1.850904                    0.998443      28.732284      81.950700       0.617968       0.407348      -1.078326      -0.077743       0.143064       0.035785       0.166709       0.019503       0.080705      -0.004640      -0.059237       0.184374      -0.104251       0.002385       0.101866              9.454944       6.823466      -0.237821       1.627686      10.655583      -0.032499      10.885783           0.056820
          126              N       4.655008       7.063277       7.999915      -0.281035      31.680848 0.51435721E+03  0.12515224E+05                                 8.619649                            7.474857      -0.538066       1.850906                    0.998443      28.732042      81.950243       0.617960       0.407354      -1.078320       0.162771      -0.004203       0.035785       0.166711      -0.035400      -0.044369      -0.067572      -0.004165       0.184374      -0.104248       0.002383       0.101865              9.454950       9.903495      -1.540442      -0.841965       7.575531      -1.393389      10.885822           0.056823
          127              N      10.483473       4.031355       7.999915      -0.281035      31.680927 0.51435861E+03  0.12515265E+05                                 8.619655                            7.474858      -0.538040       1.850914                    0.998443      28.732076      81.950335       0.617961       0.407353      -1.078321      -0.085025      -0.138862       0.035785       0.166711       0.015898      -0.036333       0.072210       0.063404       0.184371      -0.104250       0.002387       0.101863              9.454961       9.491551       1.778253      -0.785725       7.987477       1.425892      10.885854           0.056820
          128              N      -1.750481      11.094632      13.459085      -0.281035      31.680942 0.51435956E+03  0.12515299E+05                                 8.619666                            7.474872      -0.538066       1.850905                    0.998443      28.732133      81.950632       0.617959       0.407354      -1.078320      -0.077744      -0.143063      -0.035785       0.166709      -0.019504      -0.080705      -0.004640      -0.059237       0.184374      -0.104251       0.002385       0.101866              9.454967       6.823489       0.237838      -1.627700      10.655598      -0.032503      10.885815           0.056820
          129              N      -2.038992       4.531071      13.459085      -0.281034      31.681216 0.51436443E+03  0.12515429E+05                                 8.619650                            7.474855      -0.538072       1.850904                    0.998443      28.732263      81.950642       0.617967       0.407348      -1.078325       0.162771       0.004203      -0.035785       0.166711       0.035401       0.044369      -0.067573      -0.004164       0.184375      -0.104249       0.002384       0.101866              9.454952       9.903490       1.540447       0.841969       7.575539      -1.393390      10.885828           0.056821
          130              N       3.789473       7.562993      13.459085      -0.281035      31.680839 0.51435699E+03  0.12515213E+05                                 8.619636                            7.474847      -0.538038       1.850915                    0.998443      28.732006      81.950020       0.617961       0.407353      -1.078321      -0.085025       0.138862      -0.035785       0.166710      -0.015898       0.036333       0.072210       0.063402       0.184370      -0.104249       0.002387       0.101862              9.454936       9.491542      -1.778251       0.785725       7.987450       1.425874      10.885818           0.056823
          131              O       0.598444       9.391422       7.997054      -0.675878      39.717816 0.75015994E+03  0.19629760E+05                                 9.296922                            8.595954      -0.057285       1.999875                    0.995109      30.287874      83.481562       0.633694       0.369373      -1.129170       0.017644       0.024508      -0.041062       0.050971       0.003613       0.010402       0.076685       0.081855      -0.017768      -0.100384       0.038126       0.062257              9.726148      11.517756       0.120345       0.123360       9.446838      -2.495565       8.213850          -0.001642
          132              O       2.443310       8.730544       8.978446      -0.615304      35.725368 0.55099496E+03  0.13313903E+05                                 8.574338                            7.247898       0.429520       2.180158                    0.995141      28.219268      74.125374       0.708991       0.357526      -1.141302       0.008590       0.003964      -0.005777       0.011085      -0.081171       0.031976       0.020563      -0.111965       0.103100      -0.124801       0.043102       0.081700              9.554249       8.764078      -3.590718       1.828186      10.098214      -3.602218       9.800456           0.000346
          133              O      -0.818676      10.742163       5.590785      -0.524929      32.044367 0.50146630E+03  0.11810261E+05                                 7.906904                            6.867395       0.668366       2.283893                    0.997564      26.548720      68.377079       0.737420       0.352674      -1.147619       0.008566       0.000652      -0.018873       0.020736      -0.027740      -0.030543       0.011104      -0.096179       0.121103      -0.081658       0.021869       0.059788              8.636499       6.588645      -1.581127      -1.798876       9.296950       4.078493      10.023901           0.056015
          134              O      -0.366162       9.438959       3.864051      -0.665502      45.879301 0.67336075E+03  0.17107395E+05                                10.162880                            8.079200       0.207219       2.092610                    0.996301      29.373011      79.116927       0.663208       0.363513      -1.136565      -0.034181       0.079218       0.040067       0.095127       0.015001       0.022172      -0.030931      -0.095837       0.109565      -0.075218       0.010654       0.064564             11.741784       6.926655       1.766638       2.110030      11.973644       6.602163      16.325052           0.008886
          135              O       1.139988       6.380370       7.997054      -0.675877      39.715434 0.75009653E+03  0.19627633E+05                                 9.296445                            8.595500      -0.057022       1.999974                    0.995114      30.286853      83.477019       0.633722       0.369366      -1.129179       0.012411      -0.027526      -0.041075       0.050979       0.033637       0.061208      -0.047335      -0.047204      -0.017758      -0.100375       0.038129       0.062246              9.725664       9.859785       0.836512      -2.222834      11.103646       1.140924       8.213562          -0.001642
          136              O      -0.354782       5.113107       8.978446      -0.615315      35.725812 0.55100641E+03  0.13314252E+05                                 8.574406                            7.247972       0.429685       2.180203                    0.995146      28.219554      74.126378       0.708987       0.357526      -1.141302      -0.000876      -0.009445      -0.005781       0.011109      -0.007899       0.001816      -0.037988       0.196589       0.103106      -0.124815       0.043110       0.081705              9.554315      12.874378       1.217702      -4.033671       5.988066       0.217896       9.800502           0.000346
          137              O       3.018325       6.932261       5.590785      -0.524926      32.044323 0.50146318E+03  0.11810167E+05                                 7.906899                            6.867369       0.668364       2.283894                    0.997564      26.548634      68.376763       0.737422       0.352674      -1.147619      -0.003720      -0.007739      -0.018870       0.020732      -0.027775       0.024886       0.020898       0.096131       0.121097      -0.081653       0.021869       0.059785              8.636518       9.989198      -0.382179       4.431555       5.896417      -0.481382      10.023938           0.056017
          138              O       1.663459       7.191974       3.864051      -0.665482      45.880071 0.67336633E+03  0.17107628E+05                                10.163149                            8.079354       0.206838       2.092505                    0.996292      29.372809      79.117438       0.663185       0.363524      -1.136552       0.085682      -0.009987       0.040066       0.095113      -0.049012      -0.037834      -0.003758       0.021939       0.109580      -0.075227       0.010700       0.064527             11.742154       9.182274      -3.068804       4.662963       9.718485      -5.128556      16.325704           0.008886
          139              O      -1.738432       7.416904       7.997054      -0.675876      39.715640 0.75009940E+03  0.19627712E+05                                 9.296440                            8.595483      -0.057201       1.999913                    0.995111      30.286955      83.477099       0.633727       0.369363      -1.129182      -0.030042       0.003035      -0.041063       0.050969      -0.037248      -0.071589      -0.029332      -0.034661      -0.017743      -0.100359       0.038121       0.062238              9.725656      10.068226      -0.956985       2.099435      10.895261       1.354478       8.213482          -0.001642
          140              O      -2.088528       9.345044       8.978446      -0.615296      35.728506 0.55105567E+03  0.13315805E+05                                 8.575054                            7.248484       0.429708       2.180223                    0.995147      28.219914      74.129516       0.708931       0.357545      -1.141281      -0.007716       0.005469      -0.005778       0.011083       0.089074      -0.033796       0.017417      -0.084608       0.103102      -0.124807       0.043104       0.081703              9.555067       6.655536       2.373267       2.205696      12.208413       3.384614       9.801251           0.000347
          141              O      -2.199648       5.514272       5.590785      -0.524928      32.044538 0.50146749E+03  0.11810295E+05                                 7.906935                            6.867400       0.668357       2.283890                    0.997564      26.548719      68.377085       0.737420       0.352674      -1.147619      -0.004847       0.007089      -0.018870       0.020732       0.055516       0.005655      -0.032002       0.000040       0.121097      -0.081656       0.021870       0.059786              8.636562       7.250631       1.963334      -2.632697       8.635055      -3.597163      10.024000           0.056014
          142              O      -1.297297       6.557763       3.864051      -0.665500      45.879926 0.67335606E+03  0.17107276E+05                                10.163052                            8.079229       0.207072       2.092578                    0.996293      29.372794      79.116806       0.663199       0.363518      -1.136559      -0.051511      -0.069197       0.040072       0.095118       0.034004       0.015678       0.034643       0.073868       0.109566      -0.075201       0.010669       0.064532             11.742080      12.242140       1.302180      -6.773014       6.658515      -1.473889      16.325586           0.008885
          143              O       7.292444       2.202926      13.461946      -0.675877      39.717783 0.75015889E+03  0.19629726E+05                                 9.296917                            8.595948      -0.057286       1.999875                    0.995109      30.287854      83.481497       0.633694       0.369373      -1.129170       0.017643      -0.024508       0.041062       0.050971      -0.003613      -0.010402       0.076685       0.081856      -0.017768      -0.100384       0.038126       0.062258              9.726144      11.517758      -0.120337      -0.123365       9.446830      -2.495563       8.213844          -0.001642
          144              O       9.137310       2.863804      12.480554      -0.615304      35.725727 0.55100187E+03  0.13314118E+05                                 8.574417                            7.247961       0.429514       2.180156                    0.995141      28.219338      74.125809       0.708985       0.357528      -1.141300       0.008589      -0.003963       0.005777       0.011084       0.081172      -0.031975       0.020562      -0.111966       0.103102      -0.124802       0.043102       0.081700              9.554342       8.764160       3.590758      -1.828201      10.098314      -3.602259       9.800551           0.000347
          145              O       5.875324       0.852185       1.562215      -0.524929      32.044334 0.50146552E+03  0.11810237E+05                                 7.906898                            6.867388       0.668369       2.283894                    0.997564      26.548704      68.377009       0.737420       0.352674      -1.147619       0.008566      -0.000652       0.018873       0.020736       0.027739       0.030543       0.011104      -0.096179       0.121103      -0.081657       0.021869       0.059788              8.636492       6.588643       1.581135       1.798878       9.296946       4.078491      10.023889           0.056015
          146              O       6.327838       2.155389       3.288949      -0.665502      45.879298 0.67336086E+03  0.17107398E+05                                10.162878                            8.079199       0.207218       2.092610                    0.996301      29.373019      79.116945       0.663208       0.363513      -1.136565      -0.034181      -0.079219      -0.040066       0.095128      -0.015002      -0.022171      -0.030931      -0.095838       0.109566      -0.075219       0.010654       0.064565             11.741781       6.926653      -1.766632      -2.110026      11.973641       6.602160      16.325049           0.008886
          147              O       7.833988       5.213978      13.461946      -0.675877      39.715470 0.75009752E+03  0.19627666E+05                                 9.296450                            8.595505      -0.057021       1.999974                    0.995114      30.286874      83.477091       0.633722       0.369365      -1.129179       0.012411       0.027526       0.041075       0.050980      -0.033637      -0.061208      -0.047334      -0.047205      -0.017758      -0.100375       0.038129       0.062246              9.725669       9.859780      -0.836509       2.222832      11.103659       1.140930       8.213567          -0.001642
          148              O       6.339218       6.481241      12.480554      -0.615315      35.725667 0.55100354E+03  0.13314162E+05                                 8.574370                            7.247943       0.429685       2.180203                    0.995146      28.219530      74.126192       0.708990       0.357525      -1.141303      -0.000876       0.009446       0.005781       0.011109       0.007899      -0.001815      -0.037988       0.196587       0.103103      -0.124814       0.043109       0.081704              9.554275      12.874319      -1.217690       4.033658       5.988041       0.217896       9.800464           0.000346
          149              O       9.712325       4.662087       1.562215      -0.524925      32.044412 0.50146490E+03  0.11810218E+05                                 7.906916                            6.867383       0.668360       2.283893                    0.997564      26.548659      68.376876       0.737421       0.352674      -1.147619      -0.003720       0.007740       0.018870       0.020732       0.027775      -0.024886       0.020898       0.096133       0.121096      -0.081654       0.021869       0.059785              8.636538       9.989215       0.382180      -4.431568       5.896431      -0.481383      10.023967           0.056014
          150              O       8.357459       4.402374       3.288949      -0.665482      45.880141 0.67336730E+03  0.17107659E+05                                10.163159                            8.079360       0.206837       2.092505                    0.996292      29.372821      79.117490       0.663185       0.363524      -1.136552       0.085682       0.009988      -0.040067       0.095113       0.049011       0.037834      -0.003758       0.021939       0.109580      -0.075227       0.010701       0.064526             11.742169       9.182278       3.068808      -4.662969       9.718498      -5.128567      16.325732           0.008885
          151              O       4.955568       4.177444      13.461946      -0.675876      39.715619 0.75009899E+03  0.19627698E+05                                 9.296436                            8.595481      -0.057201       1.999913                    0.995111      30.286947      83.477064       0.633727       0.369363      -1.129182      -0.030042      -0.003035       0.041063       0.050969       0.037248       0.071588      -0.029332      -0.034662      -0.017743      -0.100358       0.038121       0.062237              9.725652      10.068225       0.956977      -2.099433      10.895253       1.354479       8.213479          -0.001642
          152              O       4.605472       2.249304      12.480554      -0.615295      35.728259 0.55105095E+03  0.13315659E+05                                 8.575004                            7.248444       0.429718       2.180226                    0.995147      28.219857      74.129216       0.708935       0.357544      -1.141282      -0.007717      -0.005469       0.005778       0.011083      -0.089074       0.033798       0.017417      -0.084606       0.103104      -0.124808       0.043105       0.081703              9.555007       6.655494      -2.373245      -2.205672      12.208342       3.384590       9.801186           0.000346
          153              O       4.494352       6.080076       1.562215      -0.524928      32.044463 0.50146617E+03  0.11810256E+05                                 7.906922                            6.867391       0.668357       2.283891                    0.997564      26.548700      68.377014       0.737421       0.352674      -1.147619      -0.004846      -0.007089       0.018870       0.020732      -0.055516      -0.005655      -0.032002       0.000040       0.121098      -0.081656       0.021870       0.059786              8.636546       7.250625      -1.963328       2.632691       8.635033      -3.597150      10.023980           0.056016
          154              O       5.396703       5.036585       3.288949      -0.665500      45.879863 0.67335502E+03  0.17107243E+05                                10.163042                            8.079222       0.207076       2.092579                    0.996293      29.372777      79.116738       0.663199       0.363518      -1.136559      -0.051511       0.069197      -0.040072       0.095117      -0.034005      -0.015679       0.034643       0.073868       0.109565      -0.075202       0.010669       0.064533             11.742068      12.242133      -1.302178       6.773005       6.658508      -1.473885      16.325561           0.008886
          155              O       6.095556       2.202926       6.308946      -0.675878      39.717812 0.75015983E+03  0.19629756E+05                                 9.296921                            8.595954      -0.057285       1.999875                    0.995109      30.287872      83.481555       0.633694       0.369373      -1.129170      -0.017644      -0.024508       0.041062       0.050971       0.003613       0.010402       0.076685       0.081855      -0.017768      -0.100384       0.038126       0.062257              9.726147      11.517755       0.120344       0.123360       9.446837      -2.495565       8.213849          -0.001642
          156              O       4.250690       2.863804       5.327554      -0.615304      35.725362 0.55099482E+03  0.13313899E+05                                 8.574337                            7.247896       0.429520       2.180158                    0.995141      28.219266      74.125365       0.708991       0.357526      -1.141302      -0.008590      -0.003964       0.005777       0.011085      -0.081171       0.031976       0.020563      -0.111965       0.103101      -0.124801       0.043102       0.081700              9.554248       8.764077      -3.590717       1.828186      10.098212      -3.602218       9.800454           0.000346
          157              O       7.512676       0.852185       8.715215      -0.524929      32.044359 0.50146615E+03  0.11810256E+05                                 7.906903                            6.867394       0.668366       2.283893                    0.997564      26.548717      68.377066       0.737420       0.352674      -1.147619      -0.008566      -0.000652       0.018873       0.020736      -0.027740      -0.030543       0.011104      -0.096179       0.121102      -0.081657       0.021869       0.059788              8.636497       6.588643      -1.581126      -1.798876       9.296948       4.078492      10.023899           0.056015
          158              O       7.060162       2.155389      10.441949      -0.665502      45.879304 0.67336081E+03  0.17107397E+05                                10.162880                            8.079200       0.207219       2.092610                    0.996301      29.373012      79.116931       0.663208       0.363513      -1.136565       0.034181      -0.079218      -0.040066       0.095127       0.015001       0.022172      -0.030931      -0.095837       0.109565      -0.075218       0.010654       0.064564             11.741784       6.926656       1.766638       2.110030      11.973644       6.602163      16.325053           0.008886
          159              O       5.554012       5.213978       6.308946      -0.675877      39.715431 0.75009646E+03  0.19627630E+05                                 9.296444                            8.595499      -0.057022       1.999974                    0.995114      30.286853      83.477014       0.633722       0.369365      -1.129179      -0.012411       0.027526       0.041075       0.050979       0.033637       0.061208      -0.047335      -0.047204      -0.017758      -0.100375       0.038129       0.062246              9.725663       9.859784       0.836511      -2.222834      11.103644       1.140924       8.213561          -0.001642
          160              O       7.048782       6.481241       5.327554      -0.615315      35.725802 0.55100621E+03  0.13314246E+05                                 8.574403                            7.247970       0.429686       2.180203                    0.995146      28.219553      74.126366       0.708987       0.357526      -1.141302       0.000876       0.009445       0.005781       0.011109      -0.007899       0.001816      -0.037988       0.196589       0.103106      -0.124815       0.043110       0.081705              9.554312      12.874373       1.217701      -4.033670       5.988065       0.217896       9.800499           0.000347
          161              O       3.675675       4.662087       8.715215      -0.524925      32.044309 0.50146292E+03  0.11810159E+05                                 7.906896                            6.867367       0.668365       2.283895                    0.997564      26.548629      68.376743       0.737422       0.352674      -1.147619       0.003720       0.007739       0.018870       0.020732      -0.027775       0.024886       0.020898       0.096131       0.121097      -0.081653       0.021869       0.059785              8.636515       9.989195      -0.382179       4.431553       5.896415      -0.481381      10.023934           0.056017
          162              O       5.030541       4.402374      10.441949      -0.665482      45.880056 0.67336607E+03  0.17107619E+05                                10.163145                            8.079351       0.206840       2.092506                    0.996292      29.372807      79.117420       0.663185       0.363524      -1.136553      -0.085682       0.009987      -0.040066       0.095113      -0.049012      -0.037834      -0.003758       0.021939       0.109580      -0.075227       0.010701       0.064527             11.742150       9.182270      -3.068803       4.662961       9.718482      -5.128554      16.325698           0.008886
          163              O       8.432432       4.177444       6.308946      -0.675877      39.715657 0.75009981E+03  0.19627725E+05                                 9.296443                            8.595486      -0.057202       1.999913                    0.995111      30.286962      83.477128       0.633727       0.369363      -1.129182       0.030042      -0.003035       0.041063       0.050969      -0.037249      -0.071589      -0.029332      -0.034661      -0.017743      -0.100359       0.038121       0.062238              9.725660      10.068230      -0.956985       2.099437      10.895264       1.354479       8.213485          -0.001642
          164              O       8.782528       2.249304       5.327554      -0.615296      35.728538 0.55105630E+03  0.13315824E+05                                 8.575061                            7.248489       0.429706       2.180221                    0.995147      28.219923      74.129561       0.708931       0.357545      -1.141281       0.007716      -0.005469       0.005778       0.011083       0.089074      -0.033797       0.017417      -0.084607       0.103102      -0.124808       0.043104       0.081703              9.555074       6.655541       2.373269       2.205698      12.208423       3.384617       9.801258           0.000347
          165              O       8.893648       6.080076       8.715215      -0.524928      32.044525 0.50146726E+03  0.11810288E+05                                 7.906933                            6.867398       0.668358       2.283891                    0.997564      26.548714      68.377068       0.737420       0.352674      -1.147619       0.004847      -0.007089       0.018870       0.020732       0.055516       0.005655      -0.032002       0.000040       0.121097      -0.081656       0.021870       0.059786              8.636559       7.250628       1.963333      -2.632696       8.635053      -3.597161      10.023997           0.056014
          166              O       7.991297       5.036585      10.441949      -0.665500      45.879913 0.67335583E+03  0.17107269E+05                                10.163050                            8.079227       0.207073       2.092578                    0.996293      29.372790      79.116790       0.663199       0.363518      -1.136559       0.051511       0.069197      -0.040072       0.095118       0.034004       0.015678       0.034643       0.073868       0.109566      -0.075201       0.010669       0.064532             11.742078      12.242138       1.302179      -6.773012       6.658513      -1.473888      16.325582           0.008885
          167              O      -0.598444       9.391422       0.844054      -0.675877      39.717785 0.75015897E+03  0.19629728E+05                                 9.296917                            8.595949      -0.057286       1.999875                    0.995109      30.287855      83.481501       0.633694       0.369373      -1.129170      -0.017643       0.024508      -0.041062       0.050971      -0.003613      -0.010403       0.076685       0.081856      -0.017768      -0.100384       0.038126       0.062258              9.726144      11.517758      -0.120337      -0.123364       9.446831      -2.495563       8.213844          -0.001642
          168              O      -2.443310       8.730544       1.825446      -0.615304      35.725708 0.55100149E+03  0.13314107E+05                                 8.574414                            7.247958       0.429515       2.180157                    0.995141      28.219330      74.125780       0.708985       0.357528      -1.141300      -0.008589       0.003964      -0.005777       0.011084       0.081172      -0.031975       0.020562      -0.111966       0.103102      -0.124802       0.043102       0.081700              9.554338       8.764157       3.590756      -1.828200      10.098310      -3.602257       9.800547           0.000347
          169              O       0.818676      10.742163      12.743785      -0.524929      32.044335 0.50146554E+03  0.11810238E+05                                 7.906898                            6.867388       0.668369       2.283894                    0.997564      26.548704      68.377009       0.737420       0.352674      -1.147619      -0.008566       0.000652      -0.018873       0.020736       0.027739       0.030543       0.011104      -0.096179       0.121102      -0.081657       0.021869       0.059788              8.636493       6.588643       1.581135       1.798878       9.296946       4.078491      10.023889           0.056015
          170              O       0.366162       9.438959      11.017051      -0.665502      45.879301 0.67336092E+03  0.17107400E+05                                10.162879                            8.079200       0.207218       2.092610                    0.996301      29.373019      79.116949       0.663208       0.363513      -1.136565       0.034181       0.079219       0.040066       0.095128      -0.015002      -0.022171      -0.030932      -0.095838       0.109566      -0.075219       0.010654       0.064565             11.741782       6.926654      -1.766633      -2.110026      11.973642       6.602161      16.325051           0.008886
          171              O      -1.139988       6.380370       0.844054      -0.675877      39.715472 0.75009757E+03  0.19627667E+05                                 9.296450                            8.595504      -0.057021       1.999974                    0.995114      30.286875      83.477092       0.633722       0.369365      -1.129179      -0.012411      -0.027527      -0.041075       0.050980      -0.033637      -0.061208      -0.047334      -0.047205      -0.017758      -0.100375       0.038129       0.062246              9.725668       9.859780      -0.836509       2.222832      11.103659       1.140930       8.213567          -0.001642
          172              O       0.354782       5.113107       1.825446      -0.615315      35.725672 0.55100366E+03  0.13314166E+05                                 8.574371                            7.247944       0.429684       2.180202                    0.995146      28.219532      74.126201       0.708990       0.357525      -1.141303       0.000876      -0.009446      -0.005781       0.011109       0.007899      -0.001815      -0.037988       0.196587       0.103103      -0.124814       0.043109       0.081704              9.554276      12.874320      -1.217690       4.033658       5.988041       0.217897       9.800465           0.000346
          173              O      -3.018325       6.932261      12.743785      -0.524926      32.044418 0.50146502E+03  0.11810222E+05                                 7.906917                            6.867384       0.668360       2.283892                    0.997564      26.548661      68.376885       0.737421       0.352674      -1.147619       0.003720      -0.007740      -0.018870       0.020732       0.027775      -0.024886       0.020898       0.096133       0.121096      -0.081654       0.021869       0.059785              8.636539       9.989217       0.382180      -4.431569       5.896432      -0.481383      10.023969           0.056015
          174              O      -1.663459       7.191974      11.017051      -0.665482      45.880152 0.67336750E+03  0.17107665E+05                                10.163161                            8.079361       0.206836       2.092504                    0.996292      29.372824      79.117505       0.663184       0.363524      -1.136552      -0.085682      -0.009988       0.040067       0.095113       0.049011       0.037834      -0.003758       0.021939       0.109580      -0.075227       0.010701       0.064526             11.742172       9.182280       3.068808      -4.662970       9.718500      -5.128568      16.325735           0.008886
          175              O       1.738432       7.416904       0.844054      -0.675876      39.715624 0.75009911E+03  0.19627702E+05                                 9.296437                            8.595482      -0.057202       1.999913                    0.995111      30.286949      83.477071       0.633727       0.369363      -1.129182       0.030042       0.003035      -0.041063       0.050969       0.037248       0.071588      -0.029332      -0.034662      -0.017743      -0.100358       0.038121       0.062237              9.725653      10.068225       0.956977      -2.099433      10.895254       1.354479       8.213479          -0.001641
          176              O       2.088528       9.345044       1.825446      -0.615295      35.728272 0.55105120E+03  0.13315667E+05                                 8.575007                            7.248446       0.429717       2.180225                    0.995147      28.219861      74.129235       0.708934       0.357544      -1.141282       0.007717       0.005469      -0.005778       0.011083      -0.089074       0.033798       0.017417      -0.084606       0.103104      -0.124808       0.043105       0.081703              9.555010       6.655496      -2.373246      -2.205673      12.208346       3.384591       9.801189           0.000346
          177              O       2.199648       5.514272      12.743785      -0.524928      32.044463 0.50146617E+03  0.11810256E+05                                 7.906922                            6.867391       0.668357       2.283891                    0.997564      26.548700      68.377013       0.737421       0.352674      -1.147619       0.004846       0.007089      -0.018870       0.020732      -0.055516      -0.005655      -0.032002       0.000040       0.121098      -0.081656       0.021870       0.059786              8.636546       7.250625      -1.963328       2.632691       8.635033      -3.597150      10.023980           0.056016
          178              O       1.297297       6.557763      11.017051      -0.665500      45.879871 0.67335517E+03  0.17107248E+05                                10.163044                            8.079224       0.207076       2.092579                    0.996293      29.372779      79.116749       0.663199       0.363518      -1.136559       0.051511      -0.069197       0.040072       0.095118      -0.034005      -0.015679       0.034643       0.073868       0.109565      -0.075202       0.010669       0.064533             11.742069      12.242135      -1.302179       6.773006       6.658509      -1.473886      16.325564           0.008885

******************************************************
Auxiliary information for the entire system
The total spin magnetic moment of the unit cell is   5.998883
The total net atomic charge of the unit cell is   0.000000
Accuracy of reproducing the electrostatic potential in the unit cell:
  The inner radius (bohr) =    5.0000
  The outer radius (bohr) =   12.0000
  Valid grid points have density less than (e/(bohr^3)) =    0.0001
  The number of valid grid points were=        56568
  The rms potential error without charges in kcal/mol is=      6.26842
  The rms potential error with partial charges in kcal/mol is=      0.68975
  The RRMSE value at monopole order=      0.11004
  The rms potential error with partial charges and cloud penetration in kcal/mol is=      0.68365
  The RRMSE value at monopole order with cloud penetration is=      0.10906
  The rms potential error with partial charges and atomic dipoles in kcal/mol is=      0.59833
  The RRMSE value at dipole order=      0.09545
  The rms potential error with partial charges, atomic dipoles and cloud penetration in kcal/mol is=      0.58984
  The RRMSE value at dipole order with cloud penetration=      0.09410

******************************************************
The electron densities and ab initio electrostatic potential were computed in VASP using the PBE functional and
projector augmented wave method. See the main text of the journal article for a description of computational details.
The atomic charges, dipoles, and quadrupoles were computed with the DDEC6 method as described in
(a) T. A. Manz and N. Gabaldon Limas, RSC Adv. 6 (2016) 47771-47801 DOI: 10.1039/c6ra04656h
(b) N. Gabaldon Limas and T. A. Manz, RSC Adv. 8 (2018) 2678-2707 DOI: 10.1039/c7ra11829e.
For each atom in the material, the electron cloud parameters were fit to the spherically averaged atom-in-material
electron density using radial positions for which this density was between 10^-4 and 10^-2 electrons per cubic bohr.
The polarizabilities, dispersion coefficients, and quantum Drude oscillator (QDO) parameters were fit using the MCLF method.
The magnetic structure of the system was optimized in VASP from the default ferromagnetic initial guess using spin polarization.
The atomic spin moments (ASMs) were computed on this optimized magnetic structure using the DDEC6 partition as inputs
to the method of T. A. Manz and D. S. Sholl, J. Chem. Theory Comput. 7 (2011) 4146-4164 DOI: 10.1021/ct200539n.
The RMSE and RRMSE were computed using a uniform grid with Ewald summation.
