# Supplementary material for: A collection of forcefield precursors for metal–organic frameworks
Source: RSC Adv. 2019 Nov 13;9(63):36492–507. doi: 10.1039/c9ra07327b (PMC9075174; doi:10.1039/c9ra07327b)
Supplement: RA-009-C9RA07327B-s4345 [file RA-009-C9RA07327B-s4345.xyz]

  178
jmolscript: load "" {1 1 1} spacegroup "x,y,z" unitcell [{     13.494600     0.000000     0.000000 }, {     -6.747300    11.686666     0.000000 }, {      0.000000     0.000000    14.912000 }]
La     0.000000     7.791033     9.977917     1.844187
La     6.747300     3.895633    12.390083     1.844188
La     6.747300     3.895633     4.934083     1.844188
La     0.000000     7.791033     2.521917     1.844188
Cu     6.747300     0.000000     7.456000     0.775626
Cu     3.373650     5.843333     7.456000     0.775622
Cu    -3.373650     5.843333     7.456000     0.775620
Cu     6.747300     0.000000     0.000000     0.775625
Cu    -3.373650     5.843333     0.000000     0.775618
Cu     3.373650     5.843333     0.000000     0.775623
H      4.588164     0.299179     6.312250     0.256778
H     -3.354758    10.094942     7.126445     0.127576
H     -3.044382    11.240235     8.155373     0.144115
H     -1.935126    10.747058     4.645088     0.140825
H     -1.838639     9.486067     5.571123     0.143804
H      4.712314     7.563610     6.312250     0.256775
H      3.672555     9.544500     7.126445     0.127580
H      4.509221     8.703060     8.155373     0.144116
H      3.527488     7.989005     4.645088     0.140826
H      2.387195     8.535941     5.571123     0.143809
H     10.941422     3.823877     6.312250     0.256780
H     -0.317798     3.733890     7.126445     0.127580
H     -1.464839     3.430036     8.155373     0.144119
H     -1.592363     4.637269     4.645088     0.140826
H     -0.548555     5.351324     5.571123     0.143806
H     -2.159136    11.387487     1.143750     0.256778
H      3.392542     1.591724     0.329555     0.127576
H      3.702918     0.446431    14.212627     0.144116
H      4.812174     0.939608     2.810912     0.140825
H      4.908661     2.200599     1.884877     0.143804
H     -2.034986     4.123056     1.143750     0.256776
H     10.419855     2.142166     0.329555     0.127580
H     11.256521     2.983606    14.212627     0.144116
H     10.274788     3.697661     2.810912     0.140827
H      9.134495     3.150725     1.884877     0.143810
H      4.194122     7.862789     1.143750     0.256780
H      6.429502     7.952776     0.329555     0.127581
H      5.282461     8.256630    14.212627     0.144119
H      5.154937     7.049397     2.810912     0.140826
H      6.198745     6.335342     1.884877     0.143805
H      2.159136    11.387487     8.599750     0.256778
H     10.102058     1.591724     7.785555     0.127576
H      9.791682     0.446431     6.756627     0.144115
H      8.682426     0.939608    10.266912     0.140825
H      8.585939     2.200599     9.340877     0.143804
H      2.034986     4.123056     8.599750     0.256775
H      3.074745     2.142166     7.785555     0.127581
H      2.238079     2.983606     6.756627     0.144117
H      3.219812     3.697661    10.266912     0.140826
H      4.360105     3.150725     9.340877     0.143809
H     -4.194122     7.862789     8.599750     0.256779
H      7.065098     7.952776     7.785555     0.127580
H      8.212139     8.256630     6.756627     0.144119
H      8.339663     7.049397    10.266912     0.140827
H      7.295855     6.335342     9.340877     0.143806
H      8.906436     0.299179    13.768250     0.256778
H      3.354758    10.094942    14.582445     0.127576
H      3.044382    11.240235     0.699373     0.144116
H      1.935126    10.747058    12.101088     0.140825
H      1.838639     9.486067    13.027123     0.143804
H      8.782286     7.563610    13.768250     0.256776
H     -3.672555     9.544500    14.582445     0.127580
H     -4.509221     8.703060     0.699373     0.144116
H     -3.527488     7.989005    12.101088     0.140827
H     -2.387195     8.535941    13.027123     0.143810
H      2.553178     3.823877    13.768250     0.256780
H      0.317798     3.733890    14.582445     0.127581
H      1.464839     3.430036     0.699373     0.144120
H      1.592363     4.637269    12.101088     0.140826
H      0.548555     5.351324    13.027123     0.143806
C     -1.849435     9.581897     8.438701     0.641357
C     -2.641568    10.565915     7.585734    -0.238970
C     -1.481032    10.374253     5.416038    -0.243368
C      0.001349    10.265567     5.113325     0.677333
C      2.475584     8.497375     8.438701     0.641353
C      3.723835     8.691374     7.585734    -0.238969
C      2.977583     7.782151     5.416038    -0.243368
C      2.142268     6.552714     5.113325     0.677304
C     -0.626149     5.294060     8.438701     0.641348
C     -1.082267     4.116044     7.585734    -0.238972
C     -1.496551     5.216928     5.416038    -0.243370
C     -2.143617     6.555051     5.113325     0.677303
C      4.897865     2.104769    13.929299     0.641357
C      4.105732     1.120751    14.782266    -0.238970
C      5.266268     1.312413     2.039962    -0.243367
C      6.748649     1.421099     2.342675     0.677333
C      9.222884     3.189291    13.929299     0.641353
C     10.471135     2.995292    14.782266    -0.238969
C      9.724883     3.904515     2.039962    -0.243368
C      8.889568     5.133952     2.342675     0.677304
C      6.121151     6.392606    13.929299     0.641349
C      5.665033     7.570622    14.782266    -0.238971
C      5.250749     6.469738     2.039962    -0.243370
C      4.603683     5.131615     2.342675     0.677304
C      8.596735     2.104769     6.473299     0.641357
C      9.388868     1.120751     7.326266    -0.238971
C      8.228332     1.312413     9.495962    -0.243368
C      6.745951     1.421099     9.798675     0.677333
C      4.271716     3.189291     6.473299     0.641353
C      3.023465     2.995292     7.326266    -0.238969
C      3.769717     3.904515     9.495962    -0.243368
C      4.605032     5.133952     9.798675     0.677304
C      7.373449     6.392606     6.473299     0.641348
C      7.829567     7.570622     7.326266    -0.238972
C      8.243851     6.469738     9.495962    -0.243370
C      8.890917     5.131615     9.798675     0.677303
C      1.849435     9.581897     0.982701     0.641357
C      2.641568    10.565915     0.129734    -0.238971
C      1.481032    10.374253    12.872038    -0.243367
C     -0.001349    10.265567    12.569325     0.677333
C     -2.475584     8.497375     0.982701     0.641353
C     -3.723835     8.691374     0.129734    -0.238969
C     -2.977583     7.782151    12.872038    -0.243368
C     -2.142268     6.552714    12.569325     0.677304
C      0.626149     5.294060     0.982701     0.641349
C      1.082267     4.116044     0.129734    -0.238971
C      1.496551     5.216928    12.872038    -0.243369
C      2.143617     6.555051    12.569325     0.677303
N     -1.760371    11.218031     6.594086    -0.278568
N      3.847985     7.602176     6.594086    -0.278568
N     -2.087615     4.553125     6.594086    -0.278567
N      4.986929     0.468635     0.861914    -0.278569
N     10.595285     4.084490     0.861914    -0.278568
N      4.659685     7.133541     0.861914    -0.278568
N      8.507671     0.468635     8.317914    -0.278568
N      2.899315     4.084490     8.317914    -0.278568
N      8.834915     7.133541     8.317914    -0.278566
N      1.760371    11.218031    14.050086    -0.278569
N     -3.847985     7.602176    14.050086    -0.278568
N      2.087615     4.553125    14.050086    -0.278568
O     -0.596461     9.548006     8.291072    -0.628874
O     -2.444547     8.878360     9.282720    -0.598180
O      0.812375    10.833539     5.893372    -0.535593
O      0.330618     9.622801     4.114221    -0.610830
O      1.819747     7.429214     8.291072    -0.628871
O      2.163859     9.364525     9.282720    -0.598166
O      2.228633     5.566359     5.893372    -0.535588
O      1.420981     6.588942     4.114221    -0.610757
O     -1.223285     6.396112     8.291072    -0.628860
O      0.280688     5.130446     9.282720    -0.598147
O     -3.041008     6.973434     5.893372    -0.535585
O     -1.751599     7.161589     4.114221    -0.610765
O      6.150839     2.138660    14.076928    -0.628875
O      4.302753     2.808306    13.085280    -0.598180
O      7.559675     0.853127     1.562628    -0.535593
O      7.077918     2.063865     3.341779    -0.610830
O      8.567047     4.257452    14.076928    -0.628871
O      8.911159     2.322141    13.085280    -0.598166
O      8.975933     6.120307     1.562628    -0.535587
O      8.168281     5.097724     3.341779    -0.610757
O      5.524015     5.290554    14.076928    -0.628862
O      7.027988     6.556220    13.085280    -0.598146
O      3.706292     4.713232     1.562628    -0.535587
O      4.995701     4.525077     3.341779    -0.610765
O      7.343761     2.138660     6.620928    -0.628874
O      9.191847     2.808306     5.629280    -0.598180
O      5.934925     0.853127     9.018628    -0.535593
O      6.416682     2.063865    10.797779    -0.610830
O      4.927553     4.257452     6.620928    -0.628871
O      4.583441     2.322141     5.629280    -0.598166
O      4.518667     6.120307     9.018628    -0.535588
O      5.326319     5.097724    10.797779    -0.610757
O      7.970585     5.290554     6.620928    -0.628860
O      6.466612     6.556220     5.629280    -0.598147
O      9.788308     4.713232     9.018628    -0.535585
O      8.498899     4.525077    10.797779    -0.610765
O      0.596461     9.548006     0.835072    -0.628875
O      2.444547     8.878360     1.826720    -0.598180
O     -0.812375    10.833539    13.349372    -0.535593
O     -0.330618     9.622801    11.570221    -0.610830
O     -1.819747     7.429214     0.835072    -0.628871
O     -2.163859     9.364525     1.826720    -0.598166
O     -2.228633     5.566359    13.349372    -0.535587
O     -1.420981     6.588942    11.570221    -0.610757
O      1.223285     6.396112     0.835072    -0.628862
O     -0.280688     5.130446     1.826720    -0.598146
O      3.041008     6.973434    13.349372    -0.535587
O      1.751599     7.161589    11.570221    -0.610765

The following XYZ coordinates are in angstroms. Other properties are in atomic units.
The sperically averaged electron density of each atom fit to a function of the form exp(a - br)
eigen_1, eigen_2 and eigen_3 are the three eigenvalues of traceless quadrupole moment tensor
  atom number  atomic symbol              X              Y              Z     net charge C6 coefficient C8 coefficient C10 coefficient fluctuating dipole atomic polarizability isotropic forcefield polarizability              a              b squared Pearson coefficient          <r^3>          <r^4>         wp_QDO          m_QDO          q_QDO       dipole_x       dipole_y       dipole_z         dipole            Qxy            Qxz            Qyz     Q(x^2-y^2)  Q(3z^2 - R^2)        eigen_1        eigen_2        eigen_3 static polarizability      alpha(xx)      alpha(xy)      alpha(xz)      alpha(yy)      alpha(yz)      alpha(zz) atomic spin moment
            1             La       0.000000       7.791033       9.977917       1.844187     228.439826 0.66384955E+04  0.28100908E+06                                28.559198                           25.572764       1.101177       1.926292                    0.999938     108.972644     309.847192       0.391686       0.369417      -1.203887      -0.000020       0.000133      -0.008198       0.008199      -0.000016       0.000002       0.000181      -0.000078      -0.011882      -0.003966       0.001938       0.002028             31.914458      26.975972       0.000267      -0.000040      26.975148       0.000161      41.792255           0.004502
            2             La       6.747300       3.895633      12.390083       1.844188     228.439690 0.66384903E+04  0.28100879E+06                                28.559180                           25.572748       1.101178       1.926292                    0.999938     108.972576     309.846895       0.391687       0.369417      -1.203887      -0.000021      -0.000133       0.008199       0.008201       0.000016      -0.000002       0.000181      -0.000078      -0.011880      -0.003965       0.001938       0.002027             31.914439      26.975957      -0.000275       0.000041      26.975133       0.000158      41.792226           0.004513
            3             La       6.747300       3.895633       4.934083       1.844188     228.439811 0.66384945E+04  0.28100902E+06                                28.559191                           25.572758       1.101177       1.926292                    0.999938     108.972611     309.847038       0.391687       0.369417      -1.203887       0.000021      -0.000133       0.008198       0.008200      -0.000015       0.000002       0.000181      -0.000078      -0.011882      -0.003966       0.001939       0.002028             31.914451      26.975967       0.000267      -0.000040      26.975140       0.000160      41.792247           0.004514
            4             La       0.000000       7.791033       2.521917       1.844188     228.439657 0.66384891E+04  0.28100874E+06                                28.559184                           25.572751       1.101176       1.926292                    0.999938     108.972586     309.846971       0.391686       0.369417      -1.203887       0.000021       0.000133      -0.008199       0.008200       0.000016      -0.000001       0.000181      -0.000077      -0.011878      -0.003965       0.001938       0.002027             31.914443      26.975958      -0.000275       0.000042      26.975137       0.000159      41.792233           0.004510
            5             Cu       6.747300       0.000000       7.456000       0.775626      57.185791 0.11218300E+04  0.31046810E+05                                12.561660                           11.359188       1.436325       2.387461                    0.995209      41.113055     100.742457       0.513118       0.431319      -1.135770      -0.000000       0.000000      -0.000000       0.000000      -0.015447      -0.080087       0.037904      -0.011987       0.082996      -0.081267      -0.020571       0.101838             14.066475      11.169227       4.033777       1.131456      16.371364       4.184323      14.658835           0.747310
            6             Cu       3.373650       5.843333       7.456000       0.775622      57.186126 0.11218352E+04  0.31047010E+05                                12.561740                           11.359236       1.436269       2.387443                    0.995208      41.113113     100.742873       0.513115       0.431321      -1.135768      -0.000000       0.000000       0.000000       0.000000       0.002535       0.072874       0.050404       0.032745       0.083000      -0.081267      -0.020575       0.101842             14.066607      11.577627      -4.269573       3.058043      15.963141      -3.072024      14.659052           0.747310
            7             Cu      -3.373650       5.843333       7.456000       0.775620      57.185750 0.11218263E+04  0.31046703E+05                                12.561697                           11.359204       1.436261       2.387442                    0.995208      41.112948     100.742392       0.513115       0.431322      -1.135767      -0.000000      -0.000000      -0.000000       0.000000       0.012917       0.007220      -0.088307      -0.020760       0.082991      -0.081266      -0.020568       0.101834             14.066548      18.564191       0.235761      -4.189496       8.976435      -1.112322      14.659018           0.747306
            8             Cu       6.747300       0.000000       0.000000       0.775625      57.185938 0.11218338E+04  0.31046936E+05                                12.561660                           11.359191       1.436354       2.387469                    0.995209      41.113174     100.742699       0.513119       0.431318      -1.135771      -0.000000      -0.000000       0.000000       0.000000       0.015443       0.080088       0.037907      -0.011982       0.083001      -0.081268      -0.020572       0.101840             14.066473      11.169215      -4.033758      -1.131450      16.371360       4.184323      14.658843           0.747312
            9             Cu      -3.373650       5.843333       0.000000       0.775618      57.186458 0.11218432E+04  0.31047272E+05                                12.561747                           11.359242       1.436319       2.387456                    0.995209      41.113350     100.743370       0.513118       0.431318      -1.135770       0.000000      -0.000000       0.000000       0.000000      -0.002538      -0.072879       0.050402       0.032742       0.083004      -0.081267      -0.020580       0.101847             14.066615      11.577620       4.269570      -3.058041      15.963173      -3.072028      14.659051           0.747298
           10             Cu       3.373650       5.843333       0.000000       0.775623      57.185935 0.11218300E+04  0.31046805E+05                                12.561661                           11.359167       1.436329       2.387461                    0.995209      41.113151     100.742623       0.513120       0.431318      -1.135771      -0.000000      -0.000000       0.000000       0.000000      -0.012914      -0.007212      -0.088312      -0.020764       0.082993      -0.081267      -0.020574       0.101840             14.066512      18.564155      -0.235765       4.189489       8.976405      -1.112321      14.658974           0.747314
           11              H       4.588164       0.299179       6.312250       0.256778       0.687383 0.46108205E+01  0.40267991E+02                                 1.396596                            1.339343      -1.025167       2.460723                    0.998846       3.013610       8.515987       0.480715       1.458936      -0.671973      -0.018210       0.023176      -0.013153       0.032276      -0.004100      -0.009449       0.001889       0.002817       0.021646      -0.009612      -0.004216       0.013828              1.441448       1.177991      -0.192447       0.005979       1.895829      -0.140311       1.250524           0.000743
           12              H      -3.354758      10.094942       7.126445       0.127576       1.035306 0.77610726E+01  0.74993294E+02                                 1.648738                            1.593793      -0.717146       2.537316                    0.999630       3.293776       8.904070       0.516455       1.227363      -0.722328      -0.017129      -0.013555      -0.019593       0.029343       0.007648       0.003233      -0.002950       0.002124       0.019312      -0.011968       0.004425       0.007543              1.669870       1.811771       0.403419       0.195269       1.707527       0.167562       1.490311           0.001862
           13              H      -3.044382      11.240235       8.155373       0.144115       1.141701 0.87504821E+01  0.86920063E+02                                 1.750901                            1.686496      -0.987276       2.424610                    0.997606       3.297914       8.968706       0.505881       1.218905      -0.725313      -0.008747       0.021245       0.019544       0.030163      -0.001147      -0.011153       0.001977      -0.006077       0.017656      -0.012681      -0.000309       0.012990              1.768902       1.551663      -0.222572      -0.178033       2.068378       0.340786       1.686666          -0.000046
           14              H      -1.935126      10.747058       4.645088       0.140825       1.001611 0.74825181E+01  0.71937896E+02                                 1.646284                            1.591841      -0.656921       2.579588                    0.999947       3.234950       8.840437       0.501664       1.269939      -0.713271      -0.015856       0.013999      -0.022856       0.031142      -0.006435       0.001456      -0.001109       0.000717       0.015215      -0.008983       0.002581       0.006402              1.671662       1.392824      -0.119390       0.235386       1.555543      -0.287085       2.066619           0.000651
           15              H      -1.838639       9.486067       5.571123       0.143804       0.981631 0.75377920E+01  0.74056109E+02                                 1.730331                            1.679122      -1.301186       2.273389                    0.993506       3.724216      10.976432       0.444465       1.402658      -0.682110      -0.011106      -0.026601       0.010967       0.030842      -0.002877      -0.002240      -0.003280      -0.011950      -0.000533      -0.007744       0.000026       0.007719              1.758382       1.469839       0.310491      -0.099019       2.290253      -0.090964       1.515055           0.000138
           16              H       4.712314       7.563610       6.312250       0.256775       0.687392 0.46108847E+01  0.40268567E+02                                 1.396589                            1.339336      -1.025165       2.460720                    0.998846       3.013611       8.515905       0.480726       1.458902      -0.671979       0.029175       0.004184      -0.013153       0.032275       0.003271       0.006361       0.007238       0.005691       0.021647      -0.009611      -0.004218       0.013829              1.441440       1.883022      -0.214607      -0.124501       1.190781       0.064977       1.250518           0.000743
           17              H       3.672555       9.544500       7.126445       0.127580       1.035263 0.77606424E+01  0.74987951E+02                                 1.648680                            1.593739      -0.717121       2.537331                    0.999630       3.293687       8.903702       0.516469       1.227349      -0.722332      -0.003175       0.021613      -0.019593       0.029344      -0.002903      -0.004171      -0.001325      -0.014308       0.019312      -0.011967       0.004424       0.007543              1.669809       1.384172      -0.156560       0.047476       2.134995      -0.252874       1.490261           0.001862
           18              H       4.509221       8.703060       8.155373       0.144116       1.141658 0.87500626E+01  0.86914735E+02                                 1.750849                            1.686449      -0.987243       2.424627                    0.997606       3.297842       8.968410       0.505891       1.218896      -0.725316       0.022772      -0.003046       0.019544       0.030163      -0.002057       0.007289       0.008671       0.005024       0.017654      -0.012681      -0.000310       0.012990              1.768849       2.131882      -0.112451       0.384128       1.488049      -0.016210       1.686616          -0.000046
           19              H       3.527488       7.989005       4.645088       0.140826       1.001598 0.74823966E+01  0.71936413E+02                                 1.646268                            1.591827      -0.656929       2.579585                    0.999947       3.234922       8.840332       0.501667       1.269937      -0.713271       0.020052       0.006734      -0.022856       0.031142       0.003529      -0.001689      -0.000707       0.010786       0.015212      -0.008983       0.002580       0.006403              1.671646       1.618243      -0.010764      -0.366309       1.330099      -0.060307       2.066596           0.000651
           20              H       2.387195       8.535941       5.571123       0.143809       0.981605 0.75375463E+01  0.74053173E+02                                 1.730311                            1.679104      -1.301179       2.273397                    0.993507       3.724155      10.976253       0.444463       1.402674      -0.682108      -0.017484       0.022920       0.010968       0.030843      -0.003735      -0.001721       0.003579       0.010959      -0.000533      -0.007744       0.000026       0.007718              1.758361       1.816232      -0.510484      -0.029268       1.943812       0.131233       1.515040           0.000138
           21              H      10.941422       3.823877       6.312250       0.256780       0.687387 0.46108479E+01  0.40268235E+02                                 1.396592                            1.339339      -1.025181       2.460718                    0.998846       3.013613       8.515958       0.480721       1.458919      -0.671976      -0.010965      -0.027358      -0.013153       0.032276       0.000830       0.003088      -0.009128      -0.008509       0.021647      -0.009611      -0.004217       0.013828              1.441443       1.549699       0.407055       0.118522       1.524111       0.075333       1.250520           0.000743
           22              H      -0.317798       3.733890       7.126445       0.127580       1.035262 0.77606412E+01  0.74987986E+02                                 1.648685                            1.593744      -0.717118       2.537332                    0.999631       3.293684       8.903716       0.516466       1.227356      -0.722330       0.020304      -0.008058      -0.019594       0.029345      -0.004745       0.000937       0.004275       0.012183       0.019311      -0.011968       0.004425       0.007543              1.669814       2.082881      -0.246836      -0.242736       1.436296       0.085322       1.490267           0.001862
           23              H      -1.464839       3.430036       8.155373       0.144119       1.141676 0.87502506E+01  0.86917272E+02                                 1.750886                            1.686482      -0.987197       2.424651                    0.997608       3.297866       8.968578       0.505878       1.218918      -0.725311      -0.014025      -0.018199       0.019543       0.030163       0.003204       0.003865      -0.010648       0.001053       0.017654      -0.012681      -0.000309       0.012990              1.768887       1.746430       0.335026      -0.206109       1.873581      -0.324569       1.686651          -0.000046
           24              H      -1.592363       4.637269       4.645088       0.140826       1.001601 0.74824267E+01  0.71936769E+02                                 1.646270                            1.591829      -0.656932       2.579583                    0.999947       3.234932       8.840361       0.501667       1.269936      -0.713272      -0.004195      -0.020733      -0.022855       0.031142       0.002906       0.000232       0.001816      -0.011504       0.015213      -0.008983       0.002580       0.006403              1.671648       1.411458       0.130153       0.130928       1.536886       0.347386       2.066598           0.000651
           25              H      -0.548555       5.351324       5.571123       0.143806       0.981633 0.75378095E+01  0.74056229E+02                                 1.730324                            1.679116      -1.301197       2.273385                    0.993506       3.724203      10.976344       0.444469       1.402645      -0.682113       0.028591       0.003682       0.010968       0.030843       0.006612       0.003960      -0.000299       0.000989      -0.000534      -0.007744       0.000025       0.007718              1.758375       2.354029       0.200001       0.128285       1.406044      -0.040271       1.515051           0.000138
           26              H      -2.159136      11.387487       1.143750       0.256778       0.687389 0.46108705E+01  0.40268510E+02                                 1.396600                            1.339345      -1.025177       2.460719                    0.998846       3.013624       8.516016       0.480717       1.458927      -0.671975      -0.018210      -0.023176       0.013153       0.032276       0.004099       0.009449       0.001889       0.002817       0.021646      -0.009612      -0.004216       0.013828              1.441452       1.177993       0.192448      -0.005979       1.895835      -0.140311       1.250526           0.000743
           27              H       3.392542       1.591724       0.329555       0.127576       1.035281 0.77608254E+01  0.74990192E+02                                 1.648703                            1.593760      -0.717126       2.537325                    0.999630       3.293722       8.903837       0.516464       1.227352      -0.722331      -0.017129       0.013555       0.019594       0.029344      -0.007648      -0.003233      -0.002949       0.002126       0.019312      -0.011968       0.004425       0.007543              1.669832       1.811729      -0.403404      -0.195262       1.707488       0.167557       1.490281           0.001862
           28              H       3.702918       0.446431      14.212627       0.144116       1.141692 0.87504005E+01  0.86919065E+02                                 1.750893                            1.686490      -0.987260       2.424619                    0.997606       3.297900       8.968663       0.505881       1.218907      -0.725313      -0.008747      -0.021245      -0.019544       0.030163       0.001146       0.011153       0.001976      -0.006076       0.017655      -0.012681      -0.000309       0.012990              1.768895       1.551658       0.222571       0.178032       2.068368       0.340783       1.686659          -0.000046
           29              H       4.812174       0.939608       2.810912       0.140825       1.001610 0.74825085E+01  0.71937758E+02                                 1.646280                            1.591838      -0.656921       2.579587                    0.999947       3.234947       8.840417       0.501666       1.269936      -0.713272      -0.015856      -0.013999       0.022856       0.031141       0.006434      -0.001457      -0.001109       0.000718       0.015215      -0.008983       0.002580       0.006402              1.671659       1.392822       0.119390      -0.235385       1.555540      -0.287084       2.066614           0.000651
           30              H       4.908661       2.200599       1.884877       0.143804       0.981629 0.75377686E+01  0.74055760E+02                                 1.730323                            1.679115      -1.301175       2.273395                    0.993506       3.724202      10.976352       0.444468       1.402650      -0.682112      -0.011107       0.026601      -0.010967       0.030842       0.002877       0.002239      -0.003280      -0.011948      -0.000533      -0.007744       0.000026       0.007718              1.758374       1.469833      -0.310489       0.099018       2.290241      -0.090963       1.515048           0.000138
           31              H      -2.034986       4.123056       1.143750       0.256776       0.687391 0.46108791E+01  0.40268578E+02                                 1.396597                            1.339344      -1.025164       2.460721                    0.998846       3.013622       8.515992       0.480720       1.458921      -0.671976       0.029175      -0.004184       0.013153       0.032275      -0.003271      -0.006361       0.007238       0.005691       0.021647      -0.009611      -0.004218       0.013829              1.441449       1.883034       0.214610       0.124502       1.190787       0.064978       1.250526           0.000744
           32              H      10.419855       2.142166       0.329555       0.127580       1.035288 0.77609052E+01  0.74991299E+02                                 1.648723                            1.593778      -0.717143       2.537321                    0.999630       3.293743       8.903969       0.516455       1.227368      -0.722328      -0.003175      -0.021613       0.019593       0.029344       0.002904       0.004171      -0.001325      -0.014309       0.019312      -0.011968       0.004425       0.007543              1.669854       1.384205       0.156567      -0.047478       2.135059      -0.252885       1.490298           0.001862
           33              H      11.256521       2.983606      14.212627       0.144116       1.141691 0.87503833E+01  0.86918818E+02                                 1.750889                            1.686486      -0.987266       2.424616                    0.997606       3.297896       8.968637       0.505883       1.218904      -0.725314       0.022772       0.003047      -0.019544       0.030163       0.002058      -0.007289       0.008671       0.005024       0.017656      -0.012681      -0.000309       0.012990              1.768891       2.131937       0.112457      -0.384142       1.488080      -0.016212       1.686655          -0.000046
           34              H      10.274788       3.697661       2.810912       0.140827       1.001605 0.74824630E+01  0.71937252E+02                                 1.646279                            1.591837      -0.656927       2.579586                    0.999947       3.234940       8.840410       0.501664       1.269941      -0.713270       0.020052      -0.006734       0.022856       0.031142      -0.003529       0.001689      -0.000707       0.010786       0.015213      -0.008983       0.002580       0.006403              1.671657       1.618253       0.010764       0.366313       1.330106      -0.060307       2.066612           0.000651
           35              H       9.134495       3.150725       1.884877       0.143810       0.981614 0.75376329E+01  0.74054193E+02                                 1.730316                            1.679109      -1.301185       2.273394                    0.993507       3.724177      10.976309       0.444465       1.402665      -0.682109      -0.017484      -0.022920      -0.010968       0.030843       0.003735       0.001721       0.003579       0.010959      -0.000532      -0.007744       0.000026       0.007718              1.758366       1.816238       0.510486       0.029268       1.943817       0.131234       1.515044           0.000138
           36              H       4.194122       7.862789       1.143750       0.256780       0.687384 0.46108190E+01  0.40267888E+02                                 1.396584                            1.339331      -1.025182       2.460716                    0.998846       3.013596       8.515878       0.480724       1.458912      -0.671977      -0.010965       0.027358       0.013153       0.032276      -0.000829      -0.003088      -0.009128      -0.008509       0.021647      -0.009611      -0.004217       0.013828              1.441435       1.549690      -0.407051      -0.118521       1.524101       0.075332       1.250513           0.000743
           37              H       6.429502       7.952776       0.329555       0.127581       1.035260 0.77606208E+01  0.74987680E+02                                 1.648677                            1.593736      -0.717114       2.537335                    0.999631       3.293682       8.903681       0.516470       1.227347      -0.722332       0.020304       0.008058       0.019594       0.029344       0.004744      -0.000938       0.004275       0.012182       0.019311      -0.011967       0.004424       0.007543              1.669806       2.082868       0.246835       0.242733       1.436290       0.085322       1.490259           0.001862
           38              H       5.282461       8.256630      14.212627       0.144119       1.141649 0.87499735E+01  0.86913723E+02                                 1.750849                            1.686449      -0.987186       2.424656                    0.997608       3.297820       8.968375       0.505887       1.218908      -0.725313      -0.014025       0.018199      -0.019543       0.030164      -0.003204      -0.003864      -0.010648       0.001051       0.017653      -0.012681      -0.000310       0.012990              1.768849       1.746393      -0.335014       0.206102       1.873539      -0.324559       1.686616          -0.000046
           39              H       5.154937       7.049397       2.810912       0.140826       1.001594 0.74823568E+01  0.71935913E+02                                 1.646261                            1.591821      -0.656934       2.579582                    0.999947       3.234915       8.840297       0.501669       1.269935      -0.713272      -0.004195       0.020733       0.022855       0.031142      -0.002906      -0.000232       0.001816      -0.011505       0.015212      -0.008983       0.002580       0.006403              1.671638       1.411452      -0.130152      -0.130927       1.536878       0.347383       2.066585           0.000651
           40              H       6.198745       6.335342       1.884877       0.143805       0.981622 0.75377133E+01  0.74055158E+02                                 1.730324                            1.679116      -1.301199       2.273384                    0.993506       3.724189      10.976347       0.444465       1.402663      -0.682110       0.028591      -0.003682      -0.010968       0.030843      -0.006613      -0.003961      -0.000299       0.000989      -0.000534      -0.007744       0.000026       0.007719              1.758375       2.354029      -0.200001      -0.128284       1.406044      -0.040271       1.515051           0.000138
           41              H       2.159136      11.387487       8.599750       0.256778       0.687382 0.46108144E+01  0.40267931E+02                                 1.396596                            1.339343      -1.025166       2.460723                    0.998846       3.013609       8.515988       0.480715       1.458938      -0.671973       0.018210      -0.023176       0.013153       0.032276      -0.004100      -0.009449       0.001889       0.002817       0.021646      -0.009612      -0.004216       0.013828              1.441448       1.177991      -0.192447       0.005979       1.895830      -0.140311       1.250524           0.000743
           42              H      10.102058       1.591724       7.785555       0.127576       1.035306 0.77610751E+01  0.74993331E+02                                 1.648739                            1.593793      -0.717146       2.537316                    0.999630       3.293777       8.904076       0.516454       1.227364      -0.722328       0.017129       0.013555       0.019593       0.029343       0.007648       0.003233      -0.002950       0.002124       0.019312      -0.011968       0.004425       0.007543              1.669870       1.811772       0.403419       0.195269       1.707527       0.167562       1.490312           0.001862
           43              H       9.791682       0.446431       6.756627       0.144115       1.141699 0.87504636E+01  0.86919823E+02                                 1.750898                            1.686494      -0.987275       2.424611                    0.997606       3.297911       8.968691       0.505881       1.218904      -0.725314       0.008747      -0.021245      -0.019544       0.030163      -0.001147      -0.011153       0.001977      -0.006077       0.017656      -0.012681      -0.000309       0.012990              1.768899       1.551661      -0.222571      -0.178032       2.068374       0.340785       1.686663          -0.000046
           44              H       8.682426       0.939608      10.266912       0.140825       1.001610 0.74825123E+01  0.71937833E+02                                 1.646284                            1.591841      -0.656921       2.579588                    0.999947       3.234949       8.840437       0.501664       1.269940      -0.713271       0.015856      -0.013999       0.022856       0.031142      -0.006435       0.001456      -0.001109       0.000717       0.015215      -0.008983       0.002581       0.006402              1.671662       1.392824      -0.119390       0.235386       1.555543      -0.287085       2.066619           0.000651
           45              H       8.585939       2.200599       9.340877       0.143804       0.981631 0.75377898E+01  0.74056085E+02                                 1.730331                            1.679122      -1.301186       2.273389                    0.993506       3.724216      10.976433       0.444465       1.402658      -0.682110       0.011106       0.026601      -0.010968       0.030843      -0.002877      -0.002240      -0.003280      -0.011950      -0.000533      -0.007744       0.000026       0.007719              1.758382       1.469839       0.310491      -0.099019       2.290252      -0.090964       1.515055           0.000138
           46              H       2.034986       4.123056       8.599750       0.256775       0.687392 0.46108821E+01  0.40268544E+02                                 1.396590                            1.339337      -1.025165       2.460720                    0.998846       3.013611       8.515909       0.480726       1.458904      -0.671979      -0.029175      -0.004184       0.013153       0.032275       0.003271       0.006361       0.007238       0.005691       0.021647      -0.009611      -0.004218       0.013829              1.441441       1.883023      -0.214607      -0.124501       1.190781       0.064977       1.250519           0.000743
           47              H       3.074745       2.142166       7.785555       0.127581       1.035263 0.77606464E+01  0.74988007E+02                                 1.648681                            1.593740      -0.717121       2.537332                    0.999630       3.293688       8.903709       0.516469       1.227349      -0.722332       0.003175      -0.021613       0.019593       0.029344      -0.002903      -0.004171      -0.001325      -0.014308       0.019312      -0.011967       0.004425       0.007543              1.669810       1.384173      -0.156560       0.047476       2.134996      -0.252874       1.490262           0.001862
           48              H       2.238079       2.983606       6.756627       0.144117       1.141657 0.87500474E+01  0.86914540E+02                                 1.750846                            1.686447      -0.987242       2.424628                    0.997606       3.297840       8.968400       0.505892       1.218895      -0.725316      -0.022772       0.003046      -0.019544       0.030163      -0.002057       0.007289       0.008671       0.005024       0.017654      -0.012680      -0.000310       0.012990              1.768847       2.131879      -0.112451       0.384127       1.488047      -0.016210       1.686614          -0.000046
           49              H       3.219812       3.697661      10.266912       0.140826       1.001598 0.74823940E+01  0.71936382E+02                                 1.646268                            1.591827      -0.656929       2.579585                    0.999947       3.234922       8.840332       0.501667       1.269937      -0.713271      -0.020052      -0.006734       0.022856       0.031142       0.003529      -0.001689      -0.000707       0.010786       0.015212      -0.008983       0.002580       0.006403              1.671646       1.618243      -0.010764      -0.366309       1.330099      -0.060307       2.066596           0.000651
           50              H       4.360105       3.150725       9.340877       0.143809       0.981604 0.75375414E+01  0.74053118E+02                                 1.730311                            1.679104      -1.301178       2.273397                    0.993507       3.724154      10.976252       0.444463       1.402674      -0.682108       0.017484      -0.022920      -0.010968       0.030843      -0.003735      -0.001721       0.003579       0.010959      -0.000533      -0.007744       0.000026       0.007718              1.758361       1.816232      -0.510484      -0.029268       1.943812       0.131233       1.515040           0.000138
           51              H      -4.194122       7.862789       8.599750       0.256779       0.687387 0.46108494E+01  0.40268252E+02                                 1.396592                            1.339339      -1.025181       2.460718                    0.998846       3.013614       8.515961       0.480721       1.458920      -0.671976       0.010965       0.027358       0.013153       0.032276       0.000830       0.003088      -0.009128      -0.008509       0.021647      -0.009611      -0.004217       0.013828              1.441444       1.549700       0.407055       0.118522       1.524111       0.075333       1.250521           0.000743
           52              H       7.065098       7.952776       7.785555       0.127580       1.035262 0.77606410E+01  0.74987985E+02                                 1.648685                            1.593744      -0.717119       2.537332                    0.999631       3.293684       8.903717       0.516465       1.227356      -0.722330      -0.020304       0.008058       0.019594       0.029345      -0.004745       0.000937       0.004275       0.012183       0.019311      -0.011968       0.004425       0.007543              1.669815       2.082881      -0.246836      -0.242735       1.436296       0.085322       1.490267           0.001862
           53              H       8.212139       8.256630       6.756627       0.144119       1.141673 0.87502199E+01  0.86916872E+02                                 1.750881                            1.686478      -0.987196       2.424651                    0.997608       3.297861       8.968553       0.505880       1.218916      -0.725311       0.014025       0.018199      -0.019543       0.030163       0.003204       0.003865      -0.010648       0.001053       0.017654      -0.012681      -0.000309       0.012990              1.768882       1.746425       0.335024      -0.206108       1.873575      -0.324568       1.686646          -0.000046
           54              H       8.339663       7.049397      10.266912       0.140827       1.001600 0.74824205E+01  0.71936693E+02                                 1.646269                            1.591828      -0.656933       2.579583                    0.999947       3.234931       8.840357       0.501668       1.269935      -0.713272       0.004195       0.020733       0.022855       0.031142       0.002906       0.000232       0.001816      -0.011504       0.015213      -0.008982       0.002580       0.006403              1.671647       1.411458       0.130153       0.130928       1.536885       0.347386       2.066597           0.000651
           55              H       7.295855       6.335342       9.340877       0.143806       0.981634 0.75378102E+01  0.74056236E+02                                 1.730324                            1.679116      -1.301197       2.273385                    0.993506       3.724203      10.976343       0.444470       1.402645      -0.682113      -0.028591      -0.003682      -0.010968       0.030843       0.006612       0.003960      -0.000299       0.000989      -0.000534      -0.007744       0.000025       0.007718              1.758375       2.354029       0.200001       0.128285       1.406044      -0.040271       1.515051           0.000138
           56              H       8.906436       0.299179      13.768250       0.256778       0.687390 0.46108736E+01  0.40268542E+02                                 1.396600                            1.339346      -1.025177       2.460719                    0.998846       3.013625       8.516018       0.480718       1.458926      -0.671975       0.018210       0.023176      -0.013153       0.032276       0.004100       0.009449       0.001889       0.002817       0.021646      -0.009612      -0.004216       0.013828              1.441452       1.177993       0.192448      -0.005979       1.895836      -0.140311       1.250526           0.000743
           57              H       3.354758      10.094942      14.582445       0.127576       1.035281 0.77608292E+01  0.74990243E+02                                 1.648703                            1.593761      -0.717127       2.537325                    0.999630       3.293723       8.903842       0.516464       1.227353      -0.722331       0.017129      -0.013555      -0.019594       0.029344      -0.007648      -0.003233      -0.002949       0.002126       0.019312      -0.011968       0.004425       0.007543              1.669833       1.811729      -0.403405      -0.195262       1.707489       0.167557       1.490281           0.001862
           58              H       3.044382      11.240235       0.699373       0.144116       1.141691 0.87503854E+01  0.86918871E+02                                 1.750891                            1.686488      -0.987259       2.424619                    0.997606       3.297898       8.968653       0.505881       1.218907      -0.725313       0.008747       0.021245       0.019544       0.030163       0.001146       0.011153       0.001976      -0.006076       0.017655      -0.012681      -0.000309       0.012990              1.768893       1.551656       0.222571       0.178032       2.068365       0.340782       1.686657          -0.000046
           59              H       1.935126      10.747058      12.101088       0.140825       1.001609 0.74825028E+01  0.71937695E+02                                 1.646280                            1.591838      -0.656921       2.579587                    0.999947       3.234946       8.840416       0.501666       1.269937      -0.713271       0.015856       0.013999      -0.022856       0.031141       0.006434      -0.001457      -0.001109       0.000718       0.015215      -0.008983       0.002580       0.006402              1.671659       1.392822       0.119390      -0.235385       1.555540      -0.287084       2.066614           0.000651
           60              H       1.838639       9.486067      13.027123       0.143804       0.981629 0.75377686E+01  0.74055760E+02                                 1.730323                            1.679115      -1.301175       2.273395                    0.993506       3.724202      10.976352       0.444468       1.402650      -0.682112       0.011107      -0.026601       0.010967       0.030842       0.002877       0.002239      -0.003280      -0.011948      -0.000533      -0.007744       0.000026       0.007718              1.758374       1.469833      -0.310489       0.099018       2.290241      -0.090963       1.515048           0.000138
           61              H       8.782286       7.563610      13.768250       0.256776       0.687391 0.46108833E+01  0.40268621E+02                                 1.396598                            1.339344      -1.025164       2.460721                    0.998846       3.013623       8.515994       0.480720       1.458920      -0.671976      -0.029175       0.004184      -0.013153       0.032275      -0.003271      -0.006361       0.007238       0.005691       0.021647      -0.009611      -0.004218       0.013829              1.441449       1.883035       0.214610       0.124502       1.190788       0.064978       1.250526           0.000744
           62              H      -3.672555       9.544500      14.582445       0.127580       1.035288 0.77609051E+01  0.74991298E+02                                 1.648723                            1.593778      -0.717143       2.537321                    0.999630       3.293743       8.903969       0.516455       1.227368      -0.722328       0.003175       0.021613      -0.019593       0.029344       0.002904       0.004171      -0.001325      -0.014309       0.019312      -0.011968       0.004425       0.007543              1.669854       1.384205       0.156567      -0.047478       2.135059      -0.252885       1.490298           0.001862
           63              H      -4.509221       8.703060       0.699373       0.144116       1.141689 0.87503620E+01  0.86918530E+02                                 1.750885                            1.686482      -0.987266       2.424616                    0.997606       3.297893       8.968617       0.505884       1.218902      -0.725314      -0.022772      -0.003047       0.019544       0.030163       0.002058      -0.007289       0.008671       0.005024       0.017656      -0.012681      -0.000309       0.012990              1.768886       2.131931       0.112456      -0.384140       1.488077      -0.016212       1.686651          -0.000046
           64              H      -3.527488       7.989005      12.101088       0.140827       1.001605 0.74824617E+01  0.71937236E+02                                 1.646279                            1.591836      -0.656927       2.579586                    0.999947       3.234940       8.840410       0.501664       1.269941      -0.713270      -0.020052       0.006734      -0.022856       0.031142      -0.003529       0.001689      -0.000707       0.010786       0.015214      -0.008983       0.002580       0.006403              1.671657       1.618253       0.010764       0.366313       1.330106      -0.060307       2.066612           0.000651
           65              H      -2.387195       8.535941      13.027123       0.143810       0.981614 0.75376280E+01  0.74054138E+02                                 1.730316                            1.679109      -1.301185       2.273394                    0.993507       3.724176      10.976308       0.444465       1.402665      -0.682109       0.017484       0.022920       0.010968       0.030843       0.003735       0.001721       0.003579       0.010959      -0.000532      -0.007744       0.000026       0.007718              1.758366       1.816238       0.510486       0.029268       1.943817       0.131234       1.515044           0.000138
           66              H       2.553178       3.823877      13.768250       0.256780       0.687384 0.46108164E+01  0.40267866E+02                                 1.396584                            1.339332      -1.025182       2.460716                    0.998846       3.013596       8.515882       0.480724       1.458914      -0.671977       0.010965      -0.027358      -0.013153       0.032276      -0.000829      -0.003088      -0.009128      -0.008509       0.021647      -0.009611      -0.004217       0.013828              1.441435       1.549690      -0.407051      -0.118521       1.524101       0.075332       1.250514           0.000743
           67              H       0.317798       3.733890      14.582445       0.127581       1.035260 0.77606254E+01  0.74987753E+02                                 1.648679                            1.593738      -0.717114       2.537334                    0.999631       3.293683       8.903692       0.516469       1.227350      -0.722332      -0.020304      -0.008058      -0.019594       0.029344       0.004744      -0.000938       0.004275       0.012182       0.019312      -0.011967       0.004424       0.007543              1.669808       2.082871       0.246835       0.242733       1.436292       0.085322       1.490260           0.001862
           68              H       1.464839       3.430036       0.699373       0.144120       1.141647 0.87499597E+01  0.86913544E+02                                 1.750847                            1.686447      -0.987185       2.424656                    0.997608       3.297818       8.968365       0.505888       1.218907      -0.725313       0.014025      -0.018199       0.019543       0.030164      -0.003204      -0.003864      -0.010648       0.001051       0.017653      -0.012681      -0.000310       0.012991              1.768847       1.746391      -0.335013       0.206102       1.873536      -0.324558       1.686614          -0.000046
           69              H       1.592363       4.637269      12.101088       0.140826       1.001594 0.74823593E+01  0.71935947E+02                                 1.646262                            1.591822      -0.656934       2.579582                    0.999947       3.234916       8.840302       0.501669       1.269935      -0.713272       0.004195      -0.020733      -0.022855       0.031142      -0.002906      -0.000232       0.001816      -0.011505       0.015212      -0.008983       0.002580       0.006403              1.671639       1.411452      -0.130152      -0.130927       1.536879       0.347383       2.066586           0.000651
           70              H       0.548555       5.351324      13.027123       0.143806       0.981622 0.75377137E+01  0.74055165E+02                                 1.730324                            1.679116      -1.301198       2.273384                    0.993506       3.724189      10.976348       0.444465       1.402663      -0.682110      -0.028591       0.003682       0.010968       0.030843      -0.006613      -0.003961      -0.000299       0.000989      -0.000534      -0.007744       0.000026       0.007719              1.758375       2.354029      -0.200001      -0.128284       1.406044      -0.040271       1.515051           0.000138
           71              C      -1.849435       9.581897       8.438701       0.641357      20.059791 0.24638767E+03  0.51111452E+04                                 6.962924                            5.693781      -0.152992       2.017782                    0.999312      22.196000      63.323715       0.598402       0.493417      -1.002999       0.028291      -0.017505       0.011846       0.035315       0.011040       0.004968       0.080027      -0.076474       0.080847      -0.057786      -0.048909       0.106696              7.672643       7.601254       0.789550      -0.523350       8.110296      -3.617313       7.306378           0.001123
           72              C      -2.641568      10.565915       7.585734      -0.238970      26.088482 0.41076986E+03  0.95457982E+04                                 7.625579                            6.692327       0.033856       2.004423                    0.998528      29.382967      84.694689       0.644622       0.408872      -1.066320       0.064059       0.045728      -0.072553       0.107044       0.026616      -0.049328      -0.014043       0.008713       0.089569      -0.051487      -0.019404       0.070890              8.129922       7.162546       0.480912      -0.369134       9.112857      -1.727845       8.114362           0.000535
           73              C      -1.481032      10.374253       5.416038      -0.243368      25.694401 0.42222611E+03  0.99017083E+04                                 7.623640                            6.840531      -0.157196       1.950463                    0.996861      29.513231      86.080396       0.628457       0.415591      -1.059627      -0.033116       0.065856       0.088596       0.115252      -0.017733      -0.014734       0.026320      -0.067877       0.117950      -0.058692      -0.001508       0.060199              8.019996       7.000652      -0.211451      -1.179424       7.744615       1.208886       9.314720           0.000823
           74              C       0.001349      10.265567       5.113325       0.677333      19.842059 0.22522516E+03  0.45493757E+04                                 6.802310                            5.391084       0.058284       2.100290                    0.999575      21.020990      58.376465       0.626621       0.483912      -1.012106       0.059004      -0.002137      -0.023865       0.063683      -0.006375      -0.002915      -0.083748      -0.091100      -0.032485      -0.070404      -0.039014       0.109418              7.566447       6.758346      -0.045868      -0.432848       6.530581       3.664528       9.410414           0.001210
           75              C       2.475584       8.497375       8.438701       0.641353      20.059703 0.24638668E+03  0.51111177E+04                                 6.962884                            5.693756      -0.153024       2.017774                    0.999311      22.195964      63.323487       0.598406       0.493414      -1.003000      -0.029309      -0.015747       0.011840       0.035316      -0.038632       0.066820      -0.044318       0.019116       0.080837      -0.057783      -0.048911       0.106694              7.672595       7.299203      -0.615173      -2.870981       8.412246       2.261852       7.306335           0.001123
           76              C       3.723835       8.691374       7.585734      -0.238969      26.088318 0.41076692E+03  0.95457024E+04                                 7.625540                            6.692304       0.033885       2.004434                    0.998528      29.382696      84.693481       0.644624       0.408872      -1.066321       0.007574      -0.078337      -0.072553       0.107042      -0.009532       0.012502       0.049743      -0.050457       0.089564      -0.051485      -0.019407       0.070891              8.129875       8.208751      -1.084938      -1.311799       8.066553       1.183598       8.114322           0.000535
           77              C       2.977583       7.782151       5.416038      -0.243368      25.694223 0.42222292E+03  0.99016284E+04                                 7.623670                            6.840559      -0.157218       1.950456                    0.996861      29.513088      86.080335       0.628447       0.415597      -1.059621       0.073592      -0.004247       0.088598       0.115254      -0.020522       0.030157      -0.000403       0.064648       0.117937      -0.058685      -0.001508       0.060193              8.020031       7.741768      -0.216410       1.636659       7.003541       0.416972       9.314784           0.000823
           78              C       2.142268       6.552714       5.113325       0.677304      19.842652 0.22523184E+03  0.45495399E+04                                 6.802398                            5.391129       0.058373       2.100310                    0.999575      21.021314      58.377366       0.626625       0.483906      -1.012110      -0.031347      -0.050029      -0.023853       0.063675      -0.036264      -0.071072       0.044399       0.056595      -0.032489      -0.070405      -0.039018       0.109422              7.566572       6.627363       0.121544       3.390106       6.661730      -1.457433       9.410623           0.001210
           79              C      -0.626149       5.294060       8.438701       0.641348      20.059744 0.24638728E+03  0.51111267E+04                                 6.962879                            5.693751      -0.152946       2.017800                    0.999311      22.195851      63.322887       0.598409       0.493412      -1.003002       0.001014       0.033257       0.011842       0.035317       0.027591      -0.071782      -0.035703       0.057352       0.080852      -0.057777      -0.048907       0.106684              7.672595       8.666722      -0.174326       3.394333       7.044711       1.355452       7.306350           0.001123
           80              C      -1.082267       4.116044       7.585734      -0.238972      26.088350 0.41076723E+03  0.95457130E+04                                 7.625545                            6.692303       0.033880       2.004433                    0.998528      29.382738      84.693670       0.644625       0.408871      -1.066321      -0.071631       0.032609      -0.072556       0.107045      -0.017084       0.036825      -0.035697       0.041735       0.089559      -0.051482      -0.019407       0.070888              8.129885       9.041694       0.604067       1.680925       7.233623       0.544245       8.114339           0.000535
           81              C      -1.496551       5.216928       5.416038      -0.243370      25.694601 0.42223019E+03  0.99018288E+04                                 7.623687                            6.840570      -0.157220       1.950454                    0.996861      29.513393      86.080997       0.628454       0.415591      -1.059627      -0.040476      -0.061610       0.088598       0.115255       0.038255      -0.015427      -0.025915       0.003224       0.117932      -0.058685      -0.001506       0.060192              8.020051       7.375534       0.427878      -0.457227       7.369809      -1.625899       9.314810           0.000823
           82              C      -2.143617       6.555051       5.113325       0.677303      19.842530 0.22523056E+03  0.45495091E+04                                 6.802370                            5.391112       0.058410       2.100322                    0.999575      21.021320      58.377415       0.626626       0.483906      -1.012110      -0.027653       0.052163      -0.023853       0.063676       0.042638       0.073986       0.039350       0.034508      -0.032492      -0.070406      -0.039015       0.109421              7.566534       6.547867      -0.075676      -2.957218       6.741163      -2.207149       9.410573           0.001209
           83              C       4.897865       2.104769      13.929299       0.641357      20.059805 0.24638787E+03  0.51111494E+04                                 6.962921                            5.693779      -0.152998       2.017780                    0.999312      22.195998      63.323666       0.598403       0.493416      -1.002999       0.028291       0.017505      -0.011846       0.035315      -0.011040      -0.004968       0.080027      -0.076473       0.080847      -0.057786      -0.048909       0.106695              7.672640       7.601249      -0.789553       0.523355       8.110298      -3.617311       7.306372           0.001123
           84              C       4.105732       1.120751      14.782266      -0.238970      26.088426 0.41076888E+03  0.95457667E+04                                 7.625570                            6.692323       0.033867       2.004427                    0.998528      29.382877      84.694299       0.644622       0.408872      -1.066320       0.064058      -0.045728       0.072553       0.107044      -0.026616       0.049327      -0.014043       0.008719       0.089567      -0.051485      -0.019405       0.070890              8.129910       7.162528      -0.480898       0.369141       9.112850      -1.727853       8.114352           0.000535
           85              C       5.266268       1.312413       2.039962      -0.243367      25.694439 0.42222676E+03  0.99017236E+04                                 7.623636                            6.840527      -0.157190       1.950465                    0.996861      29.513253      86.080349       0.628458       0.415590      -1.059628      -0.033117      -0.065856      -0.088596       0.115251       0.017731       0.014734       0.026320      -0.067876       0.117948      -0.058690      -0.001509       0.060199              8.019990       7.000648       0.211455       1.179421       7.744612       1.208889       9.314711           0.000823
           86              C       6.748649       1.421099       2.342675       0.677333      19.842067 0.22522526E+03  0.45493785E+04                                 6.802313                            5.391086       0.058284       2.100290                    0.999575      21.020999      58.376507       0.626620       0.483912      -1.012106       0.059003       0.002137       0.023865       0.063683       0.006375       0.002915      -0.083747      -0.091101      -0.032485      -0.070404      -0.039014       0.109418              7.566450       6.758347       0.045872       0.432849       6.530584       3.664531       9.410420           0.001210
           87              C       9.222884       3.189291      13.929299       0.641353      20.059693 0.24638650E+03  0.51111146E+04                                 6.962890                            5.693759      -0.153021       2.017775                    0.999311      22.195975      63.323586       0.598405       0.493415      -1.002999      -0.029309       0.015748      -0.011841       0.035316       0.038632      -0.066820      -0.044318       0.019116       0.080837      -0.057783      -0.048911       0.106694              7.672602       7.299220       0.615169       2.870991       8.412245       2.261849       7.306342           0.001123
           88              C      10.471135       2.995292      14.782266      -0.238969      26.088413 0.41076849E+03  0.95457560E+04                                 7.625564                            6.692316       0.033864       2.004427                    0.998528      29.382868      84.694291       0.644623       0.408872      -1.066320       0.007573       0.078338       0.072553       0.107043       0.009536      -0.012502       0.049743      -0.050457       0.089569      -0.051488      -0.019404       0.070892              8.129906       8.208779       1.084944       1.311790       8.066591       1.183590       8.114348           0.000535
           89              C       9.724883       3.904515       2.039962      -0.243368      25.694454 0.42222737E+03  0.99017481E+04                                 7.623662                            6.840550      -0.157216       1.950457                    0.996861      29.513277      86.080649       0.628454       0.415592      -1.059626       0.073592       0.004248      -0.088598       0.115254       0.020523      -0.030157      -0.000403       0.064648       0.117940      -0.058686      -0.001507       0.060194              8.020024       7.741758       0.216407      -1.636654       7.003532       0.416976       9.314781           0.000823
           90              C       8.889568       5.133952       2.342675       0.677304      19.842661 0.22523189E+03  0.45495414E+04                                 6.802400                            5.391131       0.058370       2.100308                    0.999575      21.021324      58.377404       0.626624       0.483906      -1.012110      -0.031348       0.050029       0.023853       0.063675       0.036264       0.071072       0.044398       0.056595      -0.032489      -0.070405      -0.039018       0.109422              7.566576       6.627365      -0.121545      -3.390108       6.661735      -1.457434       9.410628           0.001210
           91              C       6.121151       6.392606      13.929299       0.641349      20.059729 0.24638711E+03  0.51111226E+04                                 6.962874                            5.693749      -0.152948       2.017800                    0.999311      22.195847      63.322872       0.598409       0.493412      -1.003002       0.001014      -0.033257      -0.011842       0.035317      -0.027592       0.071782      -0.035703       0.057353       0.080853      -0.057777      -0.048907       0.106685              7.672589       8.666722       0.174332      -3.394331       7.044699       1.355447       7.306348           0.001123
           92              C       5.665033       7.570622      14.782266      -0.238971      26.088340 0.41076721E+03  0.95457082E+04                                 7.625536                            6.692300       0.033888       2.004436                    0.998528      29.382681      84.693357       0.644625       0.408871      -1.066322      -0.071632      -0.032609       0.072556       0.107045       0.017083      -0.036825      -0.035697       0.041731       0.089557      -0.051480      -0.019407       0.070887              8.129875       9.041688      -0.604058      -1.680933       7.233608       0.544254       8.114329           0.000535
           93              C       5.250749       6.469738       2.039962      -0.243370      25.694359 0.42222575E+03  0.99017141E+04                                 7.623707                            6.840590      -0.157230       1.950450                    0.996861      29.513210      86.080857       0.628444       0.415598      -1.059621      -0.040476       0.061610      -0.088598       0.115255      -0.038256       0.015426      -0.025914       0.003222       0.117930      -0.058685      -0.001505       0.060190              8.020072       7.375558      -0.427877       0.457230       7.369826      -1.625907       9.314832           0.000823
           94              C       4.603683       5.131615       2.342675       0.677304      19.842519 0.22523044E+03  0.45495060E+04                                 6.802365                            5.391109       0.058411       2.100323                    0.999575      21.021313      58.377384       0.626626       0.483905      -1.012110      -0.027653      -0.052163       0.023853       0.063676      -0.042638      -0.073987       0.039350       0.034508      -0.032492      -0.070406      -0.039015       0.109421              7.566528       6.547864       0.075676       2.957215       6.741156      -2.207148       9.410565           0.001210
           95              C       8.596735       2.104769       6.473299       0.641357      20.059791 0.24638767E+03  0.51111454E+04                                 6.962923                            5.693781      -0.152992       2.017782                    0.999312      22.196000      63.323713       0.598402       0.493417      -1.002999      -0.028291       0.017505      -0.011846       0.035315       0.011040       0.004968       0.080027      -0.076474       0.080847      -0.057786      -0.048909       0.106696              7.672643       7.601254       0.789551      -0.523350       8.110295      -3.617313       7.306378           0.001123
           96              C       9.388868       1.120751       7.326266      -0.238971      26.088489 0.41077001E+03  0.95458026E+04                                 7.625580                            6.692328       0.033856       2.004423                    0.998528      29.382971      84.694701       0.644622       0.408872      -1.066320      -0.064059      -0.045728       0.072553       0.107044       0.026616      -0.049328      -0.014043       0.008713       0.089569      -0.051487      -0.019404       0.070890              8.129923       7.162548       0.480913      -0.369134       9.112859      -1.727847       8.114364           0.000535
           97              C       8.228332       1.312413       9.495962      -0.243368      25.694404 0.42222619E+03  0.99017108E+04                                 7.623641                            6.840531      -0.157196       1.950463                    0.996861      29.513233      86.080405       0.628457       0.415591      -1.059627       0.033117      -0.065856      -0.088596       0.115252      -0.017733      -0.014735       0.026320      -0.067877       0.117950      -0.058692      -0.001507       0.060199              8.019996       7.000652      -0.211450      -1.179424       7.744616       1.208886       9.314721           0.000823
           98              C       6.745951       1.421099       9.798675       0.677333      19.842059 0.22522515E+03  0.45493755E+04                                 6.802309                            5.391084       0.058285       2.100290                    0.999575      21.020989      58.376460       0.626621       0.483912      -1.012106      -0.059004       0.002137       0.023865       0.063683      -0.006375      -0.002915      -0.083748      -0.091101      -0.032485      -0.070404      -0.039014       0.109418              7.566447       6.758346      -0.045867      -0.432848       6.530580       3.664528       9.410414           0.001210
           99              C       4.271716       3.189291       6.473299       0.641353      20.059704 0.24638670E+03  0.51111182E+04                                 6.962885                            5.693756      -0.153024       2.017773                    0.999311      22.195966      63.323497       0.598406       0.493414      -1.003000       0.029309       0.015747      -0.011840       0.035316      -0.038632       0.066820      -0.044318       0.019116       0.080837      -0.057783      -0.048911       0.106694              7.672595       7.299203      -0.615173      -2.870981       8.412246       2.261852       7.306336           0.001123
          100              C       3.023465       2.995292       7.326266      -0.238969      26.088324 0.41076704E+03  0.95457058E+04                                 7.625541                            6.692305       0.033885       2.004434                    0.998528      29.382699      84.693496       0.644624       0.408872      -1.066321      -0.007574       0.078337       0.072553       0.107042      -0.009532       0.012502       0.049743      -0.050457       0.089564      -0.051485      -0.019407       0.070891              8.129877       8.208752      -1.084939      -1.311801       8.066556       1.183599       8.114324           0.000535
          101              C       3.769717       3.904515       9.495962      -0.243368      25.694222 0.42222290E+03  0.99016277E+04                                 7.623670                            6.840559      -0.157218       1.950456                    0.996861      29.513086      86.080329       0.628447       0.415597      -1.059621      -0.073592       0.004247      -0.088598       0.115254      -0.020522       0.030157      -0.000403       0.064647       0.117937      -0.058685      -0.001508       0.060193              8.020031       7.741768      -0.216410       1.636659       7.003541       0.416973       9.314784           0.000823
          102              C       4.605032       5.133952       9.798675       0.677304      19.842654 0.22523187E+03  0.45495405E+04                                 6.802398                            5.391129       0.058373       2.100310                    0.999575      21.021315      58.377367       0.626625       0.483906      -1.012110       0.031347       0.050029       0.023853       0.063675      -0.036264      -0.071072       0.044399       0.056595      -0.032489      -0.070405      -0.039018       0.109422              7.566572       6.627363       0.121544       3.390106       6.661730      -1.457433       9.410623           0.001210
          103              C       7.373449       6.392606       6.473299       0.641348      20.059745 0.24638730E+03  0.51111273E+04                                 6.962879                            5.693751      -0.152946       2.017800                    0.999311      22.195851      63.322885       0.598409       0.493412      -1.003002      -0.001014      -0.033257      -0.011842       0.035317       0.027591      -0.071782      -0.035703       0.057352       0.080852      -0.057777      -0.048907       0.106684              7.672595       8.666722      -0.174327       3.394334       7.044710       1.355452       7.306351           0.001123
          104              C       7.829567       7.570622       7.326266      -0.238972      26.088355 0.41076733E+03  0.95457156E+04                                 7.625545                            6.692304       0.033880       2.004433                    0.998528      29.382737      84.693658       0.644625       0.408871      -1.066321       0.071631      -0.032609       0.072556       0.107045      -0.017084       0.036825      -0.035697       0.041735       0.089559      -0.051482      -0.019407       0.070889              8.129886       9.041696       0.604066       1.680927       7.233623       0.544247       8.114339           0.000535
          105              C       8.243851       6.469738       9.495962      -0.243370      25.694601 0.42223022E+03  0.99018295E+04                                 7.623687                            6.840570      -0.157220       1.950454                    0.996861      29.513393      86.080996       0.628454       0.415591      -1.059627       0.040476       0.061610      -0.088598       0.115255       0.038255      -0.015427      -0.025915       0.003224       0.117932      -0.058685      -0.001506       0.060192              8.020051       7.375534       0.427878      -0.457227       7.369810      -1.625899       9.314810           0.000823
          106              C       8.890917       5.131615       9.798675       0.677303      19.842531 0.22523058E+03  0.45495097E+04                                 6.802371                            5.391113       0.058409       2.100322                    0.999575      21.021322      58.377427       0.626625       0.483906      -1.012110       0.027653      -0.052163       0.023853       0.063676       0.042638       0.073986       0.039350       0.034508      -0.032492      -0.070406      -0.039015       0.109421              7.566536       6.547868      -0.075676      -2.957219       6.741164      -2.207150       9.410575           0.001210
          107              C       1.849435       9.581897       0.982701       0.641357      20.059804 0.24638786E+03  0.51111492E+04                                 6.962921                            5.693779      -0.152999       2.017780                    0.999312      22.195997      63.323663       0.598403       0.493416      -1.002999      -0.028291      -0.017505       0.011846       0.035315      -0.011040      -0.004968       0.080027      -0.076473       0.080847      -0.057786      -0.048909       0.106695              7.672640       7.601249      -0.789553       0.523355       8.110298      -3.617311       7.306373           0.001122
          108              C       2.641568      10.565915       0.129734      -0.238971      26.088434 0.41076907E+03  0.95457721E+04                                 7.625572                            6.692325       0.033867       2.004426                    0.998528      29.382883      84.694322       0.644622       0.408872      -1.066320      -0.064058       0.045728      -0.072553       0.107044      -0.026616       0.049328      -0.014043       0.008719       0.089567      -0.051486      -0.019405       0.070890              8.129912       7.162530      -0.480899       0.369140       9.112852      -1.727855       8.114355           0.000535
          109              C       1.481032      10.374253      12.872038      -0.243367      25.694439 0.42222675E+03  0.99017234E+04                                 7.623636                            6.840527      -0.157191       1.950465                    0.996861      29.513252      86.080347       0.628458       0.415590      -1.059628       0.033117       0.065856       0.088596       0.115251       0.017731       0.014734       0.026320      -0.067876       0.117948      -0.058690      -0.001509       0.060199              8.019990       7.000648       0.211455       1.179421       7.744612       1.208889       9.314710           0.000823
          110              C      -0.001349      10.265567      12.569325       0.677333      19.842067 0.22522526E+03  0.45493786E+04                                 6.802313                            5.391087       0.058284       2.100290                    0.999575      21.020999      58.376508       0.626620       0.483912      -1.012106      -0.059003      -0.002137      -0.023865       0.063683       0.006375       0.002915      -0.083747      -0.091101      -0.032485      -0.070404      -0.039014       0.109418              7.566451       6.758347       0.045872       0.432849       6.530585       3.664531       9.410420           0.001210
          111              C      -2.475584       8.497375       0.982701       0.641353      20.059693 0.24638650E+03  0.51111145E+04                                 6.962890                            5.693759      -0.153021       2.017774                    0.999311      22.195974      63.323580       0.598405       0.493415      -1.002999       0.029309      -0.015748       0.011841       0.035316       0.038632      -0.066820      -0.044318       0.019116       0.080837      -0.057783      -0.048911       0.106694              7.672602       7.299218       0.615169       2.870991       8.412245       2.261849       7.306342           0.001123
          112              C      -3.723835       8.691374       0.129734      -0.238969      26.088417 0.41076858E+03  0.95457585E+04                                 7.625565                            6.692316       0.033864       2.004427                    0.998528      29.382868      84.694280       0.644623       0.408872      -1.066320      -0.007572      -0.078338      -0.072553       0.107043       0.009536      -0.012502       0.049743      -0.050457       0.089569      -0.051488      -0.019405       0.070892              8.129906       8.208778       1.084944       1.311792       8.066592       1.183591       8.114348           0.000535
          113              C      -2.977583       7.782151      12.872038      -0.243368      25.694456 0.42222743E+03  0.99017496E+04                                 7.623662                            6.840550      -0.157216       1.950457                    0.996861      29.513278      86.080653       0.628454       0.415592      -1.059626      -0.073592      -0.004248       0.088598       0.115254       0.020523      -0.030157      -0.000403       0.064648       0.117940      -0.058686      -0.001507       0.060194              8.020024       7.741758       0.216408      -1.636654       7.003533       0.416976       9.314781           0.000824
          114              C      -2.142268       6.552714      12.569325       0.677304      19.842661 0.22523189E+03  0.45495413E+04                                 6.802400                            5.391131       0.058370       2.100309                    0.999575      21.021324      58.377404       0.626624       0.483906      -1.012110       0.031348      -0.050029      -0.023853       0.063675       0.036264       0.071072       0.044398       0.056595      -0.032489      -0.070405      -0.039018       0.109422              7.566576       6.627365      -0.121545      -3.390108       6.661735      -1.457434       9.410628           0.001210
          115              C       0.626149       5.294060       0.982701       0.641349      20.059729 0.24638711E+03  0.51111226E+04                                 6.962874                            5.693749      -0.152948       2.017800                    0.999311      22.195847      63.322871       0.598409       0.493412      -1.003002      -0.001014       0.033257       0.011842       0.035317      -0.027592       0.071782      -0.035703       0.057353       0.080852      -0.057777      -0.048907       0.106684              7.672589       8.666721       0.174333      -3.394331       7.044698       1.355447       7.306348           0.001123
          116              C       1.082267       4.116044       0.129734      -0.238971      26.088347 0.41076736E+03  0.95457127E+04                                 7.625538                            6.692301       0.033888       2.004435                    0.998528      29.382686      84.693379       0.644625       0.408871      -1.066322       0.071632       0.032609      -0.072556       0.107045       0.017083      -0.036825      -0.035697       0.041731       0.089557      -0.051480      -0.019407       0.070887              8.129877       9.041691      -0.604056      -1.680934       7.233609       0.544255       8.114331           0.000535
          117              C       1.496551       5.216928      12.872038      -0.243369      25.694357 0.42222572E+03  0.99017132E+04                                 7.623707                            6.840590      -0.157230       1.950450                    0.996861      29.513209      86.080857       0.628444       0.415598      -1.059621       0.040476      -0.061610       0.088598       0.115255      -0.038256       0.015426      -0.025914       0.003222       0.117931      -0.058685      -0.001505       0.060190              8.020072       7.375557      -0.427877       0.457230       7.369826      -1.625907       9.314832           0.000823
          118              C       2.143617       6.555051      12.569325       0.677303      19.842520 0.22523046E+03  0.45495064E+04                                 6.802365                            5.391109       0.058411       2.100323                    0.999575      21.021314      58.377385       0.626626       0.483905      -1.012110       0.027653       0.052164      -0.023853       0.063676      -0.042638      -0.073987       0.039350       0.034508      -0.032492      -0.070406      -0.039015       0.109421              7.566528       6.547865       0.075676       2.957215       6.741156      -2.207148       9.410565           0.001210
          119              N      -1.760371      11.218031       6.594086      -0.278568      31.484113 0.51257744E+03  0.12465783E+05                                 8.583245                            7.461944      -0.539276       1.849693                    0.998468      28.766083      82.127539       0.618259       0.407357      -1.077914      -0.082333      -0.143578      -0.032845       0.168737      -0.017859      -0.083983      -0.003442      -0.054128       0.179146      -0.103856      -0.000047       0.103903              9.385955       6.977394       0.294719      -1.662499      10.386849      -0.003457      10.793621           0.056683
          120              N       3.847985       7.602176       6.594086      -0.278568      31.484078 0.51257660E+03  0.12465759E+05                                 8.583248                            7.461947      -0.539287       1.849689                    0.998468      28.766063      82.127490       0.618257       0.407358      -1.077913      -0.083177       0.143094      -0.032845       0.168740      -0.014503       0.039013       0.074449       0.057992       0.179146      -0.103850      -0.000053       0.103902              9.385962       9.279261      -1.623688       0.828257       8.084968       1.441483      10.793656           0.056684
          121              N      -2.087615       4.553125       6.594086      -0.278567      31.484329 0.51258110E+03  0.12465877E+05                                 8.583224                            7.461922      -0.539289       1.849691                    0.998468      28.766172      82.127427       0.618267       0.407352      -1.077919       0.165510       0.000486      -0.032845       0.168738       0.032364       0.044970      -0.071011      -0.003871       0.179145      -0.103852      -0.000051       0.103903              9.385938       9.789668       1.328992       0.834222       7.574517      -1.438041      10.793629           0.056685
          122              N       4.986929       0.468635       0.861914      -0.278569      31.484463 0.51258443E+03  0.12465977E+05                                 8.583237                            7.461937      -0.539279       1.849692                    0.998468      28.766278      82.127759       0.618267       0.407351      -1.077920      -0.082333       0.143579       0.032845       0.168737       0.017859       0.083984      -0.003442      -0.054128       0.179146      -0.103856      -0.000047       0.103903              9.385944       6.977380      -0.294704       1.662491      10.386841      -0.003454      10.793609           0.056683
          123              N      10.595285       4.084490       0.861914      -0.278568      31.484205 0.51257906E+03  0.12465835E+05                                 8.583269                            7.461961      -0.539284       1.849689                    0.998468      28.766155      82.127850       0.618257       0.407358      -1.077913      -0.083177      -0.143094       0.032845       0.168740       0.014504      -0.039013       0.074450       0.057994       0.179147      -0.103852      -0.000052       0.103903              9.385988       9.279273       1.623691      -0.828258       8.085002       1.441499      10.793688           0.056685
          124              N       4.659685       7.133541       0.861914      -0.278568      31.484071 0.51257618E+03  0.12465745E+05                                 8.583247                            7.461943      -0.539291       1.849689                    0.998468      28.766037      82.127391       0.618258       0.407358      -1.077913       0.165511      -0.000485       0.032846       0.168739      -0.032364      -0.044971      -0.071011      -0.003874       0.179146      -0.103852      -0.000051       0.103903              9.385964       9.789705      -1.328997      -0.834219       7.574532      -1.438041      10.793654           0.056683
          125              N       8.507671       0.468635       8.317914      -0.278568      31.484110 0.51257738E+03  0.12465782E+05                                 8.583244                            7.461943      -0.539276       1.849693                    0.998468      28.766080      82.127527       0.618259       0.407357      -1.077914       0.082333       0.143578       0.032845       0.168737      -0.017859      -0.083983      -0.003442      -0.054128       0.179147      -0.103856      -0.000047       0.103903              9.385954       6.977394       0.294720      -1.662498      10.386848      -0.003457      10.793619           0.056683
          126              N       2.899315       4.084490       8.317914      -0.278568      31.484081 0.51257665E+03  0.12465761E+05                                 8.583249                            7.461947      -0.539288       1.849689                    0.998468      28.766065      82.127505       0.618257       0.407359      -1.077913       0.083177      -0.143094       0.032845       0.168740      -0.014503       0.039013       0.074449       0.057992       0.179146      -0.103850      -0.000053       0.103903              9.385963       9.279263      -1.623689       0.828256       8.084970       1.441483      10.793657           0.056684
          127              N       8.834915       7.133541       8.317914      -0.278566      31.484330 0.51258112E+03  0.12465878E+05                                 8.583224                            7.461922      -0.539289       1.849690                    0.998468      28.766173      82.127431       0.618267       0.407352      -1.077919      -0.165510      -0.000486       0.032845       0.168738       0.032364       0.044970      -0.071012      -0.003871       0.179145      -0.103852      -0.000051       0.103903              9.385938       9.789669       1.328993       0.834222       7.574518      -1.438040      10.793627           0.056685
          128              N       1.760371      11.218031      14.050086      -0.278569      31.484464 0.51258445E+03  0.12465977E+05                                 8.583237                            7.461937      -0.539279       1.849692                    0.998468      28.766280      82.127770       0.618267       0.407351      -1.077920       0.082333      -0.143579      -0.032845       0.168738       0.017859       0.083984      -0.003442      -0.054128       0.179146      -0.103856      -0.000047       0.103903              9.385944       6.977381      -0.294705       1.662491      10.386843      -0.003455      10.793609           0.056683
          129              N      -3.847985       7.602176      14.050086      -0.278568      31.484205 0.51257904E+03  0.12465835E+05                                 8.583269                            7.461962      -0.539284       1.849689                    0.998468      28.766156      82.127856       0.618257       0.407358      -1.077913       0.083177       0.143094      -0.032845       0.168740       0.014504      -0.039013       0.074450       0.057994       0.179148      -0.103852      -0.000052       0.103903              9.385988       9.279274       1.623691      -0.828258       8.085002       1.441499      10.793687           0.056685
          130              N       2.087615       4.553125      14.050086      -0.278568      31.484071 0.51257617E+03  0.12465745E+05                                 8.583248                            7.461943      -0.539291       1.849689                    0.998468      28.766037      82.127397       0.618258       0.407358      -1.077913      -0.165511       0.000485      -0.032846       0.168739      -0.032364      -0.044971      -0.071011      -0.003874       0.179146      -0.103853      -0.000051       0.103903              9.385964       9.789706      -1.328998      -0.834220       7.574532      -1.438041      10.793653           0.056683
          131              O      -0.596461       9.548006       8.291072      -0.628874      36.870563 0.67966276E+03  0.17338309E+05                                 8.805740                            8.149285      -0.020286       2.032224                    0.993625      29.091102      78.971620       0.655264       0.366418      -1.132307      -0.012734       0.009573      -0.026001       0.030494      -0.005821      -0.003975       0.064690       0.069799      -0.034759      -0.085652       0.035685       0.049967              9.187341      11.152503       0.223053      -0.326998       8.938953      -2.172641       7.470566          -0.001602
          132              O      -2.444547       8.878360       9.282720      -0.598180      33.838796 0.51475844E+03  0.12226245E+05                                 8.242060                            6.982819       0.583702       2.240754                    0.995040      27.686160      72.057898       0.725984       0.355213      -1.143371       0.004116       0.002635      -0.011829       0.012799       0.071267      -0.027012       0.008646      -0.105034       0.073757      -0.106795       0.030143       0.076652              9.167817       8.388764       3.422514      -1.852120       9.803228      -3.459379       9.311459           0.000381
          133              O       0.812375      10.833539       5.893372      -0.535593      33.012596 0.51557839E+03  0.12244835E+05                                 8.092845                            6.993745       0.599397       2.253172                    0.997826      26.949786      70.031188       0.724923       0.355759      -1.143470      -0.011437      -0.000742      -0.013069       0.017383       0.027368       0.033508       0.011261      -0.099299       0.113651      -0.083088       0.022509       0.060580              8.836291       6.846026       1.540002       1.963519       9.084088       4.132789      10.578759           0.053702
          134              O       0.330618       9.622801       4.114221      -0.610830      40.335465 0.57221525E+03  0.13952018E+05                                 9.296029                            7.405298       0.320960       2.157694                    0.994340      27.830111      73.332721       0.698991       0.359382      -1.140306       0.019049       0.056459       0.030542       0.066958      -0.009874      -0.012232      -0.019551      -0.113906       0.126331      -0.080464       0.021599       0.058864             10.683226       6.291711      -1.463481      -1.868827      10.446764       5.793681      15.311204           0.008512
          135              O       1.819747       7.429214       8.291072      -0.628871      36.871561 0.67968582E+03  0.17339099E+05                                 8.806026                            8.149527      -0.020614       2.032123                    0.993621      29.091360      78.973593       0.655239       0.366427      -1.132296       0.014653       0.006258      -0.026000       0.030494       0.033128       0.057996      -0.028899      -0.024798      -0.034720      -0.085629       0.035672       0.049957              9.187668       9.299533       0.846979      -1.718260      10.792542       1.369520       7.470927          -0.001602
          136              O       2.163859       9.364525       9.282720      -0.598166      33.838088 0.51474470E+03  0.12225831E+05                                 8.241934                            6.982714       0.583747       2.240769                    0.995044      27.685885      72.056812       0.725992       0.355212      -1.143372       0.000216      -0.004873      -0.011831       0.012797      -0.081115       0.020999       0.019072      -0.070920       0.073760      -0.106798       0.030146       0.076652              9.167671       6.485472      -2.323674      -2.069768      11.706251       3.333601       9.311290           0.000381
          137              O       2.228633       5.566359       5.893372      -0.535588      33.013037 0.51558592E+03  0.12245070E+05                                 8.092951                            6.993824       0.599335       2.253151                    0.997826      26.949895      70.031850       0.724914       0.355762      -1.143466       0.005076       0.010276      -0.013067       0.017381      -0.056680      -0.007008      -0.034646       0.002245       0.113635      -0.083085       0.022514       0.060571              8.836428       7.191016      -1.739152       2.597416       8.739305      -3.766909      10.578962           0.053702
          138              O       1.420981       6.588942       4.114221      -0.610757      40.334154 0.57218098E+03  0.13951005E+05                                 9.295952                            7.405169       0.320788       2.157656                    0.994342      27.829049      73.329998       0.698982       0.359391      -1.140296       0.039345      -0.044691       0.030518       0.066907      -0.044404      -0.010751       0.020320       0.074085       0.126397      -0.080493       0.021691       0.058803             10.683201      10.675378      -1.067454       5.951993       6.062968      -1.278433      15.311256           0.008511
          139              O      -1.223285       6.396112       8.291072      -0.628860      36.869607 0.67963928E+03  0.17337574E+05                                 8.805631                            8.149179      -0.020461       2.032185                    0.993620      29.090563      78.970062       0.655263       0.366421      -1.132304      -0.001923      -0.015810      -0.026008       0.030497      -0.027308      -0.054030      -0.035777      -0.044999      -0.034728      -0.085640       0.035678       0.049963              9.187243       9.685370      -1.069954       2.045103      10.405752       0.803190       7.470605          -0.001602
          140              O       0.280688       5.130446       9.282720      -0.598147      33.836893 0.51472403E+03  0.12225219E+05                                 8.241755                            6.982586       0.583273       2.240636                    0.995038      27.685340      72.055061       0.725996       0.355213      -1.143371      -0.004340       0.002265      -0.011830       0.012803       0.009836       0.006021      -0.027684       0.175898       0.073719      -0.106749       0.030118       0.076630              9.167461      12.413060      -1.098745       3.921765       5.778231       0.125726       9.311091           0.000381
          141              O      -3.041008       6.973434       5.893372      -0.535585      33.012899 0.51558168E+03  0.12244941E+05                                 8.092927                            6.993790       0.599357       2.253160                    0.997825      26.949785      70.031419       0.724916       0.355762      -1.143467       0.006365      -0.009531      -0.013068       0.017381       0.029313      -0.026502       0.023390       0.097044       0.113639      -0.083083       0.022511       0.060572              8.836410       9.858365       0.199127      -4.560958       6.071916      -0.365954      10.578950           0.053703
          142              O      -1.751599       7.161589       4.114221      -0.610765      40.336027 0.57221724E+03  0.13952143E+05                                 9.296322                            7.405475       0.320503       2.157557                    0.994339      27.829686      73.332904       0.698956       0.359398      -1.140288      -0.058381      -0.011732       0.030519       0.066914       0.054260       0.022980      -0.000838       0.039898       0.126404      -0.080477       0.021666       0.058811             10.683619       8.140889       2.531010      -4.083362       8.598054      -4.515440      15.311914           0.008511
          143              O       6.150839       2.138660      14.076928      -0.628875      36.870638 0.67966473E+03  0.17338373E+05                                 8.805755                            8.149300      -0.020288       2.032222                    0.993625      29.091137      78.971768       0.655263       0.366418      -1.132307      -0.012735      -0.009573       0.026002       0.030494       0.005822       0.003975       0.064690       0.069798      -0.034758      -0.085652       0.035684       0.049967              9.187357      11.152516      -0.223048       0.326998       8.938974      -2.172647       7.470579          -0.001603
          144              O       4.302753       2.808306      13.085280      -0.598180      33.838630 0.51475523E+03  0.12226147E+05                                 8.242022                            6.982787       0.583700       2.240753                    0.995040      27.686135      72.057706       0.725987       0.355212      -1.143372       0.004116      -0.002635       0.011829       0.012799      -0.071265       0.027013       0.008646      -0.105033       0.073756      -0.106794       0.030143       0.076651              9.167773       8.388727      -3.422497       1.852113       9.803182      -3.459359       9.311411           0.000381
          145              O       7.559675       0.853127       1.562628      -0.535593      33.012667 0.51557988E+03  0.12244880E+05                                 8.092857                            6.993756       0.599400       2.253172                    0.997826      26.949820      70.031320       0.724922       0.355759      -1.143470      -0.011438       0.000742       0.013070       0.017383      -0.027368      -0.033508       0.011261      -0.099300       0.113650      -0.083088       0.022509       0.060580              8.836304       6.846034      -1.539997      -1.963520       9.084101       4.132795      10.578778           0.053702
          146              O       7.077918       2.063865       3.341779      -0.610830      40.335449 0.57221483E+03  0.13952005E+05                                 9.296026                            7.405295       0.320967       2.157696                    0.994340      27.830101      73.332683       0.698991       0.359382      -1.140306       0.019049      -0.056460      -0.030543       0.066958       0.009873       0.012232      -0.019551      -0.113906       0.126331      -0.080463       0.021599       0.058864             10.683223       6.291709       1.463482       1.868826      10.446762       5.793680      15.311198           0.008512
          147              O       8.567047       4.257452      14.076928      -0.628871      36.871569 0.67968593E+03  0.17339101E+05                                 8.806024                            8.149524      -0.020605       2.032125                    0.993621      29.091369      78.973600       0.655240       0.366427      -1.132297       0.014653      -0.006258       0.026000       0.030494      -0.033128      -0.057997      -0.028899      -0.024797      -0.034720      -0.085631       0.035672       0.049959              9.187666       9.299531      -0.846984       1.718259      10.792543       1.369519       7.470923          -0.001601
          148              O       8.911159       2.322141      13.085280      -0.598166      33.838269 0.51474817E+03  0.12225936E+05                                 8.241970                            6.982744       0.583744       2.240768                    0.995044      27.685929      72.057033       0.725989       0.355213      -1.143372       0.000216       0.004873       0.011832       0.012798       0.081116      -0.020998       0.019071      -0.070921       0.073758      -0.106799       0.030145       0.076653              9.167713       6.485504       2.323690       2.069785      11.706299       3.333618       9.311335           0.000381
          149              O       8.975933       6.120307       1.562628      -0.535587      33.013088 0.51558676E+03  0.12245095E+05                                 8.092959                            6.993829       0.599339       2.253152                    0.997826      26.949909      70.031897       0.724913       0.355762      -1.143466       0.005076      -0.010275       0.013066       0.017380       0.056681       0.007009      -0.034646       0.002245       0.113635      -0.083086       0.022515       0.060571              8.836437       7.191019       1.739156      -2.597420       8.739319      -3.766917      10.578974           0.053704
          150              O       8.168281       5.097724       3.341779      -0.610757      40.334228 0.57218210E+03  0.13951040E+05                                 9.295964                            7.405177       0.320782       2.157654                    0.994342      27.829069      73.330083       0.698982       0.359392      -1.140296       0.039344       0.044690      -0.030518       0.066907       0.044405       0.010751       0.020320       0.074086       0.126400      -0.080495       0.021691       0.058803             10.683216      10.675391       1.067456      -5.952004       6.062976      -1.278436      15.311282           0.008511
          151              O       5.524015       5.290554      14.076928      -0.628862      36.869750 0.67964265E+03  0.17337683E+05                                 8.805654                            8.149200      -0.020459       2.032184                    0.993620      29.090632      78.970312       0.655262       0.366421      -1.132304      -0.001923       0.015809       0.026008       0.030497       0.027308       0.054031      -0.035777      -0.045000      -0.034724      -0.085641       0.035678       0.049963              9.187267       9.685405       1.069953      -2.045113      10.405771       0.803193       7.470627          -0.001602
          152              O       7.027988       6.556220      13.085280      -0.598146      33.836903 0.51472421E+03  0.12225226E+05                                 8.241762                            6.982592       0.583276       2.240638                    0.995038      27.685327      72.055061       0.725995       0.355214      -1.143371      -0.004340      -0.002265       0.011830       0.012803      -0.009836      -0.006021      -0.027684       0.175899       0.073722      -0.106749       0.030119       0.076630              9.167470      12.413075       1.098753      -3.921766       5.778238       0.125723       9.311097           0.000381
          153              O       3.706292       4.713232       1.562628      -0.535587      33.012997 0.51558364E+03  0.12244999E+05                                 8.092941                            6.993802       0.599353       2.253158                    0.997826      26.949848      70.031619       0.724916       0.355761      -1.143467       0.006364       0.009530       0.013067       0.017381      -0.029312       0.026501       0.023390       0.097044       0.113637      -0.083082       0.022511       0.060571              8.836426       9.858387      -0.199130       4.560966       6.071925      -0.365958      10.578966           0.053702
          154              O       4.995701       4.525077       3.341779      -0.610765      40.335998 0.57221679E+03  0.13952128E+05                                 9.296315                            7.405469       0.320502       2.157557                    0.994339      27.829686      73.332878       0.698957       0.359398      -1.140288      -0.058382       0.011732      -0.030519       0.066914      -0.054260      -0.022980      -0.000838       0.039896       0.126403      -0.080477       0.021666       0.058811             10.683611       8.140886      -2.531009       4.083359       8.598047      -4.515436      15.311900           0.008511
          155              O       7.343761       2.138660       6.620928      -0.628874      36.870566 0.67966284E+03  0.17338311E+05                                 8.805740                            8.149286      -0.020286       2.032224                    0.993625      29.091103      78.971625       0.655264       0.366418      -1.132307       0.012734      -0.009574       0.026001       0.030494      -0.005821      -0.003975       0.064690       0.069799      -0.034759      -0.085652       0.035685       0.049967              9.187342      11.152504       0.223053      -0.326998       8.938954      -2.172642       7.470567          -0.001602
          156              O       9.191847       2.808306       5.629280      -0.598180      33.838784 0.51475822E+03  0.12226238E+05                                 8.242058                            6.982817       0.583701       2.240754                    0.995040      27.686156      72.057882       0.725984       0.355213      -1.143371      -0.004116      -0.002635       0.011829       0.012799       0.071267      -0.027012       0.008646      -0.105034       0.073757      -0.106795       0.030143       0.076652              9.167815       8.388761       3.422513      -1.852119       9.803225      -3.459378       9.311457           0.000381
          157              O       5.934925       0.853127       9.018628      -0.535593      33.012584 0.51557814E+03  0.12244828E+05                                 8.092842                            6.993743       0.599398       2.253172                    0.997826      26.949781      70.031167       0.724923       0.355759      -1.143470       0.011437       0.000742       0.013069       0.017383       0.027368       0.033508       0.011261      -0.099299       0.113651      -0.083088       0.022509       0.060580              8.836288       6.846025       1.540001       1.963518       9.084085       4.132787      10.578755           0.053702
          158              O       6.416682       2.063865      10.797779      -0.610830      40.335461 0.57221520E+03  0.13952016E+05                                 9.296028                            7.405297       0.320960       2.157694                    0.994340      27.830110      73.332716       0.698991       0.359382      -1.140306      -0.019049      -0.056460      -0.030542       0.066958      -0.009874      -0.012232      -0.019551      -0.113906       0.126331      -0.080463       0.021599       0.058864             10.683225       6.291710      -1.463480      -1.868827      10.446762       5.793680      15.311202           0.008512
          159              O       4.927553       4.257452       6.620928      -0.628871      36.871572 0.67968608E+03  0.17339107E+05                                 8.806027                            8.149528      -0.020614       2.032123                    0.993621      29.091366      78.973612       0.655239       0.366427      -1.132296      -0.014654      -0.006257       0.026000       0.030494       0.033128       0.057996      -0.028899      -0.024798      -0.034720      -0.085629       0.035672       0.049957              9.187669       9.299535       0.846979      -1.718260      10.792543       1.369521       7.470929          -0.001603
          160              O       4.583441       2.322141       5.629280      -0.598166      33.838094 0.51474482E+03  0.12225835E+05                                 8.241935                            6.982715       0.583747       2.240769                    0.995044      27.685890      72.056825       0.725992       0.355212      -1.143373      -0.000216       0.004873       0.011831       0.012797      -0.081115       0.020999       0.019072      -0.070920       0.073760      -0.106798       0.030146       0.076652              9.167672       6.485473      -2.323674      -2.069768      11.706252       3.333601       9.311291           0.000381
          161              O       4.518667       6.120307       9.018628      -0.535588      33.013029 0.51558576E+03  0.12245066E+05                                 8.092950                            6.993823       0.599336       2.253152                    0.997826      26.949892      70.031837       0.724914       0.355762      -1.143466      -0.005076      -0.010276       0.013067       0.017381      -0.056680      -0.007008      -0.034646       0.002245       0.113635      -0.083085       0.022514       0.060571              8.836426       7.191014      -1.739152       2.597415       8.739303      -3.766908      10.578960           0.053702
          162              O       5.326319       5.097724      10.797779      -0.610757      40.334155 0.57218100E+03  0.13951005E+05                                 9.295952                            7.405169       0.320787       2.157656                    0.994342      27.829050      73.330000       0.698982       0.359391      -1.140296      -0.039345       0.044691      -0.030518       0.066907      -0.044404      -0.010751       0.020320       0.074085       0.126398      -0.080493       0.021691       0.058802             10.683201      10.675378      -1.067454       5.951993       6.062968      -1.278433      15.311256           0.008511
          163              O       7.970585       5.290554       6.620928      -0.628860      36.869609 0.67963935E+03  0.17337577E+05                                 8.805632                            8.149180      -0.020462       2.032185                    0.993620      29.090564      78.970066       0.655263       0.366421      -1.132304       0.001924       0.015810       0.026008       0.030497      -0.027308      -0.054030      -0.035777      -0.044999      -0.034728      -0.085640       0.035678       0.049963              9.187243       9.685371      -1.069953       2.045103      10.405752       0.803190       7.470606          -0.001603
          164              O       6.466612       6.556220       5.629280      -0.598147      33.836871 0.51472361E+03  0.12225206E+05                                 8.241750                            6.982582       0.583273       2.240636                    0.995038      27.685336      72.055035       0.725997       0.355213      -1.143372       0.004340      -0.002265       0.011830       0.012803       0.009836       0.006021      -0.027684       0.175898       0.073719      -0.106749       0.030118       0.076630              9.167455      12.413052      -1.098744       3.921762       5.778228       0.125726       9.311085           0.000381
          165              O       9.788308       4.713232       9.018628      -0.535585      33.012900 0.51558170E+03  0.12244942E+05                                 8.092928                            6.993790       0.599357       2.253160                    0.997825      26.949784      70.031418       0.724916       0.355762      -1.143467      -0.006365       0.009531       0.013068       0.017381       0.029313      -0.026502       0.023390       0.097044       0.113639      -0.083083       0.022511       0.060572              8.836411       9.858366       0.199127      -4.560959       6.071917      -0.365954      10.578950           0.053703
          166              O       8.498899       4.525077      10.797779      -0.610765      40.336034 0.57221736E+03  0.13952146E+05                                 9.296323                            7.405476       0.320502       2.157557                    0.994339      27.829687      73.332912       0.698956       0.359398      -1.140288       0.058381       0.011732      -0.030519       0.066914       0.054260       0.022980      -0.000838       0.039898       0.126404      -0.080478       0.021666       0.058811             10.683621       8.140891       2.531011      -4.083363       8.598056      -4.515441      15.311917           0.008511
          167              O       0.596461       9.548006       0.835072      -0.628875      36.870635 0.67966467E+03  0.17338371E+05                                 8.805754                            8.149299      -0.020288       2.032222                    0.993625      29.091136      78.971763       0.655263       0.366418      -1.132307       0.012735       0.009573      -0.026002       0.030494       0.005822       0.003975       0.064690       0.069798      -0.034758      -0.085651       0.035684       0.049967              9.187356      11.152515      -0.223048       0.326998       8.938973      -2.172647       7.470579          -0.001602
          168              O       2.444547       8.878360       1.826720      -0.598180      33.838617 0.51475498E+03  0.12226139E+05                                 8.242019                            6.982785       0.583700       2.240753                    0.995040      27.686133      72.057691       0.725988       0.355212      -1.143372      -0.004116       0.002635      -0.011829       0.012798      -0.071265       0.027013       0.008646      -0.105033       0.073756      -0.106794       0.030143       0.076651              9.167769       8.388723      -3.422495       1.852112       9.803178      -3.459358       9.311408           0.000381
          169              O      -0.812375      10.833539      13.349372      -0.535593      33.012668 0.51557990E+03  0.12244881E+05                                 8.092858                            6.993756       0.599400       2.253172                    0.997826      26.949820      70.031321       0.724922       0.355759      -1.143470       0.011438      -0.000742      -0.013070       0.017383      -0.027368      -0.033508       0.011261      -0.099300       0.113650      -0.083088       0.022509       0.060580              8.836305       6.846034      -1.539997      -1.963520       9.084101       4.132795      10.578778           0.053702
          170              O      -0.330618       9.622801      11.570221      -0.610830      40.335444 0.57221474E+03  0.13952002E+05                                 9.296025                            7.405294       0.320967       2.157696                    0.994340      27.830100      73.332676       0.698991       0.359382      -1.140306      -0.019049       0.056460       0.030543       0.066958       0.009874       0.012232      -0.019551      -0.113906       0.126331      -0.080463       0.021599       0.058864             10.683221       6.291708       1.463482       1.868826      10.446760       5.793679      15.311196           0.008512
          171              O      -1.819747       7.429214       0.835072      -0.628871      36.871570 0.67968596E+03  0.17339102E+05                                 8.806024                            8.149524      -0.020606       2.032125                    0.993621      29.091369      78.973602       0.655240       0.366427      -1.132297      -0.014653       0.006258      -0.026000       0.030494      -0.033128      -0.057997      -0.028899      -0.024797      -0.034720      -0.085631       0.035672       0.049959              9.187666       9.299531      -0.846984       1.718259      10.792544       1.369519       7.470923          -0.001601
          172              O      -2.163859       9.364525       1.826720      -0.598166      33.838252 0.51474785E+03  0.12225927E+05                                 8.241966                            6.982741       0.583744       2.240768                    0.995044      27.685926      72.057014       0.725989       0.355213      -1.143372      -0.000216      -0.004873      -0.011831       0.012798       0.081116      -0.020998       0.019071      -0.070921       0.073758      -0.106799       0.030146       0.076653              9.167708       6.485501       2.323689       2.069784      11.706293       3.333616       9.311331           0.000381
          173              O      -2.228633       5.566359      13.349372      -0.535587      33.013088 0.51558675E+03  0.12245095E+05                                 8.092959                            6.993829       0.599339       2.253152                    0.997826      26.949908      70.031894       0.724913       0.355762      -1.143466      -0.005076       0.010275      -0.013066       0.017380       0.056681       0.007009      -0.034646       0.002245       0.113634      -0.083086       0.022515       0.060571              8.836437       7.191019       1.739156      -2.597420       8.739320      -3.766918      10.578974           0.053704
          174              O      -1.420981       6.588942      11.570221      -0.610757      40.334229 0.57218212E+03  0.13951040E+05                                 9.295964                            7.405177       0.320782       2.157654                    0.994342      27.829069      73.330083       0.698982       0.359392      -1.140296      -0.039344      -0.044690       0.030518       0.066907       0.044405       0.010751       0.020320       0.074086       0.126400      -0.080495       0.021691       0.058803             10.683216      10.675391       1.067455      -5.952003       6.062976      -1.278436      15.311282           0.008511
          175              O       1.223285       6.396112       0.835072      -0.628862      36.869751 0.67964268E+03  0.17337684E+05                                 8.805654                            8.149200      -0.020460       2.032184                    0.993620      29.090632      78.970315       0.655262       0.366421      -1.132304       0.001923      -0.015809      -0.026008       0.030497       0.027308       0.054031      -0.035777      -0.045000      -0.034724      -0.085641       0.035678       0.049963              9.187268       9.685405       1.069953      -2.045113      10.405771       0.803194       7.470627          -0.001603
          176              O      -0.280688       5.130446       1.826720      -0.598146      33.836899 0.51472412E+03  0.12225223E+05                                 8.241762                            6.982591       0.583275       2.240638                    0.995038      27.685325      72.055054       0.725995       0.355214      -1.143371       0.004340       0.002265      -0.011830       0.012803      -0.009836      -0.006021      -0.027684       0.175899       0.073721      -0.106749       0.030119       0.076630              9.167469      12.413073       1.098753      -3.921765       5.778237       0.125723       9.311097           0.000381
          177              O       3.041008       6.973434      13.349372      -0.535587      33.012999 0.51558368E+03  0.12245001E+05                                 8.092942                            6.993803       0.599354       2.253158                    0.997826      26.949848      70.031622       0.724916       0.355761      -1.143467      -0.006364      -0.009530      -0.013067       0.017381      -0.029312       0.026501       0.023390       0.097044       0.113638      -0.083082       0.022511       0.060571              8.836427       9.858388      -0.199130       4.560966       6.071926      -0.365958      10.578966           0.053702
          178              O       1.751599       7.161589      11.570221      -0.610765      40.335993 0.57221672E+03  0.13952126E+05                                 9.296314                            7.405469       0.320502       2.157557                    0.994339      27.829685      73.332873       0.698957       0.359398      -1.140288       0.058382      -0.011732       0.030519       0.066914      -0.054260      -0.022980      -0.000838       0.039896       0.126403      -0.080477       0.021666       0.058811             10.683610       8.140885      -2.531009       4.083358       8.598046      -4.515436      15.311898           0.008511

******************************************************
Auxiliary information for the entire system
The total spin magnetic moment of the unit cell is   5.998470
The total net atomic charge of the unit cell is   0.000002
Accuracy of reproducing the electrostatic potential in the unit cell:
  The inner radius (bohr) =    5.0000
  The outer radius (bohr) =   12.0000
  Valid grid points have density less than (e/(bohr^3)) =    0.0001
  The number of valid grid points were=        64310
  The rms potential error without charges in kcal/mol is=      7.18498
  The rms potential error with partial charges in kcal/mol is=      0.53673
  The RRMSE value at monopole order=      0.07470
  The rms potential error with partial charges and cloud penetration in kcal/mol is=      0.53086
  The RRMSE value at monopole order with cloud penetration is=      0.07389
  The rms potential error with partial charges and atomic dipoles in kcal/mol is=      0.58111
  The RRMSE value at dipole order=      0.08088
  The rms potential error with partial charges, atomic dipoles and cloud penetration in kcal/mol is=      0.57133
  The RRMSE value at dipole order with cloud penetration=      0.07952

******************************************************
The electron densities and ab initio electrostatic potential were computed in VASP using the PBE functional and
projector augmented wave method. See the main text of the journal article for a description of computational details.
The atomic charges, dipoles, and quadrupoles were computed with the DDEC6 method as described in
(a) T. A. Manz and N. Gabaldon Limas, RSC Adv. 6 (2016) 47771-47801 DOI: 10.1039/c6ra04656h
(b) N. Gabaldon Limas and T. A. Manz, RSC Adv. 8 (2018) 2678-2707 DOI: 10.1039/c7ra11829e.
For each atom in the material, the electron cloud parameters were fit to the spherically averaged atom-in-material
electron density using radial positions for which this density was between 10^-4 and 10^-2 electrons per cubic bohr.
The polarizabilities, dispersion coefficients, and quantum Drude oscillator (QDO) parameters were fit using the MCLF method.
The magnetic structure of the system was optimized in VASP from the default ferromagnetic initial guess using spin polarization.
The atomic spin moments (ASMs) were computed on this optimized magnetic structure using the DDEC6 partition as inputs
to the method of T. A. Manz and D. S. Sholl, J. Chem. Theory Comput. 7 (2011) 4146-4164 DOI: 10.1021/ct200539n.
The RMSE and RRMSE were computed using a uniform grid with Ewald summation.
