# Supplementary material for: A collection of forcefield precursors for metal–organic frameworks
Source: RSC Adv. 2019 Nov 13;9(63):36492–507. doi: 10.1039/c9ra07327b (PMC9075174; doi:10.1039/c9ra07327b)
Supplement: RA-009-C9RA07327B-s4346 [file RA-009-C9RA07327B-s4346.xyz]

  178
jmolscript: load "" {1 1 1} spacegroup "x,y,z" unitcell [{     13.456700     0.000000     0.000000 }, {     -6.728350    11.653844     0.000000 }, {      0.000000     0.000000    14.698200 }]
Nd     0.000000     7.769152     9.821631     2.065113
Nd     6.728350     3.884692    12.225669     2.065114
Nd     6.728350     3.884692     4.876569     2.065113
Nd     0.000000     7.769152     2.472531     2.065113
Cu     3.364175     5.826922     7.349100     0.779830
Cu    -3.364175     5.826922     7.349100     0.779823
Cu     6.728350     0.000000     7.349100     0.779832
Cu    -3.364175     5.826922     0.000000     0.779830
Cu     3.364175     5.826922     0.000000     0.779824
Cu     6.728350     0.000000     0.000000     0.779831
H      4.694370     7.550526     6.214399     0.253949
H      3.651476     9.531679     7.028679     0.125908
H      4.483772     8.691437     8.061963     0.142879
H      3.506816     7.968899     4.543214     0.144210
H      2.369725     8.523622     5.469200     0.145066
H     10.920112     3.813138     6.214399     0.253954
H     -0.299412     3.725734     7.028679     0.125909
H     -1.443231     3.425065     8.061963     0.142882
H     -1.580489     4.632403     4.543214     0.144210
H     -0.531540     5.339791     5.469200     0.145061
H      4.570568     0.290181     6.214399     0.253953
H     -3.352064    10.050275     7.028679     0.125904
H     -3.040541    11.191186     8.061963     0.142878
H     -1.926327    10.706386     4.543214     0.144209
H     -1.838185     9.444275     5.469200     0.145060
H     -2.033980     4.103318     1.134701     0.253949
H     10.379826     2.122165     0.320421     0.125907
H     11.212122     2.962407    13.985337     0.142879
H     10.235166     3.684945     2.805886     0.144211
H      9.098075     3.130222     1.879900     0.145066
H      4.191762     7.840706     1.134701     0.253955
H      6.428938     7.928110     0.320421     0.125909
H      5.285119     8.228779    13.985337     0.142883
H      5.147861     7.021441     2.805886     0.144210
H      6.196810     6.314053     1.879900     0.145061
H     -2.157782    11.363663     1.134701     0.253952
H      3.376286     1.603569     0.320421     0.125905
H      3.687809     0.462658    13.985337     0.142879
H      4.802023     0.947458     2.805886     0.144210
H      4.890165     2.209569     1.879900     0.145061
H      2.033980     4.103318     8.483801     0.253949
H      3.076874     2.122165     7.669521     0.125908
H      2.244578     2.962407     6.636237     0.142880
H      3.221534     3.684945    10.154986     0.144210
H      4.358625     3.130222     9.229000     0.145066
H     -4.191762     7.840706     8.483801     0.253954
H      7.027762     7.928110     7.669521     0.125909
H      8.171581     8.228779     6.636237     0.142882
H      8.308839     7.021441    10.154986     0.144211
H      7.259890     6.314053     9.229000     0.145061
H      2.157782    11.363663     8.483801     0.253953
H     10.080414     1.603569     7.669521     0.125904
H      9.768891     0.462658     6.636237     0.142878
H      8.654677     0.947458    10.154986     0.144210
H      8.566535     2.209569     9.229000     0.145060
H      8.762330     7.550526    13.563499     0.253949
H     -3.651476     9.531679    14.377779     0.125907
H     -4.483772     8.691437     0.712863     0.142879
H     -3.506816     7.968899    11.892314     0.144211
H     -2.369725     8.523622    12.818300     0.145066
H      2.536588     3.813138    13.563499     0.253955
H      0.299412     3.725734    14.377779     0.125908
H      1.443231     3.425065     0.712863     0.142883
H      1.580489     4.632403    11.892314     0.144210
H      0.531540     5.339791    12.818300     0.145061
H      8.886132     0.290181    13.563499     0.253952
H      3.352064    10.050275    14.377779     0.125905
H      3.040541    11.191186     0.712863     0.142879
H      1.926327    10.706386    11.892314     0.144210
H      1.838185     9.444275    12.818300     0.145061
C      2.449792     8.487495     8.341228     0.650762
C      3.700592     8.679783     7.490203    -0.228479
C      2.956437     7.766122     5.316339    -0.244035
C      2.120103     6.543633     5.019435     0.683977
C     -0.602860     5.288514     8.341228     0.650755
C     -1.061734     4.109145     7.490203    -0.228486
C     -1.480910     5.210434     5.316339    -0.244041
C     -2.121449     6.545964     5.019435     0.683987
C     -1.846932     9.531679     8.341228     0.650762
C     -2.638859    10.518760     7.490203    -0.228480
C     -1.475527    10.331133     5.316339    -0.244034
C      0.001346    10.218090     5.019435     0.684017
C      9.178142     3.166349    13.706072     0.650763
C     10.428942     2.974061    14.557097    -0.228479
C      9.684787     3.887722     2.032761    -0.244036
C      8.848453     5.110211     2.329665     0.683977
C      6.125490     6.365330    13.706072     0.650755
C      5.666616     7.544699    14.557097    -0.228485
C      5.247440     6.443410     2.032761    -0.244040
C      4.606901     5.107880     2.329665     0.683986
C      4.881418     2.122165    13.706072     0.650762
C      4.089491     1.135084    14.557097    -0.228482
C      5.252823     1.322711     2.032761    -0.244036
C      6.729696     1.435754     2.329665     0.684017
C      4.278558     3.166349     6.356972     0.650762
C      3.027757     2.974061     7.207997    -0.228479
C      3.771913     3.887722     9.381861    -0.244035
C      4.608247     5.110211     9.678765     0.683977
C      7.331210     6.365330     6.356972     0.650755
C      7.790084     7.544699     7.207997    -0.228486
C      8.209260     6.443410     9.381861    -0.244041
C      8.849799     5.107880     9.678765     0.683987
C      8.575282     2.122165     6.356972     0.650762
C      9.367209     1.135084     7.207997    -0.228480
C      8.203877     1.322711     9.381861    -0.244034
C      6.727004     1.435754     9.678765     0.684017
C     -2.449792     8.487495     0.992129     0.650763
C     -3.700593     8.679783     0.141103    -0.228479
C     -2.956437     7.766122    12.665439    -0.244036
C     -2.120103     6.543633    12.368535     0.683977
C      0.602860     5.288514     0.992129     0.650755
C      1.061734     4.109145     0.141103    -0.228485
C      1.480910     5.210434    12.665439    -0.244040
C      2.121449     6.545964    12.368535     0.683986
C      1.846932     9.531679     0.992129     0.650762
C      2.638859    10.518760     0.141103    -0.228482
C      1.475527    10.331133    12.665439    -0.244036
C     -0.001346    10.218090    12.368535     0.684017
N      3.829777     7.586652     6.495135    -0.277126
N     -2.073005     4.543834     6.495135    -0.277124
N     -1.756772    11.177202     6.495135    -0.277127
N     10.558127     4.067192     0.853965    -0.277127
N      4.655345     7.110010     0.853965    -0.277125
N      4.971578     0.476642     0.853965    -0.277125
N      2.898573     4.067192     8.203065    -0.277126
N      8.801355     7.110010     8.203065    -0.277124
N      8.485122     0.476642     8.203065    -0.277127
N     -3.829777     7.586652    13.844235    -0.277127
N      2.073005     4.543834    13.844235    -0.277125
N      1.756772    11.177202    13.844235    -0.277124
O      1.787050     7.418837     8.179548    -0.673077
O      2.128850     9.344052     9.186375    -0.616838
O      2.216318     5.542568     5.785212    -0.531234
O      1.384022     6.583256     4.024367    -0.654225
O     -1.196973     6.396795     8.179548    -0.673042
O      0.299412     5.138180     9.186375    -0.616808
O     -3.036504     6.963172     5.785212    -0.531234
O     -1.719093     7.163618     4.024367    -0.654252
O     -0.590076     9.492056     8.179548    -0.673076
O     -2.428262     8.825456     9.186375    -0.616852
O      0.820186    10.801948     5.785212    -0.531238
O      0.335072     9.560814     4.024367    -0.654341
O      8.515400     4.235007    13.867752    -0.673078
O      8.857200     2.309792    12.860925    -0.616838
O      8.944668     6.111276     1.563888    -0.531235
O      8.112372     5.070588     3.324733    -0.654225
O      5.531377     5.257049    13.867752    -0.673043
O      7.027762     6.515664    12.860925    -0.616807
O      3.691846     4.690672     1.563888    -0.531234
O      5.009257     4.490226     3.324733    -0.654252
O      6.138274     2.161788    13.867752    -0.673077
O      4.300088     2.828388    12.860925    -0.616851
O      7.548536     0.851896     1.563888    -0.531238
O      7.063422     2.093030     3.324733    -0.654341
O      4.941300     4.235007     6.518652    -0.673077
O      4.599500     2.309792     5.511825    -0.616838
O      4.512032     6.111276     8.912988    -0.531234
O      5.344328     5.070588    10.673833    -0.654225
O      7.925323     5.257049     6.518652    -0.673043
O      6.428938     6.515664     5.511825    -0.616808
O      9.764854     4.690672     8.912988    -0.531234
O      8.447443     4.490226    10.673833    -0.654252
O      7.318426     2.161788     6.518652    -0.673076
O      9.156612     2.828388     5.511825    -0.616852
O      5.908164     0.851896     8.912988    -0.531238
O      6.393278     2.093030    10.673833    -0.654341
O     -1.787050     7.418837     0.830448    -0.673078
O     -2.128850     9.344052     1.837275    -0.616838
O     -2.216318     5.542568    13.134312    -0.531235
O     -1.384022     6.583256    11.373467    -0.654225
O      1.196973     6.396795     0.830448    -0.673043
O     -0.299412     5.138180     1.837275    -0.616807
O      3.036504     6.963172    13.134312    -0.531234
O      1.719093     7.163618    11.373467    -0.654252
O      0.590076     9.492056     0.830448    -0.673076
O      2.428262     8.825456     1.837275    -0.616851
O     -0.820186    10.801948    13.134312    -0.531238
O     -0.335072     9.560814    11.373467    -0.654341

The following XYZ coordinates are in angstroms. Other properties are in atomic units.
The sperically averaged electron density of each atom fit to a function of the form exp(a - br)
eigen_1, eigen_2 and eigen_3 are the three eigenvalues of traceless quadrupole moment tensor
  atom number  atomic symbol              X              Y              Z     net charge C6 coefficient C8 coefficient C10 coefficient fluctuating dipole atomic polarizability isotropic forcefield polarizability              a              b squared Pearson coefficient          <r^3>          <r^4>         wp_QDO          m_QDO          q_QDO       dipole_x       dipole_y       dipole_z         dipole            Qxy            Qxz            Qyz     Q(x^2-y^2)  Q(3z^2 - R^2)        eigen_1        eigen_2        eigen_3 static polarizability      alpha(xx)      alpha(xy)      alpha(xz)      alpha(yy)      alpha(yz)      alpha(zz) atomic spin moment
            1             Nd       0.000000       7.769152       9.821631       2.065113     189.120914 0.50353853E+04  0.19306575E+06                                21.011950                           18.658142       2.655895       2.473012                    0.999209      86.385967     212.041844       0.616167       0.259260      -1.355190       0.000014       0.000265      -0.007676       0.007681      -0.000029      -0.000006       0.000166      -0.000041      -0.034626      -0.011544       0.005736       0.005808             23.621863      20.187698       0.000196       0.000097      20.187222       0.000209      30.490668           0.003908
            2             Nd       6.728350       3.884692      12.225669       2.065114     189.120728 0.50353793E+04  0.19306546E+06                                21.011934                           18.658128       2.655895       2.473012                    0.999209      86.385934     212.041716       0.616167       0.259260      -1.355190       0.000014      -0.000266       0.007677       0.007682       0.000029       0.000005       0.000166      -0.000034      -0.034625      -0.011543       0.005737       0.005806             23.621844      20.187679      -0.000195      -0.000086      20.187212       0.000198      30.490640           0.003902
            3             Nd       6.728350       3.884692       4.876569       2.065113     189.120961 0.50353871E+04  0.19306583E+06                                21.011954                           18.658146       2.655895       2.473012                    0.999209      86.385975     212.041879       0.616167       0.259260      -1.355190      -0.000014      -0.000265       0.007676       0.007681      -0.000029      -0.000006       0.000166      -0.000041      -0.034627      -0.011544       0.005736       0.005808             23.621867      20.187701       0.000195       0.000098      20.187226       0.000209      30.490674           0.003910
            4             Nd       0.000000       7.769152       2.472531       2.065113     189.120902 0.50353860E+04  0.19306578E+06                                21.011951                           18.658144       2.655895       2.473012                    0.999209      86.385960     212.041838       0.616167       0.259260      -1.355190      -0.000014       0.000265      -0.007677       0.007681       0.000029       0.000005       0.000166      -0.000035      -0.034626      -0.011543       0.005737       0.005806             23.621862      20.187694      -0.000195      -0.000086      20.187227       0.000198      30.490663           0.003912
            5             Cu       3.364175       5.826922       7.349100       0.779830      56.787940 0.11170924E+04  0.30881137E+05                                12.514680                           11.340851       1.418059       2.384758                    0.995055      40.984443     100.351312       0.513179       0.431751      -1.135555       0.000000      -0.000000      -0.000000       0.000000      -0.002696       0.067920       0.051450       0.035544       0.077159      -0.082471      -0.013340       0.095810             14.015253      11.673270      -4.366264       3.032305      15.824785      -3.077373      14.547704           0.746529
            6             Cu      -3.364175       5.826922       7.349100       0.779823      56.788804 0.11171116E+04  0.30881757E+05                                12.514688                           11.340846       1.418205       2.384796                    0.995056      40.985059     100.352497       0.513186       0.431743      -1.135561      -0.000000       0.000000       0.000000       0.000000       0.016731       0.010586      -0.084550      -0.013117       0.077166      -0.082464      -0.013355       0.095819             14.015277      18.568226       0.385465      -4.181276       8.929867      -1.087361      14.547738           0.746527
            7             Cu       6.728350       0.000000       7.349100       0.779832      56.787849 0.11170898E+04  0.30880993E+05                                12.514540                           11.340729       1.418211       2.384802                    0.995056      40.984682     100.351202       0.513190       0.431743      -1.135562       0.000000       0.000000      -0.000000       0.000000      -0.014044      -0.078516       0.033102      -0.022427       0.077168      -0.082466      -0.013351       0.095816             14.015080      11.005565       3.980813       1.148919      16.492245       4.164639      14.547431           0.746542
            8             Cu      -3.364175       5.826922       0.000000       0.779830      56.788327 0.11171013E+04  0.30881408E+05                                12.514644                           11.340816       1.418167       2.384787                    0.995056      40.984812     100.351889       0.513185       0.431745      -1.135560      -0.000000      -0.000000      -0.000000       0.000000       0.002691      -0.067931       0.051447       0.035535       0.077164      -0.082471      -0.013349       0.095820             14.015213      11.673216       4.366241      -3.032294      15.824763      -3.077372      14.547659           0.746535
            9             Cu       3.364175       5.826922       0.000000       0.779824      56.788681 0.11171083E+04  0.30881650E+05                                12.514690                           11.340845       1.418189       2.384792                    0.995056      40.984951     100.352279       0.513185       0.431745      -1.135560      -0.000000      -0.000000       0.000000       0.000000      -0.016734      -0.010586      -0.084549      -0.013119       0.077163      -0.082463      -0.013355       0.095818             14.015282      18.568252      -0.385470       4.181271       8.929863      -1.087363      14.547730           0.746532
           10             Cu       6.728350       0.000000       0.000000       0.779831      56.787955 0.11170928E+04  0.30881097E+05                                12.514559                           11.340748       1.418197       2.384798                    0.995056      40.984725     100.351361       0.513189       0.431743      -1.135562       0.000000      -0.000000       0.000000       0.000000       0.014042       0.078516       0.033099      -0.022429       0.077167      -0.082466      -0.013347       0.095813             14.015100      11.005566      -3.980797      -1.148916      16.492271       4.164649      14.547464           0.746522
           11              H       4.694370       7.550526       6.214399       0.253949       0.691432 0.46401272E+01  0.40544810E+02                                 1.395703                            1.338530      -1.001879       2.468757                    0.999028       3.014955       8.492275       0.484109       1.447962      -0.673963       0.031176       0.004582      -0.012325       0.033836       0.003211       0.005923       0.007176       0.006647       0.020534      -0.009883      -0.003415       0.013298              1.440362       1.880646      -0.215430      -0.125524       1.189573       0.065761       1.250868           0.000777
           12              H       3.651476       9.531679       7.028679       0.125908       1.036214 0.77714034E+01  0.75110397E+02                                 1.648752                            1.594131      -0.711459       2.540023                    0.999673       3.297611       8.912479       0.516804       1.226253      -0.722566      -0.003514       0.021990      -0.019574       0.029649      -0.003066      -0.004304      -0.001004      -0.014685       0.020756      -0.012425       0.004492       0.007933              1.669141       1.382438      -0.155150       0.046399       2.131399      -0.255069       1.493586           0.001826
           13              H       4.483772       8.691437       8.061963       0.142879       1.133450 0.86662210E+01  0.85781989E+02                                 1.734078                            1.671656      -0.971364       2.430279                    0.997790       3.284155       8.884117       0.511734       1.209193      -0.727554       0.022338      -0.002709       0.020348       0.030337      -0.002278       0.007177       0.008720       0.005365       0.018530      -0.012906      -0.000151       0.013057              1.750532       2.103938      -0.114068       0.376987       1.474987      -0.017584       1.672672          -0.000049
           14              H       3.506816       7.968899       4.543214       0.144210       0.988192 0.73598970E+01  0.70545434E+02                                 1.638231                            1.583789      -0.665804       2.577151                    0.999927       3.231761       8.850360       0.499982       1.278069      -0.711345       0.018970       0.006674      -0.022756       0.030368       0.003527      -0.001966      -0.000546       0.010033       0.014714      -0.008585       0.002163       0.006422              1.664192       1.612777      -0.017192      -0.364329       1.322294      -0.056383       2.057505           0.000611
           15              H       2.369725       8.523622       5.469200       0.145066       0.971257 0.74392068E+01  0.72891427E+02                                 1.722342                            1.671512      -1.308299       2.272110                    0.993399       3.717639      10.963959       0.443846       1.408392      -0.681003      -0.018591       0.023381       0.010028       0.031510      -0.003853      -0.001733       0.002724       0.011194      -0.000246      -0.007387      -0.000266       0.007652              1.750235       1.803919      -0.507271      -0.027164       1.935576       0.129071       1.511210           0.000151
           16              H      10.920112       3.813138       6.214399       0.253954       0.691421 0.46400447E+01  0.40543999E+02                                 1.395701                            1.338528      -1.001885       2.468760                    0.999028       3.014955       8.492326       0.484103       1.447984      -0.673959      -0.011622      -0.029291      -0.012326       0.033837       0.001273       0.003254      -0.008718      -0.008884       0.020535      -0.009884      -0.003414       0.013298              1.440361       1.548908       0.406958       0.119712       1.521308       0.075826       1.250866           0.000777
           17              H      -0.299412       3.725734       7.028679       0.125909       1.036213 0.77714129E+01  0.75110597E+02                                 1.648761                            1.594139      -0.711458       2.540023                    0.999673       3.297616       8.912532       0.516798       1.226263      -0.722564       0.020800      -0.007953      -0.019575       0.029649      -0.004826       0.001282       0.004229       0.012654       0.020755      -0.012425       0.004493       0.007932              1.669150       2.078533      -0.246734      -0.244097       1.435321       0.087352       1.493594           0.001827
           18              H      -1.443231       3.425065       8.061963       0.142882       1.133458 0.86663080E+01  0.85783157E+02                                 1.734094                            1.671670      -0.971371       2.430278                    0.997790       3.284175       8.884218       0.511729       1.209200      -0.727552      -0.013516      -0.017991       0.020347       0.030338       0.003462       0.003963      -0.010575       0.001264       0.018531      -0.012906      -0.000151       0.013057              1.750548       1.731026       0.329383      -0.203724       1.847932      -0.317691       1.672687          -0.000049
           19              H      -1.580489       4.632403       4.543214       0.144210       0.988205 0.73600302E+01  0.70547093E+02                                 1.638250                            1.583808      -0.665820       2.577143                    0.999927       3.231795       8.850503       0.499977       1.278075      -0.711344      -0.003707      -0.019765      -0.022755       0.030368       0.002581       0.000511       0.001975      -0.011125       0.014712      -0.008585       0.002164       0.006421              1.664212       1.409820       0.134382       0.133338       1.525285       0.343715       2.057532           0.000611
           20              H      -0.531540       5.339791       5.469200       0.145061       0.971291 0.74395393E+01  0.72895492E+02                                 1.722378                            1.671546      -1.308333       2.272088                    0.993398       3.717723      10.964264       0.443843       1.408386      -0.681004       0.029543       0.004409       0.010029       0.031509       0.006773       0.003227       0.000139       0.001075      -0.000249      -0.007386      -0.000266       0.007652              1.750273       2.342027       0.196633       0.125364       1.397550      -0.041013       1.511242           0.000151
           21              H       4.570568       0.290181       6.214399       0.253953       0.691419 0.46400299E+01  0.40543852E+02                                 1.395702                            1.338529      -1.001878       2.468763                    0.999028       3.014943       8.492301       0.484101       1.447991      -0.673958      -0.019555       0.024711      -0.012326       0.033838      -0.004484      -0.009177       0.001540       0.002236       0.020534      -0.009884      -0.003413       0.013297              1.440361       1.175772      -0.191527       0.005811       1.894444      -0.141587       1.250867           0.000777
           22              H      -3.352064      10.050275       7.028679       0.125904       1.036255 0.77718138E+01  0.75115516E+02                                 1.648810                            1.594184      -0.711478       2.540010                    0.999673       3.297698       8.912845       0.516789       1.226269      -0.722562      -0.017286      -0.014038      -0.019574       0.029648       0.007893       0.003022      -0.003225       0.002030       0.020756      -0.012426       0.004493       0.007933              1.669200       1.809860       0.401907       0.197707       1.704105       0.167727       1.493636           0.001827
           23              H      -3.040541      11.191186       8.061963       0.142878       1.133484 0.86665566E+01  0.85786252E+02                                 1.734121                            1.671695      -0.971394       2.430264                    0.997789       3.284216       8.884368       0.511725       1.209202      -0.727552      -0.008821       0.020700       0.020348       0.030337      -0.001184      -0.011140       0.001855      -0.006630       0.018533      -0.012907      -0.000150       0.013057              1.750576       1.533473      -0.215317      -0.173271       2.045543       0.335287       1.672713          -0.000049
           24              H      -1.926327      10.706386       4.543214       0.144209       0.988198 0.73599515E+01  0.70546102E+02                                 1.638239                            1.583797      -0.665792       2.577156                    0.999927       3.231769       8.850397       0.499980       1.278072      -0.711345      -0.015262       0.013092      -0.022756       0.030368      -0.006108       0.001454      -0.001429       0.001090       0.014717      -0.008585       0.002165       0.006421              1.664201       1.380032      -0.117188       0.230996       1.555053      -0.287330       2.057517           0.000611
           25              H      -1.838185       9.444275       5.469200       0.145060       0.971285 0.74394802E+01  0.72894753E+02                                 1.722371                            1.671538      -1.308310       2.272099                    0.993399       3.717709      10.964203       0.443845       1.408385      -0.681004      -0.010952      -0.027790       0.010029       0.031509      -0.002920      -0.001494      -0.002864      -0.012270      -0.000246      -0.007387      -0.000265       0.007653              1.750265       1.463374       0.310652      -0.098200       2.276189      -0.088061       1.511234           0.000151
           26              H      -2.033980       4.103318       1.134701       0.253949       0.691434 0.46401525E+01  0.40545148E+02                                 1.395714                            1.338540      -1.001881       2.468757                    0.999028       3.014976       8.492388       0.484103       1.447977      -0.673960       0.031176      -0.004582       0.012325       0.033836      -0.003211      -0.005924       0.007177       0.006647       0.020534      -0.009883      -0.003415       0.013298              1.440374       1.880663       0.215434       0.125526       1.189583       0.065763       1.250878           0.000777
           27              H      10.379826       2.122165       0.320421       0.125907       1.036241 0.77716866E+01  0.75114004E+02                                 1.648799                            1.594174      -0.711479       2.540013                    0.999673       3.297673       8.912770       0.516789       1.226273      -0.722561      -0.003514      -0.021990       0.019574       0.029649       0.003067       0.004304      -0.001004      -0.014686       0.020756      -0.012426       0.004493       0.007933              1.669189       1.382473       0.155158      -0.046401       2.131468      -0.255080       1.493626           0.001826
           28              H      11.212122       2.962407      13.985337       0.142879       1.133482 0.86665372E+01  0.85786003E+02                                 1.734118                            1.671693      -0.971386       2.430268                    0.997789       3.284209       8.884343       0.511725       1.209201      -0.727552       0.022337       0.002710      -0.020348       0.030337       0.002279      -0.007176       0.008720       0.005366       0.018532      -0.012907      -0.000150       0.013057              1.750573       2.103992       0.114073      -0.377001       1.475018      -0.017586       1.672710          -0.000049
           29              H      10.235166       3.684945       2.805886       0.144211       0.988194 0.73599275E+01  0.70545872E+02                                 1.638240                            1.583798      -0.665803       2.577152                    0.999927       3.231774       8.850434       0.499978       1.278078      -0.711343       0.018969      -0.006673       0.022756       0.030368      -0.003527       0.001966      -0.000546       0.010033       0.014715      -0.008585       0.002164       0.006421              1.664202       1.612786       0.017192       0.364332       1.322301      -0.056384       2.057519           0.000611
           30              H       9.098075       3.130222       1.879900       0.145066       0.971263 0.74392686E+01  0.72892187E+02                                 1.722348                            1.671518      -1.308304       2.272107                    0.993399       3.717659      10.964031       0.443846       1.408391      -0.681003      -0.018591      -0.023381      -0.010029       0.031510       0.003853       0.001733       0.002724       0.011194      -0.000245      -0.007387      -0.000265       0.007652              1.750242       1.803927       0.507273       0.027164       1.935583       0.129072       1.511216           0.000151
           31              H       4.191762       7.840706       1.134701       0.253955       0.691414 0.46399790E+01  0.40543264E+02                                 1.395689                            1.338517      -1.001886       2.468760                    0.999028       3.014926       8.492216       0.484106       1.447982      -0.673960      -0.011622       0.029291       0.012326       0.033838      -0.001273      -0.003254      -0.008718      -0.008885       0.020535      -0.009883      -0.003414       0.013297              1.440349       1.548894      -0.406952      -0.119711       1.521294       0.075825       1.250857           0.000777
           32              H       6.428938       7.928110       0.320421       0.125909       1.036211 0.77713830E+01  0.75110172E+02                                 1.648751                            1.594131      -0.711453       2.540026                    0.999673       3.297611       8.912486       0.516803       1.226255      -0.722565       0.020800       0.007953       0.019575       0.029649       0.004826      -0.001282       0.004229       0.012653       0.020755      -0.012425       0.004492       0.007933              1.669140       2.078520       0.246733       0.244094       1.435314       0.087351       1.493586           0.001826
           33              H       5.285119       8.228779      13.985337       0.142883       1.133438 0.86661049E+01  0.85780582E+02                                 1.734068                            1.671647      -0.971364       2.430281                    0.997790       3.284140       8.884073       0.511735       1.209195      -0.727554      -0.013516       0.017992      -0.020347       0.030338      -0.003462      -0.003963      -0.010575       0.001263       0.018530      -0.012906      -0.000151       0.013057              1.750522       1.731000      -0.329375       0.203720       1.847903      -0.317684       1.672662          -0.000049
           34              H       5.147861       7.021441       2.805886       0.144210       0.988201 0.73599906E+01  0.70546578E+02                                 1.638243                            1.583800      -0.665822       2.577142                    0.999927       3.231782       8.850442       0.499980       1.278071      -0.711345      -0.003707       0.019766       0.022755       0.030368      -0.002581      -0.000512       0.001975      -0.011127       0.014711      -0.008585       0.002164       0.006422              1.664204       1.409814      -0.134381      -0.133337       1.525278       0.343713       2.057521           0.000611
           35              H       6.196810       6.314053       1.879900       0.145061       0.971287 0.74395050E+01  0.72895078E+02                                 1.722375                            1.671543      -1.308334       2.272088                    0.993398       3.717715      10.964237       0.443843       1.408388      -0.681004       0.029543      -0.004409      -0.010030       0.031509      -0.006773      -0.003227       0.000139       0.001075      -0.000249      -0.007386      -0.000266       0.007653              1.750270       2.342023      -0.196632      -0.125364       1.397548      -0.041013       1.511239           0.000151
           36              H      -2.157782      11.363663       1.134701       0.253952       0.691427 0.46400892E+01  0.40544464E+02                                 1.395706                            1.338532      -1.001880       2.468762                    0.999028       3.014959       8.492331       0.484104       1.447979      -0.673960      -0.019555      -0.024711       0.012326       0.033838       0.004484       0.009177       0.001540       0.002235       0.020534      -0.009884      -0.003413       0.013297              1.440366       1.175775       0.191529      -0.005811       1.894451      -0.141588       1.250870           0.000777
           37              H       3.376286       1.603569       0.320421       0.125905       1.036230 0.77715726E+01  0.75112506E+02                                 1.648776                            1.594153      -0.711463       2.540018                    0.999673       3.297646       8.912627       0.516797       1.226260      -0.722564      -0.017286       0.014038       0.019574       0.029648      -0.007893      -0.003022      -0.003225       0.002032       0.020756      -0.012426       0.004493       0.007933              1.669165       1.809820      -0.401893      -0.197700       1.704069       0.167721       1.493607           0.001827
           38              H       3.687809       0.462658      13.985337       0.142879       1.133474 0.86664642E+01  0.85785092E+02                                 1.734110                            1.671685      -0.971379       2.430271                    0.997789       3.284202       8.884312       0.511727       1.209200      -0.727553      -0.008822      -0.020700      -0.020348       0.030337       0.001184       0.011140       0.001854      -0.006629       0.018532      -0.012906      -0.000150       0.013057              1.750565       1.533464       0.215316       0.173269       2.045528       0.335282       1.672702          -0.000049
           39              H       4.802023       0.947458       2.805886       0.144210       0.988198 0.73599477E+01  0.70546029E+02                                 1.638236                            1.583794      -0.665790       2.577157                    0.999927       3.231767       8.850378       0.499982       1.278067      -0.711346      -0.015262      -0.013091       0.022756       0.030367       0.006108      -0.001454      -0.001429       0.001090       0.014716      -0.008585       0.002164       0.006421              1.664197       1.380030       0.117188      -0.230995       1.555050      -0.287328       2.057512           0.000611
           40              H       4.890165       2.209569       1.879900       0.145061       0.971282 0.74394461E+01  0.72894319E+02                                 1.722365                            1.671534      -1.308301       2.272104                    0.993399       3.717696      10.964149       0.443846       1.408383      -0.681005      -0.010953       0.027790      -0.010029       0.031509       0.002920       0.001493      -0.002863      -0.012269      -0.000246      -0.007387      -0.000265       0.007652              1.750260       1.463370      -0.310650       0.098199       2.276181      -0.088060       1.511229           0.000151
           41              H       2.033980       4.103318       8.483801       0.253949       0.691432 0.46401265E+01  0.40544805E+02                                 1.395703                            1.338530      -1.001879       2.468757                    0.999028       3.014955       8.492276       0.484109       1.447963      -0.673963      -0.031176      -0.004582       0.012325       0.033836       0.003211       0.005923       0.007176       0.006647       0.020534      -0.009883      -0.003415       0.013298              1.440363       1.880646      -0.215430      -0.125524       1.189573       0.065761       1.250868           0.000777
           42              H       3.076874       2.122165       7.669521       0.125908       1.036214 0.77714067E+01  0.75110436E+02                                 1.648753                            1.594132      -0.711460       2.540023                    0.999673       3.297612       8.912482       0.516804       1.226253      -0.722566       0.003514      -0.021990       0.019574       0.029649      -0.003066      -0.004304      -0.001004      -0.014685       0.020756      -0.012425       0.004492       0.007933              1.669141       1.382438      -0.155151       0.046399       2.131400      -0.255069       1.493586           0.001826
           43              H       2.244578       2.962407       6.636237       0.142880       1.133449 0.86662115E+01  0.85781867E+02                                 1.734077                            1.671655      -0.971364       2.430279                    0.997790       3.284155       8.884114       0.511735       1.209192      -0.727555      -0.022338       0.002709      -0.020348       0.030337      -0.002278       0.007177       0.008720       0.005365       0.018530      -0.012906      -0.000151       0.013057              1.750531       2.103935      -0.114068       0.376987       1.474985      -0.017584       1.672671          -0.000049
           44              H       3.221534       3.684945      10.154986       0.144210       0.988192 0.73598929E+01  0.70545386E+02                                 1.638231                            1.583789      -0.665804       2.577151                    0.999927       3.231760       8.850357       0.499982       1.278069      -0.711345      -0.018970      -0.006674       0.022756       0.030368       0.003527      -0.001966      -0.000546       0.010033       0.014714      -0.008585       0.002163       0.006422              1.664192       1.612777      -0.017192      -0.364329       1.322294      -0.056383       2.057505           0.000611
           45              H       4.358625       3.130222       9.229000       0.145066       0.971257 0.74392055E+01  0.72891412E+02                                 1.722341                            1.671512      -1.308299       2.272110                    0.993399       3.717639      10.963959       0.443846       1.408392      -0.681003       0.018591      -0.023381      -0.010028       0.031510      -0.003853      -0.001733       0.002724       0.011194      -0.000246      -0.007387      -0.000266       0.007652              1.750235       1.803919      -0.507270      -0.027164       1.935575       0.129071       1.511210           0.000151
           46              H      -4.191762       7.840706       8.483801       0.253954       0.691421 0.46400454E+01  0.40544005E+02                                 1.395701                            1.338527      -1.001885       2.468760                    0.999028       3.014955       8.492325       0.484103       1.447983      -0.673959       0.011622       0.029291       0.012326       0.033837       0.001273       0.003254      -0.008718      -0.008884       0.020535      -0.009884      -0.003414       0.013298              1.440361       1.548908       0.406958       0.119712       1.521308       0.075826       1.250866           0.000777
           47              H       7.027762       7.928110       7.669521       0.125909       1.036213 0.77714117E+01  0.75110580E+02                                 1.648760                            1.594139      -0.711458       2.540023                    0.999673       3.297616       8.912531       0.516798       1.226263      -0.722564      -0.020800       0.007953       0.019575       0.029649      -0.004826       0.001282       0.004229       0.012654       0.020755      -0.012425       0.004493       0.007932              1.669149       2.078533      -0.246734      -0.244097       1.435320       0.087352       1.493594           0.001827
           48              H       8.171581       8.228779       6.636237       0.142882       1.133457 0.86663001E+01  0.85783053E+02                                 1.734092                            1.671669      -0.971370       2.430278                    0.997790       3.284174       8.884212       0.511729       1.209200      -0.727553       0.013516       0.017991      -0.020347       0.030338       0.003462       0.003963      -0.010575       0.001264       0.018531      -0.012906      -0.000151       0.013057              1.750547       1.731025       0.329382      -0.203724       1.847931      -0.317691       1.672685          -0.000049
           49              H       8.308839       7.021441      10.154986       0.144211       0.988205 0.73600296E+01  0.70547082E+02                                 1.638250                            1.583807      -0.665820       2.577143                    0.999927       3.231795       8.850501       0.499977       1.278074      -0.711344       0.003707       0.019765       0.022755       0.030368       0.002581       0.000511       0.001975      -0.011125       0.014712      -0.008585       0.002164       0.006421              1.664212       1.409820       0.134382       0.133338       1.525284       0.343715       2.057531           0.000612
           50              H       7.259890       6.314053       9.229000       0.145061       0.971291 0.74395400E+01  0.72895499E+02                                 1.722378                            1.671546      -1.308333       2.272088                    0.993398       3.717723      10.964263       0.443843       1.408386      -0.681004      -0.029543      -0.004409      -0.010029       0.031509       0.006773       0.003227       0.000139       0.001075      -0.000249      -0.007386      -0.000266       0.007652              1.750273       2.342027       0.196633       0.125364       1.397550      -0.041013       1.511242           0.000151
           51              H       2.157782      11.363663       8.483801       0.253953       0.691419 0.46400330E+01  0.40543884E+02                                 1.395702                            1.338529      -1.001878       2.468763                    0.999028       3.014944       8.492303       0.484101       1.447990      -0.673958       0.019555      -0.024711       0.012326       0.033838      -0.004484      -0.009177       0.001540       0.002236       0.020534      -0.009884      -0.003413       0.013297              1.440361       1.175772      -0.191527       0.005811       1.894445      -0.141587       1.250867           0.000777
           52              H      10.080414       1.603569       7.669521       0.125904       1.036254 0.77718135E+01  0.75115519E+02                                 1.648810                            1.594185      -0.711478       2.540010                    0.999673       3.297698       8.912848       0.516788       1.226270      -0.722562       0.017286       0.014038       0.019574       0.029648       0.007893       0.003022      -0.003225       0.002030       0.020756      -0.012426       0.004493       0.007933              1.669201       1.809860       0.401907       0.197707       1.704106       0.167727       1.493636           0.001827
           53              H       9.768891       0.462658       6.636237       0.142878       1.133483 0.86665457E+01  0.85786110E+02                                 1.734119                            1.671693      -0.971393       2.430265                    0.997789       3.284215       8.884361       0.511725       1.209201      -0.727552       0.008821      -0.020700      -0.020348       0.030337      -0.001184      -0.011140       0.001855      -0.006630       0.018533      -0.012907      -0.000150       0.013057              1.750574       1.533471      -0.215317      -0.173270       2.045540       0.335286       1.672711          -0.000049
           54              H       8.654677       0.947458      10.154986       0.144210       0.988197 0.73599474E+01  0.70546058E+02                                 1.638239                            1.583797      -0.665792       2.577156                    0.999927       3.231768       8.850396       0.499980       1.278072      -0.711345       0.015262      -0.013092       0.022756       0.030367      -0.006108       0.001454      -0.001429       0.001090       0.014717      -0.008585       0.002165       0.006421              1.664201       1.380032      -0.117188       0.230996       1.555053      -0.287330       2.057517           0.000611
           55              H       8.566535       2.209569       9.229000       0.145060       0.971285 0.74394826E+01  0.72894784E+02                                 1.722371                            1.671539      -1.308310       2.272099                    0.993399       3.717710      10.964207       0.443845       1.408385      -0.681004       0.010952       0.027790      -0.010029       0.031509      -0.002920      -0.001494      -0.002864      -0.012270      -0.000246      -0.007387      -0.000265       0.007653              1.750266       1.463374       0.310652      -0.098200       2.276189      -0.088061       1.511234           0.000151
           56              H       8.762330       7.550526      13.563499       0.253949       0.691434 0.46401560E+01  0.40545185E+02                                 1.395714                            1.338540      -1.001881       2.468756                    0.999028       3.014977       8.492391       0.484103       1.447977      -0.673960      -0.031176       0.004582      -0.012325       0.033836      -0.003211      -0.005924       0.007177       0.006647       0.020534      -0.009883      -0.003415       0.013298              1.440375       1.880663       0.215434       0.125526       1.189583       0.065763       1.250878           0.000777
           57              H      -3.651476       9.531679      14.377779       0.125907       1.036241 0.77716868E+01  0.75114008E+02                                 1.648799                            1.594174      -0.711479       2.540013                    0.999673       3.297673       8.912771       0.516789       1.226274      -0.722561       0.003514       0.021990      -0.019574       0.029649       0.003067       0.004304      -0.001004      -0.014686       0.020756      -0.012426       0.004493       0.007933              1.669189       1.382474       0.155159      -0.046401       2.131468      -0.255080       1.493626           0.001826
           58              H      -4.483772       8.691437       0.712863       0.142879       1.133480 0.86665237E+01  0.85785832E+02                                 1.734116                            1.671691      -0.971385       2.430268                    0.997789       3.284208       8.884337       0.511726       1.209200      -0.727552      -0.022337      -0.002710       0.020348       0.030337       0.002279      -0.007176       0.008720       0.005366       0.018532      -0.012907      -0.000150       0.013057              1.750571       2.103989       0.114073      -0.377000       1.475017      -0.017586       1.672709          -0.000049
           59              H      -3.506816       7.968899      11.892314       0.144211       0.988194 0.73599223E+01  0.70545808E+02                                 1.638240                            1.583797      -0.665803       2.577152                    0.999927       3.231773       8.850430       0.499978       1.278078      -0.711343      -0.018969       0.006673      -0.022756       0.030368      -0.003527       0.001966      -0.000546       0.010033       0.014715      -0.008585       0.002164       0.006421              1.664201       1.612786       0.017192       0.364332       1.322300      -0.056383       2.057518           0.000611
           60              H      -2.369725       8.523622      12.818300       0.145066       0.971263 0.74392643E+01  0.72892133E+02                                 1.722347                            1.671517      -1.308303       2.272107                    0.993399       3.717658      10.964026       0.443846       1.408390      -0.681004       0.018591       0.023381       0.010029       0.031510       0.003853       0.001733       0.002724       0.011194      -0.000245      -0.007387      -0.000265       0.007652              1.750241       1.803926       0.507273       0.027164       1.935582       0.129072       1.511215           0.000151
           61              H       2.536588       3.813138      13.563499       0.253955       0.691414 0.46399783E+01  0.40543258E+02                                 1.395690                            1.338517      -1.001887       2.468760                    0.999028       3.014926       8.492217       0.484106       1.447982      -0.673959       0.011622      -0.029291      -0.012326       0.033838      -0.001273      -0.003254      -0.008718      -0.008885       0.020535      -0.009883      -0.003414       0.013297              1.440349       1.548895      -0.406952      -0.119711       1.521294       0.075825       1.250857           0.000777
           62              H       0.299412       3.725734      14.377779       0.125908       1.036211 0.77713880E+01  0.75110232E+02                                 1.648752                            1.594131      -0.711453       2.540025                    0.999673       3.297612       8.912489       0.516803       1.226255      -0.722565      -0.020800      -0.007953      -0.019575       0.029649       0.004826      -0.001282       0.004229       0.012653       0.020755      -0.012425       0.004492       0.007933              1.669141       2.078521       0.246733       0.244094       1.435314       0.087351       1.493587           0.001826
           63              H       1.443231       3.425065       0.712863       0.142883       1.133437 0.86660973E+01  0.85780485E+02                                 1.734067                            1.671646      -0.971363       2.430282                    0.997790       3.284139       8.884068       0.511735       1.209195      -0.727554       0.013516      -0.017992       0.020347       0.030338      -0.003462      -0.003963      -0.010575       0.001263       0.018530      -0.012906      -0.000151       0.013057              1.750521       1.730999      -0.329374       0.203720       1.847902      -0.317684       1.672662          -0.000049
           64              H       1.580489       4.632403      11.892314       0.144210       0.988201 0.73599861E+01  0.70546530E+02                                 1.638243                            1.583800      -0.665822       2.577142                    0.999927       3.231781       8.850441       0.499980       1.278072      -0.711345       0.003707      -0.019766      -0.022755       0.030368      -0.002581      -0.000512       0.001975      -0.011127       0.014711      -0.008585       0.002164       0.006422              1.664204       1.409814      -0.134381      -0.133337       1.525278       0.343713       2.057521           0.000611
           65              H       0.531540       5.339791      12.818300       0.145061       0.971287 0.74395053E+01  0.72895078E+02                                 1.722374                            1.671542      -1.308334       2.272088                    0.993398       3.717715      10.964235       0.443844       1.408387      -0.681004      -0.029543       0.004409       0.010030       0.031509      -0.006773      -0.003227       0.000139       0.001075      -0.000249      -0.007386      -0.000266       0.007653              1.750269       2.342022      -0.196632      -0.125364       1.397547      -0.041013       1.511238           0.000151
           66              H       8.886132       0.290181      13.563499       0.253952       0.691427 0.46400892E+01  0.40544464E+02                                 1.395706                            1.338532      -1.001880       2.468762                    0.999028       3.014959       8.492331       0.484104       1.447979      -0.673960       0.019555       0.024711      -0.012326       0.033838       0.004484       0.009177       0.001540       0.002235       0.020534      -0.009884      -0.003413       0.013297              1.440366       1.175775       0.191529      -0.005811       1.894451      -0.141588       1.250870           0.000777
           67              H       3.352064      10.050275      14.377779       0.125905       1.036230 0.77715712E+01  0.75112488E+02                                 1.648776                            1.594153      -0.711463       2.540018                    0.999673       3.297646       8.912626       0.516797       1.226260      -0.722564       0.017286      -0.014038      -0.019574       0.029648      -0.007893      -0.003022      -0.003225       0.002032       0.020756      -0.012426       0.004493       0.007933              1.669165       1.809819      -0.401893      -0.197700       1.704069       0.167721       1.493607           0.001826
           68              H       3.040541      11.191186       0.712863       0.142879       1.133473 0.86664558E+01  0.85784981E+02                                 1.734108                            1.671683      -0.971378       2.430271                    0.997789       3.284201       8.884305       0.511727       1.209199      -0.727553       0.008821       0.020699       0.020348       0.030337       0.001184       0.011140       0.001854      -0.006629       0.018532      -0.012906      -0.000150       0.013057              1.750563       1.533463       0.215315       0.173269       2.045526       0.335281       1.672700          -0.000049
           69              H       1.926327      10.706386      11.892314       0.144210       0.988197 0.73599466E+01  0.70546014E+02                                 1.638235                            1.583793      -0.665790       2.577157                    0.999927       3.231767       8.850377       0.499982       1.278067      -0.711346       0.015262       0.013091      -0.022756       0.030367       0.006108      -0.001454      -0.001429       0.001090       0.014716      -0.008585       0.002164       0.006421              1.664197       1.380029       0.117187      -0.230995       1.555050      -0.287328       2.057511           0.000611
           70              H       1.838185       9.444275      12.818300       0.145061       0.971282 0.74394440E+01  0.72894295E+02                                 1.722365                            1.671534      -1.308301       2.272104                    0.993399       3.717696      10.964150       0.443846       1.408384      -0.681005       0.010952      -0.027790       0.010029       0.031509       0.002920       0.001493      -0.002863      -0.012269      -0.000246      -0.007387      -0.000265       0.007652              1.750260       1.463370      -0.310650       0.098199       2.276180      -0.088060       1.511229           0.000151
           71              C       2.449792       8.487495       8.341228       0.650762      19.902853 0.24459915E+03  0.50701410E+04                                 6.947128                            5.684647      -0.196555       2.004054                    0.999346      22.229649      63.613527       0.596428       0.495431      -1.000924      -0.029148      -0.017454       0.012201       0.036099      -0.039727       0.073283      -0.043035       0.010306       0.085656      -0.066953      -0.044476       0.111429              7.655841       7.326572      -0.636222      -2.909841       8.264745       2.256895       7.376207           0.001085
           72              C       3.700592       8.679783       7.490203      -0.228479      25.922158 0.40699245E+03  0.94321723E+04                                 7.590482                            6.660581       0.045262       2.010864                    0.998536      29.164137      83.832112       0.646564       0.408761      -1.066847       0.004722      -0.080764      -0.073520       0.109317      -0.009328       0.010996       0.051171      -0.054210       0.090310      -0.051843      -0.021248       0.073091              8.094888       8.189779      -1.099658      -1.345696       7.997808       1.160613       8.097078           0.000519
           73              C       2.956437       7.766122       5.316339      -0.244035      25.749885 0.42304208E+03  0.99268154E+04                                 7.641329                            6.852087      -0.181648       1.943801                    0.996765      29.503366      86.110999       0.627172       0.416192      -1.059118       0.070099      -0.005222       0.087901       0.112551      -0.021456       0.031777       0.002328       0.061695       0.124213      -0.059810      -0.002187       0.061997              8.044367       7.787186      -0.242643       1.660887       6.986351       0.405895       9.359563           0.000794
           74              C       2.120103       6.543633       5.019435       0.683977      19.712010 0.22424395E+03  0.45290702E+04                                 6.795772                            5.396880       0.044795       2.098701                    0.999706      20.989288      58.472990       0.622618       0.487075      -1.009465      -0.034596      -0.049884      -0.021516       0.064407      -0.033476      -0.076663       0.047984       0.054508      -0.027139      -0.076754      -0.037029       0.113783              7.555636       6.706694       0.078624       3.400652       6.691899      -1.467270       9.268314           0.001100
           75              C      -0.602860       5.288514       8.341228       0.650755      19.902845 0.24459908E+03  0.50701364E+04                                 6.947120                            5.684639      -0.196666       2.004021                    0.999346      22.229543      63.613080       0.596429       0.495430      -1.000925      -0.000539       0.033976       0.012207       0.036106       0.024329      -0.073898      -0.041930       0.063638       0.085653      -0.066927      -0.044480       0.111408              7.655842       8.581167      -0.088077       3.409473       7.010129       1.391591       7.376229           0.001085
           76              C      -1.061734       4.109145       7.490203      -0.228486      25.922415 0.40699733E+03  0.94323182E+04                                 7.590538                            6.660623       0.045250       2.010857                    0.998536      29.164377      83.833068       0.646561       0.408761      -1.066847      -0.072308       0.036291      -0.073524       0.109322      -0.018809       0.038814      -0.035106       0.043258       0.090305      -0.051839      -0.021247       0.073086              8.094954       8.998205       0.632975       1.677990       7.189506       0.585105       8.097151           0.000519
           77              C      -1.480910       5.210434       5.316339      -0.244041      25.750150 0.42304687E+03  0.99269647E+04                                 7.641395                            6.852132      -0.181677       1.943788                    0.996765      29.503673      86.112304       0.627168       0.416192      -1.059117      -0.039574      -0.058099       0.087902       0.112554       0.037444      -0.013867      -0.028686       0.006313       0.124201      -0.059811      -0.002184       0.061994              8.044445       7.396761       0.468107      -0.478936       7.376909      -1.641361       9.359666           0.000795
           78              C      -2.121449       6.545964       5.019435       0.683987      19.711612 0.22423889E+03  0.45289466E+04                                 6.795694                            5.396825       0.044818       2.098712                    0.999706      20.989150      58.472642       0.622620       0.487076      -1.009463      -0.025903       0.054908      -0.021519       0.064412       0.040340       0.079886       0.042399       0.030721      -0.027139      -0.076754      -0.037027       0.113780              7.555543       6.627449      -0.032939      -2.970975       6.770996      -2.211346       9.268183           0.001101
           79              C      -1.846932       9.531679       8.341228       0.650762      19.902773 0.24459789E+03  0.50701123E+04                                 6.947114                            5.684632      -0.196582       2.004043                    0.999346      22.229715      63.613863       0.596428       0.495431      -1.000923       0.029688      -0.016512       0.012209       0.036099       0.015401       0.000629       0.084983      -0.073959       0.085669      -0.066953      -0.044477       0.111430              7.655829       7.479178       0.724352      -0.499622       8.112107      -3.648450       7.376202           0.001085
           80              C      -2.638859      10.518760       7.490203      -0.228480      25.922330 0.40699554E+03  0.94322717E+04                                 7.590521                            6.660603       0.045240       2.010854                    0.998536      29.164405      83.833281       0.646563       0.408760      -1.066846       0.067585       0.044472      -0.073519       0.109319       0.028140      -0.049812      -0.016061       0.010940       0.090319      -0.051846      -0.021244       0.073090              8.094936       7.093499       0.466717      -0.332277       9.094185      -1.745710       8.097123           0.000519
           81              C      -1.475527      10.331133       5.316339      -0.244034      25.749915 0.42304180E+03  0.99268042E+04                                 7.641316                            6.852066      -0.181630       1.943807                    0.996765      29.503383      86.110940       0.627175       0.416189      -1.059120      -0.030526       0.063318       0.087898       0.112548      -0.015987      -0.017913       0.026357      -0.068021       0.124227      -0.059820      -0.002185       0.062005              8.044355       6.976411      -0.225451      -1.181972       7.797111       1.235419       9.359544           0.000794
           82              C       0.001346      10.218090       5.019435       0.684017      19.710976 0.22423116E+03  0.45287514E+04                                 6.795574                            5.396752       0.044709       2.098686                    0.999706      20.988723      58.471204       0.622620       0.487080      -1.009461       0.060505      -0.005024      -0.021531       0.064418      -0.006866      -0.003225      -0.090384      -0.085230      -0.027136      -0.076755      -0.037026       0.113781              7.555386       6.763544      -0.045685      -0.429592       6.634675       3.678495       9.267940           0.001101
           83              C       9.178142       3.166349      13.706072       0.650763      19.902852 0.24459909E+03  0.50701418E+04                                 6.947138                            5.684653      -0.196560       2.004052                    0.999346      22.229676      63.613706       0.596426       0.495432      -1.000923      -0.029148       0.017454      -0.012201       0.036099       0.039727      -0.073284      -0.043035       0.010306       0.085657      -0.066953      -0.044476       0.111430              7.655854       7.326593       0.636221       2.909855       8.264748       2.256894       7.376222           0.001085
           84              C      10.428942       2.974061      14.557097      -0.228479      25.922272 0.40699437E+03  0.94322378E+04                                 7.590515                            6.660599       0.045243       2.010857                    0.998536      29.164329      83.833040       0.646562       0.408761      -1.066846       0.004721       0.080765       0.073520       0.109318       0.009332      -0.010996       0.051171      -0.054209       0.090314      -0.051845      -0.021246       0.073091              8.094928       8.189813       1.099665       1.345691       7.997855       1.160608       8.097116           0.000519
           85              C       9.684787       3.887722       2.032761      -0.244036      25.750009 0.42304457E+03  0.99268892E+04                                 7.641346                            6.852099      -0.181656       1.943798                    0.996765      29.503489      86.111445       0.627172       0.416191      -1.059119       0.070099       0.005222      -0.087902       0.112551       0.021457      -0.031777       0.002328       0.061695       0.124215      -0.059811      -0.002187       0.061998              8.044387       7.787201       0.242641      -1.660894       6.986364       0.405900       9.359595           0.000794
           86              C       8.848453       5.110211       2.329665       0.683977      19.712019 0.22424400E+03  0.45290723E+04                                 6.795779                            5.396884       0.044795       2.098700                    0.999706      20.989306      58.473089       0.622617       0.487076      -1.009464      -0.034596       0.049884       0.021516       0.064407       0.033476       0.076663       0.047984       0.054508      -0.027138      -0.076754      -0.037030       0.113783              7.555645       6.706699      -0.078626      -3.400657       6.691909      -1.467271       9.268326           0.001101
           87              C       6.125490       6.365330      13.706072       0.650755      19.902829 0.24459890E+03  0.50701317E+04                                 6.947117                            5.684637      -0.196663       2.004022                    0.999346      22.229537      63.613062       0.596429       0.495430      -1.000925      -0.000539      -0.033976      -0.012207       0.036106      -0.024330       0.073898      -0.041930       0.063638       0.085652      -0.066927      -0.044481       0.111408              7.655837       8.581168       0.088083      -3.409470       7.010121       1.391584       7.376223           0.001085
           88              C       5.666616       7.544699      14.557097      -0.228485      25.922360 0.40699642E+03  0.94322879E+04                                 7.590523                            6.660614       0.045255       2.010859                    0.998536      29.164289      83.832668       0.646562       0.408761      -1.066847      -0.072308      -0.036290       0.073524       0.109322       0.018808      -0.038814      -0.035106       0.043254       0.090302      -0.051837      -0.021248       0.073085              8.094937       8.998191      -0.632969      -1.677992       7.189488       0.585109       8.097131           0.000519
           89              C       5.247440       6.443410       2.032761      -0.244040      25.750100 0.42304603E+03  0.99269391E+04                                 7.641386                            6.852126      -0.181679       1.943788                    0.996765      29.503616      86.112088       0.627168       0.416193      -1.059117      -0.039574       0.058099      -0.087902       0.112554      -0.037444       0.013867      -0.028685       0.006311       0.124200      -0.059810      -0.002183       0.061993              8.044434       7.396757      -0.468104       0.478933       7.376897      -1.641356       9.359647           0.000794
           90              C       4.606901       5.107880       2.329665       0.683986      19.711617 0.22423901E+03  0.45289490E+04                                 6.795693                            5.396825       0.044823       2.098714                    0.999706      20.989147      58.472608       0.622620       0.487076      -1.009464      -0.025903      -0.054908       0.021519       0.064412      -0.040340      -0.079886       0.042399       0.030721      -0.027139      -0.076754      -0.037027       0.113781              7.555540       6.627451       0.032938       2.970974       6.770991      -2.211344       9.268177           0.001101
           91              C       4.881418       2.122165      13.706072       0.650762      19.902791 0.24459813E+03  0.50701173E+04                                 6.947111                            5.684630      -0.196585       2.004042                    0.999346      22.229707      63.613781       0.596429       0.495430      -1.000924       0.029688       0.016512      -0.012209       0.036099      -0.015401      -0.000629       0.084983      -0.073958       0.085670      -0.066953      -0.044477       0.111430              7.655826       7.479173      -0.724354       0.499626       8.112107      -3.648448       7.376197           0.001086
           92              C       4.089491       1.135084      14.557097      -0.228482      25.922330 0.40699570E+03  0.94322725E+04                                 7.590520                            6.660607       0.045249       2.010856                    0.998536      29.164359      83.833026       0.646563       0.408761      -1.066847       0.067584      -0.044471       0.073520       0.109318      -0.028141       0.049812      -0.016061       0.010946       0.090319      -0.051846      -0.021245       0.073091              8.094932       7.093490      -0.466705       0.332283       9.094186      -1.745721       8.097121           0.000519
           93              C       5.252823       1.322711       2.032761      -0.244036      25.749892 0.42304127E+03  0.99267904E+04                                 7.641323                            6.852073      -0.181624       1.943808                    0.996766      29.503365      86.110932       0.627173       0.416191      -1.059119      -0.030526      -0.063318      -0.087898       0.112548       0.015987       0.017913       0.026357      -0.068020       0.124225      -0.059819      -0.002186       0.062005              8.044364       6.976420       0.225456       1.181973       7.797121       1.235427       9.359550           0.000794
           94              C       6.729696       1.435754       2.329665       0.684017      19.710966 0.22423100E+03  0.45287482E+04                                 6.795576                            5.396754       0.044696       2.098682                    0.999706      20.988722      58.471234       0.622620       0.487081      -1.009461       0.060505       0.005024       0.021531       0.064418       0.006866       0.003225      -0.090384      -0.085230      -0.027137      -0.076755      -0.037026       0.113781              7.555389       6.763545       0.045690       0.429594       6.634678       3.678496       9.267944           0.001101
           95              C       4.278558       3.166349       6.356972       0.650762      19.902857 0.24459927E+03  0.50701440E+04                                 6.947129                            5.684648      -0.196555       2.004054                    0.999346      22.229650      63.613529       0.596428       0.495431      -1.000924       0.029148       0.017454      -0.012201       0.036099      -0.039727       0.073283      -0.043035       0.010306       0.085656      -0.066953      -0.044476       0.111429              7.655842       7.326571      -0.636223      -2.909839       8.264747       2.256896       7.376206           0.001085
           96              C       3.027757       2.974061       7.207997      -0.228479      25.922153 0.40699245E+03  0.94321726E+04                                 7.590482                            6.660582       0.045262       2.010863                    0.998536      29.164142      83.832132       0.646564       0.408761      -1.066847      -0.004722       0.080764       0.073520       0.109317      -0.009328       0.010996       0.051171      -0.054210       0.090310      -0.051843      -0.021248       0.073091              8.094887       8.189776      -1.099659      -1.345690       7.997810       1.160613       8.097076           0.000519
           97              C       3.771913       3.887722       9.381861      -0.244035      25.749891 0.42304221E+03  0.99268191E+04                                 7.641331                            6.852088      -0.181648       1.943801                    0.996765      29.503370      86.111016       0.627171       0.416192      -1.059118      -0.070099       0.005222      -0.087901       0.112551      -0.021456       0.031777       0.002328       0.061695       0.124213      -0.059810      -0.002187       0.061997              8.044368       7.787189      -0.242643       1.660888       6.986352       0.405895       9.359564           0.000794
           98              C       4.608247       5.110211       9.678765       0.683977      19.712010 0.22424395E+03  0.45290701E+04                                 6.795772                            5.396880       0.044795       2.098701                    0.999706      20.989288      58.472989       0.622618       0.487075      -1.009465       0.034596       0.049884       0.021516       0.064407      -0.033476      -0.076663       0.047984       0.054508      -0.027139      -0.076754      -0.037029       0.113783              7.555636       6.706694       0.078624       3.400652       6.691899      -1.467269       9.268314           0.001100
           99              C       7.331210       6.365330       6.356972       0.650755      19.902845 0.24459908E+03  0.50701363E+04                                 6.947120                            5.684639      -0.196666       2.004021                    0.999346      22.229543      63.613079       0.596429       0.495430      -1.000925       0.000539      -0.033976      -0.012207       0.036106       0.024329      -0.073898      -0.041930       0.063638       0.085652      -0.066927      -0.044480       0.111408              7.655842       8.581167      -0.088077       3.409473       7.010129       1.391590       7.376229           0.001085
          100              C       7.790084       7.544699       7.207997      -0.228486      25.922418 0.40699740E+03  0.94323199E+04                                 7.590538                            6.660624       0.045250       2.010857                    0.998536      29.164378      83.833068       0.646561       0.408761      -1.066847       0.072308      -0.036291       0.073524       0.109322      -0.018809       0.038814      -0.035106       0.043258       0.090305      -0.051839      -0.021247       0.073086              8.094955       8.998206       0.632975       1.677991       7.189507       0.585105       8.097151           0.000519
          101              C       8.209260       6.443410       9.381861      -0.244041      25.750155 0.42304698E+03  0.99269679E+04                                 7.641396                            6.852133      -0.181677       1.943788                    0.996765      29.503677      86.112320       0.627168       0.416193      -1.059117       0.039574       0.058099      -0.087902       0.112554       0.037444      -0.013868      -0.028686       0.006313       0.124201      -0.059811      -0.002184       0.061994              8.044447       7.396762       0.468107      -0.478936       7.376910      -1.641362       9.359668           0.000795
          102              C       8.849799       5.107880       9.678765       0.683987      19.711612 0.22423889E+03  0.45289464E+04                                 6.795694                            5.396825       0.044818       2.098712                    0.999706      20.989150      58.472643       0.622620       0.487076      -1.009463       0.025903      -0.054908       0.021519       0.064412       0.040340       0.079886       0.042399       0.030721      -0.027139      -0.076754      -0.037027       0.113780              7.555543       6.627449      -0.032939      -2.970975       6.770996      -2.211345       9.268183           0.001101
          103              C       8.575282       2.122165       6.356972       0.650762      19.902774 0.24459789E+03  0.50701125E+04                                 6.947114                            5.684632      -0.196582       2.004043                    0.999346      22.229716      63.613867       0.596428       0.495431      -1.000923      -0.029688       0.016512      -0.012209       0.036099       0.015401       0.000629       0.084983      -0.073959       0.085669      -0.066953      -0.044477       0.111430              7.655829       7.479178       0.724352      -0.499622       8.112107      -3.648450       7.376203           0.001085
          104              C       9.367209       1.135084       7.207997      -0.228480      25.922336 0.40699566E+03  0.94322751E+04                                 7.590523                            6.660605       0.045240       2.010854                    0.998536      29.164408      83.833296       0.646563       0.408760      -1.066846      -0.067585      -0.044472       0.073520       0.109319       0.028140      -0.049812      -0.016061       0.010941       0.090319      -0.051846      -0.021244       0.073090              8.094937       7.093501       0.466718      -0.332277       9.094187      -1.745711       8.097125           0.000519
          105              C       8.203877       1.322711       9.381861      -0.244034      25.749920 0.42304193E+03  0.99268080E+04                                 7.641317                            6.852067      -0.181630       1.943807                    0.996765      29.503388      86.110964       0.627175       0.416189      -1.059120       0.030526      -0.063318      -0.087898       0.112548      -0.015987      -0.017913       0.026357      -0.068021       0.124227      -0.059820      -0.002185       0.062005              8.044357       6.976413      -0.225451      -1.181972       7.797113       1.235420       9.359546           0.000795
          106              C       6.727004       1.435754       9.678765       0.684017      19.710976 0.22423115E+03  0.45287512E+04                                 6.795574                            5.396752       0.044709       2.098686                    0.999706      20.988723      58.471206       0.622620       0.487080      -1.009461      -0.060505       0.005024       0.021531       0.064418      -0.006866      -0.003225      -0.090384      -0.085230      -0.027136      -0.076755      -0.037026       0.113781              7.555387       6.763544      -0.045685      -0.429592       6.634675       3.678495       9.267940           0.001101
          107              C      -2.449792       8.487495       0.992129       0.650763      19.902852 0.24459914E+03  0.50701429E+04                                 6.947138                            5.684653      -0.196560       2.004052                    0.999346      22.229677      63.613707       0.596426       0.495432      -1.000923       0.029149      -0.017454       0.012201       0.036099       0.039727      -0.073284      -0.043035       0.010306       0.085657      -0.066953      -0.044476       0.111430              7.655853       7.326587       0.636223       2.909851       8.264753       2.256897       7.376220           0.001085
          108              C      -3.700593       8.679783       0.141103      -0.228479      25.922264 0.40699437E+03  0.94322378E+04                                 7.590514                            6.660600       0.045243       2.010857                    0.998536      29.164329      83.833041       0.646562       0.408761      -1.066846      -0.004721      -0.080765      -0.073520       0.109318       0.009332      -0.010996       0.051171      -0.054209       0.090314      -0.051845      -0.021246       0.073091              8.094926       8.189807       1.099667       1.345685       7.997857       1.160609       8.097115           0.000519
          109              C      -2.956437       7.766122      12.665439      -0.244036      25.750015 0.42304469E+03  0.99268926E+04                                 7.641348                            6.852100      -0.181656       1.943798                    0.996765      29.503492      86.111456       0.627172       0.416191      -1.059119      -0.070099      -0.005222       0.087902       0.112551       0.021457      -0.031777       0.002328       0.061695       0.124215      -0.059811      -0.002187       0.061998              8.044388       7.787204       0.242640      -1.660896       6.986365       0.405900       9.359597           0.000794
          110              C      -2.120103       6.543633      12.368535       0.683977      19.712021 0.22424401E+03  0.45290727E+04                                 6.795779                            5.396884       0.044794       2.098700                    0.999706      20.989307      58.473091       0.622617       0.487076      -1.009464       0.034596      -0.049884      -0.021516       0.064407       0.033476       0.076663       0.047984       0.054508      -0.027138      -0.076754      -0.037030       0.113783              7.555645       6.706699      -0.078626      -3.400657       6.691908      -1.467271       9.268327           0.001101
          111              C       0.602860       5.288514       0.992129       0.650755      19.902827 0.24459885E+03  0.50701304E+04                                 6.947116                            5.684637      -0.196663       2.004022                    0.999346      22.229537      63.613060       0.596429       0.495430      -1.000925       0.000539       0.033976       0.012207       0.036106      -0.024330       0.073898      -0.041930       0.063638       0.085652      -0.066927      -0.044481       0.111408              7.655836       8.581170       0.088085      -3.409471       7.010117       1.391581       7.376223           0.001085
          112              C       1.061734       4.109145       0.141103      -0.228485      25.922361 0.40699649E+03  0.94322900E+04                                 7.590523                            6.660615       0.045255       2.010859                    0.998536      29.164288      83.832662       0.646562       0.408761      -1.066847       0.072308       0.036290      -0.073524       0.109322       0.018808      -0.038814      -0.035106       0.043254       0.090302      -0.051837      -0.021248       0.073085              8.094937       8.998192      -0.632968      -1.677992       7.189485       0.585108       8.097133           0.000519
          113              C       1.480910       5.210434      12.665439      -0.244040      25.750104 0.42304612E+03  0.99269417E+04                                 7.641386                            6.852127      -0.181679       1.943788                    0.996765      29.503619      86.112100       0.627168       0.416193      -1.059117       0.039574      -0.058099       0.087902       0.112554      -0.037444       0.013867      -0.028685       0.006311       0.124200      -0.059810      -0.002183       0.061993              8.044434       7.396758      -0.468104       0.478933       7.376898      -1.641356       9.359648           0.000794
          114              C       2.121449       6.545964      12.368535       0.683986      19.711618 0.22423902E+03  0.45289492E+04                                 6.795693                            5.396825       0.044822       2.098713                    0.999706      20.989148      58.472612       0.622620       0.487076      -1.009464       0.025903       0.054908      -0.021519       0.064412      -0.040340      -0.079886       0.042399       0.030721      -0.027139      -0.076754      -0.037027       0.113781              7.555540       6.627451       0.032938       2.970974       6.770992      -2.211344       9.268178           0.001101
          115              C       1.846932       9.531679       0.992129       0.650762      19.902788 0.24459805E+03  0.50701153E+04                                 6.947110                            5.684629      -0.196585       2.004042                    0.999346      22.229706      63.613776       0.596429       0.495430      -1.000924      -0.029688      -0.016512       0.012209       0.036099      -0.015401      -0.000629       0.084983      -0.073958       0.085670      -0.066953      -0.044477       0.111430              7.655824       7.479172      -0.724358       0.499630       8.112105      -3.648447       7.376196           0.001086
          116              C       2.638859      10.518760       0.141103      -0.228482      25.922340 0.40699597E+03  0.94322800E+04                                 7.590522                            6.660610       0.045248       2.010856                    0.998536      29.164364      83.833045       0.646562       0.408761      -1.066846      -0.067584       0.044471      -0.073520       0.109318      -0.028141       0.049812      -0.016061       0.010946       0.090319      -0.051846      -0.021245       0.073091              8.094935       7.093492      -0.466708       0.332284       9.094188      -1.745722       8.097126           0.000519
          117              C       1.475527      10.331133      12.665439      -0.244036      25.749901 0.42304147E+03  0.99267962E+04                                 7.641326                            6.852075      -0.181624       1.943808                    0.996766      29.503372      86.110963       0.627173       0.416191      -1.059119       0.030526       0.063318       0.087898       0.112548       0.015987       0.017913       0.026357      -0.068020       0.124226      -0.059819      -0.002186       0.062005              8.044366       6.976422       0.225456       1.181973       7.797124       1.235429       9.359553           0.000794
          118              C      -0.001346      10.218090      12.368535       0.684017      19.710965 0.22423099E+03  0.45287478E+04                                 6.795576                            5.396753       0.044696       2.098682                    0.999706      20.988721      58.471229       0.622620       0.487081      -1.009461      -0.060505      -0.005024      -0.021531       0.064418       0.006866       0.003225      -0.090384      -0.085230      -0.027137      -0.076755      -0.037026       0.113781              7.555388       6.763545       0.045690       0.429594       6.634677       3.678496       9.267943           0.001101
          119              N       3.829777       7.586652       6.495135      -0.277126      31.462310 0.51187937E+03  0.12440540E+05                                 8.578591                            7.456907      -0.530407       1.854185                    0.998430      28.680444      81.769377       0.618662       0.407363      -1.078260      -0.080647       0.139137      -0.037590       0.165155      -0.017814       0.036310       0.072234       0.064457       0.177898      -0.105070       0.005103       0.099967              9.389108       9.331381      -1.682717       0.800878       8.050310       1.423426      10.785631           0.056438
          120              N      -2.073005       4.543834       6.495135      -0.277124      31.462800 0.51188867E+03  0.12440811E+05                                 8.578628                            7.456928      -0.530416       1.854182                    0.998430      28.680718      81.770073       0.618667       0.407357      -1.078264       0.160817       0.000271      -0.037592       0.165152       0.036819       0.044403      -0.067564      -0.001369       0.177897      -0.105072       0.005105       0.099968              9.389159       9.827910       1.396098       0.832277       7.553870      -1.405313      10.785697           0.056438
          121              N      -1.756772      11.177202       6.495135      -0.277127      31.462404 0.51188129E+03  0.12440602E+05                                 8.578620                            7.456928      -0.530395       1.854188                    0.998430      28.680492      81.769658       0.618660       0.407363      -1.078259      -0.080172      -0.139407      -0.037591       0.165151      -0.019003      -0.080715      -0.004676      -0.063096       0.177899      -0.105077       0.005109       0.099968              9.389142       6.913335       0.286663      -1.633183      10.468431      -0.018139      10.785660           0.056435
          122              N      10.558127       4.067192       0.853965      -0.277127      31.462451 0.51188214E+03  0.12440633E+05                                 8.578637                            7.456941      -0.530405       1.854184                    0.998430      28.680567      81.770012       0.618658       0.407364      -1.078258      -0.080647      -0.139138       0.037591       0.165155       0.017814      -0.036311       0.072235       0.064460       0.177900      -0.105071       0.005104       0.099967              9.389163       9.331421       1.682727      -0.800882       8.050369       1.423448      10.785699           0.056436
          123              N       4.655345       7.110010       0.853965      -0.277125      31.462434 0.51188146E+03  0.12440605E+05                                 8.578619                            7.456923      -0.530411       1.854183                    0.998430      28.680493      81.769602       0.618661       0.407363      -1.078259       0.160817      -0.000270       0.037592       0.165153      -0.036818      -0.044403      -0.067564      -0.001370       0.177897      -0.105072       0.005104       0.099967              9.389147       9.827906      -1.396094      -0.832274       7.553857      -1.405309      10.785678           0.056437
          124              N       4.971578       0.476642       0.853965      -0.277125      31.462718 0.51188748E+03  0.12440770E+05                                 8.578599                            7.456910      -0.530401       1.854186                    0.998430      28.680662      81.769750       0.618670       0.407356      -1.078265      -0.080172       0.139407       0.037591       0.165151       0.019002       0.080714      -0.004676      -0.063094       0.177899      -0.105076       0.005109       0.099967              9.389117       6.913311      -0.286645       1.633173      10.468412      -0.018135      10.785629           0.056438
          125              N       2.898573       4.067192       8.203065      -0.277126      31.462310 0.51187937E+03  0.12440540E+05                                 8.578591                            7.456907      -0.530407       1.854184                    0.998430      28.680445      81.769380       0.618662       0.407362      -1.078260       0.080647      -0.139137       0.037590       0.165155      -0.017814       0.036310       0.072234       0.064457       0.177898      -0.105070       0.005103       0.099967              9.389107       9.331379      -1.682714       0.800880       8.050310       1.423426      10.785631           0.056438
          126              N       8.801355       7.110010       8.203065      -0.277124      31.462798 0.51188862E+03  0.12440810E+05                                 8.578628                            7.456928      -0.530416       1.854181                    0.998430      28.680717      81.770070       0.618667       0.407357      -1.078264      -0.160817      -0.000271       0.037592       0.165152       0.036819       0.044403      -0.067564      -0.001369       0.177897      -0.105072       0.005105       0.099968              9.389159       9.827910       1.396098       0.832277       7.553870      -1.405313      10.785697           0.056438
          127              N       8.485122       0.476642       8.203065      -0.277127      31.462402 0.51188123E+03  0.12440601E+05                                 8.578621                            7.456929      -0.530396       1.854188                    0.998430      28.680492      81.769664       0.618660       0.407363      -1.078259       0.080172       0.139407       0.037591       0.165151      -0.019003      -0.080715      -0.004676      -0.063095       0.177899      -0.105077       0.005109       0.099968              9.389143       6.913335       0.286663      -1.633183      10.468433      -0.018140      10.785660           0.056435
          128              N      -3.829777       7.586652      13.844235      -0.277127      31.462450 0.51188213E+03  0.12440633E+05                                 8.578637                            7.456941      -0.530405       1.854183                    0.998430      28.680569      81.770021       0.618658       0.407364      -1.078258       0.080647       0.139138      -0.037591       0.165155       0.017814      -0.036311       0.072235       0.064460       0.177900      -0.105071       0.005104       0.099967              9.389162       9.331419       1.682724      -0.800885       8.050368       1.423448      10.785698           0.056436
          129              N       2.073005       4.543834      13.844235      -0.277125      31.462435 0.51188148E+03  0.12440606E+05                                 8.578619                            7.456924      -0.530412       1.854183                    0.998430      28.680494      81.769610       0.618661       0.407363      -1.078259      -0.160817       0.000270      -0.037592       0.165153      -0.036818      -0.044403      -0.067564      -0.001370       0.177897      -0.105072       0.005104       0.099967              9.389147       9.827906      -1.396094      -0.832273       7.553858      -1.405310      10.785678           0.056437
          130              N       1.756772      11.177202      13.844235      -0.277124      31.462714 0.51188740E+03  0.12440767E+05                                 8.578598                            7.456910      -0.530401       1.854186                    0.998430      28.680660      81.769744       0.618670       0.407356      -1.078265       0.080172      -0.139407      -0.037591       0.165151       0.019002       0.080714      -0.004676      -0.063094       0.177899      -0.105076       0.005109       0.099967              9.389116       6.913311      -0.286645       1.633173      10.468410      -0.018134      10.785628           0.056438
          131              O       1.787050       7.418837       8.179548      -0.673077      39.304573 0.74059640E+03  0.19311141E+05                                 9.216813                            8.528793      -0.023869       2.012365                    0.994740      30.169904      82.921162       0.637757       0.368320      -1.130345       0.023033      -0.000148      -0.042085       0.047976       0.034011       0.067187      -0.027678      -0.036195      -0.027007      -0.094799       0.038172       0.056627              9.636127       9.836091       0.823483      -1.910769      11.107348       1.492710       7.964943          -0.001613
          132              O       2.128850       9.344052       9.186375      -0.616838      35.138545 0.54003798E+03  0.12988088E+05                                 8.474933                            7.170763       0.461205       2.190719                    0.995040      28.184589      73.940895       0.713259       0.357057      -1.141298       0.012007       0.007491      -0.010803       0.017804      -0.085037       0.033006       0.017335      -0.076176       0.086485      -0.117045       0.038012       0.079033              9.432300       6.651310      -2.361974      -2.181394      11.940023       3.413162       9.705568           0.000404
          133              O       2.216318       5.542568       5.785212      -0.531234      32.408446 0.50500363E+03  0.11920749E+05                                 7.971085                            6.899810       0.651428       2.274899                    0.997817      26.709958      68.989189       0.733983       0.353518      -1.146331       0.005454       0.009203      -0.016562       0.019717      -0.056655      -0.006425      -0.032817       0.003178       0.124565      -0.083838       0.023157       0.060681              8.704830       7.145779      -1.798050       2.571954       8.651594      -3.690465      10.317116           0.054551
          134              O       1.384022       6.583256       4.024367      -0.654225      43.936528 0.63414671E+03  0.15875832E+05                                 9.862956                            7.830347       0.269846       2.118386                    0.995969      28.979162      77.557005       0.674770       0.362580      -1.136968       0.050950      -0.060328       0.038718       0.087945      -0.043531      -0.015271       0.026463       0.073164       0.114086      -0.078639       0.014556       0.064083             11.375302      11.512924      -1.232278       6.456175       6.442087      -1.453678      16.170897           0.008704
          135              O      -1.196973       6.396795       8.179548      -0.673042      39.302942 0.74055797E+03  0.19309913E+05                                 9.216651                            8.528648      -0.023741       2.012420                    0.994744      30.168992      82.918523       0.637753       0.368326      -1.130339      -0.011643      -0.019866      -0.042073       0.047962      -0.032682      -0.057542      -0.044343      -0.040804      -0.026965      -0.094778       0.038161       0.056617              9.635962      10.076249      -0.962174       2.248146      10.866795       0.908374       7.964841          -0.001614
          136              O       0.299412       5.138180       9.186375      -0.616808      35.137077 0.54001121E+03  0.12987298E+05                                 8.474783                            7.170654       0.461053       2.190707                    0.995036      28.183637      73.938253       0.713254       0.357064      -1.141291       0.000473      -0.014115      -0.010810       0.017785       0.009527      -0.001478      -0.037219       0.185289       0.086399      -0.116976       0.037975       0.079000              9.432128      12.663074      -1.109032       4.046508       5.927914       0.182615       9.705396           0.000404
          137              O      -3.036504       6.963172       5.785212      -0.531234      32.408739 0.50500742E+03  0.11920860E+05                                 7.971138                            6.899834       0.651432       2.274899                    0.997818      26.710013      68.989380       0.733982       0.353517      -1.146331       0.005246      -0.009320      -0.016563       0.019716       0.029703      -0.025210       0.021971       0.096534       0.124571      -0.083835       0.023152       0.060683              8.704908       9.832388       0.246982      -4.482090       5.965107      -0.382145      10.317229           0.054552
          138              O      -1.719093       7.163618       4.024367      -0.654252      43.940146 0.63421470E+03  0.15878011E+05                                 9.863617                            7.830869       0.269584       2.118293                    0.995965      28.980296      77.562025       0.674732       0.362589      -1.136956      -0.077729      -0.013975       0.038730       0.087961       0.053405       0.030569       0.000050       0.038858       0.114030      -0.078586       0.014480       0.064107             11.376077       8.777631       2.812035      -4.487394       9.178521      -4.864626      16.172079           0.008704
          139              O      -0.590076       9.492056       8.179548      -0.673076      39.305397 0.74061820E+03  0.19311855E+05                                 9.216946                            8.528922      -0.024106       2.012290                    0.994735      30.170292      82.922592       0.637751       0.368320      -1.130345      -0.011386       0.020035      -0.042077       0.047975      -0.001320      -0.009632       0.072027       0.077021      -0.027003      -0.094806       0.038179       0.056627              9.636260      11.502881       0.138822      -0.337464       9.440919      -2.401132       7.964980          -0.001614
          140              O      -2.428262       8.825456       9.186375      -0.616852      35.140531 0.54007598E+03  0.12989261E+05                                 8.475345                            7.171096       0.461126       2.190692                    0.995037      28.185130      73.943619       0.713229       0.357065      -1.141289      -0.012486       0.006666      -0.010798       0.017803       0.075503      -0.031507       0.019912      -0.109196       0.086491      -0.117039       0.038010       0.079029              9.432778       8.572714       3.471241      -1.865278      10.019562      -3.595958       9.706058           0.000404
          141              O       0.820186      10.801948       5.785212      -0.531238      32.408114 0.50499684E+03  0.11920536E+05                                 7.971001                            6.899736       0.651504       2.274925                    0.997818      26.709833      68.988466       0.733992       0.353515      -1.146335      -0.010695       0.000121      -0.016567       0.019720       0.026950       0.031632       0.010850      -0.099723       0.124586      -0.083841       0.023153       0.060688              8.704734       6.717928       1.551069       1.910048       9.079287       4.072563      10.316986           0.054550
          142              O       0.335072       9.560814       4.024367      -0.654341      43.941831 0.63425344E+03  0.15879171E+05                                 9.863678                            7.830964       0.269874       2.118359                    0.995969      28.981534      77.564967       0.674749       0.362576      -1.136971       0.026797       0.074347       0.038779       0.088031      -0.009908      -0.015291      -0.026591      -0.111938       0.113862      -0.078591       0.014404       0.064187             11.376097       6.643091      -1.579679      -1.969294      11.313215       6.318412      16.171986           0.008705
          143              O       8.515400       4.235007      13.867752      -0.673078      39.304697 0.74059937E+03  0.19311238E+05                                 9.216831                            8.528808      -0.023861       2.012366                    0.994741      30.169965      82.921383       0.637756       0.368319      -1.130345       0.023031       0.000148       0.042086       0.047976      -0.034013      -0.067189      -0.027678      -0.036194      -0.027003      -0.094801       0.038171       0.056629              9.636147       9.836110      -0.823488       1.910778      11.107372       1.492711       7.964959          -0.001613
          144              O       8.857200       2.309792      12.860925      -0.616838      35.138740 0.54004167E+03  0.12988201E+05                                 8.474970                            7.170793       0.461198       2.190717                    0.995040      28.184637      73.941129       0.713257       0.357058      -1.141297       0.012007      -0.007491       0.010803       0.017804       0.085037      -0.033005       0.017336      -0.076178       0.086482      -0.117044       0.038011       0.079034              9.432345       6.651342       2.361992       2.181413      11.940074       3.413182       9.705618           0.000404
          145              O       8.944668       6.111276       1.563888      -0.531235      32.408639 0.50500722E+03  0.11920856E+05                                 7.971118                            6.899835       0.651426       2.274897                    0.997818      26.710036      68.989466       0.733982       0.353518      -1.146331       0.005454      -0.009203       0.016562       0.019716       0.056655       0.006426      -0.032817       0.003176       0.124564      -0.083838       0.023157       0.060681              8.704868       7.145803       1.798062      -2.571968       8.651637      -3.690488      10.317163           0.054550
          146              O       8.112372       5.070588       3.324733      -0.654225      43.936591 0.63414750E+03  0.15875856E+05                                 9.862965                            7.830350       0.269844       2.118385                    0.995969      28.979178      77.557058       0.674770       0.362580      -1.136968       0.050950       0.060328      -0.038718       0.087946       0.043531       0.015272       0.026463       0.073165       0.114088      -0.078640       0.014557       0.064083             11.375315      11.512930       1.232279      -6.456186       6.442092      -1.453681      16.170923           0.008704
          147              O       5.531377       5.257049      13.867752      -0.673043      39.302912 0.74055709E+03  0.19309884E+05                                 9.216646                            8.528643      -0.023742       2.012420                    0.994744      30.168975      82.918455       0.637753       0.368326      -1.130339      -0.011643       0.019866       0.042072       0.047961       0.032682       0.057542      -0.044343      -0.040803      -0.026966      -0.094778       0.038162       0.056617              9.635957      10.076255       0.962177      -2.248147      10.866783       0.908368       7.964834          -0.001613
          148              O       7.027762       6.515664      12.860925      -0.616807      35.137214 0.54001392E+03  0.12987383E+05                                 8.474817                            7.170682       0.461053       2.190707                    0.995036      28.183657      73.938425       0.713251       0.357065      -1.141290       0.000473       0.014115       0.010810       0.017785      -0.009527       0.001479      -0.037218       0.185289       0.086401      -0.116976       0.037976       0.079000              9.432168      12.663133       1.109044      -4.046520       5.927939       0.182614       9.705430           0.000405
          149              O       3.691846       4.690672       1.563888      -0.531234      32.408635 0.50500542E+03  0.11920800E+05                                 7.971118                            6.899818       0.651433       2.274900                    0.997818      26.709982      68.989244       0.733983       0.353517      -1.146332       0.005246       0.009320       0.016563       0.019716      -0.029703       0.025210       0.021971       0.096533       0.124571      -0.083835       0.023152       0.060683              8.704884       9.832368      -0.246982       4.482074       5.965091      -0.382144      10.317194           0.054551
          150              O       5.009257       4.490226       3.324733      -0.654252      43.940079 0.63421381E+03  0.15877983E+05                                 9.863606                            7.830862       0.269582       2.118293                    0.995965      28.980288      77.561976       0.674733       0.362589      -1.136957      -0.077729       0.013975      -0.038729       0.087961      -0.053405      -0.030569       0.000050       0.038857       0.114029      -0.078587       0.014480       0.064106             11.376060       8.777626      -2.812032       4.487387       9.178508      -4.864615      16.172046           0.008704
          151              O       6.138274       2.161788      13.867752      -0.673077      39.305447 0.74061960E+03  0.19311901E+05                                 9.216954                            8.528930      -0.024109       2.012289                    0.994735      30.170318      82.922687       0.637751       0.368320      -1.130345      -0.011387      -0.020035       0.042078       0.047975       0.001319       0.009632       0.072026       0.077020      -0.027003      -0.094805       0.038179       0.056626              9.636268      11.502885      -0.138812       0.337461       9.440932      -2.401135       7.964986          -0.001613
          152              O       4.300088       2.828388      12.860925      -0.616851      35.140229 0.54007011E+03  0.12989079E+05                                 8.475278                            7.171041       0.461131       2.190694                    0.995037      28.185072      73.943250       0.713235       0.357064      -1.141291      -0.012487      -0.006667       0.010798       0.017804      -0.075502       0.031508       0.019914      -0.109195       0.086492      -0.117039       0.038010       0.079028              9.432700       8.572645      -3.471207       1.865265      10.019480      -3.595924       9.705976           0.000405
          153              O       7.548536       0.851896       1.563888      -0.531238      32.408191 0.50499845E+03  0.11920584E+05                                 7.971015                            6.899748       0.651505       2.274925                    0.997818      26.709866      68.988599       0.733991       0.353515      -1.146335      -0.010696      -0.000121       0.016568       0.019721      -0.026950      -0.031632       0.010850      -0.099723       0.124586      -0.083841       0.023152       0.060689              8.704749       6.717937      -1.551063      -1.910048       9.079302       4.072570      10.317007           0.054552
          154              O       7.063422       2.093030       3.324733      -0.654341      43.941865 0.63425383E+03  0.15879184E+05                                 9.863684                            7.830967       0.269880       2.118361                    0.995969      28.981537      77.564987       0.674749       0.362576      -1.136971       0.026797      -0.074347      -0.038779       0.088031       0.009907       0.015291      -0.026591      -0.111939       0.113861      -0.078591       0.014404       0.064187             11.376106       6.643096       1.579686       1.969299      11.313223       6.318419      16.171998           0.008705
          155              O       4.941300       4.235007       6.518652      -0.673077      39.304566 0.74059627E+03  0.19311136E+05                                 9.216812                            8.528792      -0.023868       2.012365                    0.994740      30.169902      82.921154       0.637757       0.368320      -1.130345      -0.023033       0.000148       0.042085       0.047976       0.034011       0.067187      -0.027678      -0.036195      -0.027007      -0.094799       0.038172       0.056627              9.636126       9.836089       0.823482      -1.910768      11.107346       1.492710       7.964942          -0.001613
          156              O       4.599500       2.309792       5.511825      -0.616838      35.138525 0.54003765E+03  0.12988078E+05                                 8.474929                            7.170760       0.461206       2.190719                    0.995040      28.184584      73.940872       0.713260       0.357057      -1.141298      -0.012007      -0.007491       0.010803       0.017804      -0.085037       0.033006       0.017335      -0.076176       0.086485      -0.117045       0.038012       0.079033              9.432295       6.651306      -2.361972      -2.181392      11.940017       3.413160       9.705562           0.000404
          157              O       4.512032       6.111276       8.912988      -0.531234      32.408446 0.50500364E+03  0.11920750E+05                                 7.971085                            6.899810       0.651428       2.274899                    0.997817      26.709958      68.989189       0.733983       0.353518      -1.146331      -0.005454      -0.009203       0.016562       0.019717      -0.056655      -0.006425      -0.032817       0.003178       0.124565      -0.083838       0.023157       0.060681              8.704830       7.145779      -1.798050       2.571954       8.651594      -3.690465      10.317116           0.054551
          158              O       5.344328       5.070588      10.673833      -0.654225      43.936534 0.63414680E+03  0.15875835E+05                                 9.862957                            7.830347       0.269846       2.118386                    0.995969      28.979164      77.557011       0.674770       0.362580      -1.136968      -0.050950       0.060328      -0.038718       0.087945      -0.043531      -0.015271       0.026463       0.073164       0.114086      -0.078639       0.014556       0.064083             11.375303      11.512925      -1.232278       6.456176       6.442087      -1.453678      16.170898           0.008704
          159              O       7.925323       5.257049       6.518652      -0.673043      39.302945 0.74055804E+03  0.19309915E+05                                 9.216652                            8.528649      -0.023741       2.012420                    0.994744      30.168993      82.918528       0.637753       0.368326      -1.130339       0.011643       0.019866       0.042073       0.047962      -0.032682      -0.057542      -0.044343      -0.040804      -0.026965      -0.094778       0.038161       0.056617              9.635962      10.076249      -0.962174       2.248146      10.866795       0.908374       7.964842          -0.001614
          160              O       6.428938       6.515664       5.511825      -0.616808      35.137077 0.54001120E+03  0.12987297E+05                                 8.474783                            7.170654       0.461053       2.190707                    0.995036      28.183637      73.938253       0.713254       0.357064      -1.141291      -0.000473       0.014115       0.010810       0.017785       0.009527      -0.001478      -0.037219       0.185289       0.086399      -0.116976       0.037975       0.079000              9.432128      12.663074      -1.109032       4.046508       5.927914       0.182615       9.705396           0.000404
          161              O       9.764854       4.690672       8.912988      -0.531234      32.408740 0.50500744E+03  0.11920861E+05                                 7.971138                            6.899834       0.651432       2.274899                    0.997818      26.710014      68.989381       0.733982       0.353517      -1.146331      -0.005246       0.009320       0.016563       0.019716       0.029703      -0.025210       0.021971       0.096534       0.124571      -0.083835       0.023152       0.060683              8.704908       9.832388       0.246982      -4.482090       5.965106      -0.382145      10.317228           0.054552
          162              O       8.447443       4.490226      10.673833      -0.654252      43.940156 0.63421488E+03  0.15878017E+05                                 9.863619                            7.830870       0.269583       2.118293                    0.995965      28.980300      77.562038       0.674732       0.362589      -1.136956       0.077729       0.013975      -0.038730       0.087961       0.053405       0.030569       0.000050       0.038858       0.114030      -0.078586       0.014480       0.064107             11.376078       8.777632       2.812035      -4.487395       9.178522      -4.864627      16.172081           0.008704
          163              O       7.318426       2.161788       6.518652      -0.673076      39.305399 0.74061824E+03  0.19311856E+05                                 9.216947                            8.528922      -0.024106       2.012290                    0.994735      30.170293      82.922596       0.637751       0.368320      -1.130345       0.011386      -0.020035       0.042077       0.047975      -0.001320      -0.009632       0.072027       0.077021      -0.027003      -0.094806       0.038179       0.056627              9.636260      11.502881       0.138822      -0.337464       9.440919      -2.401132       7.964980          -0.001614
          164              O       9.156612       2.828388       5.511825      -0.616852      35.140536 0.54007607E+03  0.12989264E+05                                 8.475346                            7.171096       0.461125       2.190692                    0.995037      28.185131      73.943625       0.713229       0.357065      -1.141289       0.012486      -0.006666       0.010799       0.017803       0.075503      -0.031507       0.019912      -0.109196       0.086491      -0.117039       0.038009       0.079029              9.432780       8.572715       3.471241      -1.865278      10.019564      -3.595958       9.706060           0.000404
          165              O       5.908164       0.851896       8.912988      -0.531238      32.408111 0.50499677E+03  0.11920534E+05                                 7.971000                            6.899735       0.651504       2.274925                    0.997818      26.709831      68.988460       0.733992       0.353515      -1.146335       0.010695      -0.000121       0.016567       0.019719       0.026950       0.031632       0.010850      -0.099723       0.124586      -0.083841       0.023153       0.060688              8.704733       6.717928       1.551069       1.910047       9.079286       4.072562      10.316986           0.054550
          166              O       6.393278       2.093030      10.673833      -0.654341      43.941840 0.63425360E+03  0.15879176E+05                                 9.863680                            7.830965       0.269874       2.118359                    0.995969      28.981537      77.564979       0.674749       0.362576      -1.136971      -0.026797      -0.074347      -0.038779       0.088031      -0.009908      -0.015291      -0.026591      -0.111938       0.113862      -0.078591       0.014404       0.064187             11.376099       6.643092      -1.579680      -1.969295      11.313216       6.318413      16.171989           0.008705
          167              O      -1.787050       7.418837       0.830448      -0.673078      39.304695 0.74059936E+03  0.19311238E+05                                 9.216831                            8.528808      -0.023861       2.012366                    0.994741      30.169964      82.921377       0.637756       0.368319      -1.130345      -0.023031      -0.000148      -0.042086       0.047976      -0.034013      -0.067189      -0.027678      -0.036194      -0.027003      -0.094801       0.038171       0.056629              9.636147       9.836107      -0.823485       1.910776      11.107372       1.492716       7.964960          -0.001614
          168              O      -2.128850       9.344052       1.837275      -0.616838      35.138728 0.54004132E+03  0.12988191E+05                                 8.474968                            7.170790       0.461198       2.190717                    0.995040      28.184636      73.941126       0.713257       0.357058      -1.141297      -0.012007       0.007491      -0.010803       0.017804       0.085038      -0.033005       0.017336      -0.076178       0.086483      -0.117045       0.038011       0.079034              9.432342       6.651340       2.361991       2.181411      11.940075       3.413181       9.705612           0.000404
          169              O      -2.216318       5.542568      13.134312      -0.531235      32.408638 0.50500721E+03  0.11920855E+05                                 7.971117                            6.899835       0.651426       2.274897                    0.997818      26.710036      68.989465       0.733982       0.353518      -1.146331      -0.005454       0.009203      -0.016562       0.019716       0.056655       0.006426      -0.032817       0.003176       0.124564      -0.083838       0.023157       0.060681              8.704867       7.145803       1.798061      -2.571968       8.651636      -3.690487      10.317162           0.054550
          170              O      -1.384022       6.583256      11.373467      -0.654225      43.936597 0.63414758E+03  0.15875859E+05                                 9.862965                            7.830351       0.269844       2.118384                    0.995969      28.979180      77.557064       0.674770       0.362580      -1.136968      -0.050950      -0.060328       0.038718       0.087946       0.043531       0.015272       0.026463       0.073165       0.114088      -0.078640       0.014557       0.064083             11.375316      11.512932       1.232279      -6.456187       6.442092      -1.453681      16.170924           0.008704
          171              O       1.196973       6.396795       0.830448      -0.673043      39.302908 0.74055703E+03  0.19309882E+05                                 9.216646                            8.528642      -0.023741       2.012420                    0.994744      30.168972      82.918445       0.637753       0.368326      -1.130339       0.011643      -0.019866      -0.042072       0.047961       0.032682       0.057542      -0.044343      -0.040803      -0.026966      -0.094778       0.038162       0.056617              9.635957      10.076255       0.962177      -2.248149      10.866780       0.908365       7.964835          -0.001613
          172              O      -0.299412       5.138180       1.837275      -0.616807      35.137198 0.54001344E+03  0.12987368E+05                                 8.474814                            7.170679       0.461053       2.190707                    0.995036      28.183654      73.938412       0.713251       0.357065      -1.141290      -0.000473      -0.014115      -0.010810       0.017785      -0.009527       0.001479      -0.037218       0.185289       0.086401      -0.116976       0.037976       0.079000              9.432164      12.663132       1.109045      -4.046519       5.927937       0.182613       9.705425           0.000405
          173              O       3.036504       6.963172      13.134312      -0.531234      32.408639 0.50500550E+03  0.11920803E+05                                 7.971119                            6.899819       0.651432       2.274900                    0.997818      26.709983      68.989250       0.733983       0.353517      -1.146332      -0.005246      -0.009320      -0.016563       0.019716      -0.029703       0.025210       0.021971       0.096533       0.124571      -0.083835       0.023152       0.060683              8.704885       9.832369      -0.246982       4.482074       5.965092      -0.382145      10.317196           0.054551
          174              O       1.719093       7.163618      11.373467      -0.654252      43.940091 0.63421399E+03  0.15877988E+05                                 9.863607                            7.830863       0.269582       2.118293                    0.995965      28.980291      77.561988       0.674733       0.362589      -1.136957       0.077729      -0.013975       0.038729       0.087961      -0.053405      -0.030569       0.000050       0.038857       0.114029      -0.078587       0.014480       0.064106             11.376062       8.777627      -2.812033       4.487388       9.178510      -4.864616      16.172050           0.008704
          175              O       0.590076       9.492056       0.830448      -0.673076      39.305443 0.74061953E+03  0.19311898E+05                                 9.216953                            8.528930      -0.024109       2.012289                    0.994735      30.170315      82.922675       0.637751       0.368320      -1.130345       0.011387       0.020035      -0.042078       0.047975       0.001319       0.009632       0.072026       0.077020      -0.027003      -0.094805       0.038179       0.056626              9.636266      11.502882      -0.138814       0.337464       9.440931      -2.401135       7.964986          -0.001614
          176              O       2.428262       8.825456       1.837275      -0.616851      35.140217 0.54006971E+03  0.12989067E+05                                 8.475275                            7.171038       0.461132       2.190694                    0.995037      28.185071      73.943244       0.713235       0.357064      -1.141291       0.012487       0.006667      -0.010798       0.017803      -0.075502       0.031508       0.019914      -0.109195       0.086492      -0.117039       0.038010       0.079028              9.432698       8.572644      -3.471208       1.865265      10.019478      -3.595923       9.705971           0.000405
          177              O      -0.820186      10.801948      13.134312      -0.531238      32.408186 0.50499836E+03  0.11920582E+05                                 7.971014                            6.899747       0.651506       2.274925                    0.997818      26.709864      68.988592       0.733991       0.353515      -1.146335       0.010696       0.000121      -0.016568       0.019721      -0.026950      -0.031631       0.010850      -0.099723       0.124586      -0.083841       0.023152       0.060689              8.704748       6.717936      -1.551063      -1.910048       9.079301       4.072570      10.317006           0.054552
          178              O      -0.335072       9.560814      11.373467      -0.654341      43.941863 0.63425379E+03  0.15879182E+05                                 9.863683                            7.830967       0.269881       2.118361                    0.995969      28.981537      77.564984       0.674749       0.362576      -1.136971      -0.026797       0.074347       0.038779       0.088031       0.009907       0.015291      -0.026591      -0.111939       0.113861      -0.078591       0.014404       0.064187             11.376105       6.643095       1.579686       1.969299      11.313222       6.318418      16.171997           0.008705

******************************************************
Auxiliary information for the entire system
The total spin magnetic moment of the unit cell is   5.998411
The total net atomic charge of the unit cell is   -0.000002
Accuracy of reproducing the electrostatic potential in the unit cell:
  The inner radius (bohr) =    5.0000
  The outer radius (bohr) =   12.0000
  Valid grid points have density less than (e/(bohr^3)) =    0.0001
  The number of valid grid points were=        60810
  The rms potential error without charges in kcal/mol is=      7.00553
  The rms potential error with partial charges in kcal/mol is=      0.63794
  The RRMSE value at monopole order=      0.09106
  The rms potential error with partial charges and cloud penetration in kcal/mol is=      0.63108
  The RRMSE value at monopole order with cloud penetration is=      0.09008
  The rms potential error with partial charges and atomic dipoles in kcal/mol is=      0.63422
  The RRMSE value at dipole order=      0.09053
  The rms potential error with partial charges, atomic dipoles and cloud penetration in kcal/mol is=      0.62407
  The RRMSE value at dipole order with cloud penetration=      0.08908

******************************************************
The electron densities and ab initio electrostatic potential were computed in VASP using the PBE functional and
projector augmented wave method. See the main text of the journal article for a description of computational details.
The atomic charges, dipoles, and quadrupoles were computed with the DDEC6 method as described in
(a) T. A. Manz and N. Gabaldon Limas, RSC Adv. 6 (2016) 47771-47801 DOI: 10.1039/c6ra04656h
(b) N. Gabaldon Limas and T. A. Manz, RSC Adv. 8 (2018) 2678-2707 DOI: 10.1039/c7ra11829e.
For each atom in the material, the electron cloud parameters were fit to the spherically averaged atom-in-material
electron density using radial positions for which this density was between 10^-4 and 10^-2 electrons per cubic bohr.
The polarizabilities, dispersion coefficients, and quantum Drude oscillator (QDO) parameters were fit using the MCLF method.
The magnetic structure of the system was optimized in VASP from the default ferromagnetic initial guess using spin polarization.
The atomic spin moments (ASMs) were computed on this optimized magnetic structure using the DDEC6 partition as inputs
to the method of T. A. Manz and D. S. Sholl, J. Chem. Theory Comput. 7 (2011) 4146-4164 DOI: 10.1021/ct200539n.
The RMSE and RRMSE were computed using a uniform grid with Ewald summation.
