# Supplementary material for: A collection of forcefield precursors for metal–organic frameworks
Source: RSC Adv. 2019 Nov 13;9(63):36492–507. doi: 10.1039/c9ra07327b (PMC9075174; doi:10.1039/c9ra07327b)
Supplement: RA-009-C9RA07327B-s4347 [file RA-009-C9RA07327B-s4347.xyz]

  178
jmolscript: load "" {1 1 1} spacegroup "x,y,z" unitcell [{     13.410500     0.000000     0.000000 }, {     -6.705250    11.613834     0.000000 }, {      0.000000     0.000000    14.580800 }]
Sm     0.000000     7.742479     9.737933     2.065293
Sm     6.705250     3.871355    12.133267     2.065291
Sm     6.705250     3.871355     4.842867     2.065293
Sm     0.000000     7.742479     2.447533     2.065291
Cu     6.705250     0.000000     7.290400     0.776763
Cu     3.352625     5.806917     7.290400     0.776756
Cu    -3.352625     5.806917     7.290400     0.776751
Cu     6.705250     0.000000     0.000000     0.776762
Cu    -3.352625     5.806917     0.000000     0.776754
Cu     3.352625     5.806917     0.000000     0.776756
H      4.550853     0.275248     6.156014     0.255433
H     -3.352625    10.011125     6.985661     0.126439
H     -3.026079    11.150442     8.016524     0.141401
H     -1.925077    10.646402     4.490886     0.146997
H     -1.827851     9.388623     5.422600     0.148506
H      4.668195     7.535055     6.156014     0.255432
H      3.640951     9.511730     6.985661     0.126443
H      4.464355     8.659275     8.016524     0.141403
H      3.477343     7.957799     4.490886     0.146999
H      2.339462     8.502488     5.422600     0.148511
H     10.896702     3.803531     6.156014     0.255434
H     -0.288326     3.704813     6.985661     0.126444
H     -1.438276     3.417951     8.016524     0.141405
H     -1.552265     4.623467     4.490886     0.146999
H     -0.511611     5.336557     5.422600     0.148508
H     -2.154397    11.338586     1.134386     0.255431
H      3.352625     1.602709     0.304739     0.126440
H      3.679171     0.463392    13.854676     0.141402
H      4.780173     0.967432     2.799514     0.146998
H      4.877399     2.225211     1.867800     0.148507
H     -2.037055     4.078779     1.134386     0.255432
H     10.346201     2.102104     0.304739     0.126443
H     11.169605     2.954559    13.854676     0.141402
H     10.182593     3.656035     2.799514     0.146999
H      9.044712     3.111346     1.867800     0.148511
H      4.191452     7.810303     1.134386     0.255433
H      6.416924     7.909021     0.304739     0.126444
H      5.266974     8.195883    13.854676     0.141406
H      5.152985     6.990367     2.799514     0.146999
H      6.193639     6.277277     1.867800     0.148508
H      2.154397    11.338586     8.424786     0.255433
H     10.057875     1.602709     7.595139     0.126439
H      9.731329     0.463392     6.564276     0.141402
H      8.630327     0.967432    10.089914     0.146998
H      8.533101     2.225211     9.158200     0.148506
H      2.037055     4.078779     8.424786     0.255432
H      3.064299     2.102104     7.595139     0.126444
H      2.240895     2.954559     6.564276     0.141403
H      3.227907     3.656035    10.089914     0.147000
H      4.365788     3.111346     9.158200     0.148511
H     -4.191452     7.810303     8.424786     0.255434
H      6.993576     7.909021     7.595139     0.126444
H      8.143526     8.195883     6.564276     0.141406
H      8.257515     6.990367    10.089914     0.146999
H      7.216861     6.277277     9.158200     0.148508
H      8.859647     0.275248    13.446414     0.255431
H      3.352625    10.011125    14.276061     0.126440
H      3.026079    11.150442     0.726124     0.141403
H      1.925077    10.646402    11.781286     0.146998
H      1.827851     9.388623    12.713000     0.148507
H      8.742305     7.535055    13.446414     0.255432
H     -3.640951     9.511730    14.276061     0.126443
H     -4.464355     8.659275     0.726124     0.141403
H     -3.477343     7.957799    11.781286     0.147000
H     -2.339462     8.502488    12.713000     0.148511
H      2.513798     3.803531    13.446414     0.255433
H      0.288326     3.704813    14.276061     0.126444
H      1.438276     3.417951     0.726124     0.141407
H      1.552265     4.623467    11.781286     0.146999
H      0.511611     5.336557    12.713000     0.148508
C     -1.843944     9.486180     8.283352     0.647624
C     -2.633152    10.474517     7.440582    -0.224673
C     -1.471132    10.275920     5.265127    -0.247572
C     -0.004694    10.170234     4.969137     0.687482
C      2.431994     8.467646     8.283352     0.647621
C      3.682523     8.656952     7.440582    -0.224674
C      2.929524     7.749911     5.265127    -0.247576
C      2.104778     6.532782     4.969137     0.687490
C     -0.588050     5.273842     8.283352     0.647623
C     -1.049372     4.096199     7.440582    -0.224674
C     -1.458392     5.201836     5.265127    -0.247579
C     -2.100084     6.524652     4.969137     0.687486
C      4.861306     2.127654    13.587848     0.647623
C      4.072098     1.139317    14.430618    -0.224675
C      5.234118     1.337914     2.025273    -0.247574
C      6.700556     1.443600     2.321263     0.687481
C      9.137244     3.146188    13.587848     0.647619
C     10.387773     2.956882    14.430618    -0.224674
C      9.634774     3.863923     2.025273    -0.247576
C      8.810028     5.081052     2.321263     0.687489
C      6.117200     6.339992    13.587848     0.647623
C      5.655878     7.517635    14.430618    -0.224674
C      5.246858     6.411998     2.025273    -0.247579
C      4.605166     5.089182     2.321263     0.687486
C      8.549194     2.127654     6.297448     0.647624
C      9.338402     1.139317     7.140218    -0.224674
C      8.176382     1.337914     9.315673    -0.247572
C      6.709944     1.443600     9.611663     0.687482
C      4.273256     3.146188     6.297448     0.647621
C      3.022727     2.956882     7.140218    -0.224674
C      3.775726     3.863923     9.315673    -0.247576
C      4.600472     5.081052     9.611663     0.687490
C      7.293300     6.339992     6.297448     0.647623
C      7.754622     7.517635     7.140218    -0.224674
C      8.163642     6.411998     9.315673    -0.247579
C      8.805334     5.089182     9.611663     0.687486
C      1.843944     9.486180     0.992952     0.647623
C      2.633152    10.474517     0.150182    -0.224675
C      1.471132    10.275920    12.555527    -0.247574
C      0.004694    10.170234    12.259537     0.687481
C     -2.431994     8.467646     0.992952     0.647620
C     -3.682523     8.656952     0.150182    -0.224674
C     -2.929524     7.749911    12.555527    -0.247576
C     -2.104778     6.532782    12.259537     0.687489
C      0.588050     5.273842     0.992952     0.647623
C      1.049372     4.096199     0.150182    -0.224675
C      1.458392     5.201836    12.555527    -0.247579
C      2.100084     6.524652    12.259537     0.687486
N     -1.750741    11.127214     6.441797    -0.279627
N      3.806570     7.566413     6.441797    -0.279626
N     -2.055830     4.534041     6.441797    -0.279622
N      4.954509     0.486620     0.848603    -0.279623
N     10.511820     4.047421     0.848603    -0.279625
N      4.649420     7.079793     0.848603    -0.279622
N      8.455991     0.486620     8.139003    -0.279627
N      2.898680     4.047421     8.139003    -0.279626
N      8.761080     7.079793     8.139003    -0.279622
N      1.750741    11.127214    13.732197    -0.279623
N     -3.806570     7.566413    13.732197    -0.279625
N      2.055830     4.534041    13.732197    -0.279622
O     -0.593415     9.443208     8.121506    -0.669787
O     -2.429312     8.771929     9.129039    -0.619955
O      0.820052    10.760217     5.728796    -0.529064
O      0.350014     9.507085     3.979100    -0.660031
O      1.769515     7.406142     8.121506    -0.669781
O      2.106119     9.331716     9.129039    -0.619939
O      2.203345     5.523539     5.728796    -0.529063
O      1.353119     6.557171     3.979100    -0.660043
O     -1.176101     6.378318     8.121506    -0.669771
O      0.323193     5.124024     9.129039    -0.619957
O     -3.023397     6.943911     5.728796    -0.529058
O     -1.703134     7.163413     3.979100    -0.660037
O      6.111835     2.170626    13.749694    -0.669786
O      4.275938     2.841905    12.742161    -0.619956
O      7.525302     0.853617     1.561604    -0.529062
O      7.055264     2.106749     3.311300    -0.660032
O      8.474765     4.207692    13.749694    -0.669779
O      8.811369     2.282118    12.742161    -0.619939
O      8.908595     6.090295     1.561604    -0.529062
O      8.058369     5.056663     3.311300    -0.660043
O      5.529149     5.235516    13.749694    -0.669771
O      7.028443     6.489810    12.742161    -0.619957
O      3.681853     4.669923     1.561604    -0.529059
O      5.002117     4.450421     3.311300    -0.660037
O      7.298665     2.170626     6.459294    -0.669787
O      9.134562     2.841905     5.451761    -0.619955
O      5.885198     0.853617     8.852004    -0.529064
O      6.355236     2.106749    10.601700    -0.660031
O      4.935735     4.207692     6.459294    -0.669780
O      4.599131     2.282118     5.451761    -0.619940
O      4.501905     6.090295     8.852004    -0.529063
O      5.352131     5.056663    10.601700    -0.660043
O      7.881351     5.235516     6.459294    -0.669771
O      6.382057     6.489810     5.451761    -0.619957
O      9.728647     4.669923     8.852004    -0.529058
O      8.408384     4.450421    10.601700    -0.660037
O      0.593415     9.443208     0.831106    -0.669786
O      2.429312     8.771929     1.838639    -0.619956
O     -0.820052    10.760217    13.019196    -0.529062
O     -0.350014     9.507085    11.269500    -0.660032
O     -1.769515     7.406142     0.831106    -0.669779
O     -2.106119     9.331716     1.838639    -0.619939
O     -2.203345     5.523539    13.019196    -0.529062
O     -1.353119     6.557171    11.269500    -0.660043
O      1.176101     6.378318     0.831106    -0.669771
O     -0.323193     5.124024     1.838639    -0.619957
O      3.023397     6.943911    13.019196    -0.529059
O      1.703133     7.163413    11.269500    -0.660038

The following XYZ coordinates are in angstroms. Other properties are in atomic units.
The sperically averaged electron density of each atom fit to a function of the form exp(a - br)
eigen_1, eigen_2 and eigen_3 are the three eigenvalues of traceless quadrupole moment tensor
  atom number  atomic symbol              X              Y              Z     net charge C6 coefficient C8 coefficient C10 coefficient fluctuating dipole atomic polarizability isotropic forcefield polarizability              a              b squared Pearson coefficient          <r^3>          <r^4>         wp_QDO          m_QDO          q_QDO       dipole_x       dipole_y       dipole_z         dipole            Qxy            Qxz            Qyz     Q(x^2-y^2)  Q(3z^2 - R^2)        eigen_1        eigen_2        eigen_3 static polarizability      alpha(xx)      alpha(xy)      alpha(xz)      alpha(yy)      alpha(yz)      alpha(zz) atomic spin moment
            1             Sm       0.000000       7.742479       9.737933       2.065293     168.430601 0.42978649E+04  0.15801044E+06                                19.425557                           17.205510       2.552626       2.483630                    0.999260      80.797129     192.682679       0.645000       0.258294      -1.359722      -0.000002      -0.000049       0.003512       0.003512       0.000015      -0.000005      -0.000043      -0.000026      -0.047819      -0.015940       0.007950       0.007989             21.869734      18.719568       0.000332      -0.000058      18.719232       0.000109      28.170401           0.002987
            2             Sm       6.705250       3.871355      12.133267       2.065291     168.430756 0.42978707E+04  0.15801071E+06                                19.425571                           17.205525       2.552625       2.483629                    0.999260      80.797154     192.682792       0.644999       0.258294      -1.359722      -0.000003       0.000049      -0.003512       0.003513      -0.000014       0.000002      -0.000043      -0.000019      -0.047819      -0.015940       0.007953       0.007987             21.869748      18.719577      -0.000340       0.000072      18.719250       0.000102      28.170418           0.002987
            3             Sm       6.705250       3.871355       4.842867       2.065293     168.430640 0.42978662E+04  0.15801050E+06                                19.425560                           17.205513       2.552626       2.483630                    0.999260      80.797134     192.682702       0.645000       0.258294      -1.359722       0.000002       0.000049      -0.003512       0.003512       0.000015      -0.000005      -0.000043      -0.000026      -0.047819      -0.015940       0.007950       0.007989             21.869738      18.719572       0.000332      -0.000058      18.719235       0.000109      28.170406           0.002987
            4             Sm       0.000000       7.742479       2.447533       2.065291     168.430774 0.42978713E+04  0.15801074E+06                                19.425573                           17.205526       2.552625       2.483629                    0.999260      80.797158     192.682805       0.644999       0.258294      -1.359722       0.000003      -0.000049       0.003512       0.003513      -0.000014       0.000002      -0.000043      -0.000019      -0.047819      -0.015940       0.007953       0.007987             21.869750      18.719579      -0.000341       0.000073      18.719251       0.000102      28.170419           0.002986
            5             Cu       6.705250       0.000000       7.290400       0.776763      56.575275 0.11139166E+04  0.30767912E+05                                12.474207                           11.315385       1.416642       2.385263                    0.995100      40.981154     100.264300       0.514450       0.431040      -1.136153       0.000000       0.000000       0.000000       0.000000      -0.013161      -0.076622       0.030420      -0.022565       0.069362      -0.080637      -0.010877       0.091514             13.965338      10.919323       3.956042       1.157104      16.527037       4.198718      14.449653           0.745750
            6             Cu       3.352625       5.806917       7.290400       0.776756      56.575764 0.11139293E+04  0.30768359E+05                                12.474295                           11.315465       1.416607       2.385250                    0.995100      40.981330     100.264970       0.514447       0.431041      -1.136152       0.000000      -0.000000      -0.000000       0.000000      -0.003192       0.064661       0.051146       0.034073       0.069355      -0.080641      -0.010876       0.091517             13.965450      11.699196      -4.406239       3.057727      15.747278      -3.101518      14.449876           0.745764
            7             Cu      -3.352625       5.806917       7.290400       0.776751      56.575626 0.11139255E+04  0.30768240E+05                                12.474302                           11.315469       1.416571       2.385240                    0.995100      40.981241     100.264876       0.514446       0.431043      -1.136150      -0.000000      -0.000000       0.000000       0.000000       0.016353       0.011966      -0.081567      -0.011509       0.069354      -0.080639      -0.010874       0.091513             13.965452      18.551251       0.450242      -4.214760       8.895292      -1.097267      14.449812           0.745753
            8             Cu       6.705250       0.000000       0.000000       0.776762      56.575108 0.11139132E+04  0.30767823E+05                                12.474255                           11.315430       1.416546       2.385235                    0.995100      40.980925     100.264041       0.514445       0.431044      -1.136149      -0.000000       0.000000      -0.000000       0.000000       0.013160       0.076621       0.030413      -0.022578       0.069366      -0.080639      -0.010869       0.091508             13.965391      10.919344      -3.956036      -1.157107      16.527103       4.198740      14.449725           0.745736
            9             Cu      -3.352625       5.806917       0.000000       0.776754      56.575663 0.11139272E+04  0.30768296E+05                                12.474305                           11.315476       1.416577       2.385241                    0.995100      40.981236     100.264840       0.514446       0.431042      -1.136150      -0.000000      -0.000000       0.000000       0.000000       0.003192      -0.064658       0.051148       0.034078       0.069355      -0.080641      -0.010875       0.091516             13.965460      11.699186       4.406237      -3.057719      15.747316      -3.101525      14.449879           0.745739
           10             Cu       3.352625       5.806917       0.000000       0.776756      56.575243 0.11139155E+04  0.30767902E+05                                12.474270                           11.315437       1.416537       2.385232                    0.995100      40.981004     100.264262       0.514445       0.431044      -1.136149      -0.000000       0.000000       0.000000       0.000000      -0.016358      -0.011969      -0.081564      -0.011510       0.069351      -0.080640      -0.010870       0.091510             13.965418      18.551218      -0.450246       4.214748       8.895266      -1.097272      14.449771           0.745743
           11              H       4.550853       0.275248       6.156014       0.255433       0.688343 0.46138387E+01  0.40259621E+02                                 1.391630                            1.334785      -0.998353       2.470835                    0.999091       3.008459       8.469339       0.484738       1.448076      -0.673921      -0.019712       0.023235      -0.012868       0.033076      -0.004442      -0.008898       0.001791       0.002652       0.020308      -0.009520      -0.003622       0.013142              1.436047       1.171287      -0.190204       0.006453       1.886509      -0.144632       1.250344           0.000781
           12              H      -3.352625      10.011125       6.985661       0.126439       1.032818 0.77314552E+01  0.74621757E+02                                 1.644382                            1.589399      -0.717530       2.537108                    0.999631       3.292150       8.889150       0.517924       1.225281      -0.722771      -0.017442      -0.014031      -0.018734       0.029190       0.007936       0.003088      -0.003253       0.002288       0.020832      -0.012521       0.004534       0.007987              1.664687       1.812810       0.401625       0.198675       1.696310       0.163804       1.484941           0.001828
           13              H      -3.026079      11.150442       8.016524       0.141401       1.138770 0.87148933E+01  0.86379439E+02                                 1.739052                            1.675923      -0.979895       2.425219                    0.997693       3.292506       8.910926       0.511306       1.208585      -0.727690      -0.008302       0.021122       0.021528       0.031282      -0.001319      -0.010879       0.001795      -0.006809       0.020121      -0.012826      -0.000316       0.013142              1.755734       1.530348      -0.211455      -0.169337       2.058475       0.339613       1.678381          -0.000051
           14              H      -1.925077      10.646402       4.490886       0.146997       0.985631 0.73470274E+01  0.70497998E+02                                 1.646207                            1.591055      -0.718693       2.556461                    0.999573       3.236149       8.911143       0.494027       1.292081      -0.708335      -0.014518       0.012502      -0.023105       0.030015      -0.005931       0.001470      -0.001309       0.001933       0.014425      -0.008414       0.002149       0.006265              1.672347       1.386903      -0.117465       0.237410       1.560735      -0.283471       2.069403           0.000596
           15              H      -1.827851       9.388623       5.422600       0.148506       0.955301 0.72839758E+01  0.71057731E+02                                 1.709230                            1.658508      -1.315682       2.270440                    0.993389       3.706076      10.937313       0.443369       1.416113      -0.679474      -0.010479      -0.027127       0.010164       0.030805      -0.002997      -0.001310      -0.002750      -0.011462      -0.000110      -0.007015      -0.000260       0.007275              1.737238       1.449303       0.305720      -0.096755       2.262056      -0.089730       1.500356           0.000152
           16              H       4.668195       7.535055       6.156014       0.255432       0.688340 0.46138046E+01  0.40259175E+02                                 1.391616                            1.334772      -0.998350       2.470837                    0.999091       3.008434       8.469202       0.484746       1.448059      -0.673924       0.029979       0.005454      -0.012868       0.033077       0.003369       0.005999       0.006810       0.006369       0.020307      -0.009520      -0.003621       0.013141              1.436032       1.872403      -0.214595      -0.128479       1.185360       0.066726       1.250333           0.000781
           17              H       3.640951       9.511730       6.985661       0.126443       1.032775 0.77310320E+01  0.74616496E+02                                 1.644323                            1.589345      -0.717512       2.537121                    0.999632       3.292061       8.888779       0.517939       1.225265      -0.722774      -0.003430       0.022122      -0.018734       0.029191      -0.002976      -0.004361      -0.001047      -0.014888       0.020832      -0.012520       0.004534       0.007987              1.664627       1.377574      -0.150356       0.042518       2.131416      -0.253945       1.484890           0.001828
           18              H       4.464355       8.659275       8.016524       0.141403       1.138728 0.87144726E+01  0.86374067E+02                                 1.738997                            1.675872      -0.979867       2.425233                    0.997694       3.292435       8.910618       0.511319       1.208570      -0.727693       0.022444      -0.003370       0.021528       0.031282      -0.002288       0.006995       0.008525       0.005689       0.020119      -0.012825      -0.000317       0.013142              1.755677       2.109493      -0.122950       0.378762       1.479211      -0.023154       1.678327          -0.000050
           19              H       3.477343       7.957799       4.490886       0.146999       0.985623 0.73469482E+01  0.70496962E+02                                 1.646190                            1.591039      -0.718693       2.556462                    0.999573       3.236125       8.911024       0.494034       1.292070      -0.708337       0.018086       0.006323      -0.023104       0.030015       0.003804      -0.001869      -0.000619       0.009307       0.014423      -0.008414       0.002149       0.006265              1.672329       1.618989      -0.016538      -0.364192       1.328622      -0.063867       2.069377           0.000596
           20              H       2.339462       8.502488       5.422600       0.148511       0.955291 0.72838795E+01  0.71056543E+02                                 1.709217                            1.658496      -1.315686       2.270441                    0.993389       3.706048      10.937204       0.443371       1.416111      -0.679475      -0.018252       0.022639       0.010164       0.030806      -0.003464      -0.001727       0.002510       0.010921      -0.000111      -0.007014      -0.000260       0.007275              1.737224       1.794091      -0.504785      -0.029331       1.917237       0.128656       1.500345           0.000152
           21              H      10.896702       3.803531       6.156014       0.255434       0.688349 0.46138901E+01  0.40260156E+02                                 1.391634                            1.334788      -0.998366       2.470830                    0.999091       3.008473       8.469370       0.484740       1.448067      -0.673922      -0.010266      -0.028689      -0.012868       0.033076       0.001073       0.002898      -0.008601      -0.009019       0.020309      -0.009520      -0.003622       0.013142              1.436051       1.542986       0.404805       0.122028       1.514820       0.077905       1.250347           0.000782
           22              H      -0.288326       3.704813       6.985661       0.126444       1.032777 0.77310486E+01  0.74616677E+02                                 1.644323                            1.589345      -0.717497       2.537127                    0.999632       3.292064       8.888781       0.517940       1.225262      -0.722775       0.020873      -0.008091      -0.018734       0.029191      -0.004959       0.001273       0.004300       0.012599       0.020832      -0.012521       0.004534       0.007987              1.664626       2.073166      -0.251244      -0.241182       1.435821       0.090150       1.484891           0.001828
           23              H      -1.438276       3.417951       8.016524       0.141405       1.138735 0.87145515E+01  0.86375127E+02                                 1.739011                            1.675885      -0.979867       2.425235                    0.997694       3.292449       8.910698       0.511314       1.208578      -0.727691      -0.014141      -0.017752       0.021528       0.031282       0.003607       0.003886      -0.010320       0.001119       0.020120      -0.012826      -0.000317       0.013142              1.755692       1.743273       0.334401      -0.209436       1.845462      -0.316445       1.678340          -0.000050
           24              H      -1.552265       4.623467       4.490886       0.146999       0.985629 0.73470124E+01  0.70497801E+02                                 1.646203                            1.591051      -0.718704       2.556456                    0.999573       3.236146       8.911124       0.494029       1.292078      -0.708335      -0.003568      -0.018825      -0.023104       0.030015       0.002128       0.000399       0.001928      -0.011240       0.014424      -0.008413       0.002148       0.006265              1.672342       1.415546       0.134003       0.126786       1.532085       0.347337       2.069396           0.000596
           25              H      -0.511611       5.336557       5.422600       0.148508       0.955295 0.72839292E+01  0.71057213E+02                                 1.709229                            1.658507      -1.315689       2.270437                    0.993389       3.706068      10.937309       0.443367       1.416120      -0.679473       0.028732       0.004487       0.010164       0.030805       0.006461       0.003037       0.000241       0.000539      -0.000113      -0.007014      -0.000261       0.007275              1.737237       2.323625       0.199072       0.126085       1.387730      -0.038927       1.500355           0.000152
           26              H      -2.154397      11.338586       1.134386       0.255431       0.688350 0.46138993E+01  0.40260247E+02                                 1.391635                            1.334789      -0.998354       2.470835                    0.999091       3.008475       8.469370       0.484741       1.448066      -0.673922      -0.019712      -0.023235       0.012868       0.033076       0.004442       0.008898       0.001791       0.002651       0.020308      -0.009520      -0.003622       0.013142              1.436052       1.171291       0.190206      -0.006453       1.886518      -0.144632       1.250348           0.000781
           27              H       3.352625       1.602709       0.304739       0.126440       1.032798 0.77312534E+01  0.74619162E+02                                 1.644346                            1.589366      -0.717513       2.537116                    0.999632       3.292107       8.888933       0.517937       1.225262      -0.722775      -0.017442       0.014031       0.018734       0.029190      -0.007935      -0.003088      -0.003253       0.002290       0.020832      -0.012521       0.004534       0.007987              1.664650       1.812767      -0.401610      -0.198667       1.696271       0.163799       1.484910           0.001828
           28              H       3.679171       0.463392      13.854676       0.141402       1.138758 0.87147790E+01  0.86377970E+02                                 1.739036                            1.675908      -0.979883       2.425225                    0.997694       3.292489       8.910845       0.511310       1.208580      -0.727691      -0.008303      -0.021122      -0.021528       0.031282       0.001319       0.010880       0.001794      -0.006808       0.020121      -0.012825      -0.000316       0.013142              1.755718       1.530335       0.211453       0.169335       2.058453       0.339607       1.678365          -0.000051
           29              H       4.780173       0.967432       2.799514       0.146998       0.985632 0.73470347E+01  0.70498059E+02                                 1.646205                            1.591053      -0.718698       2.556458                    0.999573       3.236149       8.911132       0.494029       1.292077      -0.708336      -0.014517      -0.012502       0.023105       0.030015       0.005931      -0.001470      -0.001309       0.001933       0.014425      -0.008414       0.002149       0.006265              1.672345       1.386902       0.117465      -0.237410       1.560733      -0.283470       2.069399           0.000596
           30              H       4.877399       2.225211       1.867800       0.148507       0.955296 0.72839355E+01  0.71057268E+02                                 1.709228                            1.658506      -1.315677       2.270443                    0.993389       3.706065      10.937289       0.443368       1.416118      -0.679474      -0.010479       0.027127      -0.010164       0.030805       0.002997       0.001310      -0.002749      -0.011461      -0.000111      -0.007015      -0.000260       0.007275              1.737236       1.449302      -0.305719       0.096754       2.262053      -0.089729       1.500354           0.000152
           31              H      -2.037055       4.078779       1.134386       0.255432       0.688339 0.46138054E+01  0.40259246E+02                                 1.391624                            1.334779      -0.998346       2.470840                    0.999092       3.008446       8.469285       0.484740       1.448075      -0.673921       0.029979      -0.005454       0.012868       0.033077      -0.003369      -0.005999       0.006810       0.006369       0.020307      -0.009520      -0.003621       0.013141              1.436041       1.872416       0.214597       0.128480       1.185367       0.066727       1.250340           0.000781
           32              H      10.346201       2.102104       0.304739       0.126443       1.032802 0.77313120E+01  0.74620052E+02                                 1.644369                            1.589386      -0.717531       2.537111                    0.999631       3.292121       8.889061       0.517925       1.225285      -0.722770      -0.003431      -0.022122       0.018734       0.029191       0.002977       0.004361      -0.001047      -0.014889       0.020832      -0.012521       0.004534       0.007987              1.664674       1.377608       0.150364      -0.042521       2.131483      -0.253956       1.484930           0.001828
           33              H      11.169605       2.954559      13.854676       0.141402       1.138765 0.87148498E+01  0.86378865E+02                                 1.739045                            1.675916      -0.979892       2.425220                    0.997693       3.292498       8.910885       0.511308       1.208581      -0.727691       0.022444       0.003370      -0.021528       0.031282       0.002289      -0.006994       0.008525       0.005689       0.020121      -0.012826      -0.000316       0.013142              1.755727       2.109558       0.122956      -0.378779       1.479248      -0.023156       1.678373          -0.000051
           34              H      10.182593       3.656035       2.799514       0.146999       0.985627 0.73469954E+01  0.70497618E+02                                 1.646204                            1.591052      -0.718691       2.556463                    0.999573       3.236141       8.911118       0.494028       1.292082      -0.708335       0.018086      -0.006323       0.023104       0.030015      -0.003803       0.001869      -0.000619       0.009307       0.014425      -0.008414       0.002149       0.006265              1.672343       1.619002       0.016538       0.364196       1.328631      -0.063868       2.069397           0.000596
           35              H       9.044712       3.111346       1.867800       0.148511       0.955291 0.72838918E+01  0.71056742E+02                                 1.709223                            1.658501      -1.315692       2.270438                    0.993389       3.706058      10.937264       0.443369       1.416118      -0.679473      -0.018252      -0.022639      -0.010164       0.030806       0.003464       0.001726       0.002510       0.010921      -0.000110      -0.007015      -0.000260       0.007275              1.737230       1.794097       0.504787       0.029331       1.917243       0.128657       1.500350           0.000152
           36              H       4.191452       7.810303       1.134386       0.255433       0.688342 0.46138263E+01  0.40259425E+02                                 1.391621                            1.334776      -0.998360       2.470832                    0.999091       3.008442       8.469240       0.484745       1.448061      -0.673923      -0.010266       0.028689       0.012868       0.033076      -0.001072      -0.002898      -0.008601      -0.009020       0.020308      -0.009520      -0.003622       0.013142              1.436037       1.542970      -0.404798      -0.122026       1.514805       0.077903       1.250336           0.000781
           37              H       6.416924       7.909021       0.304739       0.126444       1.032770 0.77309829E+01  0.74615885E+02                                 1.644316                            1.589339      -0.717499       2.537127                    0.999632       3.292049       8.888731       0.517941       1.225263      -0.722775       0.020873       0.008091       0.018734       0.029190       0.004959      -0.001273       0.004301       0.012599       0.020832      -0.012520       0.004533       0.007987              1.664619       2.073156       0.251243       0.241180       1.435816       0.090150       1.484885           0.001828
           38              H       5.266974       8.195883      13.854676       0.141406       1.138711 0.87143127E+01  0.86372089E+02                                 1.738981                            1.675858      -0.979856       2.425240                    0.997694       3.292408       8.910526       0.511321       1.208571      -0.727693      -0.014141       0.017753      -0.021528       0.031282      -0.003607      -0.003886      -0.010320       0.001118       0.020119      -0.012825      -0.000317       0.013142              1.755661       1.743242      -0.334391       0.209430       1.845428      -0.316436       1.678312          -0.000050
           39              H       5.152985       6.990367       2.799514       0.146999       0.985624 0.73469624E+01  0.70497135E+02                                 1.646192                            1.591041      -0.718701       2.556457                    0.999573       3.236131       8.911044       0.494034       1.292070      -0.708337      -0.003568       0.018825       0.023104       0.030015      -0.002128      -0.000399       0.001929      -0.011242       0.014422      -0.008414       0.002149       0.006265              1.672331       1.415537      -0.134002      -0.126785       1.532075       0.347334       2.069380           0.000596
           40              H       6.193639       6.277277       1.867800       0.148508       0.955305 0.72840138E+01  0.71058170E+02                                 1.709231                            1.658509      -1.315694       2.270434                    0.993389       3.706083      10.937326       0.443370       1.416107      -0.679475       0.028732      -0.004487      -0.010164       0.030805      -0.006461      -0.003037       0.000241       0.000538      -0.000113      -0.007014      -0.000261       0.007275              1.737239       2.323630      -0.199072      -0.126085       1.387731      -0.038927       1.500357           0.000152
           41              H       2.154397      11.338586       8.424786       0.255433       0.688343 0.46138397E+01  0.40259628E+02                                 1.391630                            1.334785      -0.998353       2.470836                    0.999091       3.008459       8.469336       0.484739       1.448075      -0.673921       0.019712      -0.023235       0.012868       0.033076      -0.004442      -0.008898       0.001791       0.002652       0.020308      -0.009520      -0.003622       0.013142              1.436046       1.171287      -0.190203       0.006453       1.886509      -0.144631       1.250344           0.000781
           42              H      10.057875       1.602709       7.595139       0.126439       1.032817 0.77314498E+01  0.74621691E+02                                 1.644381                            1.589398      -0.717530       2.537108                    0.999631       3.292149       8.889146       0.517924       1.225281      -0.722771       0.017442       0.014031       0.018734       0.029190       0.007936       0.003088      -0.003253       0.002288       0.020832      -0.012521       0.004534       0.007987              1.664686       1.812809       0.401624       0.198674       1.696309       0.163804       1.484940           0.001828
           43              H       9.731329       0.463392       6.564276       0.141402       1.138769 0.87148907E+01  0.86379400E+02                                 1.739051                            1.675922      -0.979894       2.425219                    0.997693       3.292506       8.910923       0.511306       1.208584      -0.727690       0.008302      -0.021122      -0.021528       0.031282      -0.001319      -0.010879       0.001795      -0.006809       0.020121      -0.012826      -0.000316       0.013142              1.755733       1.530347      -0.211455      -0.169336       2.058473       0.339613       1.678379          -0.000051
           44              H       8.630327       0.967432      10.089914       0.146998       0.985630 0.73470237E+01  0.70497954E+02                                 1.646207                            1.591054      -0.718693       2.556461                    0.999573       3.236148       8.911140       0.494028       1.292081      -0.708335       0.014518      -0.012502       0.023105       0.030015      -0.005931       0.001470      -0.001309       0.001933       0.014425      -0.008414       0.002149       0.006265              1.672346       1.386903      -0.117465       0.237410       1.560735      -0.283471       2.069402           0.000596
           45              H       8.533101       2.225211       9.158200       0.148506       0.955301 0.72839765E+01  0.71057739E+02                                 1.709230                            1.658508      -1.315682       2.270440                    0.993389       3.706076      10.937312       0.443369       1.416112      -0.679474       0.010479       0.027127      -0.010164       0.030805      -0.002997      -0.001310      -0.002750      -0.011462      -0.000110      -0.007015      -0.000260       0.007275              1.737238       1.449303       0.305720      -0.096755       2.262055      -0.089729       1.500355           0.000152
           46              H       2.037055       4.078779       8.424786       0.255432       0.688340 0.46138046E+01  0.40259176E+02                                 1.391616                            1.334772      -0.998350       2.470837                    0.999091       3.008434       8.469202       0.484746       1.448059      -0.673924      -0.029979      -0.005454       0.012868       0.033077       0.003369       0.005999       0.006810       0.006369       0.020307      -0.009520      -0.003621       0.013141              1.436032       1.872403      -0.214595      -0.128479       1.185360       0.066726       1.250333           0.000781
           47              H       3.064299       2.102104       7.595139       0.126444       1.032774 0.77310266E+01  0.74616438E+02                                 1.644323                            1.589345      -0.717512       2.537121                    0.999632       3.292060       8.888779       0.517939       1.225266      -0.722774       0.003430      -0.022122       0.018734       0.029191      -0.002976      -0.004361      -0.001048      -0.014888       0.020832      -0.012520       0.004534       0.007987              1.664626       1.377574      -0.150356       0.042518       2.131416      -0.253945       1.484890           0.001828
           48              H       2.240895       2.954559       6.564276       0.141403       1.138728 0.87144732E+01  0.86374080E+02                                 1.738997                            1.675873      -0.979866       2.425233                    0.997694       3.292435       8.910620       0.511319       1.208571      -0.727693      -0.022444       0.003370      -0.021528       0.031282      -0.002288       0.006995       0.008525       0.005689       0.020119      -0.012825      -0.000317       0.013142              1.755678       2.109494      -0.122950       0.378762       1.479211      -0.023154       1.678328          -0.000050
           49              H       3.227907       3.656035      10.089914       0.147000       0.985623 0.73469444E+01  0.70496918E+02                                 1.646190                            1.591039      -0.718693       2.556462                    0.999573       3.236124       8.911021       0.494034       1.292070      -0.708337      -0.018086      -0.006323       0.023104       0.030015       0.003804      -0.001869      -0.000619       0.009307       0.014423      -0.008414       0.002149       0.006265              1.672329       1.618988      -0.016538      -0.364192       1.328621      -0.063867       2.069376           0.000596
           50              H       4.365788       3.111346       9.158200       0.148511       0.955290 0.72838754E+01  0.71056497E+02                                 1.709217                            1.658496      -1.315686       2.270441                    0.993389       3.706047      10.937202       0.443371       1.416111      -0.679475       0.018252      -0.022639      -0.010164       0.030806      -0.003464      -0.001727       0.002510       0.010921      -0.000111      -0.007014      -0.000260       0.007275              1.737224       1.794090      -0.504785      -0.029331       1.917237       0.128656       1.500345           0.000152
           51              H      -4.191452       7.810303       8.424786       0.255434       0.688349 0.46138901E+01  0.40260156E+02                                 1.391634                            1.334788      -0.998366       2.470830                    0.999091       3.008473       8.469370       0.484740       1.448067      -0.673922       0.010266       0.028689       0.012868       0.033076       0.001073       0.002898      -0.008601      -0.009019       0.020309      -0.009520      -0.003622       0.013142              1.436051       1.542986       0.404805       0.122028       1.514820       0.077905       1.250347           0.000782
           52              H       6.993576       7.909021       7.595139       0.126444       1.032776 0.77310445E+01  0.74616625E+02                                 1.644322                            1.589344      -0.717497       2.537127                    0.999632       3.292063       8.888777       0.517940       1.225262      -0.722775      -0.020873       0.008091       0.018734       0.029191      -0.004959       0.001273       0.004300       0.012599       0.020832      -0.012521       0.004534       0.007987              1.664625       2.073165      -0.251244      -0.241182       1.435821       0.090150       1.484890           0.001828
           53              H       8.143526       8.195883       6.564276       0.141406       1.138734 0.87145379E+01  0.86374954E+02                                 1.739009                            1.675883      -0.979866       2.425235                    0.997694       3.292447       8.910689       0.511315       1.208577      -0.727691       0.014141       0.017752      -0.021528       0.031282       0.003607       0.003886      -0.010320       0.001119       0.020120      -0.012826      -0.000317       0.013142              1.755690       1.743271       0.334400      -0.209435       1.845460      -0.316444       1.678338          -0.000050
           54              H       8.257515       6.990367      10.089914       0.146999       0.985629 0.73470109E+01  0.70497785E+02                                 1.646203                            1.591051      -0.718704       2.556456                    0.999573       3.236146       8.911125       0.494029       1.292078      -0.708335       0.003568       0.018825       0.023104       0.030015       0.002128       0.000399       0.001928      -0.011240       0.014424      -0.008413       0.002148       0.006265              1.672342       1.415546       0.134003       0.126786       1.532085       0.347337       2.069396           0.000596
           55              H       7.216861       6.277277       9.158200       0.148508       0.955295 0.72839292E+01  0.71057213E+02                                 1.709229                            1.658507      -1.315689       2.270437                    0.993389       3.706068      10.937309       0.443367       1.416120      -0.679473      -0.028732      -0.004487      -0.010164       0.030805       0.006461       0.003037       0.000241       0.000539      -0.000113      -0.007014      -0.000261       0.007275              1.737237       2.323625       0.199072       0.126085       1.387730      -0.038927       1.500355           0.000152
           56              H       8.859647       0.275248      13.446414       0.255431       0.688351 0.46139006E+01  0.40260259E+02                                 1.391635                            1.334789      -0.998354       2.470834                    0.999091       3.008475       8.469368       0.484741       1.448065      -0.673923       0.019712       0.023235      -0.012868       0.033076       0.004442       0.008898       0.001791       0.002651       0.020308      -0.009520      -0.003622       0.013142              1.436052       1.171290       0.190206      -0.006453       1.886518      -0.144632       1.250347           0.000781
           57              H       3.352625      10.011125      14.276061       0.126440       1.032797 0.77312481E+01  0.74619094E+02                                 1.644345                            1.589365      -0.717513       2.537116                    0.999632       3.292106       8.888928       0.517937       1.225262      -0.722775       0.017442      -0.014031      -0.018734       0.029190      -0.007935      -0.003088      -0.003253       0.002290       0.020831      -0.012521       0.004534       0.007987              1.664649       1.812766      -0.401610      -0.198667       1.696270       0.163799       1.484909           0.001828
           58              H       3.026079      11.150442       0.726124       0.141403       1.138757 0.87147667E+01  0.86377814E+02                                 1.739034                            1.675906      -0.979882       2.425225                    0.997694       3.292487       8.910836       0.511311       1.208579      -0.727691       0.008303       0.021122       0.021528       0.031282       0.001319       0.010880       0.001794      -0.006808       0.020121      -0.012825      -0.000316       0.013142              1.755716       1.530333       0.211453       0.169334       2.058451       0.339607       1.678363          -0.000051
           59              H       1.925077      10.646402      11.781286       0.146998       0.985631 0.73470267E+01  0.70497963E+02                                 1.646204                            1.591052      -0.718697       2.556459                    0.999573       3.236147       8.911125       0.494029       1.292077      -0.708336       0.014517       0.012502      -0.023105       0.030015       0.005931      -0.001470      -0.001309       0.001933       0.014425      -0.008414       0.002149       0.006265              1.672344       1.386901       0.117465      -0.237410       1.560733      -0.283470       2.069398           0.000596
           60              H       1.827851       9.388623      12.713000       0.148507       0.955296 0.72839318E+01  0.71057222E+02                                 1.709228                            1.658506      -1.315676       2.270443                    0.993389       3.706064      10.937285       0.443368       1.416118      -0.679474       0.010479      -0.027127       0.010164       0.030805       0.002997       0.001310      -0.002749      -0.011461      -0.000111      -0.007015      -0.000260       0.007275              1.737236       1.449302      -0.305719       0.096754       2.262052      -0.089729       1.500354           0.000152
           61              H       8.742305       7.535055      13.446414       0.255432       0.688339 0.46138061E+01  0.40259252E+02                                 1.391624                            1.334779      -0.998345       2.470840                    0.999092       3.008446       8.469284       0.484740       1.448074      -0.673921      -0.029979       0.005454      -0.012868       0.033077      -0.003369      -0.005999       0.006810       0.006369       0.020307      -0.009520      -0.003621       0.013141              1.436041       1.872416       0.214597       0.128480       1.185367       0.066727       1.250339           0.000781
           62              H      -3.640951       9.511730      14.276061       0.126443       1.032802 0.77313106E+01  0.74620037E+02                                 1.644369                            1.589386      -0.717531       2.537111                    0.999631       3.292121       8.889062       0.517925       1.225285      -0.722770       0.003431       0.022122      -0.018734       0.029191       0.002977       0.004361      -0.001047      -0.014889       0.020832      -0.012521       0.004534       0.007987              1.664674       1.377608       0.150364      -0.042521       2.131483      -0.253956       1.484930           0.001828
           63              H      -4.464355       8.659275       0.726124       0.141403       1.138765 0.87148468E+01  0.86378829E+02                                 1.739044                            1.675915      -0.979891       2.425221                    0.997693       3.292498       8.910885       0.511308       1.208581      -0.727691      -0.022444      -0.003370       0.021528       0.031282       0.002289      -0.006994       0.008525       0.005689       0.020121      -0.012826      -0.000316       0.013142              1.755726       2.109557       0.122956      -0.378779       1.479248      -0.023156       1.678373          -0.000051
           64              H      -3.477343       7.957799      11.781286       0.147000       0.985626 0.73469901E+01  0.70497558E+02                                 1.646203                            1.591051      -0.718691       2.556463                    0.999573       3.236140       8.911116       0.494028       1.292082      -0.708335      -0.018086       0.006323      -0.023104       0.030015      -0.003803       0.001869      -0.000619       0.009307       0.014425      -0.008414       0.002149       0.006265              1.672343       1.619001       0.016538       0.364196       1.328631      -0.063868       2.069396           0.000596
           65              H      -2.339462       8.502488      12.713000       0.148511       0.955291 0.72838865E+01  0.71056680E+02                                 1.709222                            1.658501      -1.315692       2.270438                    0.993389       3.706057      10.937262       0.443369       1.416118      -0.679473       0.018252       0.022639       0.010164       0.030806       0.003464       0.001726       0.002510       0.010922      -0.000110      -0.007015      -0.000260       0.007275              1.737230       1.794097       0.504787       0.029331       1.917243       0.128657       1.500350           0.000152
           66              H       2.513798       3.803531      13.446414       0.255433       0.688342 0.46138253E+01  0.40259414E+02                                 1.391621                            1.334776      -0.998361       2.470832                    0.999091       3.008442       8.469240       0.484745       1.448061      -0.673923       0.010266      -0.028689      -0.012868       0.033076      -0.001072      -0.002898      -0.008601      -0.009020       0.020308      -0.009520      -0.003622       0.013142              1.436037       1.542970      -0.404798      -0.122026       1.514805       0.077903       1.250336           0.000781
           67              H       0.288326       3.704813      14.276061       0.126444       1.032770 0.77309817E+01  0.74615868E+02                                 1.644316                            1.589338      -0.717499       2.537126                    0.999632       3.292049       8.888730       0.517941       1.225263      -0.722775      -0.020873      -0.008091      -0.018734       0.029190       0.004959      -0.001273       0.004301       0.012599       0.020832      -0.012520       0.004533       0.007987              1.664619       2.073155       0.251243       0.241180       1.435816       0.090150       1.484884           0.001828
           68              H       1.438276       3.417951       0.726124       0.141407       1.138710 0.87142997E+01  0.86371929E+02                                 1.738979                            1.675856      -0.979855       2.425240                    0.997694       3.292406       8.910519       0.511321       1.208571      -0.727693       0.014141      -0.017753       0.021528       0.031282      -0.003607      -0.003886      -0.010320       0.001118       0.020119      -0.012825      -0.000317       0.013142              1.755659       1.743241      -0.334390       0.209430       1.845426      -0.316435       1.678310          -0.000050
           69              H       1.552265       4.623467      11.781286       0.146999       0.985624 0.73469583E+01  0.70497086E+02                                 1.646191                            1.591040      -0.718701       2.556458                    0.999573       3.236130       8.911041       0.494033       1.292070      -0.708337       0.003568      -0.018825      -0.023104       0.030015      -0.002128      -0.000399       0.001929      -0.011242       0.014422      -0.008414       0.002149       0.006265              1.672330       1.415537      -0.134002      -0.126785       1.532075       0.347333       2.069379           0.000596
           70              H       0.511611       5.336557      12.713000       0.148508       0.955305 0.72840138E+01  0.71058170E+02                                 1.709231                            1.658509      -1.315694       2.270434                    0.993389       3.706083      10.937326       0.443370       1.416107      -0.679475      -0.028732       0.004487       0.010164       0.030805      -0.006461      -0.003037       0.000241       0.000538      -0.000113      -0.007014      -0.000261       0.007275              1.737239       2.323630      -0.199072      -0.126085       1.387731      -0.038927       1.500357           0.000152
           71              C      -1.843944       9.486180       8.283352       0.647624      19.878351 0.24445707E+03  0.50667437E+04                                 6.939167                            5.679425      -0.205758       2.000678                    0.999394      22.257424      63.701812       0.597231       0.494809      -1.001183       0.031116      -0.014381       0.010464       0.035840       0.017849      -0.000716       0.086856      -0.074799       0.094929      -0.071029      -0.043409       0.114438              7.647037       7.457582       0.684280      -0.472500       8.121385      -3.648558       7.362143           0.001029
           72              C      -2.633152      10.474517       7.440582      -0.224673      25.819236 0.40427373E+03  0.93539151E+04                                 7.570727                            6.637956       0.048396       2.012895                    0.998528      29.081375      83.538859       0.647685       0.408719      -1.066825       0.067612       0.044950      -0.072375       0.108766       0.026591      -0.050673      -0.017058       0.009342       0.093677      -0.051429      -0.022609       0.074038              8.075674       7.066904       0.453441      -0.322425       9.093616      -1.746536       8.066503           0.000528
           73              C      -1.471132      10.275920       5.265127      -0.247572      25.689075 0.42113527E+03  0.98723367E+04                                 7.628165                            6.834055      -0.195112       1.940586                    0.996620      29.469470      86.010083       0.628263       0.415879      -1.059165      -0.031044       0.064620       0.087816       0.113363      -0.017195      -0.018069       0.028417      -0.067681       0.119247      -0.059231      -0.003980       0.063211              8.032830       6.955418      -0.222415      -1.159986       7.812136       1.248974       9.330936           0.000802
           74              C      -0.004694      10.170234       4.969137       0.687482      19.558287 0.22334718E+03  0.45071204E+04                                 6.770271                            5.390305       0.049087       2.102039                    0.999735      20.923736      58.294254       0.622171       0.487840      -1.008917       0.057611      -0.005460      -0.022613       0.062130      -0.006634      -0.003584      -0.090144      -0.083724      -0.025068      -0.076520      -0.036548       0.113067              7.517711       6.798442      -0.073572      -0.494677       6.632529       3.635398       9.122162           0.000866
           75              C       2.431994       8.467646       8.283352       0.647621      19.878495 0.24445907E+03  0.50667894E+04                                 6.939179                            5.679434      -0.205645       2.000716                    0.999394      22.257393      63.701502       0.597233       0.494806      -1.001185      -0.028018      -0.019755       0.010456       0.035842      -0.041312       0.075578      -0.042806       0.006488       0.094917      -0.071028      -0.043408       0.114436              7.647047       7.362834      -0.629531      -2.923481       8.216180       2.233449       7.362127           0.001029
           76              C       3.682523       8.656952       7.440582      -0.224674      25.819151 0.40427224E+03  0.93538601E+04                                 7.570700                            6.637944       0.048420       2.012904                    0.998528      29.081153      83.537786       0.647686       0.408719      -1.066826       0.005123      -0.081026      -0.072376       0.108765      -0.009246       0.010564       0.052415      -0.050727       0.093667      -0.051426      -0.022613       0.074039              8.075643       8.194213      -1.104301      -1.351349       7.966236       1.152507       8.066482           0.000530
           77              C       2.929524       7.749911       5.265127      -0.247576      25.689185 0.42113719E+03  0.98723857E+04                                 7.628167                            6.834056      -0.195120       1.940584                    0.996620      29.469497      86.009972       0.628265       0.415877      -1.059167       0.071486      -0.005421       0.087817       0.113364      -0.020704       0.033643       0.001437       0.063622       0.119243      -0.059225      -0.003984       0.063209              8.032836       7.790583      -0.259757       1.661657       6.976977       0.380088       9.330947           0.000805
           78              C       2.104778       6.532782       4.969137       0.687490      19.558347 0.22334633E+03  0.45071005E+04                                 6.770299                            5.390305       0.049061       2.102031                    0.999735      20.923685      58.294166       0.622169       0.487842      -1.008915      -0.033540      -0.047161      -0.022615       0.062133      -0.032938      -0.076271       0.048175       0.053354      -0.025068      -0.076516      -0.036549       0.113064              7.517767       6.737780       0.108611       3.395748       6.693253      -1.389321       9.122266           0.000868
           79              C      -0.588050       5.273842       8.283352       0.647623      19.878266 0.24445591E+03  0.50667064E+04                                 6.939117                            5.679389      -0.205573       2.000740                    0.999394      22.257261      63.700973       0.597237       0.494805      -1.001186      -0.003096       0.034138       0.010459       0.035838       0.023463      -0.074856      -0.044052       0.068306       0.094906      -0.071027      -0.043403       0.114431              7.646983       8.547938      -0.054688       3.395954       7.030906       1.415114       7.362104           0.001030
           80              C      -1.049372       4.096199       7.440582      -0.224674      25.819242 0.40427368E+03  0.93538942E+04                                 7.570683                            6.637926       0.048421       2.012907                    0.998527      29.081218      83.537756       0.647692       0.408715      -1.066829      -0.072733       0.036076      -0.072376       0.108765      -0.017343       0.040113      -0.035355       0.041382       0.093672      -0.051427      -0.022614       0.074041              8.075627       8.979552       0.650885       1.673771       7.180859       0.594055       8.066471           0.000530
           81              C      -1.458392       5.201836       5.265127      -0.247579      25.689074 0.42113562E+03  0.98723503E+04                                 7.628183                            6.834074      -0.195104       1.940587                    0.996621      29.469480      86.010233       0.628259       0.415881      -1.059164      -0.040439      -0.059199       0.087817       0.113365       0.037902      -0.015575      -0.029855       0.004053       0.119235      -0.059225      -0.003981       0.063207              8.032849       7.405363       0.482193      -0.501674       7.362217      -1.629066       9.330968           0.000805
           82              C      -2.100084       6.524652       4.969137       0.687486      19.558320 0.22334690E+03  0.45071144E+04                                 6.770296                            5.390316       0.049072       2.102035                    0.999735      20.923684      58.294160       0.622168       0.487843      -1.008915      -0.024074       0.052628      -0.022613       0.062133       0.039572       0.079859       0.041965       0.030368      -0.025076      -0.076520      -0.036546       0.113066              7.517751       6.610326      -0.035040      -2.901058       6.820679      -2.246112       9.122248           0.000869
           83              C       4.861306       2.127654      13.587848       0.647623      19.878390 0.24445761E+03  0.50667554E+04                                 6.939165                            5.679424      -0.205758       2.000677                    0.999394      22.257423      63.701723       0.597232       0.494808      -1.001184       0.031116       0.014382      -0.010464       0.035840      -0.017849       0.000716       0.086856      -0.074798       0.094929      -0.071029      -0.043409       0.114438              7.647034       7.457579      -0.684283       0.472504       8.121384      -3.648555       7.362138           0.001029
           84              C       4.072098       1.139317      14.430618      -0.224675      25.819368 0.40427642E+03  0.93539796E+04                                 7.570712                            6.637950       0.048405       2.012898                    0.998528      29.081425      83.538630       0.647690       0.408715      -1.066829       0.067611      -0.044950       0.072375       0.108765      -0.026591       0.050673      -0.017059       0.009349       0.093676      -0.051428      -0.022611       0.074039              8.075655       7.066881      -0.453429       0.322430       9.093597      -1.746542       8.066488           0.000529
           85              C       5.234118       1.337914       2.025273      -0.247574      25.689004 0.42113384E+03  0.98722999E+04                                 7.628178                            6.834067      -0.195106       1.940588                    0.996621      29.469417      86.010064       0.628258       0.415881      -1.059163      -0.031045      -0.064619      -0.087815       0.113362       0.017194       0.018069       0.028417      -0.067681       0.119247      -0.059230      -0.003981       0.063211              8.032844       6.955430       0.222419       1.159988       7.812155       1.248984       9.330949           0.000804
           86              C       6.700556       1.443600       2.321263       0.687481      19.558271 0.22334697E+03  0.45071156E+04                                 6.770271                            5.390305       0.049088       2.102039                    0.999735      20.923728      58.294255       0.622171       0.487841      -1.008916       0.057611       0.005460       0.022613       0.062130       0.006633       0.003585      -0.090144      -0.083724      -0.025068      -0.076519      -0.036547       0.113067              7.517711       6.798442       0.073576       0.494677       6.632529       3.635398       9.122162           0.000867
           87              C       9.137244       3.146188      13.587848       0.647619      19.878502 0.24445910E+03  0.50667916E+04                                 6.939188                            5.679439      -0.205643       2.000716                    0.999394      22.257414      63.701632       0.597232       0.494807      -1.001184      -0.028018       0.019755      -0.010456       0.035842       0.041312      -0.075578      -0.042806       0.006487       0.094917      -0.071028      -0.043408       0.114436              7.647058       7.362855       0.629527       2.923494       8.216182       2.233446       7.362138           0.001029
           88              C      10.387773       2.956882      14.430618      -0.224674      25.819220 0.40427324E+03  0.93538989E+04                                 7.570726                            6.637956       0.048399       2.012898                    0.998528      29.081310      83.538596       0.647684       0.408719      -1.066825       0.005122       0.081027       0.072376       0.108765       0.009249      -0.010564       0.052416      -0.050727       0.093671      -0.051429      -0.022611       0.074040              8.075675       8.194242       1.104306       1.351337       7.966271       1.152499       8.066512           0.000528
           89              C       9.634774       3.863923       2.025273      -0.247576      25.689147 0.42113642E+03  0.98723699E+04                                 7.628182                            6.834066      -0.195124       1.940583                    0.996620      29.469488      86.010151       0.628262       0.415879      -1.059165       0.071486       0.005421      -0.087817       0.113364       0.020705      -0.033644       0.001437       0.063622       0.119246      -0.059227      -0.003984       0.063210              8.032854       7.790596       0.259756      -1.661661       6.976986       0.380092       9.330980           0.000803
           90              C       8.810028       5.081052       2.321263       0.687489      19.558350 0.22334635E+03  0.45071006E+04                                 6.770297                            5.390303       0.049060       2.102031                    0.999735      20.923682      58.294138       0.622170       0.487842      -1.008916      -0.033540       0.047160       0.022615       0.062133       0.032938       0.076271       0.048174       0.053354      -0.025068      -0.076516      -0.036548       0.113064              7.517765       6.737776      -0.108613      -3.395745       6.693255      -1.389321       9.122263           0.000867
           91              C       6.117200       6.339992      13.587848       0.647623      19.878246 0.24445571E+03  0.50667016E+04                                 6.939114                            5.679387      -0.205572       2.000740                    0.999394      22.257254      63.700964       0.597237       0.494805      -1.001186      -0.003096      -0.034138      -0.010459       0.035838      -0.023464       0.074856      -0.044051       0.068306       0.094905      -0.071027      -0.043404       0.114431              7.646979       8.547937       0.054695      -3.395952       7.030898       1.415108       7.362102           0.001029
           92              C       5.655878       7.517635      14.430618      -0.224674      25.819083 0.40427086E+03  0.93538164E+04                                 7.570682                            6.637929       0.048431       2.012910                    0.998528      29.081043      83.537306       0.647688       0.408718      -1.066827      -0.072733      -0.036075       0.072376       0.108765       0.017342      -0.040113      -0.035355       0.041379       0.093669      -0.051426      -0.022615       0.074040              8.075625       8.979555      -0.650878      -1.673778       7.180852       0.594063       8.066468           0.000529
           93              C       5.246858       6.411998       2.025273      -0.247579      25.689214 0.42113845E+03  0.98724216E+04                                 7.628163                            6.834058      -0.195106       1.940587                    0.996621      29.469569      86.010185       0.628266       0.415876      -1.059168      -0.040439       0.059199      -0.087817       0.113365      -0.037902       0.015575      -0.029854       0.004050       0.119233      -0.059225      -0.003981       0.063206              8.032826       7.405351      -0.482189       0.501668       7.362194      -1.629059       9.330934           0.000804
           94              C       4.605166       5.089182       2.321263       0.687486      19.558351 0.22334736E+03  0.45071259E+04                                 6.770303                            5.390321       0.049071       2.102034                    0.999735      20.923705      58.294226       0.622168       0.487843      -1.008915      -0.024074      -0.052628       0.022613       0.062133      -0.039572      -0.079859       0.041965       0.030368      -0.025076      -0.076521      -0.036545       0.113066              7.517759       6.610339       0.035038       2.901064       6.820681      -2.246114       9.122256           0.000867
           95              C       8.549194       2.127654       6.297448       0.647624      19.878352 0.24445709E+03  0.50667441E+04                                 6.939167                            5.679425      -0.205759       2.000677                    0.999394      22.257425      63.701814       0.597231       0.494809      -1.001183      -0.031116       0.014381      -0.010464       0.035840       0.017849      -0.000716       0.086856      -0.074799       0.094929      -0.071029      -0.043409       0.114438              7.647036       7.457582       0.684280      -0.472500       8.121385      -3.648558       7.362143           0.001029
           96              C       9.338402       1.139317       7.140218      -0.224674      25.819241 0.40427384E+03  0.93539182E+04                                 7.570729                            6.637958       0.048396       2.012895                    0.998528      29.081378      83.538871       0.647685       0.408719      -1.066825      -0.067612      -0.044950       0.072375       0.108766       0.026591      -0.050673      -0.017058       0.009342       0.093677      -0.051429      -0.022609       0.074038              8.075676       7.066906       0.453442      -0.322425       9.093618      -1.746538       8.066505           0.000528
           97              C       8.176382       1.337914       9.315673      -0.247572      25.689081 0.42113541E+03  0.98723408E+04                                 7.628167                            6.834056      -0.195113       1.940586                    0.996620      29.469475      86.010105       0.628262       0.415879      -1.059165       0.031044      -0.064620      -0.087816       0.113363      -0.017195      -0.018069       0.028417      -0.067682       0.119247      -0.059231      -0.003980       0.063211              8.032832       6.955420      -0.222415      -1.159987       7.812138       1.248975       9.330939           0.000802
           98              C       6.709944       1.443600       9.611663       0.687482      19.558284 0.22334713E+03  0.45071192E+04                                 6.770271                            5.390305       0.049087       2.102039                    0.999735      20.923734      58.294251       0.622171       0.487840      -1.008917      -0.057611       0.005460       0.022613       0.062130      -0.006634      -0.003584      -0.090144      -0.083724      -0.025068      -0.076520      -0.036548       0.113067              7.517711       6.798442      -0.073572      -0.494677       6.632529       3.635398       9.122162           0.000866
           99              C       4.273256       3.146188       6.297448       0.647621      19.878495 0.24445907E+03  0.50667893E+04                                 6.939179                            5.679434      -0.205645       2.000716                    0.999394      22.257394      63.701507       0.597233       0.494806      -1.001185       0.028018       0.019755      -0.010456       0.035842      -0.041312       0.075578      -0.042806       0.006488       0.094917      -0.071028      -0.043408       0.114436              7.647047       7.362835      -0.629531      -2.923482       8.216180       2.233449       7.362127           0.001029
          100              C       3.022727       2.956882       7.140218      -0.224674      25.819158 0.40427237E+03  0.93538643E+04                                 7.570703                            6.637945       0.048419       2.012904                    0.998528      29.081158      83.537814       0.647686       0.408719      -1.066826      -0.005123       0.081026       0.072376       0.108765      -0.009246       0.010564       0.052415      -0.050727       0.093667      -0.051426      -0.022613       0.074039              8.075646       8.194215      -1.104302      -1.351350       7.966238       1.152508       8.066484           0.000529
          101              C       3.775726       3.863923       9.315673      -0.247576      25.689186 0.42113721E+03  0.98723861E+04                                 7.628167                            6.834056      -0.195120       1.940584                    0.996620      29.469496      86.009967       0.628265       0.415877      -1.059167      -0.071486       0.005421      -0.087817       0.113364      -0.020704       0.033643       0.001437       0.063622       0.119243      -0.059225      -0.003984       0.063209              8.032836       7.790583      -0.259757       1.661657       6.976977       0.380089       9.330947           0.000804
          102              C       4.600472       5.081052       9.611663       0.687490      19.558346 0.22334631E+03  0.45071001E+04                                 6.770299                            5.390305       0.049061       2.102031                    0.999735      20.923684      58.294163       0.622169       0.487842      -1.008915       0.033540       0.047161       0.022615       0.062133      -0.032938      -0.076271       0.048175       0.053353      -0.025068      -0.076516      -0.036548       0.113064              7.517766       6.737780       0.108611       3.395748       6.693253      -1.389321       9.122266           0.000868
          103              C       7.293300       6.339992       6.297448       0.647623      19.878267 0.24445593E+03  0.50667070E+04                                 6.939117                            5.679388      -0.205573       2.000740                    0.999394      22.257262      63.700973       0.597237       0.494805      -1.001186       0.003096      -0.034138      -0.010459       0.035838       0.023463      -0.074856      -0.044052       0.068306       0.094905      -0.071027      -0.043403       0.114431              7.646983       8.547938      -0.054688       3.395954       7.030906       1.415113       7.362104           0.001030
          104              C       7.754622       7.517635       7.140218      -0.224674      25.819249 0.40427382E+03  0.93538982E+04                                 7.570685                            6.637928       0.048421       2.012907                    0.998527      29.081221      83.537766       0.647692       0.408715      -1.066829       0.072733      -0.036076       0.072376       0.108765      -0.017343       0.040113      -0.035355       0.041382       0.093671      -0.051427      -0.022614       0.074041              8.075629       8.979554       0.650885       1.673772       7.180860       0.594056       8.066473           0.000529
          105              C       8.163642       6.411998       9.315673      -0.247579      25.689076 0.42113567E+03  0.98723517E+04                                 7.628183                            6.834074      -0.195104       1.940587                    0.996621      29.469482      86.010244       0.628259       0.415881      -1.059164       0.040439       0.059199      -0.087817       0.113365       0.037902      -0.015575      -0.029855       0.004053       0.119235      -0.059225      -0.003981       0.063207              8.032850       7.405363       0.482193      -0.501674       7.362218      -1.629067       9.330969           0.000805
          106              C       8.805334       5.089182       9.611663       0.687486      19.558320 0.22334689E+03  0.45071143E+04                                 6.770296                            5.390316       0.049072       2.102035                    0.999735      20.923684      58.294161       0.622168       0.487843      -1.008915       0.024074      -0.052628       0.022613       0.062133       0.039572       0.079859       0.041965       0.030368      -0.025076      -0.076520      -0.036546       0.113066              7.517751       6.610326      -0.035040      -2.901058       6.820679      -2.246112       9.122248           0.000869
          107              C       1.843944       9.486180       0.992952       0.647623      19.878389 0.24445759E+03  0.50667548E+04                                 6.939165                            5.679424      -0.205758       2.000677                    0.999394      22.257422      63.701721       0.597232       0.494808      -1.001184      -0.031116      -0.014382       0.010464       0.035840      -0.017849       0.000716       0.086856      -0.074798       0.094929      -0.071029      -0.043409       0.114438              7.647033       7.457579      -0.684284       0.472505       8.121383      -3.648555       7.362138           0.001029
          108              C       2.633152      10.474517       0.150182      -0.224675      25.819373 0.40427652E+03  0.93539823E+04                                 7.570713                            6.637951       0.048405       2.012898                    0.998528      29.081426      83.538629       0.647690       0.408715      -1.066829      -0.067611       0.044950      -0.072375       0.108765      -0.026591       0.050673      -0.017059       0.009349       0.093676      -0.051428      -0.022611       0.074039              8.075656       7.066882      -0.453429       0.322430       9.093598      -1.746544       8.066489           0.000529
          109              C       1.471132      10.275920      12.555527      -0.247574      25.689006 0.42113389E+03  0.98723013E+04                                 7.628178                            6.834067      -0.195106       1.940588                    0.996621      29.469417      86.010059       0.628259       0.415881      -1.059163       0.031045       0.064619       0.087815       0.113362       0.017194       0.018069       0.028417      -0.067681       0.119246      -0.059230      -0.003981       0.063211              8.032844       6.955430       0.222419       1.159988       7.812154       1.248984       9.330948           0.000804
          110              C       0.004694      10.170234      12.259537       0.687481      19.558272 0.22334698E+03  0.45071160E+04                                 6.770271                            5.390305       0.049088       2.102039                    0.999735      20.923729      58.294258       0.622171       0.487841      -1.008916      -0.057611      -0.005460      -0.022613       0.062130       0.006634       0.003585      -0.090144      -0.083724      -0.025068      -0.076519      -0.036547       0.113067              7.517711       6.798442       0.073576       0.494677       6.632529       3.635398       9.122163           0.000867
          111              C      -2.431994       8.467646       0.992952       0.647620      19.878499 0.24445907E+03  0.50667909E+04                                 6.939188                            5.679439      -0.205643       2.000716                    0.999394      22.257413      63.701632       0.597232       0.494807      -1.001184       0.028018      -0.019755       0.010456       0.035842       0.041313      -0.075578      -0.042806       0.006487       0.094917      -0.071028      -0.043408       0.114436              7.647058       7.362855       0.629527       2.923494       8.216182       2.233446       7.362137           0.001029
          112              C      -3.682523       8.656952       0.150182      -0.224674      25.819227 0.40427338E+03  0.93539032E+04                                 7.570728                            6.637957       0.048399       2.012898                    0.998528      29.081315      83.538621       0.647684       0.408719      -1.066825      -0.005122      -0.081027      -0.072376       0.108765       0.009249      -0.010564       0.052416      -0.050727       0.093671      -0.051429      -0.022611       0.074040              8.075678       8.194245       1.104307       1.351338       7.966274       1.152499       8.066515           0.000528
          113              C      -2.929524       7.749911      12.555527      -0.247576      25.689151 0.42113652E+03  0.98723728E+04                                 7.628182                            6.834067      -0.195124       1.940583                    0.996620      29.469490      86.010159       0.628262       0.415879      -1.059165      -0.071486      -0.005421       0.087817       0.113364       0.020705      -0.033644       0.001437       0.063622       0.119246      -0.059227      -0.003984       0.063210              8.032855       7.790597       0.259755      -1.661662       6.976987       0.380092       9.330981           0.000803
          114              C      -2.104778       6.532782      12.259537       0.687489      19.558351 0.22334637E+03  0.45071011E+04                                 6.770297                            5.390303       0.049060       2.102031                    0.999735      20.923683      58.294141       0.622170       0.487842      -1.008916       0.033540      -0.047160      -0.022615       0.062133       0.032938       0.076271       0.048174       0.053354      -0.025068      -0.076516      -0.036548       0.113064              7.517765       6.737776      -0.108613      -3.395746       6.693256      -1.389321       9.122263           0.000867
          115              C       0.588050       5.273842       0.992952       0.647623      19.878248 0.24445573E+03  0.50667021E+04                                 6.939114                            5.679387      -0.205572       2.000740                    0.999394      22.257255      63.700966       0.597237       0.494805      -1.001186       0.003096       0.034138       0.010459       0.035838      -0.023464       0.074856      -0.044051       0.068306       0.094905      -0.071027      -0.043404       0.114431              7.646979       8.547938       0.054695      -3.395952       7.030898       1.415108       7.362102           0.001029
          116              C       1.049372       4.096199       0.150182      -0.224675      25.819095 0.40427110E+03  0.93538234E+04                                 7.570685                            6.637932       0.048430       2.012909                    0.998528      29.081051      83.537336       0.647687       0.408718      -1.066827       0.072733       0.036075      -0.072376       0.108765       0.017342      -0.040113      -0.035355       0.041379       0.093669      -0.051426      -0.022615       0.074040              8.075628       8.979559      -0.650878      -1.673780       7.180854       0.594064       8.066471           0.000529
          117              C       1.458392       5.201836      12.555527      -0.247579      25.689217 0.42113852E+03  0.98724235E+04                                 7.628163                            6.834059      -0.195106       1.940587                    0.996621      29.469571      86.010191       0.628266       0.415876      -1.059168       0.040439      -0.059199       0.087817       0.113365      -0.037902       0.015575      -0.029854       0.004050       0.119233      -0.059225      -0.003981       0.063206              8.032827       7.405352      -0.482189       0.501668       7.362195      -1.629059       9.330935           0.000804
          118              C       2.100084       6.524652      12.259537       0.687486      19.558351 0.22334735E+03  0.45071257E+04                                 6.770302                            5.390321       0.049071       2.102034                    0.999735      20.923704      58.294221       0.622168       0.487843      -1.008915       0.024074       0.052628      -0.022613       0.062133      -0.039572      -0.079859       0.041965       0.030368      -0.025076      -0.076521      -0.036545       0.113066              7.517758       6.610339       0.035038       2.901064       6.820680      -2.246114       9.122255           0.000867
          119              N      -1.750741      11.127214       6.441797      -0.279627      31.501567 0.51243816E+03  0.12457730E+05                                 8.587411                            7.461615      -0.538121       1.851077                    0.998513      28.699491      81.840084       0.618377       0.407432      -1.078195      -0.077648      -0.141618      -0.036489       0.165579      -0.019166      -0.081203      -0.002531      -0.062229       0.178435      -0.104893       0.004103       0.100790              9.402939       6.893619       0.277681      -1.628916      10.500003      -0.021114      10.815196           0.056274
          120              N       3.806570       7.566413       6.441797      -0.279626      31.501495 0.51243611E+03  0.12457659E+05                                 8.587380                            7.461589      -0.538101       1.851083                    0.998513      28.699401      81.839577       0.618380       0.407431      -1.078197      -0.083821       0.138057      -0.036489       0.165582      -0.017360       0.038409       0.071586       0.064313       0.178433      -0.104890       0.004102       0.100787              9.402907       9.357906      -1.700443       0.796182       8.035643       1.421215      10.815172           0.056272
          121              N      -2.055830       4.534041       6.441797      -0.279622      31.501735 0.51244105E+03  0.12457795E+05                                 8.587362                            7.461572      -0.538123       1.851078                    0.998513      28.699561      81.839788       0.618388       0.407425      -1.078202       0.161470       0.003562      -0.036490       0.165580       0.036527       0.042791      -0.069058      -0.002082       0.178436      -0.104891       0.004101       0.100790              9.402886       9.838811       1.422792       0.832714       7.554708      -1.400099      10.815139           0.056271
          122              N       4.954509       0.486620       0.848603      -0.279623      31.501714 0.51244084E+03  0.12457789E+05                                 8.587359                            7.461571      -0.538121       1.851079                    0.998513      28.699549      81.839749       0.618388       0.407425      -1.078202      -0.077647       0.141618       0.036490       0.165578       0.019165       0.081203      -0.002531      -0.062227       0.178433      -0.104892       0.004103       0.100789              9.402880       6.893570      -0.277658       1.628896      10.499946      -0.021107      10.815123           0.056272
          123              N      10.511820       4.047421       0.848603      -0.279625      31.501481 0.51243572E+03  0.12457650E+05                                 8.587383                            7.461587      -0.538097       1.851085                    0.998513      28.699402      81.839655       0.618379       0.407431      -1.078196      -0.083821      -0.138057       0.036489       0.165581       0.017361      -0.038409       0.071586       0.064313       0.178433      -0.104890       0.004103       0.100787              9.402913       9.357897       1.700440      -0.796183       8.035656       1.421229      10.815185           0.056275
          124              N       4.649420       7.079793       0.848603      -0.279622      31.501322 0.51243283E+03  0.12457562E+05                                 8.587359                            7.461574      -0.538124       1.851078                    0.998513      28.699313      81.839331       0.618379       0.407432      -1.078196       0.161470      -0.003562       0.036490       0.165580      -0.036526      -0.042791      -0.069058      -0.002083       0.178435      -0.104889       0.004100       0.100789              9.402882       9.838816      -1.422789      -0.832712       7.554699      -1.400097      10.815129           0.056272
          125              N       8.455991       0.486620       8.139003      -0.279627      31.501564 0.51243810E+03  0.12457728E+05                                 8.587411                            7.461615      -0.538122       1.851077                    0.998513      28.699490      81.840083       0.618377       0.407432      -1.078195       0.077648       0.141618       0.036489       0.165579      -0.019166      -0.081203      -0.002531      -0.062228       0.178435      -0.104893       0.004103       0.100790              9.402939       6.893620       0.277681      -1.628916      10.500003      -0.021113      10.815196           0.056274
          126              N       2.898680       4.047421       8.139003      -0.279626      31.501492 0.51243603E+03  0.12457657E+05                                 8.587380                            7.461588      -0.538101       1.851083                    0.998513      28.699399      81.839571       0.618380       0.407431      -1.078197       0.083821      -0.138058       0.036489       0.165582      -0.017360       0.038409       0.071586       0.064313       0.178433      -0.104890       0.004102       0.100787              9.402907       9.357906      -1.700443       0.796182       8.035643       1.421215      10.815171           0.056272
          127              N       8.761080       7.079793       8.139003      -0.279622      31.501742 0.51244120E+03  0.12457800E+05                                 8.587363                            7.461573      -0.538124       1.851078                    0.998513      28.699566      81.839807       0.618388       0.407425      -1.078202      -0.161470      -0.003562       0.036489       0.165580       0.036527       0.042791      -0.069059      -0.002082       0.178436      -0.104891       0.004101       0.100790              9.402887       9.838813       1.422793       0.832714       7.554709      -1.400099      10.815140           0.056270
          128              N       1.750741      11.127214      13.732197      -0.279623      31.501715 0.51244086E+03  0.12457789E+05                                 8.587359                            7.461571      -0.538122       1.851079                    0.998513      28.699550      81.839752       0.618388       0.407425      -1.078202       0.077647      -0.141618      -0.036490       0.165578       0.019165       0.081203      -0.002531      -0.062227       0.178433      -0.104892       0.004103       0.100789              9.402880       6.893570      -0.277658       1.628896      10.499947      -0.021107      10.815123           0.056272
          129              N      -3.806570       7.566413      13.732197      -0.279625      31.501478 0.51243565E+03  0.12457649E+05                                 8.587383                            7.461587      -0.538098       1.851085                    0.998513      28.699401      81.839656       0.618379       0.407431      -1.078196       0.083821       0.138057      -0.036489       0.165581       0.017361      -0.038409       0.071586       0.064313       0.178433      -0.104890       0.004103       0.100787              9.402913       9.357898       1.700441      -0.796183       8.035657       1.421229      10.815185           0.056275
          130              N       2.055830       4.534041      13.732197      -0.279622      31.501325 0.51243288E+03  0.12457564E+05                                 8.587360                            7.461574      -0.538125       1.851078                    0.998513      28.699315      81.839339       0.618379       0.407432      -1.078196      -0.161470       0.003562      -0.036490       0.165580      -0.036526      -0.042791      -0.069058      -0.002083       0.178435      -0.104889       0.004100       0.100789              9.402882       9.838817      -1.422789      -0.832712       7.554699      -1.400097      10.815130           0.056271
          131              O      -0.593415       9.443208       8.121506      -0.669787      39.257854 0.73910464E+03  0.19270707E+05                                 9.225048                            8.533644      -0.044755       2.006243                    0.994877      30.150797      82.980291       0.635799       0.369483      -1.128975      -0.012791       0.020124      -0.041535       0.047893      -0.000165      -0.010787       0.073767       0.073121      -0.020072      -0.095245       0.036467       0.058778              9.646557      11.484483       0.070639      -0.290154       9.431131      -2.432001       8.024056          -0.001645
          132              O      -2.429312       8.771929       9.129039      -0.619955      35.579081 0.54989659E+03  0.13280110E+05                                 8.542129                            7.232764       0.458757       2.187830                    0.995030      28.299962      74.305604       0.710930       0.356746      -1.141979      -0.013962       0.006563      -0.010054       0.018414       0.078381      -0.031558       0.017176      -0.111495       0.096415      -0.120696       0.040566       0.080130              9.507982       8.662496       3.514520      -1.846447      10.074690      -3.598254       9.786760           0.000363
          133              O       0.820052      10.760217       5.728796      -0.529064      32.249409 0.50403523E+03  0.11888729E+05                                 7.941988                            6.888715       0.660231       2.279076                    0.997737      26.648159      68.737838       0.735504       0.353059      -1.147037      -0.010110      -0.000644      -0.016474       0.019339       0.026927       0.030426       0.012033      -0.098329       0.121854      -0.082227       0.021642       0.060586              8.668800       6.674683       1.546593       1.872326       9.121833       4.060605      10.209883           0.055643
          134              O       0.350014       9.507085       3.979100      -0.660031      44.531614 0.64732463E+03  0.16288591E+05                                 9.955612                            7.915014       0.250536       2.109320                    0.996177      29.147351      78.195413       0.670706       0.362921      -1.136748       0.031399       0.077128       0.040349       0.092535      -0.012068      -0.017533      -0.028565      -0.106372       0.109956      -0.076821       0.012349       0.064472             11.480013       6.747001      -1.658860      -2.042779      11.473588       6.377558      16.219450           0.008789
          135              O       1.769515       7.406142       8.121506      -0.669781      39.255670 0.73904688E+03  0.19268783E+05                                 9.224631                            8.533247      -0.044363       2.006376                    0.994881      30.149823      82.976137       0.635823       0.369477      -1.128982       0.023812       0.001024      -0.041537       0.047889       0.031746       0.069248      -0.027542      -0.036248      -0.020081      -0.095216       0.036461       0.058755              9.646125       9.882869       0.853899      -1.961041      11.031766       1.467104       8.023739          -0.001646
          136              O       2.106119       9.331716       9.129039      -0.619939      35.578711 0.54988983E+03  0.13279910E+05                                 8.542089                            7.232738       0.458721       2.187823                    0.995029      28.299758      74.305036       0.710928       0.356748      -1.141977       0.012650       0.008819      -0.010056       0.018409      -0.087469       0.030654       0.018746      -0.079996       0.096408      -0.120692       0.040565       0.080128              9.507927       6.677904      -2.368715      -2.192896      12.059200       3.398143       9.786676           0.000363
          137              O       2.203345       5.523539       5.728796      -0.529063      32.249539 0.50403633E+03  0.11888763E+05                                 7.942013                            6.888722       0.660224       2.279074                    0.997737      26.648184      68.737941       0.735503       0.353059      -1.147036       0.004496       0.009076      -0.016470       0.019335      -0.056040      -0.004791      -0.032366       0.002524       0.121850      -0.082225       0.021640       0.060585              8.668851       7.170706      -1.832964       2.580465       8.625872      -3.651820      10.209974           0.055642
          138              O       1.353119       6.557171       3.979100      -0.660043      44.532138 0.64732123E+03  0.16288493E+05                                 9.955711                            7.915008       0.250549       2.109334                    0.996183      29.147243      78.195250       0.670704       0.362923      -1.136747       0.051099      -0.065755       0.040364       0.092542      -0.040027      -0.015975       0.029459       0.074092       0.109961      -0.076820       0.012348       0.064472             11.480206      11.728719      -1.217301       6.544770       6.492062      -1.419803      16.219836           0.008789
          139              O      -1.176101       6.378318       8.121506      -0.669771      39.256549 0.73907007E+03  0.19269594E+05                                 9.224901                            8.533488      -0.044662       2.006288                    0.994876      30.150047      82.977972       0.635800       0.369487      -1.128972      -0.011025      -0.021126      -0.041541       0.047890      -0.031569      -0.058469      -0.046197      -0.036854      -0.020108      -0.095209       0.036463       0.058746              9.646429      10.005446      -0.924384       2.251294      10.909767       0.964792       8.024075          -0.001646
          140              O       0.323193       5.124024       9.129039      -0.619957      35.578740 0.54989206E+03  0.13279977E+05                                 8.542086                            7.232745       0.458642       2.187801                    0.995025      28.299854      74.305316       0.710929       0.356747      -1.141978       0.001308      -0.015389      -0.010061       0.018433       0.009087       0.000906      -0.035926       0.191489       0.096416      -0.120690       0.040570       0.080121              9.507921      12.765177      -1.145796       4.039319       5.971915       0.200087       9.786672           0.000363
          141              O      -3.023397       6.943911       5.728796      -0.529058      32.249241 0.50403111E+03  0.11888608E+05                                 7.941959                            6.888685       0.660236       2.279080                    0.997737      26.648068      68.737525       0.735505       0.353058      -1.147037       0.005616      -0.008429      -0.016472       0.019337       0.029114      -0.025637       0.020331       0.095798       0.121856      -0.082225       0.021638       0.060587              8.668776       9.849397       0.286350      -4.452738       5.947069      -0.408806      10.209863           0.055644
          142              O      -1.703134       7.163413       3.979100      -0.660037      44.530651 0.64730296E+03  0.16287894E+05                                 9.955421                            7.914842       0.250663       2.109367                    0.996183      29.147025      78.193936       0.670719       0.362918      -1.136752      -0.082502      -0.011361       0.040360       0.092545       0.052095       0.033504      -0.000902       0.032282       0.109983      -0.076825       0.012351       0.064474             11.479816       8.855215       2.876006      -4.501783       9.364973      -4.957722      16.219259           0.008790
          143              O       6.111835       2.170626      13.749694      -0.669786      39.257755 0.73910242E+03  0.19270635E+05                                 9.225035                            8.533634      -0.044761       2.006242                    0.994877      30.150748      82.980130       0.635799       0.369483      -1.128975      -0.012792      -0.020125       0.041535       0.047894       0.000164       0.010786       0.073766       0.073119      -0.020075      -0.095244       0.036467       0.058777              9.646542      11.484462      -0.070633       0.290151       9.431118      -2.431994       8.024045          -0.001645
          144              O       4.275938       2.841905      12.742161      -0.619956      35.578772 0.54989054E+03  0.13279921E+05                                 8.542057                            7.232706       0.458763       2.187831                    0.995030      28.299919      74.305255       0.710936       0.356744      -1.141981      -0.013962      -0.006564       0.010053       0.018414      -0.078379       0.031559       0.017177      -0.111494       0.096415      -0.120695       0.040566       0.080129              9.507898       8.662420      -3.514483       1.846433      10.074599      -3.598217       9.786673           0.000364
          145              O       7.525302       0.853617       1.561604      -0.529062      32.249346 0.50403407E+03  0.11888696E+05                                 7.941980                            6.888708       0.660232       2.279077                    0.997737      26.648121      68.737732       0.735504       0.353059      -1.147036      -0.010112       0.000644       0.016474       0.019341      -0.026926      -0.030425       0.012036      -0.098330       0.121858      -0.082227       0.021640       0.060587              8.668790       6.674675      -1.546584      -1.872324       9.121820       4.060599      10.209876           0.055647
          146              O       7.055264       2.106749       3.311300      -0.660032      44.531708 0.64732629E+03  0.16288644E+05                                 9.955629                            7.915027       0.250538       2.109320                    0.996177      29.147375      78.195529       0.670705       0.362922      -1.136748       0.031399      -0.077129      -0.040349       0.092535       0.012067       0.017533      -0.028565      -0.106372       0.109955      -0.076820       0.012348       0.064472             11.480035       6.747013       1.658867       2.042785      11.473609       6.377571      16.219481           0.008789
          147              O       8.474765       4.207692      13.749694      -0.669779      39.255590 0.73904475E+03  0.19268714E+05                                 9.224618                            8.533234      -0.044363       2.006377                    0.994881      30.149782      82.975991       0.635823       0.369477      -1.128982       0.023813      -0.001024       0.041537       0.047889      -0.031747      -0.069248      -0.027542      -0.036249      -0.020082      -0.095216       0.036461       0.058755              9.646111       9.882852      -0.853907       1.961037      11.031756       1.467099       8.023726          -0.001645
          148              O       8.811369       2.282118      12.742161      -0.619939      35.578909 0.54989367E+03  0.13280029E+05                                 8.542131                            7.232772       0.458715       2.187821                    0.995029      28.299796      74.305264       0.710925       0.356748      -1.141976       0.012649      -0.008819       0.010056       0.018409       0.087470      -0.030653       0.018745      -0.079997       0.096409      -0.120693       0.040564       0.080129              9.507976       6.677940       2.368733       2.192916      12.059256       3.398163       9.786731           0.000364
          149              O       8.908595       6.090295       1.561604      -0.529062      32.249451 0.50403450E+03  0.11888708E+05                                 7.941998                            6.888709       0.660227       2.279075                    0.997737      26.648133      68.737756       0.735504       0.353059      -1.147037       0.004496      -0.009076       0.016470       0.019335       0.056041       0.004791      -0.032366       0.002524       0.121852      -0.082226       0.021640       0.060586              8.668834       7.170684       1.832959      -2.580456       8.625865      -3.651818      10.209953           0.055644
          150              O       8.058369       5.056663       3.311300      -0.660043      44.532151 0.64732161E+03  0.16288506E+05                                 9.955714                            7.915011       0.250544       2.109332                    0.996183      29.147248      78.195275       0.670704       0.362923      -1.136746       0.051099       0.065755      -0.040364       0.092542       0.040027       0.015975       0.029459       0.074092       0.109961      -0.076820       0.012348       0.064472             11.480209      11.728719       1.217299      -6.544771       6.492064      -1.419802      16.219844           0.008789
          151              O       5.529149       5.235516      13.749694      -0.669771      39.256526 0.73906947E+03  0.19269575E+05                                 9.224898                            8.533485      -0.044665       2.006288                    0.994876      30.150034      82.977926       0.635800       0.369487      -1.128972      -0.011025       0.021126       0.041540       0.047890       0.031570       0.058469      -0.046197      -0.036852      -0.020110      -0.095209       0.036464       0.058745              9.646427      10.005450       0.924387      -2.251295      10.909756       0.964786       8.024074          -0.001646
          152              O       7.028443       6.489810      12.742161      -0.619957      35.578844 0.54989412E+03  0.13280042E+05                                 8.542114                            7.232768       0.458647       2.187803                    0.995025      28.299861      74.305435       0.710926       0.356748      -1.141977       0.001309       0.015389       0.010061       0.018432      -0.009087      -0.000906      -0.035925       0.191490       0.096418      -0.120691       0.040570       0.080121              9.507955      12.765224       1.145807      -4.039330       5.971936       0.200086       9.786704           0.000363
          153              O       3.681853       4.669923       1.561604      -0.529059      32.249204 0.50403032E+03  0.11888584E+05                                 7.941954                            6.888681       0.660232       2.279079                    0.997737      26.648053      68.737478       0.735505       0.353059      -1.147037       0.005616       0.008429       0.016471       0.019337      -0.029114       0.025637       0.020330       0.095797       0.121857      -0.082224       0.021637       0.060588              8.668771       9.849398      -0.286352       4.452734       5.947064      -0.408809      10.209852           0.055646
          154              O       5.002117       4.450421       3.311300      -0.660037      44.530658 0.64730319E+03  0.16287901E+05                                 9.955423                            7.914844       0.250663       2.109367                    0.996183      29.147030      78.193958       0.670719       0.362918      -1.136752      -0.082502       0.011361      -0.040360       0.092545      -0.052094      -0.033504      -0.000902       0.032281       0.109983      -0.076825       0.012351       0.064473             11.479818       8.855226      -2.876009       4.501789       9.364972      -4.957718      16.219255           0.008790
          155              O       7.298665       2.170626       6.459294      -0.669787      39.257852 0.73910459E+03  0.19270705E+05                                 9.225048                            8.533644      -0.044755       2.006243                    0.994877      30.150796      82.980288       0.635799       0.369483      -1.128975       0.012791      -0.020124       0.041535       0.047893      -0.000165      -0.010787       0.073767       0.073121      -0.020072      -0.095245       0.036467       0.058778              9.646557      11.484483       0.070639      -0.290154       9.431131      -2.432001       8.024056          -0.001645
          156              O       9.134562       2.841905       5.451761      -0.619955      35.579083 0.54989662E+03  0.13280111E+05                                 8.542130                            7.232765       0.458757       2.187830                    0.995030      28.299962      74.305607       0.710930       0.356746      -1.141979       0.013962      -0.006563       0.010054       0.018414       0.078381      -0.031558       0.017176      -0.111495       0.096415      -0.120696       0.040566       0.080130              9.507983       8.662496       3.514520      -1.846447      10.074691      -3.598254       9.786761           0.000363
          157              O       5.885198       0.853617       8.852004      -0.529064      32.249410 0.50403525E+03  0.11888730E+05                                 7.941988                            6.888715       0.660230       2.279076                    0.997737      26.648159      68.737838       0.735504       0.353059      -1.147037       0.010110       0.000644       0.016474       0.019339       0.026927       0.030426       0.012033      -0.098329       0.121854      -0.082227       0.021642       0.060586              8.668800       6.674683       1.546594       1.872327       9.121833       4.060605      10.209883           0.055643
          158              O       6.355236       2.106749      10.601700      -0.660031      44.531615 0.64732465E+03  0.16288591E+05                                 9.955612                            7.915015       0.250536       2.109320                    0.996177      29.147350      78.195414       0.670706       0.362921      -1.136748      -0.031399      -0.077128      -0.040349       0.092535      -0.012068      -0.017533      -0.028565      -0.106372       0.109956      -0.076821       0.012349       0.064472             11.480014       6.747001      -1.658860      -2.042779      11.473589       6.377559      16.219452           0.008789
          159              O       4.935735       4.207692       6.459294      -0.669780      39.255667 0.73904680E+03  0.19268781E+05                                 9.224631                            8.533247      -0.044363       2.006376                    0.994881      30.149821      82.976133       0.635822       0.369477      -1.128982      -0.023812      -0.001024       0.041537       0.047890       0.031746       0.069248      -0.027542      -0.036248      -0.020081      -0.095216       0.036461       0.058755              9.646124       9.882869       0.853899      -1.961041      11.031766       1.467104       8.023739          -0.001646
          160              O       4.599131       2.282118       5.451761      -0.619940      35.578729 0.54989018E+03  0.13279921E+05                                 8.542093                            7.232741       0.458720       2.187823                    0.995029      28.299764      74.305061       0.710928       0.356748      -1.141977      -0.012650      -0.008819       0.010056       0.018409      -0.087469       0.030654       0.018746      -0.079996       0.096408      -0.120692       0.040565       0.080128              9.507931       6.677907      -2.368716      -2.192897      12.059206       3.398145       9.786680           0.000363
          161              O       4.501905       6.090295       8.852004      -0.529063      32.249536 0.50403628E+03  0.11888761E+05                                 7.942013                            6.888722       0.660225       2.279074                    0.997737      26.648184      68.737938       0.735503       0.353059      -1.147036      -0.004496      -0.009076       0.016470       0.019335      -0.056040      -0.004791      -0.032366       0.002524       0.121850      -0.082226       0.021640       0.060585              8.668850       7.170705      -1.832963       2.580464       8.625871      -3.651819      10.209973           0.055642
          162              O       5.352131       5.056663      10.601700      -0.660043      44.532135 0.64732118E+03  0.16288492E+05                                 9.955710                            7.915008       0.250549       2.109334                    0.996183      29.147242      78.195246       0.670704       0.362923      -1.136747      -0.051099       0.065755      -0.040365       0.092542      -0.040027      -0.015975       0.029459       0.074092       0.109961      -0.076820       0.012348       0.064472             11.480205      11.728718      -1.217300       6.544770       6.492062      -1.419803      16.219835           0.008789
          163              O       7.881351       5.235516       6.459294      -0.669771      39.256544 0.73906995E+03  0.19269590E+05                                 9.224900                            8.533487      -0.044661       2.006288                    0.994876      30.150045      82.977963       0.635800       0.369487      -1.128972       0.011025       0.021126       0.041541       0.047890      -0.031569      -0.058469      -0.046197      -0.036854      -0.020108      -0.095209       0.036463       0.058746              9.646428      10.005445      -0.924384       2.251294      10.909765       0.964792       8.024075          -0.001646
          164              O       6.382057       6.489810       5.451761      -0.619957      35.578742 0.54989208E+03  0.13279978E+05                                 8.542086                            7.232745       0.458642       2.187801                    0.995025      28.299854      74.305318       0.710929       0.356747      -1.141978      -0.001308       0.015389       0.010061       0.018433       0.009087       0.000906      -0.035926       0.191489       0.096416      -0.120690       0.040570       0.080121              9.507922      12.765178      -1.145796       4.039319       5.971916       0.200087       9.786673           0.000363
          165              O       9.728647       4.669923       8.852004      -0.529058      32.249241 0.50403111E+03  0.11888608E+05                                 7.941959                            6.888685       0.660236       2.279080                    0.997737      26.648067      68.737524       0.735505       0.353058      -1.147037      -0.005616       0.008429       0.016471       0.019336       0.029114      -0.025637       0.020331       0.095798       0.121856      -0.082225       0.021638       0.060587              8.668777       9.849398       0.286350      -4.452738       5.947069      -0.408806      10.209863           0.055644
          166              O       8.408384       4.450421      10.601700      -0.660037      44.530652 0.64730296E+03  0.16287894E+05                                 9.955422                            7.914842       0.250663       2.109367                    0.996183      29.147024      78.193936       0.670719       0.362918      -1.136752       0.082502       0.011361      -0.040360       0.092545       0.052095       0.033504      -0.000902       0.032282       0.109983      -0.076825       0.012351       0.064474             11.479817       8.855216       2.876006      -4.501784       9.364974      -4.957722      16.219260           0.008790
          167              O       0.593415       9.443208       0.831106      -0.669786      39.257755 0.73910243E+03  0.19270635E+05                                 9.225035                            8.533634      -0.044761       2.006242                    0.994877      30.150748      82.980131       0.635799       0.369483      -1.128975       0.012792       0.020125      -0.041535       0.047894       0.000164       0.010786       0.073766       0.073119      -0.020075      -0.095244       0.036467       0.058777              9.646542      11.484462      -0.070633       0.290151       9.431118      -2.431994       8.024045          -0.001645
          168              O       2.429312       8.771929       1.838639      -0.619956      35.578771 0.54989051E+03  0.13279920E+05                                 8.542056                            7.232705       0.458763       2.187831                    0.995030      28.299919      74.305254       0.710936       0.356744      -1.141981       0.013962       0.006564      -0.010053       0.018414      -0.078379       0.031559       0.017177      -0.111494       0.096415      -0.120695       0.040566       0.080129              9.507897       8.662420      -3.514483       1.846433      10.074599      -3.598217       9.786673           0.000364
          169              O      -0.820052      10.760217      13.019196      -0.529062      32.249349 0.50403413E+03  0.11888697E+05                                 7.941980                            6.888709       0.660231       2.279077                    0.997737      26.648122      68.737735       0.735504       0.353059      -1.147036       0.010112      -0.000644      -0.016474       0.019341      -0.026926      -0.030425       0.012036      -0.098330       0.121858      -0.082227       0.021640       0.060587              8.668791       6.674676      -1.546584      -1.872324       9.121820       4.060600      10.209877           0.055647
          170              O      -0.350014       9.507085      11.269500      -0.660032      44.531713 0.64732635E+03  0.16288646E+05                                 9.955630                            7.915028       0.250538       2.109320                    0.996177      29.147376      78.195534       0.670705       0.362922      -1.136748      -0.031399       0.077129       0.040349       0.092535       0.012067       0.017533      -0.028565      -0.106372       0.109955      -0.076820       0.012348       0.064472             11.480036       6.747014       1.658867       2.042786      11.473610       6.377572      16.219483           0.008789
          171              O      -1.769515       7.406142       0.831106      -0.669779      39.255592 0.73904480E+03  0.19268715E+05                                 9.224619                            8.533234      -0.044363       2.006377                    0.994881      30.149783      82.975994       0.635823       0.369477      -1.128982      -0.023813       0.001024      -0.041537       0.047889      -0.031747      -0.069248      -0.027542      -0.036249      -0.020082      -0.095216       0.036461       0.058755              9.646112       9.882852      -0.853907       1.961037      11.031756       1.467099       8.023726          -0.001645
          172              O      -2.106119       9.331716       1.838639      -0.619939      35.578914 0.54989375E+03  0.13280031E+05                                 8.542132                            7.232773       0.458715       2.187821                    0.995029      28.299795      74.305266       0.710925       0.356748      -1.141976      -0.012650       0.008819      -0.010056       0.018409       0.087470      -0.030653       0.018745      -0.079997       0.096409      -0.120693       0.040564       0.080129              9.507977       6.677941       2.368734       2.192917      12.059258       3.398163       9.786732           0.000363
          173              O      -2.203345       5.523539      13.019196      -0.529062      32.249449 0.50403446E+03  0.11888706E+05                                 7.941997                            6.888708       0.660228       2.279076                    0.997737      26.648133      68.737753       0.735504       0.353058      -1.147037      -0.004496       0.009076      -0.016470       0.019335       0.056041       0.004791      -0.032366       0.002524       0.121852      -0.082226       0.021640       0.060586              8.668833       7.170683       1.832959      -2.580455       8.625864      -3.651817      10.209952           0.055644
          174              O      -1.353119       6.557171      11.269500      -0.660043      44.532151 0.64732160E+03  0.16288505E+05                                 9.955713                            7.915011       0.250544       2.109332                    0.996183      29.147248      78.195274       0.670704       0.362923      -1.136746      -0.051099      -0.065755       0.040364       0.092542       0.040027       0.015975       0.029459       0.074092       0.109961      -0.076820       0.012348       0.064472             11.480209      11.728719       1.217299      -6.544771       6.492064      -1.419802      16.219843           0.008789
          175              O       1.176101       6.378318       0.831106      -0.669771      39.256521 0.73906937E+03  0.19269571E+05                                 9.224897                            8.533484      -0.044665       2.006288                    0.994876      30.150032      82.977920       0.635800       0.369487      -1.128972       0.011025      -0.021126      -0.041540       0.047890       0.031570       0.058469      -0.046197      -0.036852      -0.020110      -0.095209       0.036464       0.058745              9.646426      10.005449       0.924386      -2.251294      10.909756       0.964786       8.024073          -0.001646
          176              O      -0.323193       5.124024       1.838639      -0.619957      35.578838 0.54989401E+03  0.13280039E+05                                 8.542113                            7.232767       0.458648       2.187803                    0.995025      28.299859      74.305427       0.710926       0.356748      -1.141977      -0.001309      -0.015389      -0.010061       0.018432      -0.009087      -0.000906      -0.035925       0.191490       0.096418      -0.120691       0.040570       0.080121              9.507954      12.765223       1.145806      -4.039330       5.971935       0.200086       9.786703           0.000363
          177              O       3.023397       6.943911      13.019196      -0.529059      32.249196 0.50403018E+03  0.11888580E+05                                 7.941953                            6.888680       0.660233       2.279079                    0.997737      26.648050      68.737467       0.735505       0.353059      -1.147037      -0.005616      -0.008429      -0.016471       0.019337      -0.029114       0.025637       0.020330       0.095797       0.121857      -0.082224       0.021637       0.060588              8.668770       9.849397      -0.286352       4.452733       5.947063      -0.408809      10.209850           0.055646
          178              O       1.703133       7.163413      11.269500      -0.660038      44.530651 0.64730306E+03  0.16287897E+05                                 9.955422                            7.914843       0.250663       2.109367                    0.996183      29.147028      78.193949       0.670719       0.362918      -1.136752       0.082502      -0.011361       0.040360       0.092545      -0.052094      -0.033504      -0.000902       0.032281       0.109983      -0.076825       0.012351       0.064473             11.479816       8.855225      -2.876009       4.501789       9.364970      -4.957718      16.219253           0.008789

******************************************************
Auxiliary information for the entire system
The total spin magnetic moment of the unit cell is   5.997955
The total net atomic charge of the unit cell is   0.000001
Accuracy of reproducing the electrostatic potential in the unit cell:
  The inner radius (bohr) =    5.0000
  The outer radius (bohr) =   12.0000
  Valid grid points have density less than (e/(bohr^3)) =    0.0001
  The number of valid grid points were=        58878
  The rms potential error without charges in kcal/mol is=      6.79566
  The rms potential error with partial charges in kcal/mol is=      0.67286
  The RRMSE value at monopole order=      0.09901
  The rms potential error with partial charges and cloud penetration in kcal/mol is=      0.66623
  The RRMSE value at monopole order with cloud penetration is=      0.09804
  The rms potential error with partial charges and atomic dipoles in kcal/mol is=      0.62370
  The RRMSE value at dipole order=      0.09178
  The rms potential error with partial charges, atomic dipoles and cloud penetration in kcal/mol is=      0.61421
  The RRMSE value at dipole order with cloud penetration=      0.09038

******************************************************
The electron densities and ab initio electrostatic potential were computed in VASP using the PBE functional and
projector augmented wave method. See the main text of the journal article for a description of computational details.
The atomic charges, dipoles, and quadrupoles were computed with the DDEC6 method as described in
(a) T. A. Manz and N. Gabaldon Limas, RSC Adv. 6 (2016) 47771-47801 DOI: 10.1039/c6ra04656h
(b) N. Gabaldon Limas and T. A. Manz, RSC Adv. 8 (2018) 2678-2707 DOI: 10.1039/c7ra11829e.
For each atom in the material, the electron cloud parameters were fit to the spherically averaged atom-in-material
electron density using radial positions for which this density was between 10^-4 and 10^-2 electrons per cubic bohr.
The polarizabilities, dispersion coefficients, and quantum Drude oscillator (QDO) parameters were fit using the MCLF method.
The magnetic structure of the system was optimized in VASP from the default ferromagnetic initial guess using spin polarization.
The atomic spin moments (ASMs) were computed on this optimized magnetic structure using the DDEC6 partition as inputs
to the method of T. A. Manz and D. S. Sholl, J. Chem. Theory Comput. 7 (2011) 4146-4164 DOI: 10.1021/ct200539n.
The RMSE and RRMSE were computed using a uniform grid with Ewald summation.
