# Supplementary material for: A collection of forcefield precursors for metal–organic frameworks
Source: RSC Adv. 2019 Nov 13;9(63):36492–507. doi: 10.1039/c9ra07327b (PMC9075174; doi:10.1039/c9ra07327b)
Supplement: RA-009-C9RA07327B-s4348 [file RA-009-C9RA07327B-s4348.xyz]

  178
jmolscript: load "" {1 1 1} spacegroup "x,y,z" unitcell [{     13.374000     0.000000     0.000000 }, {     -6.687000    11.582224     0.000000 }, {      0.000000     0.000000    14.948200 }]
La     0.000000     7.721405    10.009614     1.841926
La     6.687000     3.860819    12.412686     1.841928
La     6.687000     3.860819     4.938586     1.841926
La     0.000000     7.721405     2.535514     1.841928
Cu    -3.343500     5.791112     7.474100     0.773719
Cu     6.687000     0.000000     7.474100     0.773728
Cu     3.343500     5.791112     7.474100     0.773719
Cu     3.343500     5.791112     0.000000     0.773718
Cu     6.687000     0.000000     0.000000     0.773725
Cu    -3.343500     5.791112     0.000000     0.773711
H      8.669696     7.497174     6.326078     0.255756
H     -4.508375     8.631073     8.167696     0.136996
H     -3.671832     9.477734     7.145240     0.126984
H     -2.372548     8.478188     5.575679     0.146206
H     -3.508000     7.919925     4.647395     0.140783
H      8.844895     0.325460     6.326078     0.255755
H      3.041916    11.171055     8.167696     0.136996
H      3.356874    10.023257     7.145240     0.126981
H      1.841600     9.397817     5.575679     0.146201
H      1.925856    10.660279     4.647395     0.140781
H      2.546410     3.759590     6.326078     0.255757
H      1.466459     3.362320     8.167696     0.136999
H      0.314958     3.663457     7.145240     0.126985
H      0.530948     5.288443     5.575679     0.146203
H      1.582144     4.584244     4.647395     0.140782
H      1.982696     4.085050     1.148022     0.255756
H      2.178625     2.951151    14.254604     0.136997
H      3.015168     2.104490     0.328860     0.126985
H      4.314452     3.104036     1.898421     0.146206
H      3.179000     3.662299     2.826705     0.140783
H      2.157895    11.256764     1.148022     0.255755
H      9.728916     0.411169    14.254604     0.136995
H     10.043874     1.558967     0.328860     0.126980
H      8.528600     2.184407     1.898421     0.146201
H      8.612856     0.921945     2.826705     0.140782
H     -4.140590     7.822634     1.148022     0.255758
H      8.153459     8.219904    14.254604     0.136999
H      7.001958     7.918767     0.328860     0.126985
H      7.217948     6.293781     1.898421     0.146203
H      8.269144     6.997980     2.826705     0.140783
H     -1.982696     4.085050     8.622122     0.255756
H     11.195375     2.951151     6.780504     0.136997
H     10.358832     2.104490     7.802960     0.126985
H      9.059548     3.104036     9.372521     0.146206
H     10.195000     3.662299    10.300805     0.140783
H     -2.157895    11.256764     8.622122     0.255755
H      3.645084     0.411169     6.780504     0.136997
H      3.330126     1.558967     7.802960     0.126981
H      4.845400     2.184407     9.372521     0.146201
H      4.761144     0.921945    10.300805     0.140782
H      4.140590     7.822634     8.622122     0.255757
H      5.220541     8.219904     6.780504     0.137000
H      6.372042     7.918767     7.802960     0.126985
H      6.156052     6.293781     9.372521     0.146203
H      5.104856     6.997980    10.300805     0.140783
H      4.704305     7.497174    13.800178     0.255756
H      4.508375     8.631073     0.693596     0.136998
H      3.671832     9.477734    14.619340     0.126985
H      2.372548     8.478188    13.049779     0.146206
H      3.508000     7.919925    12.121495     0.140783
H      4.529105     0.325460    13.800178     0.255755
H     -3.041916    11.171055     0.693596     0.136997
H     -3.356874    10.023257    14.619340     0.126981
H     -1.841600     9.397817    13.049779     0.146201
H     -1.925856    10.660279    12.121495     0.140782
H     10.827590     3.759590    13.800178     0.255758
H     -1.466459     3.362320     0.693596     0.137000
H     -0.314958     3.663457    14.619340     0.126985
H     -0.530948     5.288443    13.049779     0.146203
H     -1.582144     4.584244    12.121495     0.140783
C     -2.483552     8.443441     8.463671     0.631562
C     -3.719978     8.622966     7.602057    -0.227041
C     -2.961004     7.720711     5.423655    -0.238842
C     -2.123123     6.491837     5.137547     0.668504
C      1.867010     9.511322     8.463671     0.631573
C      2.640696    10.492337     7.602057    -0.227043
C      1.479833    10.286173     5.423655    -0.238843
C     -0.003344    10.174984     5.137547     0.668521
C      0.616541     5.209684     8.463671     0.631565
C      1.079282     4.049146     7.602057    -0.227041
C      1.481170     5.157564     5.423655    -0.238846
C      2.126466     6.497628     5.137547     0.668515
C      4.203448     3.138783    13.958629     0.631563
C      2.967022     2.959258    14.820243    -0.227041
C      3.725996     3.861513     2.050445    -0.238842
C      4.563878     5.090387     2.336553     0.668504
C      8.554010     2.070902    13.958629     0.631573
C      9.327696     1.089887    14.820243    -0.227043
C      8.166833     1.296051     2.050445    -0.238842
C      6.683657     1.407240     2.336553     0.668522
C      7.303541     6.372540    13.958629     0.631565
C      7.766282     7.533078    14.820243    -0.227041
C      8.168171     6.424660     2.050445    -0.238845
C      8.813466     5.084596     2.336553     0.668516
C      9.170552     3.138783     6.484529     0.631562
C     10.406978     2.959258     7.346143    -0.227041
C      9.648004     3.861513     9.524545    -0.238842
C      8.810123     5.090387     9.810653     0.668504
C      4.819990     2.070902     6.484529     0.631573
C      4.046304     1.089887     7.346143    -0.227044
C      5.207167     1.296051     9.524545    -0.238843
C      6.690344     1.407240     9.810653     0.668521
C      6.070459     6.372540     6.484529     0.631565
C      5.607718     7.533078     7.346143    -0.227042
C      5.205830     6.424660     9.524545    -0.238846
C      4.560534     5.084596     9.810653     0.668515
C      2.483552     8.443441     0.989571     0.631563
C      3.719978     8.622966     0.127957    -0.227041
C      2.961004     7.720711    12.897755    -0.238842
C      2.123123     6.491837    12.611647     0.668504
C     -1.867010     9.511322     0.989571     0.631573
C     -2.640696    10.492337     0.127957    -0.227043
C     -1.479833    10.286173    12.897755    -0.238843
C      0.003344    10.174984    12.611647     0.668522
C     -0.616541     5.209684     0.989571     0.631565
C     -1.079282     4.049146     0.127957    -0.227041
C     -1.481171     5.157564    12.897755    -0.238845
C     -2.126466     6.497628    12.611647     0.668516
N     -3.840344     7.543502     6.607254    -0.279698
N      1.766037    11.136308     6.607254    -0.279697
N      2.074307     4.484637     6.607254    -0.279696
N      2.846656     4.038722     0.866846    -0.279698
N      8.453037     0.445916     0.866846    -0.279698
N      8.761307     7.097587     0.866846    -0.279697
N     10.527344     4.038722     8.340946    -0.279697
N      4.920963     0.445916     8.340946    -0.279697
N      4.612693     7.097587     8.340946    -0.279696
N      3.840344     7.543502    14.081354    -0.279697
N     -1.766037    11.136308    14.081354    -0.279698
N     -2.074307     4.484637    14.081354    -0.279697
O     -1.817326     7.375908     8.315833    -0.626186
O     -2.172740     9.327397     9.301069    -0.594180
O     -2.173877     5.514644     5.931595    -0.523640
O     -1.394908     6.513843     4.117183    -0.618022
O      0.609386     9.468121     8.315833    -0.626188
O      2.477132     8.800174     9.301069    -0.594198
O     -0.824240    10.707534     5.931595    -0.523647
O     -0.348393     9.533329     4.117183    -0.618066
O      1.207940     6.320420     8.315833    -0.626171
O     -0.304392     5.036878     9.301069    -0.594191
O      2.998116     6.942269     5.931595    -0.523641
O      1.743301     7.117277     4.117183    -0.618042
O      4.869674     4.206316    14.106467    -0.626187
O      4.514260     2.254827    13.121231    -0.594180
O      4.513123     6.067580     1.542505    -0.523640
O      5.292092     5.068381     3.356917    -0.618022
O      7.296386     2.114103    14.106467    -0.626189
O      9.164132     2.782050    13.121231    -0.594197
O      5.862760     0.874690     1.542505    -0.523646
O      6.338607     2.048895     3.356917    -0.618066
O      7.894940     5.261804    14.106467    -0.626171
O      6.382608     6.545346    13.121231    -0.594191
O      9.685116     4.639955     1.542505    -0.523640
O      8.430301     4.464947     3.356917    -0.618042
O      8.504326     4.206316     6.632367    -0.626186
O      8.859740     2.254827     5.647131    -0.594180
O      8.860877     6.067580     9.016605    -0.523640
O      8.081908     5.068381    10.831017    -0.618022
O      6.077614     2.114103     6.632367    -0.626188
O      4.209868     2.782050     5.647131    -0.594198
O      7.511240     0.874690     9.016605    -0.523646
O      7.035393     2.048895    10.831017    -0.618066
O      5.479060     5.261804     6.632367    -0.626171
O      6.991392     6.545346     5.647131    -0.594191
O      3.688884     4.639955     9.016605    -0.523641
O      4.943699     4.464947    10.831017    -0.618042
O      1.817326     7.375908     0.841733    -0.626187
O      2.172740     9.327397     1.826969    -0.594180
O      2.173877     5.514644    13.405695    -0.523640
O      1.394908     6.513843    11.591283    -0.618021
O     -0.609386     9.468121     0.841733    -0.626189
O     -2.477132     8.800174     1.826969    -0.594197
O      0.824240    10.707534    13.405695    -0.523646
O      0.348393     9.533329    11.591283    -0.618066
O     -1.207940     6.320420     0.841733    -0.626171
O      0.304392     5.036878     1.826969    -0.594191
O     -2.998116     6.942269    13.405695    -0.523640
O     -1.743301     7.117277    11.591283    -0.618042

The following XYZ coordinates are in angstroms. Other properties are in atomic units.
The sperically averaged electron density of each atom fit to a function of the form exp(a - br)
eigen_1, eigen_2 and eigen_3 are the three eigenvalues of traceless quadrupole moment tensor
  atom number  atomic symbol              X              Y              Z     net charge C6 coefficient C8 coefficient C10 coefficient fluctuating dipole atomic polarizability isotropic forcefield polarizability              a              b squared Pearson coefficient          <r^3>          <r^4>         wp_QDO          m_QDO          q_QDO       dipole_x       dipole_y       dipole_z         dipole            Qxy            Qxz            Qyz     Q(x^2-y^2)  Q(3z^2 - R^2)        eigen_1        eigen_2        eigen_3 static polarizability      alpha(xx)      alpha(xy)      alpha(xz)      alpha(yy)      alpha(yz)      alpha(zz) atomic spin moment
            1             La       0.000000       7.721405      10.009614       1.841926     227.037859 0.65816295E+04  0.27825899E+06                                28.548978                           25.549534       1.067334       1.915609                    0.999967     109.288750     311.488373       0.389517       0.371932      -1.200743      -0.000011       0.000064      -0.001238       0.001239       0.000027      -0.000026       0.000085       0.000093      -0.015034      -0.005012       0.002453       0.002559             31.899794      26.721032      -0.000433       0.000011      26.720322       0.000280      42.258029           0.004557
            2             La       6.687000       3.860819      12.412686       1.841928     227.037716 0.65816247E+04  0.27825872E+06                                28.548963                           25.549521       1.067335       1.915610                    0.999967     109.288690     311.488123       0.389517       0.371932      -1.200743      -0.000012      -0.000063       0.001238       0.001239      -0.000026       0.000026       0.000087       0.000094      -0.015035      -0.005013       0.002453       0.002560             31.899775      26.721029       0.000436       0.000001      26.720301       0.000289      42.257996           0.004561
            3             La       6.687000       3.860819       4.938586       1.841926     227.037851 0.65816294E+04  0.27825899E+06                                28.548978                           25.549534       1.067333       1.915609                    0.999967     109.288751     311.488382       0.389517       0.371932      -1.200743       0.000012      -0.000063       0.001237       0.001239       0.000027      -0.000026       0.000085       0.000094      -0.015030      -0.005011       0.002452       0.002559             31.899794      26.721031      -0.000434       0.000011      26.720321       0.000278      42.258031           0.004558
            4             La       0.000000       7.721405       2.535514       1.841928     227.037687 0.65816234E+04  0.27825866E+06                                28.548961                           25.549519       1.067334       1.915609                    0.999967     109.288677     311.488082       0.389517       0.371932      -1.200743       0.000012       0.000064      -0.001237       0.001239      -0.000026       0.000027       0.000087       0.000094      -0.015037      -0.005013       0.002454       0.002559             31.899774      26.721026       0.000436       0.000002      26.720300       0.000290      42.257996           0.004564
            5             Cu      -3.343500       5.791112       7.474100       0.773719      56.976703 0.11261140E+04  0.31201583E+05                                12.555615                           11.403521       1.393004       2.375271                    0.994741      41.151970     100.965050       0.510487       0.433039      -1.134404      -0.000000      -0.000000      -0.000000       0.000000      -0.002145      -0.072655       0.049214       0.035198       0.063238      -0.081201      -0.017737       0.098937             14.008542      11.574296       4.120782      -2.986543      15.923853      -2.899921      14.527477           0.747872
            6             Cu       6.687000       0.000000       7.474100       0.773728      56.975866 0.11260954E+04  0.31200939E+05                                12.555514                           11.403444       1.392964       2.375264                    0.994741      41.151571     100.963903       0.510488       0.433040      -1.134403      -0.000000      -0.000000       0.000000       0.000000       0.016310       0.078945       0.038302      -0.013895       0.063235      -0.081199      -0.017727       0.098926             14.008399      11.267720      -3.943788      -1.018134      16.230206       4.036348      14.527271           0.747865
            7             Cu       3.343500       5.791112       7.474100       0.773719      56.976522 0.11261084E+04  0.31201400E+05                                12.555620                           11.403515       1.392953       2.375257                    0.994741      41.151805     100.964748       0.510486       0.433041      -1.134403       0.000000      -0.000000      -0.000000       0.000000      -0.014171      -0.006295      -0.087521      -0.021322       0.063236      -0.081194      -0.017738       0.098932             14.008553      18.405280      -0.176996       4.004578       9.092964      -1.136442      14.527415           0.747858
            8             Cu       3.343500       5.791112       0.000000       0.773718      56.976845 0.11261175E+04  0.31201700E+05                                12.555633                           11.403536       1.393007       2.375272                    0.994741      41.152039     100.965245       0.510487       0.433039      -1.134405       0.000000      -0.000000       0.000000       0.000000       0.002144       0.072657       0.049213       0.035196       0.063239      -0.081201      -0.017737       0.098938             14.008563      11.574329      -4.120799       2.986552      15.923862      -2.899922      14.527497           0.747873
            9             Cu       6.687000       0.000000       0.000000       0.773725      56.976066 0.11260999E+04  0.31201087E+05                                12.555515                           11.403442       1.392997       2.375273                    0.994741      41.151706     100.964171       0.510490       0.433038      -1.134405       0.000000       0.000000      -0.000000       0.000000      -0.016312      -0.078946       0.038307      -0.013891       0.063236      -0.081199      -0.017731       0.098930             14.008404      11.267736       3.943810       1.018136      16.230217       4.036346      14.527260           0.747870
           10             Cu      -3.343500       5.791112       0.000000       0.773711      56.977129 0.11261234E+04  0.31201901E+05                                12.555653                           11.403545       1.393030       2.375277                    0.994741      41.152206     100.965683       0.510488       0.433037      -1.134406      -0.000000       0.000000       0.000000       0.000000       0.014164       0.006286      -0.087530      -0.021323       0.063245      -0.081196      -0.017746       0.098942             14.008591      18.405322       0.176993      -4.004595       9.092992      -1.136441      14.527459           0.747876
           11              H       8.669696       7.497174       6.326078       0.255756       0.693445 0.46379611E+01  0.40609700E+02                                 1.408741                            1.345759      -1.044661       2.447933                    0.998467       3.059771       8.689151       0.477710       1.464330      -0.670606      -0.028364       0.004117      -0.011977       0.031063      -0.002715      -0.007156       0.007702       0.004055       0.021906      -0.009324      -0.005176       0.014500              1.457705       1.917021       0.228549       0.133058       1.200339       0.070013       1.255756           0.000793
           12              H      -4.508375       8.631073       8.167696       0.136996       1.148869 0.88075221E+01  0.87560454E+02                                 1.749977                            1.684868      -0.967458       2.427578                    0.997758       3.329136       9.034352       0.509733       1.208674      -0.727411      -0.025585      -0.003841       0.021481       0.033627       0.002016      -0.007023       0.009212       0.005166       0.019568      -0.013053      -0.000477       0.013530              1.769037       2.144093       0.121432      -0.381183       1.486760      -0.019623       1.676258          -0.000042
           13              H      -3.671832       9.477734       7.145240       0.126984       1.032667 0.77330684E+01  0.74713094E+02                                 1.651130                            1.594908      -0.722065       2.535989                    0.999580       3.300509       8.944318       0.513938       1.233533      -0.720865       0.003023       0.021473      -0.019217       0.028975       0.002636       0.003908      -0.001552      -0.013234       0.019141      -0.011281       0.003770       0.007511              1.673158       1.386728       0.162530      -0.046913       2.146972      -0.252263       1.485775           0.001881
           14              H      -2.372548       8.478188       5.575679       0.146206       0.980189 0.75149576E+01  0.73794681E+02                                 1.729629                            1.677172      -1.333299       2.260315                    0.993318       3.728165      10.994501       0.444373       1.403653      -0.681815       0.016935       0.023528       0.010199       0.030731       0.002823       0.001960       0.002959       0.010877      -0.001193      -0.006899      -0.000368       0.007267              1.758185       1.815808       0.514636       0.027094       1.951178       0.129235       1.507570           0.000143
           15              H      -3.508000       7.919925       4.647395       0.140783       1.000334 0.74647279E+01  0.71775103E+02                                 1.649149                            1.593284      -0.672416       2.573091                    0.999900       3.243768       8.885627       0.499508       1.275275      -0.712018      -0.020460       0.006846      -0.024200       0.032421      -0.003549       0.001810      -0.000829       0.010012       0.013841      -0.008448       0.002209       0.006239              1.675113       1.620901       0.014331       0.367380       1.330754      -0.055577       2.073683           0.000633
           16              H       8.844895       0.325460       6.326078       0.255755       0.693454 0.46380374E+01  0.40610516E+02                                 1.408750                            1.345767      -1.044673       2.447926                    0.998466       3.059797       8.689227       0.477711       1.464322      -0.670608       0.017747       0.022505      -0.011977       0.031062       0.003112       0.010248       0.002346       0.002675       0.021908      -0.009324      -0.005177       0.014501              1.457714       1.181586       0.196060      -0.005896       1.935796      -0.150239       1.255762           0.000794
           17              H       3.041916      11.171055       8.167696       0.136996       1.148866 0.88074993E+01  0.87560175E+02                                 1.749976                            1.684866      -0.967454       2.427580                    0.997758       3.329132       9.034340       0.509733       1.208675      -0.727411       0.009466       0.024078       0.021482       0.033627       0.001228       0.011489       0.001476      -0.006075       0.019568      -0.013053      -0.000477       0.013530              1.769035       1.545929       0.223918       0.173598       2.084921       0.339925       1.676256          -0.000042
           18              H       3.356874      10.023257       7.145240       0.126981       1.032663 0.77330291E+01  0.74712524E+02                                 1.651118                            1.594897      -0.722052       2.535992                    0.999580       3.300496       8.944234       0.513943       1.233522      -0.720867       0.017084      -0.013354      -0.019217       0.028974      -0.007048      -0.003298      -0.002608       0.002053       0.019140      -0.011281       0.003770       0.007511              1.673145       1.816139      -0.410455      -0.195007       1.717532       0.166757       1.485764           0.001880
           19              H       1.841600       9.397817       5.575679       0.146201       0.980206 0.75151093E+01  0.73796449E+02                                 1.729638                            1.677180      -1.333294       2.260313                    0.993318       3.728192      10.994556       0.444376       1.403639      -0.681817       0.011908      -0.026430       0.010199       0.030730       0.003298       0.001583      -0.003177      -0.010328      -0.001194      -0.006899      -0.000368       0.007267              1.758195       1.471655      -0.315938       0.098375       2.295354      -0.088081       1.507577           0.000143
           20              H       1.925856      10.660279       4.647395       0.140781       1.000340 0.74647886E+01  0.71775822E+02                                 1.649155                            1.593290      -0.672416       2.573090                    0.999900       3.243779       8.885661       0.499508       1.275273      -0.712018       0.016158       0.014297      -0.024200       0.032421       0.006110      -0.001622      -0.001153       0.001140       0.013841      -0.008448       0.002209       0.006238              1.675119       1.390884       0.118473      -0.231823       1.560782      -0.290374       2.073691           0.000632
           21              H       2.546410       3.759590       6.326078       0.255757       0.693445 0.46379562E+01  0.40609628E+02                                 1.408738                            1.345756      -1.044673       2.447926                    0.998466       3.059767       8.689123       0.477712       1.464325      -0.670607       0.010616      -0.026622      -0.011977       0.031062      -0.000397      -0.003092      -0.010048      -0.006729       0.021908      -0.009323      -0.005178       0.014501              1.457702       1.577435      -0.424607      -0.127161       1.539918       0.080224       1.255752           0.000794
           22              H       1.466459       3.362320       8.167696       0.136999       1.148826 0.88071036E+01  0.87555189E+02                                 1.749931                            1.684825      -0.967425       2.427596                    0.997758       3.329064       9.034078       0.509741       1.208670      -0.727413       0.016119      -0.020238       0.021481       0.033628      -0.003245      -0.004466      -0.010688       0.000908       0.019567      -0.013052      -0.000478       0.013530              1.768989       1.756208      -0.345335       0.207576       1.874546      -0.320290       1.676214          -0.000042
           23              H       0.314958       3.663457       7.145240       0.126985       1.032639 0.77327930E+01  0.74709618E+02                                 1.651088                            1.594869      -0.722041       2.536001                    0.999580       3.300448       8.944045       0.513950       1.233517      -0.720868      -0.020107      -0.008119      -0.019218       0.028975       0.004412      -0.000610       0.004161       0.011181       0.019141      -0.011281       0.003769       0.007511              1.673114       2.097603       0.247920       0.241913       1.436000       0.085501       1.485739           0.001881
           24              H       0.530948       5.288443       5.575679       0.146203       0.980200 0.75150579E+01  0.73795846E+02                                 1.729635                            1.677177      -1.333316       2.260304                    0.993318       3.728182      10.994533       0.444375       1.403643      -0.681817      -0.028843       0.002902       0.010199       0.030731      -0.006122      -0.003543       0.000218      -0.000549      -0.001195      -0.006899      -0.000368       0.007267              1.758191       2.363033      -0.198702      -0.125467       1.403966      -0.041154       1.507575           0.000143
           25              H       1.582144       4.584244       4.647395       0.140782       1.000335 0.74647389E+01  0.71775191E+02                                 1.649147                            1.593282      -0.672423       2.573086                    0.999900       3.243763       8.885594       0.499510       1.275270      -0.712019       0.004302      -0.021143      -0.024200       0.032421      -0.002561      -0.000188       0.001982      -0.011154       0.013839      -0.008448       0.002209       0.006239              1.675110       1.415701      -0.132804      -0.135559       1.535951       0.345948       2.073679           0.000633
           26              H       1.982696       4.085050       1.148022       0.255756       0.693444 0.46379473E+01  0.40609509E+02                                 1.408734                            1.345753      -1.044664       2.447930                    0.998467       3.059758       8.689079       0.477714       1.464321      -0.670608      -0.028364      -0.004117       0.011977       0.031063       0.002715       0.007156       0.007702       0.004054       0.021906      -0.009324      -0.005176       0.014500              1.457698       1.917010      -0.228547      -0.133056       1.200333       0.070012       1.255750           0.000794
           27              H       2.178625       2.951151      14.254604       0.136997       1.148842 0.88072621E+01  0.87557168E+02                                 1.749947                            1.684840      -0.967435       2.427590                    0.997758       3.329092       9.034178       0.509739       1.208670      -0.727413      -0.025585       0.003841      -0.021482       0.033627      -0.002015       0.007023       0.009212       0.005165       0.019567      -0.013052      -0.000478       0.013530              1.769006       2.144052      -0.121428       0.381172       1.486737      -0.019621       1.676229          -0.000042
           28              H       3.015168       2.104490       0.328860       0.126985       1.032646 0.77328541E+01  0.74710377E+02                                 1.651096                            1.594877      -0.722054       2.535994                    0.999580       3.300463       8.944104       0.513948       1.233518      -0.720868       0.003023      -0.021473       0.019217       0.028975      -0.002635      -0.003908      -0.001552      -0.013233       0.019140      -0.011280       0.003769       0.007511              1.673123       1.386702      -0.162524       0.046911       2.146921      -0.252255       1.485745           0.001881
           29              H       4.314452       3.104036       1.898421       0.146206       0.980188 0.75149437E+01  0.73794484E+02                                 1.729625                            1.677168      -1.333302       2.260313                    0.993318       3.728156      10.994458       0.444374       1.403650      -0.681815       0.016935      -0.023528      -0.010199       0.030731      -0.002823      -0.001960       0.002959       0.010877      -0.001194      -0.006899      -0.000368       0.007267              1.758181       1.815804      -0.514634      -0.027093       1.951174       0.129235       1.507567           0.000143
           30              H       3.179000       3.662299       2.826705       0.140783       1.000329 0.74646776E+01  0.71774440E+02                                 1.649138                            1.593274      -0.672418       2.573089                    0.999900       3.243753       8.885551       0.499512       1.275268      -0.712020      -0.020460      -0.006846       0.024200       0.032421       0.003550      -0.001810      -0.000829       0.010012       0.013840      -0.008448       0.002209       0.006239              1.675102       1.620891      -0.014331      -0.367376       1.330746      -0.055577       2.073667           0.000632
           31              H       2.157895      11.256764       1.148022       0.255755       0.693449 0.46380019E+01  0.40610152E+02                                 1.408748                            1.345765      -1.044672       2.447926                    0.998466       3.059788       8.689213       0.477709       1.464330      -0.670606       0.017747      -0.022505       0.011977       0.031062      -0.003112      -0.010248       0.002346       0.002675       0.021907      -0.009324      -0.005177       0.014501              1.457712       1.181584      -0.196059       0.005895       1.935792      -0.150239       1.255761           0.000794
           32              H       9.728916       0.411169      14.254604       0.136995       1.148879 0.88076237E+01  0.87561757E+02                                 1.749991                            1.684880      -0.967466       2.427574                    0.997758       3.329153       9.034427       0.509729       1.208678      -0.727411       0.009465      -0.024078      -0.021481       0.033627      -0.001229      -0.011489       0.001476      -0.006076       0.019569      -0.013053      -0.000477       0.013530              1.769051       1.545941      -0.223920      -0.173600       2.084941       0.339930       1.676271          -0.000042
           33              H      10.043874       1.558967       0.328860       0.126980       1.032683 0.77332247E+01  0.74714982E+02                                 1.651147                            1.594924      -0.722066       2.535985                    0.999580       3.300541       8.944427       0.513936       1.233532      -0.720865       0.017084       0.013354       0.019217       0.028974       0.007049       0.003298      -0.002609       0.002051       0.019141      -0.011281       0.003770       0.007511              1.673175       1.816173       0.410467       0.195012       1.717564       0.166762       1.485788           0.001881
           34              H       8.528600       2.184407       1.898421       0.146201       0.980206 0.75151173E+01  0.73796580E+02                                 1.729642                            1.677183      -1.333297       2.260311                    0.993318       3.728200      10.994599       0.444374       1.403643      -0.681817       0.011908       0.026430      -0.010199       0.030730      -0.003298      -0.001583      -0.003177      -0.010329      -0.001194      -0.006899      -0.000368       0.007267              1.758199       1.471658       0.315939      -0.098375       2.295359      -0.088081       1.507580           0.000143
           35              H       8.612856       0.921945       2.826705       0.140782       1.000338 0.74647678E+01  0.71775572E+02                                 1.649153                            1.593287      -0.672414       2.573091                    0.999900       3.243776       8.885650       0.499508       1.275273      -0.712018       0.016158      -0.014297       0.024200       0.032421      -0.006110       0.001622      -0.001153       0.001140       0.013841      -0.008448       0.002209       0.006238              1.675116       1.390882      -0.118473       0.231822       1.560780      -0.290373       2.073687           0.000633
           36              H      -4.140590       7.822634       1.148022       0.255758       0.693452 0.46380205E+01  0.40610359E+02                                 1.408750                            1.345767      -1.044681       2.447923                    0.998466       3.059797       8.689246       0.477709       1.464329      -0.670606       0.010616       0.026621       0.011977       0.031062       0.000398       0.003092      -0.010049      -0.006729       0.021908      -0.009324      -0.005177       0.014501              1.457715       1.577451       0.424613       0.127163       1.539932       0.080225       1.255763           0.000793
           37              H       8.153459       8.219904      14.254604       0.136999       1.148841 0.88072537E+01  0.87557111E+02                                 1.749950                            1.684843      -0.967437       2.427591                    0.997758       3.329090       9.034190       0.509736       1.208675      -0.727411       0.016119       0.020237      -0.021481       0.033628       0.003245       0.004467      -0.010688       0.000910       0.019568      -0.013053      -0.000477       0.013530              1.769009       1.756228       0.345341      -0.207579       1.874568      -0.320295       1.676232          -0.000042
           38              H       7.001958       7.918767       0.328860       0.126985       1.032644 0.77328440E+01  0.74710292E+02                                 1.651099                            1.594879      -0.722036       2.536003                    0.999580       3.300458       8.944106       0.513946       1.233524      -0.720867      -0.020107       0.008119       0.019218       0.028975      -0.004413       0.000610       0.004161       0.011181       0.019141      -0.011281       0.003770       0.007511              1.673125       2.097619      -0.247922      -0.241915       1.436009       0.085502       1.485748           0.001881
           39              H       7.217948       6.293781       1.898421       0.146203       0.980198 0.75150404E+01  0.73795638E+02                                 1.729633                            1.677176      -1.333308       2.260308                    0.993318       3.728178      10.994521       0.444375       1.403644      -0.681816      -0.028843      -0.002902      -0.010199       0.030731       0.006121       0.003543       0.000218      -0.000549      -0.001195      -0.006899      -0.000368       0.007267              1.758190       2.363030       0.198703       0.125467       1.403966      -0.041154       1.507574           0.000143
           40              H       8.269144       6.997980       2.826705       0.140783       1.000342 0.74648105E+01  0.71776106E+02                                 1.649159                            1.593293      -0.672423       2.573087                    0.999900       3.243782       8.885682       0.499506       1.275275      -0.712018       0.004302       0.021142       0.024200       0.032421       0.002561       0.000187       0.001982      -0.011153       0.013840      -0.008448       0.002209       0.006238              1.675123       1.415710       0.132805       0.135559       1.535961       0.345952       2.073697           0.000633
           41              H      -1.982696       4.085050       8.622122       0.255756       0.693444 0.46379587E+01  0.40609677E+02                                 1.408741                            1.345760      -1.044660       2.447933                    0.998467       3.059771       8.689153       0.477710       1.464331      -0.670606       0.028364      -0.004117       0.011977       0.031063      -0.002715      -0.007156       0.007702       0.004055       0.021906      -0.009324      -0.005176       0.014500              1.457705       1.917021       0.228549       0.133058       1.200339       0.070013       1.255756           0.000794
           42              H      11.195375       2.951151       6.780504       0.136997       1.148868 0.88075153E+01  0.87560373E+02                                 1.749977                            1.684867      -0.967457       2.427579                    0.997758       3.329135       9.034350       0.509733       1.208674      -0.727411       0.025585       0.003841      -0.021481       0.033627       0.002016      -0.007023       0.009212       0.005166       0.019569      -0.013053      -0.000477       0.013530              1.769036       2.144092       0.121432      -0.381183       1.486760      -0.019623       1.676257          -0.000042
           43              H      10.358832       2.104490       7.802960       0.126985       1.032667 0.77330697E+01  0.74713119E+02                                 1.651131                            1.594909      -0.722065       2.535989                    0.999580       3.300510       8.944325       0.513937       1.233534      -0.720864      -0.003023      -0.021473       0.019217       0.028975       0.002636       0.003908      -0.001552      -0.013234       0.019141      -0.011281       0.003770       0.007511              1.673159       1.386729       0.162530      -0.046913       2.146973      -0.252263       1.485775           0.001881
           44              H       9.059548       3.104036       9.372521       0.146206       0.980188 0.75149523E+01  0.73794618E+02                                 1.729628                            1.677171      -1.333299       2.260315                    0.993318       3.728164      10.994499       0.444373       1.403653      -0.681815      -0.016935      -0.023528      -0.010199       0.030731       0.002823       0.001960       0.002959       0.010877      -0.001193      -0.006899      -0.000368       0.007267              1.758185       1.815807       0.514635       0.027094       1.951177       0.129235       1.507570           0.000143
           45              H      10.195000       3.662299      10.300805       0.140783       1.000333 0.74647232E+01  0.71775055E+02                                 1.649149                            1.593284      -0.672416       2.573091                    0.999900       3.243767       8.885627       0.499508       1.275276      -0.712018       0.020460      -0.006846       0.024200       0.032421      -0.003549       0.001810      -0.000829       0.010012       0.013841      -0.008448       0.002209       0.006239              1.675113       1.620902       0.014331       0.367380       1.330754      -0.055577       2.073684           0.000633
           46              H      -2.157895      11.256764       8.622122       0.255755       0.693454 0.46380360E+01  0.40610504E+02                                 1.408750                            1.345767      -1.044673       2.447926                    0.998466       3.059797       8.689229       0.477711       1.464323      -0.670607      -0.017747      -0.022505       0.011977       0.031062       0.003112       0.010248       0.002346       0.002675       0.021908      -0.009324      -0.005177       0.014501              1.457715       1.181586       0.196060      -0.005896       1.935796      -0.150239       1.255762           0.000794
           47              H       3.645084       0.411169       6.780504       0.136997       1.148864 0.88074724E+01  0.87559831E+02                                 1.749972                            1.684863      -0.967453       2.427581                    0.997758       3.329128       9.034322       0.509734       1.208674      -0.727412      -0.009466      -0.024078      -0.021482       0.033627       0.001228       0.011489       0.001476      -0.006075       0.019568      -0.013053      -0.000477       0.013530              1.769031       1.545926       0.223917       0.173597       2.084915       0.339923       1.676253          -0.000042
           48              H       3.330126       1.558967       7.802960       0.126981       1.032663 0.77330264E+01  0.74712492E+02                                 1.651118                            1.594897      -0.722052       2.535992                    0.999580       3.300496       8.944234       0.513943       1.233522      -0.720867      -0.017084       0.013354       0.019217       0.028974      -0.007048      -0.003298      -0.002608       0.002053       0.019140      -0.011281       0.003770       0.007511              1.673145       1.816139      -0.410455      -0.195006       1.717532       0.166757       1.485764           0.001880
           49              H       4.845400       2.184407       9.372521       0.146201       0.980205 0.75151039E+01  0.73796386E+02                                 1.729638                            1.677180      -1.333294       2.260313                    0.993318       3.728191      10.994554       0.444376       1.403639      -0.681817      -0.011908       0.026430      -0.010198       0.030730       0.003298       0.001583      -0.003177      -0.010328      -0.001194      -0.006899      -0.000368       0.007267              1.758195       1.471654      -0.315938       0.098375       2.295354      -0.088081       1.507576           0.000143
           50              H       4.761144       0.921945      10.300805       0.140782       1.000340 0.74647874E+01  0.71775810E+02                                 1.649155                            1.593290      -0.672416       2.573090                    0.999900       3.243779       8.885662       0.499508       1.275273      -0.712018      -0.016158      -0.014297       0.024200       0.032421       0.006110      -0.001622      -0.001153       0.001140       0.013841      -0.008448       0.002209       0.006238              1.675119       1.390884       0.118473      -0.231823       1.560782      -0.290374       2.073691           0.000632
           51              H       4.140590       7.822634       8.622122       0.255757       0.693445 0.46379563E+01  0.40609628E+02                                 1.408738                            1.345756      -1.044673       2.447926                    0.998466       3.059767       8.689123       0.477712       1.464325      -0.670607      -0.010616       0.026622       0.011977       0.031062      -0.000397      -0.003092      -0.010048      -0.006729       0.021908      -0.009323      -0.005178       0.014501              1.457702       1.577435      -0.424607      -0.127161       1.539918       0.080224       1.255752           0.000794
           52              H       5.220541       8.219904       6.780504       0.137000       1.148824 0.88070778E+01  0.87554856E+02                                 1.749927                            1.684822      -0.967423       2.427597                    0.997758       3.329060       9.034059       0.509742       1.208669      -0.727413      -0.016119       0.020238      -0.021481       0.033628      -0.003245      -0.004466      -0.010688       0.000908       0.019567      -0.013052      -0.000478       0.013530              1.768985       1.756204      -0.345334       0.207575       1.874542      -0.320289       1.676210          -0.000042
           53              H       6.372042       7.918767       7.802960       0.126985       1.032639 0.77327878E+01  0.74709550E+02                                 1.651087                            1.594868      -0.722041       2.536001                    0.999580       3.300447       8.944039       0.513950       1.233516      -0.720869       0.020107       0.008119       0.019218       0.028975       0.004412      -0.000610       0.004161       0.011181       0.019141      -0.011280       0.003769       0.007511              1.673113       2.097601       0.247920       0.241912       1.436000       0.085501       1.485738           0.001881
           54              H       6.156052       6.293781       9.372521       0.146203       0.980200 0.75150576E+01  0.73795846E+02                                 1.729635                            1.677177      -1.333316       2.260304                    0.993318       3.728182      10.994535       0.444375       1.403643      -0.681817       0.028843      -0.002902      -0.010199       0.030731      -0.006122      -0.003543       0.000218      -0.000549      -0.001195      -0.006899      -0.000368       0.007267              1.758192       2.363034      -0.198703      -0.125467       1.403967      -0.041154       1.507575           0.000143
           55              H       5.104856       6.997980      10.300805       0.140783       1.000335 0.74647392E+01  0.71775194E+02                                 1.649146                            1.593282      -0.672423       2.573087                    0.999900       3.243763       8.885594       0.499510       1.275269      -0.712019      -0.004302       0.021143       0.024200       0.032421      -0.002561      -0.000187       0.001982      -0.011154       0.013839      -0.008448       0.002209       0.006239              1.675110       1.415700      -0.132804      -0.135559       1.535950       0.345948       2.073679           0.000633
           56              H       4.704305       7.497174      13.800178       0.255756       0.693444 0.46379500E+01  0.40609540E+02                                 1.408735                            1.345754      -1.044664       2.447930                    0.998467       3.059758       8.689080       0.477714       1.464321      -0.670608       0.028364       0.004117      -0.011977       0.031063       0.002715       0.007156       0.007702       0.004054       0.021906      -0.009324      -0.005176       0.014500              1.457698       1.917012      -0.228547      -0.133057       1.200333       0.070012       1.255750           0.000794
           57              H       4.508375       8.631073       0.693596       0.136998       1.148840 0.88072383E+01  0.87556864E+02                                 1.749944                            1.684837      -0.967434       2.427590                    0.997758       3.329088       9.034161       0.509739       1.208669      -0.727413       0.025585      -0.003841       0.021481       0.033627      -0.002015       0.007023       0.009212       0.005165       0.019567      -0.013052      -0.000478       0.013530              1.769003       2.144047      -0.121427       0.381171       1.486734      -0.019621       1.676226          -0.000042
           58              H       3.671832       9.477734      14.619340       0.126985       1.032645 0.77328442E+01  0.74710261E+02                                 1.651095                            1.594876      -0.722054       2.535995                    0.999580       3.300461       8.944099       0.513948       1.233519      -0.720868      -0.003023       0.021473      -0.019217       0.028975      -0.002635      -0.003908      -0.001552      -0.013233       0.019140      -0.011280       0.003769       0.007511              1.673122       1.386702      -0.162524       0.046911       2.146920      -0.252254       1.485745           0.001881
           59              H       2.372548       8.478188      13.049779       0.146206       0.980187 0.75149371E+01  0.73794407E+02                                 1.729625                            1.677168      -1.333302       2.260313                    0.993318       3.728155      10.994456       0.444374       1.403651      -0.681815      -0.016935       0.023528       0.010199       0.030731      -0.002823      -0.001960       0.002959       0.010877      -0.001194      -0.006899      -0.000368       0.007267              1.758181       1.815803      -0.514634      -0.027093       1.951174       0.129234       1.507566           0.000143
           60              H       3.508000       7.919925      12.121495       0.140783       1.000329 0.74646732E+01  0.71774392E+02                                 1.649138                            1.593274      -0.672418       2.573090                    0.999900       3.243752       8.885550       0.499512       1.275269      -0.712019       0.020460       0.006846      -0.024200       0.032421       0.003550      -0.001810      -0.000829       0.010012       0.013840      -0.008448       0.002209       0.006239              1.675102       1.620891      -0.014331      -0.367376       1.330747      -0.055577       2.073667           0.000632
           61              H       4.529105       0.325460      13.800178       0.255755       0.693449 0.46380013E+01  0.40610146E+02                                 1.408748                            1.345765      -1.044672       2.447926                    0.998466       3.059788       8.689214       0.477709       1.464331      -0.670606      -0.017747       0.022505      -0.011977       0.031062      -0.003112      -0.010248       0.002346       0.002675       0.021907      -0.009324      -0.005177       0.014501              1.457713       1.181584      -0.196059       0.005896       1.935792      -0.150239       1.255761           0.000794
           62              H      -3.041916      11.171055       0.693596       0.136997       1.148877 0.88076019E+01  0.87561473E+02                                 1.749987                            1.684877      -0.967464       2.427575                    0.997758       3.329150       9.034411       0.509731       1.208676      -0.727411      -0.009465       0.024078       0.021481       0.033627      -0.001229      -0.011489       0.001476      -0.006076       0.019569      -0.013053      -0.000477       0.013530              1.769047       1.545938      -0.223919      -0.173599       2.084936       0.339929       1.676268          -0.000042
           63              H      -3.356874      10.023257      14.619340       0.126981       1.032682 0.77332142E+01  0.74714852E+02                                 1.651145                            1.594922      -0.722065       2.535986                    0.999580       3.300539       8.944419       0.513936       1.233531      -0.720865      -0.017084      -0.013354      -0.019217       0.028974       0.007049       0.003298      -0.002609       0.002051       0.019141      -0.011281       0.003770       0.007511              1.673173       1.816171       0.410466       0.195012       1.717562       0.166761       1.485787           0.001881
           64              H      -1.841600       9.397817      13.049779       0.146201       0.980206 0.75151175E+01  0.73796578E+02                                 1.729641                            1.677183      -1.333296       2.260312                    0.993318       3.728200      10.994597       0.444375       1.403642      -0.681817      -0.011908      -0.026430       0.010199       0.030730      -0.003298      -0.001583      -0.003177      -0.010329      -0.001194      -0.006899      -0.000368       0.007267              1.758198       1.471657       0.315939      -0.098375       2.295359      -0.088081       1.507579           0.000143
           65              H      -1.925856      10.660279      12.121495       0.140782       1.000338 0.74647674E+01  0.71775570E+02                                 1.649153                            1.593288      -0.672414       2.573091                    0.999900       3.243776       8.885651       0.499508       1.275273      -0.712018      -0.016158       0.014297      -0.024200       0.032421      -0.006110       0.001622      -0.001153       0.001140       0.013841      -0.008448       0.002209       0.006238              1.675116       1.390882      -0.118472       0.231822       1.560780      -0.290373       2.073688           0.000633
           66              H      10.827590       3.759590      13.800178       0.255758       0.693451 0.46380178E+01  0.40610335E+02                                 1.408751                            1.345768      -1.044681       2.447923                    0.998466       3.059797       8.689250       0.477708       1.464331      -0.670606      -0.010616      -0.026621      -0.011977       0.031062       0.000398       0.003092      -0.010049      -0.006729       0.021908      -0.009324      -0.005177       0.014501              1.457716       1.577451       0.424613       0.127163       1.539933       0.080225       1.255763           0.000794
           67              H      -1.466459       3.362320       0.693596       0.137000       1.148840 0.88072469E+01  0.87557030E+02                                 1.749949                            1.684842      -0.967436       2.427592                    0.997758       3.329089       9.034188       0.509736       1.208675      -0.727411      -0.016119      -0.020237       0.021481       0.033628       0.003245       0.004467      -0.010688       0.000910       0.019568      -0.013053      -0.000477       0.013530              1.769009       1.756227       0.345341      -0.207579       1.874567      -0.320295       1.676231          -0.000042
           68              H      -0.314958       3.663457      14.619340       0.126985       1.032644 0.77328408E+01  0.74710264E+02                                 1.651099                            1.594880      -0.722035       2.536003                    0.999580       3.300458       8.944110       0.513945       1.233526      -0.720866       0.020107      -0.008119      -0.019218       0.028975      -0.004413       0.000610       0.004161       0.011181       0.019141      -0.011281       0.003770       0.007511              1.673126       2.097620      -0.247922      -0.241915       1.436009       0.085502       1.485749           0.001881
           69              H      -0.530948       5.288443      13.049779       0.146203       0.980198 0.75150396E+01  0.73795630E+02                                 1.729633                            1.677176      -1.333308       2.260308                    0.993318       3.728178      10.994522       0.444375       1.403645      -0.681816       0.028843       0.002902       0.010199       0.030731       0.006121       0.003543       0.000218      -0.000549      -0.001195      -0.006899      -0.000368       0.007267              1.758190       2.363030       0.198703       0.125467       1.403966      -0.041154       1.507574           0.000143
           70              H      -1.582144       4.584244      12.121495       0.140783       1.000343 0.74648133E+01  0.71776139E+02                                 1.649159                            1.593294      -0.672423       2.573087                    0.999900       3.243783       8.885685       0.499506       1.275275      -0.712018      -0.004302      -0.021142      -0.024200       0.032421       0.002561       0.000187       0.001982      -0.011153       0.013840      -0.008448       0.002209       0.006238              1.675123       1.415710       0.132805       0.135559       1.535962       0.345952       2.073698           0.000633
           71              C      -2.483552       8.443441       8.463671       0.631562      20.372998 0.25082173E+03  0.52226015E+04                                 7.016822                            5.730737      -0.145020       2.019411                    0.999382      22.307168      63.609421       0.599097       0.491006      -1.004954       0.031382      -0.017132       0.013257       0.038132       0.040480      -0.067905      -0.045984       0.020615       0.085050      -0.058886      -0.051010       0.109896              7.739162       7.340459       0.654418       2.873189       8.585994       2.292546       7.291032           0.001125
           72              C      -3.719978       8.622966       7.602057      -0.227041      25.879351 0.40516707E+03  0.93870225E+04                                 7.592647                            6.651392       0.031071       2.005014                    0.998574      29.240476      84.264384       0.645640       0.409470      -1.065510      -0.008568      -0.079576      -0.068382       0.105270       0.008141      -0.014409       0.046473      -0.041321       0.088721      -0.048541      -0.017553       0.066095              8.104039       8.202401       1.151068       1.331419       8.057358       1.202420       8.052358           0.000501
           73              C      -2.961004       7.720711       5.423655      -0.238842      25.705872 0.42318282E+03  0.99270501E+04                                 7.622254                            6.846219      -0.163363       1.949980                    0.996708      29.455996      85.849427       0.628650       0.415341      -1.060076      -0.073471      -0.004949       0.085715       0.113002       0.017530      -0.028325      -0.000315       0.065128       0.119770      -0.057446      -0.001117       0.058564              8.010906       7.784043       0.219774      -1.616889       7.022777       0.386481       9.225898           0.000847
           74              C      -2.123123       6.491837       5.137547       0.668504      20.134692 0.23227383E+03  0.47253143E+04                                 6.865175                            5.468814       0.076998       2.102945                    0.999672      21.195859      58.961116       0.623532       0.482856      -1.013243       0.032872      -0.047812      -0.023305       0.062527       0.038664       0.068522       0.044242       0.055920      -0.041868      -0.069387      -0.039229       0.108616              7.613959       6.630070      -0.247490      -3.308620       6.728632      -1.466705       9.483173           0.000854
           75              C       1.867010       9.511322       8.463671       0.631573      20.372783 0.25081840E+03  0.52225134E+04                                 7.016774                            5.730701      -0.145056       2.019402                    0.999382      22.306976      63.608700       0.599099       0.491007      -1.004954      -0.030529      -0.018609       0.013264       0.038135      -0.011314      -0.005874       0.081798      -0.080412       0.085060      -0.058883      -0.051011       0.109894              7.739108       7.707780      -0.866554       0.548840       8.218556      -3.634515       7.290989           0.001125
           76              C       2.640696      10.492337       7.602057      -0.227043      25.879380 0.40516791E+03  0.93870437E+04                                 7.592645                            6.651394       0.031081       2.005016                    0.998574      29.240494      84.264345       0.645640       0.409470      -1.065511      -0.064630       0.047210      -0.068382       0.105270      -0.021964       0.047450      -0.010757       0.006566       0.088723      -0.048540      -0.017554       0.066095              8.104034       7.096742      -0.512732       0.375636       9.163007      -1.754258       8.052351           0.000502
           77              C       1.479833      10.286173       5.423655      -0.238843      25.705822 0.42318176E+03  0.99270198E+04                                 7.622245                            6.846211      -0.163349       1.949984                    0.996708      29.455987      85.849398       0.628650       0.415341      -1.060076       0.032449       0.066103       0.085712       0.113001       0.019435       0.013894       0.024689      -0.062932       0.119775      -0.057450      -0.001118       0.058568              8.010890       7.022762       0.219748       1.143137       7.784060       1.207017       9.225848           0.000848
           78              C      -0.003344      10.174984       5.137547       0.668521      20.134384 0.23227105E+03  0.47252546E+04                                 6.865187                            5.468841       0.076967       2.102941                    0.999672      21.195762      58.961278       0.623518       0.482866      -1.013235      -0.057845      -0.004562      -0.023313       0.062533       0.004882       0.004055      -0.081460      -0.094921      -0.041865      -0.069384      -0.039226       0.108610              7.613950       6.918356       0.081059       0.384095       6.440370       3.598669       9.483123           0.000855
           79              C       0.616541       5.209684       8.463671       0.631565      20.372800 0.25081915E+03  0.52225365E+04                                 7.016792                            5.730717      -0.145091       2.019392                    0.999381      22.307045      63.609080       0.599097       0.491008      -1.004953      -0.000859       0.035740       0.013260       0.038131      -0.029166       0.073775      -0.035818       0.059798       0.085036      -0.058883      -0.051010       0.109893              7.739134       8.841318       0.212071      -3.422015       7.085034       1.342006       7.291049           0.001125
           80              C       1.079282       4.049146       7.602057      -0.227041      25.879207 0.40516425E+03  0.93869303E+04                                 7.592603                            6.651361       0.031099       2.005025                    0.998574      29.240233      84.263248       0.645643       0.409469      -1.065512       0.073199       0.032364      -0.068382       0.105269       0.013823      -0.033044      -0.035713       0.034758       0.088721      -0.048539      -0.017556       0.066095              8.103992       9.090405      -0.638350      -1.707048       7.169250       0.551850       8.052320           0.000502
           81              C       1.481170       5.157564       5.423655      -0.238846      25.705785 0.42318145E+03  0.99270094E+04                                 7.622239                            6.846211      -0.163333       1.949988                    0.996708      29.455941      85.849211       0.628650       0.415341      -1.060076       0.041022      -0.061155       0.085715       0.113004      -0.036968       0.014434      -0.024374      -0.002202       0.119762      -0.057447      -0.001116       0.058563              8.010885       7.403427      -0.439533       0.473748       7.403360      -1.593489       9.225870           0.000848
           82              C       2.126466       6.497628       5.137547       0.668515      20.134382 0.23227033E+03  0.47252255E+04                                 6.865115                            5.468780       0.077024       2.102957                    0.999672      21.195675      58.960507       0.623532       0.482857      -1.013242       0.024969       0.052379      -0.023310       0.062532      -0.043545      -0.072572       0.037218       0.039004      -0.041867      -0.069383      -0.039227       0.108610              7.613880       6.489616       0.166437       2.924487       6.868954      -2.131938       9.483069           0.000854
           83              C       4.203448       3.138783      13.958629       0.631563      20.372999 0.25082179E+03  0.52226021E+04                                 7.016817                            5.730734      -0.145021       2.019411                    0.999382      22.307158      63.609344       0.599098       0.491006      -1.004954       0.031382       0.017132      -0.013257       0.038132      -0.040480       0.067906      -0.045984       0.020615       0.085050      -0.058886      -0.051011       0.109897              7.739155       7.340447      -0.654421      -2.873180       8.585995       2.292548       7.291023           0.001124
           84              C       2.967022       2.959258      14.820243      -0.227041      25.879272 0.40516579E+03  0.93869781E+04                                 7.592622                            6.651378       0.031088       2.005020                    0.998574      29.240335      84.263696       0.645641       0.409470      -1.065511      -0.008569       0.079575       0.068382       0.105270      -0.008138       0.014410       0.046472      -0.041322       0.088718      -0.048539      -0.017555       0.066094              8.104009       8.202376      -1.151063      -1.331423       8.057323       1.202423       8.052329           0.000503
           85              C       3.725996       3.861513       2.050445      -0.238842      25.705794 0.42318136E+03  0.99270096E+04                                 7.622254                            6.846221      -0.163360       1.949981                    0.996708      29.455925      85.849249       0.628648       0.415343      -1.060074      -0.073471       0.004949      -0.085715       0.113003      -0.017529       0.028325      -0.000315       0.065128       0.119768      -0.057446      -0.001117       0.058563              8.010904       7.784047      -0.219777       1.616892       7.022778       0.386478       9.225888           0.000848
           86              C       4.563878       5.090387       2.336553       0.668504      20.134703 0.23227396E+03  0.47253174E+04                                 6.865176                            5.468814       0.077002       2.102946                    0.999672      21.195864      58.961127       0.623532       0.482855      -1.013243       0.032872       0.047812       0.023305       0.062527      -0.038664      -0.068522       0.044243       0.055920      -0.041867      -0.069387      -0.039229       0.108615              7.613960       6.630075       0.247486       3.308625       6.728628      -1.466706       9.483177           0.000854
           87              C       8.554010       2.070902      13.958629       0.631573      20.372762 0.25081808E+03  0.52225069E+04                                 7.016777                            5.730702      -0.145056       2.019402                    0.999382      22.306986      63.608798       0.599098       0.491007      -1.004953      -0.030529       0.018609      -0.013264       0.038135       0.011314       0.005874       0.081799      -0.080412       0.085060      -0.058883      -0.051011       0.109894              7.739113       7.707785       0.866553      -0.548837       8.218561      -3.634518       7.290992           0.001124
           88              C       9.327696       1.089887      14.820243      -0.227043      25.879417 0.40516851E+03  0.93870666E+04                                 7.592660                            6.651403       0.031070       2.005012                    0.998574      29.240573      84.264779       0.645639       0.409470      -1.065510      -0.064631      -0.047210       0.068382       0.105271       0.021964      -0.047450      -0.010757       0.006561       0.088725      -0.048541      -0.017553       0.066094              8.104053       7.096764       0.512743      -0.375634       9.163029      -1.754254       8.052367           0.000502
           89              C       8.166833       1.296051       2.050445      -0.238842      25.705865 0.42318264E+03  0.99270448E+04                                 7.622246                            6.846211      -0.163353       1.949982                    0.996708      29.456020      85.849488       0.628652       0.415340      -1.060076       0.032448      -0.066103      -0.085713       0.113001      -0.019436      -0.013894       0.024689      -0.062932       0.119775      -0.057450      -0.001117       0.058567              8.010891       7.022766      -0.219744      -1.143142       7.784058       1.207016       9.225850           0.000848
           90              C       6.683657       1.407240       2.336553       0.668522      20.134383 0.23227112E+03  0.47252561E+04                                 6.865185                            5.468840       0.076963       2.102940                    0.999672      21.195762      58.961265       0.623519       0.482866      -1.013235      -0.057845       0.004562       0.023314       0.062533      -0.004882      -0.004054      -0.081460      -0.094922      -0.041865      -0.069384      -0.039226       0.108611              7.613947       6.918361      -0.081057      -0.384100       6.440366       3.598663       9.483114           0.000854
           91              C       7.303541       6.372540      13.958629       0.631565      20.372812 0.25081929E+03  0.52225400E+04                                 7.016795                            5.730718      -0.145094       2.019391                    0.999381      22.307052      63.609106       0.599096       0.491008      -1.004953      -0.000858      -0.035740      -0.013260       0.038131       0.029166      -0.073775      -0.035818       0.059798       0.085037      -0.058883      -0.051010       0.109893              7.739138       8.841320      -0.212065       3.422018       7.085041       1.342012       7.291053           0.001124
           92              C       7.766282       7.533078      14.820243      -0.227041      25.879271 0.40516531E+03  0.93869644E+04                                 7.592620                            6.651371       0.031091       2.005023                    0.998574      29.240328      84.263669       0.645642       0.409469      -1.065511       0.073199      -0.032365       0.068382       0.105269      -0.013824       0.033044      -0.035714       0.034761       0.088722      -0.048540      -0.017556       0.066096              8.104011       9.090427       0.638354       1.707049       7.169269       0.551848       8.052338           0.000502
           93              C       8.168171       6.424660       2.050445      -0.238845      25.705855 0.42318261E+03  0.99270428E+04                                 7.622245                            6.846213      -0.163332       1.949989                    0.996708      29.456004      85.849404       0.628651       0.415341      -1.060076       0.041023       0.061155      -0.085715       0.113004       0.036967      -0.014435      -0.024374      -0.002199       0.119763      -0.057447      -0.001116       0.058563              8.010895       7.403422       0.439534      -0.473753       7.403373      -1.593493       9.225888           0.000848
           94              C       8.813466       5.084596       2.336553       0.668516      20.134383 0.23227023E+03  0.47252235E+04                                 6.865116                            5.468780       0.077024       2.102957                    0.999672      21.195682      58.960545       0.623532       0.482857      -1.013242       0.024969      -0.052378       0.023309       0.062532       0.043545       0.072571       0.037217       0.039005      -0.041866      -0.069382      -0.039227       0.108609              7.613882       6.489613      -0.166436      -2.924488       6.868961      -2.131940       9.483072           0.000854
           95              C       9.170552       3.138783       6.484529       0.631562      20.372999 0.25082174E+03  0.52226019E+04                                 7.016822                            5.730737      -0.145020       2.019411                    0.999382      22.307169      63.609423       0.599097       0.491006      -1.004954      -0.031382       0.017132      -0.013257       0.038132       0.040480      -0.067905      -0.045984       0.020615       0.085050      -0.058886      -0.051010       0.109896              7.739162       7.340459       0.654418       2.873189       8.585994       2.292545       7.291033           0.001125
           96              C      10.406978       2.959258       7.346143      -0.227041      25.879366 0.40516737E+03  0.93870316E+04                                 7.592651                            6.651395       0.031070       2.005014                    0.998574      29.240488      84.264437       0.645639       0.409470      -1.065510       0.008568       0.079576       0.068382       0.105270       0.008141      -0.014409       0.046473      -0.041321       0.088722      -0.048541      -0.017553       0.066095              8.104043       8.202405       1.151069       1.331421       8.057362       1.202421       8.052362           0.000501
           97              C       9.648004       3.861513       9.524545      -0.238842      25.705872 0.42318283E+03  0.99270505E+04                                 7.622254                            6.846219      -0.163362       1.949980                    0.996708      29.455995      85.849425       0.628650       0.415341      -1.060076       0.073471       0.004949      -0.085715       0.113002       0.017530      -0.028325      -0.000315       0.065128       0.119770      -0.057446      -0.001117       0.058564              8.010906       7.784043       0.219774      -1.616889       7.022777       0.386481       9.225898           0.000847
           98              C       8.810123       5.090387       9.810653       0.668504      20.134693 0.23227385E+03  0.47253147E+04                                 6.865175                            5.468814       0.076998       2.102945                    0.999672      21.195860      58.961118       0.623532       0.482856      -1.013243      -0.032872       0.047812       0.023305       0.062527       0.038664       0.068522       0.044242       0.055920      -0.041868      -0.069387      -0.039229       0.108616              7.613959       6.630070      -0.247490      -3.308620       6.728632      -1.466705       9.483173           0.000854
           99              C       4.819990       2.070902       6.484529       0.631573      20.372783 0.25081840E+03  0.52225133E+04                                 7.016774                            5.730700      -0.145056       2.019402                    0.999382      22.306976      63.608698       0.599099       0.491007      -1.004954       0.030529       0.018609      -0.013264       0.038135      -0.011314      -0.005874       0.081798      -0.080412       0.085060      -0.058883      -0.051011       0.109894              7.739108       7.707779      -0.866554       0.548840       8.218555      -3.634515       7.290989           0.001125
          100              C       4.046304       1.089887       7.346143      -0.227044      25.879399 0.40516832E+03  0.93870554E+04                                 7.592649                            6.651398       0.031081       2.005016                    0.998574      29.240506      84.264387       0.645640       0.409470      -1.065511       0.064630      -0.047210       0.068382       0.105270      -0.021964       0.047450      -0.010757       0.006566       0.088723      -0.048540      -0.017554       0.066095              8.104038       7.096747      -0.512733       0.375636       9.163012      -1.754261       8.052356           0.000502
          101              C       5.207167       1.296051       9.524545      -0.238843      25.705822 0.42318176E+03  0.99270199E+04                                 7.622244                            6.846211      -0.163348       1.949984                    0.996708      29.455986      85.849393       0.628651       0.415341      -1.060076      -0.032449      -0.066103      -0.085712       0.113001       0.019435       0.013894       0.024689      -0.062932       0.119775      -0.057450      -0.001118       0.058568              8.010889       7.022762       0.219748       1.143137       7.784059       1.207017       9.225847           0.000848
          102              C       6.690344       1.407240       9.810653       0.668521      20.134383 0.23227105E+03  0.47252546E+04                                 6.865187                            5.468841       0.076967       2.102941                    0.999672      21.195762      58.961280       0.623518       0.482866      -1.013235       0.057845       0.004562       0.023314       0.062533       0.004882       0.004055      -0.081460      -0.094921      -0.041865      -0.069384      -0.039226       0.108610              7.613950       6.918356       0.081058       0.384095       6.440371       3.598669       9.483124           0.000855
          103              C       6.070459       6.372540       6.484529       0.631565      20.372799 0.25081913E+03  0.52225360E+04                                 7.016792                            5.730717      -0.145091       2.019392                    0.999381      22.307044      63.609077       0.599097       0.491008      -1.004953       0.000859      -0.035740      -0.013260       0.038131      -0.029166       0.073775      -0.035818       0.059798       0.085036      -0.058883      -0.051010       0.109893              7.739134       8.841318       0.212071      -3.422015       7.085033       1.342006       7.291049           0.001124
          104              C       5.607718       7.533078       7.346143      -0.227042      25.879221 0.40516454E+03  0.93869385E+04                                 7.592606                            6.651364       0.031098       2.005025                    0.998574      29.240240      84.263267       0.645643       0.409469      -1.065512      -0.073199      -0.032364       0.068382       0.105269       0.013823      -0.033044      -0.035713       0.034758       0.088721      -0.048539      -0.017556       0.066095              8.103995       9.090409      -0.638350      -1.707051       7.169252       0.551851       8.052323           0.000502
          105              C       5.205830       6.424660       9.524545      -0.238846      25.705792 0.42318161E+03  0.99270140E+04                                 7.622240                            6.846212      -0.163333       1.949988                    0.996708      29.455947      85.849233       0.628650       0.415341      -1.060076      -0.041022       0.061155      -0.085715       0.113004      -0.036968       0.014434      -0.024374      -0.002202       0.119762      -0.057447      -0.001116       0.058563              8.010887       7.403428      -0.439533       0.473749       7.403360      -1.593490       9.225871           0.000848
          106              C       4.560534       5.084596       9.810653       0.668515      20.134380 0.23227030E+03  0.47252247E+04                                 6.865114                            5.468780       0.077024       2.102957                    0.999672      21.195673      58.960498       0.623532       0.482857      -1.013242      -0.024969      -0.052379       0.023310       0.062532      -0.043545      -0.072572       0.037218       0.039004      -0.041867      -0.069383      -0.039227       0.108610              7.613879       6.489616       0.166437       2.924487       6.868953      -2.131937       9.483068           0.000854
          107              C       2.483552       8.443441       0.989571       0.631563      20.373002 0.25082182E+03  0.52226029E+04                                 7.016818                            5.730734      -0.145021       2.019411                    0.999382      22.307159      63.609348       0.599098       0.491006      -1.004954      -0.031382      -0.017132       0.013257       0.038132      -0.040480       0.067906      -0.045984       0.020615       0.085050      -0.058886      -0.051011       0.109897              7.739156       7.340447      -0.654421      -2.873180       8.585996       2.292548       7.291024           0.001124
          108              C       3.719978       8.622966       0.127957      -0.227041      25.879283 0.40516603E+03  0.93869848E+04                                 7.592624                            6.651380       0.031088       2.005020                    0.998574      29.240340      84.263710       0.645641       0.409470      -1.065511       0.008569      -0.079575      -0.068382       0.105270      -0.008138       0.014410       0.046472      -0.041322       0.088717      -0.048539      -0.017555       0.066094              8.104011       8.202378      -1.151064      -1.331425       8.057326       1.202424       8.052331           0.000502
          109              C       2.961004       7.720711      12.897755      -0.238842      25.705793 0.42318132E+03  0.99270083E+04                                 7.622254                            6.846221      -0.163360       1.949981                    0.996708      29.455926      85.849254       0.628648       0.415343      -1.060074       0.073471      -0.004949       0.085715       0.113003      -0.017529       0.028325      -0.000315       0.065128       0.119768      -0.057446      -0.001117       0.058563              8.010904       7.784045      -0.219776       1.616891       7.022780       0.386478       9.225887           0.000848
          110              C       2.123123       6.491837      12.611647       0.668504      20.134701 0.23227401E+03  0.47253185E+04                                 6.865176                            5.468815       0.077002       2.102946                    0.999672      21.195863      58.961123       0.623532       0.482855      -1.013243      -0.032872      -0.047812      -0.023305       0.062527      -0.038664      -0.068522       0.044243       0.055920      -0.041867      -0.069387      -0.039229       0.108616              7.613959       6.630074       0.247488       3.308622       6.728630      -1.466704       9.483173           0.000854
          111              C      -1.867010       9.511322       0.989571       0.631573      20.372762 0.25081809E+03  0.52225071E+04                                 7.016777                            5.730702      -0.145057       2.019402                    0.999382      22.306986      63.608798       0.599098       0.491007      -1.004953       0.030529      -0.018609       0.013264       0.038135       0.011314       0.005874       0.081798      -0.080413       0.085060      -0.058883      -0.051011       0.109894              7.739113       7.707785       0.866553      -0.548837       8.218561      -3.634519       7.290993           0.001124
          112              C      -2.640696      10.492337       0.127957      -0.227043      25.879434 0.40516889E+03  0.93870775E+04                                 7.592664                            6.651407       0.031069       2.005012                    0.998574      29.240583      84.264814       0.645639       0.409470      -1.065510       0.064631       0.047210      -0.068382       0.105271       0.021964      -0.047450      -0.010757       0.006561       0.088725      -0.048541      -0.017553       0.066094              8.104057       7.096767       0.512744      -0.375634       9.163034      -1.754258       8.052371           0.000502
          113              C      -1.479833      10.286173      12.897755      -0.238843      25.705872 0.42318290E+03  0.99270525E+04                                 7.622248                            6.846214      -0.163353       1.949982                    0.996708      29.456024      85.849506       0.628651       0.415340      -1.060076      -0.032448       0.066103       0.085713       0.113001      -0.019436      -0.013894       0.024689      -0.062932       0.119775      -0.057450      -0.001117       0.058567              8.010893       7.022765      -0.219744      -1.143141       7.784061       1.207016       9.225853           0.000847
          114              C       0.003344      10.174984      12.611647       0.668522      20.134384 0.23227104E+03  0.47252542E+04                                 6.865185                            5.468839       0.076963       2.102940                    0.999672      21.195763      58.961267       0.623519       0.482866      -1.013235       0.057845      -0.004562      -0.023314       0.062533      -0.004882      -0.004054      -0.081460      -0.094922      -0.041865      -0.069384      -0.039226       0.108611              7.613948       6.918355      -0.081055      -0.384095       6.440369       3.598667       9.483119           0.000855
          115              C      -0.616541       5.209684       0.989571       0.631565      20.372814 0.25081930E+03  0.52225405E+04                                 7.016795                            5.730719      -0.145094       2.019390                    0.999381      22.307054      63.609116       0.599096       0.491008      -1.004952       0.000858       0.035740       0.013260       0.038131       0.029166      -0.073775      -0.035818       0.059798       0.085036      -0.058883      -0.051010       0.109893              7.739139       8.841320      -0.212065       3.422019       7.085042       1.342012       7.291054           0.001125
          116              C      -1.079282       4.049146       0.127957      -0.227041      25.879285 0.40516560E+03  0.93869732E+04                                 7.592624                            6.651375       0.031091       2.005022                    0.998574      29.240339      84.263722       0.645642       0.409469      -1.065511      -0.073199       0.032365      -0.068382       0.105270      -0.013824       0.033044      -0.035714       0.034761       0.088722      -0.048540      -0.017556       0.066096              8.104016       9.090433       0.638355       1.707052       7.169272       0.551849       8.052343           0.000502
          117              C      -1.481171       5.157564      12.897755      -0.238845      25.705860 0.42318270E+03  0.99270455E+04                                 7.622247                            6.846214      -0.163332       1.949988                    0.996708      29.456008      85.849423       0.628651       0.415341      -1.060076      -0.041023      -0.061155       0.085715       0.113004       0.036967      -0.014434      -0.024374      -0.002199       0.119763      -0.057447      -0.001116       0.058563              8.010896       7.403423       0.439534      -0.473753       7.403375      -1.593494       9.225890           0.000848
          118              C      -2.126466       6.497628      12.611647       0.668516      20.134383 0.23227023E+03  0.47252234E+04                                 6.865117                            5.468780       0.077024       2.102957                    0.999672      21.195682      58.960547       0.623532       0.482857      -1.013242      -0.024969       0.052378      -0.023309       0.062532       0.043545       0.072571       0.037217       0.039005      -0.041866      -0.069382      -0.039227       0.108609              7.613882       6.489613      -0.166436      -2.924488       6.868962      -2.131940       9.483072           0.000854
          119              N      -3.840344       7.543502       6.607254      -0.279698      31.641422 0.51498606E+03  0.12542157E+05                                 8.623297                            7.488265      -0.547198       1.847523                    0.998529      28.809971      82.377953       0.615930       0.408318      -1.077013       0.081725       0.144396      -0.033180       0.169204       0.017727      -0.040342       0.071517       0.056632       0.186210      -0.103731       0.000119       0.103611              9.434206       9.427923       1.648709      -0.784657       8.104431       1.500249      10.770265           0.057209
          120              N       1.766037      11.136308       6.607254      -0.279697      31.641677 0.51499132E+03  0.12542303E+05                                 8.623287                            7.488258      -0.547222       1.847516                    0.998529      28.810126      82.378146       0.615936       0.408313      -1.077017       0.084187      -0.142972      -0.033180       0.169202       0.015656       0.082108      -0.000822      -0.059020       0.186214      -0.103731       0.000118       0.103613              9.434189       7.007471      -0.251259       1.691584      10.524876      -0.070589      10.770220           0.057209
          121              N       2.074307       4.484637       6.607254      -0.279696      31.641285 0.51498328E+03  0.12542077E+05                                 8.623293                            7.488264      -0.547225       1.847516                    0.998529      28.809875      82.377728       0.615927       0.408320      -1.077011      -0.165911      -0.001424      -0.033181       0.169203      -0.033382      -0.041764      -0.070697       0.002392       0.186212      -0.103728       0.000115       0.103613              9.434203       9.863138      -1.397469      -0.906923       7.669220      -1.429634      10.770250           0.057211
          122              N       2.846656       4.038722       0.866846      -0.279698      31.641333 0.51498442E+03  0.12542107E+05                                 8.623285                            7.488258      -0.547196       1.847524                    0.998529      28.809908      82.377724       0.615929       0.408318      -1.077012       0.081725      -0.144397       0.033180       0.169205      -0.017726       0.040341       0.071517       0.056632       0.186209      -0.103730       0.000119       0.103611              9.434191       9.427920      -1.648708       0.784657       8.104411       1.500235      10.770241           0.057210
          123              N       8.453037       0.445916       0.866846      -0.279698      31.641443 0.51498662E+03  0.12542178E+05                                 8.623309                            7.488275      -0.547213       1.847519                    0.998529      28.810009      82.378158       0.615928       0.408318      -1.077012       0.084187       0.142972       0.033180       0.169202      -0.015657      -0.082108      -0.000823      -0.059021       0.186215      -0.103732       0.000118       0.103614              9.434215       7.007497       0.251274      -1.691596      10.524900      -0.070595      10.770249           0.057209
          124              N       8.761307       7.097587       0.866846      -0.279697      31.641841 0.51499430E+03  0.12542395E+05                                 8.623315                            7.488278      -0.547230       1.847513                    0.998529      28.810215      82.378484       0.615936       0.408313      -1.077017      -0.165912       0.001424       0.033181       0.169204       0.033383       0.041764      -0.070699       0.002393       0.186215      -0.103731       0.000116       0.103615              9.434229       9.863159       1.397474       0.906930       7.669243      -1.429640      10.770285           0.057208
          125              N      10.527344       4.038722       8.340946      -0.279697      31.641422 0.51498605E+03  0.12542157E+05                                 8.623297                            7.488265      -0.547198       1.847523                    0.998529      28.809971      82.377958       0.615930       0.408318      -1.077013      -0.081725      -0.144396       0.033180       0.169204       0.017727      -0.040342       0.071517       0.056632       0.186210      -0.103731       0.000119       0.103611              9.434207       9.427923       1.648709      -0.784657       8.104432       1.500249      10.770265           0.057209
          126              N       4.920963       0.445916       8.340946      -0.279697      31.641675 0.51499129E+03  0.12542302E+05                                 8.623287                            7.488258      -0.547223       1.847516                    0.998529      28.810126      82.378152       0.615936       0.408313      -1.077017      -0.084187       0.142972       0.033180       0.169202       0.015656       0.082108      -0.000822      -0.059020       0.186214      -0.103731       0.000118       0.103613              9.434190       7.007472      -0.251260       1.691583      10.524878      -0.070590      10.770220           0.057209
          127              N       4.612693       7.097587       8.340946      -0.279696      31.641285 0.51498326E+03  0.12542077E+05                                 8.623294                            7.488265      -0.547226       1.847516                    0.998529      28.809876      82.377740       0.615927       0.408320      -1.077011       0.165911       0.001424       0.033181       0.169203      -0.033382      -0.041764      -0.070697       0.002392       0.186212      -0.103728       0.000115       0.103613              9.434204       9.863140      -1.397470      -0.906923       7.669220      -1.429634      10.770251           0.057211
          128              N       3.840344       7.543502      14.081354      -0.279697      31.641354 0.51498483E+03  0.12542119E+05                                 8.623288                            7.488261      -0.547197       1.847523                    0.998529      28.809909      82.377729       0.615929       0.408318      -1.077012      -0.081725       0.144397      -0.033180       0.169205      -0.017726       0.040341       0.071517       0.056632       0.186209      -0.103730       0.000119       0.103611              9.434195       9.427926      -1.648709       0.784658       8.104414       1.500236      10.770244           0.057210
          129              N      -1.766037      11.136308      14.081354      -0.279698      31.641438 0.51498657E+03  0.12542176E+05                                 8.623308                            7.488275      -0.547214       1.847518                    0.998529      28.810009      82.378164       0.615928       0.408318      -1.077012      -0.084187      -0.142972      -0.033180       0.169202      -0.015657      -0.082108      -0.000823      -0.059021       0.186215      -0.103732       0.000118       0.103614              9.434215       7.007496       0.251275      -1.691595      10.524901      -0.070596      10.770247           0.057209
          130              N      -2.074307       4.484637      14.081354      -0.279697      31.641841 0.51499427E+03  0.12542394E+05                                 8.623316                            7.488278      -0.547231       1.847513                    0.998529      28.810215      82.378492       0.615935       0.408313      -1.077017       0.165912      -0.001424      -0.033181       0.169204       0.033383       0.041764      -0.070699       0.002393       0.186215      -0.103731       0.000116       0.103615              9.434230       9.863160       1.397474       0.906931       7.669244      -1.429640      10.770286           0.057209
          131              O      -1.817326       7.375908       8.315833      -0.626186      36.916660 0.68066919E+03  0.17366188E+05                                 8.808903                            8.150418      -0.017817       2.033745                    0.993660      29.063578      78.839328       0.655968       0.365978      -1.132922      -0.012746       0.007580      -0.028394       0.032033      -0.032566      -0.059339      -0.029040      -0.027389      -0.033890      -0.086878       0.036557       0.050322              9.194530       9.282811      -0.861564       1.723043      10.839935       1.354717       7.460844          -0.001579
          132              O      -2.172740       9.327397       9.301069      -0.594180      34.025445 0.51706202E+03  0.12292273E+05                                 8.279418                            7.000873       0.556675       2.232643                    0.995004      27.669882      72.002733       0.724809       0.355462      -1.143395       0.000486      -0.001120      -0.013086       0.013142       0.079541      -0.020469       0.019525      -0.078636       0.070425      -0.106379       0.028717       0.077662              9.222426       6.441399       2.363005       2.001070      12.039304       3.246968       9.186575           0.000401
          133              O      -2.173877       5.514644       5.931595      -0.523640      32.622139 0.51109946E+03  0.12111833E+05                                 8.034305                            6.967993       0.578368       2.250515                    0.997617      26.770034      69.484365       0.725538       0.356239      -1.143102      -0.003224       0.010393      -0.012466       0.016547       0.054843       0.009625      -0.032168      -0.000675       0.109335      -0.080642       0.024381       0.056261              8.743630       7.122103       1.561789      -2.466385       8.599886      -3.735083      10.508903           0.053344
          134              O      -1.394908       6.513843       4.117183      -0.618022      40.776413 0.58936742E+03  0.14470384E+05                                 9.358859                            7.508010       0.314287       2.151344                    0.994416      28.067521      74.109404       0.695532       0.358670      -1.141372      -0.038468      -0.047212       0.033095       0.069311       0.043792       0.004048       0.021529       0.074276       0.130818      -0.081787       0.027250       0.054536             10.716930      10.650489       1.012883      -5.872052       6.091664      -1.224771      15.408637           0.008300
          135              O       0.609386       9.468121       8.315833      -0.626188      36.916255 0.68066211E+03  0.17365949E+05                                 8.808821                            8.150367      -0.017844       2.033745                    0.993658      29.063415      78.838550       0.655972       0.365977      -1.132924       0.012934       0.007268      -0.028386       0.032030       0.004407       0.004521       0.065924       0.070116      -0.033816      -0.086894       0.036569       0.050325              9.194423      11.196682      -0.243555       0.311802       8.925897      -2.169481       7.460690          -0.001579
          136              O       2.477132       8.800174       9.301069      -0.594198      34.025684 0.51706698E+03  0.12292414E+05                                 8.279424                            7.000880       0.556658       2.232630                    0.995003      27.670133      72.003337       0.724813       0.355459      -1.143397      -0.001213       0.000151      -0.013082       0.013139      -0.073826       0.027144       0.007964      -0.098442       0.070432      -0.106381       0.028719       0.077662              9.222434       8.593354      -3.605428       1.811423       9.887344      -3.356501       9.186605           0.000401
          137              O      -0.824240      10.707534       5.931595      -0.523647      32.621911 0.51109653E+03  0.12111741E+05                                 8.034246                            6.967955       0.578405       2.250526                    0.997617      26.770016      69.484158       0.725544       0.356237      -1.143104       0.010614      -0.002405      -0.012470       0.016551      -0.027712      -0.032671       0.007755      -0.094651       0.109348      -0.080642       0.024374       0.056268              8.743543       6.877862      -1.420783      -2.001469       8.844003       4.003423      10.508764           0.053345
          138              O      -0.348393       9.533329       4.117183      -0.618066      40.776441 0.58937888E+03  0.14470704E+05                                 9.358768                            7.508006       0.314506       2.151407                    0.994417      28.067995      74.110240       0.695545       0.358662      -1.141380      -0.021650       0.056947       0.033107       0.069339       0.010249       0.016603      -0.014331      -0.112941       0.130779      -0.081751       0.027174       0.054578             10.716764       6.354173       1.467560       1.875315      10.387841       5.697512      15.408277           0.008301
          139              O       1.207940       6.320420       8.315833      -0.626171      36.917370 0.68068889E+03  0.17366874E+05                                 8.809160                            8.150655      -0.018222       2.033625                    0.993657      29.063707      78.840939       0.655942       0.365989      -1.132910      -0.000191      -0.014827      -0.028395       0.032034       0.028139       0.054813      -0.036866      -0.042693      -0.033914      -0.086868       0.036555       0.050313              9.194814       9.704920       1.104987      -2.034940      10.418378       0.814867       7.461145          -0.001579
          140              O      -0.304392       5.036878       9.301069      -0.594191      34.024603 0.51704757E+03  0.12291832E+05                                 8.279237                            7.000733       0.556789       2.232682                    0.995005      27.669710      72.001771       0.724823       0.355458      -1.143399       0.000724       0.000963      -0.013085       0.013141      -0.005725      -0.006678      -0.027492       0.177092       0.070449      -0.106386       0.028725       0.077661              9.222219      12.685901       1.242406      -3.812403       5.794372       0.109530       9.186384           0.000401
          141              O       2.998116       6.942269       5.931595      -0.523641      32.621943 0.51109568E+03  0.12111719E+05                                 8.034267                            6.967963       0.578375       2.250518                    0.997617      26.769966      69.484079       0.725541       0.356238      -1.143102      -0.007391      -0.007986      -0.012466       0.016547      -0.027129       0.023049       0.024417       0.095321       0.109340      -0.080639       0.024376       0.056263              8.743582       9.582944      -0.140985       4.467830       6.138974      -0.268397      10.508829           0.053346
          142              O       1.743301       7.117277       4.117183      -0.618042      40.776255 0.58937071E+03  0.14470479E+05                                 9.358820                            7.508021       0.314129       2.151300                    0.994415      28.067622      74.109616       0.695533       0.358669      -1.141373       0.060125      -0.009731       0.033108       0.069324      -0.054008      -0.020679      -0.007204       0.038752       0.130757      -0.081726       0.027178       0.054547             10.716850       8.108574      -2.480391       3.996685       8.633466      -4.472803      15.408511           0.008300
          143              O       4.869674       4.206316      14.106467      -0.626187      36.916677 0.68066962E+03  0.17366202E+05                                 8.808905                            8.150421      -0.017816       2.033745                    0.993660      29.063587      78.839357       0.655968       0.365978      -1.132922      -0.012747      -0.007580       0.028394       0.032034       0.032566       0.059339      -0.029041      -0.027388      -0.033890      -0.086878       0.036557       0.050321              9.194533       9.282818       0.861559      -1.723042      10.839937       1.354720       7.460845          -0.001579
          144              O       4.514260       2.254827      13.121231      -0.594180      34.025350 0.51706025E+03  0.12292219E+05                                 8.279398                            7.000856       0.556683       2.232645                    0.995004      27.669868      72.002634       0.724811       0.355461      -1.143395       0.000486       0.001119       0.013085       0.013142      -0.079541       0.020469       0.019526      -0.078636       0.070425      -0.106378       0.028717       0.077661              9.222402       6.441381      -2.362995      -2.001058      12.039278       3.246957       9.186546           0.000401
          145              O       4.513123       6.067580       1.542505      -0.523640      32.622134 0.51109941E+03  0.12111831E+05                                 8.034302                            6.967991       0.578372       2.250516                    0.997617      26.770049      69.484397       0.725539       0.356239      -1.143102      -0.003224      -0.010393       0.012465       0.016547      -0.054843      -0.009625      -0.032168      -0.000675       0.109334      -0.080642       0.024381       0.056261              8.743626       7.122107      -1.561790       2.466386       8.599875      -3.735076      10.508895           0.053344
          146              O       5.292092       5.068381       3.356917      -0.618022      40.776326 0.58936572E+03  0.14470330E+05                                 9.358842                            7.507997       0.314295       2.151347                    0.994416      28.067501      74.109306       0.695533       0.358670      -1.141372      -0.038468       0.047212      -0.033095       0.069311      -0.043792      -0.004048       0.021528       0.074276       0.130817      -0.081786       0.027250       0.054536             10.716910      10.650471      -1.012881       5.872040       6.091654      -1.224768      15.408605           0.008300
          147              O       7.296386       2.114103      14.106467      -0.626189      36.916294 0.68066283E+03  0.17365971E+05                                 8.808825                            8.150369      -0.017837       2.033746                    0.993658      29.063434      78.838604       0.655972       0.365977      -1.132924       0.012934      -0.007268       0.028387       0.032030      -0.004407      -0.004521       0.065925       0.070117      -0.033814      -0.086895       0.036569       0.050326              9.194429      11.196694       0.243563      -0.311805       8.925902      -2.169483       7.460691          -0.001579
          148              O       9.164132       2.782050      13.121231      -0.594197      34.025992 0.51707283E+03  0.12292594E+05                                 8.279494                            7.000936       0.556652       2.232629                    0.995003      27.670187      72.003699       0.724807       0.355461      -1.143395      -0.001213      -0.000151       0.013083       0.013140       0.073827      -0.027143       0.007964      -0.098443       0.070435      -0.106382       0.028719       0.077663              9.222516       8.593430       3.605468      -1.811437       9.887435      -3.356535       9.186683           0.000400
          149              O       5.862760       0.874690       1.542505      -0.523646      32.621957 0.51109760E+03  0.12111773E+05                                 8.034254                            6.967963       0.578403       2.250525                    0.997617      26.770033      69.484221       0.725543       0.356237      -1.143104       0.010613       0.002404       0.012469       0.016550       0.027712       0.032671       0.007754      -0.094652       0.109347      -0.080642       0.024375       0.056267              8.743552       6.877873       1.420792       2.001472       8.844014       4.003427      10.508768           0.053344
          150              O       6.338607       2.048895       3.356917      -0.618066      40.776440 0.58937907E+03  0.14470710E+05                                 9.358768                            7.508007       0.314503       2.151406                    0.994417      28.068001      74.110254       0.695545       0.358662      -1.141380      -0.021650      -0.056947      -0.033108       0.069339      -0.010249      -0.016604      -0.014331      -0.112941       0.130779      -0.081752       0.027174       0.054578             10.716762       6.354174      -1.467559      -1.875317      10.387840       5.697509      15.408273           0.008301
          151              O       7.894940       5.261804      14.106467      -0.626171      36.917480 0.68069164E+03  0.17366962E+05                                 8.809178                            8.150672      -0.018219       2.033625                    0.993657      29.063763      78.841150       0.655941       0.365989      -1.132910      -0.000192       0.014827       0.028395       0.032034      -0.028138      -0.054814      -0.036866      -0.042695      -0.033911      -0.086869       0.036555       0.050314              9.194834       9.704935      -1.104983       2.034945      10.418405       0.814875       7.461161          -0.001579
          152              O       6.382608       6.545346      13.121231      -0.594191      34.024470 0.51704497E+03  0.12291751E+05                                 8.279203                            7.000706       0.556783       2.232680                    0.995005      27.669693      72.001612       0.724826       0.355457      -1.143400       0.000724      -0.000963       0.013085       0.013141       0.005725       0.006679      -0.027493       0.177090       0.070446      -0.106385       0.028724       0.077661              9.222180      12.685845      -1.242395       3.812390       5.794348       0.109530       9.186348           0.000400
          153              O       9.685116       4.639955       1.542505      -0.523640      32.622085 0.51109844E+03  0.12111802E+05                                 8.034291                            6.967983       0.578373       2.250516                    0.997617      26.770024      69.484296       0.725539       0.356238      -1.143102      -0.007390       0.007986       0.012465       0.016546       0.027129      -0.023048       0.024419       0.095323       0.109338      -0.080640       0.024378       0.056263              8.743611       9.582970       0.140985      -4.467849       6.138994      -0.268398      10.508868           0.053344
          154              O       8.430301       4.464947       3.356917      -0.618042      40.776345 0.58937190E+03  0.14470516E+05                                 9.358834                            7.508030       0.314125       2.151299                    0.994415      28.067639      74.109691       0.695533       0.358669      -1.141373       0.060125       0.009730      -0.033108       0.069324       0.054008       0.020679      -0.007205       0.038752       0.130757      -0.081726       0.027178       0.054548             10.716870       8.108583       2.480397      -3.996695       8.633483      -4.472816      15.408545           0.008300
          155              O       8.504326       4.206316       6.632367      -0.626186      36.916654 0.68066906E+03  0.17366184E+05                                 8.808902                            8.150418      -0.017817       2.033745                    0.993660      29.063575      78.839319       0.655968       0.365978      -1.132922       0.012746      -0.007580       0.028394       0.032033      -0.032566      -0.059339      -0.029040      -0.027389      -0.033890      -0.086878       0.036557       0.050322              9.194530       9.282811      -0.861565       1.723043      10.839934       1.354717       7.460843          -0.001579
          156              O       8.859740       2.254827       5.647131      -0.594180      34.025444 0.51706199E+03  0.12292272E+05                                 8.279417                            7.000872       0.556676       2.232643                    0.995004      27.669882      72.002731       0.724809       0.355462      -1.143395      -0.000486       0.001120       0.013086       0.013142       0.079541      -0.020469       0.019525      -0.078636       0.070425      -0.106379       0.028717       0.077662              9.222425       6.441399       2.363005       2.001070      12.039302       3.246968       9.186575           0.000401
          157              O       8.860877       6.067580       9.016605      -0.523640      32.622140 0.51109949E+03  0.12111834E+05                                 8.034306                            6.967993       0.578368       2.250515                    0.997617      26.770035      69.484368       0.725538       0.356239      -1.143102       0.003224      -0.010393       0.012465       0.016547       0.054843       0.009625      -0.032168      -0.000675       0.109335      -0.080642       0.024381       0.056261              8.743631       7.122103       1.561789      -2.466385       8.599886      -3.735083      10.508903           0.053344
          158              O       8.081908       5.068381      10.831017      -0.618022      40.776415 0.58936743E+03  0.14470384E+05                                 9.358859                            7.508011       0.314287       2.151344                    0.994416      28.067521      74.109406       0.695532       0.358670      -1.141372       0.038468       0.047212      -0.033095       0.069311       0.043792       0.004048       0.021529       0.074276       0.130818      -0.081787       0.027250       0.054536             10.716931      10.650490       1.012883      -5.872053       6.091665      -1.224771      15.408637           0.008300
          159              O       6.077614       2.114103       6.632367      -0.626188      36.916258 0.68066218E+03  0.17365951E+05                                 8.808821                            8.150367      -0.017843       2.033745                    0.993658      29.063417      78.838555       0.655972       0.365977      -1.132924      -0.012934      -0.007268       0.028387       0.032030       0.004407       0.004521       0.065924       0.070116      -0.033816      -0.086894       0.036569       0.050325              9.194423      11.196682      -0.243555       0.311802       8.925897      -2.169481       7.460690          -0.001579
          160              O       4.209868       2.782050       5.647131      -0.594198      34.025679 0.51706687E+03  0.12292411E+05                                 8.279423                            7.000879       0.556658       2.232631                    0.995003      27.670133      72.003332       0.724813       0.355459      -1.143397       0.001213      -0.000151       0.013082       0.013139      -0.073826       0.027144       0.007964      -0.098442       0.070432      -0.106381       0.028719       0.077662              9.222433       8.593353      -3.605427       1.811423       9.887342      -3.356501       9.186604           0.000401
          161              O       7.511240       0.874690       9.016605      -0.523646      32.621913 0.51109657E+03  0.12111742E+05                                 8.034246                            6.967955       0.578405       2.250526                    0.997617      26.770016      69.484160       0.725543       0.356237      -1.143104      -0.010614       0.002405       0.012470       0.016551      -0.027712      -0.032671       0.007755      -0.094651       0.109348      -0.080642       0.024374       0.056268              8.743543       6.877863      -1.420784      -2.001470       8.844003       4.003423      10.508764           0.053345
          162              O       7.035393       2.048895      10.831017      -0.618066      40.776436 0.58937881E+03  0.14470702E+05                                 9.358767                            7.508005       0.314507       2.151407                    0.994417      28.067994      74.110234       0.695545       0.358662      -1.141380       0.021650      -0.056947      -0.033107       0.069339       0.010249       0.016603      -0.014331      -0.112941       0.130779      -0.081751       0.027174       0.054578             10.716762       6.354172       1.467559       1.875315      10.387840       5.697511      15.408275           0.008301
          163              O       5.479060       5.261804       6.632367      -0.626171      36.917370 0.68068889E+03  0.17366874E+05                                 8.809161                            8.150655      -0.018223       2.033625                    0.993657      29.063706      78.840940       0.655942       0.365989      -1.132910       0.000191       0.014827       0.028395       0.032034       0.028139       0.054813      -0.036866      -0.042693      -0.033914      -0.086868       0.036555       0.050313              9.194815       9.704920       1.104986      -2.034940      10.418378       0.814867       7.461146          -0.001578
          164              O       6.991392       6.545346       5.647131      -0.594191      34.024595 0.51704742E+03  0.12291827E+05                                 8.279234                            7.000731       0.556789       2.232682                    0.995005      27.669712      72.001767       0.724824       0.355457      -1.143399      -0.000724      -0.000963       0.013085       0.013141      -0.005725      -0.006678      -0.027492       0.177092       0.070449      -0.106386       0.028725       0.077661              9.222216      12.685896       1.242405      -3.812402       5.794370       0.109529       9.186381           0.000401
          165              O       3.688884       4.639955       9.016605      -0.523641      32.621940 0.51109564E+03  0.12111718E+05                                 8.034267                            6.967963       0.578375       2.250518                    0.997617      26.769964      69.484074       0.725541       0.356238      -1.143102       0.007391       0.007986       0.012466       0.016547      -0.027129       0.023049       0.024417       0.095321       0.109340      -0.080639       0.024376       0.056263              8.743582       9.582944      -0.140984       4.467830       6.138974      -0.268397      10.508829           0.053346
          166              O       4.943699       4.464947      10.831017      -0.618042      40.776247 0.58937059E+03  0.14470475E+05                                 9.358818                            7.508020       0.314130       2.151301                    0.994415      28.067620      74.109606       0.695534       0.358669      -1.141373      -0.060125       0.009731      -0.033108       0.069324      -0.054008      -0.020679      -0.007204       0.038752       0.130756      -0.081725       0.027178       0.054547             10.716849       8.108572      -2.480390       3.996684       8.633465      -4.472802      15.408509           0.008300
          167              O       1.817326       7.375908       0.841733      -0.626187      36.916675 0.68066959E+03  0.17366201E+05                                 8.808905                            8.150420      -0.017816       2.033745                    0.993660      29.063587      78.839354       0.655968       0.365978      -1.132922       0.012747       0.007580      -0.028394       0.032034       0.032566       0.059339      -0.029041      -0.027388      -0.033890      -0.086878       0.036557       0.050321              9.194533       9.282817       0.861559      -1.723042      10.839936       1.354720       7.460845          -0.001579
          168              O       2.172740       9.327397       1.826969      -0.594180      34.025334 0.51705993E+03  0.12292209E+05                                 8.279394                            7.000853       0.556683       2.232645                    0.995004      27.669865      72.002614       0.724811       0.355461      -1.143395      -0.000486      -0.001119      -0.013085       0.013142      -0.079540       0.020469       0.019526      -0.078636       0.070425      -0.106378       0.028717       0.077661              9.222397       6.441378      -2.362994      -2.001057      12.039272       3.246956       9.186542           0.000400
          169              O       2.173877       5.514644      13.405695      -0.523640      32.622119 0.51109923E+03  0.12111826E+05                                 8.034299                            6.967990       0.578373       2.250516                    0.997617      26.770045      69.484383       0.725539       0.356239      -1.143102       0.003224       0.010393      -0.012465       0.016547      -0.054843      -0.009625      -0.032168      -0.000675       0.109334      -0.080642       0.024381       0.056261              8.743622       7.122103      -1.561787       2.466382       8.599874      -3.735074      10.508890           0.053344
          170              O       1.394908       6.513843      11.591283      -0.618021      40.776329 0.58936600E+03  0.14470339E+05                                 9.358843                            7.507999       0.314295       2.151346                    0.994416      28.067501      74.109306       0.695533       0.358670      -1.141372       0.038468      -0.047212       0.033095       0.069311      -0.043792      -0.004048       0.021528       0.074276       0.130817      -0.081786       0.027250       0.054536             10.716910      10.650475      -1.012881       5.872040       6.091654      -1.224767      15.408601           0.008300
          171              O      -0.609386       9.468121       0.841733      -0.626189      36.916292 0.68066279E+03  0.17365970E+05                                 8.808825                            8.150369      -0.017837       2.033746                    0.993658      29.063433      78.838601       0.655972       0.365977      -1.132924      -0.012934       0.007268      -0.028387       0.032030      -0.004407      -0.004521       0.065925       0.070117      -0.033815      -0.086895       0.036569       0.050326              9.194429      11.196693       0.243563      -0.311805       8.925901      -2.169483       7.460691          -0.001579
          172              O      -2.477132       8.800174       1.826969      -0.594197      34.025977 0.51707254E+03  0.12292585E+05                                 8.279490                            7.000933       0.556652       2.232629                    0.995003      27.670185      72.003682       0.724808       0.355461      -1.143396       0.001213       0.000151      -0.013083       0.013140       0.073827      -0.027143       0.007964      -0.098443       0.070435      -0.106382       0.028719       0.077663              9.222512       8.593426       3.605466      -1.811437       9.887430      -3.356533       9.186679           0.000401
          173              O       0.824240      10.707534      13.405695      -0.523646      32.621956 0.51109730E+03  0.12111764E+05                                 8.034254                            6.967961       0.578403       2.250526                    0.997617      26.770031      69.484216       0.725543       0.356237      -1.143104      -0.010613      -0.002404      -0.012469       0.016550       0.027712       0.032671       0.007754      -0.094652       0.109347      -0.080642       0.024375       0.056267              8.743553       6.877870       1.420792       2.001473       8.844016       4.003430      10.508772           0.053344
          174              O       0.348393       9.533329      11.591283      -0.618066      40.776450 0.58937907E+03  0.14470710E+05                                 9.358769                            7.508006       0.314503       2.151405                    0.994417      28.068004      74.110263       0.695545       0.358662      -1.141380       0.021650       0.056947       0.033108       0.069339      -0.010249      -0.016604      -0.014331      -0.112941       0.130779      -0.081752       0.027174       0.054578             10.716764       6.354172      -1.467556      -1.875312      10.387842       5.697513      15.408278           0.008301
          175              O      -1.207940       6.320420       0.841733      -0.626171      36.917480 0.68069166E+03  0.17366963E+05                                 8.809179                            8.150672      -0.018219       2.033625                    0.993657      29.063763      78.841152       0.655941       0.365989      -1.132910       0.000192      -0.014827      -0.028395       0.032034      -0.028138      -0.054814      -0.036866      -0.042695      -0.033911      -0.086869       0.036554       0.050314              9.194834       9.704936      -1.104983       2.034945      10.418406       0.814876       7.461161          -0.001579
          176              O       0.304392       5.036878       1.826969      -0.594191      34.024475 0.51704506E+03  0.12291754E+05                                 8.279204                            7.000706       0.556783       2.232680                    0.995005      27.669695      72.001619       0.724826       0.355457      -1.143400      -0.000724       0.000963      -0.013085       0.013141       0.005725       0.006679      -0.027493       0.177090       0.070446      -0.106385       0.028724       0.077661              9.222181      12.685846      -1.242395       3.812392       5.794349       0.109530       9.186349           0.000400
          177              O      -2.998116       6.942269      13.405695      -0.523640      32.622082 0.51109838E+03  0.12111800E+05                                 8.034291                            6.967982       0.578373       2.250517                    0.997617      26.770023      69.484291       0.725540       0.356238      -1.143102       0.007390      -0.007986      -0.012465       0.016546       0.027129      -0.023048       0.024419       0.095323       0.109338      -0.080641       0.024378       0.056263              8.743610       9.582969       0.140985      -4.467848       6.138993      -0.268398      10.508867           0.053344
          178              O      -1.743301       7.117277      11.591283      -0.618042      40.776350 0.58937198E+03  0.14470518E+05                                 9.358835                            7.508030       0.314125       2.151299                    0.994415      28.067641      74.109698       0.695533       0.358669      -1.141373      -0.060125      -0.009731       0.033108       0.069324       0.054008       0.020679      -0.007205       0.038752       0.130757      -0.081726       0.027178       0.054548             10.716871       8.108584       2.480397      -3.996696       8.633484      -4.472816      15.408546           0.008300

******************************************************
Auxiliary information for the entire system
The total spin magnetic moment of the unit cell is   5.998394
The total net atomic charge of the unit cell is   -0.000002
Accuracy of reproducing the electrostatic potential in the unit cell:
  The inner radius (bohr) =    5.0000
  The outer radius (bohr) =   12.0000
  Valid grid points have density less than (e/(bohr^3)) =    0.0001
  The number of valid grid points were=        61466
  The rms potential error without charges in kcal/mol is=      7.15938
  The rms potential error with partial charges in kcal/mol is=      0.58381
  The RRMSE value at monopole order=      0.08154
  The rms potential error with partial charges and cloud penetration in kcal/mol is=      0.57759
  The RRMSE value at monopole order with cloud penetration is=      0.08068
  The rms potential error with partial charges and atomic dipoles in kcal/mol is=      0.62093
  The RRMSE value at dipole order=      0.08673
  The rms potential error with partial charges, atomic dipoles and cloud penetration in kcal/mol is=      0.61075
  The RRMSE value at dipole order with cloud penetration=      0.08531

******************************************************
The electron densities and ab initio electrostatic potential were computed in VASP using the PBE functional and
projector augmented wave method. See the main text of the journal article for a description of computational details.
The atomic charges, dipoles, and quadrupoles were computed with the DDEC6 method as described in
(a) T. A. Manz and N. Gabaldon Limas, RSC Adv. 6 (2016) 47771-47801 DOI: 10.1039/c6ra04656h
(b) N. Gabaldon Limas and T. A. Manz, RSC Adv. 8 (2018) 2678-2707 DOI: 10.1039/c7ra11829e.
For each atom in the material, the electron cloud parameters were fit to the spherically averaged atom-in-material
electron density using radial positions for which this density was between 10^-4 and 10^-2 electrons per cubic bohr.
The polarizabilities, dispersion coefficients, and quantum Drude oscillator (QDO) parameters were fit using the MCLF method.
The magnetic structure of the system was optimized in VASP from the default ferromagnetic initial guess using spin polarization.
The atomic spin moments (ASMs) were computed on this optimized magnetic structure using the DDEC6 partition as inputs
to the method of T. A. Manz and D. S. Sholl, J. Chem. Theory Comput. 7 (2011) 4146-4164 DOI: 10.1021/ct200539n.
The RMSE and RRMSE were computed using a uniform grid with Ewald summation.
