# Supplementary material for: A collection of forcefield precursors for metal–organic frameworks
Source: RSC Adv. 2019 Nov 13;9(63):36492–507. doi: 10.1039/c9ra07327b (PMC9075174; doi:10.1039/c9ra07327b)
Supplement: RA-009-C9RA07327B-s4349 [file RA-009-C9RA07327B-s4349.xyz]

  178
jmolscript: load "" {1 1 1} spacegroup "x,y,z" unitcell [{     13.414700     0.000000     0.000000 }, {     -6.707350    11.617471     0.000000 }, {      0.000000     0.000000    14.462200 }]
Gd     0.000000     7.744903     9.650626     2.006782
Gd     6.707350     3.872568    12.042674     2.006782
Gd     6.707350     3.872568     4.811574     2.006781
Gd     0.000000     7.744903     2.419526     2.006782
Cu     6.707350     0.000000     7.231100     0.777368
Cu     3.353675     5.808735     7.231100     0.777376
Cu    -3.353675     5.808735     7.231100     0.777366
Cu     6.707350     0.000000     0.000000     0.777360
Cu    -3.353675     5.808735     0.000000     0.777375
Cu     3.353675     5.808735     0.000000     0.777372
H      3.014283    11.148125     7.968672     0.140363
H      3.361053    10.017745     6.936071     0.125829
H      1.829094     9.378784     5.374154     0.149088
H      1.933729    10.628824     4.434111     0.145869
H      8.869129     0.268364     6.091479     0.256042
H      1.440068     3.432963     7.968672     0.140366
H      0.287745     3.697841     6.936071     0.125833
H      0.500368     5.344037     5.374154     0.149090
H      1.530617     4.628400     4.434111     0.145871
H      2.505195     3.802398     6.091479     0.256044
H     -4.454351     8.653854     7.968672     0.140362
H     -3.648798     9.519356     6.936071     0.125833
H     -2.329463     8.512121     5.374154     0.149093
H     -3.464346     7.977717     4.434111     0.145871
H      8.747726     7.546709     6.091479     0.256046
H      9.721633     0.469346    13.724628     0.140363
H     10.068403     1.599726     0.295029     0.125829
H      8.536444     2.238687     1.856946     0.149088
H      8.641079     0.988647     2.796989     0.145870
H      2.161779    11.349107     1.139621     0.256044
H      8.147418     8.184508    13.724628     0.140366
H      6.995095     7.919630     0.295029     0.125833
H      7.207718     6.273434     1.856946     0.149090
H      8.237967     6.989071     2.796989     0.145871
H     -4.202155     7.815073     1.139621     0.256044
H      2.252999     2.963617    13.724628     0.140363
H      3.058552     2.098115     0.295029     0.125833
H      4.377887     3.105350     1.856946     0.149092
H      3.243004     3.639754     2.796989     0.145871
H      2.040376     4.070762     1.139621     0.256045
H      3.693067     0.469346     6.493528     0.140363
H      3.346297     1.599726     7.526129     0.125829
H      4.878256     2.238687     9.088046     0.149088
H      4.773621     0.988647    10.028089     0.145870
H     -2.161779    11.349107     8.370721     0.256042
H      5.267282     8.184508     6.493528     0.140367
H      6.419605     7.919630     7.526129     0.125833
H      6.206982     6.273434     9.088046     0.149091
H      5.176733     6.989071    10.028089     0.145871
H      4.202155     7.815073     8.370721     0.256045
H     11.161701     2.963617     6.493528     0.140363
H     10.356148     2.098115     7.526129     0.125832
H      9.036813     3.105350     9.088046     0.149093
H     10.171696     3.639754    10.028089     0.145871
H     -2.040376     4.070762     8.370721     0.256046
H     -3.014283    11.148125     0.737572     0.140363
H     -3.361053    10.017745    14.167171     0.125829
H     -1.829094     9.378784    12.605254     0.149089
H     -1.933729    10.628824    11.665211     0.145870
H      4.545571     0.268364    13.322579     0.256044
H     -1.440068     3.432963     0.737572     0.140366
H     -0.287745     3.697841    14.167171     0.125833
H     -0.500368     5.344037    12.605254     0.149091
H     -1.530617     4.628400    11.665211     0.145871
H     10.909505     3.802398    13.322579     0.256045
H      4.454351     8.653854     0.737572     0.140364
H      3.648798     9.519356    14.167171     0.125833
H      2.329463     8.512121    12.605254     0.149092
H      3.464346     7.977717    11.665211     0.145871
H      4.666974     7.546709    13.322579     0.256045
C      1.847875     9.476371     8.214530     0.648441
C      2.632635    10.473150     7.387292    -0.223768
C      1.476958    10.267521     5.209284    -0.244810
C      0.002012    10.168772     4.912809     0.685784
C      0.575491     5.278979     8.214530     0.648456
C      1.046347     4.100967     7.387292    -0.223761
C      1.446105     5.204627     5.209284    -0.244810
C      2.098059     6.531342     4.912809     0.685800
C     -2.423366     8.479592     8.214530     0.648452
C     -3.678981     8.660825     7.387292    -0.223767
C     -2.923063     7.762794     5.209284    -0.244809
C     -2.100071     6.534827     4.912809     0.685808
C      8.555225     2.141100    13.478770     0.648441
C      9.339985     1.144321    14.306008    -0.223767
C      8.184308     1.349950     2.021816    -0.244808
C      6.709362     1.448699     2.318291     0.685784
C      7.282841     6.338492    13.478770     0.648456
C      7.753697     7.516504    14.306008    -0.223762
C      8.153455     6.412844     2.021816    -0.244810
C      8.805409     5.086129     2.318291     0.685799
C      4.283984     3.137879    13.478770     0.648452
C      3.028369     2.956646    14.306008    -0.223767
C      3.784287     3.854677     2.021816    -0.244809
C      4.607279     5.082644     2.318291     0.685808
C      4.859475     2.141100     6.247670     0.648441
C      4.074715     1.144321     7.074908    -0.223768
C      5.230392     1.349950     9.252916    -0.244810
C      6.705338     1.448699     9.549391     0.685784
C      6.131859     6.338492     6.247670     0.648456
C      5.661003     7.516504     7.074908    -0.223761
C      5.261245     6.412844     9.252916    -0.244810
C      4.609291     5.086129     9.549391     0.685800
C      9.130716     3.137879     6.247670     0.648451
C     10.386331     2.956646     7.074908    -0.223767
C      9.630413     3.854677     9.252916    -0.244809
C      8.807421     5.082644     9.549391     0.685808
C     -1.847875     9.476371     0.983430     0.648441
C     -2.632635    10.473150     0.156192    -0.223767
C     -1.476958    10.267521    12.440384    -0.244808
C     -0.002012    10.168772    12.143909     0.685784
C     -0.575491     5.278979     0.983430     0.648456
C     -1.046347     4.100967     0.156192    -0.223761
C     -1.446105     5.204627    12.440384    -0.244810
C     -2.098059     6.531342    12.143909     0.685799
C      2.423366     8.479592     0.983430     0.648452
C      3.678981     8.660825     0.156192    -0.223767
C      2.923063     7.762794    12.440384    -0.244809
C      2.100071     6.534827    12.143909     0.685808
N      1.755984    11.124890     6.379276    -0.280743
N      2.049095     4.534299     6.379276    -0.280743
N     -3.805080     7.575753     6.379276    -0.280743
N      8.463334     0.492581     0.851824    -0.280745
N      8.756445     7.083172     0.851824    -0.280742
N      2.902270     4.041718     0.851824    -0.280742
N      4.951366     0.492581     8.082924    -0.280743
N      4.658255     7.083172     8.082924    -0.280743
N     10.512430     4.041718     8.082924    -0.280743
N     -1.755984    11.124890    13.610376    -0.280745
N     -2.049095     4.534299    13.610376    -0.280742
N      3.805080     7.575753    13.610376    -0.280742
O      0.592259     9.434548     8.061230    -0.666042
O      2.426719     8.759573     9.060568    -0.613127
O     -0.818297    10.767072     5.669182    -0.529306
O     -0.356831     9.489150     3.929380    -0.651207
O      1.167079     6.387286     8.061230    -0.666099
O     -0.334697     5.136084     9.060568    -0.613143
O      3.026356     6.942601     5.669182    -0.529297
O      1.688911     7.181921     3.929380    -0.651240
O     -1.759338     7.413108     8.061230    -0.666092
O     -2.092022     9.339285     9.060568    -0.613115
O     -2.208060     5.525269     5.669182    -0.529298
O     -1.332080     6.563871     3.929380    -0.651260
O      7.299609     2.182923    13.632070    -0.666042
O      9.134069     2.857898    12.632732    -0.613126
O      5.889053     0.850399     1.561918    -0.529304
O      6.350519     2.128321     3.301720    -0.651205
O      7.874429     5.230185    13.632070    -0.666098
O      6.372653     6.481387    12.632732    -0.613144
O      9.733706     4.674870     1.561918    -0.529296
O      8.396261     4.435550     3.301720    -0.651241
O      4.948012     4.204363    13.632070    -0.666092
O      4.615328     2.278186    12.632732    -0.613116
O      4.499290     6.092202     1.561918    -0.529299
O      5.375270     5.053600     3.301720    -0.651261
O      6.115091     2.182923     6.400970    -0.666042
O      4.280631     2.857898     5.401632    -0.613127
O      7.525647     0.850399     8.793018    -0.529306
O      7.064181     2.128321    10.532820    -0.651207
O      5.540271     5.230185     6.400970    -0.666099
O      7.042047     6.481387     5.401632    -0.613143
O      3.680994     4.674870     8.793018    -0.529297
O      5.018439     4.435550    10.532820    -0.651240
O      8.466688     4.204363     6.400970    -0.666092
O      8.799372     2.278186     5.401632    -0.613115
O      8.915410     6.092202     8.793018    -0.529298
O      8.039430     5.053600    10.532820    -0.651260
O     -0.592259     9.434548     0.830130    -0.666042
O     -2.426719     8.759573     1.829468    -0.613126
O      0.818297    10.767072    12.900282    -0.529304
O      0.356831     9.489150    11.160480    -0.651205
O     -1.167079     6.387286     0.830130    -0.666098
O      0.334697     5.136084     1.829468    -0.613144
O     -3.026356     6.942601    12.900282    -0.529296
O     -1.688911     7.181921    11.160480    -0.651241
O      1.759338     7.413108     0.830130    -0.666092
O      2.092022     9.339285     1.829468    -0.613116
O      2.208060     5.525269    12.900282    -0.529299
O      1.332080     6.563871    11.160480    -0.651261

The following XYZ coordinates are in angstroms. Other properties are in atomic units.
The sperically averaged electron density of each atom fit to a function of the form exp(a - br)
eigen_1, eigen_2 and eigen_3 are the three eigenvalues of traceless quadrupole moment tensor
  atom number  atomic symbol              X              Y              Z     net charge C6 coefficient C8 coefficient C10 coefficient fluctuating dipole atomic polarizability isotropic forcefield polarizability              a              b squared Pearson coefficient          <r^3>          <r^4>         wp_QDO          m_QDO          q_QDO       dipole_x       dipole_y       dipole_z         dipole            Qxy            Qxz            Qyz     Q(x^2-y^2)  Q(3z^2 - R^2)        eigen_1        eigen_2        eigen_3 static polarizability      alpha(xx)      alpha(xy)      alpha(xz)      alpha(yy)      alpha(yz)      alpha(zz) atomic spin moment
            1             Gd       0.000000       7.744903       9.650626       2.006782     165.171401 0.41248009E+04  0.15196844E+06                                21.317508                           18.723968       1.502602       2.187877                    0.998411      80.973537     201.289750       0.521593       0.318731      -1.274215       0.000002      -0.000128       0.001431       0.001437      -0.000026       0.000009       0.000017      -0.000039      -0.058889      -0.019630       0.009783       0.009847             24.123882      20.663364      -0.000413       0.000123      20.662783       0.000175      31.045500           0.003481
            2             Gd       6.707350       3.872568      12.042674       2.006782     165.171399 0.41248006E+04  0.15196843E+06                                21.317508                           18.723968       1.502602       2.187877                    0.998411      80.973540     201.289760       0.521593       0.318731      -1.274215       0.000000       0.000128      -0.001432       0.001437       0.000027      -0.000011       0.000017      -0.000044      -0.058889      -0.019630       0.009780       0.009850             24.123883      20.663369       0.000410      -0.000114      20.662779       0.000180      31.045502           0.003481
            3             Gd       6.707350       3.872568       4.811574       2.006781     165.171375 0.41248001E+04  0.15196842E+06                                21.317512                           18.723972       1.502599       2.187876                    0.998411      80.973561     201.289858       0.521592       0.318731      -1.274214      -0.000002       0.000128      -0.001431       0.001437      -0.000026       0.000009       0.000017      -0.000039      -0.058889      -0.019630       0.009783       0.009847             24.123887      20.663369      -0.000413       0.000123      20.662786       0.000176      31.045508           0.003481
            4             Gd       0.000000       7.744903       2.419526       2.006782     165.171398 0.41248006E+04  0.15196843E+06                                21.317510                           18.723970       1.502601       2.187877                    0.998411      80.973548     201.289796       0.521593       0.318731      -1.274215      -0.000000      -0.000128       0.001432       0.001437       0.000027      -0.000011       0.000017      -0.000044      -0.058890      -0.019630       0.009780       0.009850             24.123885      20.663370       0.000410      -0.000114      20.662781       0.000180      31.045505           0.003481
            5             Cu       6.707350       0.000000       7.231100       0.777368      56.636574 0.11172030E+04  0.30883473E+05                                12.489977                           11.338555       1.419614       2.384905                    0.995158      41.014033     100.406803       0.513449       0.431534      -1.135752      -0.000000       0.000000      -0.000000       0.000000       0.014574       0.078610       0.030200      -0.020292       0.070990      -0.081585      -0.012449       0.094034             13.987785      10.811553      -3.884987      -1.139159      16.630415       4.254113      14.521389           0.745770
            6             Cu       3.353675       5.808735       7.231100       0.777376      56.635998 0.11171864E+04  0.30882871E+05                                12.489851                           11.338435       1.419653       2.384922                    0.995158      41.013806     100.405722       0.513455       0.431531      -1.135755       0.000000      -0.000000      -0.000000       0.000000      -0.016083      -0.013157      -0.083178      -0.015081       0.070966      -0.081596      -0.012433       0.094028             13.987663      18.540113      -0.577205       4.253540       8.901663      -1.140467      14.521214           0.745758
            7             Cu      -3.353675       5.808735       7.231100       0.777366      56.636540 0.11172012E+04  0.30883388E+05                                12.489933                           11.338513       1.419664       2.384921                    0.995158      41.014057     100.406574       0.513453       0.431531      -1.135755      -0.000000      -0.000000      -0.000000       0.000000       0.001502      -0.065463       0.052980       0.035390       0.070977      -0.081592      -0.012446       0.094037             13.987762      11.811230       4.462172      -3.114529      15.630678      -3.113529      14.521379           0.745779
            8             Cu       6.707350       0.000000       0.000000       0.777360      56.637029 0.11172138E+04  0.30883825E+05                                12.489991                           11.338564       1.419674       2.384921                    0.995158      41.014350     100.407476       0.513452       0.431530      -1.135755       0.000000       0.000000      -0.000000       0.000000      -0.014576      -0.078611       0.030209      -0.020279       0.070996      -0.081584      -0.012459       0.094043             13.987803      10.811581       3.885017       1.139164      16.630440       4.254112      14.521388           0.745752
            9             Cu      -3.353675       5.808735       0.000000       0.777375      56.636055 0.11171883E+04  0.30882946E+05                                12.489878                           11.338461       1.419631       2.384915                    0.995158      41.013799     100.405833       0.513453       0.431532      -1.135754      -0.000000       0.000000      -0.000000       0.000000       0.016082       0.013158      -0.083177      -0.015079       0.070968      -0.081596      -0.012431       0.094027             13.987691      18.540136       0.577203      -4.253552       8.901686      -1.140465      14.521251           0.745756
           10             Cu       3.353675       5.808735       0.000000       0.777372      56.636212 0.11171933E+04  0.30883123E+05                                12.489916                           11.338498       1.419625       2.384911                    0.995158      41.013836     100.406060       0.513451       0.431533      -1.135753       0.000000       0.000000      -0.000000       0.000000      -0.001507       0.065456       0.052983       0.035395       0.070969      -0.081593      -0.012437       0.094030             13.987743      11.811231      -4.462171       3.114531      15.630633      -3.113519      14.521367           0.745758
           11              H       3.014283      11.148125       7.968672       0.140363       1.137518 0.87008627E+01  0.86180292E+02                                 1.734882                            1.672209      -0.971387       2.428840                    0.997823       3.294921       8.905796       0.513110       1.205174      -0.728418       0.007997       0.022289       0.022027       0.032340       0.001400       0.011040       0.002050      -0.006277       0.020726      -0.012786      -0.000754       0.013539              1.751150       1.518624       0.202719       0.163211       2.053751       0.342241       1.681073          -0.000050
           12              H       3.361053      10.017745       6.936071       0.125829       1.037404 0.77779018E+01  0.75157309E+02                                 1.647324                            1.592672      -0.707579       2.540811                    0.999672       3.293306       8.887689       0.518294       1.222986      -0.723352       0.017923      -0.013711      -0.018453       0.029150      -0.007956      -0.003317      -0.002934       0.002252       0.020162      -0.012405       0.004575       0.007830              1.666808       1.823956      -0.399116      -0.202160       1.689963       0.159560       1.486506           0.001854
           13              H       1.829094       9.378784       5.374154       0.149088       0.950969 0.72456039E+01  0.70605338E+02                                 1.705326                            1.655182      -1.318128       2.269602                    0.993371       3.704501      10.934319       0.443297       1.417908      -0.679113       0.010442      -0.027055       0.009524       0.030524       0.003149       0.001606      -0.002771      -0.011812       0.000400      -0.007450       0.000058       0.007392              1.733181       1.440603      -0.299007       0.095875       2.257651      -0.093113       1.501290           0.000153
           14              H       1.933729      10.628824       4.434111       0.145869       0.983089 0.73175274E+01  0.70123364E+02                                 1.640391                            1.585448      -0.714623       2.556295                    0.999667       3.237538       8.900452       0.496177       1.288164      -0.709085       0.015357       0.011835      -0.023932       0.030800       0.005867      -0.001063      -0.001092       0.000869       0.014175      -0.008246       0.002487       0.005760              1.666435       1.381201       0.113321      -0.239182       1.551183      -0.275333       2.066921           0.000603
           15              H       8.869129       0.268364       6.091479       0.256042       0.692462 0.46457553E+01  0.40591460E+02                                 1.394906                            1.337575      -0.999030       2.470428                    0.999078       3.007591       8.461166       0.485418       1.444147      -0.674654       0.019379       0.022683      -0.011980       0.032149       0.004462       0.008766       0.001319       0.003259       0.021313      -0.009711      -0.003407       0.013118              1.439595       1.172032       0.190492      -0.007268       1.892471      -0.147166       1.254282           0.000792
           16              H       1.440068       3.432963       7.968672       0.140366       1.137467 0.87003477E+01  0.86173789E+02                                 1.734821                            1.672152      -0.971349       2.428860                    0.997823       3.294830       8.905435       0.513123       1.205165      -0.728421       0.015304      -0.018070       0.022026       0.032341      -0.003418      -0.003745      -0.010586       0.000712       0.020725      -0.012786      -0.000753       0.013539              1.751087       1.744346      -0.333058       0.214773       1.827900      -0.312450       1.681015          -0.000051
           17              H       0.287745       3.697841       6.936071       0.125833       1.037376 0.77776263E+01  0.75153944E+02                                 1.647293                            1.592643      -0.707561       2.540823                    0.999672       3.293243       8.887463       0.518299       1.222984      -0.723353      -0.020835      -0.008667      -0.018453       0.029150       0.004953      -0.000884       0.004340       0.012654       0.020163      -0.012405       0.004574       0.007830              1.666776       2.069061       0.257573       0.239256       1.444789       0.095295       1.486479           0.001854
           18              H       0.500368       5.344037       5.374154       0.149090       0.950955 0.72454759E+01  0.70603776E+02                                 1.705311                            1.655168      -1.318117       2.269608                    0.993372       3.704466      10.934190       0.443299       1.417909      -0.679113      -0.028651       0.004485       0.009525       0.030524      -0.006690      -0.003203      -0.000004       0.000450       0.000401      -0.007450       0.000058       0.007392              1.733165       2.312312      -0.204285      -0.128573       1.385906      -0.036473       1.501278           0.000152
           19              H       1.530617       4.628400       4.434111       0.145871       0.983071 0.73173541E+01  0.70121216E+02                                 1.640365                            1.585425      -0.714607       2.556304                    0.999668       3.237493       8.900267       0.496183       1.288157      -0.709087       0.002570      -0.019218      -0.023932       0.030800      -0.002557      -0.000413       0.001467      -0.010599       0.014175      -0.008247       0.002487       0.005760              1.666408       1.410528      -0.130262      -0.118851       1.521812       0.344795       2.066883           0.000603
           20              H       2.505195       3.802398       6.091479       0.256044       0.692456 0.46456918E+01  0.40590714E+02                                 1.394890                            1.337561      -0.999034       2.470425                    0.999078       3.007556       8.461012       0.485425       1.444136      -0.674656       0.009954      -0.028124      -0.011980       0.032149      -0.000819      -0.003240      -0.008251      -0.009358       0.021313      -0.009711      -0.003407       0.013118              1.439578       1.547371      -0.407199      -0.123814       1.517096       0.079876       1.254269           0.000792
           21              H      -4.454351       8.653854       7.968672       0.140362       1.137524 0.87009197E+01  0.86180983E+02                                 1.734887                            1.672213      -0.971399       2.428834                    0.997823       3.294927       8.905814       0.513110       1.205173      -0.728418      -0.023301      -0.004218       0.022026       0.032340       0.002018      -0.007295       0.008536       0.005565       0.020726      -0.012786      -0.000753       0.013540              1.751155       2.095536       0.130358      -0.377997       1.476850      -0.029777       1.681078          -0.000051
           22              H      -3.648798       9.519356       6.936071       0.125833       1.037409 0.77779593E+01  0.75158171E+02                                 1.647345                            1.592691      -0.707596       2.540806                    0.999672       3.293318       8.887804       0.518283       1.223006      -0.723348       0.002913       0.022378      -0.018453       0.029151       0.003004       0.004200      -0.001405      -0.014907       0.020162      -0.012405       0.004576       0.007830              1.666831       1.377833       0.141539      -0.037103       2.136136      -0.254862       1.486524           0.001854
           23              H      -2.329463       8.512121       5.374154       0.149093       0.950963 0.72455456E+01  0.70604654E+02                                 1.705320                            1.655177      -1.318141       2.269598                    0.993371       3.704491      10.934294       0.443297       1.417910      -0.679112       0.018209       0.022570       0.009525       0.030524       0.003539       0.001598       0.002777       0.011360       0.000401      -0.007450       0.000058       0.007392              1.733175       1.794433       0.503292       0.032702       1.903806       0.129588       1.501286           0.000153
           24              H      -3.464346       7.977717       4.434111       0.145871       0.983083 0.73174629E+01  0.70122552E+02                                 1.640380                            1.585438      -0.714613       2.556301                    0.999667       3.237523       8.900382       0.496180       1.288159      -0.709086      -0.017927       0.007383      -0.023932       0.030800      -0.003311       0.001477      -0.000375       0.009729       0.014175      -0.008247       0.002487       0.005760              1.666424       1.606816       0.016944       0.358033       1.325549      -0.069469       2.066905           0.000603
           25              H       8.747726       7.546709       6.091479       0.256046       0.692440 0.46455695E+01  0.40589444E+02                                 1.394880                            1.337552      -0.999003       2.470443                    0.999078       3.007531       8.460965       0.485421       1.444155      -0.674653      -0.029335       0.005441      -0.011981       0.032151      -0.003642      -0.005524       0.006932       0.006101       0.021311      -0.009712      -0.003405       0.013117              1.439568       1.877292       0.216707       0.131080       1.187151       0.067288       1.254261           0.000792
           26              H       9.721633       0.469346      13.724628       0.140363       1.137528 0.87009627E+01  0.86181605E+02                                 1.734899                            1.672224      -0.971398       2.428836                    0.997823       3.294935       8.905876       0.513105       1.205182      -0.728416       0.007996      -0.022289      -0.022027       0.032341      -0.001401      -0.011039       0.002050      -0.006278       0.020726      -0.012786      -0.000753       0.013539              1.751167       1.518637      -0.202721      -0.163213       2.053774       0.342247       1.681090          -0.000051
           27              H      10.068403       1.599726       0.295029       0.125829       1.037423 0.77781036E+01  0.75159919E+02                                 1.647361                            1.592705      -0.707598       2.540802                    0.999672       3.293348       8.887908       0.518281       1.223006      -0.723348       0.017923       0.013711       0.018453       0.029150       0.007957       0.003316      -0.002935       0.002250       0.020163      -0.012405       0.004575       0.007830              1.666847       1.824000       0.399131       0.202168       1.690003       0.159565       1.486537           0.001854
           28              H       8.536444       2.238687       1.856946       0.149088       0.950971 0.72456277E+01  0.70605630E+02                                 1.705329                            1.655184      -1.318136       2.269598                    0.993371       3.704510      10.934352       0.443297       1.417908      -0.679113       0.010442       0.027055      -0.009524       0.030524      -0.003149      -0.001606      -0.002771      -0.011813       0.000400      -0.007450       0.000058       0.007392              1.733184       1.440605       0.299008      -0.095875       2.257655      -0.093113       1.501292           0.000152
           29              H       8.641079       0.988647       2.796989       0.145870       0.983090 0.73175374E+01  0.70123479E+02                                 1.640391                            1.585449      -0.714624       2.556295                    0.999667       3.237542       8.900462       0.496177       1.288162      -0.709085       0.015357      -0.011835       0.023932       0.030800      -0.005867       0.001063      -0.001092       0.000869       0.014175      -0.008246       0.002487       0.005760              1.666435       1.381201      -0.113321       0.239182       1.551183      -0.275333       2.066921           0.000603
           30              H       2.161779      11.349107       1.139621       0.256044       0.692455 0.46456967E+01  0.40590858E+02                                 1.394902                            1.337572      -0.999026       2.470430                    0.999078       3.007576       8.461140       0.485416       1.444159      -0.674652       0.019379      -0.022683       0.011980       0.032149      -0.004462      -0.008766       0.001319       0.003260       0.021313      -0.009711      -0.003407       0.013118              1.439591       1.172029      -0.190490       0.007267       1.892464      -0.147165       1.254279           0.000793
           31              H       8.147418       8.184508      13.724628       0.140366       1.137487 0.87005455E+01  0.86176290E+02                                 1.734845                            1.672174      -0.971360       2.428855                    0.997823       3.294865       8.905575       0.513118       1.205168      -0.728420       0.015304       0.018070      -0.022027       0.032340       0.003418       0.003745      -0.010586       0.000713       0.020726      -0.012786      -0.000753       0.013540              1.751111       1.744370       0.333066      -0.214777       1.827926      -0.312456       1.681037          -0.000051
           32              H       6.995095       7.919630       0.295029       0.125833       1.037382 0.77776913E+01  0.75154745E+02                                 1.647301                            1.592650      -0.707560       2.540824                    0.999672       3.293258       8.887520       0.518297       1.222985      -0.723352      -0.020836       0.008667       0.018453       0.029150      -0.004953       0.000883       0.004340       0.012655       0.020163      -0.012405       0.004575       0.007830              1.666785       2.069072      -0.257574      -0.239258       1.444795       0.095295       1.486486           0.001854
           33              H       7.207718       6.273434       1.856946       0.149090       0.950957 0.72454878E+01  0.70603916E+02                                 1.705312                            1.655169      -1.318113       2.269610                    0.993372       3.704469      10.934198       0.443299       1.417908      -0.679113      -0.028651      -0.004485      -0.009525       0.030524       0.006689       0.003203      -0.000004       0.000450       0.000401      -0.007449       0.000058       0.007392              1.733166       2.312313       0.204286       0.128574       1.385907      -0.036473       1.501279           0.000153
           34              H       8.237967       6.989071       2.796989       0.145871       0.983078 0.73174197E+01  0.70122036E+02                                 1.640375                            1.585434      -0.714607       2.556304                    0.999667       3.237512       8.900346       0.496181       1.288160      -0.709086       0.002570       0.019217       0.023932       0.030800       0.002557       0.000413       0.001466      -0.010598       0.014177      -0.008247       0.002487       0.005760              1.666418       1.410536       0.130263       0.118852       1.521821       0.344798       2.066898           0.000603
           35              H      -4.202155       7.815073       1.139621       0.256044       0.692462 0.46457475E+01  0.40591354E+02                                 1.394902                            1.337571      -0.999036       2.470425                    0.999078       3.007583       8.461125       0.485421       1.444141      -0.674655       0.009954       0.028124       0.011980       0.032149       0.000820       0.003240      -0.008251      -0.009358       0.021313      -0.009711      -0.003407       0.013118              1.439591       1.547385       0.407205       0.123815       1.517109       0.079877       1.254279           0.000792
           36              H       2.252999       2.963617      13.724628       0.140363       1.137494 0.87006163E+01  0.86177131E+02                                 1.734849                            1.672178      -0.971375       2.428846                    0.997823       3.294876       8.905600       0.513118       1.205165      -0.728421      -0.023301       0.004218      -0.022026       0.032340      -0.002017       0.007296       0.008535       0.005564       0.020724      -0.012786      -0.000754       0.013540              1.751115       2.095485      -0.130353       0.377984       1.476820      -0.029775       1.681041          -0.000050
           37              H       3.058552       2.098115       0.295029       0.125833       1.037383 0.77777006E+01  0.75154903E+02                                 1.647306                            1.592654      -0.707579       2.540815                    0.999672       3.293263       8.887555       0.518295       1.222991      -0.723351       0.002913      -0.022378       0.018453       0.029151      -0.003003      -0.004200      -0.001405      -0.014906       0.020161      -0.012404       0.004575       0.007830              1.666790       1.377803      -0.141533       0.037101       2.136077      -0.254852       1.486490           0.001854
           38              H       4.377887       3.105350       1.856946       0.149092       0.950959 0.72455058E+01  0.70604169E+02                                 1.705316                            1.655173      -1.318136       2.269600                    0.993371       3.704478      10.934248       0.443297       1.417912      -0.679112       0.018209      -0.022570      -0.009525       0.030524      -0.003539      -0.001598       0.002777       0.011360       0.000400      -0.007449       0.000058       0.007392              1.733171       1.794429      -0.503290      -0.032702       1.903802       0.129587       1.501283           0.000152
           39              H       3.243004       3.639754       2.796989       0.145871       0.983075 0.73173831E+01  0.70121560E+02                                 1.640368                            1.585428      -0.714612       2.556301                    0.999668       3.237499       8.900287       0.496183       1.288156      -0.709087      -0.017927      -0.007383       0.023932       0.030800       0.003312      -0.001477      -0.000375       0.009729       0.014173      -0.008247       0.002488       0.005760              1.666412       1.606806      -0.016944      -0.358029       1.325541      -0.069468       2.066888           0.000603
           40              H       2.040376       4.070762       1.139621       0.256045       0.692440 0.46455580E+01  0.40589256E+02                                 1.394871                            1.337543      -0.999005       2.470442                    0.999078       3.007515       8.460868       0.485427       1.444140      -0.674656      -0.029335      -0.005441       0.011981       0.032151       0.003642       0.005524       0.006931       0.006101       0.021311      -0.009711      -0.003405       0.013117              1.439558       1.877278      -0.216704      -0.131079       1.187143       0.067287       1.254253           0.000792
           41              H       3.693067       0.469346       6.493528       0.140363       1.137517 0.87008524E+01  0.86180162E+02                                 1.734881                            1.672207      -0.971386       2.428840                    0.997823       3.294919       8.905788       0.513110       1.205174      -0.728418      -0.007997      -0.022289      -0.022027       0.032340       0.001400       0.011040       0.002050      -0.006277       0.020726      -0.012786      -0.000754       0.013540              1.751148       1.518623       0.202719       0.163211       2.053750       0.342241       1.681072          -0.000050
           42              H       3.346297       1.599726       7.526129       0.125829       1.037404 0.77779070E+01  0.75157377E+02                                 1.647325                            1.592673      -0.707579       2.540811                    0.999672       3.293307       8.887695       0.518293       1.222986      -0.723352      -0.017923       0.013711       0.018453       0.029150      -0.007956      -0.003317      -0.002934       0.002252       0.020162      -0.012405       0.004575       0.007830              1.666810       1.823957      -0.399116      -0.202161       1.689964       0.159560       1.486507           0.001854
           43              H       4.878256       2.238687       9.088046       0.149088       0.950969 0.72456043E+01  0.70605339E+02                                 1.705326                            1.655181      -1.318128       2.269602                    0.993371       3.704501      10.934317       0.443298       1.417907      -0.679113      -0.010442       0.027055      -0.009524       0.030524       0.003149       0.001606      -0.002771      -0.011812       0.000400      -0.007450       0.000058       0.007392              1.733181       1.440602      -0.299007       0.095875       2.257651      -0.093113       1.501290           0.000153
           44              H       4.773621       0.988647      10.028089       0.145870       0.983089 0.73175286E+01  0.70123382E+02                                 1.640391                            1.585449      -0.714623       2.556295                    0.999667       3.237538       8.900454       0.496177       1.288164      -0.709085      -0.015357      -0.011835       0.023932       0.030800       0.005867      -0.001063      -0.001092       0.000869       0.014175      -0.008246       0.002487       0.005760              1.666435       1.381201       0.113321      -0.239182       1.551183      -0.275333       2.066921           0.000603
           45              H      -2.161779      11.349107       8.370721       0.256042       0.692462 0.46457540E+01  0.40591449E+02                                 1.394906                            1.337576      -0.999030       2.470428                    0.999078       3.007591       8.461168       0.485418       1.444148      -0.674654      -0.019379      -0.022683       0.011980       0.032149       0.004462       0.008766       0.001319       0.003259       0.021313      -0.009711      -0.003407       0.013118              1.439595       1.172032       0.190492      -0.007268       1.892472      -0.147166       1.254282           0.000792
           46              H       5.267282       8.184508       6.493528       0.140367       1.137466 0.87003375E+01  0.86173663E+02                                 1.734820                            1.672151      -0.971349       2.428861                    0.997823       3.294828       8.905428       0.513123       1.205164      -0.728421      -0.015304       0.018070      -0.022026       0.032341      -0.003418      -0.003745      -0.010586       0.000712       0.020725      -0.012786      -0.000753       0.013539              1.751086       1.744344      -0.333058       0.214773       1.827899      -0.312449       1.681014          -0.000051
           47              H       6.419605       7.919630       7.526129       0.125833       1.037376 0.77776302E+01  0.75153995E+02                                 1.647294                            1.592643      -0.707562       2.540823                    0.999672       3.293244       8.887468       0.518299       1.222985      -0.723353       0.020835       0.008667       0.018453       0.029150       0.004953      -0.000884       0.004340       0.012654       0.020163      -0.012405       0.004574       0.007830              1.666777       2.069062       0.257573       0.239256       1.444790       0.095295       1.486480           0.001854
           48              H       6.206982       6.273434       9.088046       0.149091       0.950956 0.72454767E+01  0.70603783E+02                                 1.705310                            1.655168      -1.318117       2.269608                    0.993372       3.704466      10.934189       0.443299       1.417909      -0.679113       0.028651      -0.004485      -0.009525       0.030524      -0.006690      -0.003203      -0.000004       0.000450       0.000401      -0.007450       0.000058       0.007392              1.733165       2.312311      -0.204285      -0.128573       1.385906      -0.036473       1.501278           0.000152
           49              H       5.176733       6.989071      10.028089       0.145871       0.983071 0.73173539E+01  0.70121215E+02                                 1.640365                            1.585425      -0.714607       2.556304                    0.999668       3.237493       8.900268       0.496183       1.288157      -0.709087      -0.002570       0.019218       0.023932       0.030800      -0.002557      -0.000413       0.001467      -0.010599       0.014175      -0.008247       0.002487       0.005760              1.666408       1.410528      -0.130262      -0.118851       1.521813       0.344795       2.066884           0.000603
           50              H       4.202155       7.815073       8.370721       0.256045       0.692456 0.46456926E+01  0.40590723E+02                                 1.394890                            1.337561      -0.999034       2.470426                    0.999078       3.007556       8.461012       0.485425       1.444135      -0.674656      -0.009954       0.028124       0.011980       0.032149      -0.000819      -0.003240      -0.008251      -0.009358       0.021313      -0.009711      -0.003407       0.013118              1.439578       1.547371      -0.407198      -0.123814       1.517095       0.079876       1.254269           0.000792
           51              H      11.161701       2.963617       6.493528       0.140363       1.137524 0.87009137E+01  0.86180908E+02                                 1.734886                            1.672212      -0.971399       2.428834                    0.997823       3.294926       8.905810       0.513110       1.205173      -0.728419       0.023301       0.004218      -0.022026       0.032340       0.002018      -0.007295       0.008536       0.005565       0.020726      -0.012786      -0.000753       0.013540              1.751154       2.095535       0.130358      -0.377997       1.476849      -0.029777       1.681077          -0.000051
           52              H      10.356148       2.098115       7.526129       0.125832       1.037409 0.77779641E+01  0.75158239E+02                                 1.647347                            1.592692      -0.707597       2.540806                    0.999672       3.293319       8.887812       0.518282       1.223008      -0.723347      -0.002913      -0.022378       0.018453       0.029151       0.003004       0.004200      -0.001405      -0.014907       0.020162      -0.012405       0.004576       0.007830              1.666833       1.377834       0.141540      -0.037103       2.136139      -0.254862       1.486526           0.001854
           53              H       9.036813       3.105350       9.088046       0.149093       0.950962 0.72455402E+01  0.70604592E+02                                 1.705320                            1.655176      -1.318140       2.269598                    0.993371       3.704490      10.934292       0.443297       1.417911      -0.679112      -0.018209      -0.022570      -0.009525       0.030524       0.003539       0.001598       0.002777       0.011360       0.000401      -0.007450       0.000058       0.007392              1.733175       1.794433       0.503292       0.032702       1.903806       0.129588       1.501286           0.000153
           54              H      10.171696       3.639754      10.028089       0.145871       0.983083 0.73174627E+01  0.70122551E+02                                 1.640380                            1.585438      -0.714613       2.556301                    0.999667       3.237523       8.900383       0.496180       1.288159      -0.709086       0.017927      -0.007383       0.023932       0.030800      -0.003311       0.001477      -0.000374       0.009729       0.014175      -0.008247       0.002487       0.005760              1.666424       1.606816       0.016944       0.358033       1.325549      -0.069469       2.066905           0.000603
           55              H      -2.040376       4.070762       8.370721       0.256046       0.692440 0.46455692E+01  0.40589444E+02                                 1.394881                            1.337553      -0.999003       2.470443                    0.999078       3.007531       8.460967       0.485420       1.444156      -0.674653       0.029335      -0.005441       0.011980       0.032151      -0.003642      -0.005524       0.006932       0.006101       0.021311      -0.009712      -0.003405       0.013117              1.439569       1.877293       0.216707       0.131080       1.187152       0.067288       1.254262           0.000792
           56              H      -3.014283      11.148125       0.737572       0.140363       1.137527 0.87009542E+01  0.86181489E+02                                 1.734897                            1.672222      -0.971397       2.428836                    0.997823       3.294934       8.905868       0.513105       1.205181      -0.728417      -0.007996       0.022289       0.022027       0.032341      -0.001401      -0.011039       0.002050      -0.006278       0.020726      -0.012786      -0.000753       0.013539              1.751165       1.518635      -0.202721      -0.163213       2.053771       0.342247       1.681088          -0.000051
           57              H      -3.361053      10.017745      14.167171       0.125829       1.037423 0.77781047E+01  0.75159936E+02                                 1.647361                            1.592706      -0.707598       2.540802                    0.999672       3.293348       8.887910       0.518280       1.223006      -0.723347      -0.017922      -0.013711      -0.018453       0.029150       0.007957       0.003316      -0.002935       0.002250       0.020163      -0.012405       0.004575       0.007830              1.666847       1.824000       0.399131       0.202168       1.690003       0.159565       1.486538           0.001854
           58              H      -1.829094       9.378784      12.605254       0.149089       0.950971 0.72456235E+01  0.70605583E+02                                 1.705328                            1.655184      -1.318136       2.269598                    0.993371       3.704509      10.934350       0.443297       1.417908      -0.679113      -0.010442      -0.027055       0.009524       0.030524      -0.003149      -0.001606      -0.002771      -0.011813       0.000400      -0.007450       0.000058       0.007392              1.733184       1.440604       0.299007      -0.095875       2.257654      -0.093113       1.501292           0.000152
           59              H      -1.933729      10.628824      11.665211       0.145870       0.983090 0.73175361E+01  0.70123464E+02                                 1.640391                            1.585448      -0.714623       2.556295                    0.999667       3.237542       8.900462       0.496177       1.288163      -0.709085      -0.015357       0.011835      -0.023932       0.030800      -0.005867       0.001063      -0.001092       0.000869       0.014175      -0.008246       0.002487       0.005760              1.666435       1.381201      -0.113321       0.239182       1.551183      -0.275333       2.066921           0.000603
           60              H       4.545571       0.268364      13.322579       0.256044       0.692455 0.46456961E+01  0.40590853E+02                                 1.394902                            1.337572      -0.999026       2.470430                    0.999078       3.007576       8.461141       0.485416       1.444159      -0.674652      -0.019379       0.022683      -0.011980       0.032149      -0.004462      -0.008766       0.001319       0.003260       0.021313      -0.009711      -0.003407       0.013118              1.439591       1.172029      -0.190490       0.007267       1.892465      -0.147165       1.254279           0.000793
           61              H      -1.440068       3.432963       0.737572       0.140366       1.137486 0.87005394E+01  0.86176210E+02                                 1.734844                            1.672173      -0.971359       2.428856                    0.997823       3.294864       8.905570       0.513118       1.205168      -0.728420      -0.015304      -0.018070       0.022027       0.032340       0.003418       0.003745      -0.010586       0.000713       0.020726      -0.012786      -0.000753       0.013540              1.751110       1.744369       0.333066      -0.214777       1.827925      -0.312456       1.681037          -0.000051
           62              H      -0.287745       3.697841      14.167171       0.125833       1.037383 0.77776997E+01  0.75154843E+02                                 1.647301                            1.592650      -0.707560       2.540823                    0.999672       3.293260       8.887525       0.518298       1.222985      -0.723353       0.020836      -0.008667      -0.018453       0.029150      -0.004953       0.000883       0.004340       0.012655       0.020163      -0.012405       0.004575       0.007830              1.666785       2.069073      -0.257574      -0.239258       1.444796       0.095296       1.486487           0.001854
           63              H      -0.500368       5.344037      12.605254       0.149091       0.950956 0.72454850E+01  0.70603883E+02                                 1.705311                            1.655168      -1.318113       2.269610                    0.993372       3.704468      10.934196       0.443299       1.417908      -0.679113       0.028651       0.004485       0.009525       0.030524       0.006689       0.003203      -0.000004       0.000450       0.000401      -0.007449       0.000058       0.007392              1.733166       2.312312       0.204286       0.128574       1.385907      -0.036473       1.501279           0.000153
           64              H      -1.530617       4.628400      11.665211       0.145871       0.983077 0.73174151E+01  0.70121987E+02                                 1.640375                            1.585434      -0.714607       2.556304                    0.999667       3.237511       8.900345       0.496180       1.288161      -0.709086      -0.002570      -0.019217      -0.023932       0.030800       0.002557       0.000413       0.001466      -0.010598       0.014177      -0.008247       0.002487       0.005760              1.666418       1.410536       0.130263       0.118852       1.521821       0.344798       2.066898           0.000603
           65              H      10.909505       3.802398      13.322579       0.256045       0.692462 0.46457515E+01  0.40591395E+02                                 1.394902                            1.337572      -0.999037       2.470425                    0.999078       3.007584       8.461127       0.485421       1.444140      -0.674655      -0.009954      -0.028124      -0.011980       0.032149       0.000820       0.003240      -0.008251      -0.009358       0.021313      -0.009711      -0.003407       0.013118              1.439591       1.547385       0.407205       0.123815       1.517109       0.079877       1.254279           0.000792
           66              H       4.454351       8.653854       0.737572       0.140364       1.137493 0.87006106E+01  0.86177062E+02                                 1.734848                            1.672178      -0.971374       2.428846                    0.997823       3.294875       8.905597       0.513119       1.205165      -0.728421       0.023301      -0.004218       0.022026       0.032340      -0.002017       0.007296       0.008535       0.005564       0.020724      -0.012786      -0.000754       0.013540              1.751115       2.095484      -0.130353       0.377984       1.476819      -0.029775       1.681040          -0.000050
           67              H       3.648798       9.519356      14.167171       0.125833       1.037383 0.77777046E+01  0.75154955E+02                                 1.647307                            1.592655      -0.707579       2.540815                    0.999672       3.293264       8.887560       0.518294       1.222991      -0.723351      -0.002913       0.022378      -0.018453       0.029151      -0.003003      -0.004200      -0.001405      -0.014906       0.020161      -0.012404       0.004575       0.007830              1.666791       1.377803      -0.141533       0.037101       2.136078      -0.254852       1.486491           0.001854
           68              H       2.329463       8.512121      12.605254       0.149092       0.950958 0.72455004E+01  0.70604107E+02                                 1.705316                            1.655173      -1.318135       2.269600                    0.993371       3.704477      10.934246       0.443297       1.417913      -0.679112      -0.018209       0.022570       0.009525       0.030524      -0.003539      -0.001598       0.002777       0.011360       0.000400      -0.007449       0.000058       0.007392              1.733171       1.794428      -0.503290      -0.032702       1.903802       0.129587       1.501283           0.000152
           69              H       3.464346       7.977717      11.665211       0.145871       0.983074 0.73173776E+01  0.70121497E+02                                 1.640368                            1.585427      -0.714612       2.556301                    0.999668       3.237498       8.900284       0.496183       1.288156      -0.709087       0.017927       0.007383      -0.023932       0.030800       0.003312      -0.001477      -0.000375       0.009729       0.014173      -0.008247       0.002488       0.005760              1.666411       1.606805      -0.016944      -0.358029       1.325541      -0.069468       2.066887           0.000603
           70              H       4.666974       7.546709      13.322579       0.256045       0.692440 0.46455574E+01  0.40589250E+02                                 1.394871                            1.337544      -0.999005       2.470442                    0.999078       3.007515       8.460869       0.485427       1.444140      -0.674656       0.029335       0.005441      -0.011981       0.032151       0.003642       0.005524       0.006931       0.006101       0.021311      -0.009711      -0.003405       0.013117              1.439558       1.877278      -0.216704      -0.131079       1.187144       0.067287       1.254253           0.000792
           71              C       1.847875       9.476371       8.214530       0.648441      19.838333 0.24353440E+03  0.50423281E+04                                 6.928861                            5.667095      -0.198839       2.003648                    0.999351      22.201341      63.486504       0.598196       0.494529      -1.001428      -0.029963      -0.015390       0.011891       0.035721      -0.017154      -0.000522       0.085348      -0.072696       0.094941      -0.068797      -0.043714       0.112510              7.641032       7.406820      -0.619897       0.410092       8.160963      -3.672335       7.355313           0.000964
           72              C       2.632635      10.473150       7.387292      -0.223768      25.813515 0.40335808E+03  0.93277399E+04                                 7.569940                            6.630066       0.046603       2.012265                    0.998584      29.071387      83.496609       0.648103       0.408673      -1.066820      -0.066222       0.047069      -0.071343       0.108123      -0.025855       0.049794      -0.014789       0.012228       0.100803      -0.051317      -0.022046       0.073363              8.079117       7.028894      -0.422234       0.295741       9.114402      -1.776465       8.094055           0.000493
           73              C       1.476958      10.267521       5.209284      -0.244810      25.680011 0.42168001E+03  0.98856702E+04                                 7.622005                            6.836748      -0.187853       1.943218                    0.996607      29.441688      85.856772       0.628544       0.415669      -1.059581       0.029924       0.063704       0.085595       0.110816       0.018740       0.018737       0.028929      -0.065818       0.118293      -0.058944      -0.004915       0.063859              8.024473       6.895004       0.211408       1.123608       7.838203       1.260143       9.340211           0.000815
           74              C       0.002012      10.168772       4.912809       0.685784      19.707591 0.22552820E+03  0.45595532E+04                                 6.798552                            5.411261       0.065763       2.107212                    0.999742      20.942120      58.288687       0.622239       0.486886      -1.009997      -0.061768      -0.002218      -0.021878       0.065566       0.005990       0.002923      -0.090143      -0.083465      -0.021968      -0.075815      -0.037199       0.113014              7.558749       6.773464       0.065045       0.486906       6.770778       3.709017       9.132005           0.001039
           75              C       0.575491       5.278979       8.214530       0.648456      19.838026 0.24353055E+03  0.50422325E+04                                 6.928805                            5.667058      -0.198874       2.003636                    0.999351      22.201262      63.486351       0.598196       0.494531      -1.001426       0.001654       0.033642       0.011884       0.035717      -0.022896       0.074183      -0.042240       0.066077       0.094949      -0.068822      -0.043705       0.112527              7.640971       8.509164      -0.016628      -3.385336       7.058462       1.481054       7.355288           0.000963
           76              C       1.046347       4.100967       7.387292      -0.223761      25.812993 0.40334749E+03  0.93274293E+04                                 7.569860                            6.630001       0.046648       2.012286                    0.998584      29.070801      83.494496       0.648104       0.408676      -1.066819       0.073873       0.033816      -0.071341       0.108122       0.018223      -0.037709      -0.035729       0.038663       0.100796      -0.051314      -0.022051       0.073365              8.079034       8.958568      -0.691929      -1.686325       7.184547       0.632142       8.093985           0.000493
           77              C       1.446105       5.204627       5.209284      -0.244810      25.679818 0.42167632E+03  0.98855565E+04                                 7.621965                            6.836719      -0.187829       1.943228                    0.996607      29.441448      85.855804       0.628545       0.415669      -1.059581       0.040207      -0.057766       0.085596       0.110816      -0.037870       0.015685      -0.030688       0.000440       0.118299      -0.058944      -0.004914       0.063858              8.024431       7.419274      -0.514126       0.529510       7.313833      -1.603145       9.340184           0.000815
           78              C       2.098059       6.531342       4.912809       0.685800      19.707267 0.22552314E+03  0.45594287E+04                                 6.798514                            5.411228       0.065818       2.107239                    0.999742      20.941852      58.287937       0.622236       0.486891      -1.009994       0.028959       0.054609      -0.021881       0.065571      -0.039137      -0.079531       0.042540       0.031354      -0.021967      -0.075819      -0.037198       0.113017              7.558714       6.715099      -0.031358       2.968656       6.829049      -2.276151       9.131996           0.001039
           79              C      -2.423366       8.479592       8.214530       0.648452      19.838099 0.24353116E+03  0.50422502E+04                                 6.928841                            5.667081      -0.198889       2.003634                    0.999351      22.201253      63.486431       0.598192       0.494533      -1.001424       0.028314      -0.018258       0.011884       0.035725       0.040058      -0.073655      -0.043125       0.006634       0.094948      -0.068801      -0.043713       0.112514              7.641008       7.435558       0.636454       2.975279       8.132179       2.191262       7.355287           0.000963
           80              C      -3.678981       8.660825       7.387292      -0.223767      25.813328 0.40335409E+03  0.93276340E+04                                 7.569941                            6.630062       0.046608       2.012268                    0.998584      29.071229      83.496365       0.648099       0.408677      -1.066817      -0.007651      -0.080886      -0.071343       0.108124       0.007632      -0.012090       0.050518      -0.050894       0.100795      -0.051316      -0.022046       0.073362              8.079122       8.227361       1.114146       1.390597       7.915945       1.144325       8.094059           0.000493
           81              C      -2.923063       7.762794       5.209284      -0.244809      25.680015 0.42167961E+03  0.98856483E+04                                 7.621975                            6.836719      -0.187858       1.943219                    0.996607      29.441605      85.856196       0.628549       0.415666      -1.059584      -0.070129      -0.005937       0.085595       0.110815       0.019124      -0.034423       0.001763       0.065374       0.118304      -0.058945      -0.004917       0.063862              8.024448       7.785455       0.302705      -1.653121       6.947681       0.343025       9.340208           0.000815
           82              C      -2.100071       6.534827       4.912809       0.685808      19.707225 0.22552121E+03  0.45593827E+04                                 6.798521                            5.411216       0.065769       2.107224                    0.999742      20.941801      58.287868       0.622234       0.486893      -1.009992       0.032815      -0.052382      -0.021884       0.065571       0.033147       0.076606       0.047604       0.052109      -0.021962      -0.075816      -0.037201       0.113017              7.558739       6.827758      -0.033668      -3.455573       6.716424      -1.432847       9.132036           0.001038
           83              C       8.555225       2.141100      13.478770       0.648441      19.838302 0.24353397E+03  0.50423185E+04                                 6.928862                            5.667095      -0.198841       2.003647                    0.999351      22.201341      63.486569       0.598195       0.494530      -1.001427      -0.029963       0.015389      -0.011891       0.035721       0.017155       0.000522       0.085348      -0.072697       0.094941      -0.068797      -0.043714       0.112510              7.641034       7.406823       0.619894      -0.410087       8.160962      -3.672337       7.355317           0.000963
           84              C       9.339985       1.144321      14.306008      -0.223767      25.813400 0.40335578E+03  0.93276872E+04                                 7.569960                            6.630078       0.046598       2.012263                    0.998584      29.071349      83.496901       0.648097       0.408677      -1.066816      -0.066224      -0.047070       0.071342       0.108124       0.025855      -0.049793      -0.014788       0.012223       0.100802      -0.051318      -0.022044       0.073362              8.079141       7.028922       0.422247      -0.295737       9.114427      -1.776461       8.094076           0.000493
           85              C       8.184308       1.349950       2.021816      -0.244808      25.680107 0.42168198E+03  0.98857223E+04                                 7.621997                            6.836741      -0.187858       1.943216                    0.996607      29.441758      85.856844       0.628548       0.415666      -1.059583       0.029922      -0.063705      -0.085596       0.110816      -0.018740      -0.018736       0.028929      -0.065819       0.118294      -0.058945      -0.004914       0.063859              8.024463       6.894996      -0.211403      -1.123608       7.838191       1.260137       9.340204           0.000815
           86              C       6.709362       1.448699       2.318291       0.685784      19.707620 0.22552858E+03  0.45595617E+04                                 6.798551                            5.411260       0.065768       2.107214                    0.999742      20.942133      58.288682       0.622240       0.486885      -1.009998      -0.061768       0.002218       0.021878       0.065565      -0.005991      -0.002923      -0.090142      -0.083466      -0.021966      -0.075814      -0.037200       0.113014              7.558749       6.773464      -0.065041      -0.486906       6.770778       3.709017       9.132005           0.001039
           87              C       7.282841       6.338492      13.478770       0.648456      19.838049 0.24353081E+03  0.50422388E+04                                 6.928808                            5.667060      -0.198874       2.003636                    0.999351      22.201269      63.486355       0.598196       0.494530      -1.001426       0.001654      -0.033641      -0.011884       0.035717       0.022895      -0.074183      -0.042241       0.066076       0.094949      -0.068822      -0.043705       0.112527              7.640975       8.509164       0.016633       3.385338       7.058470       1.481059       7.355292           0.000963
           88              C       7.753697       7.516504      14.306008      -0.223762      25.813164 0.40335061E+03  0.93275149E+04                                 7.569862                            6.630000       0.046636       2.012282                    0.998583      29.070980      83.494944       0.648108       0.408673      -1.066822       0.073873      -0.033816       0.071341       0.108122      -0.018224       0.037709      -0.035729       0.038666       0.100800      -0.051316      -0.022051       0.073367              8.079037       8.958567       0.691934       1.686318       7.184554       0.632136       8.093989           0.000493
           89              C       8.153455       6.412844       2.021816      -0.244810      25.679892 0.42167761E+03  0.98855926E+04                                 7.621968                            6.836720      -0.187827       1.943228                    0.996607      29.441517      85.855979       0.628547       0.415668      -1.059582       0.040206       0.057766      -0.085596       0.110816       0.037870      -0.015685      -0.030689       0.000442       0.118301      -0.058945      -0.004915       0.063859              8.024435       7.419272       0.514129      -0.529512       7.313840      -1.603145       9.340194           0.000815
           90              C       8.805409       5.086129       2.318291       0.685799      19.707264 0.22552305E+03  0.45594268E+04                                 6.798516                            5.411229       0.065812       2.107236                    0.999742      20.941853      58.287958       0.622235       0.486891      -1.009994       0.028959      -0.054609       0.021881       0.065571       0.039137       0.079531       0.042540       0.031355      -0.021968      -0.075819      -0.037199       0.113017              7.558717       6.715097       0.031357      -2.968658       6.829054      -2.276151       9.132001           0.001039
           91              C       4.283984       3.137879      13.478770       0.648452      19.838103 0.24353128E+03  0.50422520E+04                                 6.928836                            5.667079      -0.198886       2.003635                    0.999351      22.201241      63.486338       0.598193       0.494533      -1.001425       0.028315       0.018258      -0.011884       0.035725      -0.040058       0.073655      -0.043125       0.006635       0.094947      -0.068801      -0.043713       0.112514              7.641000       7.435542      -0.636458      -2.975269       8.132180       2.191265       7.355279           0.000963
           92              C       3.028369       2.956646      14.306008      -0.223767      25.813243 0.40335274E+03  0.93275861E+04                                 7.569913                            6.630046       0.046627       2.012274                    0.998584      29.071068      83.495570       0.648101       0.408676      -1.066818      -0.007652       0.080884       0.071344       0.108124      -0.007630       0.012090       0.050518      -0.050894       0.100792      -0.051314      -0.022048       0.073362              8.079088       8.227330      -1.114140      -1.390603       7.915906       1.144330       8.094027           0.000493
           93              C       3.784287       3.854677       2.021816      -0.244809      25.679822 0.42167586E+03  0.98855455E+04                                 7.621975                            6.836722      -0.187855       1.943220                    0.996607      29.441443      85.855858       0.628544       0.415670      -1.059581      -0.070130       0.005936      -0.085595       0.110815      -0.019123       0.034423       0.001763       0.065375       0.118302      -0.058944      -0.004918       0.063862              8.024447       7.785458      -0.302707       1.653123       6.947685       0.343023       9.340199           0.000815
           94              C       4.607279       5.082644       2.318291       0.685808      19.707194 0.22552085E+03  0.45593741E+04                                 6.798518                            5.411214       0.065772       2.107226                    0.999742      20.941779      58.287815       0.622234       0.486894      -1.009992       0.032814       0.052383       0.021885       0.065572      -0.033147      -0.076607       0.047604       0.052108      -0.021963      -0.075817      -0.037200       0.113017              7.558735       6.827757       0.033667       3.455571       6.716417      -1.432845       9.132030           0.001038
           95              C       4.859475       2.141100       6.247670       0.648441      19.838331 0.24353438E+03  0.50423274E+04                                 6.928860                            5.667095      -0.198839       2.003648                    0.999351      22.201339      63.486497       0.598196       0.494529      -1.001428       0.029963       0.015390      -0.011891       0.035721      -0.017154      -0.000522       0.085348      -0.072696       0.094941      -0.068797      -0.043714       0.112510              7.641032       7.406820      -0.619898       0.410092       8.160962      -3.672335       7.355313           0.000964
           96              C       4.074715       1.144321       7.074908      -0.223768      25.813511 0.40335800E+03  0.93277374E+04                                 7.569938                            6.630065       0.046603       2.012265                    0.998584      29.071383      83.496590       0.648103       0.408673      -1.066820       0.066222      -0.047069       0.071343       0.108123      -0.025855       0.049794      -0.014789       0.012228       0.100803      -0.051317      -0.022046       0.073363              8.079115       7.028893      -0.422234       0.295740       9.114400      -1.776465       8.094053           0.000493
           97              C       5.230392       1.349950       9.252916      -0.244810      25.680014 0.42168007E+03  0.98856721E+04                                 7.622006                            6.836749      -0.187853       1.943218                    0.996607      29.441691      85.856788       0.628544       0.415669      -1.059581      -0.029923      -0.063704      -0.085595       0.110816       0.018740       0.018737       0.028929      -0.065818       0.118293      -0.058944      -0.004915       0.063859              8.024474       6.895005       0.211408       1.123608       7.838204       1.260144       9.340212           0.000815
           98              C       6.705338       1.448699       9.549391       0.685784      19.707592 0.22552822E+03  0.45595536E+04                                 6.798552                            5.411261       0.065763       2.107212                    0.999742      20.942121      58.288689       0.622239       0.486886      -1.009997       0.061768       0.002218       0.021878       0.065566       0.005990       0.002923      -0.090143      -0.083465      -0.021968      -0.075815      -0.037199       0.113014              7.558749       6.773464       0.065045       0.486906       6.770778       3.709017       9.132005           0.001039
           99              C       6.131859       6.338492       6.247670       0.648456      19.838031 0.24353061E+03  0.50422342E+04                                 6.928806                            5.667058      -0.198874       2.003636                    0.999351      22.201265      63.486358       0.598196       0.494530      -1.001426      -0.001654      -0.033642      -0.011884       0.035717      -0.022896       0.074183      -0.042240       0.066077       0.094949      -0.068822      -0.043705       0.112527              7.640972       8.509164      -0.016627      -3.385336       7.058462       1.481054       7.355289           0.000963
          100              C       5.661003       7.516504       7.074908      -0.223761      25.812995 0.40334753E+03  0.93274304E+04                                 7.569860                            6.630001       0.046648       2.012286                    0.998584      29.070802      83.494497       0.648104       0.408676      -1.066819      -0.073873      -0.033816       0.071341       0.108122       0.018223      -0.037709      -0.035729       0.038663       0.100796      -0.051314      -0.022051       0.073365              8.079034       8.958568      -0.691929      -1.686325       7.184547       0.632142       8.093986           0.000493
          101              C       5.261245       6.412844       9.252916      -0.244810      25.679817 0.42167631E+03  0.98855564E+04                                 7.621965                            6.836720      -0.187829       1.943228                    0.996607      29.441448      85.855806       0.628545       0.415669      -1.059581      -0.040207       0.057766      -0.085596       0.110816      -0.037870       0.015685      -0.030688       0.000440       0.118299      -0.058944      -0.004914       0.063858              8.024430       7.419274      -0.514125       0.529510       7.313834      -1.603144       9.340184           0.000815
          102              C       4.609291       5.086129       9.549391       0.685800      19.707267 0.22552314E+03  0.45594286E+04                                 6.798514                            5.411228       0.065818       2.107239                    0.999742      20.941852      58.287940       0.622236       0.486891      -1.009994      -0.028959      -0.054609       0.021881       0.065571      -0.039137      -0.079531       0.042540       0.031354      -0.021967      -0.075819      -0.037198       0.113017              7.558715       6.715099      -0.031358       2.968657       6.829049      -2.276151       9.131997           0.001039
          103              C       9.130716       3.137879       6.247670       0.648451      19.838101 0.24353120E+03  0.50422511E+04                                 6.928842                            5.667082      -0.198889       2.003634                    0.999351      22.201255      63.486436       0.598192       0.494533      -1.001424      -0.028314       0.018258      -0.011884       0.035725       0.040058      -0.073655      -0.043125       0.006634       0.094948      -0.068801      -0.043713       0.112514              7.641009       7.435559       0.636454       2.975280       8.132180       2.191262       7.355288           0.000963
          104              C      10.386331       2.956646       7.074908      -0.223767      25.813327 0.40335409E+03  0.93276338E+04                                 7.569941                            6.630061       0.046608       2.012268                    0.998584      29.071229      83.496366       0.648099       0.408677      -1.066817       0.007651       0.080886       0.071343       0.108124       0.007632      -0.012090       0.050518      -0.050894       0.100795      -0.051316      -0.022046       0.073362              8.079121       8.227360       1.114146       1.390597       7.915946       1.144324       8.094059           0.000492
          105              C       9.630413       3.854677       9.252916      -0.244809      25.680019 0.42167968E+03  0.98856504E+04                                 7.621975                            6.836720      -0.187858       1.943219                    0.996607      29.441607      85.856205       0.628549       0.415666      -1.059584       0.070129       0.005937      -0.085595       0.110815       0.019124      -0.034423       0.001763       0.065374       0.118304      -0.058945      -0.004917       0.063862              8.024449       7.785456       0.302705      -1.653122       6.947681       0.343024       9.340210           0.000815
          106              C       8.807421       5.082644       9.549391       0.685808      19.707225 0.22552122E+03  0.45593829E+04                                 6.798521                            5.411216       0.065768       2.107224                    0.999742      20.941802      58.287874       0.622234       0.486893      -1.009992      -0.032815       0.052382       0.021884       0.065571       0.033147       0.076606       0.047604       0.052109      -0.021962      -0.075816      -0.037201       0.113017              7.558739       6.827758      -0.033668      -3.455573       6.716423      -1.432847       9.132036           0.001038
          107              C      -1.847875       9.476371       0.983430       0.648441      19.838301 0.24353395E+03  0.50423180E+04                                 6.928861                            5.667094      -0.198841       2.003647                    0.999351      22.201339      63.486559       0.598195       0.494530      -1.001427       0.029963      -0.015389       0.011891       0.035721       0.017155       0.000522       0.085348      -0.072697       0.094941      -0.068797      -0.043714       0.112510              7.641033       7.406823       0.619894      -0.410087       8.160961      -3.672337       7.355316           0.000963
          108              C      -2.632635      10.473150       0.156192      -0.223767      25.813399 0.40335577E+03  0.93276867E+04                                 7.569960                            6.630078       0.046598       2.012263                    0.998584      29.071347      83.496891       0.648097       0.408677      -1.066816       0.066224       0.047070      -0.071342       0.108124       0.025855      -0.049794      -0.014788       0.012223       0.100803      -0.051318      -0.022044       0.073362              8.079141       7.028922       0.422248      -0.295736       9.114426      -1.776462       8.094075           0.000493
          109              C      -1.476958      10.267521      12.440384      -0.244808      25.680109 0.42168203E+03  0.98857237E+04                                 7.621998                            6.836741      -0.187857       1.943216                    0.996607      29.441759      85.856852       0.628548       0.415666      -1.059583      -0.029922       0.063705       0.085596       0.110816      -0.018740      -0.018736       0.028929      -0.065819       0.118294      -0.058945      -0.004914       0.063859              8.024464       6.894997      -0.211404      -1.123609       7.838191       1.260137       9.340205           0.000815
          110              C      -0.002012      10.168772      12.143909       0.685784      19.707620 0.22552858E+03  0.45595617E+04                                 6.798551                            5.411260       0.065768       2.107214                    0.999742      20.942133      58.288680       0.622240       0.486885      -1.009998       0.061768      -0.002218      -0.021878       0.065565      -0.005991      -0.002923      -0.090142      -0.083466      -0.021966      -0.075814      -0.037199       0.113014              7.558749       6.773464      -0.065041      -0.486906       6.770778       3.709016       9.132004           0.001039
          111              C      -0.575491       5.278979       0.983430       0.648456      19.838048 0.24353080E+03  0.50422384E+04                                 6.928808                            5.667060      -0.198874       2.003636                    0.999351      22.201268      63.486353       0.598196       0.494530      -1.001426      -0.001654       0.033641       0.011884       0.035717       0.022895      -0.074183      -0.042241       0.066076       0.094949      -0.068822      -0.043705       0.112527              7.640976       8.509164       0.016633       3.385338       7.058470       1.481059       7.355292           0.000963
          112              C      -1.046347       4.100967       0.156192      -0.223761      25.813163 0.40335058E+03  0.93275141E+04                                 7.569862                            6.629999       0.046636       2.012282                    0.998583      29.070979      83.494937       0.648108       0.408673      -1.066822      -0.073873       0.033816      -0.071341       0.108122      -0.018224       0.037709      -0.035729       0.038666       0.100800      -0.051316      -0.022051       0.073367              8.079036       8.958567       0.691934       1.686318       7.184553       0.632137       8.093988           0.000493
          113              C      -1.446105       5.204627      12.440384      -0.244810      25.679895 0.42167768E+03  0.98855948E+04                                 7.621969                            6.836721      -0.187827       1.943228                    0.996607      29.441519      85.855990       0.628547       0.415668      -1.059582      -0.040206      -0.057766       0.085596       0.110816       0.037870      -0.015685      -0.030689       0.000442       0.118301      -0.058945      -0.004915       0.063859              8.024436       7.419273       0.514129      -0.529513       7.313841      -1.603146       9.340195           0.000815
          114              C      -2.098059       6.531342      12.143909       0.685799      19.707265 0.22552307E+03  0.45594273E+04                                 6.798515                            5.411229       0.065812       2.107236                    0.999742      20.941854      58.287958       0.622235       0.486891      -1.009994      -0.028959       0.054609      -0.021881       0.065571       0.039137       0.079531       0.042540       0.031355      -0.021968      -0.075819      -0.037199       0.113017              7.558717       6.715097       0.031357      -2.968658       6.829054      -2.276151       9.132000           0.001039
          115              C       2.423366       8.479592       0.983430       0.648452      19.838102 0.24353127E+03  0.50422518E+04                                 6.928835                            5.667078      -0.198886       2.003635                    0.999351      22.201240      63.486333       0.598193       0.494533      -1.001425      -0.028315      -0.018258       0.011884       0.035725      -0.040058       0.073655      -0.043125       0.006635       0.094947      -0.068800      -0.043713       0.112514              7.641000       7.435542      -0.636457      -2.975269       8.132179       2.191264       7.355279           0.000963
          116              C       3.678981       8.660825       0.156192      -0.223767      25.813248 0.40335284E+03  0.93275891E+04                                 7.569914                            6.630048       0.046627       2.012274                    0.998584      29.071072      83.495588       0.648101       0.408676      -1.066818       0.007652      -0.080884      -0.071344       0.108124      -0.007630       0.012090       0.050518      -0.050894       0.100792      -0.051314      -0.022048       0.073362              8.079089       8.227332      -1.114140      -1.390604       7.915908       1.144330       8.094029           0.000493
          117              C       2.923063       7.762794      12.440384      -0.244809      25.679826 0.42167595E+03  0.98855483E+04                                 7.621976                            6.836723      -0.187855       1.943220                    0.996607      29.441445      85.855865       0.628544       0.415670      -1.059581       0.070130      -0.005936       0.085595       0.110815      -0.019123       0.034423       0.001763       0.065375       0.118302      -0.058944      -0.004918       0.063862              8.024448       7.785458      -0.302707       1.653123       6.947685       0.343023       9.340199           0.000815
          118              C       2.100071       6.534827      12.143909       0.685808      19.707195 0.22552086E+03  0.45593741E+04                                 6.798518                            5.411214       0.065772       2.107226                    0.999742      20.941779      58.287814       0.622234       0.486894      -1.009992      -0.032814      -0.052383      -0.021885       0.065572      -0.033147      -0.076607       0.047604       0.052108      -0.021963      -0.075817      -0.037200       0.113017              7.558735       6.827756       0.033667       3.455571       6.716418      -1.432845       9.132030           0.001038
          119              N       1.755984      11.124890       6.379276      -0.280743      31.592604 0.51423836E+03  0.12512089E+05                                 8.604980                            7.476213      -0.537316       1.850920                    0.998507      28.737190      81.974383       0.617605       0.407596      -1.078119       0.077262      -0.142891      -0.037060       0.166616       0.018982       0.082097      -0.004381      -0.058034       0.185131      -0.104720       0.001439       0.103281              9.424382       6.844812      -0.252073       1.616007      10.574242      -0.026867      10.854091           0.056767
          120              N       2.049095       4.534299       6.379276      -0.280743      31.592099 0.51422769E+03  0.12511771E+05                                 8.604939                            7.476180      -0.537297       1.850927                    0.998507      28.736829      81.973316       0.617600       0.407601      -1.078115      -0.162381       0.004535      -0.037059       0.166618      -0.034623      -0.044843      -0.068906      -0.003865       0.185129      -0.104720       0.001441       0.103279              9.424342       9.860139      -1.488870      -0.831277       7.558832      -1.386036      10.854055           0.056769
          121              N      -3.805080       7.575753       6.379276      -0.280743      31.592164 0.51422903E+03  0.12511809E+05                                 8.604938                            7.476177      -0.537259       1.850939                    0.998507      28.736856      81.973349       0.617602       0.407600      -1.078116       0.085118       0.138358      -0.037059       0.166618       0.015640      -0.037252       0.073288       0.061907       0.185125      -0.104722       0.001446       0.103277              9.424344       9.423535       1.740922      -0.784717       7.995432       1.412941      10.854064           0.056767
          122              N       8.463334       0.492581       0.851824      -0.280745      31.592403 0.51423449E+03  0.12511990E+05                                 8.605010                            7.476239      -0.537308       1.850921                    0.998507      28.737092      81.974490       0.617596       0.407602      -1.078113       0.077262       0.142891       0.037060       0.166615      -0.018983      -0.082099      -0.004381      -0.058037       0.185133      -0.104723       0.001440       0.103283              9.424417       6.844844       0.252092      -1.616022      10.574272      -0.026874      10.854134           0.056769
          123              N       8.756445       7.083172       0.851824      -0.280742      31.592471 0.51423499E+03  0.12511977E+05                                 8.604937                            7.476176      -0.537301       1.850926                    0.998507      28.737048      81.973677       0.617608       0.407595      -1.078120      -0.162381      -0.004536       0.037059       0.166618       0.034623       0.044843      -0.068906      -0.003863       0.185129      -0.104720       0.001441       0.103279              9.424341       9.860128       1.488873       0.831280       7.558837      -1.386037      10.854057           0.056769
          124              N       2.902270       4.041718       0.851824      -0.280742      31.591985 0.51422554E+03  0.12511701E+05                                 8.604908                            7.476156      -0.537264       1.850938                    0.998507      28.736729      81.972862       0.617603       0.407600      -1.078116       0.085117      -0.138359       0.037060       0.166618      -0.015639       0.037251       0.073286       0.061904       0.185123      -0.104719       0.001444       0.103275              9.424308       9.423513      -1.740916       0.784715       7.995393       1.412923      10.854018           0.056769
          125              N       4.951366       0.492581       8.082924      -0.280743      31.592605 0.51423840E+03  0.12512090E+05                                 8.604980                            7.476214      -0.537316       1.850920                    0.998507      28.737191      81.974388       0.617605       0.407596      -1.078119      -0.077262       0.142891       0.037060       0.166616       0.018982       0.082097      -0.004381      -0.058034       0.185131      -0.104720       0.001439       0.103281              9.424382       6.844812      -0.252073       1.616007      10.574242      -0.026867      10.854091           0.056767
          126              N       4.658255       7.083172       8.082924      -0.280743      31.592101 0.51422776E+03  0.12511773E+05                                 8.604940                            7.476181      -0.537297       1.850927                    0.998507      28.736830      81.973322       0.617600       0.407601      -1.078115       0.162381      -0.004535       0.037059       0.166618      -0.034623      -0.044843      -0.068906      -0.003865       0.185129      -0.104720       0.001441       0.103279              9.424343       9.860139      -1.488870      -0.831279       7.558833      -1.386037      10.854056           0.056769
          127              N      10.512430       4.041718       8.082924      -0.280743      31.592162 0.51422899E+03  0.12511808E+05                                 8.604937                            7.476177      -0.537259       1.850939                    0.998507      28.736857      81.973354       0.617602       0.407600      -1.078116      -0.085118      -0.138358       0.037059       0.166618       0.015640      -0.037252       0.073288       0.061907       0.185125      -0.104722       0.001446       0.103277              9.424343       9.423534       1.740922      -0.784717       7.995432       1.412940      10.854063           0.056767
          128              N      -1.755984      11.124890      13.610376      -0.280745      31.592403 0.51423450E+03  0.12511990E+05                                 8.605010                            7.476239      -0.537308       1.850921                    0.998507      28.737092      81.974489       0.617596       0.407602      -1.078113      -0.077262      -0.142891      -0.037060       0.166616      -0.018983      -0.082099      -0.004381      -0.058037       0.185133      -0.104723       0.001440       0.103283              9.424417       6.844844       0.252093      -1.616021      10.574273      -0.026874      10.854133           0.056769
          129              N      -2.049095       4.534299      13.610376      -0.280742      31.592473 0.51423500E+03  0.12511977E+05                                 8.604938                            7.476176      -0.537301       1.850926                    0.998507      28.737051      81.973692       0.617608       0.407595      -1.078120       0.162381       0.004536      -0.037059       0.166618       0.034623       0.044843      -0.068906      -0.003863       0.185129      -0.104720       0.001441       0.103279              9.424342       9.860131       1.488873       0.831279       7.558837      -1.386037      10.854058           0.056769
          130              N       3.805080       7.575753      13.610376      -0.280742      31.591990 0.51422562E+03  0.12511703E+05                                 8.604909                            7.476157      -0.537264       1.850938                    0.998507      28.736730      81.972867       0.617602       0.407600      -1.078116      -0.085117       0.138359      -0.037060       0.166618      -0.015639       0.037251       0.073286       0.061904       0.185123      -0.104719       0.001444       0.103275              9.424309       9.423515      -1.740917       0.784715       7.995394       1.412925      10.854019           0.056769
          131              O       0.592259       9.434548       8.061230      -0.666042      39.206173 0.73824487E+03  0.19241191E+05                                 9.210880                            8.519223      -0.057479       2.003683                    0.994735      30.094721      82.789616       0.637447       0.368664      -1.129690       0.012920       0.020780      -0.039268       0.046268       0.001718       0.009142       0.076379       0.078322      -0.025510      -0.099365       0.039532       0.059833              9.636827      11.433718      -0.007967       0.208805       9.414363      -2.460293       8.062400          -0.001633
          132              O       2.426719       8.759573       9.060568      -0.613127      35.486235 0.54829885E+03  0.13232264E+05                                 8.528536                            7.226237       0.433099       2.182528                    0.994936      28.183428      73.980478       0.710642       0.357140      -1.141632       0.008129       0.004063      -0.007495       0.011780      -0.078152       0.030385       0.016512      -0.115917       0.101740      -0.121921       0.041551       0.080370              9.493136       8.637689      -3.479775       1.800556      10.059731      -3.607450       9.781990           0.000332
          133              O      -0.818297      10.767072       5.669182      -0.529306      32.273593 0.50354523E+03  0.11874430E+05                                 7.946418                            6.884796       0.657341       2.277922                    0.997791      26.644153      68.722338       0.735795       0.353000      -1.147070       0.008182      -0.000321      -0.014156       0.016354      -0.027022      -0.028639       0.011049      -0.100103       0.119800      -0.082106       0.023233       0.058873              8.685589       6.629125      -1.560680      -1.843804       9.223510       4.102511      10.204131           0.054873
          134              O      -0.356831       9.489150       3.929380      -0.651207      44.403115 0.64433772E+03  0.16192805E+05                                 9.937347                            7.889484       0.231572       2.106910                    0.995808      29.000639      77.722662       0.672795       0.362255      -1.137403      -0.030003       0.072851       0.039128       0.087968       0.013498       0.017980      -0.031020      -0.096546       0.112889      -0.073622       0.008618       0.065004             11.473433       6.736296       1.667195       2.008187      11.607087       6.441694      16.076916           0.008911
          135              O       1.167079       6.387286       8.061230      -0.666099      39.209162 0.73831399E+03  0.19243465E+05                                 9.211344                            8.519607      -0.057467       2.003662                    0.994734      30.096183      82.794973       0.637433       0.368663      -1.129689       0.011557      -0.021587      -0.039311       0.046313       0.033070       0.061612      -0.046144      -0.042129      -0.025541      -0.099424       0.039551       0.059873              9.637368       9.926645       0.878312      -2.235374      10.922419       1.049521       8.063040          -0.001632
          136              O      -0.334697       5.136084       9.060568      -0.613143      35.487057 0.54831686E+03  0.13232813E+05                                 8.528668                            7.226356       0.433317       2.182587                    0.994941      28.183839      73.981978       0.710636       0.357140      -1.141632      -0.000559      -0.009104      -0.007499       0.011808      -0.011123      -0.000891      -0.034596       0.193358       0.101771      -0.121955       0.041570       0.080385              9.493281      12.717973       1.124215      -4.024427       5.979770       0.244423       9.782102           0.000332
          137              O       3.026356       6.942601       5.669182      -0.529297      32.272759 0.50352750E+03  0.11873896E+05                                 7.946256                            6.884651       0.657400       2.277948                    0.997790      26.643794      68.720851       0.735807       0.352998      -1.147073      -0.004372      -0.006920      -0.014155       0.016351      -0.029839       0.023887       0.019276       0.096857       0.119804      -0.082109       0.023235       0.058873              8.685422       9.926314      -0.343047       4.474686       5.926015      -0.454447      10.203936           0.054874
          138              O       1.688911       7.181921       3.929380      -0.651240      44.405021 0.64436846E+03  0.16193776E+05                                 9.937600                            7.889651       0.231745       2.106950                    0.995810      29.001378      77.725211       0.672790       0.362254      -1.137404       0.078112      -0.010428       0.039146       0.087993      -0.048549      -0.035896      -0.000055       0.024868       0.112831      -0.073616       0.008585       0.065031             11.473756       8.945844      -2.942742       4.574857       9.397906      -4.960048      16.077518           0.008911
          139              O      -1.759338       7.413108       8.061230      -0.666092      39.208386 0.73829445E+03  0.19242811E+05                                 9.211197                            8.519475      -0.057424       2.003680                    0.994735      30.095802      82.793368       0.637441       0.368661      -1.129692      -0.024472       0.000801      -0.039299       0.046302      -0.034769      -0.070756      -0.030270      -0.036217      -0.025530      -0.099402       0.039540       0.059862              9.637198       9.912732      -0.870501       2.026518      10.936047       1.410950       8.062814          -0.001632
          140              O      -2.092022       9.339285       9.060568      -0.613115      35.486142 0.54829687E+03  0.13232209E+05                                 8.528543                            7.226241       0.433086       2.182529                    0.994934      28.183285      73.980161       0.710639       0.357142      -1.141630      -0.007579       0.005012      -0.007496       0.011779       0.089267      -0.029497       0.018055      -0.077419       0.101742      -0.121923       0.041552       0.080371              9.493142       6.690582       2.355625       2.223822      12.006876       3.363029       9.781968           0.000332
          141              O      -2.208060       5.525269       5.669182      -0.529298      32.272967 0.50353042E+03  0.11873982E+05                                 7.946289                            6.884668       0.657400       2.277947                    0.997791      26.643856      68.721055       0.735807       0.352997      -1.147073      -0.003810       0.007244      -0.014154       0.016350       0.056861       0.004750      -0.030325       0.003251       0.119808      -0.082111       0.023236       0.058875              8.685475       7.223219       1.903732      -2.630962       8.629172      -3.648007      10.204034           0.054872
          142              O      -1.332080       6.563871       3.929380      -0.651260      44.406762 0.64439054E+03  0.16194476E+05                                 9.937857                            7.889784       0.231743       2.106940                    0.995808      29.001863      77.726962       0.672785       0.362253      -1.137404      -0.048103      -0.062426       0.039153       0.087999       0.035045       0.017923       0.031111       0.071628       0.112813      -0.073601       0.008556       0.065044             11.474115      11.833859       1.275634      -6.583329       6.510429      -1.481897      16.078057           0.008910
          143              O       7.299609       2.182923      13.632070      -0.666042      39.206184 0.73824493E+03  0.19241193E+05                                 9.210881                            8.519222      -0.057472       2.003685                    0.994735      30.094726      82.789625       0.637447       0.368664      -1.129690       0.012920      -0.020781       0.039268       0.046268      -0.001719      -0.009143       0.076380       0.078324      -0.025507      -0.099366       0.039532       0.059835              9.636829      11.433725       0.007974      -0.208807       9.414362      -2.460294       8.062399          -0.001630
          144              O       9.134069       2.857898      12.632732      -0.613126      35.486510 0.54830420E+03  0.13232431E+05                                 8.528600                            7.226289       0.433092       2.182527                    0.994936      28.183467      73.980789       0.710637       0.357142      -1.141630       0.008128      -0.004063       0.007495       0.011779       0.078153      -0.030384       0.016511      -0.115918       0.101742      -0.121923       0.041551       0.080372              9.493211       8.637754       3.479807      -1.800567      10.059811      -3.607483       9.782068           0.000332
          145              O       5.889053       0.850399       1.561918      -0.529304      32.273553 0.50354431E+03  0.11874402E+05                                 7.946408                            6.884788       0.657345       2.277923                    0.997791      26.644143      68.722275       0.735796       0.353000      -1.147070       0.008181       0.000320       0.014153       0.016351       0.027023       0.028641       0.011046      -0.100103       0.119798      -0.082107       0.023235       0.058872              8.685578       6.629120       1.560686       1.843803       9.223501       4.102506      10.204115           0.054876
          146              O       6.350519       2.128321       3.301720      -0.651205      44.403066 0.64433686E+03  0.16192777E+05                                 9.937339                            7.889478       0.231566       2.106909                    0.995808      29.000626      77.722607       0.672795       0.362255      -1.137403      -0.030003      -0.072850      -0.039128       0.087968      -0.013499      -0.017980      -0.031021      -0.096547       0.112890      -0.073623       0.008619       0.065005             11.473422       6.736289      -1.667190      -2.008182      11.607076       6.441687      16.076901           0.008911
          147              O       7.874429       5.230185      13.632070      -0.666098      39.209148 0.73831375E+03  0.19243458E+05                                 9.211343                            8.519606      -0.057468       2.003662                    0.994734      30.096177      82.794958       0.637433       0.368663      -1.129689       0.011557       0.021587       0.039311       0.046313      -0.033070      -0.061612      -0.046144      -0.042129      -0.025541      -0.099423       0.039550       0.059873              9.637366       9.926635      -0.878310       2.235372      10.922424       1.049525       8.063039          -0.001632
          148              O       6.372653       6.481387      12.632732      -0.613144      35.486918 0.54831409E+03  0.13232726E+05                                 8.528633                            7.226327       0.433317       2.182586                    0.994941      28.183821      73.981808       0.710639       0.357139      -1.141633      -0.000559       0.009104       0.007499       0.011808       0.011124       0.000891      -0.034596       0.193357       0.101769      -0.121954       0.041570       0.080384              9.493240      12.717913      -1.124204       4.024413       5.979745       0.244424       9.782063           0.000332
          149              O       9.733706       4.674870       1.561918      -0.529296      32.272781 0.50352787E+03  0.11873907E+05                                 7.946261                            6.884655       0.657400       2.277948                    0.997790      26.643791      68.720860       0.735807       0.352998      -1.147073      -0.004371       0.006920       0.014156       0.016352       0.029839      -0.023887       0.019276       0.096858       0.119805      -0.082109       0.023236       0.058873              8.685428       9.926315       0.343046      -4.474693       5.926019      -0.454446      10.203951           0.054875
          150              O       8.396261       4.435550       3.301720      -0.651241      44.405086 0.64436944E+03  0.16193807E+05                                 9.937611                            7.889658       0.231745       2.106949                    0.995810      29.001392      77.725274       0.672790       0.362254      -1.137404       0.078113       0.010428      -0.039146       0.087993       0.048549       0.035897      -0.000055       0.024870       0.112831      -0.073616       0.008585       0.065032             11.473770       8.945849       2.942744      -4.574863       9.397917      -4.960057      16.077544           0.008910
          151              O       4.948012       4.204363      13.632070      -0.666092      39.208376 0.73829428E+03  0.19242806E+05                                 9.211196                            8.519475      -0.057429       2.003679                    0.994735      30.095797      82.793352       0.637441       0.368661      -1.129692      -0.024472      -0.000801       0.039299       0.046302       0.034769       0.070755      -0.030270      -0.036217      -0.025532      -0.099401       0.039540       0.059860              9.637197       9.912732       0.870494      -2.026516      10.936043       1.410952       8.062815          -0.001633
          152              O       4.615328       2.278186      12.632732      -0.613116      35.486003 0.54829425E+03  0.13232128E+05                                 8.528514                            7.226218       0.433092       2.182531                    0.994934      28.183260      73.980009       0.710641       0.357141      -1.141631      -0.007579      -0.005012       0.007496       0.011779      -0.089266       0.029498       0.018056      -0.077418       0.101743      -0.121923       0.041553       0.080370              9.493108       6.690556      -2.355611      -2.223807      12.006838       3.363014       9.781930           0.000332
          153              O       4.499290       6.092202       1.561918      -0.529299      32.272936 0.50353007E+03  0.11873972E+05                                 7.946287                            6.884667       0.657396       2.277945                    0.997791      26.643846      68.721038       0.735807       0.352998      -1.147073      -0.003809      -0.007245       0.014156       0.016352      -0.056860      -0.004748      -0.030325       0.003253       0.119809      -0.082109       0.023234       0.058876              8.685471       7.223223      -1.903729       2.630960       8.629162      -3.647999      10.204027           0.054874
          154              O       5.375270       5.053600       3.301720      -0.651261      44.406700 0.64438964E+03  0.16194448E+05                                 9.937850                            7.889779       0.231748       2.106942                    0.995808      29.001842      77.726892       0.672785       0.362253      -1.137404      -0.048103       0.062426      -0.039153       0.087999      -0.035044      -0.017923       0.031110       0.071627       0.112811      -0.073599       0.008556       0.065043             11.474106      11.833854      -1.275632       6.583323       6.510424      -1.481894      16.078039           0.008911
          155              O       6.115091       2.182923       6.400970      -0.666042      39.206173 0.73824488E+03  0.19241191E+05                                 9.210880                            8.519223      -0.057479       2.003683                    0.994735      30.094721      82.789616       0.637447       0.368664      -1.129690      -0.012920      -0.020780       0.039268       0.046268       0.001718       0.009142       0.076379       0.078322      -0.025509      -0.099365       0.039531       0.059833              9.636827      11.433718      -0.007967       0.208804       9.414363      -2.460293       8.062400          -0.001633
          156              O       4.280631       2.857898       5.401632      -0.613127      35.486227 0.54829872E+03  0.13232260E+05                                 8.528535                            7.226236       0.433098       2.182528                    0.994936      28.183426      73.980469       0.710642       0.357140      -1.141632      -0.008129      -0.004063       0.007495       0.011779      -0.078152       0.030385       0.016512      -0.115917       0.101740      -0.121921       0.041551       0.080370              9.493135       8.637687      -3.479775       1.800555      10.059728      -3.607449       9.781989           0.000332
          157              O       7.525647       0.850399       8.793018      -0.529306      32.273591 0.50354519E+03  0.11874429E+05                                 7.946418                            6.884796       0.657341       2.277922                    0.997791      26.644153      68.722335       0.735795       0.353000      -1.147070      -0.008182       0.000321       0.014156       0.016354      -0.027022      -0.028639       0.011049      -0.100103       0.119800      -0.082106       0.023233       0.058873              8.685588       6.629125      -1.560680      -1.843804       9.223509       4.102510      10.204130           0.054873
          158              O       7.064181       2.128321      10.532820      -0.651207      44.403118 0.64433778E+03  0.16192806E+05                                 9.937348                            7.889484       0.231572       2.106910                    0.995808      29.000640      77.722666       0.672795       0.362255      -1.137403       0.030003      -0.072851      -0.039128       0.087968       0.013498       0.017980      -0.031020      -0.096546       0.112889      -0.073622       0.008618       0.065004             11.473433       6.736296       1.667196       2.008187      11.607087       6.441694      16.076917           0.008911
          159              O       5.540271       5.230185       6.400970      -0.666099      39.209161 0.73831396E+03  0.19243464E+05                                 9.211344                            8.519607      -0.057467       2.003662                    0.994734      30.096183      82.794972       0.637433       0.368663      -1.129689      -0.011557       0.021587       0.039311       0.046313       0.033070       0.061612      -0.046144      -0.042129      -0.025541      -0.099424       0.039551       0.059873              9.637368       9.926645       0.878313      -2.235375      10.922418       1.049520       8.063040          -0.001632
          160              O       7.042047       6.481387       5.401632      -0.613143      35.487054 0.54831679E+03  0.13232811E+05                                 8.528667                            7.226355       0.433317       2.182587                    0.994941      28.183839      73.981975       0.710636       0.357140      -1.141632       0.000559       0.009104       0.007499       0.011808      -0.011123      -0.000891      -0.034596       0.193358       0.101771      -0.121955       0.041570       0.080385              9.493280      12.717971       1.124215      -4.024426       5.979769       0.244423       9.782101           0.000332
          161              O       3.680994       4.674870       8.793018      -0.529297      32.272758 0.50352742E+03  0.11873893E+05                                 7.946256                            6.884651       0.657400       2.277948                    0.997790      26.643793      68.720847       0.735807       0.352998      -1.147073       0.004372       0.006920       0.014155       0.016351      -0.029838       0.023887       0.019276       0.096857       0.119804      -0.082109       0.023235       0.058873              8.685422       9.926313      -0.343047       4.474687       5.926014      -0.454448      10.203938           0.054875
          162              O       5.018439       4.435550      10.532820      -0.651240      44.405025 0.64436851E+03  0.16193777E+05                                 9.937601                            7.889651       0.231745       2.106950                    0.995810      29.001379      77.725214       0.672790       0.362253      -1.137404      -0.078113       0.010428      -0.039146       0.087993      -0.048549      -0.035896      -0.000055       0.024868       0.112831      -0.073616       0.008585       0.065031             11.473757       8.945845      -2.942742       4.574858       9.397906      -4.960049      16.077519           0.008911
          163              O       8.466688       4.204363       6.400970      -0.666092      39.208387 0.73829447E+03  0.19242812E+05                                 9.211197                            8.519475      -0.057424       2.003681                    0.994735      30.095803      82.793371       0.637441       0.368661      -1.129692       0.024472      -0.000801       0.039299       0.046302      -0.034769      -0.070756      -0.030270      -0.036217      -0.025530      -0.099402       0.039540       0.059862              9.637198       9.912733      -0.870500       2.026519      10.936046       1.410950       8.062815          -0.001632
          164              O       8.799372       2.278186       5.401632      -0.613115      35.486140 0.54829682E+03  0.13232207E+05                                 8.528542                            7.226240       0.433087       2.182529                    0.994934      28.183286      73.980160       0.710639       0.357141      -1.141631       0.007579      -0.005012       0.007496       0.011779       0.089267      -0.029497       0.018055      -0.077419       0.101742      -0.121923       0.041552       0.080371              9.493141       6.690581       2.355625       2.223822      12.006874       3.363029       9.781968           0.000332
          165              O       8.915410       6.092202       8.793018      -0.529298      32.272967 0.50353050E+03  0.11873984E+05                                 7.946290                            6.884669       0.657400       2.277947                    0.997791      26.643857      68.721060       0.735807       0.352997      -1.147073       0.003810      -0.007244       0.014154       0.016350       0.056861       0.004750      -0.030325       0.003251       0.119808      -0.082111       0.023236       0.058875              8.685475       7.223219       1.903731      -2.630961       8.629172      -3.648006      10.204033           0.054872
          166              O       8.039430       5.053600      10.532820      -0.651260      44.406769 0.64439067E+03  0.16194480E+05                                 9.937859                            7.889785       0.231743       2.106940                    0.995808      29.001865      77.726972       0.672784       0.362253      -1.137404       0.048103       0.062426      -0.039153       0.087999       0.035045       0.017923       0.031111       0.071628       0.112813      -0.073601       0.008556       0.065044             11.474117      11.833861       1.275634      -6.583331       6.510430      -1.481897      16.078059           0.008910
          167              O      -0.592259       9.434548       0.830130      -0.666042      39.206183 0.73824492E+03  0.19241193E+05                                 9.210881                            8.519222      -0.057473       2.003685                    0.994735      30.094725      82.789626       0.637447       0.368664      -1.129690      -0.012920       0.020781      -0.039268       0.046268      -0.001719      -0.009143       0.076380       0.078324      -0.025507      -0.099366       0.039532       0.059835              9.636829      11.433725       0.007974      -0.208807       9.414363      -2.460295       8.062400          -0.001630
          168              O      -2.426719       8.759573       1.829468      -0.613126      35.486492 0.54830385E+03  0.13232420E+05                                 8.528597                            7.226287       0.433092       2.182527                    0.994936      28.183460      73.980762       0.710637       0.357142      -1.141630      -0.008128       0.004063      -0.007495       0.011779       0.078153      -0.030384       0.016511      -0.115918       0.101741      -0.121922       0.041551       0.080372              9.493207       8.637750       3.479805      -1.800567      10.059807      -3.607482       9.782065           0.000332
          169              O       0.818297      10.767072      12.900282      -0.529304      32.273550 0.50354425E+03  0.11874400E+05                                 7.946408                            6.884787       0.657345       2.277923                    0.997791      26.644141      68.722269       0.735796       0.353000      -1.147070      -0.008181      -0.000320      -0.014153       0.016351       0.027023       0.028641       0.011046      -0.100103       0.119798      -0.082107       0.023235       0.058872              8.685578       6.629120       1.560686       1.843803       9.223500       4.102506      10.204114           0.054876
          170              O       0.356831       9.489150      11.160480      -0.651205      44.403067 0.64433688E+03  0.16192778E+05                                 9.937339                            7.889478       0.231566       2.106909                    0.995808      29.000626      77.722608       0.672795       0.362255      -1.137403       0.030003       0.072850       0.039128       0.087968      -0.013499      -0.017980      -0.031021      -0.096547       0.112890      -0.073623       0.008619       0.065004             11.473422       6.736290      -1.667190      -2.008182      11.607077       6.441687      16.076901           0.008911
          171              O      -1.167079       6.387286       0.830130      -0.666098      39.209147 0.73831375E+03  0.19243458E+05                                 9.211343                            8.519606      -0.057468       2.003662                    0.994734      30.096177      82.794957       0.637433       0.368663      -1.129689      -0.011557      -0.021587      -0.039310       0.046313      -0.033070      -0.061612      -0.046144      -0.042129      -0.025541      -0.099423       0.039550       0.059873              9.637366       9.926634      -0.878309       2.235371      10.922424       1.049525       8.063039          -0.001632
          172              O       0.334697       5.136084       1.829468      -0.613144      35.486909 0.54831393E+03  0.13232721E+05                                 8.528631                            7.226326       0.433317       2.182586                    0.994941      28.183819      73.981797       0.710639       0.357139      -1.141633       0.000559      -0.009104      -0.007499       0.011808       0.011123       0.000891      -0.034596       0.193357       0.101769      -0.121954       0.041570       0.080384              9.493238      12.717910      -1.124203       4.024412       5.979744       0.244423       9.782061           0.000332
          173              O      -3.026356       6.942601      12.900282      -0.529296      32.272777 0.50352784E+03  0.11873906E+05                                 7.946260                            6.884655       0.657400       2.277948                    0.997790      26.643790      68.720854       0.735807       0.352998      -1.147073       0.004371      -0.006920      -0.014156       0.016352       0.029839      -0.023887       0.019276       0.096858       0.119805      -0.082109       0.023236       0.058873              8.685427       9.926314       0.343045      -4.474691       5.926019      -0.454445      10.203947           0.054875
          174              O      -1.688911       7.181921      11.160480      -0.651241      44.405085 0.64436944E+03  0.16193807E+05                                 9.937611                            7.889658       0.231745       2.106949                    0.995810      29.001392      77.725274       0.672790       0.362254      -1.137404      -0.078113      -0.010428       0.039146       0.087993       0.048549       0.035897      -0.000055       0.024870       0.112831      -0.073616       0.008585       0.065032             11.473770       8.945849       2.942744      -4.574863       9.397917      -4.960057      16.077542           0.008910
          175              O       1.759338       7.413108       0.830130      -0.666092      39.208378 0.73829434E+03  0.19242808E+05                                 9.211196                            8.519475      -0.057430       2.003679                    0.994735      30.095798      82.793353       0.637441       0.368661      -1.129692       0.024472       0.000801      -0.039299       0.046302       0.034769       0.070755      -0.030270      -0.036217      -0.025532      -0.099401       0.039540       0.059860              9.637196       9.912732       0.870495      -2.026516      10.936043       1.410951       8.062814          -0.001632
          176              O       2.092022       9.339285       1.829468      -0.613116      35.485989 0.54829399E+03  0.13232120E+05                                 8.528512                            7.226216       0.433092       2.182531                    0.994934      28.183255      73.979989       0.710641       0.357141      -1.141631       0.007579       0.005012      -0.007496       0.011779      -0.089266       0.029498       0.018056      -0.077418       0.101743      -0.121923       0.041553       0.080370              9.493105       6.690554      -2.355610      -2.223806      12.006834       3.363013       9.781927           0.000332
          177              O       2.208060       5.525269      12.900282      -0.529299      32.272937 0.50353000E+03  0.11873970E+05                                 7.946287                            6.884667       0.657396       2.277945                    0.997791      26.643844      68.721033       0.735807       0.352998      -1.147073       0.003809       0.007245      -0.014156       0.016352      -0.056860      -0.004748      -0.030325       0.003252       0.119809      -0.082109       0.023234       0.058876              8.685471       7.223223      -1.903730       2.630961       8.629162      -3.648000      10.204029           0.054874
          178              O       1.332080       6.563871      11.160480      -0.651261      44.406702 0.64438966E+03  0.16194448E+05                                 9.937850                            7.889779       0.231748       2.106942                    0.995808      29.001842      77.726893       0.672785       0.362253      -1.137404       0.048103      -0.062426       0.039152       0.087999      -0.035044      -0.017923       0.031110       0.071627       0.112811      -0.073599       0.008556       0.065043             11.474106      11.833854      -1.275633       6.583324       6.510425      -1.481894      16.078039           0.008911

******************************************************
Auxiliary information for the entire system
The total spin magnetic moment of the unit cell is   5.999467
The total net atomic charge of the unit cell is   0.000006
Accuracy of reproducing the electrostatic potential in the unit cell:
  The inner radius (bohr) =    5.0000
  The outer radius (bohr) =   12.0000
  Valid grid points have density less than (e/(bohr^3)) =    0.0001
  The number of valid grid points were=        57894
  The rms potential error without charges in kcal/mol is=      6.55533
  The rms potential error with partial charges in kcal/mol is=      0.66671
  The RRMSE value at monopole order=      0.10171
  The rms potential error with partial charges and cloud penetration in kcal/mol is=      0.66070
  The RRMSE value at monopole order with cloud penetration is=      0.10079
  The rms potential error with partial charges and atomic dipoles in kcal/mol is=      0.59507
  The RRMSE value at dipole order=      0.09078
  The rms potential error with partial charges, atomic dipoles and cloud penetration in kcal/mol is=      0.58643
  The RRMSE value at dipole order with cloud penetration=      0.08946

******************************************************
The electron densities and ab initio electrostatic potential were computed in VASP using the PBE functional and
projector augmented wave method. See the main text of the journal article for a description of computational details.
The atomic charges, dipoles, and quadrupoles were computed with the DDEC6 method as described in
(a) T. A. Manz and N. Gabaldon Limas, RSC Adv. 6 (2016) 47771-47801 DOI: 10.1039/c6ra04656h
(b) N. Gabaldon Limas and T. A. Manz, RSC Adv. 8 (2018) 2678-2707 DOI: 10.1039/c7ra11829e.
For each atom in the material, the electron cloud parameters were fit to the spherically averaged atom-in-material
electron density using radial positions for which this density was between 10^-4 and 10^-2 electrons per cubic bohr.
The polarizabilities, dispersion coefficients, and quantum Drude oscillator (QDO) parameters were fit using the MCLF method.
The magnetic structure of the system was optimized in VASP from the default ferromagnetic initial guess using spin polarization.
The atomic spin moments (ASMs) were computed on this optimized magnetic structure using the DDEC6 partition as inputs
to the method of T. A. Manz and D. S. Sholl, J. Chem. Theory Comput. 7 (2011) 4146-4164 DOI: 10.1021/ct200539n.
The RMSE and RRMSE were computed using a uniform grid with Ewald summation.
