# Supplementary material for: A collection of forcefield precursors for metal–organic frameworks
Source: RSC Adv. 2019 Nov 13;9(63):36492–507. doi: 10.1039/c9ra07327b (PMC9075174; doi:10.1039/c9ra07327b)
Supplement: RA-009-C9RA07327B-s4350 [file RA-009-C9RA07327B-s4350.xyz]

  192
jmolscript: load "" {1 1 1} spacegroup "x,y,z" unitcell [{     10.561700     0.000000     0.000000 }, {      0.000000    17.691000     0.000000 }, {      0.000000    -8.845500    15.320855 }]
Zn     9.319222     8.932009     1.087781     0.726465
Zn     5.798690     5.321541     7.041618     0.726971
Zn     2.278053    12.282950     7.191456     0.726850
Zn     4.038372    -0.086509    14.233074     0.726465
Zn     0.517840     3.523959     8.279237     0.726971
Zn     7.558903    -3.437450     8.129399     0.726850
H     10.287096     0.168064    14.076802     0.263192
H      1.768029     2.154764    10.605096     0.102748
H      8.974276     4.137040    10.376815     0.092972
H      8.444079     3.630193    12.541652     0.135311
H      1.331830     1.591305    12.785253     0.131353
H     10.464532     2.306022    14.914852     0.130708
H      8.941535     2.505930    14.608435     0.113410
H      8.165250     0.845630    12.955315     0.087839
H      7.813546    -1.385205    12.339417     0.068900
H      9.341824    -3.031353    13.039580     0.157858
H      8.369091    -2.566964    14.177919     0.156489
H      9.846673    -2.043311    14.147278     0.139885
H     -0.029573    -0.695256    12.002358     0.137838
H      9.377733    -0.144182    11.093831     0.148660
H      9.727326    -1.672684    11.078510     0.159854
H      6.766564     3.261336     8.136906     0.265360
H      8.809197    -0.738599     8.152227     0.104424
H      5.453745    -1.927434     6.549666     0.090763
H      4.923548     0.200793     5.906190     0.135639
H      8.372999     1.431202     7.550117     0.130443
H      6.944001     2.918130     5.866355     0.128985
H      5.421004     2.552811     5.846438     0.112432
H      4.644719     1.951317     8.110861     0.089066
H      4.293014     2.533351    10.350770     0.070949
H      5.821292     3.962784    11.426294     0.156339
H      4.848560     4.716421    10.454951     0.156791
H      6.326141     4.428057    10.016775     0.140633
H      7.011596     1.896475     9.921786     0.136410
H      5.857202     0.834131     9.898804     0.149822
H      6.206794     1.585114    11.230187     0.158442
H      3.245927    -3.429400     8.428002     0.261400
H      5.288560    -1.416165    11.884387     0.103556
H      1.933108    -2.209606    13.715229     0.092567
H      1.402911    -3.830986    12.193868     0.135312
H      4.852362    -3.022507    10.306339     0.131920
H      3.423364    -5.224152     9.860502     0.131503
H      1.900367    -5.058741    10.186836     0.114282
H      1.124082    -2.796947     9.575534     0.087009
H      0.772377    -1.148146     7.951524     0.070394
H      2.300655    -0.931431     6.175837     0.157841
H      1.327923    -2.149456     6.008839     0.156141
H      2.805504    -2.384747     6.477657     0.137524
H      3.490959    -1.201219     8.717566     0.138461
H      2.336565    -0.689949     9.649074     0.151925
H      2.686157     0.087570     8.333013     0.160346
H      5.006246     8.677436     1.244053     0.263192
H      7.048879     6.690736     4.715759     0.102748
H      3.693426     4.708460     4.944040     0.092972
H      3.163229     5.215307     2.779203     0.135311
H      6.612680     7.254195     2.535602     0.131353
H      5.183682     6.539478     0.406003     0.130708
H      3.660685     6.339570     0.712420     0.113410
H      2.884400     7.999870     2.365540     0.087839
H      2.532696    10.230705     2.981438     0.068900
H      4.060974    11.876853     2.281275     0.157858
H      3.088241    11.412464     1.142936     0.156489
H      4.565823    10.888811     1.173577     0.139885
H      5.251277     9.540756     3.318497     0.137838
H      4.096883     8.989682     4.227024     0.148660
H      4.446476    10.518184     4.242345     0.159854
H      1.485714     5.584164     7.183949     0.265360
H      3.528347     9.584099     7.168628     0.104424
H      0.172895    10.772934     8.771189     0.090763
H     10.204398     8.644707     9.414665     0.135639
H      3.092149     7.414298     7.770738     0.130443
H      1.663151     5.927370     9.454500     0.128986
H      0.140154     6.292689     9.474417     0.112432
H      9.925569     6.894183     7.209994     0.089066
H      9.573864     6.312149     4.970085     0.070949
H      0.540442     4.882716     3.894561     0.156339
H     10.129410     4.129079     4.865904     0.156792
H      1.045291     4.417443     5.304080     0.140633
H      1.730746     6.949025     5.399069     0.136410
H      0.576352     8.011369     5.422051     0.149822
H      0.925944     7.260386     4.090668     0.158442
H      8.526777    12.274900     6.892853     0.261400
H      0.007710    10.261665     3.436468     0.103556
H      7.213958    11.055106     1.605626     0.092567
H      6.683761    12.676486     3.126987     0.135312
H     10.133212    11.868007     5.014516     0.131920
H      8.704214    14.069652     5.460353     0.131503
H      7.181217    13.904241     5.134019     0.114282
H      6.404932    11.642447     5.745321     0.087008
H      6.053227     9.993646     7.369331     0.070394
H      7.581505     9.776931     9.145018     0.157841
H      6.608773    10.994957     9.312016     0.156141
H      8.086354    11.230247     8.843198     0.137524
H      8.771809    10.046719     6.603289     0.138461
H      7.617415     9.535449     5.671781     0.151925
H      7.967007     8.757930     6.987842     0.160346
C      0.976957     2.444896    10.997310     0.100999
C      9.562563     3.609849    10.867082     0.089529
C      9.234094     3.309102    12.169355    -0.206105
C     10.090648     2.523621    12.923141     0.162406
C      0.718196     2.101691    12.308775    -0.178990
C      9.748449     2.055694    14.312743    -0.136888
C      7.149215    -0.085801    14.491997     0.600624
C      8.383877     0.127464    13.583623    -0.072087
C      8.660594    -1.130455    12.762272     0.106316
C      9.093624    -2.298945    13.609515    -0.507098
C      9.669236    -0.888088    11.628529    -0.507218
C      8.018126    -0.543998     7.704858     0.102670
C      6.042032    -1.239255     6.761093     0.089333
C      5.713563     0.038920     6.370412    -0.205072
C      6.570117     1.084458     6.673764     0.162082
C      7.759364     0.763367     7.346350    -0.180706
C      6.227918     2.521852     6.384200    -0.131075
C      3.628683     3.747838     8.149163     0.601785
C      4.863346     2.854531     8.418657    -0.073354
C      5.140063     2.772180     9.918722     0.102507
C      5.573092     4.090159    10.507042    -0.506387
C      6.148705     1.669146    10.275697    -0.504275
C      4.497489    -1.900898    11.939542     0.102177
C      2.521395    -2.370594    13.013534     0.085058
C      2.192926    -3.348022    12.101943    -0.203657
C      3.049480    -3.608079    11.044804     0.159281
C      4.238727    -2.865057    10.986585    -0.179835
C      2.707281    -4.577546     9.944767    -0.137483
C      0.108046    -3.662037     8.000550     0.599136
C      1.342709    -2.981995     8.639430    -0.071482
C      1.619425    -1.641725     7.960716     0.103352
C      2.052455    -1.791214     6.525152    -0.504201
C      2.628068    -0.781058     8.737484    -0.511382
C      6.257807     6.400604     4.323545     0.100999
C      4.281713     5.235651     4.453773     0.089530
C      3.953244     5.536398     3.151500    -0.206105
C      4.809798     6.321879     2.397714     0.162406
C      5.999046     6.743809     3.012080    -0.178990
C      4.467599     6.789806     1.008112    -0.136888
C      1.868365     8.931301     0.828858     0.600624
C      3.103027     8.718036     1.737232    -0.072087
C      3.379744     9.975955     2.558583     0.106316
C      3.812774    11.144445     1.711340    -0.507099
C      4.388386     9.733588     3.692326    -0.507218
C      2.737276     9.389498     7.615997     0.102670
C      0.761182    10.084755     8.559762     0.089333
C      0.432713     8.806580     8.950443    -0.205072
C      1.289267     7.761042     8.647091     0.162082
C      2.478514     8.082133     7.974505    -0.180706
C      0.947068     6.323648     8.936655    -0.131075
C      8.909533     5.097662     7.171692     0.601785
C     10.144196     5.990969     6.902198    -0.073354
C     10.420913     6.073320     5.402133     0.102507
C      0.292242     4.755341     4.813813    -0.506387
C      0.867855     7.176354     5.045158    -0.504275
C      9.778339    10.746398     3.381313     0.102177
C      7.802245    11.216094     2.307321     0.085058
C      7.473776    12.193522     3.218912    -0.203657
C      8.330330    12.453579     4.276051     0.159281
C      9.519577    11.710557     4.334270    -0.179835
C      7.988131    13.423046     5.376088    -0.137483
C      5.388896    12.507537     7.320305     0.599136
C      6.623559    11.827495     6.681425    -0.071482
C      6.900275    10.487225     7.360139     0.103352
C      7.333305    10.636714     8.795703    -0.504201
C      7.908918     9.626558     6.583371    -0.511382
N      0.115123     3.187034    10.266505    -0.209506
N      9.539327     0.580353    14.391339    -0.332818
N      7.156291    -1.547963     7.427551    -0.210062
N      6.018796     3.327589     7.622585    -0.337773
N      3.635654    -1.639071    12.947655    -0.206184
N      2.498159    -3.907942     8.627786    -0.330267
N      5.395973     5.658466     5.054350    -0.209506
N      4.258477     8.265147     0.929516    -0.332818
N      1.875441    10.393463     7.893304    -0.210062
N      0.737946     5.517911     7.698270    -0.337773
N      8.916504    10.484571     2.373200    -0.206184
N      7.779009    12.753442     6.693069    -0.330267
Cl     9.306759     6.891618     2.008104    -0.544190
Cl     5.786227     7.138761     8.348487    -0.544463
Cl     2.265590    12.506122     4.964263    -0.544926
Cl     4.025909     1.953882    13.312751    -0.544190
Cl     0.505377     1.706739     6.972368    -0.544463
Cl     7.546440    -3.660622    10.356592    -0.544927
O      7.266450     8.875575     0.404777    -0.552714
O      6.088820    -0.343736    13.881920    -0.565940
O      3.745918     4.758260     7.431994    -0.553091
O      2.568289     3.348464     8.677579    -0.565881
O      0.225281    12.902665     7.484084    -0.552119
O      9.609352    -3.004728     8.082211    -0.564005
O      1.985600    -0.030075    14.916078    -0.552714
O      0.807970     9.189236     1.438935    -0.565940
O      9.026768     4.087240     7.888861    -0.553091
O      7.849139     5.497036     6.643276    -0.565881
O      5.506131    -4.057165     7.836771    -0.552119
O      4.328502    11.850228     7.238644    -0.564005

The following XYZ coordinates are in angstroms. Other properties are in atomic units.
The sperically averaged electron density of each atom fit to a function of the form exp(a - br)
eigen_1, eigen_2 and eigen_3 are the three eigenvalues of traceless quadrupole moment tensor
  atom number  atomic symbol              X              Y              Z     net charge C6 coefficient C8 coefficient C10 coefficient fluctuating dipole atomic polarizability isotropic forcefield polarizability              a              b squared Pearson coefficient          <r^3>          <r^4>         wp_QDO          m_QDO          q_QDO       dipole_x       dipole_y       dipole_z         dipole            Qxy            Qxz            Qyz     Q(x^2-y^2)  Q(3z^2 - R^2)        eigen_1        eigen_2        eigen_3 static polarizability      alpha(xx)      alpha(xy)      alpha(xz)      alpha(yy)      alpha(yz)      alpha(zz) atomic spin moment
            1             Zn       9.319222       8.932009       1.087781       0.726465     103.650985 0.21992609E+04  0.72979574E+05                                18.387336                           15.669146       0.333826       1.936249                    0.996473      50.115291     140.408480       0.440896       0.418644      -1.129228       0.015160      -0.041709       0.025725       0.051296       0.015756       0.043900      -0.004173       0.090375      -0.136940      -0.062718      -0.022001       0.084719             22.224903      24.020958       0.227278       1.748124      14.541779       0.469874      28.111973          -0.000001
            2             Zn       5.798690       5.321541       7.041618       0.726971     103.660301 0.21994814E+04  0.72995704E+05                                18.398481                           15.678243       0.329805       1.934811                    0.996331      50.132768     140.509847       0.440376       0.419089      -1.128821       0.015302       0.043694       0.023962       0.052129       0.030703      -0.035628       0.011583       0.103034      -0.095174      -0.062255      -0.022242       0.084497             22.239928      24.031350       1.399215      -1.070527      24.332524      -6.121583      18.355909          -0.000001
            3             Zn       2.278053      12.282950       7.191456       0.726850     103.726712 0.22012225E+04  0.73076321E+05                                18.422502                           15.697947       0.320785       1.932067                    0.996517      50.157446     140.653654       0.439481       0.419810      -1.128206       0.015388      -0.001569      -0.050507       0.052822      -0.045891      -0.007538      -0.008661       0.110487      -0.073027      -0.062648      -0.021501       0.084149             22.268379      24.052670      -1.626285      -0.675399      25.189208       5.653156      17.563260          -0.000001
            4             Zn       4.038372      -0.086509      14.233074       0.726465     103.650986 0.21992609E+04  0.72979575E+05                                18.387336                           15.669146       0.333826       1.936249                    0.996473      50.115291     140.408480       0.440896       0.418644      -1.129228       0.015160       0.041709      -0.025725       0.051296      -0.015756      -0.043900      -0.004173       0.090375      -0.136940      -0.062718      -0.022001       0.084719             22.224903      24.020958      -0.227278      -1.748123      14.541779       0.469874      28.111973          -0.000001
            5             Zn       0.517840       3.523959       8.279237       0.726971     103.660304 0.21994815E+04  0.72995707E+05                                18.398481                           15.678243       0.329805       1.934811                    0.996331      50.132769     140.509849       0.440376       0.419089      -1.128821       0.015302      -0.043694      -0.023962       0.052129      -0.030703       0.035628       0.011583       0.103034      -0.095175      -0.062255      -0.022242       0.084497             22.239928      24.031350      -1.399215       1.070527      24.332524      -6.121583      18.355909          -0.000001
            6             Zn       7.558903      -3.437450       8.129399       0.726850     103.726713 0.22012225E+04  0.73076322E+05                                18.422501                           15.697947       0.320785       1.932067                    0.996517      50.157446     140.653653       0.439481       0.419810      -1.128206       0.015388       0.001569       0.050507       0.052822       0.045891       0.007538      -0.008661       0.110487      -0.073027      -0.062648      -0.021501       0.084149             22.268379      24.052670       1.626285       0.675400      25.189208       5.653155      17.563260          -0.000001
            7              H      10.287096       0.168064      14.076802       0.263192       0.604734 0.42112328E+01  0.36493095E+02                                 1.352892                            1.338225      -1.327816       2.318636                    0.996498       3.210939       9.488500       0.443225       1.594704      -0.647484       0.025323      -0.015482      -0.016186       0.033807       0.000091      -0.002850       0.007723      -0.007753      -0.032802      -0.014018       0.002001       0.012017              1.380079       1.568015      -0.112989      -0.015973       1.289153       0.065292       1.283070           0.000001
            8              H       1.768029       2.154764      10.605096       0.102748       1.047271 0.72649819E+01  0.70452973E+02                                 1.773023                            1.625178      -1.185329       2.316299                    0.995551       3.713884      10.740895       0.463279       1.363323      -0.689592       0.041576      -0.015951      -0.015372       0.047110      -0.013023      -0.001115      -0.000236       0.008673      -0.007174      -0.012600      -0.002355       0.014956              1.867183       2.350344      -0.193359      -0.529104       1.492189      -0.003706       1.759017          -0.000001
            9              H       8.974276       4.137040      10.376815       0.092972       1.218304 0.86296203E+01  0.86253892E+02                                 1.876558                            1.709086      -1.030714       2.380152                    0.997537       3.616144      10.182029       0.482783       1.269309      -0.711078      -0.031807       0.024930      -0.019715       0.044965      -0.013431      -0.003385      -0.004792       0.006664      -0.006915      -0.015324       0.000328       0.014996              1.996426       2.046715      -0.369526       0.430761       1.872051      -0.564274       2.070512          -0.000001
           10              H       8.444079       3.630193      12.541652       0.135311       1.065177 0.78537386E+01  0.75763203E+02                                 1.651606                            1.587948      -0.832163       2.497673                    0.999700       3.158073       8.402334       0.527347       1.204003      -0.729170      -0.030010       0.012216       0.013409       0.035066      -0.010586      -0.005553      -0.003843       0.008843       0.015631      -0.015961       0.005427       0.010534              1.654032       1.940128      -0.226576      -0.210165       1.426983       0.000428       1.594984          -0.000001
           11              H       1.331830       1.591305      12.785253       0.131353       1.003321 0.72655974E+01  0.71046840E+02                                 1.768771                            1.661609      -1.428580       2.208136                    0.992923       3.882256      11.583989       0.439557       1.425009      -0.676376       0.022901      -0.017260       0.018730       0.034251      -0.009389      -0.004918      -0.003900       0.002307       0.018749      -0.014435       0.005846       0.008589              1.839045       1.960427      -0.314637       0.329869       1.643954      -0.384067       1.912754          -0.000000
           12              H      10.464532       2.306022      14.914852       0.130708       1.160784 0.88287706E+01  0.88457822E+02                                 1.822531                            1.734146      -0.796472       2.511543                    0.998953       3.366289       9.388572       0.478594       1.277328      -0.712298       0.031534       0.010508       0.019849       0.038714       0.005639       0.009480       0.007987      -0.002445      -0.019761      -0.013617      -0.002159       0.015776              1.890328       2.014739       0.130146       0.506850       1.477730       0.099979       2.178516          -0.000000
           13              H       8.941535       2.505930      14.608435       0.113410       1.148245 0.90633078E+01  0.91309505E+02                                 1.793561                            1.744106      -0.860941       2.470870                    0.997767       3.465653       9.659372       0.483044       1.258607      -0.715679      -0.029445       0.015378       0.006965       0.033941      -0.001811      -0.003268       0.001252      -0.003636      -0.035572      -0.012539       0.003747       0.008792              1.823134       2.010348      -0.228038      -0.317569       1.576117       0.095672       1.882935          -0.000001
           14              H       8.165250       0.845630      12.955315       0.087839       1.044167 0.84237512E+01  0.84682317E+02                                 1.760935                            1.739935      -1.223615       2.283959                    0.993483       3.965742      11.638396       0.452092       1.347695      -0.692292      -0.008455       0.023719      -0.026162       0.036311      -0.002037       0.008827       0.002884      -0.003936       0.005285      -0.010643       0.001910       0.008733              1.792193       1.636533      -0.011869       0.095506       1.840191      -0.354694       1.899854           0.000000
           15              H       7.813546      -1.385205      12.339417       0.068900       1.090702 0.85656714E+01  0.86142042E+02                                 1.786260                            1.734039      -1.086109       2.339464                    0.993835       3.942698      11.430474       0.462663       1.316398      -0.699017      -0.033665      -0.019379      -0.020794       0.044060       0.004137       0.005706      -0.005036       0.003232      -0.009471      -0.010498       0.003674       0.006823              1.834876       2.277709       0.168318       0.300980       1.493209       0.148426       1.733710          -0.000000
           16              H       9.341824      -3.031353      13.039580       0.157858       1.121539 0.84142042E+01  0.83285354E+02                                 1.776533                            1.690124      -0.907828       2.459776                    0.999125       3.301960       9.149308       0.486066       1.273078      -0.712988      -0.000943      -0.005562      -0.011973       0.013236      -0.002256      -0.000542      -0.003844      -0.003508       0.001437      -0.004459      -0.000685       0.005144              1.806192       1.549710      -0.227576      -0.212226       1.978071       0.493082       1.890794          -0.000001
           17              H       8.369091      -2.566964      14.177919       0.156489       1.188967 0.91869796E+01  0.93181857E+02                                 1.869217                            1.783256      -1.016455       2.411351                    0.998139       3.394965       9.598996       0.465223       1.298034      -0.707801      -0.016400      -0.002251       0.003892       0.017005       0.001045      -0.003369      -0.000851       0.007884      -0.023103      -0.008448      -0.000209       0.008658              1.910269       2.179953       0.184938      -0.568326       1.546282      -0.168304       2.004572          -0.000000
           18              H       9.846673      -2.043311      14.147278       0.139885       1.117481 0.87325673E+01  0.88581768E+02                                 1.855891                            1.783973      -1.233388       2.293117                    0.995141       3.772799      11.122691       0.441812       1.366676      -0.689866       0.008462       0.009032       0.004015       0.013011       0.001841       0.003379       0.000269      -0.001632      -0.021772      -0.008292       0.002282       0.006010              1.892607       2.197785       0.185795       0.450525       1.570498       0.170311       1.909538          -0.000000
           19              H      -0.029573      -0.695256      12.002358       0.137838       0.912056 0.69268201E+01  0.66332495E+02                                 1.618287                            1.587930      -1.004608       2.399660                    0.997122       3.593189      10.303510       0.468548       1.365086      -0.689842       0.007474      -0.000233       0.010452       0.012851       0.004405       0.002551      -0.000543       0.011374       0.016575      -0.010074       0.002727       0.007346              1.640745       2.025673       0.118275       0.217369       1.376140       0.098248       1.520422          -0.000000
           20              H       9.377733      -0.144182      11.093831       0.148660       0.857260 0.63661878E+01  0.59242030E+02                                 1.516376                            1.494806      -0.750288       2.529879                    0.999708       3.289013       9.070709       0.500074       1.316199      -0.701435      -0.012086       0.009099      -0.007115       0.016718      -0.004671      -0.000821      -0.004275       0.003779      -0.000343      -0.007291       0.001529       0.005762              1.521574       1.353213      -0.171047       0.111248       1.646571      -0.282910       1.564936          -0.000000
           21              H       9.727326      -1.672684      11.078510       0.159854       0.925326 0.67265163E+01  0.64314219E+02                                 1.673688                            1.594189      -1.175010       2.334086                    0.996417       3.601905      10.517183       0.452135       1.416840      -0.679515      -0.005390      -0.013618      -0.007206       0.016323       0.000388      -0.004991      -0.000005      -0.003040       0.010610      -0.005942      -0.000233       0.006176              1.727871       1.429404      -0.106347      -0.117419       1.880305       0.535925       1.873904          -0.000001
           22              H       6.766564       3.261336       8.136906       0.265360       0.602337 0.41949601E+01  0.36352780E+02                                 1.354611                            1.339941      -1.351506       2.309508                    0.996238       3.216842       9.536736       0.440374       1.604999      -0.645806       0.024181      -0.005995       0.021113       0.032656      -0.002619       0.001281       0.004772       0.014795       0.032946      -0.014297       0.002336       0.011960              1.381895       1.569979       0.042758       0.105733       1.229738      -0.030134       1.345970           0.000001
           23              H       8.809197      -0.738599       8.152227       0.104424       1.044215 0.72393219E+01  0.70159453E+02                                 1.771479                            1.623741      -1.190131       2.315258                    0.995464       3.708981      10.731990       0.462755       1.365736      -0.689117       0.040568      -0.005260       0.021627       0.046273       0.005665       0.012185      -0.000078       0.008508      -0.009414      -0.012810      -0.002705       0.015515              1.865527       2.348401      -0.361302       0.431696       1.693769      -0.113658       1.554412          -0.000001
           24              H       5.453745      -1.927434       6.549666       0.090763       1.218866 0.86310163E+01  0.86201628E+02                                 1.870397                            1.704107      -1.008652       2.388690                    0.997800       3.615476      10.149407       0.486059       1.261720      -0.712721      -0.032288      -0.030409      -0.012216       0.046005       0.003774       0.013340       0.002432       0.002988      -0.019533      -0.015360       0.000252       0.015108              1.989428       2.039596       0.554480       0.104025       2.499517       0.195079       1.429169          -0.000001
           25              H       4.923548       0.200793       5.906190       0.135639       1.063128 0.78339489E+01  0.75517706E+02                                 1.648636                            1.585218      -0.828002       2.499448                    0.999709       3.156009       8.391290       0.528213       1.202898      -0.729404      -0.029970       0.005625      -0.016957       0.034891       0.000332       0.011967      -0.003422      -0.004222      -0.022831      -0.016210       0.005683       0.010526              1.651054       1.936304      -0.068446       0.300399       1.549969      -0.072705       1.466889          -0.000001
           26              H       8.372999       1.431202       7.550117       0.130443       0.999261 0.72355443E+01  0.70738860E+02                                 1.770927                            1.663676      -1.411816       2.215407                    0.992998       3.884209      11.620383       0.436739       1.434490      -0.674691       0.023769       0.025399       0.005774       0.035262       0.000401       0.010454      -0.002724      -0.009090      -0.014567      -0.014282       0.005652       0.008630              1.841309       1.962944       0.443265       0.107674       2.180818       0.075632       1.380165          -0.000000
           27              H       6.944001       2.918130       5.866355       0.128985       1.169430 0.89089059E+01  0.89459916E+02                                 1.831210                            1.741694      -0.799659       2.508952                    0.998875       3.378942       9.433453       0.477696       1.276881      -0.712382       0.032459       0.013219      -0.018989       0.039861       0.004649      -0.009802       0.000926       0.012635       0.026068      -0.013106      -0.002735       0.015841              1.899751       2.025263       0.377092      -0.369426       1.926326      -0.356358       1.747665          -0.000000
           28              H       5.421004       2.552811       5.846438       0.112432       1.150851 0.90879283E+01  0.91617304E+02                                 1.796218                            1.746429      -0.854192       2.472708                    0.997867       3.469024       9.671109       0.482753       1.258544      -0.715706      -0.029529      -0.001411      -0.016587       0.033898      -0.002086       0.003206       0.007903       0.012822       0.011839      -0.012871       0.004065       0.008806              1.825898       2.014377      -0.161365       0.357596       1.725332      -0.180970       1.737986          -0.000001
           29              H       4.644719       1.951317       8.110861       0.089066       1.045103 0.84397147E+01  0.84937278E+02                                 1.766352                            1.745073      -1.239912       2.276719                    0.993268       3.976783      11.701721       0.449785       1.353102      -0.691157      -0.007081      -0.034352      -0.007338       0.035834       0.009039      -0.002586      -0.001852      -0.000933       0.011000      -0.010910       0.001871       0.009040              1.797870       1.641582       0.089076      -0.037711       2.199719       0.152180       1.552307           0.000000
           30              H       4.293014       2.533351      10.350770       0.070949       1.087841 0.85384142E+01  0.85800278E+02                                 1.783095                            1.731270      -1.078780       2.342591                    0.993923       3.935372      11.405063       0.463032       1.316387      -0.699013      -0.032840      -0.008382       0.027057       0.043368       0.002907      -0.006354       0.003991       0.000956      -0.017812      -0.010919       0.004047       0.006873              1.831489       2.272703       0.175676      -0.295076       1.542670      -0.177674       1.679094          -0.000000
           31              H       5.821292       3.962784      11.426294       0.156339       1.125960 0.84540180E+01  0.83765338E+02                                 1.779997                            1.693127      -0.901728       2.461681                    0.999122       3.308798       9.168342       0.486136       1.271590      -0.713306      -0.001283      -0.007940       0.011511       0.014043       0.001208       0.002388       0.002490      -0.006112      -0.006624      -0.004601      -0.000938       0.005539              1.809830       1.552534      -0.070296       0.304500       1.488044      -0.209372       2.388913          -0.000001
           32              H       4.848560       4.716421      10.454951       0.156791       1.188976 0.91876574E+01  0.93209795E+02                                 1.871279                            1.784986      -1.017456       2.410732                    0.998005       3.393425       9.602234       0.464252       1.300457      -0.707325      -0.016680       0.004069      -0.000388       0.017174      -0.003359      -0.000073       0.004008       0.012915      -0.008085      -0.008532      -0.000194       0.008727              1.912514       2.182678      -0.586046       0.124468       2.038365      -0.114666       1.516498          -0.000000
           33              H       6.326141       4.428057      10.016775       0.140633       1.113320 0.86910182E+01  0.88056084E+02                                 1.851768                            1.780160      -1.234877       2.292947                    0.995162       3.762926      11.087369       0.442118       1.367348      -0.689775       0.007844      -0.000861      -0.009509       0.012357       0.002198      -0.003266       0.004842       0.007198       0.004062      -0.008209       0.002452       0.005757              1.888325       2.192598       0.296198      -0.385231       1.673456      -0.231180       1.798922          -0.000000
           34              H       7.011596       1.896475       9.921786       0.136410       0.916046 0.69687719E+01  0.66865917E+02                                 1.625936                            1.595065      -1.012225       2.395552                    0.997179       3.609629      10.376499       0.466258       1.369088      -0.689019       0.008211       0.009384      -0.005265       0.013535       0.000026      -0.004915      -0.005585       0.000452      -0.015121      -0.009607       0.002516       0.007091              1.648692       2.037035       0.130156      -0.212904       1.405130      -0.112506       1.503910          -0.000000
           35              H       5.857202       0.834131       9.898804       0.149822       0.856627 0.63625775E+01  0.59225878E+02                                 1.518321                            1.496549      -0.756647       2.527479                    0.999623       3.291298       9.091298       0.498480       1.320018      -0.700621      -0.010727      -0.009891      -0.003999       0.015129       0.002417       0.004440       0.001652      -0.001934      -0.014582      -0.007163       0.000673       0.006490              1.523588       1.354840       0.182655       0.092785       1.833353       0.177270       1.382572          -0.000000
           36              H       6.206794       1.585114      11.230187       0.158442       0.930355 0.67663433E+01  0.64740762E+02                                 1.674175                            1.594422      -1.157639       2.340128                    0.996637       3.604308      10.501507       0.454358       1.408912      -0.680992      -0.005154       0.000652       0.015698       0.016536      -0.004476       0.002404      -0.001682      -0.006256       0.003869      -0.006366       0.000137       0.006230              1.728486       1.429421      -0.048470       0.150601       1.411452      -0.265479       2.344583          -0.000001
           37              H       3.245927      -3.429400       8.428002       0.261400       0.605537 0.42190921E+01  0.36583452E+02                                 1.355054                            1.340283      -1.330916       2.316821                    0.996488       3.216661       9.512721       0.442420       1.596634      -0.647196       0.025604       0.021479      -0.005633       0.033891       0.002380       0.001685      -0.012494       0.000359      -0.008400      -0.013959       0.002042       0.011916              1.382317       1.570998       0.070752      -0.090206       1.343179      -0.035424       1.232776           0.000001
           38              H       5.288560      -1.416165      11.884387       0.103556       1.044597 0.72428269E+01  0.70200929E+02                                 1.771914                            1.624173      -1.190442       2.315146                    0.995445       3.710173      10.735520       0.462683       1.365802      -0.689118       0.040654       0.021854      -0.006660       0.046634       0.007119      -0.010361       0.000146       0.008947      -0.009431      -0.011973      -0.002842       0.014816              1.866002       2.348796       0.554505       0.097030       1.688115       0.117240       1.561094          -0.000001
           39              H       1.933108      -2.209606      13.715229       0.092567       1.217441 0.86227319E+01  0.86148330E+02                                 1.873623                            1.706848      -1.028979       2.380660                    0.997602       3.615861      10.171538       0.483869       1.266999      -0.711563      -0.031617       0.004535       0.031134       0.044604       0.009821      -0.010142       0.002323       0.012017       0.006702      -0.015738       0.000202       0.015535              1.993047       2.043203      -0.187595      -0.533432       1.530299       0.366982       2.405638          -0.000001
           40              H       1.402911      -3.830986      12.193868       0.135312       1.064154 0.78435560E+01  0.75641217E+02                                 1.650721                            1.587037      -0.831411       2.498783                    0.999703       3.156384       8.396805       0.527434       1.204182      -0.729135      -0.030147      -0.017568       0.004108       0.035133       0.010189      -0.006119       0.007365       0.003278      -0.000607      -0.016016       0.005592       0.010424              1.653168       1.939211       0.295299      -0.091056       1.552563       0.072371       1.467730          -0.000001
           41              H       4.852362      -3.022507      10.306339       0.131920       0.998757 0.72305638E+01  0.70675760E+02                                 1.769873                            1.662687      -1.429930       2.208529                    0.992842       3.881627      11.610273       0.437047       1.433772      -0.674797       0.023415      -0.007758      -0.024202       0.034557       0.008924      -0.005568       0.006413      -0.002939       0.004961      -0.014307       0.005585       0.008722              1.840193       1.961744      -0.128402      -0.437548       1.513936       0.308644       2.044898          -0.000000
           42              H       3.423364      -5.224152       9.860502       0.131503       1.155897 0.87837927E+01  0.87889790E+02                                 1.816725                            1.729226      -0.795081       2.512673                    0.999046       3.360280       9.363791       0.479509       1.276594      -0.712442       0.031670      -0.022638      -0.001109       0.038945      -0.010821       0.000782      -0.009120      -0.001163      -0.015329      -0.013393      -0.002593       0.015985              1.883991       2.007049      -0.500610      -0.139718       2.082861       0.252022       1.562062          -0.000000
           43              H       1.900367      -5.058741      10.186836       0.114282       1.140593 0.89860277E+01  0.90321439E+02                                 1.784057                            1.735450      -0.779753       2.507014                    0.998748       3.454844       9.612571       0.484836       1.256862      -0.716053      -0.028912      -0.013503       0.009718       0.033356       0.004060       0.000082      -0.009479       0.010218       0.005354      -0.013042       0.003824       0.009217              1.813233       1.998400       0.385137      -0.038315       1.878886       0.084327       1.562414          -0.000001
           44              H       1.124082      -2.796947       9.575534       0.087009       1.046969 0.84518430E+01  0.85027479E+02                                 1.763125                            1.742025      -1.223255       2.283672                    0.993490       3.972347      11.658507       0.452178       1.346445      -0.692518      -0.006805       0.010703       0.034027       0.036314      -0.007176      -0.007014      -0.001170      -0.006762      -0.003651      -0.011609       0.002127       0.009482              1.794435       1.638519      -0.076847      -0.058174       1.579439       0.203527       2.165346           0.000000
           45              H       0.772377      -1.148146       7.951524       0.070394       1.089231 0.85550773E+01  0.86037838E+02                                 1.787064                            1.734899      -1.094113       2.336494                    0.993802       3.943216      11.444706       0.461620       1.319337      -0.698393      -0.033020       0.027736      -0.007002       0.043688      -0.007062       0.000005       0.001453       0.010163       0.011987      -0.010811       0.003953       0.006858              1.835694       2.278589      -0.344723      -0.004773       1.802978       0.029943       1.425516          -0.000000
           46              H       2.300655      -0.931431       6.175837       0.157841       1.125723 0.84527297E+01  0.83771986E+02                                 1.781881                            1.694695      -0.910635       2.457888                    0.999093       3.307109       9.172806       0.485050       1.274141      -0.712757      -0.000589       0.012800       0.000760       0.012836       0.001473      -0.001857       0.001418       0.000947       0.013342      -0.004349      -0.000741       0.005091              1.811838       1.553692       0.299289      -0.091523       2.348649      -0.286023       1.533174          -0.000001
           47              H       1.327923      -2.149456       6.008839       0.156141       1.193148 0.92239929E+01  0.93634574E+02                                 1.872057                            1.785557      -1.000659       2.416318                    0.998189       3.399438       9.609982       0.465510       1.296164      -0.708183      -0.016344      -0.003502      -0.002989       0.016980       0.002025       0.002957      -0.002905       0.015198      -0.002341      -0.008858      -0.000113       0.008971              1.913344       2.184130       0.401219       0.445883       1.746746       0.283539       1.809155          -0.000000
           48              H       2.805504      -2.384747       6.477657       0.137524       1.121618 0.87702105E+01  0.89045818E+02                                 1.859661                            1.787189      -1.231888       2.292961                    0.995127       3.778191      11.138209       0.441713       1.365722      -0.690092       0.008992      -0.008255       0.005059       0.013213      -0.003925       0.000477      -0.005351       0.007087       0.003197      -0.008311       0.001733       0.006578              1.896611       2.202915      -0.485433      -0.064514       1.976841       0.061756       1.510078          -0.000000
           49              H       3.490959      -1.201219       8.717566       0.138461       0.909128 0.69026938E+01  0.66076750E+02                                 1.618400                            1.588081      -1.009996       2.398235                    0.997234       3.592645      10.316808       0.467001       1.370119      -0.688864       0.007796      -0.009412      -0.005418       0.013369      -0.003874       0.002392       0.006222       0.000901      -0.012718      -0.009581       0.002723       0.006859              1.640854       2.025693      -0.247240      -0.006021       1.569635       0.013262       1.327234           0.000000
           50              H       2.336565      -0.689949       9.649074       0.151925       0.851211 0.63128666E+01  0.58655112E+02                                 1.512881                            1.491525      -0.755870       2.530061                    0.999720       3.279419       9.053726       0.498840       1.321496      -0.700340      -0.011484       0.001152       0.009736       0.015100       0.002826      -0.003899       0.003020       0.005650       0.008289      -0.007313       0.001227       0.006086              1.518015       1.350372      -0.010769      -0.202960       1.337510       0.105618       1.866163          -0.000000
           51              H       2.686157       0.087570       8.333013       0.160346       0.924672 0.67226306E+01  0.64284900E+02                                 1.674692                            1.595110      -1.182556       2.331756                    0.996324       3.604457      10.534436       0.451298       1.419297      -0.679039      -0.005449       0.012814      -0.008048       0.016084       0.004395       0.002559       0.001392      -0.005947       0.001337      -0.005969      -0.000189       0.006159              1.728975       1.430339       0.155058      -0.033372       2.341380      -0.270694       1.415206          -0.000001
           52              H       5.006246       8.677436       1.244053       0.263192       0.604734 0.42112328E+01  0.36493095E+02                                 1.352892                            1.338225      -1.327816       2.318636                    0.996498       3.210939       9.488500       0.443225       1.594704      -0.647484       0.025323       0.015482       0.016186       0.033807      -0.000091       0.002850       0.007723      -0.007753      -0.032802      -0.014018       0.002001       0.012017              1.380079       1.568015       0.112989       0.015973       1.289153       0.065292       1.283070           0.000001
           53              H       7.048879       6.690736       4.715759       0.102748       1.047271 0.72649819E+01  0.70452973E+02                                 1.773023                            1.625178      -1.185329       2.316299                    0.995551       3.713884      10.740895       0.463279       1.363323      -0.689592       0.041576       0.015951       0.015372       0.047110       0.013023       0.001115      -0.000236       0.008673      -0.007174      -0.012600      -0.002355       0.014956              1.867183       2.350344       0.193359       0.529104       1.492189      -0.003706       1.759017          -0.000001
           54              H       3.693426       4.708460       4.944040       0.092972       1.218305 0.86296243E+01  0.86253934E+02                                 1.876557                            1.709086      -1.030714       2.380152                    0.997537       3.616145      10.182029       0.482783       1.269308      -0.711078      -0.031807      -0.024930       0.019715       0.044965       0.013431       0.003385      -0.004792       0.006664      -0.006915      -0.015324       0.000328       0.014996              1.996425       2.046714       0.369526      -0.430761       1.872051      -0.564274       2.070511          -0.000001
           55              H       3.163229       5.215307       2.779203       0.135311       1.065177 0.78537373E+01  0.75763188E+02                                 1.651606                            1.587948      -0.832162       2.497673                    0.999700       3.158073       8.402334       0.527347       1.204003      -0.729170      -0.030010      -0.012216      -0.013409       0.035066       0.010586       0.005553      -0.003843       0.008843       0.015631      -0.015961       0.005427       0.010534              1.654032       1.940128       0.226576       0.210165       1.426983       0.000428       1.594984          -0.000001
           56              H       6.612680       7.254195       2.535602       0.131353       1.003321 0.72655974E+01  0.71046840E+02                                 1.768771                            1.661609      -1.428580       2.208136                    0.992923       3.882256      11.583989       0.439557       1.425009      -0.676376       0.022901       0.017260      -0.018730       0.034251       0.009389       0.004918      -0.003900       0.002307       0.018749      -0.014435       0.005846       0.008589              1.839045       1.960427       0.314637      -0.329869       1.643954      -0.384067       1.912754          -0.000000
           57              H       5.183682       6.539478       0.406003       0.130708       1.160784 0.88287690E+01  0.88457801E+02                                 1.822530                            1.734146      -0.796472       2.511543                    0.998953       3.366289       9.388571       0.478594       1.277328      -0.712298       0.031534      -0.010508      -0.019849       0.038714      -0.005639      -0.009480       0.007987      -0.002445      -0.019761      -0.013617      -0.002159       0.015776              1.890328       2.014738      -0.130146      -0.506850       1.477730       0.099979       2.178515          -0.000000
           58              H       3.660685       6.339570       0.712420       0.113410       1.148245 0.90633108E+01  0.91309534E+02                                 1.793561                            1.744105      -0.860941       2.470870                    0.997767       3.465654       9.659372       0.483044       1.258606      -0.715679      -0.029445      -0.015378      -0.006965       0.033941       0.001811       0.003268       0.001252      -0.003636      -0.035572      -0.012539       0.003747       0.008792              1.823133       2.010348       0.228038       0.317569       1.576117       0.095672       1.882934          -0.000001
           59              H       2.884400       7.999870       2.365540       0.087839       1.044168 0.84237574E+01  0.84682387E+02                                 1.760935                            1.739935      -1.223615       2.283959                    0.993483       3.965743      11.638396       0.452093       1.347694      -0.692293      -0.008455      -0.023719       0.026162       0.036311       0.002037      -0.008827       0.002884      -0.003936       0.005285      -0.010643       0.001910       0.008733              1.792193       1.636533       0.011869      -0.095506       1.840191      -0.354694       1.899854           0.000000
           60              H       2.532696      10.230705       2.981438       0.068900       1.090702 0.85656705E+01  0.86142034E+02                                 1.786260                            1.734039      -1.086109       2.339464                    0.993835       3.942698      11.430475       0.462663       1.316399      -0.699017      -0.033665       0.019379       0.020794       0.044060      -0.004137      -0.005706      -0.005036       0.003232      -0.009471      -0.010498       0.003674       0.006823              1.834876       2.277709      -0.168318      -0.300980       1.493209       0.148426       1.733710          -0.000000
           61              H       4.060974      11.876853       2.281275       0.157858       1.121539 0.84142042E+01  0.83285357E+02                                 1.776533                            1.690124      -0.907828       2.459776                    0.999125       3.301960       9.149309       0.486066       1.273079      -0.712988      -0.000943       0.005562       0.011973       0.013236       0.002256       0.000542      -0.003844      -0.003508       0.001437      -0.004459      -0.000685       0.005144              1.806192       1.549711       0.227576       0.212226       1.978071       0.493082       1.890794          -0.000001
           62              H       3.088241      11.412464       1.142936       0.156489       1.188967 0.91869780E+01  0.93181834E+02                                 1.869216                            1.783256      -1.016455       2.411352                    0.998139       3.394965       9.598995       0.465223       1.298034      -0.707801      -0.016400       0.002251      -0.003892       0.017005      -0.001045       0.003369      -0.000851       0.007884      -0.023103      -0.008448      -0.000209       0.008658              1.910269       2.179953      -0.184938       0.568326       1.546282      -0.168304       2.004572          -0.000000
           63              H       4.565823      10.888811       1.173577       0.139885       1.117481 0.87325679E+01  0.88581774E+02                                 1.855891                            1.783973      -1.233388       2.293117                    0.995141       3.772799      11.122690       0.441813       1.366676      -0.689866       0.008462      -0.009032      -0.004015       0.013011      -0.001841      -0.003379       0.000269      -0.001632      -0.021772      -0.008292       0.002282       0.006010              1.892607       2.197785      -0.185795      -0.450525       1.570497       0.170311       1.909538          -0.000000
           64              H       5.251277       9.540756       3.318497       0.137838       0.912056 0.69268209E+01  0.66332503E+02                                 1.618287                            1.587930      -1.004608       2.399660                    0.997122       3.593189      10.303509       0.468548       1.365085      -0.689842       0.007474       0.000233      -0.010452       0.012851      -0.004405      -0.002551      -0.000543       0.011374       0.016575      -0.010074       0.002727       0.007346              1.640745       2.025673      -0.118275      -0.217369       1.376139       0.098248       1.520422          -0.000000
           65              H       4.096883       8.989682       4.227024       0.148660       0.857260 0.63661878E+01  0.59242030E+02                                 1.516376                            1.494806      -0.750288       2.529879                    0.999708       3.289013       9.070709       0.500074       1.316199      -0.701435      -0.012086      -0.009099       0.007115       0.016718       0.004671       0.000821      -0.004275       0.003779      -0.000343      -0.007291       0.001529       0.005762              1.521574       1.353213       0.171047      -0.111248       1.646571      -0.282910       1.564936          -0.000000
           66              H       4.446476      10.518184       4.242345       0.159854       0.925326 0.67265163E+01  0.64314219E+02                                 1.673688                            1.594189      -1.175010       2.334086                    0.996417       3.601905      10.517183       0.452135       1.416840      -0.679515      -0.005390       0.013618       0.007206       0.016323      -0.000388       0.004991      -0.000005      -0.003040       0.010610      -0.005942      -0.000233       0.006176              1.727871       1.429404       0.106347       0.117419       1.880305       0.535925       1.873904          -0.000001
           67              H       1.485714       5.584164       7.183949       0.265360       0.602337 0.41949601E+01  0.36352780E+02                                 1.354611                            1.339941      -1.351506       2.309508                    0.996238       3.216842       9.536736       0.440374       1.604999      -0.645806       0.024181       0.005995      -0.021113       0.032656       0.002619      -0.001281       0.004772       0.014795       0.032946      -0.014297       0.002336       0.011960              1.381895       1.569979      -0.042758      -0.105733       1.229738      -0.030134       1.345970           0.000001
           68              H       3.528347       9.584099       7.168628       0.104424       1.044214 0.72393163E+01  0.70159393E+02                                 1.771479                            1.623741      -1.190130       2.315259                    0.995464       3.708980      10.731990       0.462754       1.365738      -0.689116       0.040568       0.005260      -0.021627       0.046273      -0.005665      -0.012185      -0.000078       0.008508      -0.009414      -0.012810      -0.002705       0.015515              1.865527       2.348401       0.361302      -0.431696       1.693769      -0.113658       1.554412          -0.000001
           69              H       0.172895      10.772934       8.771189       0.090763       1.218866 0.86310167E+01  0.86201629E+02                                 1.870397                            1.704107      -1.008652       2.388689                    0.997800       3.615476      10.149406       0.486060       1.261720      -0.712721      -0.032288       0.030409       0.012216       0.046005      -0.003774      -0.013340       0.002432       0.002988      -0.019533      -0.015360       0.000252       0.015108              1.989427       2.039596      -0.554480      -0.104025       2.499517       0.195079       1.429169          -0.000001
           70              H      10.204398       8.644707       9.414665       0.135639       1.063127 0.78339476E+01  0.75517696E+02                                 1.648637                            1.585219      -0.828002       2.499448                    0.999709       3.156008       8.391290       0.528213       1.202899      -0.729404      -0.029970      -0.005625       0.016957       0.034891      -0.000332      -0.011967      -0.003422      -0.004222      -0.022831      -0.016210       0.005683       0.010526              1.651055       1.936304       0.068446      -0.300399       1.549970      -0.072705       1.466890          -0.000001
           71              H       3.092149       7.414298       7.770738       0.130443       0.999261 0.72355434E+01  0.70738851E+02                                 1.770927                            1.663676      -1.411816       2.215407                    0.992998       3.884209      11.620384       0.436739       1.434490      -0.674691       0.023769      -0.025399      -0.005774       0.035262      -0.000401      -0.010454      -0.002724      -0.009090      -0.014567      -0.014282       0.005652       0.008630              1.841309       1.962944      -0.443265      -0.107674       2.180819       0.075632       1.380165          -0.000000
           72              H       1.663151       5.927370       9.454500       0.128986       1.169430 0.89089044E+01  0.89459892E+02                                 1.831210                            1.741693      -0.799659       2.508952                    0.998875       3.378942       9.433451       0.477696       1.276880      -0.712382       0.032459      -0.013219       0.018989       0.039861      -0.004649       0.009802       0.000926       0.012635       0.026068      -0.013106      -0.002735       0.015841              1.899750       2.025262      -0.377091       0.369426       1.926325      -0.356358       1.747664          -0.000000
           73              H       0.140154       6.292689       9.474417       0.112432       1.150851 0.90879282E+01  0.91617305E+02                                 1.796218                            1.746429      -0.854192       2.472708                    0.997867       3.469024       9.671110       0.482753       1.258544      -0.715706      -0.029529       0.001411       0.016587       0.033898       0.002086      -0.003206       0.007903       0.012822       0.011839      -0.012871       0.004065       0.008806              1.825898       2.014377       0.161365      -0.357596       1.725333      -0.180970       1.737986          -0.000001
           74              H       9.925569       6.894183       7.209994       0.089066       1.045103 0.84397155E+01  0.84937287E+02                                 1.766352                            1.745073      -1.239912       2.276719                    0.993268       3.976783      11.701720       0.449785       1.353102      -0.691158      -0.007081       0.034352       0.007338       0.035834      -0.009039       0.002586      -0.001852      -0.000933       0.011000      -0.010910       0.001871       0.009040              1.797869       1.641582      -0.089076       0.037711       2.199719       0.152180       1.552307           0.000000
           75              H       9.573864       6.312149       4.970085       0.070949       1.087841 0.85384133E+01  0.85800270E+02                                 1.783095                            1.731270      -1.078780       2.342591                    0.993923       3.935372      11.405064       0.463032       1.316387      -0.699013      -0.032840       0.008382      -0.027057       0.043368      -0.002907       0.006354       0.003991       0.000956      -0.017812      -0.010919       0.004047       0.006873              1.831489       2.272704      -0.175676       0.295076       1.542670      -0.177674       1.679094          -0.000000
           76              H       0.540442       4.882716       3.894561       0.156339       1.125961 0.84540195E+01  0.83765358E+02                                 1.779997                            1.693127      -0.901728       2.461681                    0.999122       3.308798       9.168343       0.486136       1.271590      -0.713306      -0.001283       0.007940      -0.011511       0.014043      -0.001208      -0.002388       0.002490      -0.006112      -0.006624      -0.004601      -0.000938       0.005539              1.809831       1.552534       0.070296      -0.304500       1.488044      -0.209372       2.388914          -0.000001
           77              H      10.129410       4.129079       4.865904       0.156792       1.188976 0.91876557E+01  0.93209772E+02                                 1.871279                            1.784985      -1.017456       2.410732                    0.998005       3.393425       9.602233       0.464252       1.300456      -0.707325      -0.016680      -0.004069       0.000388       0.017173       0.003359       0.000073       0.004008       0.012915      -0.008085      -0.008532      -0.000195       0.008727              1.912513       2.182677       0.586046      -0.124468       2.038364      -0.114666       1.516498          -0.000000
           78              H       1.045291       4.417443       5.304080       0.140633       1.113320 0.86910176E+01  0.88056078E+02                                 1.851768                            1.780161      -1.234878       2.292947                    0.995162       3.762926      11.087370       0.442118       1.367348      -0.689775       0.007844       0.000861       0.009509       0.012357      -0.002198       0.003266       0.004842       0.007198       0.004062      -0.008209       0.002452       0.005757              1.888325       2.192598      -0.296198       0.385231       1.673456      -0.231180       1.798922          -0.000000
           79              H       1.730746       6.949025       5.399069       0.136410       0.916046 0.69687719E+01  0.66865917E+02                                 1.625936                            1.595065      -1.012225       2.395552                    0.997179       3.609629      10.376499       0.466258       1.369088      -0.689019       0.008211      -0.009384       0.005265       0.013535      -0.000026       0.004915      -0.005585       0.000452      -0.015121      -0.009607       0.002516       0.007091              1.648692       2.037035      -0.130156       0.212904       1.405130      -0.112506       1.503910          -0.000000
           80              H       0.576352       8.011369       5.422051       0.149822       0.856627 0.63625769E+01  0.59225873E+02                                 1.518321                            1.496549      -0.756647       2.527478                    0.999623       3.291298       9.091299       0.498480       1.320019      -0.700621      -0.010727       0.009891       0.003999       0.015129      -0.002417      -0.004440       0.001652      -0.001934      -0.014582      -0.007163       0.000673       0.006490              1.523588       1.354840      -0.182655      -0.092785       1.833353       0.177270       1.382572          -0.000000
           81              H       0.925944       7.260386       4.090668       0.158442       0.930355 0.67663425E+01  0.64740754E+02                                 1.674176                            1.594422      -1.157639       2.340128                    0.996637       3.604308      10.501508       0.454358       1.408913      -0.680992      -0.005154      -0.000652      -0.015698       0.016536       0.004476      -0.002404      -0.001682      -0.006256       0.003869      -0.006366       0.000137       0.006230              1.728486       1.429422       0.048470      -0.150601       1.411452      -0.265479       2.344583          -0.000001
           82              H       8.526777      12.274900       6.892853       0.261400       0.605537 0.42190913E+01  0.36583445E+02                                 1.355054                            1.340283      -1.330916       2.316821                    0.996488       3.216661       9.512722       0.442420       1.596634      -0.647196       0.025604      -0.021479       0.005633       0.033891      -0.002380      -0.001685      -0.012494       0.000359      -0.008400      -0.013959       0.002042       0.011916              1.382318       1.570998      -0.070752       0.090206       1.343179      -0.035424       1.232776           0.000001
           83              H       0.007710      10.261665       3.436468       0.103556       1.044597 0.72428261E+01  0.70200921E+02                                 1.771914                            1.624173      -1.190442       2.315146                    0.995445       3.710173      10.735521       0.462683       1.365802      -0.689118       0.040654      -0.021854       0.006660       0.046634      -0.007119       0.010361       0.000146       0.008947      -0.009431      -0.011973      -0.002842       0.014816              1.866002       2.348797      -0.554505      -0.097030       1.688115       0.117240       1.561094          -0.000001
           84              H       7.213958      11.055106       1.605626       0.092567       1.217441 0.86227319E+01  0.86148330E+02                                 1.873623                            1.706848      -1.028979       2.380660                    0.997602       3.615861      10.171538       0.483869       1.266999      -0.711563      -0.031617      -0.004535      -0.031134       0.044604      -0.009821       0.010142       0.002323       0.012017       0.006702      -0.015738       0.000202       0.015535              1.993047       2.043203       0.187595       0.533432       1.530299       0.366982       2.405638          -0.000001
           85              H       6.683761      12.676486       3.126987       0.135312       1.064153 0.78435546E+01  0.75641208E+02                                 1.650722                            1.587037      -0.831411       2.498784                    0.999703       3.156383       8.396805       0.527434       1.204183      -0.729135      -0.030147       0.017568      -0.004108       0.035133      -0.010189       0.006119       0.007365       0.003278      -0.000607      -0.016016       0.005592       0.010424              1.653168       1.939211      -0.295299       0.091056       1.552563       0.072371       1.467730          -0.000001
           86              H      10.133212      11.868007       5.014516       0.131920       0.998757 0.72305650E+01  0.70675774E+02                                 1.769873                            1.662687      -1.429930       2.208529                    0.992842       3.881627      11.610273       0.437047       1.433772      -0.674797       0.023415       0.007758       0.024202       0.034557      -0.008924       0.005568       0.006413      -0.002939       0.004961      -0.014307       0.005585       0.008722              1.840193       1.961744       0.128402       0.437548       1.513936       0.308644       2.044898          -0.000000
           87              H       8.704214      14.069652       5.460353       0.131503       1.155897 0.87837912E+01  0.87889771E+02                                 1.816725                            1.729226      -0.795081       2.512673                    0.999046       3.360280       9.363791       0.479509       1.276594      -0.712442       0.031670       0.022638       0.001109       0.038945       0.010821      -0.000782      -0.009120      -0.001163      -0.015329      -0.013393      -0.002593       0.015985              1.883991       2.007049       0.500610       0.139718       2.082861       0.252022       1.562062          -0.000000
           88              H       7.181217      13.904241       5.134019       0.114282       1.140593 0.89860291E+01  0.90321458E+02                                 1.784057                            1.735450      -0.779753       2.507014                    0.998748       3.454844       9.612572       0.484836       1.256863      -0.716053      -0.028912       0.013503      -0.009718       0.033356      -0.004060      -0.000082      -0.009479       0.010218       0.005354      -0.013042       0.003824       0.009217              1.813234       1.998400      -0.385138       0.038315       1.878887       0.084327       1.562414          -0.000001
           89              H       6.404932      11.642447       5.745321       0.087008       1.046969 0.84518409E+01  0.85027454E+02                                 1.763125                            1.742025      -1.223255       2.283672                    0.993490       3.972347      11.658508       0.452178       1.346446      -0.692518      -0.006805      -0.010703      -0.034027       0.036314       0.007176       0.007014      -0.001170      -0.006762      -0.003651      -0.011609       0.002127       0.009482              1.794435       1.638519       0.076847       0.058174       1.579439       0.203527       2.165347           0.000000
           90              H       6.053227       9.993646       7.369331       0.070394       1.089231 0.85550768E+01  0.86037831E+02                                 1.787064                            1.734899      -1.094113       2.336494                    0.993802       3.943216      11.444705       0.461620       1.319337      -0.698393      -0.033020      -0.027736       0.007003       0.043688       0.007062      -0.000005       0.001453       0.010163       0.011987      -0.010811       0.003953       0.006858              1.835694       2.278589       0.344723       0.004773       1.802977       0.029943       1.425516          -0.000000
           91              H       7.581505       9.776931       9.145018       0.157841       1.125723 0.84527297E+01  0.83771987E+02                                 1.781881                            1.694695      -0.910635       2.457888                    0.999093       3.307109       9.172807       0.485050       1.274141      -0.712757      -0.000589      -0.012800      -0.000760       0.012836      -0.001473       0.001857       0.001418       0.000947       0.013342      -0.004349      -0.000741       0.005091              1.811839       1.553692      -0.299289       0.091523       2.348650      -0.286023       1.533174          -0.000001
           92              H       6.608773      10.994957       9.312016       0.156141       1.193148 0.92239900E+01  0.93634540E+02                                 1.872058                            1.785557      -1.000659       2.416319                    0.998189       3.399437       9.609980       0.465510       1.296164      -0.708183      -0.016344       0.003502       0.002989       0.016980      -0.002025      -0.002957      -0.002905       0.015198      -0.002341      -0.008858      -0.000113       0.008971              1.913344       2.184130      -0.401219      -0.445883       1.746746       0.283540       1.809155          -0.000000
           93              H       8.086354      11.230247       8.843198       0.137524       1.121618 0.87702103E+01  0.89045816E+02                                 1.859661                            1.787189      -1.231887       2.292961                    0.995127       3.778191      11.138209       0.441713       1.365722      -0.690092       0.008992       0.008255      -0.005059       0.013213       0.003925      -0.000477      -0.005351       0.007087       0.003197      -0.008311       0.001733       0.006578              1.896611       2.202915       0.485432       0.064514       1.976840       0.061756       1.510078          -0.000000
           94              H       8.771809      10.046719       6.603289       0.138461       0.909128 0.69026930E+01  0.66076742E+02                                 1.618400                            1.588081      -1.009996       2.398235                    0.997234       3.592645      10.316809       0.467001       1.370119      -0.688864       0.007796       0.009412       0.005418       0.013369       0.003874      -0.002392       0.006222       0.000901      -0.012718      -0.009581       0.002723       0.006859              1.640854       2.025693       0.247240       0.006021       1.569636       0.013262       1.327234          -0.000000
           95              H       7.617415       9.535449       5.671781       0.151925       0.851212 0.63128707E+01  0.58655156E+02                                 1.512881                            1.491525      -0.755870       2.530061                    0.999720       3.279420       9.053727       0.498840       1.321495      -0.700341      -0.011484      -0.001152      -0.009736       0.015100      -0.002826       0.003899       0.003020       0.005650       0.008289      -0.007313       0.001227       0.006086              1.518015       1.350372       0.010769       0.202960       1.337510       0.105618       1.866163          -0.000000
           96              H       7.967007       8.757930       6.987842       0.160346       0.924672 0.67226298E+01  0.64284892E+02                                 1.674692                            1.595110      -1.182556       2.331756                    0.996324       3.604457      10.534437       0.451297       1.419298      -0.679039      -0.005449      -0.012814       0.008048       0.016084      -0.004395      -0.002559       0.001392      -0.005947       0.001337      -0.005969      -0.000189       0.006159              1.728975       1.430339      -0.155058       0.033372       2.341380      -0.270694       1.415206          -0.000001
           97              C       0.976957       2.444896      10.997310       0.100999      28.572636 0.34318653E+03  0.76508904E+04                                 8.346395                            6.325523       0.003357       2.023452                    0.999137      26.189947      74.770515       0.628392       0.437214      -1.045022      -0.032934       0.031965      -0.010705       0.047127       0.011714       0.010326       0.019500      -0.022582      -0.096880      -0.039138      -0.000049       0.039187              9.943275       9.611145      -1.512445      -1.696272       7.120636      -3.865913      13.098045          -0.000002
           98              C       9.562563       3.609849      10.867082       0.089529      27.022841 0.33008320E+03  0.72658453E+04                                 7.903696                            6.114135       0.221168       2.084417                    0.999798      26.057274      73.205533       0.655187       0.424696      -1.055776       0.038777      -0.034773       0.001786       0.052116       0.001727       0.015694       0.012315       0.000425      -0.086055      -0.036286       0.012611       0.023675              9.180237       8.833493      -1.414990      -0.931433       6.608406      -3.629868      12.098813          -0.000002
           99              C       9.234094       3.309102      12.169355      -0.206105      31.835566 0.41972067E+03  0.97531180E+04                                 8.612027                            6.760026       0.381540       2.096637                    0.999695      29.207273      82.697316       0.645588       0.408289      -1.072540      -0.005502       0.004489      -0.014475       0.016123      -0.003662      -0.012132       0.009310       0.021553      -0.016607      -0.017300      -0.004074       0.021374              9.947655       8.318711      -1.638902      -0.328748       7.549942      -4.460215      13.974311          -0.000002
          100              C      10.090648       2.523621      12.923141       0.162406      30.614644 0.37926351E+03  0.85704777E+04                                 8.651042                            6.571657       0.067922       2.052636                    0.999269      25.027522      69.297693       0.634749       0.427012      -1.063309      -0.003576      -0.012568       0.027306       0.030272       0.011491       0.000642       0.005008      -0.023100       0.049849      -0.024643       0.005800       0.018844             10.651610       8.656224      -0.802156      -2.000884       7.600458      -4.963181      15.698149          -0.000000
          101              C       0.718196       2.101691      12.308775      -0.178990      34.396304 0.46907757E+03  0.11292802E+05                                 9.376581                            7.363564      -0.154547       1.932897                    0.997652      30.105041      88.943707       0.586930       0.433474      -1.048604       0.008554       0.006764      -0.002521       0.011193       0.013359       0.006887      -0.000943      -0.018115      -0.001449      -0.018310       0.001569       0.016741             10.974098      10.685258      -1.068978      -2.377470       7.145099      -3.900152      15.091936          -0.000001
          102              C       9.748449       2.055694      14.312743      -0.136888      26.016863 0.38114740E+03  0.87426622E+04                                 7.792293                            6.540946      -0.255495       1.923807                    0.997230      28.721522      83.788290       0.634360       0.420939      -1.052606      -0.002654      -0.092784      -0.031539       0.098034       0.006409       0.003402       0.010936      -0.064359      -0.185602      -0.062948      -0.001791       0.064739              9.006323       6.916724       1.122416      -0.967843       7.721485      -2.046962      12.380761          -0.000000
          103              C       7.149215      -0.085801      14.491997       0.600624      23.709337 0.24571993E+03  0.50823009E+04                                 7.686780                            5.622194       0.044684       2.080067                    0.999632      22.265697      62.961072       0.613880       0.482395      -1.010969      -0.054374      -0.016819       0.036992       0.067881      -0.032294      -0.000216      -0.007963      -0.147189      -0.156503      -0.055454      -0.051376       0.106830              9.594070      13.018285       1.532579      -0.067668       4.294793       0.597330      11.469133           0.000001
          104              C       8.383877       0.127464      13.583623      -0.072087      28.103965 0.42791049E+03  0.10064308E+05                                 8.319406                            7.061398      -0.348653       1.907034                    0.996765      28.178088      82.191031       0.595958       0.436978      -1.046865       0.099618      -0.000959       0.023127       0.102272       0.010107       0.059915       0.015241       0.009637      -0.017723      -0.059761      -0.006106       0.065868              9.655778      11.438081       1.353406      -1.347542       7.697942       1.156118       9.831311           0.000001
          105              C       8.660594      -1.130455      12.762272       0.106316      23.278645 0.38241939E+03  0.87655110E+04                                 7.405630                            6.739081      -0.375169       1.915958                    0.998636      26.255006      76.177372       0.600034       0.445341      -1.039496       0.076199      -0.018815       0.009014       0.079004      -0.001128      -0.009944      -0.006606      -0.038070       0.026317      -0.026453       0.006980       0.019473              7.984722       7.625452      -0.561066      -1.348108       7.079534       0.784784       9.249179          -0.000000
          106              C       9.093624      -2.298945      13.609515      -0.507098      24.773969 0.42621933E+03  0.10044321E+05                                 7.219905                            6.667088       0.036094       1.968356                    0.997279      32.837160      96.807419       0.664581       0.391084      -1.073128      -0.028276       0.055400      -0.050997       0.080433       0.001543       0.008052      -0.028267      -0.022406      -0.030031      -0.030465      -0.004024       0.034490              7.382955       7.148280      -0.432124      -0.197070       7.017807      -0.007917       7.982778          -0.000000
          107              C       9.669236      -0.888088      11.628529      -0.507218      27.542813 0.48228709E+03  0.11651676E+05                                 7.739291                            7.101790       0.162781       2.005032                    0.998022      32.747620      95.841407       0.646490       0.392158      -1.078889      -0.057416      -0.021144       0.053156       0.081051       0.004439      -0.013650      -0.025376       0.033166       0.089846      -0.040680      -0.003251       0.043930              8.302923       8.148397      -0.161314      -1.834412       6.759250       0.767311      10.001122          -0.000002
          108              C       8.018126      -0.543998       7.704858       0.102670      28.511492 0.34237678E+03  0.76270693E+04                                 8.328440                            6.313099       0.045242       2.036950                    0.999246      26.156065      74.605215       0.629855       0.436528      -1.045606      -0.034680      -0.024403      -0.023437       0.048451       0.005748      -0.018701       0.015233       0.035622       0.082800      -0.037935      -0.001625       0.039560              9.920363       9.590809      -0.710686       2.153591      14.913372      -0.653603       5.256909          -0.000002
          109              C       6.042032      -1.239255       6.761093       0.089333      27.063694 0.33065319E+03  0.72829866E+04                                 7.919788                            6.126824       0.204169       2.079329                    0.999825      26.081091      73.343399       0.653191       0.425725      -1.054927       0.036663       0.017698       0.027900       0.049354       0.016480      -0.010490       0.013128       0.041027       0.040393      -0.037989       0.013668       0.024321              9.199157       8.850305      -0.104811       1.694084      13.900477      -0.565162       4.846690          -0.000002
          110              C       5.713563       0.038920       6.370412      -0.205072      31.843123 0.41984535E+03  0.97574308E+04                                 8.616775                            6.763808       0.374043       2.094578                    0.999708      29.204615      82.714934       0.644964       0.408625      -1.072243      -0.004843      -0.016449       0.003137       0.017432      -0.006478       0.008654      -0.006491       0.026003      -0.000265      -0.015966      -0.003715       0.019681              9.953073       8.322887       0.535010       1.584077      16.240395      -0.551464       5.295936          -0.000002
          111              C       6.570117       1.084458       6.673764       0.162082      30.601034 0.37912457E+03  0.85660872E+04                                 8.646035                            6.568831       0.066708       2.052598                    0.999267      25.023408      69.268933       0.635155       0.426801      -1.063498      -0.003150       0.029879      -0.001943       0.030107      -0.005814      -0.010192      -0.008713      -0.027246       0.032199      -0.024257       0.005475       0.018782             10.644556       8.650098      -1.329107       1.693847      17.959559      -1.024567       5.324011          -0.000000
          112              C       7.759364       0.763367       7.346350      -0.180706      34.506943 0.47114065E+03  0.11355815E+05                                 9.397240                            7.379987      -0.163268       1.929698                    0.997660      30.167840      89.204609       0.586201       0.433503      -1.048504       0.008595      -0.003854      -0.003899       0.010195       0.002041      -0.016513       0.006267      -0.011283       0.019760      -0.020571       0.002340       0.018231             10.998578      10.708873      -1.527447       2.118763      16.521217      -1.493099       5.765644          -0.000001
          113              C       6.227918       2.521852       6.384200      -0.131075      25.898545 0.37893313E+03  0.86798870E+04                                 7.769766                            6.522591      -0.247684       1.927120                    0.997279      28.644828      83.527871       0.635105       0.421026      -1.052471      -0.002818       0.018123       0.096457       0.098185      -0.001961      -0.007427       0.048725       0.040551       0.132479      -0.064280      -0.002615       0.066894              8.977992       6.903356      -1.389237      -0.488058      12.934521      -0.993411       7.096100          -0.000000
          114              C       3.628683       3.747838       8.149163       0.601785      23.685634 0.24541324E+03  0.50745772E+04                                 7.684053                            5.620110       0.032118       2.076563                    0.999584      22.249610      62.915299       0.613735       0.482640      -1.010800      -0.053696       0.039883      -0.004399       0.067032       0.015943       0.026663       0.069498      -0.038579       0.163438      -0.053968      -0.051811       0.105779              9.591173      13.015789      -0.826625      -1.292575       9.154966      -3.403360       6.602764           0.000001
          115              C       4.863346       2.854531       8.418657      -0.073354      28.105501 0.42787752E+03  0.10064742E+05                                 8.321404                            7.061981      -0.354028       1.905181                    0.996775      28.196695      82.287712       0.595742       0.437084      -1.046655       0.099046       0.022716      -0.009414       0.102053       0.048276      -0.037405      -0.006294       0.029076       0.030930      -0.060533      -0.005958       0.066491              9.659012      11.441508      -1.842601      -0.498514       8.300712      -1.502340       9.234817           0.000001
          116              C       5.140063       2.772180       9.918722       0.102507      23.350902 0.38400858E+03  0.88126631E+04                                 7.426333                            6.757878      -0.381224       1.913336                    0.998629      26.322887      76.466060       0.598451       0.445976      -1.038938       0.077658       0.019174       0.011877       0.080867      -0.007196       0.009937       0.006359      -0.040318       0.025961      -0.028919       0.009331       0.019588              8.007734       7.644583      -0.893522       1.166818       8.048871      -1.336821       8.329750          -0.000000
          117              C       5.573092       4.090159      10.507042      -0.506387      24.741036 0.42541983E+03  0.10020300E+05                                 7.210655                            6.657902       0.039570       1.969643                    0.997360      32.809323      96.685406       0.665510       0.390740      -1.073415      -0.027685      -0.072365      -0.020740       0.080208       0.006267      -0.003600       0.026667      -0.026323      -0.038138      -0.029475      -0.005417       0.034892              7.373595       7.138833       0.041723       0.473802       7.736197      -0.412667       7.245755          -0.000000
          118              C       6.148705       1.669146      10.275697      -0.504275      27.458521 0.48019471E+03  0.11589410E+05                                 7.723495                            7.085803       0.162165       2.005596                    0.997969      32.691247      95.652017       0.647247       0.392096      -1.078849      -0.058105       0.058756      -0.007182       0.082946      -0.013994       0.003865      -0.015719      -0.032855      -0.110830      -0.040254      -0.003027       0.043280              8.286073       8.134566      -1.499695       1.051025       8.505785      -1.781747       8.217869          -0.000002
          119              C       4.497489      -1.900898      11.939542       0.102177      28.553409 0.34295735E+03  0.76439450E+04                                 8.340525                            6.321581       0.013003       2.026387                    0.999190      26.175013      74.701049       0.628907       0.436961      -1.045250      -0.034839      -0.009305       0.033558       0.049259      -0.015416       0.004599      -0.034538       0.009471      -0.007351      -0.038952       0.001018       0.037933              9.935593       9.605206       2.223516      -0.462341       8.248928       4.516068      11.952646          -0.000002
          120              C       2.521395      -2.370594      13.013534       0.085058      27.114957 0.33145231E+03  0.73044674E+04                                 7.926511                            6.131257       0.203808       2.078877                    0.999785      26.111503      73.431104       0.653475       0.425314      -1.055258       0.036126       0.014991      -0.030018       0.049304      -0.017002      -0.008771      -0.025747       0.020475      -0.015831      -0.038793       0.014303       0.024490              9.207788       8.858129       1.520488      -0.758235       7.605890       4.207616      11.159345          -0.000002
          121              C       2.192926      -3.348022      12.101943      -0.203657      31.792162 0.41894764E+03  0.97306666E+04                                 8.604864                            6.753901       0.374680       2.095101                    0.999693      29.177567      82.594084       0.645866       0.408301      -1.072532      -0.004678       0.010428       0.010464       0.015496       0.011712       0.001246      -0.002979       0.011488      -0.045204      -0.016040      -0.004546       0.020586              9.939588       8.312440       1.103437      -1.254668       8.497821       5.006673      13.008504          -0.000002
          122              C       3.049480      -3.608079      11.044804       0.159281      30.631935 0.37949000E+03  0.85758933E+04                                 8.648689                            6.569395       0.065420       2.052234                    0.999300      25.041473      69.311582       0.635544       0.426463      -1.063773      -0.004760      -0.017990      -0.024138       0.030478      -0.008433       0.011012       0.002131      -0.036631       0.009643      -0.026065       0.007502       0.018563             10.648655       8.653943       2.131550       0.304057       9.370397       5.985246      13.921627          -0.000000
          123              C       4.238727      -2.865057      10.986585      -0.179835      34.472520 0.47053183E+03  0.11336617E+05                                 9.388165                            7.372768      -0.155681       1.932186                    0.997463      30.149226      89.109748       0.586825       0.433215      -1.048758       0.007224      -0.002178       0.006318       0.009842      -0.012802       0.009655      -0.005035      -0.007540       0.023504      -0.018247      -0.000520       0.018767             10.987646      10.699558       2.596843       0.263916       9.738890       5.397841      12.524491          -0.000001
          124              C       2.707281      -4.577546       9.944767      -0.137483      26.114423 0.38290964E+03  0.87946692E+04                                 7.821508                            6.564784      -0.267623       1.919404                    0.997236      28.776138      84.048241       0.631840       0.422062      -1.051732      -0.003473       0.075984      -0.064167       0.099514      -0.005791       0.005538      -0.060013       0.018782       0.072236      -0.062901      -0.003497       0.066398              9.043021       6.933596       0.279852       1.467848       9.480850       3.061728      10.714616          -0.000000
          125              C       0.108046      -3.662037       8.000550       0.599136      23.751494 0.24621082E+03  0.50951177E+04                                 7.697403                            5.628952       0.037754       2.077402                    0.999629      22.284998      63.037057       0.613310       0.482591      -1.010842      -0.051559      -0.023076      -0.032284       0.065062       0.016260      -0.027441      -0.059977      -0.027310       0.202505      -0.054995      -0.049639       0.104634              9.608319      13.037408      -0.707522       1.363408      10.209417       2.813212       5.578131           0.000001
          126              C       1.342709      -2.981995       8.639430      -0.071482      28.059513 0.42706566E+03  0.10040663E+05                                 8.315838                            7.058369      -0.351469       1.906372                    0.996938      28.156610      82.144634       0.595515       0.437467      -1.046449       0.098181      -0.018295      -0.013062       0.100722      -0.056620      -0.026460      -0.009204      -0.000058      -0.049318      -0.062553      -0.004201       0.066754              9.651387      11.432662       0.490165       1.844106      10.293941       0.344710       7.227558           0.000001
          127              C       1.619425      -1.641725       7.960716       0.103352      23.339362 0.38374241E+03  0.88042941E+04                                 7.420178                            6.752021      -0.375228       1.915280                    0.998641      26.309546      76.396688       0.599228       0.445512      -1.039295       0.077429       0.001821      -0.020722       0.080174       0.012172       0.003100       0.002710      -0.028089       0.058300      -0.028383       0.007755       0.020627              8.001135       7.640473       1.454369       0.188311       9.408053       0.547676       6.954879          -0.000000
          128              C       2.052455      -1.791214       6.525152      -0.504201      24.693829 0.42415523E+03  0.99831014E+04                                 7.200028                            6.646266       0.043173       1.971134                    0.997299      32.772638      96.542088       0.666352       0.390537      -1.073553      -0.026266       0.015625       0.073151       0.079279      -0.011459      -0.000527       0.002941       0.023003       0.096983      -0.032498      -0.000008       0.032505              7.363561       7.131544       0.385581      -0.272714       7.717088       0.419259       7.242050          -0.000000
          129              C       2.628068      -0.781058       8.737484      -0.511382      27.596247 0.48358372E+03  0.11689805E+05                                 7.744338                            7.106435       0.167819       2.005856                    0.998085      32.784703      95.949938       0.647005       0.391618      -1.079356      -0.058165      -0.035849      -0.048277       0.083660       0.012094       0.011983       0.039753       0.006591       0.012392      -0.040681      -0.005205       0.045886              8.308874       8.155676       1.672933       0.779836       9.864675       1.020567       6.906271          -0.000003
          130              C       6.257807       6.400604       4.323545       0.100999      28.572636 0.34318653E+03  0.76508904E+04                                 8.346395                            6.325523       0.003357       2.023452                    0.999137      26.189947      74.770516       0.628392       0.437214      -1.045022      -0.032934      -0.031965       0.010705       0.047127      -0.011714      -0.010326       0.019500      -0.022582      -0.096880      -0.039138      -0.000049       0.039187              9.943275       9.611145       1.512445       1.696272       7.120636      -3.865913      13.098045          -0.000002
          131              C       4.281713       5.235651       4.453773       0.089530      27.022841 0.33008319E+03  0.72658450E+04                                 7.903696                            6.114135       0.221168       2.084417                    0.999798      26.057274      73.205532       0.655187       0.424696      -1.055776       0.038777       0.034773      -0.001786       0.052116      -0.001727      -0.015694       0.012315       0.000425      -0.086055      -0.036286       0.012611       0.023675              9.180237       8.833493       1.414990       0.931433       6.608405      -3.629868      12.098813          -0.000002
          132              C       3.953244       5.536398       3.151500      -0.206105      31.835567 0.41972070E+03  0.97531186E+04                                 8.612027                            6.760026       0.381540       2.096637                    0.999695      29.207274      82.697317       0.645588       0.408289      -1.072540      -0.005502      -0.004489       0.014475       0.016123       0.003662       0.012132       0.009310       0.021553      -0.016607      -0.017300      -0.004074       0.021374              9.947654       8.318711       1.638902       0.328748       7.549942      -4.460214      13.974311          -0.000002
          133              C       4.809798       6.321879       2.397714       0.162406      30.614644 0.37926351E+03  0.85704776E+04                                 8.651042                            6.571657       0.067922       2.052636                    0.999269      25.027522      69.297692       0.634749       0.427012      -1.063309      -0.003576       0.012568      -0.027306       0.030272      -0.011491      -0.000642       0.005008      -0.023100       0.049849      -0.024643       0.005800       0.018844             10.651610       8.656223       0.802156       2.000884       7.600458      -4.963181      15.698148          -0.000000
          134              C       5.999046       6.743809       3.012080      -0.178990      34.396304 0.46907757E+03  0.11292802E+05                                 9.376581                            7.363564      -0.154547       1.932897                    0.997652      30.105041      88.943706       0.586930       0.433474      -1.048605       0.008554      -0.006764       0.002521       0.011193      -0.013359      -0.006887      -0.000943      -0.018115      -0.001449      -0.018310       0.001569       0.016741             10.974098      10.685258       1.068978       2.377470       7.145099      -3.900152      15.091936          -0.000001
          135              C       4.467599       6.789806       1.008112      -0.136888      26.016865 0.38114742E+03  0.87426629E+04                                 7.792294                            6.540947      -0.255495       1.923807                    0.997230      28.721523      83.788293       0.634360       0.420939      -1.052606      -0.002654       0.092784       0.031539       0.098034      -0.006409      -0.003402       0.010936      -0.064359      -0.185602      -0.062948      -0.001791       0.064739              9.006324       6.916724      -1.122416       0.967843       7.721485      -2.046963      12.380762          -0.000000
          136              C       1.868365       8.931301       0.828858       0.600624      23.709337 0.24571993E+03  0.50823010E+04                                 7.686780                            5.622194       0.044684       2.080067                    0.999632      22.265697      62.961071       0.613880       0.482395      -1.010969      -0.054374       0.016819      -0.036992       0.067881       0.032294       0.000216      -0.007963      -0.147189      -0.156503      -0.055454      -0.051376       0.106830              9.594070      13.018285      -1.532579       0.067668       4.294792       0.597330      11.469133           0.000001
          137              C       3.103027       8.718036       1.737232      -0.072087      28.103964 0.42791047E+03  0.10064308E+05                                 8.319406                            7.061398      -0.348653       1.907034                    0.996765      28.178088      82.191031       0.595958       0.436978      -1.046865       0.099618       0.000959      -0.023127       0.102272      -0.010107      -0.059915       0.015241       0.009637      -0.017723      -0.059761      -0.006106       0.065868              9.655778      11.438081      -1.353406       1.347542       7.697942       1.156118       9.831311           0.000001
          138              C       3.379744       9.975955       2.558583       0.106316      23.278644 0.38241938E+03  0.87655108E+04                                 7.405630                            6.739081      -0.375169       1.915958                    0.998636      26.255006      76.177374       0.600034       0.445341      -1.039496       0.076199       0.018815      -0.009014       0.079004       0.001128       0.009944      -0.006606      -0.038070       0.026317      -0.026453       0.006980       0.019473              7.984722       7.625452       0.561066       1.348108       7.079534       0.784784       9.249179          -0.000000
          139              C       3.812774      11.144445       1.711340      -0.507099      24.773969 0.42621933E+03  0.10044321E+05                                 7.219906                            6.667089       0.036094       1.968356                    0.997279      32.837160      96.807421       0.664581       0.391084      -1.073128      -0.028276      -0.055400       0.050997       0.080433      -0.001543      -0.008052      -0.028267      -0.022406      -0.030031      -0.030465      -0.004024       0.034490              7.382955       7.148280       0.432124       0.197070       7.017807      -0.007917       7.982779          -0.000001
          140              C       4.388386       9.733588       3.692326      -0.507218      27.542812 0.48228706E+03  0.11651675E+05                                 7.739291                            7.101790       0.162780       2.005032                    0.998022      32.747619      95.841405       0.646490       0.392158      -1.078889      -0.057416       0.021144      -0.053156       0.081051      -0.004439       0.013650      -0.025376       0.033166       0.089846      -0.040680      -0.003251       0.043930              8.302923       8.148397       0.161314       1.834412       6.759250       0.767311      10.001122          -0.000002
          141              C       2.737276       9.389498       7.615997       0.102670      28.511494 0.34237683E+03  0.76270704E+04                                 8.328440                            6.313099       0.045242       2.036950                    0.999246      26.156066      74.605218       0.629855       0.436528      -1.045606      -0.034680       0.024403       0.023437       0.048451      -0.005748       0.018701       0.015233       0.035622       0.082800      -0.037935      -0.001625       0.039560              9.920363       9.590809       0.710686      -2.153591      14.913372      -0.653603       5.256909          -0.000002
          142              C       0.761182      10.084755       8.559762       0.089333      27.063693 0.33065319E+03  0.72829863E+04                                 7.919788                            6.126823       0.204169       2.079329                    0.999825      26.081091      73.343395       0.653191       0.425725      -1.054927       0.036663      -0.017698      -0.027900       0.049354      -0.016480       0.010490       0.013128       0.041027       0.040393      -0.037989       0.013668       0.024321              9.199156       8.850305       0.104811      -1.694084      13.900475      -0.565162       4.846690          -0.000002
          143              C       0.432713       8.806580       8.950443      -0.205072      31.843121 0.41984532E+03  0.97574302E+04                                 8.616774                            6.763808       0.374043       2.094578                    0.999708      29.204614      82.714931       0.644964       0.408625      -1.072243      -0.004843       0.016449      -0.003137       0.017432       0.006478      -0.008654      -0.006491       0.026003      -0.000265      -0.015966      -0.003715       0.019681              9.953072       8.322887      -0.535010      -1.584077      16.240393      -0.551464       5.295936          -0.000002
          144              C       1.289267       7.761042       8.647091       0.162082      30.601035 0.37912459E+03  0.85660877E+04                                 8.646035                            6.568831       0.066709       2.052598                    0.999267      25.023409      69.268933       0.635155       0.426801      -1.063498      -0.003150      -0.029879       0.001943       0.030107       0.005814       0.010192      -0.008713      -0.027246       0.032199      -0.024257       0.005475       0.018782             10.644555       8.650098       1.329107      -1.693847      17.959557      -1.024566       5.324011          -0.000000
          145              C       2.478514       8.082133       7.974505      -0.180706      34.506944 0.47114066E+03  0.11355815E+05                                 9.397240                            7.379987      -0.163268       1.929697                    0.997660      30.167840      89.204610       0.586201       0.433503      -1.048504       0.008595       0.003854       0.003899       0.010195      -0.002041       0.016513       0.006267      -0.011283       0.019760      -0.020571       0.002340       0.018231             10.998578      10.708873       1.527447      -2.118763      16.521218      -1.493099       5.765644          -0.000001
          146              C       0.947068       6.323648       8.936655      -0.131075      25.898545 0.37893314E+03  0.86798873E+04                                 7.769766                            6.522591      -0.247684       1.927120                    0.997279      28.644828      83.527872       0.635105       0.421026      -1.052471      -0.002818      -0.018123      -0.096457       0.098185       0.001961       0.007427       0.048725       0.040551       0.132479      -0.064280      -0.002615       0.066894              8.977993       6.903356       1.389237       0.488058      12.934521      -0.993411       7.096100          -0.000000
          147              C       8.909533       5.097662       7.171692       0.601785      23.685632 0.24541322E+03  0.50745767E+04                                 7.684052                            5.620110       0.032118       2.076563                    0.999584      22.249609      62.915296       0.613735       0.482640      -1.010800      -0.053696      -0.039883       0.004399       0.067032      -0.015943      -0.026663       0.069498      -0.038579       0.163438      -0.053968      -0.051811       0.105779              9.591173      13.015788       0.826625       1.292575       9.154966      -3.403360       6.602764           0.000001
          148              C      10.144196       5.990969       6.902198      -0.073354      28.105503 0.42787755E+03  0.10064743E+05                                 8.321404                            7.061982      -0.354029       1.905181                    0.996775      28.196696      82.287715       0.595742       0.437084      -1.046655       0.099046      -0.022716       0.009414       0.102053      -0.048276       0.037405      -0.006294       0.029076       0.030930      -0.060533      -0.005958       0.066491              9.659013      11.441508       1.842601       0.498514       8.300713      -1.502340       9.234817           0.000001
          149              C      10.420913       6.073320       5.402133       0.102507      23.350902 0.38400857E+03  0.88126629E+04                                 7.426333                            6.757878      -0.381224       1.913336                    0.998629      26.322887      76.466060       0.598451       0.445976      -1.038938       0.077658      -0.019174      -0.011877       0.080867       0.007196      -0.009937       0.006359      -0.040318       0.025960      -0.028919       0.009331       0.019588              8.007734       7.644583       0.893522      -1.166818       8.048871      -1.336821       8.329749          -0.000000
          150              C       0.292242       4.755341       4.813813      -0.506387      24.741040 0.42541990E+03  0.10020303E+05                                 7.210656                            6.657903       0.039570       1.969643                    0.997360      32.809326      96.685420       0.665510       0.390740      -1.073415      -0.027685       0.072365       0.020740       0.080208      -0.006267       0.003600       0.026667      -0.026323      -0.038138      -0.029475      -0.005417       0.034892              7.373596       7.138834      -0.041724      -0.473802       7.736198      -0.412667       7.245757          -0.000001
          151              C       0.867855       7.176354       5.045158      -0.504275      27.458522 0.48019475E+03  0.11589411E+05                                 7.723495                            7.085803       0.162165       2.005596                    0.997969      32.691248      95.652021       0.647247       0.392096      -1.078849      -0.058105      -0.058756       0.007182       0.082946       0.013994      -0.003865      -0.015719      -0.032855      -0.110830      -0.040254      -0.003027       0.043280              8.286073       8.134566       1.499695      -1.051025       8.505785      -1.781747       8.217869          -0.000002
          152              C       9.778339      10.746398       3.381313       0.102177      28.553410 0.34295738E+03  0.76439457E+04                                 8.340525                            6.321581       0.013003       2.026387                    0.999190      26.175014      74.701052       0.628907       0.436961      -1.045250      -0.034839       0.009305      -0.033558       0.049259       0.015416      -0.004599      -0.034538       0.009471      -0.007351      -0.038952       0.001018       0.037933              9.935594       9.605207      -2.223516       0.462341       8.248928       4.516068      11.952646          -0.000002
          153              C       7.802245      11.216094       2.307321       0.085058      27.114957 0.33145231E+03  0.73044675E+04                                 7.926511                            6.131257       0.203808       2.078877                    0.999785      26.111503      73.431105       0.653475       0.425314      -1.055258       0.036126      -0.014991       0.030018       0.049304       0.017002       0.008771      -0.025747       0.020475      -0.015831      -0.038793       0.014303       0.024490              9.207788       8.858129      -1.520488       0.758235       7.605891       4.207616      11.159345          -0.000002
          154              C       7.473776      12.193522       3.218912      -0.203657      31.792161 0.41894763E+03  0.97306662E+04                                 8.604863                            6.753901       0.374680       2.095102                    0.999693      29.177567      82.594081       0.645866       0.408301      -1.072532      -0.004678      -0.010428      -0.010464       0.015496      -0.011712      -0.001246      -0.002979       0.011488      -0.045205      -0.016040      -0.004546       0.020586              9.939587       8.312439      -1.103437       1.254668       8.497820       5.006672      13.008502          -0.000002
          155              C       8.330330      12.453579       4.276051       0.159281      30.631933 0.37948998E+03  0.85758926E+04                                 8.648689                            6.569395       0.065420       2.052234                    0.999300      25.041472      69.311579       0.635544       0.426463      -1.063773      -0.004760       0.017990       0.024138       0.030478       0.008433      -0.011012       0.002131      -0.036631       0.009643      -0.026065       0.007502       0.018563             10.648655       8.653943      -2.131550      -0.304057       9.370396       5.985245      13.921626          -0.000000
          156              C       9.519577      11.710557       4.334270      -0.179835      34.472520 0.47053182E+03  0.11336616E+05                                 9.388164                            7.372768      -0.155681       1.932186                    0.997463      30.149226      89.109746       0.586825       0.433215      -1.048758       0.007224       0.002178      -0.006318       0.009842       0.012802      -0.009655      -0.005035      -0.007540       0.023504      -0.018247      -0.000520       0.018767             10.987646      10.699558      -2.596843      -0.263916       9.738889       5.397841      12.524491          -0.000001
          157              C       7.988131      13.423046       5.376088      -0.137483      26.114424 0.38290966E+03  0.87946698E+04                                 7.821508                            6.564784      -0.267623       1.919404                    0.997236      28.776139      84.048241       0.631840       0.422062      -1.051732      -0.003473      -0.075984       0.064167       0.099514       0.005791      -0.005538      -0.060013       0.018782       0.072236      -0.062901      -0.003497       0.066398              9.043020       6.933596      -0.279852      -1.467848       9.480850       3.061727      10.714615          -0.000000
          158              C       5.388896      12.507537       7.320305       0.599136      23.751494 0.24621082E+03  0.50951178E+04                                 7.697403                            5.628952       0.037754       2.077402                    0.999629      22.284998      63.037057       0.613310       0.482591      -1.010842      -0.051559       0.023076       0.032284       0.065062      -0.016260       0.027441      -0.059977      -0.027310       0.202505      -0.054995      -0.049639       0.104634              9.608319      13.037409       0.707522      -1.363408      10.209417       2.813212       5.578131           0.000001
          159              C       6.623559      11.827495       6.681425      -0.071482      28.059512 0.42706564E+03  0.10040662E+05                                 8.315838                            7.058369      -0.351469       1.906372                    0.996938      28.156609      82.144629       0.595515       0.437467      -1.046449       0.098181       0.018295       0.013062       0.100722       0.056620       0.026460      -0.009204      -0.000058      -0.049318      -0.062553      -0.004201       0.066754              9.651386      11.432661      -0.490165      -1.844106      10.293940       0.344710       7.227558           0.000001
          160              C       6.900275      10.487225       7.360139       0.103352      23.339363 0.38374241E+03  0.88042944E+04                                 7.420178                            6.752021      -0.375229       1.915280                    0.998641      26.309547      76.396694       0.599228       0.445512      -1.039295       0.077429      -0.001821       0.020722       0.080175      -0.012172      -0.003100       0.002710      -0.028089       0.058300      -0.028383       0.007755       0.020627              8.001136       7.640473      -1.454370      -0.188311       9.408054       0.547677       6.954879          -0.000000
          161              C       7.333305      10.636714       8.795703      -0.504201      24.693835 0.42415538E+03  0.99831055E+04                                 7.200029                            6.646267       0.043173       1.971134                    0.997299      32.772638      96.542084       0.666352       0.390537      -1.073553      -0.026266      -0.015625      -0.073151       0.079279       0.011459       0.000527       0.002941       0.023003       0.096983      -0.032498      -0.000008       0.032505              7.363562       7.131544      -0.385582       0.272715       7.717091       0.419260       7.242050          -0.000001
          162              C       7.908918       9.626558       6.583371      -0.511382      27.596250 0.48358379E+03  0.11689807E+05                                 7.744339                            7.106435       0.167819       2.005856                    0.998085      32.784706      95.949950       0.647005       0.391618      -1.079356      -0.058165       0.035849       0.048277       0.083660      -0.012094      -0.011983       0.039753       0.006591       0.012392      -0.040681      -0.005205       0.045886              8.308875       8.155676      -1.672933      -0.779836       9.864676       1.020567       6.906272          -0.000002
          163              N       0.115123       3.187034      10.266505      -0.209506      35.695844 0.49398774E+03  0.11762985E+05                                 9.014360                            7.167335       0.018737       2.044930                    0.998135      27.108061      73.673588       0.659590       0.389969      -1.102728      -0.020797      -0.038606       0.128033       0.135334      -0.026357       0.017130       0.014164       0.053479      -0.159556      -0.061640      -0.003468       0.065108             10.520077      11.125055      -2.170808      -1.006050       8.066845      -3.988772      12.368331          -0.000002
          164              N       9.539327       0.580353      14.391339      -0.332818      31.435989 0.53168687E+03  0.13119172E+05                                 8.900608                            7.870793      -0.696176       1.797018                    0.997103      30.006307      87.807567       0.568124       0.436931      -1.053559      -0.066170       0.089702      -0.099398       0.149348       0.035030       0.035086       0.039520      -0.057062      -0.315695      -0.118840       0.008952       0.109888             10.015672      10.789764       2.395493       1.242142       9.165825       0.002725      10.091427           0.000001
          165              N       7.156291      -1.547963       7.427551      -0.210062      35.727510 0.49452662E+03  0.11779318E+05                                 9.019651                            7.171074       0.026044       2.046781                    0.998245      27.124994      73.736510       0.659425       0.389951      -1.102714      -0.023170       0.128672      -0.032284       0.134668       0.027135       0.014004       0.015332       0.107728      -0.002173      -0.062257      -0.002964       0.065220             10.526789      11.128817       0.210153       2.383419      14.760791       0.130382       5.690759          -0.000002
          166              N       6.018796       3.327589       7.622585      -0.337773      31.561251 0.53434637E+03  0.13201811E+05                                 8.922724                            7.889087      -0.698423       1.795297                    0.997141      30.091798      88.126767       0.567588       0.436779      -1.053605      -0.067293      -0.129720      -0.027718       0.148741       0.013345      -0.049703       0.059639       0.119133       0.206786      -0.119362       0.008385       0.110977             10.042891      10.818465      -0.121985      -2.706477       9.885866      -0.408202       9.424341           0.000001
          167              N       3.635654      -1.639071      12.947655      -0.206184      35.584538 0.49213510E+03  0.11707658E+05                                 8.996790                            7.154467       0.022743       2.046607                    0.998230      27.054312      73.488040       0.660114       0.390033      -1.102702      -0.023981      -0.092528      -0.096198       0.135612       0.002558      -0.032744      -0.030668       0.082882      -0.080160      -0.062211      -0.005900       0.068111             10.497874      11.104746       1.952762      -1.375670       7.822178       3.844931      12.566699          -0.000002
          168              N       2.498159      -3.907942       8.627786      -0.330267      31.345116 0.52975333E+03  0.13058460E+05                                 8.878064                            7.851280      -0.695382       1.798336                    0.997063      29.937673      87.538991       0.569442       0.436354      -1.053996      -0.064615       0.044263       0.127782       0.149874      -0.047668       0.011995      -0.099968       0.048958      -0.006695      -0.118831       0.010203       0.108629              9.989002      10.762828      -2.265067       1.447684       9.835478       0.395852       9.368700           0.000001
          169              N       5.395973       5.658466       5.054350      -0.209506      35.695845 0.49398774E+03  0.11762986E+05                                 9.014361                            7.167336       0.018737       2.044930                    0.998135      27.108061      73.673591       0.659590       0.389969      -1.102728      -0.020797       0.038606      -0.128033       0.135334       0.026357      -0.017130       0.014164       0.053479      -0.159556      -0.061640      -0.003468       0.065108             10.520078      11.125056       2.170808       1.006050       8.066846      -3.988773      12.368332          -0.000002
          170              N       4.258477       8.265147       0.929516      -0.332818      31.435989 0.53168686E+03  0.13119172E+05                                 8.900608                            7.870793      -0.696176       1.797018                    0.997103      30.006307      87.807567       0.568124       0.436931      -1.053559      -0.066170      -0.089702       0.099398       0.149348      -0.035030      -0.035086       0.039520      -0.057062      -0.315695      -0.118840       0.008952       0.109888             10.015672      10.789764      -2.395493      -1.242142       9.165825       0.002725      10.091427           0.000001
          171              N       1.875441      10.393463       7.893304      -0.210062      35.727512 0.49452665E+03  0.11779319E+05                                 9.019651                            7.171074       0.026044       2.046781                    0.998245      27.124995      73.736513       0.659425       0.389951      -1.102714      -0.023170      -0.128672       0.032284       0.134668      -0.027135      -0.014004       0.015332       0.107728      -0.002173      -0.062257      -0.002964       0.065220             10.526790      11.128818      -0.210153      -2.383419      14.760792       0.130382       5.690760          -0.000002
          172              N       0.737946       5.517911       7.698270      -0.337773      31.561250 0.53434635E+03  0.13201811E+05                                 8.922724                            7.889087      -0.698423       1.795297                    0.997141      30.091798      88.126768       0.567588       0.436779      -1.053605      -0.067293       0.129720       0.027718       0.148742      -0.013345       0.049703       0.059639       0.119133       0.206786      -0.119362       0.008385       0.110977             10.042891      10.818464       0.121985       2.706477       9.885866      -0.408202       9.424341           0.000001
          173              N       8.916504      10.484571       2.373200      -0.206184      35.584538 0.49213510E+03  0.11707658E+05                                 8.996791                            7.154467       0.022743       2.046607                    0.998230      27.054312      73.488042       0.660114       0.390033      -1.102702      -0.023981       0.092528       0.096198       0.135612      -0.002558       0.032744      -0.030668       0.082882      -0.080160      -0.062211      -0.005900       0.068111             10.497875      11.104747      -1.952762       1.375670       7.822179       3.844931      12.566699          -0.000002
          174              N       7.779009      12.753442       6.693069      -0.330267      31.345116 0.52975335E+03  0.13058460E+05                                 8.878064                            7.851280      -0.695382       1.798336                    0.997063      29.937673      87.538990       0.569442       0.436354      -1.053996      -0.064615      -0.044263      -0.127782       0.149875       0.047668      -0.011995      -0.099967       0.048958      -0.006695      -0.118831       0.010203       0.108629              9.989002      10.762828       2.265067      -1.447684       9.835478       0.395852       9.368700           0.000001
          175             Cl       9.306759       6.891618       2.008104      -0.544190     127.433443 0.38034160E+04  0.14347326E+06                                16.953511                           16.562199       1.845628       2.203980                    0.999764      74.667005     216.755404       0.600365       0.270454      -1.270636       0.004666      -0.123120       0.077428       0.145518       0.020563       0.027415      -0.129993      -0.103922       0.017100      -0.121849      -0.037369       0.159218             17.597084      16.240685       0.412059       0.083936      15.680245      -6.135520      20.870322          -0.000009
          176             Cl       5.786227       7.138761       8.348487      -0.544463     127.444786 0.38040795E+04  0.14350416E+06                                16.954031                           16.563146       1.844112       2.203575                    0.999776      74.673306     216.776221       0.600377       0.270438      -1.270659       0.003871       0.129270       0.068320       0.146265       0.014261      -0.031184       0.083253      -0.182579      -0.222127      -0.121312      -0.036888       0.158200             17.596941      16.243009      -0.132135      -0.398440      24.884170       0.821810      11.663645          -0.000009
          177             Cl       2.265590      12.506122       4.964263      -0.544926     127.499066 0.38062367E+04  0.14360617E+06                                16.958431                           16.567413       1.839639       2.202341                    0.999786      74.690160     216.842120       0.600322       0.270424      -1.270673       0.004513      -0.005356      -0.146707       0.146874      -0.033996       0.003663       0.046097       0.039974       0.449049      -0.120856      -0.037258       0.158115             17.600802      16.244048      -0.278434       0.316043      14.261770       5.313036      22.296589          -0.000009
          178             Cl       4.025909       1.953882      13.312751      -0.544190     127.433438 0.38034158E+04  0.14347325E+06                                16.953510                           16.562199       1.845628       2.203980                    0.999764      74.667003     216.755397       0.600365       0.270454      -1.270636       0.004666       0.123120      -0.077428       0.145518      -0.020563      -0.027415      -0.129993      -0.103922       0.017100      -0.121849      -0.037369       0.159218             17.597084      16.240685      -0.412059      -0.083935      15.680245      -6.135520      20.870321          -0.000009
          179             Cl       0.505377       1.706739       6.972368      -0.544463     127.444776 0.38040791E+04  0.14350414E+06                                16.954030                           16.563145       1.844112       2.203575                    0.999776      74.673304     216.776211       0.600377       0.270438      -1.270659       0.003871      -0.129271      -0.068320       0.146265      -0.014261       0.031184       0.083253      -0.182579      -0.222127      -0.121312      -0.036888       0.158200             17.596940      16.243008       0.132135       0.398440      24.884169       0.821810      11.663644          -0.000009
          180             Cl       7.546440      -3.660622      10.356592      -0.544927     127.499063 0.38062365E+04  0.14360616E+06                                16.958431                           16.567412       1.839639       2.202341                    0.999786      74.690159     216.842115       0.600322       0.270424      -1.270673       0.004513       0.005356       0.146707       0.146874       0.033997      -0.003663       0.046097       0.039974       0.449049      -0.120856      -0.037258       0.158115             17.600802      16.244047       0.278434      -0.316043      14.261770       5.313036      22.296588          -0.000009
          181              O       7.266450       8.875575       0.404777      -0.552714      39.112677 0.57646052E+03  0.14069595E+05                                 9.129322                            7.428606       0.423675       2.201985                    0.994001      27.277218      71.712979       0.699065       0.358985      -1.141588      -0.000004      -0.013486      -0.014764       0.019996      -0.007480       0.040015       0.005766      -0.065840       0.079763      -0.064904       0.020413       0.044491             11.017405      10.666890       1.149286       1.243128       5.532473       1.168563      16.852853          -0.000001
          182              O       6.088820      -0.343736      13.881920      -0.565940      47.551535 0.62231295E+03  0.15532650E+05                                10.538987                            7.793697       0.055304       2.067035                    0.995183      28.159580      75.667233       0.670440       0.366024      -1.132365      -0.000288       0.006670       0.025752       0.026603      -0.007339       0.050067       0.013584       0.020387      -0.151525      -0.076117       0.017641       0.058476             13.344712      23.452982       2.701971       3.938839       6.268447       1.169219      10.312706          -0.000001
          183              O       3.745918       4.758260       7.431994      -0.553091      39.129052 0.57680532E+03  0.14080298E+05                                 9.132476                            7.431164       0.423207       2.201779                    0.994003      27.282356      71.735350       0.698888       0.359018      -1.141548       0.000198      -0.005637       0.019034       0.019852       0.037971      -0.012935      -0.005965      -0.064947       0.079610      -0.064188       0.020375       0.043813             11.021456      10.673425       0.499711      -1.616724      13.014814      -5.487253       9.376128          -0.000001
          184              O       2.568289       3.348464       8.677579      -0.565881      47.512645 0.62171591E+03  0.15513382E+05                                10.532226                            7.788890       0.058476       2.068315                    0.995328      28.145692      75.609041       0.670813       0.365924      -1.132489      -0.000604       0.019275      -0.018469       0.026702       0.047623      -0.018919       0.021334       0.080535       0.030646      -0.076162       0.017337       0.058825             13.336663      23.439792       2.057597      -4.307343       8.283368      -2.333749       8.286829          -0.000001
          185              O       0.225281      12.902665       7.484084      -0.552119      38.954649 0.57366467E+03  0.13981742E+05                                 9.097855                            7.404587       0.439555       2.207650                    0.994089      27.231708      71.499601       0.701178       0.358406      -1.142262      -0.000104       0.019332      -0.004296       0.019804      -0.030567      -0.026555      -0.000800      -0.076887       0.048289      -0.065124       0.021096       0.044029             10.976902      10.619312      -1.642182       0.371947      14.984686       4.301909       7.326707          -0.000001
          186              O       9.609352      -3.004728       8.082211      -0.564005      47.484090 0.62136125E+03  0.15503065E+05                                10.529576                            7.787906       0.054396       2.066887                    0.995240      28.138603      75.598280       0.670663       0.366040      -1.132345       0.001432      -0.027368      -0.007658       0.028456      -0.041832      -0.032112      -0.035604       0.058666      -0.040728      -0.078191       0.017601       0.060591             13.330721      23.427664      -4.755394       0.370831      10.302957       1.164385       6.261543          -0.000001
          187              O       1.985600      -0.030075      14.916078      -0.552714      39.112674 0.57646047E+03  0.14069593E+05                                 9.129322                            7.428606       0.423675       2.201985                    0.994001      27.277217      71.712976       0.699065       0.358985      -1.141588      -0.000004       0.013486       0.014764       0.019996       0.007480      -0.040015       0.005766      -0.065840       0.079763      -0.064904       0.020413       0.044491             11.017405      10.666890      -1.149286      -1.243128       5.532473       1.168563      16.852852          -0.000001
          188              O       0.807970       9.189236       1.438935      -0.565940      47.551536 0.62231295E+03  0.15532650E+05                                10.538987                            7.793698       0.055304       2.067035                    0.995183      28.159580      75.667234       0.670440       0.366024      -1.132365      -0.000288      -0.006670      -0.025752       0.026603       0.007339      -0.050067       0.013584       0.020387      -0.151525      -0.076117       0.017641       0.058476             13.344712      23.452983      -2.701971      -3.938839       6.268447       1.169219      10.312706          -0.000001
          189              O       9.026768       4.087240       7.888861      -0.553091      39.129049 0.57680527E+03  0.14080296E+05                                 9.132475                            7.431164       0.423207       2.201779                    0.994003      27.282355      71.735346       0.698888       0.359018      -1.141548       0.000198       0.005637      -0.019034       0.019852      -0.037971       0.012935      -0.005965      -0.064947       0.079610      -0.064188       0.020375       0.043813             11.021455      10.673424      -0.499710       1.616724      13.014814      -5.487253       9.376128          -0.000001
          190              O       7.849139       5.497036       6.643276      -0.565881      47.512644 0.62171590E+03  0.15513382E+05                                10.532226                            7.788889       0.058476       2.068315                    0.995328      28.145692      75.609039       0.670813       0.365924      -1.132489      -0.000604      -0.019275       0.018469       0.026702      -0.047623       0.018919       0.021334       0.080535       0.030646      -0.076162       0.017337       0.058825             13.336662      23.439790      -2.057597       4.307343       8.283368      -2.333749       8.286828          -0.000001
          191              O       5.506131      -4.057165       7.836771      -0.552119      38.954647 0.57366462E+03  0.13981740E+05                                 9.097855                            7.404587       0.439555       2.207650                    0.994089      27.231707      71.499598       0.701178       0.358406      -1.142262      -0.000104      -0.019332       0.004296       0.019804       0.030567       0.026555      -0.000800      -0.076887       0.048289      -0.065124       0.021096       0.044029             10.976901      10.619312       1.642182      -0.371947      14.984686       4.301908       7.326706          -0.000001
          192              O       4.328502      11.850228       7.238644      -0.564005      47.484088 0.62136121E+03  0.15503064E+05                                10.529576                            7.787906       0.054396       2.066887                    0.995240      28.138602      75.598278       0.670663       0.366040      -1.132345       0.001432       0.027369       0.007658       0.028456       0.041832       0.032112      -0.035604       0.058666      -0.040728      -0.078191       0.017601       0.060591             13.330721      23.427664       4.755394      -0.370831      10.302956       1.164385       6.261543          -0.000001

******************************************************
Auxiliary information for the entire system
The total spin magnetic moment of the unit cell is   -0.000165
The total net atomic charge of the unit cell is   0.000006
Accuracy of reproducing the electrostatic potential in the unit cell:
  The inner radius (bohr) =    5.0000
  The outer radius (bohr) =   12.0000
  Valid grid points have density less than (e/(bohr^3)) =    0.0001
  The number of valid grid points were=       205770
  The rms potential error without charges in kcal/mol is=      4.52057
  The rms potential error with partial charges in kcal/mol is=      0.54047
  The RRMSE value at monopole order=      0.11956
  The rms potential error with partial charges and cloud penetration in kcal/mol is=      0.53971
  The RRMSE value at monopole order with cloud penetration is=      0.11939
  The rms potential error with partial charges and atomic dipoles in kcal/mol is=      0.20912
  The RRMSE value at dipole order=      0.04626
  The rms potential error with partial charges, atomic dipoles and cloud penetration in kcal/mol is=      0.20838
  The RRMSE value at dipole order with cloud penetration=      0.04610

******************************************************
The electron densities and ab initio electrostatic potential were computed in VASP using the PBE functional and
projector augmented wave method. See the main text of the journal article for a description of computational details.
The atomic charges, dipoles, and quadrupoles were computed with the DDEC6 method as described in
(a) T. A. Manz and N. Gabaldon Limas, RSC Adv. 6 (2016) 47771-47801 DOI: 10.1039/c6ra04656h
(b) N. Gabaldon Limas and T. A. Manz, RSC Adv. 8 (2018) 2678-2707 DOI: 10.1039/c7ra11829e.
For each atom in the material, the electron cloud parameters were fit to the spherically averaged atom-in-material
electron density using radial positions for which this density was between 10^-4 and 10^-2 electrons per cubic bohr.
The polarizabilities, dispersion coefficients, and quantum Drude oscillator (QDO) parameters were fit using the MCLF method.
The magnetic structure of the system was optimized in VASP from the default ferromagnetic initial guess using spin polarization.
The atomic spin moments (ASMs) were computed on this optimized magnetic structure using the DDEC6 partition as inputs
to the method of T. A. Manz and D. S. Sholl, J. Chem. Theory Comput. 7 (2011) 4146-4164 DOI: 10.1021/ct200539n.
The RMSE and RRMSE were computed using a uniform grid with Ewald summation.
