# Supplementary material for: A collection of forcefield precursors for metal–organic frameworks
Source: RSC Adv. 2019 Nov 13;9(63):36492–507. doi: 10.1039/c9ra07327b (PMC9075174; doi:10.1039/c9ra07327b)
Supplement: RA-009-C9RA07327B-s4351 [file RA-009-C9RA07327B-s4351.xyz]

  192
jmolscript: load "" {1 1 1} spacegroup "x,y,z" unitcell [{     10.479600     0.000000     0.000000 }, {      0.000000    17.768000     0.000000 }, {      0.000000    -8.884000    15.387539 }]
Zn     7.725037     3.566837     8.354357     0.690368
Zn     4.231872    -3.432333     8.121389     0.689923
Zn     0.738602    -0.134504    14.299332     0.689701
Zn     2.485237     5.317163     7.033182     0.690368
Zn     9.471672    12.316333     7.266150     0.689923
Zn     5.978402     9.018504     1.088207     0.689701
H      8.689684     5.636898     7.313697     0.264451
H      6.531935     6.917971     7.245992     0.088728
H      6.268897     6.366274     5.000950     0.071619
H      7.935153     4.943946     4.008454     0.153552
H      6.786589     4.219900     4.794757     0.157408
H      8.196095     4.401134     5.456421     0.136358
H      8.990449     6.973052     5.408720     0.139414
H      7.864940     8.040020     5.637994     0.148232
H      8.100731     7.443015     4.206953     0.157848
H      7.354583    10.850918     8.820137     0.096270
H      0.227407     9.605381     7.269073     0.102931
H      6.767726     8.666342     9.418713     0.132621
H     10.281536     7.456341     7.944586     0.126965
H      7.282274     6.384042     9.543352     0.110484
H      8.803912     6.014468     9.577204     0.130483
H      5.196519    12.399399     6.848994     0.262226
H      3.038770    11.700228     5.773405     0.088780
H      2.775732    10.031813     7.373709     0.067170
H      4.441988     9.883450     9.101729     0.154250
H      3.293424    10.926432     9.335620     0.160194
H      4.702930    11.408833     8.847835     0.136273
H      5.497284    10.081563     6.644339     0.142057
H      4.371775     9.746636     5.605680     0.149366
H      4.607566     8.805821     6.838222     0.159341
H      3.861418    11.097004     1.580300     0.094461
H      7.213842    10.376512     3.434499     0.103156
H      3.274561    12.707674     3.172911     0.133328
H      6.788370    12.036043     4.957865     0.126242
H      3.789109    13.956764     5.087120     0.113810
H      5.310747    14.170868     5.390255     0.128802
H      1.703249     8.615703     1.224848     0.261456
H     10.025100     8.033801     2.368142     0.089357
H      9.762062    10.253913     3.012880     0.066416
H      0.948718    11.824604     2.277356     0.154121
H     10.279754    11.505668     1.257162     0.157146
H      1.209660    10.842034     1.083283     0.134966
H      2.004014     9.597385     3.334480     0.140756
H      0.878505     8.865344     4.143864     0.148961
H      1.114296    10.403164     4.342364     0.156929
H      0.368148     4.704078     4.987101     0.093225
H      3.720572     6.670107     4.683967     0.101757
H     10.260891     5.277984     2.795916     0.133743
H      3.295101     7.159616     2.485088     0.127139
H      0.295839     6.311194     0.757067     0.113480
H      1.817477     6.466664     0.420080     0.129607
H      3.449884     3.247102     8.073842     0.264451
H      1.292135     1.966029     8.141547     0.088728
H      1.029097     2.517726    10.386589     0.071619
H      2.695353     3.940054    11.379085     0.153552
H      1.546789     4.664100    10.592782     0.157408
H      2.956295     4.482866     9.931118     0.136358
H      3.750649     1.910948     9.978819     0.139414
H      2.625140     0.843980     9.749545     0.148232
H      2.860931     1.440985    11.180586     0.157848
H      2.114783    -1.966918     6.567402     0.096270
H      5.467207    -0.721381     8.118466     0.102931
H      1.527926     0.217658     5.968826     0.132621
H      5.041736     1.427659     7.442953     0.126965
H      2.042474     2.499958     5.844187     0.110484
H      3.564112     2.869532     5.810335     0.130483
H     10.436319    -3.515399     8.538545     0.262226
H      8.278570    -2.816228     9.614134     0.088780
H      8.015532    -1.147813     8.013830     0.067170
H      9.681788    -0.999450     6.285810     0.154250
H      8.533224    -2.042432     6.051919     0.160194
H      9.942730    -2.524833     6.539704     0.136273
H      0.257484    -1.197563     8.743200     0.142057
H      9.611575    -0.862636     9.781859     0.149366
H      9.847366     0.078179     8.549317     0.159341
H      9.101218    -2.213004    13.807239     0.094461
H      1.974042    -1.492512    11.953040     0.103156
H      8.514361    -3.823674    12.214628     0.133328
H      1.548570    -3.152043    10.429674     0.126242
H      9.028909    -5.072764    10.300419     0.113810
H      0.070947    -5.286868     9.997284     0.128802
H      6.943049     0.268297    14.162691     0.261456
H      4.785300     0.850199    13.019397     0.089357
H      4.522262    -1.369913    12.374659     0.066416
H      6.188518    -2.940604    13.110183     0.154121
H      5.039954    -2.621668    14.130377     0.157146
H      6.449460    -1.958034    14.304256     0.134966
H      7.243814    -0.713385    12.053059     0.140756
H      6.118305     0.018656    11.243675     0.148961
H      6.354096    -1.519164    11.045175     0.156929
H      5.607948     4.179922    10.400438     0.093225
H      8.960372     2.213893    10.703572     0.101757
H      5.021091     3.606016    12.591623     0.133742
H      8.534901     1.724384    12.902451     0.127139
H      5.535639     2.572806    14.630472     0.113480
H      7.057277     2.417336    14.967459     0.129607
C      5.564668     5.101193     7.198291     0.599332
C      6.781349     6.020687     6.941319    -0.072204
C      7.105169     6.126406     5.453344     0.101467
C      7.545312     4.802690     4.874772    -0.506566
C      8.110162     7.251121     5.148671    -0.503769
C      7.930961    10.149970     8.615483     0.086835
C      9.915798     9.416152     7.719928     0.098578
C      7.579895     8.836915     8.997094    -0.206071
C      8.454941     7.817032     8.735506     0.163289
C      9.655903     8.126195     8.104617    -0.179908
C      8.104923     6.403587     9.029408    -0.131738
C      2.071503    12.567306     7.370631     0.593560
C      3.288184    11.885015     6.702812    -0.072266
C      3.612004    10.543531     7.355244     0.108194
C      4.052147    10.704332     8.790901    -0.510023
C      4.616997     9.717319     6.533549    -0.510493
C      4.437796    11.270242     2.289666     0.088920
C      6.422632    10.861578     3.372949     0.097217
C      4.086730    12.257255     3.235999    -0.207547
C      4.961776    12.540654     4.250038     0.162187
C      6.162738    11.839707     4.297740    -0.178642
C      4.611758    13.501903     5.327166    -0.131568
C      9.057833     8.983501     0.818617     0.597013
C     10.274514     8.746298     1.743408    -0.075602
C      0.118734     9.982062     2.578952     0.111630
C      0.558877    11.144978     1.721866    -0.505539
C      1.123728     9.683560     3.705319    -0.507081
C      0.944526     5.231788     4.482390     0.092516
C      2.929363     6.374270     4.294662     0.097749
C      0.593460     5.557830     3.154445    -0.207749
C      1.468506     6.294314     2.401995     0.162141
C      2.669469     6.686098     2.985183    -0.178117
C      1.118488     6.746510     1.030965    -0.134841
C      0.324868     3.782807     8.189248     0.599332
C      1.541549     2.863313     8.446220    -0.072204
C      1.865369     2.757594     9.934195     0.101467
C      2.305512     4.081310    10.512767    -0.506566
C      2.870362     1.632879    10.238868    -0.503769
C      2.691161    -1.265970     6.772056     0.086835
C      4.675998    -0.532152     7.667611     0.098578
C      2.340095     0.047085     6.390445    -0.206071
C      3.215141     1.066968     6.652033     0.163289
C      4.416103     0.757805     7.282922    -0.179908
C      2.865123     2.480413     6.358131    -0.131738
C      7.311303    -3.683306     8.016908     0.593560
C      8.527984    -3.001015     8.684727    -0.072266
C      8.851804    -1.659531     8.032295     0.108194
C      9.291947    -1.820332     6.596638    -0.510023
C      9.856797    -0.833319     8.853990    -0.510493
C      9.677596    -2.386242    13.097873     0.088920
C      1.182832    -1.977578    12.014590     0.097217
C      9.326530    -3.373255    12.151540    -0.207548
C     10.201576    -3.656654    11.137501     0.162187
C      0.922938    -2.955707    11.089799    -0.178642
C      9.851558    -4.617903    10.060373    -0.131568
C      3.818033    -0.099501    14.568922     0.597013
C      5.034714     0.137702    13.644131    -0.075602
C      5.358534    -1.098062    12.808587     0.111630
C      5.798677    -2.260978    13.665673    -0.505539
C      6.363528    -0.799560    11.682220    -0.507081
C      6.184326     3.652212    10.905149     0.092516
C      8.169163     2.509730    11.092877     0.097749
C      5.833260     3.326170    12.233094    -0.207749
C      6.708306     2.589686    12.985544     0.162141
C      7.909269     2.197902    12.402356    -0.178117
C      6.358288     2.137490    14.356574    -0.134841
Br     7.842828     1.677388     6.952552    -0.507874
Br     4.349663    -3.701607    10.458603    -0.507689
Br     0.856393     2.024219    13.363924    -0.507866
Br     2.603028     7.206612     8.434987    -0.507874
Br     9.589463    12.585607     4.928936    -0.507689
Br     6.096193     6.859781     2.023615    -0.507866
N      7.927817     5.564938     7.807637    -0.335187
N      9.053326    10.411160     7.978439    -0.201519
N      4.434652    12.863144     6.664343    -0.334213
N      5.560161    10.587951     2.381991    -0.200139
N      0.941382     8.223919     0.915559    -0.329934
N      2.066892     5.652889     5.027109    -0.202099
N      2.688017     3.319062     7.579902    -0.335187
N      3.813526    -1.527160     7.409100    -0.201519
N      9.674452    -3.979144     8.723196    -0.334213
N      0.320361    -1.703951    13.005548    -0.200139
N      6.181182     0.660081    14.471980    -0.329934
N      7.306692     3.231111    10.360430    -0.202099
O      5.670512     4.095524     7.933815    -0.549743
O      4.530331     5.449446     6.585867    -0.562506
O      2.177346    -4.060876     7.873804    -0.549061
O      1.037166    11.862805     7.375247    -0.557431
O      9.163677    -0.034648    14.967459    -0.548636
O      8.023496     9.339749     1.426425    -0.562878
O      0.430712     4.788476     7.453724    -0.549743
O      9.770131     3.434554     8.801672    -0.562506
O      7.417146    12.944876     7.513735    -0.549061
O      6.276966    -2.978805     8.012292    -0.557431
O      3.923877     8.918648     0.420080    -0.548636
O      2.783696    -0.455749    13.961114    -0.562878

The following XYZ coordinates are in angstroms. Other properties are in atomic units.
The sperically averaged electron density of each atom fit to a function of the form exp(a - br)
eigen_1, eigen_2 and eigen_3 are the three eigenvalues of traceless quadrupole moment tensor
  atom number  atomic symbol              X              Y              Z     net charge C6 coefficient C8 coefficient C10 coefficient fluctuating dipole atomic polarizability isotropic forcefield polarizability              a              b squared Pearson coefficient          <r^3>          <r^4>         wp_QDO          m_QDO          q_QDO       dipole_x       dipole_y       dipole_z         dipole            Qxy            Qxz            Qyz     Q(x^2-y^2)  Q(3z^2 - R^2)        eigen_1        eigen_2        eigen_3 static polarizability      alpha(xx)      alpha(xy)      alpha(xz)      alpha(yy)      alpha(yz)      alpha(zz) atomic spin moment
            1             Zn       7.725037       3.566837       8.354357       0.690368     104.614175 0.22504618E+04  0.75182537E+05                                18.707980                           16.018807       0.363008       1.934858                    0.996601      51.157932     144.269656       0.428786       0.427583      -1.122189       0.013985      -0.025700      -0.012184       0.031694      -0.027117       0.036964       0.009058       0.115455      -0.092442      -0.061251      -0.027808       0.089060             22.556219      24.607412      -1.686250       0.963487      24.393576      -6.174702      18.667668          -0.000001
            2             Zn       4.231872      -3.432333       8.121389       0.689923     104.726704 0.22535214E+04  0.75323526E+05                                18.743064                           16.048562       0.356132       1.932302                    0.996757      51.218516     144.560453       0.427558       0.428590      -1.121332       0.012844       0.001561       0.028838       0.031607       0.044789       0.003622      -0.010094       0.116096      -0.093851      -0.061484      -0.027477       0.088961             22.599001      24.662556       1.681251       0.981358      25.485905       5.577389      17.648542          -0.000001
            3             Zn       0.738602      -0.134504      14.299332       0.689701     104.695375 0.22520662E+04  0.75249913E+05                                18.716766                           16.024106       0.365097       1.935218                    0.996576      51.178167     144.342259       0.428730       0.427561      -1.122198       0.013643       0.023444      -0.016208       0.031598      -0.019338      -0.041942       0.000561       0.099435      -0.142438      -0.061430      -0.028155       0.089585             22.569110      24.639945       0.008274      -1.950704      14.758626       0.605557      28.308758          -0.000001
            4             Zn       2.485237       5.317163       7.033182       0.690368     104.614171 0.22504617E+04  0.75182533E+05                                18.707980                           16.018807       0.363008       1.934858                    0.996601      51.157931     144.269654       0.428786       0.427583      -1.122189       0.013985       0.025700       0.012184       0.031694       0.027117      -0.036964       0.009058       0.115455      -0.092442      -0.061251      -0.027808       0.089060             22.556219      24.607412       1.686250      -0.963487      24.393576      -6.174702      18.667668          -0.000001
            5             Zn       9.471672      12.316333       7.266150       0.689923     104.726706 0.22535214E+04  0.75323528E+05                                18.743064                           16.048562       0.356132       1.932302                    0.996757      51.218517     144.560457       0.427558       0.428590      -1.121332       0.012844      -0.001561      -0.028838       0.031607      -0.044789      -0.003622      -0.010094       0.116096      -0.093851      -0.061484      -0.027477       0.088961             22.599001      24.662557      -1.681251      -0.981358      25.485905       5.577389      17.648542          -0.000001
            6             Zn       5.978402       9.018504       1.088207       0.689701     104.695377 0.22520663E+04  0.75249915E+05                                18.716766                           16.024106       0.365097       1.935218                    0.996576      51.178168     144.342263       0.428730       0.427561      -1.122197       0.013643      -0.023444       0.016208       0.031598       0.019338       0.041942       0.000561       0.099435      -0.142438      -0.061430      -0.028155       0.089585             22.569110      24.639945      -0.008274       1.950704      14.758626       0.605557      28.308759          -0.000001
            7              H       8.689684       5.636898       7.313697       0.264451       0.595342 0.41363836E+01  0.35699068E+02                                 1.341351                            1.328360      -1.320286       2.324282                    0.996422       3.196089       9.438334       0.443638       1.599712      -0.646706       0.024934       0.006159      -0.020653       0.032958       0.003478      -0.000975       0.004260       0.012487       0.033829      -0.013554       0.001508       0.012046              1.367798       1.559305      -0.045930      -0.100958       1.225907      -0.021659       1.318182           0.000001
            8              H       6.531935       6.917971       7.245992       0.088728       1.035982 0.83747153E+01  0.84215046E+02                                 1.762179                            1.743226      -1.273828       2.261724                    0.992759       4.006266      11.827087       0.447629       1.360720      -0.689412      -0.009087       0.034668       0.006845       0.036487      -0.008785       0.003924      -0.001841      -0.002525       0.011069      -0.010945       0.001239       0.009706              1.792484       1.638129      -0.098470       0.027654       2.184580       0.147550       1.554743           0.000000
            9              H       6.268897       6.366274       5.000950       0.071619       1.092781 0.86268713E+01  0.87083560E+02                                 1.799894                            1.749112      -1.142525       2.313106                    0.993207       4.000252      11.694163       0.456257       1.329883      -0.695866      -0.030793       0.007263      -0.026530       0.041289      -0.003576       0.005969       0.004492       0.001337      -0.016979      -0.011009       0.004034       0.006975              1.848195       2.269518      -0.170450       0.308084       1.564400      -0.183029       1.710667          -0.000000
           10              H       7.935153       4.943946       4.008454       0.153552       1.120094 0.83743907E+01  0.83291784E+02                                 1.814472                            1.715416      -0.900082       2.461920                    0.998761       3.406964       9.650518       0.467348       1.317702      -0.702641       0.002580       0.007708      -0.010341       0.013153      -0.000983      -0.003788       0.002264      -0.004025      -0.010806      -0.006252       0.000910       0.005342              1.856005       1.726781       0.114678      -0.464016       1.510196      -0.224709       2.331038          -0.000001
           11              H       6.786589       4.219900       4.794757       0.157408       1.226040 0.96061492E+01  0.98629618E+02                                 1.921066                            1.834600      -1.019147       2.412523                    0.997821       3.418244       9.757317       0.454029       1.313907      -0.704915      -0.017017      -0.003160      -0.001321       0.017358       0.002920       0.000246       0.003922       0.013533      -0.010061      -0.008512      -0.000627       0.009139              1.955899       2.318600       0.581558      -0.005608       2.008778      -0.014059       1.540321          -0.000000
           12              H       8.196095       4.401134       5.456421       0.136358       1.128006 0.88409106E+01  0.90368542E+02                                 1.892113                            1.812363      -1.347653       2.231905                    0.994384       3.957547      11.887648       0.430092       1.393236      -0.683433       0.006863      -0.000116       0.011622       0.013498      -0.000837       0.002503       0.004665       0.006296       0.009566      -0.007283       0.001096       0.006187              1.936604       2.066759      -0.320452       0.408896       1.776102      -0.330662       1.966951           0.000000
           13              H       8.990449       6.973052       5.408720       0.139414       0.896351 0.67669401E+01  0.64390700E+02                                 1.598536                            1.568977      -0.959083       2.424329                    0.997500       3.537598      10.094711       0.471849       1.364182      -0.690315       0.008850      -0.010731       0.003674       0.014386      -0.000141       0.004832      -0.004795      -0.002063      -0.018101      -0.009672       0.002699       0.006973              1.621752       2.041021      -0.175627       0.131389       1.405471      -0.095081       1.418765          -0.000000
           14              H       7.864940       8.040020       5.637994       0.148232       0.870611 0.65132103E+01  0.61105366E+02                                 1.544940                            1.521973      -0.829593       2.491590                    0.999305       3.360634       9.380141       0.489522       1.333675      -0.697430      -0.010339       0.009937       0.006164       0.015609      -0.001474      -0.004223       0.001964      -0.002341      -0.013598      -0.006902       0.001235       0.005667              1.549271       1.354196      -0.138618      -0.107589       1.803957       0.256580       1.489659          -0.000000
           15              H       8.100731       7.443015       4.206953       0.157848       0.913943 0.65951516E+01  0.62768105E+02                                 1.659827                            1.577951      -1.170980       2.331312                    0.996943       3.621493      10.561045       0.454568       1.415772      -0.679426      -0.004770       0.001886      -0.014371       0.015259       0.004669      -0.001513      -0.002934      -0.006439      -0.000854      -0.005529      -0.001729       0.007258              1.716482       1.407140       0.036026      -0.087162       1.434112      -0.341184       2.308193          -0.000001
           16              H       7.354583      10.850918       8.820137       0.096270       1.217130 0.86093320E+01  0.86277983E+02                                 1.897573                            1.724053      -1.032381       2.381286                    0.997526       3.660073      10.428459       0.472077       1.294681      -0.705293      -0.030442       0.030963       0.010870       0.044762      -0.003598      -0.011999       0.002661       0.004563      -0.022269      -0.014476      -0.000066       0.014542              2.022146       2.067811      -0.564385      -0.099910       2.552315       0.203055       1.446311          -0.000001
           17              H       0.227407       9.605381       7.269073       0.102931       1.068242 0.74129666E+01  0.72350686E+02                                 1.805763                            1.648416      -1.232770       2.294312                    0.994895       3.762218      10.964713       0.456544       1.374590      -0.687230       0.039732       0.004679      -0.022502       0.045901      -0.004304      -0.012040       0.000497       0.008600      -0.006609      -0.011611      -0.003400       0.015011              1.905262       2.410573       0.374127      -0.452174       1.725719      -0.119878       1.579493          -0.000001
           18              H       6.767726       8.666342       9.418713       0.132621       1.113633 0.83226612E+01  0.81747961E+02                                 1.722346                            1.650622      -0.872806       2.474528                    0.999468       3.276600       8.898897       0.507957       1.227620      -0.723075      -0.030358      -0.006217       0.015772       0.034771      -0.000543      -0.011017      -0.003055      -0.003773      -0.020230      -0.014787       0.005233       0.009554              1.729297       2.075910       0.056478      -0.293146       1.624110      -0.069378       1.487871          -0.000001
           19              H      10.281536       7.456341       7.944586       0.126965       1.024295 0.74515917E+01  0.73368300E+02                                 1.795727                            1.684349      -1.492212       2.174146                    0.992299       3.945935      11.836025       0.435713       1.427731      -0.675678       0.021794      -0.025416      -0.004462       0.033777      -0.000674      -0.009715      -0.003986      -0.008872      -0.015978      -0.014009       0.004888       0.009121              1.868115       2.004207      -0.464843      -0.090290       2.220241       0.050985       1.379896          -0.000000
           20              H       7.282274       6.384042       9.543352       0.110484       1.166362 0.92672506E+01  0.94034579E+02                                 1.825054                            1.773815      -0.856313       2.471155                    0.997748       3.504790       9.854575       0.474102       1.273202      -0.712484      -0.029741       0.001442       0.015233       0.033446       0.002108      -0.003417       0.008098       0.009260       0.011407      -0.011820       0.002876       0.008944              1.854557       2.062676       0.159808      -0.360298       1.759713      -0.176595       1.741282          -0.000001
           21              H       8.803912       6.014468       9.577204       0.130483       1.161505 0.88564089E+01  0.88690450E+02                                 1.815902                            1.731352      -0.767588       2.524672                    0.999163       3.343745       9.284450       0.481884       1.269241      -0.714344       0.030341      -0.011897       0.019729       0.038097      -0.004490       0.009368       0.001159       0.011367       0.024865      -0.012464      -0.002519       0.014983              1.879029       1.963939      -0.353199       0.368256       1.910040      -0.364434       1.763107          -0.000000
           22              H       5.196519      12.399399       6.848994       0.262226       0.596942 0.41513358E+01  0.35864196E+02                                 1.344457                            1.331345      -1.321867       2.322279                    0.996404       3.204749       9.471905       0.442801       1.601123      -0.646496       0.025338      -0.020850       0.004246       0.033087      -0.002587      -0.002389      -0.012306      -0.001679      -0.008106      -0.013662       0.001350       0.012312              1.371051       1.563410      -0.064761       0.090578       1.316807      -0.029226       1.232935           0.000001
           23              H       3.038770      11.700228       5.773405       0.088780       1.035940 0.83724631E+01  0.84173017E+02                                 1.760902                            1.741967      -1.261916       2.265899                    0.992942       4.004188      11.813301       0.448259       1.359120      -0.689727      -0.007709      -0.011436      -0.033366       0.036104       0.007875       0.006120      -0.000862      -0.007451      -0.002438      -0.011395       0.001549       0.009846              1.791205       1.636869       0.073273       0.071328       1.583304       0.198887       2.153443           0.000000
           24              H       2.775732      10.031813       7.373709       0.067170       1.105876 0.87514927E+01  0.88620900E+02                                 1.810614                            1.758622      -1.142207       2.311118                    0.993221       4.024533      11.767255       0.456413       1.325239      -0.696773      -0.033241      -0.027627       0.006335       0.043684       0.006559      -0.000098       0.001044       0.010000       0.014121      -0.010664       0.004656       0.006008              1.859703       2.285826       0.356478      -0.006537       1.844045       0.028389       1.449237          -0.000000
           25              H       4.441988       9.883450       9.101729       0.154250       1.112809 0.83050045E+01  0.82392629E+02                                 1.803080                            1.705555      -0.879552       2.470993                    0.998911       3.393893       9.587097       0.470040       1.313478      -0.703524       0.002806      -0.012842      -0.001949       0.013289      -0.002552       0.002436       0.001881       0.003681       0.013300      -0.006116       0.000595       0.005521              1.843955       1.715896      -0.454008       0.131234       2.303597      -0.240550       1.512371          -0.000001
           26              H       3.293424      10.926432       9.335620       0.160194       1.218856 0.95393238E+01  0.97784202E+02                                 1.914257                            1.828781      -1.013788       2.415092                    0.997813       3.407882       9.723555       0.454483       1.314731      -0.704721      -0.016170       0.000508       0.003291       0.016510      -0.001171      -0.002556      -0.002786       0.015628      -0.004567      -0.008470      -0.000731       0.009201              1.948658       2.308935      -0.293215      -0.497596       1.664041       0.208346       1.872996          -0.000000
           27              H       4.702930      11.408833       8.847835       0.136273       1.127788 0.88425506E+01  0.90415581E+02                                 1.894107                            1.814354      -1.361379       2.227442                    0.994179       3.961179      11.911771       0.429084       1.396040      -0.682893       0.007507       0.009149      -0.005984       0.013262       0.002480      -0.000412      -0.005544       0.003281       0.002424      -0.006723       0.000843       0.005879              1.938640       2.069072       0.514548       0.073531       2.207448       0.083131       1.539400           0.000000
           28              H       5.497284      10.081563       6.644339       0.142057       0.890248 0.67132292E+01  0.63790328E+02                                 1.595334                            1.566091      -0.976002       2.418915                    0.997396       3.529331      10.083610       0.470489       1.370041      -0.689167       0.007883       0.008973       0.006931       0.013810       0.003775      -0.001916       0.007216       0.001190      -0.007462      -0.009625       0.002468       0.007158              1.618404       2.035814       0.200244       0.085808       1.495042       0.041485       1.324355          -0.000000
           29              H       4.371775       9.746636       5.605680       0.149366       0.868211 0.64870498E+01  0.60763659E+02                                 1.538365                            1.515916      -0.817283       2.496945                    0.999422       3.348241       9.320571       0.492238       1.328417      -0.698522      -0.009899       0.000283      -0.011091       0.014869      -0.002763       0.003333       0.001953       0.005215       0.009632      -0.006472       0.000855       0.005618              1.542563       1.349208      -0.023684       0.172327       1.341096       0.007820       1.937387          -0.000000
           30              H       4.607566       8.805821       6.838222       0.159341       0.908080 0.65441259E+01  0.62162298E+02                                 1.653116                            1.572242      -1.166569       2.334973                    0.996952       3.607029      10.509064       0.455210       1.416507      -0.679331      -0.005592      -0.012903       0.005549       0.015118      -0.004236      -0.003216       0.003198      -0.006220      -0.000002      -0.005753      -0.001957       0.007710              1.709146       1.402495      -0.092945       0.012340       2.372470      -0.206067       1.352473          -0.000001
           31              H       3.861418      11.097004       1.580300       0.094461       1.224422 0.86687451E+01  0.87015185E+02                                 1.904335                            1.729349      -1.043397       2.375989                    0.997464       3.670838      10.464640       0.471658       1.293720      -0.705486      -0.031405      -0.005081      -0.033104       0.045912      -0.008517       0.009040       0.002996       0.012851       0.003898      -0.014542       0.000401       0.014141              2.029925       2.075811       0.197021       0.542579       1.551691       0.379870       2.462275          -0.000001
           32              H       7.213842      10.376512       3.434499       0.103156       1.064546 0.73828579E+01  0.71994642E+02                                 1.803048                            1.646203      -1.233994       2.294899                    0.994881       3.757136      10.950689       0.456307       1.376492      -0.686887       0.040105      -0.021709       0.005904       0.045984      -0.008298       0.010074      -0.000197       0.007859      -0.007723      -0.012193      -0.002808       0.015001              1.902289       2.406378      -0.577170      -0.097685       1.717309       0.122959       1.583180          -0.000001
           33              H       3.274561      12.707674       3.172911       0.133328       1.114823 0.83402867E+01  0.82018560E+02                                 1.729158                            1.656891      -0.887159       2.470322                    0.999365       3.277499       8.925863       0.504588       1.234350      -0.721610      -0.030374       0.016611      -0.002223       0.034691      -0.009175       0.006074       0.006522       0.002158      -0.000135      -0.014651       0.005382       0.009269              1.736207       2.084975      -0.283510       0.098433       1.587857       0.094344       1.535788          -0.000001
           34              H       6.788370      12.036043       4.957865       0.126242       1.025535 0.74627057E+01  0.73514097E+02                                 1.798125                            1.686324      -1.510383       2.166632                    0.992067       3.950875      11.858509       0.435126       1.428949      -0.675451       0.022185       0.009246       0.024019       0.033979      -0.008218       0.004905       0.007437      -0.003619       0.001814      -0.013823       0.004241       0.009583              1.870789       2.007258       0.154518       0.448951       1.547585       0.339196       2.057524          -0.000000
           35              H       3.789109      13.956764       5.087120       0.113810       1.163497 0.92422467E+01  0.93767139E+02                                 1.826237                            1.774739      -0.872012       2.465760                    0.997639       3.500109       9.857714       0.472400       1.277976      -0.711441      -0.028116       0.011510      -0.008722       0.031608      -0.004285      -0.000708      -0.008724       0.008944       0.007615      -0.012299       0.003630       0.008669              1.855820       2.065302      -0.392380       0.042216       1.899301       0.096282       1.602857          -0.000001
           36              H       5.310747      14.170868       5.390255       0.128802       1.171387 0.89528001E+01  0.89940945E+02                                 1.830638                            1.744341      -0.777900       2.520080                    0.999025       3.356218       9.348230       0.478379       1.274486      -0.713273       0.030788       0.022896       0.000673       0.038374       0.010290      -0.000864      -0.008641      -0.001641      -0.014360      -0.012573      -0.002691       0.015263              1.894971       1.980655       0.502590       0.123484       2.134758       0.249513       1.569501          -0.000000
           37              H       1.703249       8.615703       1.224848       0.261456       0.599747 0.41714384E+01  0.36047074E+02                                 1.343213                            1.330079      -1.302044       2.330020                    0.996661       3.200587       9.431432       0.445679       1.590377      -0.648202       0.026346       0.014509       0.016643       0.034374      -0.000605       0.003128       0.008068      -0.008960      -0.029375      -0.013450       0.001108       0.012342              1.369768       1.562040       0.110856       0.010800       1.278023       0.050926       1.269242           0.000001
           38              H      10.025100       8.033801       2.368142       0.089357       1.037472 0.83920650E+01  0.84442162E+02                                 1.764251                            1.745266      -1.209973       2.283014                    0.993080       4.012694      11.853874       0.447229       1.361086      -0.689293      -0.008309      -0.022913       0.026354       0.035897       0.001050      -0.009686       0.002513      -0.004903       0.007190      -0.011214       0.001455       0.009759              1.794664       1.639904       0.025143      -0.099173       1.842258      -0.347212       1.901830           0.000000
           39              H       9.762062      10.253913       3.012880       0.066416       1.108753 0.87818174E+01  0.89017757E+02                                 1.814692                            1.762405      -1.142225       2.309821                    0.993165       4.033046      11.803658       0.455570       1.326351      -0.696526      -0.032785       0.019502       0.020277       0.043202      -0.003233      -0.006055      -0.005802       0.003299      -0.009676      -0.010906       0.004007       0.006899              1.864013       2.292019      -0.184658      -0.306698       1.526271       0.157391       1.773749          -0.000000
           40              H       0.948718      11.824604       2.277356       0.154121       1.119618 0.83675677E+01  0.83192564E+02                                 1.812565                            1.713613      -0.895594       2.463514                    0.998813       3.403748       9.634143       0.468127       1.316005      -0.702989       0.002112       0.004297       0.011886       0.012814       0.003890       0.001251      -0.004436      -0.001125      -0.000823      -0.006454       0.000880       0.005574              1.854072       1.724614       0.344093       0.330905       1.929247       0.467540       1.908354          -0.000001
           41              H      10.279754      11.505668       1.257162       0.157146       1.229099 0.96310367E+01  0.98896960E+02                                 1.919248                            1.832881      -0.998105       2.419667                    0.998035       3.421970       9.751722       0.456005       1.308057      -0.706074      -0.016845       0.002722      -0.002701       0.017275      -0.001619       0.002535      -0.001071       0.008825      -0.024443      -0.008609      -0.000582       0.009190              1.954023       2.316791      -0.285810       0.505821       1.643666      -0.195618       1.901614          -0.000000
           42              H       1.209660      10.842034       1.083283       0.134966       1.135816 0.89161335E+01  0.91326297E+02                                 1.899986                            1.819307      -1.361118       2.225951                    0.994357       3.973033      11.944647       0.429556       1.392089      -0.683607       0.006508      -0.009808      -0.005489       0.012987      -0.002006      -0.002524       0.001481      -0.003064      -0.019192      -0.007189       0.000973       0.006216              1.944955       2.076049      -0.195121      -0.485705       1.638921       0.249642       2.119895           0.000000
           43              H       2.004014       9.597385       3.334480       0.140756       0.895789 0.67636878E+01  0.64368791E+02                                 1.599426                            1.569836      -0.963745       2.422781                    0.997389       3.538785      10.107408       0.471040       1.366332      -0.689864       0.008031       0.002053      -0.010995       0.013769      -0.003409      -0.002420      -0.002133       0.010014       0.016857      -0.009379       0.002498       0.006881              1.622684       2.042131      -0.026077      -0.217832       1.333941       0.053425       1.491980          -0.000000
           44              H       0.878505       8.865344       4.143864       0.148961       0.869599 0.65024392E+01  0.60965257E+02                                 1.542283                            1.519539      -0.818013       2.496821                    0.999417       3.355104       9.354779       0.490593       1.331616      -0.697857      -0.010782      -0.009860       0.005445       0.015592       0.003933       0.001189      -0.004398       0.001409      -0.001555      -0.006674       0.001464       0.005211              1.546558       1.352161       0.162059      -0.065973       1.787103      -0.263358       1.500409          -0.000000
           45              H       1.114296      10.403164       4.342364       0.156929       0.915006 0.66062976E+01  0.62904972E+02                                 1.661594                            1.579690      -1.170446       2.331716                    0.996831       3.625805      10.578536       0.454111       1.416501      -0.679292      -0.005366       0.011903       0.009243       0.015997      -0.000732       0.005040      -0.000303      -0.000799       0.014278      -0.005383      -0.001939       0.007322              1.718263       1.408691       0.057583       0.074918       1.795928       0.549619       1.950170          -0.000001
           46              H       0.368148       4.704078       4.987101       0.093225       1.231199 0.87245955E+01  0.87712682E+02                                 1.910927                            1.734578      -1.039212       2.376670                    0.997373       3.679943      10.497292       0.471103       1.293223      -0.705585      -0.031661      -0.025814       0.021730       0.046271       0.012292       0.003269      -0.005215       0.008536      -0.009660      -0.014694       0.000064       0.014630              2.037403       2.083339       0.373978      -0.444830       1.912522      -0.587887       2.116348          -0.000001
           47              H       3.720572       6.670107       4.683967       0.101757       1.071704 0.74371246E+01  0.72562572E+02                                 1.800681                            1.644288      -1.205258       2.304653                    0.995232       3.757220      10.907556       0.460486       1.363270      -0.689440       0.040436       0.016464       0.016232       0.046579       0.013506       0.001837       0.000032       0.007399      -0.009487      -0.012550      -0.003152       0.015702              1.899546       2.402477       0.203613       0.547382       1.508451      -0.003374       1.787710          -0.000001
           48              H      10.260891       5.277984       2.795916       0.133743       1.116990 0.83622742E+01  0.82303490E+02                                 1.732711                            1.660114      -0.890465       2.468795                    0.999293       3.280534       8.943026       0.503535       1.235898      -0.721257      -0.029815      -0.010072      -0.013567       0.034270       0.009960       0.004847      -0.004099       0.007904       0.015439      -0.015143       0.005837       0.009306              1.739788       2.089752       0.227811       0.197063       1.469815      -0.024676       1.659798          -0.000001
           49              H       3.295101       7.159616       2.485088       0.127139       1.022690 0.74379016E+01  0.73217818E+02                                 1.795939                            1.684393      -1.495585       2.173122                    0.992270       3.944992      11.841419       0.434983       1.430433      -0.675193       0.021930       0.015441      -0.019549       0.033189       0.008889       0.004198      -0.003719       0.003317       0.022623      -0.014227       0.005097       0.009130              1.868448       2.004743       0.310922      -0.357795       1.634403      -0.389602       1.966197          -0.000000
           50              H       0.295839       6.311194       0.757067       0.113480       1.160624 0.92160872E+01  0.93447279E+02                                 1.824534                            1.773392      -0.878723       2.464105                    0.997564       3.496098       9.847602       0.472054       1.279658      -0.711117      -0.028464      -0.014211      -0.005519       0.032290       0.001348       0.004008       0.000372      -0.005583      -0.032536      -0.011947       0.003333       0.008615              1.854033       2.061882       0.231882       0.318139       1.592571       0.080162       1.907646          -0.000001
           51              H       1.817477       6.466664       0.420080       0.129607       1.161724 0.88588044E+01  0.88719374E+02                                 1.816361                            1.731796      -0.765706       2.525627                    0.999189       3.343810       9.284525       0.481740       1.269549      -0.714309       0.031260      -0.010983      -0.020484       0.038954      -0.005916      -0.008573       0.007229      -0.004005      -0.019165      -0.012558      -0.002502       0.015059              1.879556       1.964385      -0.142289      -0.490211       1.484616       0.118534       2.189666          -0.000000
           52              H       3.449884       3.247102       8.073842       0.264451       0.595342 0.41363844E+01  0.35699076E+02                                 1.341351                            1.328360      -1.320286       2.324282                    0.996422       3.196089       9.438333       0.443638       1.599711      -0.646706       0.024934      -0.006159       0.020653       0.032958      -0.003478       0.000975       0.004260       0.012487       0.033829      -0.013554       0.001508       0.012046              1.367798       1.559305       0.045930       0.100958       1.225907      -0.021659       1.318182           0.000001
           53              H       1.292135       1.966029       8.141547       0.088728       1.035982 0.83747166E+01  0.84215062E+02                                 1.762179                            1.743226      -1.273828       2.261724                    0.992759       4.006266      11.827087       0.447629       1.360720      -0.689412      -0.009087      -0.034668      -0.006845       0.036487       0.008785      -0.003924      -0.001841      -0.002525       0.011069      -0.010945       0.001239       0.009706              1.792484       1.638129       0.098470      -0.027654       2.184580       0.147550       1.554743           0.000000
           54              H       1.029097       2.517726      10.386589       0.071619       1.092781 0.86268721E+01  0.87083569E+02                                 1.799894                            1.749112      -1.142525       2.313106                    0.993207       4.000252      11.694162       0.456257       1.329882      -0.695866      -0.030793      -0.007263       0.026530       0.041289       0.003576      -0.005969       0.004492       0.001337      -0.016979      -0.011009       0.004034       0.006975              1.848195       2.269518       0.170450      -0.308084       1.564400      -0.183029       1.710667          -0.000000
           55              H       2.695353       3.940054      11.379085       0.153552       1.120094 0.83743897E+01  0.83291767E+02                                 1.814471                            1.715416      -0.900081       2.461920                    0.998761       3.406964       9.650516       0.467348       1.317701      -0.702641       0.002580      -0.007708       0.010341       0.013153       0.000983       0.003788       0.002264      -0.004025      -0.010806      -0.006252       0.000910       0.005342              1.856004       1.726780      -0.114678       0.464016       1.510196      -0.224709       2.331037          -0.000001
           56              H       1.546789       4.664100      10.592782       0.157408       1.226039 0.96061454E+01  0.98629560E+02                                 1.921065                            1.834598      -1.019147       2.412523                    0.997821       3.418244       9.757313       0.454029       1.313905      -0.704915      -0.017017       0.003160       0.001321       0.017358      -0.002920      -0.000246       0.003922       0.013533      -0.010061      -0.008512      -0.000627       0.009139              1.955898       2.318598      -0.581557       0.005608       2.008776      -0.014059       1.540320          -0.000000
           57              H       2.956295       4.482866       9.931118       0.136358       1.128006 0.88409113E+01  0.90368550E+02                                 1.892113                            1.812363      -1.347653       2.231905                    0.994384       3.957547      11.887647       0.430092       1.393235      -0.683433       0.006863       0.000116      -0.011622       0.013498       0.000837      -0.002503       0.004665       0.006296       0.009566      -0.007283       0.001096       0.006187              1.936604       2.066759       0.320452      -0.408896       1.776102      -0.330662       1.966951           0.000000
           58              H       3.750649       1.910948       9.978819       0.139414       0.896351 0.67669401E+01  0.64390700E+02                                 1.598536                            1.568977      -0.959083       2.424329                    0.997500       3.537598      10.094711       0.471849       1.364182      -0.690315       0.008850       0.010731      -0.003674       0.014386       0.000141      -0.004832      -0.004795      -0.002063      -0.018101      -0.009672       0.002699       0.006973              1.621752       2.041021       0.175627      -0.131389       1.405471      -0.095081       1.418765          -0.000000
           59              H       2.625140       0.843980       9.749545       0.148232       0.870611 0.65132103E+01  0.61105366E+02                                 1.544940                            1.521973      -0.829593       2.491590                    0.999305       3.360634       9.380141       0.489522       1.333675      -0.697430      -0.010339      -0.009937      -0.006164       0.015609       0.001474       0.004223       0.001964      -0.002341      -0.013598      -0.006902       0.001235       0.005667              1.549271       1.354196       0.138618       0.107589       1.803957       0.256580       1.489659          -0.000000
           60              H       2.860931       1.440985      11.180586       0.157848       0.913943 0.65951516E+01  0.62768105E+02                                 1.659827                            1.577951      -1.170980       2.331312                    0.996943       3.621493      10.561045       0.454568       1.415772      -0.679426      -0.004770      -0.001886       0.014371       0.015259      -0.004669       0.001513      -0.002934      -0.006439      -0.000854      -0.005529      -0.001729       0.007258              1.716482       1.407140      -0.036026       0.087162       1.434112      -0.341184       2.308193          -0.000001
           61              H       2.114783      -1.966918       6.567402       0.096270       1.217130 0.86093315E+01  0.86277972E+02                                 1.897572                            1.724052      -1.032381       2.381286                    0.997526       3.660073      10.428457       0.472077       1.294681      -0.705293      -0.030442      -0.030963      -0.010870       0.044762       0.003598       0.011999       0.002661       0.004563      -0.022269      -0.014476      -0.000066       0.014542              2.022145       2.067811       0.564385       0.099910       2.552314       0.203055       1.446311          -0.000001
           62              H       5.467207      -0.721381       8.118466       0.102931       1.068242 0.74129671E+01  0.72350693E+02                                 1.805763                            1.648417      -1.232770       2.294312                    0.994895       3.762218      10.964714       0.456544       1.374590      -0.687230       0.039732      -0.004679       0.022502       0.045901       0.004304       0.012040       0.000497       0.008600      -0.006609      -0.011611      -0.003400       0.015011              1.905262       2.410573      -0.374127       0.452174       1.725720      -0.119878       1.579493          -0.000001
           63              H       1.527926       0.217658       5.968826       0.132621       1.113632 0.83226557E+01  0.81747892E+02                                 1.722346                            1.650621      -0.872806       2.474528                    0.999468       3.276599       8.898893       0.507957       1.227620      -0.723075      -0.030358       0.006217      -0.015772       0.034771       0.000543       0.011017      -0.003055      -0.003773      -0.020230      -0.014787       0.005233       0.009554              1.729296       2.075909      -0.056478       0.293146       1.624110      -0.069378       1.487870          -0.000001
           64              H       5.041736       1.427659       7.442953       0.126965       1.024295 0.74515926E+01  0.73368309E+02                                 1.795727                            1.684349      -1.492212       2.174146                    0.992299       3.945935      11.836024       0.435713       1.427730      -0.675678       0.021794       0.025416       0.004462       0.033777       0.000674       0.009715      -0.003986      -0.008872      -0.015978      -0.014009       0.004888       0.009121              1.868115       2.004207       0.464843       0.090290       2.220241       0.050985       1.379896          -0.000000
           65              H       2.042474       2.499958       5.844187       0.110484       1.166362 0.92672520E+01  0.94034597E+02                                 1.825054                            1.773816      -0.856313       2.471155                    0.997748       3.504790       9.854575       0.474102       1.273202      -0.712484      -0.029741      -0.001442      -0.015233       0.033446      -0.002108       0.003417       0.008098       0.009260       0.011407      -0.011820       0.002876       0.008944              1.854557       2.062676      -0.159808       0.360298       1.759713      -0.176595       1.741282          -0.000001
           66              H       3.564112       2.869532       5.810335       0.130483       1.161505 0.88564089E+01  0.88690450E+02                                 1.815902                            1.731352      -0.767588       2.524672                    0.999163       3.343745       9.284450       0.481884       1.269241      -0.714344       0.030341       0.011897      -0.019729       0.038097       0.004490      -0.009368       0.001159       0.011367       0.024865      -0.012464      -0.002519       0.014983              1.879029       1.963939       0.353199      -0.368256       1.910040      -0.364434       1.763107          -0.000000
           67              H      10.436319      -3.515399       8.538545       0.262226       0.596942 0.41513358E+01  0.35864196E+02                                 1.344457                            1.331345      -1.321867       2.322279                    0.996404       3.204749       9.471905       0.442801       1.601123      -0.646496       0.025338       0.020850      -0.004246       0.033087       0.002587       0.002389      -0.012306      -0.001679      -0.008106      -0.013662       0.001350       0.012312              1.371051       1.563410       0.064761      -0.090578       1.316807      -0.029226       1.232935           0.000001
           68              H       8.278570      -2.816228       9.614134       0.088780       1.035941 0.83724644E+01  0.84173033E+02                                 1.760902                            1.741967      -1.261916       2.265899                    0.992942       4.004188      11.813301       0.448259       1.359120      -0.689727      -0.007709       0.011436       0.033366       0.036104      -0.007875      -0.006120      -0.000862      -0.007451      -0.002438      -0.011395       0.001549       0.009846              1.791206       1.636869      -0.073273      -0.071328       1.583304       0.198887       2.153444           0.000000
           69              H       8.015532      -1.147813       8.013830       0.067170       1.105876 0.87514918E+01  0.88620891E+02                                 1.810614                            1.758623      -1.142208       2.311118                    0.993221       4.024533      11.767256       0.456413       1.325240      -0.696773      -0.033241       0.027627      -0.006335       0.043684      -0.006559       0.000098       0.001044       0.010000       0.014121      -0.010664       0.004656       0.006008              1.859703       2.285826      -0.356478       0.006537       1.844045       0.028389       1.449237          -0.000000
           70              H       9.681788      -0.999450       6.285810       0.154250       1.112809 0.83050059E+01  0.82392646E+02                                 1.803080                            1.705555      -0.879552       2.470993                    0.998911       3.393893       9.587097       0.470040       1.313478      -0.703524       0.002806       0.012842       0.001949       0.013289       0.002552      -0.002436       0.001881       0.003681       0.013300      -0.006116       0.000595       0.005521              1.843955       1.715896       0.454008      -0.131234       2.303597      -0.240550       1.512371          -0.000001
           71              H       8.533224      -2.042432       6.051919       0.160194       1.218856 0.95393240E+01  0.97784210E+02                                 1.914258                            1.828781      -1.013788       2.415091                    0.997813       3.407882       9.723557       0.454483       1.314732      -0.704721      -0.016170      -0.000508      -0.003291       0.016509       0.001171       0.002555      -0.002786       0.015628      -0.004567      -0.008470      -0.000731       0.009201              1.948658       2.308936       0.293215       0.497596       1.664041       0.208346       1.872997          -0.000000
           72              H       9.942730      -2.524833       6.539704       0.136273       1.127788 0.88425507E+01  0.90415581E+02                                 1.894107                            1.814354      -1.361379       2.227442                    0.994179       3.961179      11.911771       0.429084       1.396040      -0.682893       0.007507      -0.009149       0.005984       0.013262      -0.002480       0.000412      -0.005544       0.003281       0.002424      -0.006723       0.000843       0.005879              1.938640       2.069072      -0.514548      -0.073531       2.207448       0.083131       1.539400           0.000000
           73              H       0.257484      -1.197563       8.743200       0.142057       0.890248 0.67132292E+01  0.63790328E+02                                 1.595334                            1.566091      -0.976002       2.418915                    0.997396       3.529331      10.083610       0.470489       1.370041      -0.689167       0.007883      -0.008973      -0.006931       0.013810      -0.003775       0.001916       0.007216       0.001190      -0.007462      -0.009625       0.002468       0.007158              1.618404       2.035814      -0.200244      -0.085808       1.495042       0.041485       1.324355          -0.000000
           74              H       9.611575      -0.862636       9.781859       0.149366       0.868211 0.64870498E+01  0.60763659E+02                                 1.538365                            1.515916      -0.817283       2.496945                    0.999422       3.348241       9.320571       0.492238       1.328417      -0.698522      -0.009899      -0.000283       0.011091       0.014869       0.002763      -0.003333       0.001953       0.005215       0.009632      -0.006472       0.000855       0.005618              1.542563       1.349208       0.023684      -0.172327       1.341096       0.007820       1.937387          -0.000000
           75              H       9.847366       0.078179       8.549317       0.159341       0.908080 0.65441268E+01  0.62162306E+02                                 1.653116                            1.572242      -1.166569       2.334973                    0.996952       3.607029      10.509063       0.455210       1.416506      -0.679331      -0.005592       0.012903      -0.005549       0.015118       0.004236       0.003216       0.003198      -0.006220      -0.000002      -0.005753      -0.001957       0.007710              1.709146       1.402495       0.092945      -0.012340       2.372470      -0.206067       1.352473          -0.000001
           76              H       9.101218      -2.213004      13.807239       0.094461       1.224422 0.86687456E+01  0.87015188E+02                                 1.904335                            1.729349      -1.043397       2.375989                    0.997464       3.670838      10.464639       0.471658       1.293720      -0.705486      -0.031405       0.005081       0.033104       0.045912       0.008517      -0.009040       0.002996       0.012851       0.003898      -0.014542       0.000401       0.014141              2.029925       2.075810      -0.197021      -0.542579       1.551690       0.379870       2.462275          -0.000001
           77              H       1.974042      -1.492512      11.953040       0.103156       1.064547 0.73828639E+01  0.71994710E+02                                 1.803049                            1.646203      -1.233995       2.294899                    0.994881       3.757137      10.950690       0.456307       1.376491      -0.686887       0.040105       0.021709      -0.005904       0.045984       0.008298      -0.010074      -0.000197       0.007859      -0.007723      -0.012193      -0.002808       0.015001              1.902289       2.406378       0.577170       0.097685       1.717309       0.122959       1.583180          -0.000001
           78              H       8.514361      -3.823674      12.214628       0.133328       1.114823 0.83402867E+01  0.82018560E+02                                 1.729158                            1.656891      -0.887159       2.470322                    0.999365       3.277499       8.925863       0.504588       1.234350      -0.721610      -0.030374      -0.016611       0.002223       0.034691       0.009175      -0.006074       0.006522       0.002158      -0.000135      -0.014651       0.005382       0.009269              1.736207       2.084975       0.283510      -0.098433       1.587857       0.094344       1.535788          -0.000001
           79              H       1.548570      -3.152043      10.429674       0.126242       1.025535 0.74627057E+01  0.73514097E+02                                 1.798125                            1.686324      -1.510383       2.166632                    0.992067       3.950875      11.858509       0.435126       1.428949      -0.675451       0.022185      -0.009246      -0.024019       0.033979       0.008218      -0.004905       0.007437      -0.003619       0.001814      -0.013823       0.004241       0.009583              1.870789       2.007258      -0.154518      -0.448951       1.547585       0.339196       2.057524          -0.000000
           80              H       9.028909      -5.072764      10.300419       0.113810       1.163497 0.92422467E+01  0.93767139E+02                                 1.826237                            1.774739      -0.872012       2.465760                    0.997639       3.500109       9.857714       0.472400       1.277976      -0.711441      -0.028116      -0.011510       0.008722       0.031608       0.004285       0.000708      -0.008724       0.008944       0.007615      -0.012299       0.003630       0.008669              1.855820       2.065302       0.392380      -0.042216       1.899301       0.096282       1.602857          -0.000001
           81              H       0.070947      -5.286868       9.997284       0.128802       1.171387 0.89527985E+01  0.89940922E+02                                 1.830638                            1.744341      -0.777900       2.520080                    0.999025       3.356218       9.348229       0.478379       1.274486      -0.713273       0.030788      -0.022896      -0.000673       0.038374      -0.010290       0.000864      -0.008641      -0.001641      -0.014360      -0.012573      -0.002691       0.015263              1.894971       1.980654      -0.502590      -0.123484       2.134757       0.249513       1.569501          -0.000000
           82              H       6.943049       0.268297      14.162691       0.261456       0.599747 0.41714384E+01  0.36047074E+02                                 1.343213                            1.330079      -1.302044       2.330020                    0.996661       3.200587       9.431432       0.445679       1.590377      -0.648202       0.026346      -0.014509      -0.016643       0.034374       0.000605      -0.003128       0.008068      -0.008960      -0.029375      -0.013450       0.001108       0.012342              1.369768       1.562040      -0.110856      -0.010800       1.278023       0.050926       1.269242           0.000001
           83              H       4.785300       0.850199      13.019397       0.089357       1.037471 0.83920596E+01  0.84442099E+02                                 1.764251                            1.745266      -1.209973       2.283014                    0.993080       4.012693      11.853873       0.447229       1.361087      -0.689292      -0.008309       0.022913      -0.026354       0.035897      -0.001050       0.009686       0.002513      -0.004903       0.007190      -0.011214       0.001455       0.009759              1.794664       1.639904      -0.025143       0.099173       1.842258      -0.347212       1.901830           0.000000
           84              H       4.522262      -1.369913      12.374659       0.066416       1.108753 0.87818242E+01  0.89017836E+02                                 1.814692                            1.762405      -1.142225       2.309820                    0.993165       4.033047      11.803659       0.455571       1.326350      -0.696526      -0.032785      -0.019502      -0.020277       0.043202       0.003233       0.006055      -0.005802       0.003299      -0.009676      -0.010906       0.004007       0.006899              1.864013       2.292019       0.184658       0.306698       1.526271       0.157391       1.773749          -0.000000
           85              H       6.188518      -2.940604      13.110183       0.154121       1.119618 0.83675679E+01  0.83192564E+02                                 1.812565                            1.713613      -0.895594       2.463515                    0.998813       3.403748       9.634142       0.468127       1.316005      -0.702989       0.002112      -0.004297      -0.011886       0.012814      -0.003890      -0.001251      -0.004436      -0.001125      -0.000823      -0.006454       0.000880       0.005574              1.854072       1.724614      -0.344093      -0.330905       1.929247       0.467540       1.908354          -0.000001
           86              H       5.039954      -2.621668      14.130377       0.157146       1.229099 0.96310350E+01  0.98896939E+02                                 1.919248                            1.832881      -0.998104       2.419667                    0.998035       3.421970       9.751722       0.456005       1.308057      -0.706074      -0.016845      -0.002722       0.002701       0.017275       0.001619      -0.002535      -0.001071       0.008826      -0.024443      -0.008609      -0.000582       0.009190              1.954023       2.316790       0.285810      -0.505821       1.643666      -0.195618       1.901613          -0.000000
           87              H       6.449460      -1.958034      14.304256       0.134966       1.135816 0.89161328E+01  0.91326287E+02                                 1.899986                            1.819307      -1.361118       2.225951                    0.994357       3.973033      11.944646       0.429556       1.392088      -0.683607       0.006508       0.009808       0.005489       0.012987       0.002006       0.002524       0.001481      -0.003064      -0.019192      -0.007189       0.000973       0.006216              1.944955       2.076049       0.195121       0.485705       1.638921       0.249642       2.119895           0.000000
           88              H       7.243814      -0.713385      12.053059       0.140756       0.895789 0.67636886E+01  0.64368799E+02                                 1.599426                            1.569836      -0.963745       2.422781                    0.997389       3.538785      10.107407       0.471041       1.366331      -0.689864       0.008031      -0.002053       0.010995       0.013769       0.003409       0.002420      -0.002133       0.010014       0.016857      -0.009379       0.002498       0.006881              1.622684       2.042131       0.026077       0.217832       1.333941       0.053425       1.491979          -0.000000
           89              H       6.118305       0.018656      11.243675       0.148961       0.869599 0.65024392E+01  0.60965257E+02                                 1.542283                            1.519539      -0.818013       2.496821                    0.999417       3.355104       9.354779       0.490593       1.331616      -0.697857      -0.010782       0.009860      -0.005445       0.015592      -0.003933      -0.001189      -0.004398       0.001409      -0.001555      -0.006674       0.001464       0.005211              1.546558       1.352161      -0.162059       0.065973       1.787103      -0.263358       1.500409          -0.000000
           90              H       6.354096      -1.519164      11.045175       0.156929       0.915006 0.66062976E+01  0.62904972E+02                                 1.661594                            1.579690      -1.170446       2.331716                    0.996831       3.625805      10.578536       0.454111       1.416501      -0.679292      -0.005366      -0.011903      -0.009243       0.015997       0.000732      -0.005040      -0.000303      -0.000799       0.014278      -0.005383      -0.001939       0.007322              1.718263       1.408691      -0.057583      -0.074918       1.795928       0.549619       1.950170          -0.000001
           91              H       5.607948       4.179922      10.400438       0.093225       1.231199 0.87245937E+01  0.87712662E+02                                 1.910927                            1.734578      -1.039212       2.376670                    0.997373       3.679943      10.497293       0.471103       1.293223      -0.705585      -0.031661       0.025814      -0.021730       0.046271      -0.012292      -0.003269      -0.005215       0.008536      -0.009660      -0.014694       0.000064       0.014630              2.037403       2.083339      -0.373978       0.444830       1.912522      -0.587887       2.116348          -0.000001
           92              H       8.960372       2.213893      10.703572       0.101757       1.071704 0.74371246E+01  0.72562572E+02                                 1.800681                            1.644288      -1.205258       2.304653                    0.995232       3.757220      10.907556       0.460486       1.363270      -0.689440       0.040436      -0.016464      -0.016232       0.046579      -0.013506      -0.001837       0.000032       0.007399      -0.009487      -0.012550      -0.003152       0.015702              1.899546       2.402477      -0.203613      -0.547382       1.508451      -0.003374       1.787710          -0.000001
           93              H       5.021091       3.606016      12.591623       0.133742       1.116990 0.83622775E+01  0.82303534E+02                                 1.732712                            1.660115      -0.890465       2.468796                    0.999293       3.280534       8.943028       0.503534       1.235899      -0.721256      -0.029815       0.010072       0.013567       0.034270      -0.009960      -0.004847      -0.004099       0.007905       0.015439      -0.015143       0.005837       0.009306              1.739790       2.089754      -0.227811      -0.197064       1.469816      -0.024676       1.659799          -0.000001
           94              H       8.534901       1.724384      12.902451       0.127139       1.022690 0.74379016E+01  0.73217818E+02                                 1.795939                            1.684393      -1.495585       2.173122                    0.992270       3.944992      11.841419       0.434983       1.430433      -0.675193       0.021930      -0.015441       0.019549       0.033189      -0.008889      -0.004198      -0.003719       0.003317       0.022623      -0.014227       0.005097       0.009130              1.868448       2.004743      -0.310922       0.357795       1.634403      -0.389602       1.966197          -0.000000
           95              H       5.535639       2.572806      14.630472       0.113480       1.160624 0.92160871E+01  0.93447279E+02                                 1.824534                            1.773392      -0.878723       2.464105                    0.997564       3.496098       9.847602       0.472054       1.279658      -0.711117      -0.028464       0.014211       0.005519       0.032290      -0.001348      -0.004008       0.000372      -0.005583      -0.032536      -0.011947       0.003333       0.008615              1.854033       2.061881      -0.231882      -0.318139       1.592571       0.080162       1.907646          -0.000001
           96              H       7.057277       2.417336      14.967459       0.129607       1.161724 0.88588027E+01  0.88719348E+02                                 1.816360                            1.731795      -0.765706       2.525627                    0.999189       3.343810       9.284523       0.481741       1.269549      -0.714309       0.031260       0.010983       0.020484       0.038954       0.005916       0.008573       0.007229      -0.004005      -0.019165      -0.012558      -0.002502       0.015059              1.879555       1.964384       0.142289       0.490211       1.484615       0.118533       2.189665          -0.000000
           97              C       5.564668       5.101193       7.198291       0.599332      23.914933 0.25072734E+03  0.52204936E+04                                 7.778418                            5.709245      -0.047963       2.048125                    0.999463      22.519093      64.226867       0.603405       0.487514      -1.006681      -0.051820      -0.040898       0.001648       0.066036      -0.021058      -0.029968       0.066266      -0.031667       0.140670      -0.052196      -0.048662       0.100858              9.687181      12.887804       1.100421       1.462337       9.274165      -3.473489       6.899573           0.000001
           98              C       6.781349       6.020687       6.941319      -0.072204      28.253755 0.43369617E+03  0.10240799E+05                                 8.392921                            7.147375      -0.353519       1.905999                    0.996524      28.307588      82.893533       0.587245       0.441712      -1.043426       0.100321      -0.020819       0.007635       0.102743      -0.047402       0.044206      -0.006286       0.032567       0.029733      -0.062406      -0.009523       0.071929              9.726999      11.313886       1.998169       0.353333       8.476050      -1.556652       9.391061           0.000000
           99              C       7.105169       6.126406       5.453344       0.101467      23.318153 0.38344271E+03  0.88069308E+04                                 7.467397                            6.795128      -0.409338       1.903758                    0.998537      26.463893      77.207557       0.590549       0.451571      -1.034470       0.079106      -0.018510      -0.006180       0.081478       0.008318      -0.011674       0.007971      -0.042037       0.014629      -0.029955       0.007518       0.022437              8.057085       7.690890       0.937398      -1.188811       8.231206      -1.307391       8.249158          -0.000000
          100              C       7.545312       4.802690       4.874772      -0.506566      25.093350 0.43134184E+03  0.10203238E+05                                 7.286319                            6.695422      -0.031559       1.946170                    0.997033      33.024712      97.786899       0.664392       0.389732      -1.073238      -0.027638       0.072297       0.020619       0.080099      -0.006467       0.000330       0.022088      -0.027194      -0.031215      -0.023078      -0.008372       0.031450              7.481476       7.347481      -0.089044      -0.543247       7.762857      -0.444271       7.334090          -0.000000
          101              C       8.110162       7.251121       5.148671      -0.503769      27.365933 0.47899855E+03  0.11549668E+05                                 7.694898                            7.068339       0.190556       2.015275                    0.998078      32.612301      95.277285       0.649440       0.391140      -1.079850      -0.056850      -0.059574       0.006443       0.082598       0.014401      -0.004446      -0.012246      -0.035958      -0.123744      -0.043202      -0.002411       0.045613              8.243996       8.108184       1.491844      -1.036241       8.514031      -1.631798       8.109772          -0.000002
          102              C       7.930961      10.149970       8.615483       0.086835      27.177907 0.33436839E+03  0.73860786E+04                                 7.959194                            6.165541       0.215238       2.084699                    0.999737      26.104673      73.537058       0.650383       0.426332      -1.054457       0.034285      -0.020528      -0.023314       0.046265      -0.013615       0.014889       0.012009       0.036521       0.039759      -0.035009       0.007644       0.027365              9.255257       9.059244      -0.067450      -1.650254      13.901995      -0.397937       4.804531          -0.000001
          103              C       9.915798       9.416152       7.719928       0.098578      28.668058 0.34049343E+03  0.75831276E+04                                 8.372493                            6.304066      -0.004552       2.019997                    0.999218      26.256062      75.154363       0.628351       0.437687      -1.043746      -0.035660       0.028896       0.021824       0.050822      -0.001112       0.016927       0.017754       0.034200       0.081126      -0.036536      -0.002772       0.039308              9.987937       9.724797       0.745562      -2.174832      14.965059      -0.795327       5.273953          -0.000002
          104              C       7.579895       8.836915       8.997094      -0.206071      32.291279 0.43031320E+03  0.10071018E+05                                 8.732263                            6.865949       0.335109       2.081084                    0.999569      29.444483      83.919353       0.637044       0.410816      -1.069901      -0.006671       0.020192      -0.004181       0.021673       0.010923      -0.008610      -0.008460       0.018677       0.002151      -0.016063      -0.004582       0.020645             10.095163       8.758819      -0.625292      -1.516415      16.307640      -0.550699       5.219032          -0.000002
          105              C       8.454941       7.817032       8.735506       0.163289      30.084843 0.36731364E+03  0.82471426E+04                                 8.567122                            6.475977       0.042560       2.045882                    0.999288      24.941784      69.190414       0.637140       0.428159      -1.060938      -0.002079      -0.030607       0.002312       0.030764       0.007754       0.009663      -0.008622      -0.027578       0.039976      -0.025955       0.006203       0.019752             10.546614       8.804913       1.300124      -1.672930      17.620004      -1.128262       5.214924          -0.000000
          106              C       9.655903       8.126195       8.104617      -0.179908      34.396575 0.46336149E+03  0.11134369E+05                                 9.398744                            7.332123      -0.187960       1.922699                    0.997626      30.139684      89.311424       0.585854       0.435082      -1.046381       0.004409       0.001940       0.004503       0.006594       0.002203       0.014609       0.007910      -0.018247       0.041238      -0.022012      -0.000927       0.022939             11.017596      10.876565       1.548619      -2.033838      16.491825      -1.657107       5.684399          -0.000000
          107              C       8.104923       6.403587       9.029408      -0.131738      25.751186 0.37375373E+03  0.85361537E+04                                 7.742841                            6.477725      -0.237896       1.931659                    0.997436      28.565066      83.310521       0.636999       0.421008      -1.051950      -0.000882      -0.021452      -0.098337       0.100654       0.001726       0.002994       0.051285       0.033914       0.113570      -0.062178      -0.002151       0.064329              8.964736       6.757719       1.416763       0.380780      13.126516      -0.930824       7.009971          -0.000001
          108              C       2.071503      12.567306       7.370631       0.593560      23.987807 0.25162586E+03  0.52436496E+04                                 7.790933                            5.717437      -0.044458       2.048349                    0.999497      22.566161      64.378789       0.603322       0.487168      -1.006906      -0.049196       0.023784       0.034749       0.064756      -0.020639       0.033007      -0.056386      -0.020243       0.197486      -0.056015      -0.047452       0.103467              9.703841      12.913518       0.719446      -1.687738      10.516309       2.769950       5.681697           0.000001
          109              C       3.288184      11.885015       6.702812      -0.072266      28.262840 0.43385271E+03  0.10243584E+05                                 8.389407                            7.144734      -0.343978       1.908843                    0.996583      28.296736      82.809586       0.587943       0.441226      -1.043900       0.099462       0.017324       0.012628       0.101746       0.062222       0.021686      -0.010598       0.006290      -0.055799      -0.064324      -0.008092       0.072416              9.723071      11.310604      -0.690708      -1.908377      10.503788       0.383612       7.354820           0.000000
          110              C       3.612004      10.543531       7.355244       0.108194      23.163062 0.38001464E+03  0.87073819E+04                                 7.430747                            6.761654      -0.395592       1.909881                    0.998439      26.337759      76.712227       0.592491       0.451166      -1.034849       0.076850       0.000118       0.018759       0.079106      -0.013623      -0.003320       0.001726      -0.025636       0.059434      -0.028726       0.008090       0.020636              8.016502       7.661371      -1.478460      -0.215569       9.321893       0.642728       7.066242          -0.000000
          111              C       4.052147      10.704332       8.790901      -0.510023      25.165625 0.43318402E+03  0.10256648E+05                                 7.300127                            6.711052      -0.030039       1.946010                    0.997087      33.073159      97.943344       0.663488       0.389888      -1.073244      -0.025254      -0.017533      -0.075524       0.081542       0.005742       0.008015       0.000936       0.008814       0.095042      -0.023222      -0.009972       0.033194              7.494827       7.359561      -0.420602       0.353538       7.837930       0.412606       7.286990          -0.000000
          112              C       4.616997       9.717319       6.533549      -0.510493      27.485140 0.48198442E+03  0.11638415E+05                                 7.717610                            7.091948       0.185787       2.013084                    0.998089      32.688284      95.532758       0.648210       0.391318      -1.079850      -0.058148       0.034301       0.047794       0.082716      -0.013987      -0.009421       0.041330       0.014989       0.027601      -0.044752      -0.002326       0.047077              8.268184       8.136712      -1.654088      -0.782052       9.651013       0.997908       7.016826          -0.000002
          113              C       4.437796      11.270242       2.289666       0.088920      27.092251 0.33296546E+03  0.73461275E+04                                 7.935724                            6.146684       0.218955       2.086647                    0.999760      26.056401      73.316117       0.652429       0.425514      -1.055141       0.033435      -0.011045       0.028140       0.045074       0.021802       0.003953      -0.021369       0.018532      -0.013236      -0.035062       0.006305       0.028757              9.227935       9.034190      -1.388429       0.887252       7.400091       4.123750      11.249525          -0.000001
          114              C       6.422632      10.861578       3.372949       0.097217      28.704298 0.34101072E+03  0.75977835E+04                                 8.380838                            6.309708      -0.006057       2.019554                    0.999180      26.274159      75.229846       0.627922       0.437806      -1.043641      -0.035650       0.004926      -0.034321       0.049731       0.013711      -0.004902      -0.036817       0.007167       0.001387      -0.039628      -0.000256       0.039883              9.999170       9.732649      -2.257949       0.441086       8.395415       4.602133      11.869447          -0.000002
          115              C       4.086730      12.257255       3.235999      -0.207547      32.356321 0.43139308E+03  0.10103054E+05                                 8.742239                            6.872729       0.302948       2.072188                    0.999661      29.487819      84.082798       0.636957       0.410598      -1.069998      -0.005776      -0.012831      -0.014937       0.020521      -0.011749      -0.004129      -0.000814       0.001979      -0.040576      -0.014880      -0.003869       0.018748             10.107274       8.772519      -1.001409       1.303698       8.477140       5.082798      13.072164          -0.000002
          116              C       4.961776      12.540654       4.250038       0.162187      30.148121 0.36819965E+03  0.82722843E+04                                 8.579142                            6.484060       0.035318       2.043236                    0.999229      24.975963      69.314542       0.636681       0.428195      -1.060881      -0.000976       0.017083       0.024322       0.029738       0.006600      -0.010142       0.000743      -0.037096       0.008035      -0.024762       0.006339       0.018423             10.562697       8.817212      -2.100158      -0.285767       9.308741       5.947132      13.562137          -0.000000
          117              C       6.162738      11.839707       4.297740      -0.178642      34.376892 0.46297384E+03  0.11122452E+05                                 9.392723                            7.326566      -0.181439       1.924651                    0.997515      30.133159      89.274450       0.586390       0.434786      -1.046585       0.004558       0.001682      -0.003840       0.006192       0.013727      -0.008359      -0.008602      -0.016905       0.043801      -0.023703      -0.000076       0.023779             11.010750      10.870151      -2.533107      -0.320358       9.814484       5.504107      12.347615          -0.000001
          118              C       4.611758      13.501903       5.327166      -0.131568      25.695454 0.37269710E+03  0.85047822E+04                                 7.721786                            6.459748      -0.221012       1.936866                    0.997481      28.530381      83.135116       0.639282       0.419862      -1.052818       0.002187      -0.074411       0.069172       0.101620       0.007654      -0.003738      -0.056390       0.020649       0.085350      -0.060708      -0.004314       0.065022              8.939035       6.745100      -0.369410      -1.406661       9.321206       3.100325      10.750801          -0.000001
          119              C       9.057833       8.983501       0.818617       0.597013      23.955600 0.25124033E+03  0.52336807E+04                                 7.783449                            5.712503      -0.027126       2.054261                    0.999485      22.552483      64.330767       0.603661       0.487074      -1.006941      -0.053549       0.018866      -0.036084       0.067271       0.037332      -0.001260      -0.010703      -0.132601      -0.153017      -0.052769      -0.049566       0.102334              9.693962      12.897013      -1.818911       0.221257       4.488092       0.707607      11.696780           0.000001
          120              C      10.274514       8.746298       1.743408      -0.075602      28.313557 0.43488190E+03  0.10273529E+05                                 8.396422                            7.150763      -0.345020       1.908179                    0.996606      28.329733      82.917389       0.588021       0.440925      -1.044123       0.097472       0.002049      -0.023093       0.100191      -0.014219      -0.062767       0.016154       0.016480      -0.027039      -0.062024      -0.009564       0.071589              9.731683      11.320966      -1.309245       1.554478       7.816081       1.171957      10.058002           0.000000
          121              C       0.118734       9.982062       2.578952       0.111630      23.095753 0.37867987E+03  0.86685657E+04                                 7.415594                            6.749020      -0.400524       1.908708                    0.998460      26.274617      76.474628       0.593186       0.451066      -1.034978       0.076299       0.015369      -0.011243       0.078639       0.006194       0.011146      -0.007356      -0.036752       0.026923      -0.027977       0.008721       0.019256              7.999657       7.648589       0.551444       1.382611       7.058973       0.653276       9.291407          -0.000000
          122              C       0.558877      11.144978       1.721866      -0.505539      25.009772 0.42925256E+03  0.10140840E+05                                 7.270516                            6.679864       0.007808       1.959649                    0.997090      32.939737      97.452261       0.665107       0.389811      -1.073253      -0.026652      -0.055187       0.050951       0.079699       0.003331      -0.009285      -0.023538      -0.021961      -0.024753      -0.025049      -0.006247       0.031296              7.466258       7.335767       0.512853       0.189718       7.037273       0.038869       8.025735          -0.000000
          123              C       1.123728       9.683560       3.705319      -0.507081      27.426116 0.48050365E+03  0.11594418E+05                                 7.705131                            7.078990       0.188944       2.014389                    0.998059      32.657622      95.427529       0.649048       0.391090      -1.079943      -0.055593       0.024205      -0.052365       0.080116      -0.002600       0.015538      -0.026823       0.033818       0.090008      -0.042132      -0.003374       0.045507              8.254595       8.122657       0.151154       1.814116       6.805663       0.643897       9.835464          -0.000002
          124              C       0.944526       5.231788       4.482390       0.092516      26.990353 0.33137078E+03  0.73012502E+04                                 7.910997                            6.127805       0.228359       2.090143                    0.999739      25.997664      73.072093       0.654178       0.424939      -1.055631       0.033607       0.029244      -0.004298       0.044756      -0.005609      -0.019578       0.008979      -0.001558      -0.073153      -0.033794       0.007656       0.026138              9.198086       9.005984       1.461197       0.751620       6.696857      -3.716138      11.891417          -0.000001
          125              C       2.929363       6.374270       4.294662       0.097749      28.663614 0.34031323E+03  0.75788019E+04                                 8.376934                            6.307458      -0.017988       2.016041                    0.999124      26.254200      75.169852       0.627369       0.438391      -1.043232      -0.034130      -0.031736       0.013667       0.048567      -0.013167      -0.008873       0.016074      -0.027426      -0.103397      -0.039013      -0.001659       0.040671              9.993993       9.725451       1.509261       1.732883       7.013062      -3.804506      13.243465          -0.000002
          126              C       0.593460       5.557830       3.154445      -0.207749      32.332692 0.43101032E+03  0.10091188E+05                                 8.735145                            6.867276       0.339095       2.081816                    0.999587      29.476229      84.019672       0.637586       0.410310      -1.070255      -0.005629      -0.005297       0.019374       0.020858       0.002630       0.012068       0.009159       0.015194      -0.003495      -0.015157      -0.003506       0.018663             10.098909       8.766556       1.628957       0.216493       7.516109      -4.526774      14.014062          -0.000002
          127              C       1.468506       6.294314       2.401995       0.162141      30.138738 0.36800670E+03  0.82674069E+04                                 8.579578                            6.484183       0.035045       2.043204                    0.999253      24.969196      69.308306       0.636365       0.428436      -1.060662      -0.000970       0.012935      -0.029121       0.031879      -0.012931       0.000282       0.006654      -0.028140       0.046453      -0.027025       0.007062       0.019963             10.562904       8.820287       0.801401       1.964064       7.350320      -4.815882      15.518105          -0.000000
          128              C       2.669469       6.686098       2.985183      -0.178117      34.352202 0.46255494E+03  0.11110173E+05                                 9.390914                            7.325155      -0.185179       1.923888                    0.997613      30.108932      89.201634       0.586202       0.435012      -1.046420       0.003671      -0.004577       0.000162       0.005870      -0.012686      -0.004811      -0.002145      -0.034028      -0.005665      -0.021668      -0.000511       0.022178             11.008895      10.868733       0.987658       2.354058       6.946404      -3.848325      15.211549          -0.000001
          129              C       1.118488       6.746510       1.030965      -0.134841      25.820112 0.37500478E+03  0.85707599E+04                                 7.749248                            6.482710      -0.230854       1.933044                    0.997563      28.610766      83.437427       0.637699       0.420250      -1.052563       0.000105       0.097230       0.029726       0.101672      -0.006862      -0.002113       0.006589      -0.067131      -0.181519      -0.060908      -0.003971       0.064878              8.972993       6.761794      -1.039221       1.035876       7.740564      -2.187769      12.416621          -0.000001
          130              C       0.324868       3.782807       8.189248       0.599332      23.914933 0.25072733E+03  0.52204936E+04                                 7.778418                            5.709246      -0.047963       2.048125                    0.999463      22.519093      64.226868       0.603405       0.487514      -1.006681      -0.051820       0.040898      -0.001648       0.066036       0.021058       0.029968       0.066266      -0.031667       0.140670      -0.052196      -0.048662       0.100858              9.687181      12.887804      -1.100421      -1.462337       9.274165      -3.473489       6.899573           0.000001
          131              C       1.541549       2.863313       8.446220      -0.072204      28.253755 0.43369617E+03  0.10240799E+05                                 8.392921                            7.147375      -0.353519       1.905999                    0.996524      28.307588      82.893532       0.587245       0.441712      -1.043426       0.100321       0.020819      -0.007635       0.102743       0.047402      -0.044206      -0.006286       0.032567       0.029733      -0.062406      -0.009523       0.071929              9.726999      11.313886      -1.998169      -0.353333       8.476050      -1.556652       9.391061           0.000000
          132              C       1.865369       2.757594       9.934195       0.101467      23.318152 0.38344270E+03  0.88069307E+04                                 7.467397                            6.795128      -0.409338       1.903758                    0.998537      26.463893      77.207558       0.590549       0.451571      -1.034470       0.079106       0.018510       0.006180       0.081478      -0.008318       0.011674       0.007971      -0.042037       0.014629      -0.029955       0.007518       0.022437              8.057085       7.690890      -0.937398       1.188811       8.231206      -1.307391       8.249158          -0.000000
          133              C       2.305512       4.081310      10.512767      -0.506566      25.093349 0.43134182E+03  0.10203237E+05                                 7.286319                            6.695422      -0.031559       1.946170                    0.997033      33.024710      97.786891       0.664391       0.389732      -1.073237      -0.027638      -0.072297      -0.020619       0.080099       0.006467      -0.000330       0.022088      -0.027194      -0.031215      -0.023078      -0.008372       0.031450              7.481476       7.347481       0.089044       0.543247       7.762858      -0.444271       7.334090          -0.000000
          134              C       2.870362       1.632879      10.238868      -0.503769      27.365935 0.47899860E+03  0.11549669E+05                                 7.694898                            7.068340       0.190556       2.015275                    0.998078      32.612303      95.277293       0.649440       0.391140      -1.079850      -0.056850       0.059574      -0.006443       0.082598      -0.014401       0.004446      -0.012246      -0.035958      -0.123744      -0.043202      -0.002411       0.045613              8.243996       8.108185      -1.491844       1.036241       8.514031      -1.631799       8.109772          -0.000002
          135              C       2.691161      -1.265970       6.772056       0.086835      27.177907 0.33436839E+03  0.73860785E+04                                 7.959194                            6.165541       0.215238       2.084699                    0.999737      26.104673      73.537054       0.650383       0.426332      -1.054457       0.034285       0.020528       0.023314       0.046265       0.013615      -0.014889       0.012009       0.036521       0.039759      -0.035009       0.007644       0.027365              9.255256       9.059243       0.067450       1.650254      13.901994      -0.397937       4.804531          -0.000001
          136              C       4.675998      -0.532152       7.667611       0.098578      28.668058 0.34049342E+03  0.75831275E+04                                 8.372493                            6.304066      -0.004552       2.019997                    0.999218      26.256062      75.154364       0.628351       0.437687      -1.043746      -0.035660      -0.028896      -0.021824       0.050822       0.001112      -0.016927       0.017754       0.034200       0.081126      -0.036536      -0.002772       0.039308              9.987937       9.724797      -0.745562       2.174832      14.965060      -0.795327       5.273953          -0.000002
          137              C       2.340095       0.047085       6.390445      -0.206071      32.291277 0.43031318E+03  0.10071017E+05                                 8.732262                            6.865949       0.335109       2.081084                    0.999569      29.444482      83.919346       0.637044       0.410816      -1.069902      -0.006671      -0.020192       0.004181       0.021673      -0.010923       0.008610      -0.008460       0.018677       0.002151      -0.016063      -0.004582       0.020645             10.095163       8.758818       0.625292       1.516415      16.307638      -0.550699       5.219031          -0.000002
          138              C       3.215141       1.066968       6.652033       0.163289      30.084842 0.36731361E+03  0.82471419E+04                                 8.567122                            6.475977       0.042560       2.045882                    0.999288      24.941783      69.190412       0.637140       0.428159      -1.060938      -0.002079       0.030607      -0.002312       0.030764      -0.007754      -0.009663      -0.008622      -0.027578       0.039976      -0.025955       0.006203       0.019752             10.546614       8.804913      -1.300124       1.672930      17.620004      -1.128262       5.214924          -0.000000
          139              C       4.416103       0.757805       7.282922      -0.179908      34.396575 0.46336149E+03  0.11134369E+05                                 9.398744                            7.332124      -0.187960       1.922699                    0.997626      30.139684      89.311424       0.585854       0.435082      -1.046381       0.004409      -0.001940      -0.004503       0.006594      -0.002203      -0.014609       0.007910      -0.018247       0.041238      -0.022012      -0.000927       0.022939             11.017596      10.876565      -1.548619       2.033838      16.491825      -1.657107       5.684399          -0.000000
          140              C       2.865123       2.480413       6.358131      -0.131738      25.751188 0.37375378E+03  0.85361548E+04                                 7.742841                            6.477725      -0.237896       1.931659                    0.997436      28.565068      83.310525       0.636999       0.421008      -1.051951      -0.000882       0.021452       0.098337       0.100654      -0.001726      -0.002994       0.051285       0.033914       0.113570      -0.062178      -0.002151       0.064329              8.964736       6.757719      -1.416763      -0.380780      13.126516      -0.930825       7.009971          -0.000001
          141              C       7.311303      -3.683306       8.016908       0.593560      23.987808 0.25162588E+03  0.52436500E+04                                 7.790933                            5.717438      -0.044458       2.048349                    0.999497      22.566162      64.378793       0.603322       0.487168      -1.006906      -0.049196      -0.023784      -0.034749       0.064756       0.020639      -0.033007      -0.056386      -0.020243       0.197486      -0.056015      -0.047452       0.103467              9.703842      12.913518      -0.719446       1.687738      10.516309       2.769950       5.681698           0.000001
          142              C       8.527984      -3.001015       8.684727      -0.072266      28.262840 0.43385271E+03  0.10243584E+05                                 8.389407                            7.144734      -0.343978       1.908843                    0.996583      28.296736      82.809585       0.587943       0.441226      -1.043900       0.099462      -0.017324      -0.012628       0.101746      -0.062222      -0.021686      -0.010598       0.006290      -0.055799      -0.064324      -0.008092       0.072416              9.723071      11.310603       0.690708       1.908377      10.503788       0.383612       7.354820           0.000000
          143              C       8.851804      -1.659531       8.032295       0.108194      23.163062 0.38001464E+03  0.87073818E+04                                 7.430747                            6.761654      -0.395592       1.909881                    0.998439      26.337759      76.712228       0.592491       0.451166      -1.034849       0.076850      -0.000118      -0.018759       0.079106       0.013623       0.003320       0.001726      -0.025636       0.059434      -0.028726       0.008090       0.020636              8.016502       7.661371       1.478459       0.215569       9.321893       0.642728       7.066242          -0.000000
          144              C       9.291947      -1.820332       6.596638      -0.510023      25.165624 0.43318402E+03  0.10256648E+05                                 7.300127                            6.711052      -0.030039       1.946010                    0.997087      33.073159      97.943347       0.663488       0.389888      -1.073244      -0.025254       0.017533       0.075524       0.081542      -0.005742      -0.008015       0.000936       0.008814       0.095042      -0.023222      -0.009972       0.033194              7.494827       7.359561       0.420602      -0.353538       7.837930       0.412606       7.286990          -0.000000
          145              C       9.856797      -0.833319       8.853990      -0.510493      27.485140 0.48198441E+03  0.11638415E+05                                 7.717610                            7.091948       0.185787       2.013084                    0.998089      32.688284      95.532760       0.648210       0.391318      -1.079850      -0.058148      -0.034301      -0.047794       0.082716       0.013987       0.009421       0.041330       0.014989       0.027601      -0.044752      -0.002326       0.047077              8.268184       8.136712       1.654089       0.782052       9.651014       0.997908       7.016826          -0.000002
          146              C       9.677596      -2.386242      13.097873       0.088920      27.092249 0.33296544E+03  0.73461269E+04                                 7.935724                            6.146684       0.218955       2.086647                    0.999760      26.056400      73.316114       0.652429       0.425514      -1.055141       0.033435       0.011045      -0.028140       0.045074      -0.021802      -0.003953      -0.021369       0.018532      -0.013236      -0.035062       0.006305       0.028757              9.227935       9.034190       1.388429      -0.887251       7.400091       4.123749      11.249525          -0.000001
          147              C       1.182832      -1.977578      12.014590       0.097217      28.704300 0.34101074E+03  0.75977840E+04                                 8.380838                            6.309708      -0.006057       2.019554                    0.999180      26.274161      75.229851       0.627922       0.437806      -1.043641      -0.035650      -0.004926       0.034321       0.049731      -0.013711       0.004902      -0.036817       0.007167       0.001387      -0.039628      -0.000256       0.039883              9.999170       9.732649       2.257949      -0.441086       8.395415       4.602133      11.869447          -0.000002
          148              C       9.326530      -3.373255      12.151540      -0.207548      32.356321 0.43139309E+03  0.10103054E+05                                 8.742240                            6.872730       0.302949       2.072188                    0.999661      29.487819      84.082799       0.636957       0.410598      -1.069998      -0.005776       0.012831       0.014937       0.020521       0.011749       0.004129      -0.000814       0.001979      -0.040576      -0.014880      -0.003869       0.018748             10.107275       8.772519       1.001409      -1.303698       8.477141       5.082798      13.072164          -0.000002
          149              C      10.201576      -3.656654      11.137501       0.162187      30.148121 0.36819965E+03  0.82722843E+04                                 8.579142                            6.484060       0.035318       2.043236                    0.999229      24.975963      69.314542       0.636681       0.428195      -1.060881      -0.000976      -0.017083      -0.024322       0.029738      -0.006600       0.010142       0.000743      -0.037096       0.008035      -0.024762       0.006339       0.018423             10.562697       8.817212       2.100158       0.285767       9.308740       5.947131      13.562137          -0.000000
          150              C       0.922938      -2.955707      11.089799      -0.178642      34.376894 0.46297387E+03  0.11122453E+05                                 9.392723                            7.326567      -0.181439       1.924651                    0.997515      30.133160      89.274455       0.586390       0.434786      -1.046585       0.004558      -0.001682       0.003840       0.006192      -0.013727       0.008359      -0.008602      -0.016905       0.043801      -0.023703      -0.000076       0.023779             11.010751      10.870152       2.533107       0.320358       9.814485       5.504107      12.347615          -0.000001
          151              C       9.851558      -4.617903      10.060373      -0.131568      25.695455 0.37269711E+03  0.85047825E+04                                 7.721786                            6.459748      -0.221012       1.936866                    0.997481      28.530381      83.135115       0.639282       0.419862      -1.052819       0.002187       0.074411      -0.069172       0.101620      -0.007654       0.003738      -0.056390       0.020649       0.085350      -0.060708      -0.004314       0.065022              8.939035       6.745100       0.369411       1.406661       9.321206       3.100325      10.750801          -0.000001
          152              C       3.818033      -0.099501      14.568922       0.597013      23.955600 0.25124033E+03  0.52336807E+04                                 7.783449                            5.712503      -0.027126       2.054261                    0.999485      22.552483      64.330766       0.603661       0.487074      -1.006941      -0.053549      -0.018866       0.036084       0.067271      -0.037332       0.001260      -0.010703      -0.132601      -0.153017      -0.052769      -0.049566       0.102334              9.693962      12.897013       1.818911      -0.221257       4.488092       0.707607      11.696780           0.000001
          153              C       5.034714       0.137702      13.644131      -0.075602      28.313558 0.43488194E+03  0.10273531E+05                                 8.396423                            7.150763      -0.345020       1.908179                    0.996606      28.329734      82.917394       0.588021       0.440925      -1.044123       0.097472      -0.002049       0.023093       0.100191       0.014219       0.062767       0.016154       0.016480      -0.027039      -0.062024      -0.009564       0.071589              9.731684      11.320967       1.309245      -1.554478       7.816081       1.171957      10.058003           0.000000
          154              C       5.358534      -1.098062      12.808587       0.111630      23.095750 0.37867980E+03  0.86685636E+04                                 7.415593                            6.749019      -0.400524       1.908708                    0.998460      26.274615      76.474621       0.593186       0.451066      -1.034978       0.076299      -0.015369       0.011243       0.078639      -0.006194      -0.011146      -0.007356      -0.036752       0.026923      -0.027977       0.008721       0.019256              7.999656       7.648588      -0.551444      -1.382611       7.058973       0.653276       9.291407          -0.000000
          155              C       5.798677      -2.260978      13.665673      -0.505539      25.009773 0.42925260E+03  0.10140841E+05                                 7.270517                            6.679865       0.007808       1.959649                    0.997090      32.939738      97.452266       0.665107       0.389811      -1.073253      -0.026652       0.055187      -0.050951       0.079699      -0.003331       0.009285      -0.023538      -0.021961      -0.024753      -0.025049      -0.006247       0.031296              7.466259       7.335768      -0.512853      -0.189718       7.037273       0.038869       8.025735          -0.000000
          156              C       6.363528      -0.799560      11.682220      -0.507081      27.426115 0.48050363E+03  0.11594417E+05                                 7.705131                            7.078990       0.188944       2.014389                    0.998059      32.657621      95.427524       0.649048       0.391090      -1.079943      -0.055593      -0.024205       0.052365       0.080116       0.002600      -0.015538      -0.026823       0.033818       0.090008      -0.042132      -0.003374       0.045507              8.254594       8.122657      -0.151154      -1.814116       6.805663       0.643897       9.835463          -0.000002
          157              C       6.184326       3.652212      10.905149       0.092516      26.990354 0.33137079E+03  0.73012503E+04                                 7.910997                            6.127805       0.228359       2.090143                    0.999739      25.997664      73.072091       0.654178       0.424939      -1.055631       0.033607      -0.029244       0.004298       0.044756       0.005609       0.019578       0.008979      -0.001558      -0.073153      -0.033794       0.007656       0.026138              9.198086       9.005983      -1.461197      -0.751620       6.696857      -3.716137      11.891416          -0.000001
          158              C       8.169163       2.509730      11.092877       0.097749      28.663614 0.34031323E+03  0.75788018E+04                                 8.376934                            6.307458      -0.017988       2.016041                    0.999124      26.254200      75.169852       0.627369       0.438391      -1.043232      -0.034130       0.031736      -0.013667       0.048567       0.013167       0.008873       0.016074      -0.027426      -0.103397      -0.039013      -0.001659       0.040671              9.993993       9.725451      -1.509261      -1.732883       7.013062      -3.804506      13.243465          -0.000002
          159              C       5.833260       3.326170      12.233094      -0.207749      32.332691 0.43101030E+03  0.10091188E+05                                 8.735145                            6.867276       0.339095       2.081816                    0.999587      29.476229      84.019673       0.637586       0.410310      -1.070255      -0.005629       0.005297      -0.019373       0.020858      -0.002630      -0.012068       0.009159       0.015194      -0.003495      -0.015157      -0.003506       0.018663             10.098908       8.766556      -1.628957      -0.216493       7.516108      -4.526774      14.014061          -0.000002
          160              C       6.708306       2.589686      12.985544       0.162141      30.138738 0.36800670E+03  0.82674069E+04                                 8.579578                            6.484183       0.035046       2.043204                    0.999253      24.969196      69.308306       0.636365       0.428436      -1.060662      -0.000970      -0.012935       0.029121       0.031879       0.012931      -0.000282       0.006654      -0.028140       0.046453      -0.027025       0.007062       0.019963             10.562904       8.820287      -0.801402      -1.964064       7.350320      -4.815882      15.518104          -0.000000
          161              C       7.909269       2.197902      12.402356      -0.178117      34.352203 0.46255496E+03  0.11110174E+05                                 9.390914                            7.325155      -0.185180       1.923888                    0.997613      30.108933      89.201635       0.586202       0.435012      -1.046420       0.003671       0.004577      -0.000162       0.005870       0.012686       0.004811      -0.002145      -0.034028      -0.005665      -0.021668      -0.000511       0.022178             11.008895      10.868733      -0.987658      -2.354058       6.946404      -3.848325      15.211549          -0.000000
          162              C       6.358288       2.137490      14.356574      -0.134841      25.820113 0.37500479E+03  0.85707602E+04                                 7.749248                            6.482711      -0.230855       1.933044                    0.997563      28.610766      83.437428       0.637699       0.420250      -1.052563       0.000105      -0.097230      -0.029726       0.101672       0.006862       0.002113       0.006589      -0.067131      -0.181519      -0.060908      -0.003971       0.064878              8.972993       6.761794       1.039221      -1.035877       7.740564      -2.187769      12.416621          -0.000001
          163             Br       7.842828       1.677388       6.952552      -0.507874     208.983475 0.72684986E+04  0.31871072E+06                                22.429618                           21.945337       1.886629       2.094389                    0.999767     104.351512     314.634420       0.562190       0.248468      -1.312773       0.012223      -0.153990      -0.083035       0.175378      -0.030688       0.032023       0.109513      -0.261369      -0.273685      -0.154312      -0.062205       0.216517             23.308038      21.438331      -0.315948       0.382947      33.385421       0.745476      15.100361          -0.000012
          164             Br       4.349663      -3.701607      10.458603      -0.507689     209.044161 0.72709437E+04  0.31884942E+06                                22.436012                           21.950570       1.851025       2.086425                    0.999737     104.348222     314.655139       0.562055       0.248503      -1.312708       0.012248       0.005360       0.174573       0.175084       0.043370       0.010484       0.061041       0.033451       0.613320      -0.154501      -0.062179       0.216680             23.315465      21.445785       0.491109       0.084350      19.029973       7.547833      29.470636          -0.000012
          165             Br       0.856393       2.024219      13.363924      -0.507866     209.122243 0.72747542E+04  0.31905732E+06                                22.441451                           21.956268       1.885706       2.093938                    0.999773     104.372055     314.743927       0.561986       0.248502      -1.312714       0.012784       0.148785      -0.092035       0.175416      -0.012731      -0.042908      -0.170149      -0.155775       0.040956      -0.154555      -0.061448       0.216003             23.321321      21.451251      -0.172221      -0.468552      20.328147      -8.296557      28.184564          -0.000012
          166             Br       2.603028       7.206612       8.434987      -0.507874     208.983488 0.72684992E+04  0.31871075E+06                                22.429619                           21.945338       1.886629       2.094389                    0.999767     104.351515     314.634433       0.562190       0.248468      -1.312773       0.012223       0.153990       0.083035       0.175378       0.030688      -0.032023       0.109513      -0.261369      -0.273685      -0.154312      -0.062206       0.216517             23.308039      21.438332       0.315948      -0.382947      33.385422       0.745476      15.100362          -0.000012
          167             Br       9.589463      12.585607       4.928936      -0.507689     209.044167 0.72709439E+04  0.31884944E+06                                22.436012                           21.950570       1.851025       2.086425                    0.999737     104.348222     314.655142       0.562055       0.248503      -1.312708       0.012248      -0.005360      -0.174573       0.175084      -0.043370      -0.010484       0.061041       0.033451       0.613319      -0.154501      -0.062179       0.216680             23.315465      21.445785      -0.491109      -0.084350      19.029973       7.547833      29.470637          -0.000012
          168             Br       6.096193       6.859781       2.023615      -0.507866     209.122275 0.72747556E+04  0.31905740E+06                                22.441453                           21.956271       1.885705       2.093938                    0.999773     104.372059     314.743951       0.561986       0.248502      -1.312714       0.012784      -0.148785       0.092035       0.175416       0.012732       0.042908      -0.170149      -0.155774       0.040957      -0.154555      -0.061448       0.216003             23.321324      21.451254       0.172221       0.468552      20.328150      -8.296559      28.184568          -0.000012
          169              N       7.927817       5.564938       7.807637      -0.335187      31.555560 0.53867480E+03  0.13322464E+05                                 8.910047                            7.911079      -0.691354       1.800722                    0.996907      29.929214      87.413453       0.568424       0.435689      -1.055305      -0.067393       0.128846       0.026408       0.147785      -0.014113       0.048173       0.058211       0.108886       0.203620      -0.114145       0.006518       0.107627             10.000303      10.497267       0.208484       2.609589      10.161569      -0.200264       9.342074           0.000000
          170              N       9.053326      10.411160       7.978439      -0.201519      35.251687 0.48348715E+03  0.11467940E+05                                 8.970341                            7.112596      -0.012289       2.036583                    0.997957      27.043807      73.704631       0.658117       0.392376      -1.099432      -0.021543      -0.127821       0.036419       0.134643      -0.028104      -0.009682       0.018869       0.101222       0.001691      -0.062273       0.001255       0.061018             10.458376      11.295571      -0.422368      -2.346336      14.499002       0.194562       5.580557          -0.000002
          171              N       4.434652      12.863144       6.664343      -0.334213      31.550391 0.53850434E+03  0.13316606E+05                                 8.906277                            7.907557      -0.688707       1.801566                    0.996748      29.922290      87.375216       0.568820       0.435438      -1.055503      -0.063385      -0.042792      -0.122309       0.144251       0.045805      -0.011475      -0.097134       0.045895       0.001693      -0.114683       0.009098       0.105585              9.996323      10.496927       2.153101      -1.486726       9.713427       0.452468       9.778614           0.000000
          172              N       5.560161      10.587951       2.381991      -0.200139      35.280080 0.48385544E+03  0.11480704E+05                                 8.982962                            7.121090      -0.019245       2.034273                    0.998033      27.047919      73.767470       0.656817       0.393015      -1.098809      -0.020785       0.094368       0.093862       0.134712       0.004324       0.029782      -0.032016       0.082553      -0.063393      -0.063017       0.000027       0.062989             10.475287      11.312889      -1.824336       1.540551       7.654002       3.773291      12.458970          -0.000002
          173              N       0.941382       8.223919       0.915559      -0.329934      31.427003 0.53581363E+03  0.13234982E+05                                 8.891446                            7.895034      -0.695833       1.800345                    0.996805      29.858713      87.172120       0.568422       0.436240      -1.054899      -0.064991      -0.085158       0.097834       0.145076      -0.035036      -0.036295       0.038684      -0.059609      -0.304360      -0.115704       0.006777       0.108927              9.978715      10.480316      -2.355933      -1.120391       9.354251      -0.255633      10.101579           0.000000
          174              N       2.066892       5.652889       5.027109      -0.202099      35.374327 0.48544486E+03  0.11528346E+05                                 8.999784                            7.133667      -0.026560       2.031464                    0.997922      27.090444      73.925368       0.656088       0.393113      -1.098694      -0.018945       0.034874      -0.128615       0.134599       0.022825      -0.020203       0.011575       0.046057      -0.166472      -0.062952       0.000970       0.061983             10.496168      11.331173       2.248942       0.812157       8.006085      -3.979106      12.151248          -0.000002
          175              N       2.688017       3.319062       7.579902      -0.335187      31.555560 0.53867481E+03  0.13322464E+05                                 8.910047                            7.911079      -0.691354       1.800722                    0.996907      29.929214      87.413451       0.568424       0.435688      -1.055305      -0.067393      -0.128846      -0.026408       0.147785       0.014113      -0.048173       0.058211       0.108886       0.203620      -0.114145       0.006518       0.107627             10.000303      10.497267      -0.208484      -2.609589      10.161569      -0.200264       9.342074           0.000000
          176              N       3.813526      -1.527160       7.409100      -0.201519      35.251687 0.48348715E+03  0.11467940E+05                                 8.970341                            7.112596      -0.012289       2.036583                    0.997957      27.043807      73.704632       0.658117       0.392376      -1.099432      -0.021543       0.127821      -0.036419       0.134643       0.028104       0.009682       0.018869       0.101222       0.001691      -0.062273       0.001255       0.061018             10.458377      11.295571       0.422368       2.346336      14.499003       0.194562       5.580557          -0.000002
          177              N       9.674452      -3.979144       8.723196      -0.334213      31.550388 0.53850430E+03  0.13316604E+05                                 8.906277                            7.907557      -0.688707       1.801566                    0.996748      29.922289      87.375215       0.568820       0.435438      -1.055503      -0.063385       0.042792       0.122309       0.144251      -0.045805       0.011475      -0.097134       0.045895       0.001693      -0.114683       0.009098       0.105585              9.996323      10.496927      -2.153101       1.486726       9.713427       0.452468       9.778614           0.000000
          178              N       0.320361      -1.703951      13.005548      -0.200139      35.280078 0.48385541E+03  0.11480703E+05                                 8.982962                            7.121090      -0.019245       2.034273                    0.998033      27.047918      73.767468       0.656817       0.393015      -1.098809      -0.020785      -0.094368      -0.093862       0.134712      -0.004324      -0.029782      -0.032016       0.082553      -0.063393      -0.063017       0.000027       0.062989             10.475287      11.312889       1.824336      -1.540551       7.654002       3.773291      12.458970          -0.000002
          179              N       6.181182       0.660081      14.471980      -0.329934      31.427003 0.53581362E+03  0.13234981E+05                                 8.891446                            7.895034      -0.695833       1.800345                    0.996805      29.858713      87.172120       0.568422       0.436240      -1.054899      -0.064991       0.085158      -0.097834       0.145076       0.035036       0.036296       0.038684      -0.059609      -0.304360      -0.115704       0.006777       0.108927              9.978715      10.480316       2.355933       1.120391       9.354251      -0.255633      10.101579           0.000000
          180              N       7.306692       3.231111      10.360430      -0.202099      35.374327 0.48544486E+03  0.11528346E+05                                 8.999784                            7.133667      -0.026560       2.031464                    0.997922      27.090444      73.925368       0.656088       0.393113      -1.098694      -0.018945      -0.034874       0.128615       0.134599      -0.022826       0.020203       0.011575       0.046057      -0.166472      -0.062952       0.000970       0.061983             10.496168      11.331173      -2.248942      -0.812157       8.006085      -3.979106      12.151248          -0.000002
          181              O       5.670512       4.095524       7.933815      -0.549743      39.252915 0.58202578E+03  0.14238102E+05                                 9.149349                            7.460638       0.331208       2.171796                    0.993420      27.296205      71.820910       0.698160       0.358625      -1.141994       0.001485       0.004685      -0.018658       0.019295      -0.038153       0.011753      -0.011028      -0.054898       0.082146      -0.061035       0.015115       0.045920             11.018507      10.641328      -0.330124       1.614747      12.824035      -5.495334       9.590160          -0.000001
          182              O       4.530331       5.449446       6.585867      -0.562506      47.010059 0.62379695E+03  0.15595081E+05                                10.498449                            7.824950      -0.000962       2.049678                    0.994972      28.220620      76.149832       0.665596       0.368088      -1.129606      -0.001575      -0.020034       0.014181       0.024595      -0.045461       0.017702       0.021352       0.082478       0.036064      -0.075564       0.018743       0.056822             13.222086      22.908585      -1.609516       4.623173       8.069820      -2.322235       8.687853          -0.000001
          183              O       2.177346      -4.060876       7.873804      -0.549061      39.260195 0.58210552E+03  0.14241191E+05                                 9.151724                            7.462224       0.328615       2.170960                    0.993538      27.296907      71.836350       0.697904       0.358729      -1.141859       0.002773      -0.020328       0.004442       0.020992       0.027408       0.025893       0.000533      -0.076571       0.023123      -0.059901       0.014422       0.045479             11.021580      10.646894       1.565499      -0.521463      15.158523       4.149560       7.259322          -0.000001
          184              O       1.037166      11.862805       7.375247      -0.557431      46.942680 0.62268201E+03  0.15561209E+05                                10.491346                            7.819870       0.005749       2.051879                    0.995058      28.195020      76.081464       0.665526       0.368268      -1.129398       0.002060       0.025078       0.010243       0.027168       0.040745       0.030498      -0.036229       0.059436      -0.049769      -0.077529       0.016758       0.060772             13.212986      22.889462       4.807006      -0.916390      10.539209       0.893647       6.210286          -0.000001
          185              O       9.163677      -0.034648      14.967459      -0.548636      39.325831 0.58318752E+03  0.14275670E+05                                 9.166113                            7.472403       0.326451       2.169758                    0.993386      27.313415      71.922708       0.696906       0.359041      -1.141501       0.002655       0.014224       0.015306       0.021063       0.009334      -0.038084       0.011417      -0.056538       0.085497      -0.061373       0.014839       0.046534             11.041021      10.667101      -1.236988      -1.099616       5.648729       1.349221      16.807232          -0.000001
          186              O       8.023496       9.339749       1.426425      -0.562878      47.112923 0.62527332E+03  0.15642326E+05                                10.515188                            7.835414      -0.002800       2.048306                    0.995029      28.254464      76.283783       0.664951       0.368201      -1.129440      -0.001924      -0.002155      -0.024082       0.024255       0.007992      -0.047192       0.014895       0.018038      -0.151560      -0.074688       0.019326       0.055362             13.246156      22.951780      -3.206100      -3.713391       6.532465       1.431712      10.254222          -0.000001
          187              O       0.430712       4.788476       7.453724      -0.549743      39.252915 0.58202578E+03  0.14238102E+05                                 9.149349                            7.460638       0.331208       2.171796                    0.993420      27.296205      71.820909       0.698160       0.358625      -1.141994       0.001485      -0.004685       0.018658       0.019295       0.038153      -0.011753      -0.011028      -0.054898       0.082146      -0.061035       0.015115       0.045920             11.018507      10.641328       0.330124      -1.614747      12.824034      -5.495334       9.590160          -0.000001
          188              O       9.770131       3.434554       8.801672      -0.562506      47.010060 0.62379698E+03  0.15595082E+05                                10.498448                            7.824949      -0.000962       2.049678                    0.994972      28.220621      76.149833       0.665596       0.368088      -1.129606      -0.001575       0.020034      -0.014181       0.024595       0.045461      -0.017702       0.021352       0.082478       0.036064      -0.075564       0.018743       0.056822             13.222085      22.908584       1.609516      -4.623173       8.069819      -2.322235       8.687852          -0.000001
          189              O       7.417146      12.944876       7.513735      -0.549061      39.260196 0.58210553E+03  0.14241192E+05                                 9.151725                            7.462224       0.328614       2.170960                    0.993538      27.296907      71.836352       0.697903       0.358729      -1.141859       0.002773       0.020328      -0.004442       0.020992      -0.027408      -0.025893       0.000533      -0.076571       0.023123      -0.059901       0.014422       0.045479             11.021580      10.646895      -1.565499       0.521464      15.158524       4.149560       7.259322          -0.000001
          190              O       6.276966      -2.978805       8.012292      -0.557431      46.942682 0.62268204E+03  0.15561210E+05                                10.491346                            7.819870       0.005749       2.051879                    0.995058      28.195021      76.081466       0.665526       0.368268      -1.129398       0.002060      -0.025078      -0.010243       0.027168      -0.040745      -0.030498      -0.036229       0.059436      -0.049769      -0.077529       0.016758       0.060772             13.212986      22.889462      -4.807006       0.916390      10.539209       0.893647       6.210286          -0.000001
          191              O       3.923877       8.918648       0.420080      -0.548636      39.325831 0.58318751E+03  0.14275670E+05                                 9.166113                            7.472403       0.326451       2.169758                    0.993386      27.313415      71.922707       0.696906       0.359041      -1.141501       0.002655      -0.014224      -0.015306       0.021063      -0.009334       0.038084       0.011417      -0.056538       0.085497      -0.061373       0.014839       0.046534             11.041020      10.667100       1.236988       1.099616       5.648729       1.349221      16.807231          -0.000001
          192              O       2.783696      -0.455749      13.961114      -0.562878      47.112924 0.62527332E+03  0.15642326E+05                                10.515188                            7.835414      -0.002800       2.048306                    0.995029      28.254464      76.283784       0.664951       0.368201      -1.129440      -0.001924       0.002155       0.024082       0.024255      -0.007992       0.047192       0.014895       0.018038      -0.151560      -0.074688       0.019326       0.055362             13.246156      22.951781       3.206100       3.713391       6.532465       1.431712      10.254223          -0.000001

******************************************************
Auxiliary information for the entire system
The total spin magnetic moment of the unit cell is   -0.000164
The total net atomic charge of the unit cell is   -0.000002
Accuracy of reproducing the electrostatic potential in the unit cell:
  The inner radius (bohr) =    5.0000
  The outer radius (bohr) =   12.0000
  Valid grid points have density less than (e/(bohr^3)) =    0.0001
  The number of valid grid points were=       202672
  The rms potential error without charges in kcal/mol is=      4.12323
  The rms potential error with partial charges in kcal/mol is=      0.56310
  The RRMSE value at monopole order=      0.13657
  The rms potential error with partial charges and cloud penetration in kcal/mol is=      0.56251
  The RRMSE value at monopole order with cloud penetration is=      0.13642
  The rms potential error with partial charges and atomic dipoles in kcal/mol is=      0.20766
  The RRMSE value at dipole order=      0.05036
  The rms potential error with partial charges, atomic dipoles and cloud penetration in kcal/mol is=      0.20754
  The RRMSE value at dipole order with cloud penetration=      0.05034

******************************************************
The electron densities and ab initio electrostatic potential were computed in VASP using the PBE functional and
projector augmented wave method. See the main text of the journal article for a description of computational details.
The atomic charges, dipoles, and quadrupoles were computed with the DDEC6 method as described in
(a) T. A. Manz and N. Gabaldon Limas, RSC Adv. 6 (2016) 47771-47801 DOI: 10.1039/c6ra04656h
(b) N. Gabaldon Limas and T. A. Manz, RSC Adv. 8 (2018) 2678-2707 DOI: 10.1039/c7ra11829e.
For each atom in the material, the electron cloud parameters were fit to the spherically averaged atom-in-material
electron density using radial positions for which this density was between 10^-4 and 10^-2 electrons per cubic bohr.
The polarizabilities, dispersion coefficients, and quantum Drude oscillator (QDO) parameters were fit using the MCLF method.
The magnetic structure of the system was optimized in VASP from the default ferromagnetic initial guess using spin polarization.
The atomic spin moments (ASMs) were computed on this optimized magnetic structure using the DDEC6 partition as inputs
to the method of T. A. Manz and D. S. Sholl, J. Chem. Theory Comput. 7 (2011) 4146-4164 DOI: 10.1021/ct200539n.
The RMSE and RRMSE were computed using a uniform grid with Ewald summation.
