# Supplementary material for: A collection of forcefield precursors for metal–organic frameworks
Source: RSC Adv. 2019 Nov 13;9(63):36492–507. doi: 10.1039/c9ra07327b (PMC9075174; doi:10.1039/c9ra07327b)
Supplement: RA-009-C9RA07327B-s4352 [file RA-009-C9RA07327B-s4352.xyz]

  192
jmolscript: load "" {1 1 1} spacegroup "x,y,z" unitcell [{     10.585000     0.000000     0.000000 }, {      0.000000    17.703000     0.000000 }, {      0.000000    -8.851500    15.331248 }]
Zn     0.205984     8.932845     1.089898     0.728226
Zn     3.734282     5.328957     7.050228     0.727951
Zn     7.262686    12.292698     7.191122     0.727517
Zn     5.498484    -0.081345    14.241350     0.728226
Zn     9.026782     3.522543     8.281020     0.727951
Zn     1.970186    -3.441198     8.140126     0.727517
H      9.819704     0.170834    14.084818     0.262092
H      0.581117     2.498778    14.627544     0.112786
H      9.640818     2.297849    14.929569     0.131994
H      8.204434     1.579108    12.795460     0.133238
H      1.084963     3.618493    12.544027     0.135901
H      0.539835     4.139847    10.383854     0.093062
H      7.787385     2.124360    10.609224     0.102876
H      1.369699     0.840893    12.961037     0.087762
H      1.707361    -1.389685    12.344721     0.068310
H      9.606946    -0.602787    11.990569     0.136276
H     10.335194    -1.679130    11.113622     0.158907
H      0.207466    -0.180571    11.056896     0.152486
H     10.275918    -2.048237    14.166073     0.137594
H      1.174935    -2.552773    14.199802     0.157916
H      0.204291    -3.042261    13.069889     0.155941
H      2.763003     3.260893     8.140893     0.263252
H      4.109415     2.566935     5.853470     0.112183
H      2.584116     2.928961     5.876467     0.128928
H      1.147732     1.440139     7.565971     0.131942
H      4.613261     0.202699     5.925527     0.135514
H      4.068133    -1.928742     6.554109     0.091139
H      0.730683    -0.725823     8.186886     0.103731
H      4.897997     1.952641     8.122495     0.088730
H      5.235659     2.534184    10.362391     0.069185
H      2.550244     1.834031     9.857992     0.137787
H      3.278492     1.612743    11.228606     0.159857
H      3.735764     0.814338     9.959179     0.154267
H      3.219216     4.440798    10.022037     0.138636
H      4.703233     4.722275    10.442113     0.156851
H      3.732589     3.988486    11.430979     0.158011
H      6.291406    -3.431727     8.436786     0.265303
H      7.637818    -5.065713    10.181482     0.113392
H      6.112520    -5.226811     9.856459     0.128716
H      4.676135    -3.019247    10.301066     0.133621
H      8.141664    -3.821193    12.192942     0.135873
H      7.596537    -2.211105    13.724533     0.089883
H      4.259086    -1.398537    11.866386     0.103526
H      8.426401    -2.793533     9.578964     0.089134
H      8.764062    -1.144499     7.955385     0.070970
H      6.078648    -1.231244     8.813934     0.134199
H      6.806896     0.066386     8.320268     0.158018
H      7.264168    -0.633767     9.646421     0.151606
H      6.747620    -2.392560     6.474386     0.139857
H      8.231637    -2.169503     6.020581     0.157879
H      7.260992    -0.946225     6.161629     0.157404
H      4.527205     8.680666     1.246430     0.262092
H      5.873617     6.352722     0.703704     0.112786
H      4.348318     6.553651     0.401679     0.131994
H      2.911934     7.272392     2.535788     0.133238
H      6.377463     5.233007     2.787221     0.135901
H      5.832335     4.711653     4.947394     0.093062
H      2.494885     6.727140     4.722024     0.102876
H      6.662199     8.010608     2.370211     0.087762
H      6.999861    10.241186     2.986527     0.068310
H      4.314446     9.454287     3.340679     0.136276
H      5.042694    10.530630     4.217626     0.158907
H      5.499966     9.032071     4.274352     0.152486
H      4.983418    10.899737     1.165175     0.137594
H      6.467435    11.404273     1.131446     0.157916
H      5.496791    11.893761     2.261359     0.155941
H      8.055503     5.590607     7.190355     0.263252
H      9.401915     6.284565     9.477778     0.112183
H      7.876616     5.922539     9.454781     0.128928
H      6.440232     7.411361     7.765277     0.131942
H      9.905761     8.648801     9.405721     0.135514
H      9.360633    10.780242     8.777139     0.091139
H      6.023183     9.577323     7.144362     0.103731
H     10.190497     6.898859     7.208753     0.088730
H     10.528159     6.317316     4.968857     0.069185
H      7.842744     7.017469     5.473256     0.137787
H      8.570992     7.238757     4.102642     0.159857
H      9.028264     8.037162     5.372069     0.154267
H      8.511716     4.410702     5.309211     0.138636
H      9.995733     4.129225     4.889135     0.156852
H      9.025089     4.863014     3.900269     0.158011
H      0.998906    12.283227     6.894462     0.265303
H      2.345318    13.917213     5.149766     0.113392
H      0.820020    14.078311     5.474789     0.128716
H      9.968635    11.870747     5.030182     0.133621
H      2.849164    12.672693     3.138306     0.135873
H      2.304037    11.062605     1.606715     0.089883
H      9.551586    10.250037     3.464862     0.103526
H      3.133901    11.645033     5.752284     0.089134
H      3.471562     9.995999     7.375863     0.070970
H      0.786148    10.082744     6.517314     0.134199
H      1.514396     8.785114     7.010980     0.158018
H      1.971668     9.485267     5.684827     0.151606
H      1.455120    11.244060     8.856862     0.139857
H      2.939137    11.021003     9.310667     0.157879
H      1.968492     9.797725     9.169619     0.157404
C      2.379508    -0.088515    14.506427     0.600916
C     10.359540     2.049122    14.327051    -0.134741
C     10.021878     2.527103    12.938040     0.156893
C      8.818364     2.089839    12.318658    -0.179503
C      0.290029     3.303380    12.179143    -0.205357
C     10.537368     3.608757    10.871388     0.090818
C      8.570675     2.428852    11.007836     0.096743
C      1.148473     0.122151    13.589618    -0.072398
C      0.860561    -1.134762    12.767863     0.108314
C     10.451629    -0.874528    11.624152    -0.507500
C      0.444570    -2.300505    13.627946    -0.503802
C      5.907806     3.755691     8.154691     0.600341
C      3.302838     2.531529     6.393130    -0.133369
C      2.965176     1.089620     6.673692     0.162824
C      1.761662     0.771851     7.362065    -0.179285
C      3.818327     0.044257     6.380865    -0.207442
C      3.480666    -1.240980     6.770279     0.093816
C      1.513973    -0.532860     7.723883     0.094786
C      4.676771     2.856379     8.430653    -0.075380
C      4.388859     2.773175     9.930049     0.106950
C      3.394927     1.652575    10.276536    -0.511634
C      3.972868     4.100900    10.509571    -0.504652
C      9.436210    -3.667176     8.001378     0.598792
C      6.831241    -4.580651     9.942314    -0.131907
C      6.493580    -3.616723    11.050764     0.158755
C      5.290065    -2.861690    10.981773    -0.181647
C      7.346731    -3.347637    12.102487    -0.205203
C      7.009069    -2.367776    13.020829     0.092190
C      5.042376    -1.895991    11.930777     0.096272
C      8.205174    -2.978530     8.642224    -0.074335
C      7.917262    -1.638413     7.964583     0.101825
C      6.923331    -0.778047     8.761808    -0.501210
C      7.501272    -1.800395     6.524979    -0.506617
C      7.672008     8.940015     0.824821     0.600916
C      5.067040     6.802378     1.004197    -0.134741
C      4.729378     6.324397     2.393208     0.156893
C      3.525864     6.761661     3.012590    -0.179503
C      5.582529     5.548120     3.152105    -0.205357
C      5.244868     5.242743     4.459860     0.090818
C      3.278174     6.422648     4.323412     0.096743
C      6.440973     8.729349     1.741630    -0.072398
C      6.153061     9.986262     2.563385     0.108314
C      5.159129     9.726028     3.707096    -0.507499
C      5.737070    11.152005     1.703302    -0.503802
C      0.615306     5.095809     7.176557     0.600341
C      8.595338     6.319971     8.938118    -0.133369
C      8.257676     7.761880     8.657556     0.162824
C      7.054162     8.079649     7.969183    -0.179285
C      9.110827     8.807242     8.950383    -0.207442
C      8.773166    10.092480     8.560969     0.093816
C      6.806473     9.384360     7.607365     0.094786
C      9.969271     5.995121     6.900595    -0.075380
C      9.681359     6.078325     5.401199     0.106950
C      8.687427     7.198925     5.054712    -0.511634
C      9.265368     4.750600     4.821677    -0.504652
C      4.143710    12.518676     7.329870     0.598792
C      1.538741    13.432151     5.388934    -0.131907
C      1.201080    12.468223     4.280484     0.158755
C     -0.002435    11.713190     4.349475    -0.181647
C      2.054231    12.199137     3.228761    -0.205203
C      1.716569    11.219276     2.310419     0.092190
C     10.334876    10.747491     3.400471     0.096272
C      2.912674    11.830030     6.689024    -0.074335
C      2.624762    10.489913     7.366665     0.101825
C      1.630831     9.629547     6.569440    -0.501210
C      2.208772    10.651895     8.806269    -0.506617
N      9.431235     3.192736    10.267337    -0.207552
N     -0.016936     0.582429    14.402174    -0.334822
N      2.374533    -1.556094     7.432589    -0.208535
N      3.511362     3.329934     7.625763    -0.333958
N      5.902937    -1.636642    12.962570    -0.205806
N      7.039766    -3.912363     8.634559    -0.337250
N      4.138735     5.658764     5.063911    -0.207552
N      5.275564     8.269071     0.929074    -0.334822
N      7.667033    10.407594     7.898659    -0.208535
N      8.803862     5.521566     7.705485    -0.333958
N      0.610437    10.488142     2.368678    -0.205806
N      1.747266    12.763863     6.696689    -0.337250
Cl     0.212759     6.883280     2.010846    -0.545048
Cl     3.741057     7.151304     8.364729    -0.544558
Cl     7.269460    12.519916     4.955673    -0.544923
Cl     5.505259     1.968220    13.320402    -0.545048
Cl     9.033557     1.700196     6.966519    -0.544558
Cl     1.976960    -3.668416    10.375575    -0.544923
O      3.443301    -0.342553    13.894710    -0.565664
O      2.262014     8.878940     0.409344    -0.552477
O      6.971599     3.352948     8.680553    -0.566810
O      5.790313     4.766533     7.437188    -0.551395
O     10.500002    -3.010395     8.087233    -0.565467
O      9.318716    12.909028     7.484715    -0.550219
O      8.735801     9.194053     1.436538    -0.565664
O      7.554515    -0.027440    14.921904    -0.552477
O      1.679099     5.498552     6.650695    -0.566810
O      0.497813     4.084967     7.894060    -0.551395
O      5.207502    11.861895     7.244015    -0.565467
O      4.026216    -4.057528     7.846533    -0.550219

The following XYZ coordinates are in angstroms. Other properties are in atomic units.
The sperically averaged electron density of each atom fit to a function of the form exp(a - br)
eigen_1, eigen_2 and eigen_3 are the three eigenvalues of traceless quadrupole moment tensor
  atom number  atomic symbol              X              Y              Z     net charge C6 coefficient C8 coefficient C10 coefficient fluctuating dipole atomic polarizability isotropic forcefield polarizability              a              b squared Pearson coefficient          <r^3>          <r^4>         wp_QDO          m_QDO          q_QDO       dipole_x       dipole_y       dipole_z         dipole            Qxy            Qxz            Qyz     Q(x^2-y^2)  Q(3z^2 - R^2)        eigen_1        eigen_2        eigen_3 static polarizability      alpha(xx)      alpha(xy)      alpha(xz)      alpha(yy)      alpha(yz)      alpha(zz) atomic spin moment
            1             Zn       0.205984       8.932845       1.089898       0.728226     104.021260 0.22132042E+04  0.73562373E+05                                18.427825                           15.715778       0.323377       1.932513                    0.996545      50.158207     140.668437       0.440342       0.418487      -1.129273      -0.016166      -0.041824       0.026374       0.052021      -0.015641      -0.043947      -0.003237       0.088326      -0.133342      -0.061516      -0.021971       0.083487             22.260009      24.067007      -0.232875      -1.683682      14.589940       0.463772      28.123078          -0.000001
            2             Zn       3.734282       5.328957       7.050228       0.727951     103.971471 0.22117076E+04  0.73492715E+05                                18.409575                           15.700059       0.330827       1.934863                    0.996518      50.135287     140.538366       0.441046       0.417932      -1.129762      -0.016091       0.043500       0.023073       0.051803      -0.030314       0.036142       0.011457       0.102377      -0.093784      -0.062017      -0.022143       0.084160             22.238498      24.047236      -1.342191       1.043179      24.309538      -6.085902      18.358720          -0.000001
            3             Zn       7.262686      12.292698       7.191122       0.727517     104.081009 0.22148201E+04  0.73630864E+05                                18.435960                           15.722521       0.327437       1.933469                    0.996454      50.181307     140.755786       0.440197       0.418540      -1.129216      -0.015847      -0.002226      -0.050095       0.052589       0.046386       0.008330      -0.008528       0.106944      -0.075734      -0.061462      -0.022163       0.083625             22.270529      24.075783       1.576934       0.639093      25.158924       5.631832      17.576881          -0.000001
            4             Zn       5.498484      -0.081345      14.241350       0.728226     104.021257 0.22132043E+04  0.73562378E+05                                18.427826                           15.715779       0.323377       1.932513                    0.996545      50.158206     140.668435       0.440342       0.418487      -1.129273      -0.016166       0.041824      -0.026374       0.052021       0.015641       0.043947      -0.003237       0.088326      -0.133342      -0.061516      -0.021971       0.083487             22.260009      24.067006       0.232874       1.683678      14.589942       0.463772      28.123078          -0.000001
            5             Zn       9.026782       3.522543       8.281020       0.727951     103.971476 0.22117076E+04  0.73492715E+05                                18.409576                           15.700059       0.330827       1.934863                    0.996518      50.135287     140.538365       0.441046       0.417932      -1.129762      -0.016091      -0.043500      -0.023073       0.051803       0.030314      -0.036142       0.011457       0.102377      -0.093784      -0.062017      -0.022143       0.084160             22.238499      24.047236       1.342191      -1.043179      24.309539      -6.085903      18.358722          -0.000001
            6             Zn       1.970186      -3.441198       8.140126       0.727517     104.081011 0.22148200E+04  0.73630863E+05                                18.435960                           15.722521       0.327437       1.933469                    0.996454      50.181307     140.755787       0.440197       0.418540      -1.129216      -0.015847       0.002226       0.050095       0.052589      -0.046386      -0.008330      -0.008528       0.106944      -0.075734      -0.061462      -0.022163       0.083625             22.270530      24.075784      -1.576933      -0.639093      25.158925       5.631832      17.576881          -0.000001
            7              H       9.819704       0.170834      14.084818       0.262092       0.606739 0.42327466E+01  0.36737381E+02                                 1.357805                            1.343253      -1.338932       2.313656                    0.996398       3.218723       9.528400       0.441464       1.598544      -0.646899      -0.026063      -0.015216      -0.015534       0.033943      -0.000152       0.002899       0.008001      -0.008125      -0.032669      -0.014155       0.001823       0.012332              1.384937       1.571609       0.112845       0.018213       1.292637       0.065700       1.290566           0.000001
            8              H       0.581117       2.498778      14.627544       0.112786       1.155540 0.91362374E+01  0.92235195E+02                                 1.801749                            1.751453      -0.855577       2.471973                    0.997810       3.476554       9.701981       0.481855       1.259102      -0.715559       0.029286       0.015248       0.007225       0.033799       0.001603       0.003240       0.001367      -0.003502      -0.036895      -0.012958       0.004134       0.008824              1.832023       2.019849       0.230029       0.322936       1.582309       0.098921       1.893911          -0.000001
            9              H       9.640818       2.297849      14.929569       0.131994       1.171272 0.89257806E+01  0.89723403E+02                                 1.837781                            1.746904      -0.813284       2.504080                    0.998773       3.380210       9.459710       0.475251       1.282104      -0.711245      -0.031122       0.010230       0.019524       0.038137      -0.006070      -0.009250       0.008167      -0.002784      -0.020795      -0.013673      -0.002484       0.016157              1.907520       2.038560      -0.131645      -0.516178       1.488450       0.100740       2.195549          -0.000000
           10              H       8.204434       1.579108      12.795460       0.133238       0.994696 0.71938625E+01  0.70245338E+02                                 1.767059                            1.660056      -1.425683       2.211035                    0.992926       3.875143      11.594519       0.436653       1.436529      -0.674303      -0.023837      -0.016627       0.019065       0.034758       0.009683       0.005177      -0.003692       0.001697       0.018496      -0.014667       0.005891       0.008777              1.837858       1.955277       0.309742      -0.330972       1.641288      -0.382230       1.917009          -0.000000
           11              H       1.084963       3.618493      12.544027       0.135901       1.066343 0.78665409E+01  0.75943874E+02                                 1.655095                            1.591015      -0.831863       2.498274                    0.999690       3.161807       8.424950       0.525777       1.206690      -0.728511       0.030097       0.012079       0.013426       0.035100       0.010455       0.005942      -0.004374       0.009361       0.016111      -0.016360       0.005621       0.010739              1.657933       1.953568       0.225370       0.207205       1.428424      -0.003655       1.591807          -0.000001
           12              H       0.539835       4.139847      10.383854       0.093062       1.213867 0.86065361E+01  0.85938793E+02                                 1.870426                            1.705668      -1.017500       2.386454                    0.997725       3.603380      10.130795       0.483898       1.267627      -0.711536       0.031589       0.024540      -0.019833       0.044648       0.012972       0.003509      -0.005043       0.007006      -0.008171      -0.015115       0.000312       0.014803              1.988377       2.033947       0.371049      -0.423061       1.872082      -0.561863       2.059101          -0.000001
           13              H       7.787385       2.124360      10.609224       0.102876       1.037438 0.72257622E+01  0.70001576E+02                                 1.764761                            1.623158      -1.180700       2.319542                    0.995564       3.708207      10.730902       0.462394       1.367318      -0.688855      -0.041236      -0.016542      -0.015813       0.047161       0.014037       0.001114      -0.000305       0.008976      -0.006374      -0.013745      -0.002083       0.015829              1.854309       2.308574       0.199714       0.519154       1.498794       0.005594       1.755557          -0.000001
           14              H       1.369699       0.840893      12.961037       0.087762       1.048781 0.84807288E+01  0.85412568E+02                                 1.766824                            1.746358      -1.236051       2.278212                    0.993386       3.979614      11.695999       0.450976       1.348542      -0.692073       0.006875       0.024003      -0.026257       0.036233       0.002255      -0.009265       0.002930      -0.003556       0.005043      -0.011057       0.001909       0.009147              1.797807       1.643344       0.013344      -0.095566       1.842936      -0.354096       1.907142           0.000000
           15              H       1.707361      -1.389685      12.344721       0.068310       1.091338 0.85928507E+01  0.86472029E+02                                 1.785536                            1.735642      -1.086661       2.338662                    0.993911       3.947574      11.443253       0.462971       1.314662      -0.699344       0.033408      -0.020237      -0.020671       0.044192      -0.003484      -0.006074      -0.005220       0.003513      -0.009450      -0.010577       0.003580       0.006996              1.832614       2.262709      -0.170065      -0.299714       1.495728       0.146586       1.739406          -0.000000
           16              H       9.606946      -0.602787      11.990569       0.136276       0.914528 0.69478769E+01  0.66597853E+02                                 1.622203                            1.591090      -1.016532       2.393268                    0.997413       3.605413      10.350215       0.467659       1.366371      -0.689542      -0.008015       0.001750       0.011206       0.013889      -0.003860      -0.002622       0.000048       0.010518       0.017471      -0.009475       0.001993       0.007482              1.643824       1.993505      -0.181209      -0.207774       1.415994       0.126242       1.521974           0.000000
           17              H      10.335194      -1.679130      11.113622       0.158907       0.927217 0.67450368E+01  0.64484692E+02                                 1.671304                            1.592787      -1.151668       2.344791                    0.996534       3.588968      10.451871       0.454226       1.410465      -0.680819       0.005048      -0.014215      -0.006299       0.016347       0.000130       0.005553      -0.000185      -0.004361       0.010446      -0.006899       0.000443       0.006455              1.724255       1.444997       0.153500       0.150489       1.903576       0.516528       1.824193          -0.000001
           18              H       0.207466      -0.180571      11.056896       0.152486       0.841319 0.62031920E+01  0.57383979E+02                                 1.501927                            1.479203      -0.738003       2.540299                    0.999765       3.255120       8.966900       0.500564       1.322731      -0.700179       0.012363       0.007642      -0.006864       0.016074       0.004241       0.000273      -0.004434       0.004098       0.001454      -0.007075       0.001404       0.005671              1.509382       1.369106       0.184479      -0.144761       1.572216      -0.277955       1.586826          -0.000000
           19              H      10.275918      -2.048237      14.166073       0.137594       1.120832 0.87535722E+01  0.88803631E+02                                 1.856609                            1.783838      -1.221441       2.297934                    0.995393       3.766797      11.087365       0.442898       1.363191      -0.690653      -0.008776       0.008359       0.004554       0.012947      -0.002914      -0.002644       0.000331      -0.001297      -0.021253      -0.007755       0.000953       0.006802              1.893571       2.200968      -0.185361      -0.454265       1.569943       0.169303       1.909801          -0.000000
           20              H       1.174935      -2.552773      14.199802       0.157916       1.195242 0.92493979E+01  0.93991858E+02                                 1.876477                            1.789580      -1.023517       2.407033                    0.998068       3.406762       9.647448       0.464204       1.298435      -0.707611       0.015922      -0.001166       0.004226       0.016514      -0.001773       0.003360      -0.001515       0.007602      -0.023575      -0.008699      -0.000204       0.008903              1.919161       2.196226      -0.172601       0.576873       1.544654      -0.159038       2.016604          -0.000000
           21              H       0.204291      -3.042261      13.069889       0.155941       1.121361 0.83953804E+01  0.82965245E+02                                 1.768950                            1.682439      -0.888190       2.466680                    0.999223       3.291796       9.082554       0.490209       1.264356      -0.714966       0.000927      -0.006781      -0.012065       0.013872       0.002209       0.000478      -0.003808      -0.003430       0.000587      -0.004337      -0.000742       0.005079              1.797650       1.536854       0.222988       0.202032       1.985015       0.492208       1.871081          -0.000001
           22              H       2.763003       3.260893       8.140893       0.263252       0.607455 0.42396202E+01  0.36814490E+02                                 1.358939                            1.344340      -1.342889       2.312054                    0.996245       3.221405       9.540734       0.441257       1.598536      -0.646856      -0.025383      -0.006247       0.021368       0.033762       0.002553      -0.001369       0.005158       0.014889       0.033991      -0.014623       0.002182       0.012441              1.386138       1.573132      -0.040725      -0.106883       1.235209      -0.031960       1.350071           0.000001
           23              H       4.109415       2.566935       5.853470       0.112183       1.157847 0.91636573E+01  0.92628798E+02                                 1.808840                            1.757956      -0.875820       2.464425                    0.997583       3.479637       9.732988       0.479127       1.264673      -0.714404       0.029444      -0.001264      -0.016332       0.033694       0.001908      -0.003230       0.007795       0.012140       0.011827      -0.012483       0.003698       0.008785              1.839414       2.028488       0.165834      -0.363180       1.737064      -0.185544       1.752689          -0.000001
           24              H       2.584116       2.928961       5.876467       0.128928       1.175889 0.89660389E+01  0.90195959E+02                                 1.839616                            1.748415      -0.805946       2.506048                    0.998810       3.388634       9.475326       0.476211       1.278557      -0.712003      -0.032327       0.012614      -0.019297       0.039705      -0.005363       0.009719       0.000877       0.012405       0.025817      -0.013508      -0.002255       0.015762              1.909533       2.041332      -0.382125       0.372958       1.933309      -0.357098       1.753959          -0.000000
           25              H       1.147732       1.440139       7.565971       0.131942       1.002414 0.72575816E+01  0.70961904E+02                                 1.768862                            1.661629      -1.423071       2.209958                    0.992968       3.883791      11.594987       0.439102       1.426617      -0.676061      -0.024051       0.025582       0.006168       0.035650      -0.000356      -0.011028      -0.003102      -0.008601      -0.013572      -0.014688       0.005493       0.009195              1.839797       1.957334      -0.442224      -0.102947       2.181766       0.071818       1.380291          -0.000000
           26              H       4.613261       0.202699       5.925527       0.135514       1.064985 0.78545756E+01  0.75799091E+02                                 1.653656                            1.589786      -0.831524       2.498167                    0.999705       3.160976       8.420958       0.525992       1.206662      -0.728520       0.030414       0.005436      -0.016178       0.034875      -0.000256      -0.012246      -0.003396      -0.004113      -0.023926      -0.016620       0.005794       0.010825              1.656473       1.951482       0.066520      -0.298114       1.553022      -0.068791       1.464914          -0.000001
           27              H       4.068133      -1.928742       6.554109       0.091139       1.216406 0.86249830E+01  0.86123755E+02                                 1.868712                            1.704205      -1.000442       2.392991                    0.997884       3.605525      10.119456       0.485763       1.262748      -0.712597       0.031885      -0.030216      -0.011811       0.045488      -0.003719      -0.012778       0.002565       0.002928      -0.019422      -0.014834       0.000190       0.014644              1.986462       2.031978      -0.551200      -0.109653       2.496283       0.199703       1.431123          -0.000001
           28              H       0.730683      -0.725823       8.186886       0.103731       1.040719 0.72565258E+01  0.70404833E+02                                 1.771113                            1.628507      -1.198042       2.311500                    0.995297       3.721158      10.791710       0.460628       1.370508      -0.688155      -0.040602      -0.004663       0.023059       0.046925      -0.005715      -0.012536      -0.000510       0.007592      -0.010349      -0.013552      -0.001922       0.015474              1.861304       2.318145       0.351835      -0.435020       1.692745      -0.114698       1.573021          -0.000001
           29              H       4.897997       1.952641       8.122495       0.088730       1.046738 0.84596723E+01  0.85146251E+02                                 1.764488                            1.744168      -1.229760       2.280768                    0.993395       3.973977      11.675124       0.451274       1.348510      -0.692088       0.008426      -0.034560      -0.007132       0.036280      -0.008208       0.002200      -0.001826      -0.001541       0.011250      -0.010131       0.001949       0.008182              1.795406       1.641410      -0.089259       0.036277       2.194237       0.148715       1.550573           0.000000
           30              H       5.235659       2.534184      10.362391       0.069185       1.089768 0.85802072E+01  0.86340331E+02                                 1.786325                            1.736384      -1.093646       2.336272                    0.993742       3.946973      11.453047       0.461918       1.317725      -0.698716       0.033006      -0.008672       0.026981       0.043504      -0.002547       0.006371       0.003716       0.001344      -0.017249      -0.010554       0.003669       0.006885              1.833426       2.263654      -0.174747       0.297473       1.552231      -0.178980       1.684392          -0.000000
           31              H       2.550244       1.834031       9.857992       0.137787       0.912324 0.69233770E+01  0.66275175E+02                                 1.616571                            1.585833      -1.003508       2.398647                    0.997446       3.593694      10.294891       0.469726       1.362160      -0.690379      -0.007217       0.009092      -0.006173       0.013148      -0.000107       0.004674      -0.005863       0.000853      -0.015348      -0.009704       0.002523       0.007181              1.637994       1.985514      -0.088842       0.259132       1.381951      -0.108369       1.546518           0.000000
           32              H       3.278492       1.612743      11.228606       0.159857       0.924668 0.67224020E+01  0.64214596E+02                                 1.668349                            1.590250      -1.157382       2.342488                    0.996467       3.582381      10.428480       0.454527       1.410709      -0.680786       0.004129       0.001457       0.014959       0.015587       0.004028      -0.002853      -0.001232      -0.006502       0.003210      -0.006317       0.000442       0.005875              1.721050       1.442872       0.053431      -0.207724       1.394668      -0.223065       2.325612          -0.000001
           33              H       3.735764       0.814338       9.959179       0.154267       0.841055 0.62026148E+01  0.57387618E+02                                 1.502425                            1.479767      -0.737086       2.540021                    0.999747       3.255680       8.974412       0.500057       1.323864      -0.699903       0.011416      -0.009362      -0.003045       0.015074      -0.002110      -0.004171       0.000959      -0.001478      -0.016464      -0.007348       0.001348       0.006000              1.509862       1.369483      -0.217332      -0.087305       1.824408       0.132557       1.335694          -0.000000
           34              H       3.219216       4.440798      10.022037       0.138636       1.117950 0.87241389E+01  0.88416057E+02                                 1.851968                            1.779614      -1.211195       2.302214                    0.995405       3.761253      11.059560       0.443953       1.361320      -0.691004      -0.008804      -0.001179      -0.010352       0.013641      -0.001246       0.003540       0.004818       0.007070       0.004548      -0.007807       0.001493       0.006314              1.888736       2.195348      -0.299313       0.386184       1.673960      -0.230673       1.796900          -0.000000
           35              H       4.703233       4.722275      10.442113       0.156851       1.199821 0.92963875E+01  0.94609917E+02                                 1.883196                            1.795702      -1.030918       2.403506                    0.997983       3.414270       9.682851       0.462699       1.300725      -0.707144       0.016536       0.004442      -0.000773       0.017139       0.003618      -0.000555       0.003928       0.012341      -0.009368      -0.008487      -0.000250       0.008737              1.926165       2.204255       0.588906      -0.139703       2.044301      -0.125513       1.529939          -0.000000
           36              H       3.732589       3.988486      11.430979       0.158011       1.117281 0.83593969E+01  0.82545499E+02                                 1.767128                            1.680817      -0.896113       2.464708                    0.999307       3.284310       9.067172       0.489430       1.267351      -0.714331       0.001180      -0.007340       0.010942       0.013228      -0.001100      -0.001889       0.002516      -0.005441      -0.005568      -0.003890      -0.001176       0.005066              1.795785       1.535657       0.063500      -0.293988       1.472020      -0.196538       2.379678          -0.000001
           37              H       6.291406      -3.431727       8.436786       0.265303       0.605404 0.42265172E+01  0.36709957E+02                                 1.361370                            1.346709      -1.370786       2.300954                    0.996045       3.228813       9.595978       0.438237       1.609147      -0.645125      -0.024250       0.020565      -0.005339       0.032241      -0.002615      -0.001602      -0.013079       0.000672      -0.009099      -0.014688       0.002279       0.012410              1.388667       1.576230      -0.072396       0.088981       1.351498      -0.033784       1.238275           0.000001
           38              H       7.637818      -5.065713      10.181482       0.113392       1.153035 0.91124161E+01  0.91950990E+02                                 1.800694                            1.750466      -0.858090       2.471288                    0.997866       3.472435       9.693798       0.481369       1.260971      -0.715167       0.028962      -0.013126       0.009195       0.033101      -0.003923      -0.000216      -0.009407       0.010567       0.004842      -0.013061       0.004112       0.008949              1.830906       2.018673      -0.394337       0.037847       1.900431       0.085286       1.573613          -0.000001
           39              H       6.112520      -5.226811       9.856459       0.128716       1.176905 0.89739588E+01  0.90269566E+02                                 1.837874                            1.746959      -0.806295       2.504900                    0.998849       3.390713       9.471909       0.477459       1.275301      -0.712662      -0.032511      -0.023226      -0.002329       0.040023       0.010837      -0.001169      -0.008961      -0.001165      -0.015314      -0.013059      -0.003014       0.016073              1.907622       2.038677       0.513022       0.144054       2.106232       0.255792       1.577959          -0.000000
           40              H       4.676135      -3.019247      10.301066       0.133621       0.995912 0.72068784E+01  0.70420377E+02                                 1.769917                            1.662607      -1.436979       2.205953                    0.992746       3.882000      11.627691       0.435804       1.438346      -0.673935      -0.024215      -0.007753      -0.024486       0.035299      -0.008877       0.005527       0.006203      -0.003193       0.003714      -0.014070       0.005290       0.008780              1.840947       1.958628       0.132067       0.434653       1.519408       0.311370       2.044807          -0.000000
           41              H       8.141664      -3.821193      12.192942       0.135873       1.065862 0.78641496E+01  0.75933646E+02                                 1.656735                            1.592506      -0.835322       2.497508                    0.999670       3.160762       8.429632       0.524544       1.209321      -0.727936       0.030227      -0.017848       0.003428       0.035270      -0.009681       0.006110       0.007926       0.003541      -0.000999      -0.016043       0.006007       0.010035              1.659601       1.955713      -0.292568       0.091750       1.549267       0.072673       1.473823          -0.000001
           42              H       7.596537      -2.211105      13.724533       0.089883       1.218276 0.86414735E+01  0.86325932E+02                                 1.870231                            1.705566      -1.004858       2.391027                    0.997840       3.609770      10.132153       0.485704       1.262352      -0.712683       0.031927       0.004696       0.032085       0.045506      -0.009435       0.009604       0.002286       0.012579       0.006838      -0.015262       0.000200       0.015062              1.988121       2.033729       0.180758       0.532561       1.525679       0.361784       2.404956          -0.000001
           43              H       4.259086      -1.398537      11.866386       0.103526       1.040217 0.72502027E+01  0.70307699E+02                                 1.768440                            1.626223      -1.197079       2.311918                    0.995328       3.716626      10.765590       0.461756       1.367859      -0.688688      -0.041079       0.022443      -0.006937       0.047322      -0.007740       0.010925       0.000548       0.008552      -0.008170      -0.012953      -0.002331       0.015284              1.858380       2.314140      -0.551344      -0.087027       1.699738       0.108902       1.561261          -0.000001
           44              H       8.426401      -2.793533       9.578964       0.089134       1.047741 0.84737100E+01  0.85357724E+02                                 1.768502                            1.747931      -1.239726       2.276261                    0.993252       3.981357      11.717226       0.449708       1.352092      -0.691347       0.007380       0.011418       0.033449       0.036107       0.006455       0.006336      -0.001359      -0.006076      -0.005303      -0.010577       0.001923       0.008654              1.799566       1.644906       0.076263       0.059491       1.585812       0.205171       2.167980           0.000000
           45              H       8.764062      -1.144499       7.955385       0.070970       1.085009 0.85350707E+01  0.85778077E+02                                 1.781626                            1.732280      -1.089554       2.338492                    0.993813       3.937251      11.419872       0.462250       1.318440      -0.698579       0.032330       0.027621      -0.006290       0.042985       0.006894      -0.000343       0.001625       0.011002       0.011935      -0.010983       0.004095       0.006887              1.828384       2.256290       0.342760       0.002552       1.801441       0.032133       1.427421          -0.000000
           46              H       6.078648      -1.231244       8.813934       0.134199       0.922210 0.70131083E+01  0.67310704E+02                                 1.623785                            1.592381      -0.988842       2.402391                    0.997589       3.611251      10.338742       0.470672       1.355859      -0.691590      -0.008266      -0.009526      -0.004508       0.013394       0.005017      -0.002459       0.005857       0.001254      -0.014902      -0.010047       0.002073       0.007974              1.645514       1.996171       0.271740      -0.053313       1.606489      -0.017364       1.333883           0.000000
           47              H       6.806896       0.066386       8.320268       0.158018       0.931883 0.67861226E+01  0.64981953E+02                                 1.677211                            1.597818      -1.164425       2.338884                    0.996503       3.600453      10.496867       0.453389       1.410795      -0.680717       0.004491       0.012530      -0.009502       0.016354      -0.004539      -0.002207       0.001371      -0.007263       0.004537      -0.006815       0.000682       0.006132              1.730679       1.449287      -0.208445       0.058018       2.301894      -0.294848       1.440856          -0.000001
           48              H       7.264168      -0.633767       9.646421       0.151606       0.846135 0.62424312E+01  0.57797585E+02                                 1.502834                            1.479893      -0.732983       2.541278                    0.999754       3.258729       8.960255       0.502820       1.315643      -0.701611       0.011714       0.002614       0.010739       0.016105      -0.002739       0.004057       0.003296       0.006053       0.005773      -0.007410       0.001342       0.006068              1.510339       1.369721       0.033204       0.232855       1.342765       0.145488       1.818532          -0.000000
           49              H       6.747620      -2.392560       6.474386       0.139857       1.112810 0.86739859E+01  0.87782953E+02                                 1.846839                            1.774988      -1.214822       2.301348                    0.995544       3.749542      11.018030       0.444335       1.362083      -0.690893      -0.008226      -0.007770       0.005812       0.012721       0.003792      -0.000191      -0.004674       0.007083       0.003747      -0.007839       0.001947       0.005891              1.883362       2.188502       0.482102       0.065683       1.960357       0.061765       1.501228          -0.000000
           50              H       8.231637      -2.169503       6.020581       0.157879       1.197015 0.92713702E+01  0.94316730E+02                                 1.882735                            1.795302      -1.034107       2.402767                    0.997940       3.409145       9.674700       0.461848       1.303655      -0.706560       0.015946      -0.002298      -0.003684       0.016527      -0.002044      -0.002876      -0.002770       0.014391      -0.003046      -0.008382      -0.000278       0.008661              1.925681       2.203428      -0.415404      -0.439958       1.766997       0.285510       1.806618          -0.000000
           51              H       7.260992      -0.946225       6.161629       0.157404       1.119149 0.83770859E+01  0.82761319E+02                                 1.768874                            1.682412      -0.885275       2.468643                    0.999259       3.287320       9.076816       0.489293       1.267077      -0.714392       0.001365       0.013329       0.000194       0.013400      -0.001260       0.001797       0.001555       0.001091       0.013956      -0.004291      -0.001009       0.005300              1.797562       1.537132      -0.286914       0.092197       2.325301      -0.295235       1.530252          -0.000001
           52              H       4.527205       8.680666       1.246430       0.262092       0.606739 0.42327440E+01  0.36737353E+02                                 1.357804                            1.343252      -1.338932       2.313656                    0.996398       3.218723       9.528400       0.441464       1.598544      -0.646899      -0.026063       0.015216       0.015534       0.033943       0.000152      -0.002899       0.008001      -0.008125      -0.032669      -0.014155       0.001823       0.012332              1.384937       1.571608      -0.112845      -0.018213       1.292637       0.065701       1.290566           0.000001
           53              H       5.873617       6.352722       0.703704       0.112786       1.155540 0.91362373E+01  0.92235197E+02                                 1.801749                            1.751453      -0.855577       2.471973                    0.997810       3.476554       9.701982       0.481854       1.259102      -0.715559       0.029286      -0.015248      -0.007225       0.033799      -0.001603      -0.003240       0.001367      -0.003502      -0.036895      -0.012958       0.004134       0.008824              1.832023       2.019849      -0.230029      -0.322936       1.582309       0.098921       1.893911          -0.000001
           54              H       4.348318       6.553651       0.401679       0.131994       1.171272 0.89257806E+01  0.89723403E+02                                 1.837781                            1.746904      -0.813284       2.504080                    0.998773       3.380210       9.459710       0.475251       1.282104      -0.711245      -0.031122      -0.010230      -0.019524       0.038137       0.006070       0.009250       0.008167      -0.002784      -0.020795      -0.013673      -0.002484       0.016157              1.907520       2.038560       0.131645       0.516178       1.488450       0.100740       2.195549          -0.000000
           55              H       2.911934       7.272392       2.535788       0.133238       0.994696 0.71938624E+01  0.70245337E+02                                 1.767059                            1.660056      -1.425683       2.211035                    0.992926       3.875143      11.594519       0.436653       1.436529      -0.674303      -0.023837       0.016627      -0.019065       0.034758      -0.009683      -0.005177      -0.003692       0.001697       0.018496      -0.014667       0.005891       0.008777              1.837858       1.955276      -0.309742       0.330972       1.641288      -0.382230       1.917009          -0.000000
           56              H       6.377463       5.233007       2.787221       0.135901       1.066343 0.78665413E+01  0.75943881E+02                                 1.655095                            1.591015      -0.831863       2.498274                    0.999690       3.161807       8.424951       0.525777       1.206690      -0.728511       0.030097      -0.012079      -0.013426       0.035100      -0.010455      -0.005942      -0.004374       0.009361       0.016111      -0.016360       0.005621       0.010739              1.657933       1.953568      -0.225370      -0.207205       1.428424      -0.003655       1.591807          -0.000001
           57              H       5.832335       4.711653       4.947394       0.093062       1.213867 0.86065368E+01  0.85938806E+02                                 1.870427                            1.705668      -1.017500       2.386454                    0.997725       3.603380      10.130797       0.483898       1.267628      -0.711535       0.031589      -0.024540       0.019833       0.044648      -0.012972      -0.003509      -0.005043       0.007006      -0.008171      -0.015115       0.000312       0.014803              1.988377       2.033948      -0.371049       0.423061       1.872083      -0.561863       2.059101          -0.000001
           58              H       2.494885       6.727140       4.722024       0.102876       1.037437 0.72257568E+01  0.70001511E+02                                 1.764760                            1.623158      -1.180700       2.319542                    0.995564       3.708207      10.730902       0.462394       1.367318      -0.688855      -0.041236       0.016542       0.015813       0.047161      -0.014037      -0.001114      -0.000305       0.008976      -0.006374      -0.013745      -0.002083       0.015829              1.854308       2.308573      -0.199714      -0.519154       1.498794       0.005594       1.755557          -0.000001
           59              H       6.662199       8.010608       2.370211       0.087762       1.048781 0.84807230E+01  0.85412499E+02                                 1.766824                            1.746357      -1.236051       2.278212                    0.993386       3.979614      11.696000       0.450976       1.348542      -0.692073       0.006875      -0.024003       0.026257       0.036233      -0.002255       0.009265       0.002930      -0.003556       0.005043      -0.011057       0.001909       0.009147              1.797807       1.643343      -0.013344       0.095566       1.842935      -0.354096       1.907142           0.000000
           60              H       6.999861      10.241186       2.986527       0.068310       1.091338 0.85928538E+01  0.86472067E+02                                 1.785537                            1.735642      -1.086661       2.338662                    0.993911       3.947574      11.443253       0.462971       1.314662      -0.699344       0.033408       0.020237       0.020671       0.044192       0.003484       0.006074      -0.005220       0.003513      -0.009450      -0.010577       0.003580       0.006996              1.832615       2.262709       0.170065       0.299714       1.495729       0.146587       1.739406          -0.000000
           61              H       4.314446       9.454287       3.340679       0.136276       0.914528 0.69478769E+01  0.66597853E+02                                 1.622203                            1.591090      -1.016532       2.393268                    0.997413       3.605413      10.350215       0.467659       1.366371      -0.689542      -0.008016      -0.001750      -0.011206       0.013889       0.003860       0.002622       0.000048       0.010518       0.017471      -0.009475       0.001993       0.007482              1.643824       1.993505       0.181209       0.207773       1.415994       0.126242       1.521974           0.000000
           62              H       5.042694      10.530630       4.217626       0.158907       0.927217 0.67450368E+01  0.64484693E+02                                 1.671304                            1.592787      -1.151668       2.344791                    0.996534       3.588968      10.451871       0.454226       1.410465      -0.680819       0.005048       0.014215       0.006299       0.016347      -0.000130      -0.005553      -0.000185      -0.004361       0.010446      -0.006899       0.000443       0.006455              1.724255       1.444997      -0.153500      -0.150489       1.903576       0.516528       1.824193          -0.000001
           63              H       5.499966       9.032071       4.274352       0.152486       0.841319 0.62031932E+01  0.57383992E+02                                 1.501927                            1.479203      -0.738003       2.540299                    0.999765       3.255120       8.966900       0.500564       1.322731      -0.700179       0.012363      -0.007642       0.006864       0.016074      -0.004241      -0.000273      -0.004434       0.004098       0.001454      -0.007075       0.001404       0.005671              1.509383       1.369106      -0.184479       0.144761       1.572216      -0.277955       1.586826          -0.000000
           64              H       4.983418      10.899737       1.165175       0.137594       1.120832 0.87535728E+01  0.88803636E+02                                 1.856609                            1.783838      -1.221442       2.297934                    0.995393       3.766797      11.087364       0.442898       1.363191      -0.690653      -0.008776      -0.008359      -0.004554       0.012947       0.002914       0.002644       0.000331      -0.001297      -0.021253      -0.007755       0.000953       0.006802              1.893571       2.200967       0.185361       0.454265       1.569943       0.169303       1.909801          -0.000000
           65              H       6.467435      11.404273       1.131446       0.157916       1.195242 0.92493963E+01  0.93991832E+02                                 1.876476                            1.789579      -1.023516       2.407033                    0.998068       3.406762       9.647446       0.464205       1.298434      -0.707612       0.015922       0.001166      -0.004226       0.016514       0.001773      -0.003360      -0.001515       0.007602      -0.023575      -0.008699      -0.000204       0.008903              1.919161       2.196225       0.172601      -0.576873       1.544654      -0.159038       2.016603          -0.000000
           66              H       5.496791      11.893761       2.261359       0.155941       1.121360 0.83953779E+01  0.82965219E+02                                 1.768950                            1.682439      -0.888190       2.466680                    0.999223       3.291795       9.082553       0.490208       1.264357      -0.714966       0.000927       0.006781       0.012065       0.013872      -0.002209      -0.000478      -0.003808      -0.003430       0.000587      -0.004337      -0.000742       0.005079              1.797650       1.536854      -0.222988      -0.202032       1.985016       0.492208       1.871081          -0.000001
           67              H       8.055503       5.590607       7.190355       0.263252       0.607455 0.42396202E+01  0.36814490E+02                                 1.358939                            1.344340      -1.342889       2.312054                    0.996245       3.221405       9.540734       0.441257       1.598536      -0.646856      -0.025383       0.006247      -0.021368       0.033762      -0.002553       0.001369       0.005158       0.014889       0.033991      -0.014623       0.002182       0.012441              1.386138       1.573132       0.040725       0.106883       1.235209      -0.031960       1.350071           0.000001
           68              H       9.401915       6.284565       9.477778       0.112183       1.157847 0.91636573E+01  0.92628800E+02                                 1.808841                            1.757956      -0.875820       2.464425                    0.997583       3.479637       9.732989       0.479127       1.264673      -0.714404       0.029444       0.001264       0.016332       0.033694      -0.001908       0.003230       0.007795       0.012140       0.011827      -0.012483       0.003698       0.008785              1.839414       2.028489      -0.165834       0.363180       1.737064      -0.185544       1.752689          -0.000001
           69              H       7.876616       5.922539       9.454781       0.128928       1.175889 0.89660348E+01  0.90195915E+02                                 1.839617                            1.748416      -0.805946       2.506048                    0.998810       3.388633       9.475326       0.476211       1.278558      -0.712003      -0.032327      -0.012614       0.019297       0.039705       0.005363      -0.009719       0.000877       0.012405       0.025817      -0.013508      -0.002255       0.015762              1.909534       2.041332       0.382126      -0.372959       1.933310      -0.357098       1.753959          -0.000000
           70              H       6.440232       7.411361       7.765277       0.131942       1.002414 0.72575824E+01  0.70961913E+02                                 1.768862                            1.661629      -1.423071       2.209958                    0.992968       3.883791      11.594986       0.439102       1.426617      -0.676061      -0.024051      -0.025582      -0.006168       0.035650       0.000356       0.011028      -0.003102      -0.008601      -0.013572      -0.014688       0.005493       0.009195              1.839797       1.957334       0.442224       0.102947       2.181766       0.071818       1.380291          -0.000000
           71              H       9.905761       8.648801       9.405721       0.135514       1.064985 0.78545762E+01  0.75799094E+02                                 1.653656                            1.589785      -0.831524       2.498167                    0.999705       3.160977       8.420959       0.525992       1.206661      -0.728520       0.030414      -0.005436       0.016178       0.034875       0.000256       0.012246      -0.003396      -0.004113      -0.023926      -0.016620       0.005794       0.010825              1.656472       1.951482      -0.066519       0.298114       1.553021      -0.068791       1.464913          -0.000001
           72              H       9.360633      10.780242       8.777139       0.091139       1.216406 0.86249824E+01  0.86123750E+02                                 1.868712                            1.704205      -1.000442       2.392991                    0.997884       3.605525      10.119457       0.485763       1.262748      -0.712597       0.031885       0.030216       0.011811       0.045488       0.003719       0.012778       0.002565       0.002928      -0.019422      -0.014834       0.000190       0.014644              1.986462       2.031978       0.551200       0.109653       2.496283       0.199703       1.431123          -0.000001
           73              H       6.023183       9.577323       7.144362       0.103731       1.040719 0.72565258E+01  0.70404833E+02                                 1.771113                            1.628507      -1.198042       2.311500                    0.995297       3.721158      10.791710       0.460628       1.370508      -0.688155      -0.040602       0.004663      -0.023059       0.046925       0.005715       0.012536      -0.000510       0.007592      -0.010349      -0.013552      -0.001922       0.015474              1.861304       2.318145      -0.351835       0.435020       1.692745      -0.114698       1.573021          -0.000001
           74              H      10.190497       6.898859       7.208753       0.088730       1.046739 0.84596732E+01  0.85146260E+02                                 1.764488                            1.744167      -1.229760       2.280768                    0.993395       3.973977      11.675123       0.451274       1.348510      -0.692088       0.008426       0.034560       0.007132       0.036280       0.008208      -0.002200      -0.001826      -0.001541       0.011250      -0.010131       0.001949       0.008182              1.795406       1.641409       0.089259      -0.036277       2.194236       0.148715       1.550573           0.000000
           75              H      10.528159       6.317316       4.968857       0.069185       1.089768 0.85802072E+01  0.86340331E+02                                 1.786325                            1.736384      -1.093646       2.336272                    0.993742       3.946973      11.453047       0.461918       1.317725      -0.698716       0.033006       0.008672      -0.026981       0.043504       0.002547      -0.006371       0.003716       0.001344      -0.017249      -0.010554       0.003669       0.006885              1.833426       2.263654       0.174747      -0.297473       1.552231      -0.178980       1.684392          -0.000000
           76              H       7.842744       7.017469       5.473256       0.137787       0.912324 0.69233770E+01  0.66275175E+02                                 1.616571                            1.585833      -1.003508       2.398647                    0.997446       3.593694      10.294891       0.469726       1.362160      -0.690379      -0.007217      -0.009092       0.006173       0.013148       0.000107      -0.004674      -0.005863       0.000853      -0.015348      -0.009704       0.002523       0.007181              1.637994       1.985514       0.088842      -0.259132       1.381951      -0.108369       1.546518           0.000000
           77              H       8.570992       7.238757       4.102642       0.159857       0.924669 0.67224067E+01  0.64214648E+02                                 1.668349                            1.590250      -1.157383       2.342488                    0.996467       3.582382      10.428481       0.454527       1.410708      -0.680786       0.004129      -0.001457      -0.014959       0.015587      -0.004028       0.002853      -0.001232      -0.006502       0.003210      -0.006317       0.000442       0.005875              1.721051       1.442872      -0.053431       0.207724       1.394668      -0.223065       2.325612          -0.000001
           78              H       9.028264       8.037162       5.372069       0.154267       0.841055 0.62026148E+01  0.57387618E+02                                 1.502425                            1.479767      -0.737086       2.540021                    0.999747       3.255680       8.974412       0.500057       1.323864      -0.699903       0.011416       0.009362       0.003045       0.015074       0.002110       0.004171       0.000959      -0.001478      -0.016464      -0.007348       0.001348       0.006000              1.509862       1.369483       0.217332       0.087305       1.824408       0.132557       1.335694          -0.000000
           79              H       8.511716       4.410702       5.309211       0.138636       1.117950 0.87241389E+01  0.88416056E+02                                 1.851968                            1.779614      -1.211195       2.302214                    0.995405       3.761253      11.059560       0.443953       1.361320      -0.691004      -0.008804       0.001179       0.010352       0.013641       0.001246      -0.003540       0.004818       0.007070       0.004548      -0.007807       0.001493       0.006314              1.888736       2.195347       0.299313      -0.386184       1.673960      -0.230673       1.796900          -0.000000
           80              H       9.995733       4.129225       4.889135       0.156852       1.199821 0.92963842E+01  0.94609871E+02                                 1.883195                            1.795701      -1.030917       2.403506                    0.997983       3.414270       9.682849       0.462699       1.300724      -0.707144       0.016536      -0.004442       0.000773       0.017139      -0.003618       0.000555       0.003928       0.012341      -0.009368      -0.008487      -0.000250       0.008737              1.926164       2.204254      -0.588905       0.139703       2.044300      -0.125513       1.529938          -0.000000
           81              H       9.025089       4.863014       3.900269       0.158011       1.117281 0.83593983E+01  0.82545515E+02                                 1.767128                            1.680817      -0.896113       2.464708                    0.999307       3.284310       9.067172       0.489430       1.267351      -0.714331       0.001180       0.007340      -0.010942       0.013228       0.001100       0.001889       0.002516      -0.005441      -0.005568      -0.003890      -0.001176       0.005066              1.795785       1.535657      -0.063500       0.293988       1.472020      -0.196538       2.379679          -0.000001
           82              H       0.998906      12.283227       6.894462       0.265303       0.605404 0.42265180E+01  0.36709965E+02                                 1.361370                            1.346708      -1.370786       2.300954                    0.996045       3.228813       9.595977       0.438237       1.609147      -0.645125      -0.024250      -0.020565       0.005339       0.032241       0.002615       0.001602      -0.013079       0.000672      -0.009099      -0.014688       0.002279       0.012410              1.388667       1.576230       0.072396      -0.088981       1.351498      -0.033784       1.238274           0.000001
           83              H       2.345318      13.917213       5.149766       0.113392       1.153035 0.91124175E+01  0.91951008E+02                                 1.800694                            1.750466      -0.858090       2.471288                    0.997866       3.472435       9.693798       0.481369       1.260971      -0.715167       0.028962       0.013126      -0.009195       0.033101       0.003923       0.000216      -0.009407       0.010567       0.004842      -0.013061       0.004112       0.008949              1.830906       2.018673       0.394337      -0.037847       1.900431       0.085286       1.573613          -0.000001
           84              H       0.820020      14.078311       5.474789       0.128716       1.176905 0.89739588E+01  0.90269566E+02                                 1.837874                            1.746959      -0.806295       2.504900                    0.998849       3.390713       9.471909       0.477459       1.275301      -0.712662      -0.032511       0.023226       0.002329       0.040023      -0.010837       0.001169      -0.008961      -0.001165      -0.015314      -0.013059      -0.003014       0.016073              1.907622       2.038677      -0.513022      -0.144054       2.106232       0.255792       1.577959          -0.000000
           85              H       9.968635      11.870747       5.030182       0.133621       0.995912 0.72068796E+01  0.70420391E+02                                 1.769917                            1.662608      -1.436979       2.205953                    0.992746       3.882000      11.627691       0.435804       1.438346      -0.673935      -0.024215       0.007753       0.024486       0.035299       0.008877      -0.005527       0.006203      -0.003193       0.003714      -0.014070       0.005290       0.008780              1.840948       1.958628      -0.132067      -0.434653       1.519408       0.311370       2.044807          -0.000000
           86              H       2.849164      12.672693       3.138306       0.135873       1.065861 0.78641462E+01  0.75933603E+02                                 1.656735                            1.592505      -0.835322       2.497508                    0.999670       3.160762       8.429630       0.524545       1.209320      -0.727936       0.030227       0.017848      -0.003428       0.035270       0.009681      -0.006110       0.007926       0.003541      -0.000999      -0.016043       0.006007       0.010035              1.659600       1.955712       0.292567      -0.091750       1.549266       0.072673       1.473822          -0.000001
           87              H       2.304037      11.062605       1.606715       0.089883       1.218276 0.86414735E+01  0.86325932E+02                                 1.870231                            1.705566      -1.004858       2.391027                    0.997840       3.609770      10.132153       0.485704       1.262352      -0.712683       0.031927      -0.004696      -0.032085       0.045506       0.009435      -0.009604       0.002286       0.012579       0.006838      -0.015262       0.000200       0.015062              1.988121       2.033729      -0.180758      -0.532561       1.525679       0.361784       2.404956          -0.000001
           88              H       9.551586      10.250037       3.464862       0.103526       1.040217 0.72502027E+01  0.70307699E+02                                 1.768440                            1.626223      -1.197079       2.311918                    0.995328       3.716626      10.765590       0.461756       1.367859      -0.688688      -0.041079      -0.022443       0.006937       0.047322       0.007740      -0.010925       0.000548       0.008552      -0.008170      -0.012953      -0.002331       0.015284              1.858380       2.314140       0.551343       0.087027       1.699738       0.108902       1.561261          -0.000001
           89              H       3.133901      11.645033       5.752284       0.089134       1.047741 0.84737100E+01  0.85357724E+02                                 1.768502                            1.747931      -1.239726       2.276261                    0.993252       3.981357      11.717226       0.449708       1.352092      -0.691347       0.007380      -0.011418      -0.033449       0.036107      -0.006455      -0.006336      -0.001359      -0.006076      -0.005303      -0.010577       0.001923       0.008654              1.799566       1.644906      -0.076263      -0.059491       1.585812       0.205172       2.167980           0.000000
           90              H       3.471562       9.995999       7.375863       0.070970       1.085009 0.85350699E+01  0.85778068E+02                                 1.781626                            1.732280      -1.089554       2.338492                    0.993813       3.937251      11.419873       0.462249       1.318441      -0.698579       0.032330      -0.027621       0.006290       0.042985      -0.006894       0.000343       0.001625       0.011002       0.011935      -0.010983       0.004095       0.006887              1.828384       2.256290      -0.342760      -0.002552       1.801441       0.032133       1.427421          -0.000000
           91              H       0.786148      10.082744       6.517314       0.134199       0.922210 0.70131083E+01  0.67310704E+02                                 1.623785                            1.592381      -0.988842       2.402391                    0.997589       3.611251      10.338742       0.470672       1.355859      -0.691590      -0.008266       0.009526       0.004508       0.013393      -0.005017       0.002459       0.005857       0.001254      -0.014902      -0.010047       0.002073       0.007974              1.645514       1.996171      -0.271740       0.053313       1.606489      -0.017364       1.333883           0.000000
           92              H       1.514396       8.785114       7.010980       0.158018       0.931883 0.67861234E+01  0.64981961E+02                                 1.677211                            1.597817      -1.164425       2.338884                    0.996503       3.600453      10.496866       0.453389       1.410795      -0.680717       0.004491      -0.012530       0.009502       0.016354       0.004539       0.002207       0.001371      -0.007263       0.004537      -0.006815       0.000682       0.006132              1.730679       1.449287       0.208445      -0.058018       2.301894      -0.294848       1.440856          -0.000001
           93              H       1.971668       9.485267       5.684827       0.151606       0.846135 0.62424312E+01  0.57797585E+02                                 1.502834                            1.479893      -0.732983       2.541278                    0.999754       3.258729       8.960255       0.502820       1.315643      -0.701611       0.011714      -0.002614      -0.010739       0.016105       0.002739      -0.004057       0.003296       0.006053       0.005773      -0.007410       0.001342       0.006068              1.510339       1.369721      -0.033204      -0.232855       1.342765       0.145488       1.818532          -0.000000
           94              H       1.455120      11.244060       8.856862       0.139857       1.112810 0.86739859E+01  0.87782953E+02                                 1.846839                            1.774988      -1.214822       2.301348                    0.995544       3.749542      11.018030       0.444335       1.362083      -0.690893      -0.008226       0.007770      -0.005812       0.012721      -0.003792       0.000191      -0.004674       0.007083       0.003747      -0.007839       0.001947       0.005891              1.883362       2.188502      -0.482102      -0.065683       1.960357       0.061765       1.501228          -0.000000
           95              H       2.939137      11.021003       9.310667       0.157879       1.197015 0.92713644E+01  0.94316658E+02                                 1.882734                            1.795302      -1.034106       2.402767                    0.997940       3.409144       9.674697       0.461848       1.303655      -0.706560       0.015946       0.002298       0.003684       0.016527       0.002044       0.002876      -0.002770       0.014391      -0.003046      -0.008382      -0.000278       0.008661              1.925680       2.203427       0.415404       0.439958       1.766996       0.285510       1.806617          -0.000000
           96              H       1.968492       9.797725       9.169619       0.157404       1.119149 0.83770819E+01  0.82761275E+02                                 1.768874                            1.682412      -0.885275       2.468643                    0.999259       3.287319       9.076815       0.489292       1.267078      -0.714391       0.001365      -0.013329      -0.000194       0.013400       0.001260      -0.001797       0.001555       0.001091       0.013956      -0.004291      -0.001009       0.005300              1.797562       1.537133       0.286914      -0.092197       2.325301      -0.295235       1.530252          -0.000001
           97              C       2.379508      -0.088515      14.506427       0.600916      23.793520 0.24729157E+03  0.51227556E+04                                 7.706262                            5.641461       0.036491       2.076475                    0.999612      22.302212      63.104805       0.612642       0.482620      -1.010893       0.052700      -0.016139       0.037654       0.066750       0.030979       0.001376      -0.007666      -0.145284      -0.149023      -0.055615      -0.048534       0.104150              9.615274      13.002164      -1.513684       0.076219       4.297871       0.588956      11.545786           0.000001
           98              C      10.359540       2.049122      14.327051      -0.134741      25.948035 0.37971990E+03  0.87035838E+04                                 7.774598                            6.524523      -0.253390       1.923945                    0.997201      28.726574      83.830170       0.635632       0.420403      -1.052720       0.003928      -0.094801      -0.035703       0.101377      -0.006568      -0.002123       0.008973      -0.063898      -0.180504      -0.060869      -0.002508       0.063378              8.979525       6.903689      -1.106701       0.929372       7.715693      -2.032052      12.319194          -0.000000
           99              C      10.021878       2.527103      12.938040       0.156893      30.906363 0.38493765E+03  0.87269745E+04                                 8.694398                            6.613780       0.074539       2.053442                    0.999251      25.142161      69.621783       0.634005       0.426128      -1.064357       0.001962      -0.012997       0.025913       0.029056      -0.013107      -0.000011       0.006762      -0.022939       0.041818      -0.024593       0.005880       0.018713             10.701191       8.622142       0.824881       1.913671       7.671387      -5.031405      15.810045          -0.000000
          100              C       8.818364       2.089839      12.318658      -0.179503      34.685721 0.47760429E+03  0.11547522E+05                                 9.427761                            7.430172      -0.165914       1.928182                    0.997448      30.248841      89.498312       0.584420       0.433472      -1.048829      -0.007331       0.006523       0.003169       0.010312      -0.011982      -0.004324       0.000127      -0.013975      -0.011287      -0.013422      -0.002595       0.016018             11.015439      10.686006       1.094436       2.306551       7.189121      -3.901221      15.171190          -0.000001
          101              C       0.290029       3.303380      12.179143      -0.205357      31.884093 0.41989491E+03  0.97574524E+04                                 8.619223                            6.760510       0.380899       2.096658                    0.999710      29.199013      82.655027       0.645745       0.408178      -1.072692       0.005077       0.004130      -0.018098       0.019245       0.004314       0.013012       0.007077       0.021969      -0.008388      -0.014702      -0.006876       0.021578              9.965998       8.341665       1.611798       0.344243       7.559008      -4.493940      13.997322          -0.000002
          102              C      10.537368       3.608757      10.871388       0.090818      26.906116 0.32866752E+03  0.72263874E+04                                 7.881924                            6.101796       0.223784       2.086776                    0.999825      25.996558      72.975718       0.655770       0.424805      -1.055785      -0.035205      -0.034714       0.005029       0.049696      -0.005508      -0.017475       0.012324      -0.003760      -0.088948      -0.037698       0.009654       0.028044              9.155431       8.778420       1.388119       1.002051       6.610652      -3.625450      12.077223          -0.000002
          103              C       8.570675       2.428852      11.007836       0.096743      28.935315 0.35101493E+03  0.78686814E+04                                 8.417326                            6.398962       0.000295       2.019590                    0.999091      26.382881      75.498475       0.624604       0.437446      -1.045014       0.035985       0.035334      -0.011832       0.051802      -0.008269      -0.010273       0.016709      -0.016755      -0.101805      -0.039638       0.005376       0.034262             10.017000       9.539235       1.564108       1.649802       7.252430      -3.918987      13.259336          -0.000002
          104              C       1.148473       0.122151      13.589618      -0.072398      28.301947 0.43342671E+03  0.10224229E+05                                 8.356397                            7.105106      -0.353533       1.904890                    0.996789      28.233474      82.408190       0.594476       0.436774      -1.047245      -0.097833      -0.001200       0.021802       0.100240      -0.007597      -0.064565       0.015833       0.013859      -0.019481      -0.064069      -0.006411       0.070480              9.695575      11.458983      -1.324600       1.408132       7.708692       1.161477       9.919052           0.000001
          105              C       0.860561      -1.134762      12.767863       0.108314      23.251711 0.38214684E+03  0.87594528E+04                                 7.409197                            6.744982      -0.384598       1.913651                    0.998568      26.241162      76.187737       0.598545       0.446440      -1.038648      -0.076379      -0.018736       0.008333       0.079084       0.002748       0.010895      -0.007714      -0.037690       0.030708      -0.027709       0.007249       0.020460              7.986309       7.532065       0.497792       1.356601       7.059080       0.694297       9.367783          -0.000000
          106              C      10.451629      -0.874528      11.624152      -0.507500      27.559087 0.48202834E+03  0.11643243E+05                                 7.744211                            7.101406       0.166554       2.006578                    0.997961      32.729424      95.762539       0.646335       0.392326      -1.078830       0.055653      -0.023768       0.052756       0.080283      -0.004059       0.015124      -0.024244       0.031082       0.093604      -0.039491      -0.005453       0.044945              8.311094       8.153646       0.131906       1.840939       6.766199       0.773479      10.013437          -0.000002
          107              C       0.444570      -2.300505      13.627946      -0.503802      24.691221 0.42332341E+03  0.99563129E+04                                 7.196131                            6.638196       0.054002       1.975258                    0.997259      32.716456      96.268350       0.667146       0.390354      -1.073928       0.023276       0.053312      -0.052413       0.078301      -0.005371      -0.009336      -0.026769      -0.021331      -0.033086      -0.031801      -0.000804       0.032605              7.361026       7.105462       0.432695       0.178212       7.010200      -0.004893       7.967416          -0.000000
          108              C       5.907806       3.755691       8.154691       0.600341      23.791381 0.24726645E+03  0.51217597E+04                                 7.702297                            5.638811       0.038597       2.077308                    0.999615      22.304083      63.093268       0.613212       0.482216      -1.011173       0.055122       0.039399      -0.004010       0.067873      -0.015103      -0.027499       0.069402      -0.040153       0.163638      -0.055391      -0.050627       0.106017              9.610092      12.996055       0.822046       1.272106       9.218200      -3.430065       6.616022           0.000001
          109              C       3.302838       2.531529       6.393130      -0.133369      25.906625 0.37900573E+03  0.86827144E+04                                 7.762498                            6.514747      -0.251517       1.924892                    0.997249      28.703686      83.728689       0.636672       0.419934      -1.053064       0.002672       0.019447       0.096163       0.098146      -0.000822       0.006394       0.047323       0.041794       0.123722      -0.063182      -0.000020       0.063202              8.964075       6.897764       1.353747       0.491363      12.897155      -0.976027       7.097306          -0.000000
          110              C       2.965176       1.089620       6.673692       0.162824      30.818252 0.38363569E+03  0.86912509E+04                                 8.685256                            6.607789       0.077057       2.054394                    0.999282      25.089578      69.481589       0.633459       0.426800      -1.063797       0.001659       0.029294      -0.001912       0.029403       0.005525       0.010934      -0.008816      -0.026287       0.030535      -0.024056       0.005377       0.018678             10.688871       8.615058       1.244294      -1.670354      18.107651      -1.008402       5.343905          -0.000000
          111              C       1.761662       0.771851       7.362065      -0.179285      34.677781 0.47729109E+03  0.11538272E+05                                 9.427709                            7.429510      -0.159517       1.929800                    0.997599      30.249144      89.498139       0.584225       0.433679      -1.048684      -0.008433      -0.001768      -0.006271       0.010657       0.000319       0.015784       0.004102      -0.007890       0.012982      -0.017754       0.001180       0.016574             11.015662      10.687037       1.451048      -2.101906      16.554206      -1.506407       5.805742          -0.000001
          112              C       3.818327       0.044257       6.380865      -0.207442      31.941769 0.42088866E+03  0.97867467E+04                                 8.630766                            6.769853       0.385043       2.097664                    0.999707      29.230400      82.781710       0.645078       0.408341      -1.072540       0.007453      -0.020111       0.003110       0.021672       0.009244      -0.011080      -0.008412       0.022711      -0.001422      -0.016174      -0.006469       0.022643              9.979272       8.351756      -0.508893      -1.569023      16.303271      -0.541552       5.282790          -0.000002
          113              C       3.480666      -1.240980       6.770279       0.093816      26.876427 0.32817709E+03  0.72133758E+04                                 7.879570                            6.100313       0.220145       2.085656                    0.999797      25.976532      72.923586       0.655313       0.425233      -1.055451      -0.035152       0.020856       0.026924       0.048944      -0.014684       0.013851       0.013660       0.042976       0.041749      -0.038725       0.010627       0.028098              9.152150       8.776688       0.174037      -1.702856      13.843440      -0.554295       4.836322          -0.000002
          114              C       1.513973      -0.532860       7.723883       0.094786      28.956532 0.35129045E+03  0.78762760E+04                                 8.418589                            6.398981       0.000981       2.019650                    0.999211      26.399844      75.549862       0.624978       0.437106      -1.045234       0.034912      -0.028996      -0.024842       0.051737      -0.005780       0.015017       0.016994       0.039830       0.069022      -0.038409       0.003878       0.034531             10.018658       9.543910       0.648297      -2.181771      15.150921      -0.642661       5.361142          -0.000002
          115              C       4.676771       2.856379       8.430653      -0.075380      28.382949 0.43490530E+03  0.10267657E+05                                 8.370849                            7.116416      -0.356647       1.903467                    0.996611      28.289183      82.600210       0.594115       0.436676      -1.047323      -0.097943       0.019823      -0.010167       0.100445      -0.046977       0.038320      -0.006059       0.027313       0.026395      -0.059147      -0.006934       0.066081              9.713715      11.482443       1.886670       0.445715       8.373994      -1.543142       9.284708           0.000001
          116              C       4.388859       2.773175       9.930049       0.106950      23.266131 0.38237427E+03  0.87642590E+04                                 7.403987                            6.739868      -0.376576       1.915924                    0.998565      26.242551      76.141440       0.599838       0.445498      -1.039400      -0.075775       0.016744       0.011100       0.078392       0.008533      -0.007864       0.006418      -0.038243       0.026703      -0.027650       0.008580       0.019070              7.980530       7.524743       0.925130      -1.106253       8.185531      -1.345661       8.231316          -0.000000
          117              C       3.394927       1.652575      10.276536      -0.511634      27.618294 0.48340117E+03  0.11683990E+05                                 7.755353                            7.112437       0.167936       2.006580                    0.997943      32.768091      95.887536       0.645747       0.392428      -1.078827       0.057452       0.059285      -0.005619       0.082747       0.016013      -0.000767      -0.015523      -0.035193      -0.106591      -0.038959      -0.005342       0.044300              8.323289       8.163648       1.534719      -1.039098       8.548525      -1.797180       8.257693          -0.000002
          118              C       3.972868       4.100900      10.509571      -0.504652      24.715814 0.42393075E+03  0.99741584E+04                                 7.200717                            6.642492       0.055038       1.975123                    0.997282      32.739339      96.352476       0.667001       0.390300      -1.073967       0.026724      -0.071468      -0.022138       0.079448      -0.005115       0.007214       0.027158      -0.029182      -0.048757      -0.033074      -0.003620       0.036695              7.365754       7.109862      -0.058588      -0.465931       7.739816      -0.411360       7.247583          -0.000000
          119              C       9.436210      -3.667176       8.001378       0.598792      23.830271 0.24771350E+03  0.51335383E+04                                 7.712314                            5.645101       0.031067       2.074745                    0.999592      22.323591      63.172031       0.612652       0.482420      -1.011026       0.053114      -0.022810      -0.030986       0.065586      -0.014679       0.025839      -0.061736      -0.024699       0.202302      -0.053828      -0.051089       0.104917              9.623737      13.015530       0.690751      -1.350574      10.252066       2.846404       5.603614           0.000001
          120              C       6.831241      -4.580651       9.942314      -0.131907      25.903603 0.37890132E+03  0.86807474E+04                                 7.769696                            6.521124      -0.255623       1.923696                    0.997313      28.693404      83.732970       0.635221       0.420872      -1.052353       0.001287       0.076676      -0.064360       0.100116       0.006467      -0.006822      -0.060044       0.017491       0.061728      -0.062480      -0.002816       0.065296              8.972933       6.899784      -0.250367      -1.421347       9.401803       3.004974      10.617211          -0.000000
          121              C       6.493580      -3.616723      11.050764       0.158755      30.841206 0.38396923E+03  0.87002958E+04                                 8.687214                            6.609194       0.063479       2.050528                    0.999304      25.105189      69.520286       0.633631       0.426611      -1.063964       0.001939      -0.015899      -0.025466       0.030084       0.005603      -0.011782       0.002486      -0.039208      -0.001430      -0.025844       0.005177       0.020666             10.690959       8.616900      -2.066957      -0.239544       9.407372       6.031023      14.048604          -0.000000
          122              C       5.290065      -2.861690      10.981773      -0.181647      34.756571 0.47883149E+03  0.11584250E+05                                 9.436823                            7.436594      -0.152386       1.931356                    0.997557      30.295699      89.654859       0.584553       0.433108      -1.049082      -0.006157      -0.005738       0.004568       0.009576       0.012066      -0.008017      -0.005687      -0.008213       0.015620      -0.015926      -0.001480       0.017406             11.026405      10.697432      -2.547525      -0.205611       9.805931       5.412770      12.575851          -0.000001
          123              C       7.346731      -3.347637      12.102487      -0.205203      31.904829 0.42027581E+03  0.97684439E+04                                 8.621037                            6.761747       0.387433       2.098655                    0.999698      29.212819      82.701127       0.645952       0.407957      -1.072846       0.005737       0.013536       0.013364       0.019868      -0.011552       0.000089      -0.000279       0.012190      -0.042773      -0.014264      -0.005928       0.020191              9.967743       8.344984      -1.104256       1.225203       8.496208       5.034330      13.062036          -0.000002
          124              C       7.009069      -2.367776      13.020829       0.092190      26.912871 0.32868972E+03  0.72281714E+04                                 7.890226                            6.107920       0.216720       2.084697                    0.999827      25.997399      73.023356       0.654383       0.425630      -1.055102      -0.032630       0.012003      -0.030416       0.046195       0.021772       0.009809      -0.024734       0.020685      -0.010074      -0.040844       0.013619       0.027225              9.165250       8.788722      -1.564341       0.701084       7.578547       4.184488      11.128481          -0.000002
          125              C       5.042376      -1.895991      11.930777       0.096272      28.953022 0.35124434E+03  0.78746667E+04                                 8.417306                            6.398281       0.011426       2.022472                    0.999078      26.397423      75.530240       0.625079       0.437067      -1.045299       0.035173      -0.007463       0.036607       0.051312       0.017478      -0.000881      -0.031219       0.012897      -0.010032      -0.038490       0.004422       0.034069             10.017013       9.541223      -2.212133       0.529915       8.363243       4.559727      12.146574          -0.000002
          126              C       8.205174      -2.978530       8.642224      -0.074335      28.323588 0.43378879E+03  0.10234754E+05                                 8.357472                            7.105254      -0.350568       1.905634                    0.996659      28.253195      82.469731       0.594833       0.436428      -1.047468      -0.097185      -0.017924      -0.013689       0.099767       0.057261       0.022819      -0.010849       0.001850      -0.053206      -0.061462      -0.005611       0.067073              9.697133      11.461348      -0.556193      -1.850692      10.373449       0.375756       7.256604           0.000001
          127              C       7.917262      -1.638413       7.964583       0.101825      23.379594 0.38493030E+03  0.88396961E+04                                 7.435622                            6.768917      -0.385934       1.911860                    0.998556      26.346265      76.575976       0.597535       0.446362      -1.038644      -0.077371       0.000468      -0.022042       0.080451      -0.012377      -0.002475       0.000754      -0.028103       0.057820      -0.028450       0.008852       0.019598              8.015520       7.553669      -1.435207      -0.250174       9.432741       0.654663       7.060150          -0.000000
          128              C       6.923331      -0.778047       8.761808      -0.501210      27.389609 0.47783715E+03  0.11518175E+05                                 7.717291                            7.074556       0.163815       2.007307                    0.997889      32.608478      95.346354       0.646923       0.392780      -1.078393       0.056368      -0.037624      -0.047305       0.082648      -0.008749      -0.012750       0.038620       0.005211       0.007338      -0.039567      -0.004043       0.043610              8.282189       8.123752      -1.649891      -0.799918       9.837600       1.010514       6.885215          -0.000002
          129              C       7.501272      -1.800395       6.524979      -0.506617      24.725777 0.42423246E+03  0.99825146E+04                                 7.199726                            6.642263       0.059646       1.976245                    0.997332      32.752010      96.379514       0.667437       0.389995      -1.074233       0.026976       0.017581       0.073945       0.080651       0.007167       0.001317       0.002242       0.023255       0.101129      -0.030564      -0.003291       0.033855              7.364167       7.106905      -0.376294       0.283160       7.725627       0.417148       7.259969          -0.000000
          130              C       7.672008       8.940015       0.824821       0.600916      23.793516 0.24729155E+03  0.51227550E+04                                 7.706262                            5.641461       0.036491       2.076475                    0.999612      22.302212      63.104807       0.612642       0.482620      -1.010892       0.052700       0.016139      -0.037654       0.066750      -0.030979      -0.001376      -0.007666      -0.145284      -0.149023      -0.055615      -0.048534       0.104150              9.615273      13.002162       1.513683      -0.076226       4.297871       0.588956      11.545788           0.000001
          131              C       5.067040       6.802378       1.004197      -0.134741      25.948039 0.37971996E+03  0.87035854E+04                                 7.774598                            6.524523      -0.253390       1.923945                    0.997201      28.726576      83.830175       0.635632       0.420403      -1.052720       0.003928       0.094801       0.035703       0.101377       0.006568       0.002123       0.008973      -0.063898      -0.180504      -0.060869      -0.002509       0.063378              8.979526       6.903689       1.106702      -0.929372       7.715694      -2.032052      12.319194          -0.000000
          132              C       4.729378       6.324397       2.393208       0.156893      30.906365 0.38493765E+03  0.87269744E+04                                 8.694398                            6.613780       0.074539       2.053442                    0.999251      25.142161      69.621783       0.634005       0.426128      -1.064357       0.001962       0.012997      -0.025913       0.029056       0.013107       0.000011       0.006762      -0.022939       0.041818      -0.024593       0.005880       0.018713             10.701192       8.622143      -0.824882      -1.913671       7.671388      -5.031405      15.810045          -0.000000
          133              C       3.525864       6.761661       3.012590      -0.179503      34.685722 0.47760435E+03  0.11547524E+05                                 9.427761                            7.430172      -0.165914       1.928182                    0.997448      30.248841      89.498310       0.584420       0.433472      -1.048829      -0.007331      -0.006523      -0.003169       0.010312       0.011982       0.004324       0.000127      -0.013975      -0.011287      -0.013422      -0.002595       0.016018             11.015439      10.686009      -1.094435      -2.306556       7.189119      -3.901218      15.171187          -0.000001
          134              C       5.582529       5.548120       3.152105      -0.205357      31.884097 0.41989494E+03  0.97574531E+04                                 8.619223                            6.760510       0.380899       2.096658                    0.999710      29.199014      82.655031       0.645745       0.408178      -1.072692       0.005077      -0.004130       0.018098       0.019245      -0.004314      -0.013012       0.007077       0.021969      -0.008388      -0.014702      -0.006876       0.021578              9.965999       8.341665      -1.611798      -0.344243       7.559009      -4.493941      13.997323          -0.000002
          135              C       5.244868       5.242743       4.459860       0.090818      26.906116 0.32866751E+03  0.72263871E+04                                 7.881924                            6.101796       0.223784       2.086775                    0.999825      25.996558      72.975717       0.655770       0.424805      -1.055785      -0.035205       0.034714      -0.005029       0.049696       0.005508       0.017475       0.012324      -0.003760      -0.088948      -0.037698       0.009654       0.028044              9.155431       8.778419      -1.388118      -1.002051       6.610651      -3.625450      12.077224          -0.000002
          136              C       3.278174       6.422648       4.323412       0.096743      28.935303 0.35101488E+03  0.78686798E+04                                 8.417324                            6.398961       0.000295       2.019590                    0.999091      26.382881      75.498474       0.624604       0.437446      -1.045014       0.035985      -0.035334       0.011832       0.051802       0.008269       0.010273       0.016709      -0.016755      -0.101805      -0.039638       0.005376       0.034262             10.016997       9.539235      -1.564106      -1.649807       7.252426      -3.918982      13.259330          -0.000002
          137              C       6.440973       8.729349       1.741630      -0.072398      28.301937 0.43342649E+03  0.10224223E+05                                 8.356395                            7.105104      -0.353533       1.904890                    0.996789      28.233474      82.408190       0.594476       0.436774      -1.047245      -0.097833       0.001200      -0.021802       0.100240       0.007597       0.064565       0.015833       0.013859      -0.019481      -0.064069      -0.006411       0.070480              9.695573      11.458982       1.324600      -1.408132       7.708688       1.161476       9.919050           0.000001
          138              C       6.153061       9.986262       2.563385       0.108314      23.251714 0.38214690E+03  0.87594547E+04                                 7.409199                            6.744983      -0.384598       1.913651                    0.998568      26.241162      76.187740       0.598545       0.446440      -1.038648      -0.076379       0.018736      -0.008333       0.079084      -0.002748      -0.010895      -0.007714      -0.037690       0.030708      -0.027709       0.007249       0.020460              7.986311       7.532065      -0.497791      -1.356602       7.059083       0.694299       9.367784          -0.000001
          139              C       5.159129       9.726028       3.707096      -0.507499      27.559084 0.48202829E+03  0.11643242E+05                                 7.744211                            7.101405       0.166555       2.006578                    0.997961      32.729422      95.762531       0.646335       0.392326      -1.078830       0.055653       0.023768      -0.052756       0.080283       0.004059      -0.015124      -0.024244       0.031082       0.093604      -0.039491      -0.005453       0.044945              8.311093       8.153645      -0.131906      -1.840939       6.766199       0.773479      10.013436          -0.000002
          140              C       5.737070      11.152005       1.703302      -0.503802      24.691221 0.42332342E+03  0.99563133E+04                                 7.196131                            6.638196       0.054002       1.975258                    0.997259      32.716456      96.268352       0.667146       0.390354      -1.073928       0.023276      -0.053313       0.052413       0.078301       0.005371       0.009336      -0.026769      -0.021331      -0.033086      -0.031801      -0.000804       0.032605              7.361027       7.105463      -0.432695      -0.178212       7.010200      -0.004893       7.967417          -0.000000
          141              C       0.615306       5.095809       7.176557       0.600341      23.791381 0.24726645E+03  0.51217597E+04                                 7.702297                            5.638811       0.038597       2.077308                    0.999615      22.304083      63.093268       0.613212       0.482216      -1.011173       0.055122      -0.039399       0.004010       0.067873       0.015103       0.027499       0.069402      -0.040153       0.163638      -0.055391      -0.050627       0.106017              9.610092      12.996055      -0.822046      -1.272106       9.218200      -3.430065       6.616022           0.000001
          142              C       8.595338       6.319971       8.938118      -0.133369      25.906625 0.37900574E+03  0.86827148E+04                                 7.762499                            6.514747      -0.251517       1.924892                    0.997249      28.703686      83.728692       0.636672       0.419934      -1.053064       0.002672      -0.019447      -0.096163       0.098146       0.000822      -0.006394       0.047323       0.041794       0.123722      -0.063182      -0.000020       0.063202              8.964075       6.897764      -1.353746      -0.491364      12.897156      -0.976027       7.097306          -0.000000
          143              C       8.257676       7.761880       8.657556       0.162824      30.818243 0.38363550E+03  0.86912457E+04                                 8.685254                            6.607787       0.077057       2.054394                    0.999282      25.089578      69.481590       0.633459       0.426800      -1.063797       0.001659      -0.029294       0.001912       0.029403      -0.005525      -0.010934      -0.008816      -0.026287       0.030535      -0.024056       0.005377       0.018678             10.688869       8.615058      -1.244291       1.670355      18.107643      -1.008401       5.343905          -0.000000
          144              C       7.054162       8.079649       7.969183      -0.179285      34.677786 0.47729110E+03  0.11538272E+05                                 9.427710                            7.429510      -0.159517       1.929800                    0.997599      30.249144      89.498139       0.584225       0.433679      -1.048684      -0.008433       0.001768       0.006271       0.010657      -0.000319      -0.015784       0.004102      -0.007890       0.012982      -0.017754       0.001180       0.016574             11.015663      10.687039      -1.451049       2.101907      16.554207      -1.506408       5.805743          -0.000001
          145              C       9.110827       8.807242       8.950383      -0.207442      31.941762 0.42088864E+03  0.97867461E+04                                 8.630765                            6.769854       0.385043       2.097664                    0.999707      29.230400      82.781711       0.645078       0.408341      -1.072540       0.007453       0.020111      -0.003110       0.021672      -0.009244       0.011080      -0.008412       0.022711      -0.001422      -0.016174      -0.006469       0.022643              9.979271       8.351758       0.508901       1.569023      16.303266      -0.541547       5.282790          -0.000002
          146              C       8.773166      10.092480       8.560969       0.093816      26.876431 0.32817729E+03  0.72133811E+04                                 7.879571                            6.100315       0.220145       2.085656                    0.999797      25.976532      72.923585       0.655313       0.425233      -1.055451      -0.035152      -0.020856      -0.026924       0.048944       0.014684      -0.013851       0.013660       0.042976       0.041749      -0.038725       0.010627       0.028098              9.152151       8.776689      -0.174035       1.702856      13.843440      -0.554294       4.836322          -0.000002
          147              C       6.806473       9.384360       7.607365       0.094786      28.956531 0.35129042E+03  0.78762753E+04                                 8.418589                            6.398981       0.000981       2.019650                    0.999211      26.399843      75.549859       0.624978       0.437106      -1.045234       0.034912       0.028996       0.024842       0.051737       0.005780      -0.015017       0.016994       0.039830       0.069022      -0.038409       0.003878       0.034531             10.018658       9.543910      -0.648297       2.181771      15.150921      -0.642661       5.361142          -0.000002
          148              C       9.969271       5.995121       6.900595      -0.075380      28.382948 0.43490529E+03  0.10267657E+05                                 8.370850                            7.116416      -0.356647       1.903467                    0.996611      28.289183      82.600212       0.594115       0.436676      -1.047323      -0.097943      -0.019823       0.010167       0.100445       0.046977      -0.038320      -0.006059       0.027313       0.026395      -0.059147      -0.006934       0.066081              9.713715      11.482444      -1.886670      -0.445715       8.373994      -1.543142       9.284709           0.000001
          149              C       9.681359       6.078325       5.401199       0.106950      23.266132 0.38237429E+03  0.87642593E+04                                 7.403987                            6.739868      -0.376576       1.915924                    0.998565      26.242551      76.141437       0.599838       0.445498      -1.039400      -0.075775      -0.016744      -0.011100       0.078392      -0.008533       0.007864       0.006418      -0.038243       0.026703      -0.027650       0.008580       0.019070              7.980530       7.524743      -0.925130       1.106253       8.185531      -1.345661       8.231316          -0.000000
          150              C       8.687427       7.198925       5.054712      -0.511634      27.618292 0.48340112E+03  0.11683988E+05                                 7.755353                            7.112437       0.167936       2.006580                    0.997943      32.768090      95.887533       0.645747       0.392428      -1.078827       0.057452      -0.059285       0.005619       0.082747      -0.016013       0.000767      -0.015523      -0.035193      -0.106591      -0.038959      -0.005342       0.044300              8.323289       8.163648      -1.534719       1.039098       8.548525      -1.797180       8.257693          -0.000002
          151              C       9.265368       4.750600       4.821677      -0.504652      24.715817 0.42393083E+03  0.99741608E+04                                 7.200718                            6.642493       0.055038       1.975123                    0.997282      32.739342      96.352488       0.667001       0.390300      -1.073967       0.026724       0.071468       0.022138       0.079448       0.005115      -0.007214       0.027158      -0.029182      -0.048757      -0.033074      -0.003620       0.036695              7.365755       7.109863       0.058589       0.465931       7.739817      -0.411360       7.247585          -0.000000
          152              C       4.143710      12.518676       7.329870       0.598792      23.830271 0.24771349E+03  0.51335382E+04                                 7.712314                            5.645101       0.031067       2.074745                    0.999592      22.323591      63.172034       0.612652       0.482420      -1.011026       0.053114       0.022810       0.030986       0.065586       0.014679      -0.025839      -0.061736      -0.024699       0.202302      -0.053828      -0.051089       0.104917              9.623737      13.015530      -0.690751       1.350574      10.252067       2.846404       5.603615           0.000001
          153              C       1.538741      13.432151       5.388934      -0.131907      25.903602 0.37890129E+03  0.86807466E+04                                 7.769696                            6.521124      -0.255623       1.923696                    0.997313      28.693403      83.732966       0.635221       0.420872      -1.052353       0.001287      -0.076676       0.064360       0.100116      -0.006467       0.006822      -0.060044       0.017491       0.061729      -0.062480      -0.002816       0.065296              8.972932       6.899784       0.250367       1.421347       9.401803       3.004974      10.617210          -0.000000
          154              C       1.201080      12.468223       4.280484       0.158755      30.841206 0.38396923E+03  0.87002958E+04                                 8.687214                            6.609194       0.063479       2.050528                    0.999304      25.105189      69.520285       0.633631       0.426611      -1.063964       0.001939       0.015899       0.025466       0.030084      -0.005603       0.011782       0.002486      -0.039208      -0.001430      -0.025844       0.005177       0.020666             10.690959       8.616900       2.066957       0.239544       9.407372       6.031023      14.048604          -0.000000
          155              C      -0.002435      11.713190       4.349475      -0.181647      34.756568 0.47883142E+03  0.11584249E+05                                 9.436823                            7.436594      -0.152386       1.931356                    0.997557      30.295697      89.654853       0.584553       0.433109      -1.049082      -0.006157       0.005738      -0.004568       0.009576      -0.012066       0.008017      -0.005687      -0.008213       0.015620      -0.015926      -0.001480       0.017406             11.026404      10.697431       2.547524       0.205611       9.805931       5.412770      12.575851          -0.000001
          156              C       2.054231      12.199137       3.228761      -0.205203      31.904831 0.42027584E+03  0.97684446E+04                                 8.621037                            6.761747       0.387433       2.098655                    0.999698      29.212820      82.701127       0.645952       0.407957      -1.072846       0.005737      -0.013536      -0.013364       0.019868       0.011552      -0.000089      -0.000279       0.012190      -0.042773      -0.014264      -0.005928       0.020191              9.967743       8.344983       1.104256      -1.225203       8.496208       5.034330      13.062036          -0.000002
          157              C       1.716569      11.219276       2.310419       0.092190      26.912871 0.32868971E+03  0.72281713E+04                                 7.890226                            6.107920       0.216720       2.084697                    0.999827      25.997399      73.023355       0.654383       0.425630      -1.055102      -0.032630      -0.012003       0.030416       0.046195      -0.021772      -0.009809      -0.024734       0.020685      -0.010074      -0.040844       0.013619       0.027225              9.165250       8.788721       1.564341      -0.701084       7.578547       4.184488      11.128481          -0.000002
          158              C      10.334876      10.747491       3.400471       0.096272      28.953022 0.35124434E+03  0.78746667E+04                                 8.417306                            6.398280       0.011426       2.022472                    0.999078      26.397423      75.530239       0.625079       0.437067      -1.045299       0.035173       0.007463      -0.036607       0.051312      -0.017478       0.000881      -0.031219       0.012897      -0.010032      -0.038490       0.004422       0.034069             10.017013       9.541222       2.212133      -0.529915       8.363243       4.559727      12.146574          -0.000002
          159              C       2.912674      11.830030       6.689024      -0.074335      28.323586 0.43378876E+03  0.10234753E+05                                 8.357471                            7.105253      -0.350568       1.905634                    0.996659      28.253193      82.469720       0.594833       0.436428      -1.047468      -0.097185       0.017924       0.013689       0.099767      -0.057261      -0.022819      -0.010849       0.001850      -0.053206      -0.061462      -0.005611       0.067073              9.697132      11.461346       0.556193       1.850692      10.373448       0.375755       7.256603           0.000001
          160              C       2.624762      10.489913       7.366665       0.101825      23.379596 0.38493034E+03  0.88396975E+04                                 7.435623                            6.768917      -0.385935       1.911860                    0.998556      26.346267      76.575984       0.597535       0.446362      -1.038644      -0.077371      -0.000468       0.022042       0.080451       0.012377       0.002475       0.000754      -0.028103       0.057820      -0.028450       0.008852       0.019598              8.015521       7.553670       1.435207       0.250174       9.432742       0.654663       7.060150          -0.000000
          161              C       1.630831       9.629547       6.569440      -0.501210      27.389611 0.47783718E+03  0.11518176E+05                                 7.717291                            7.074556       0.163815       2.007307                    0.997889      32.608479      95.346355       0.646923       0.392780      -1.078393       0.056368       0.037624       0.047305       0.082648       0.008749       0.012750       0.038620       0.005211       0.007338      -0.039567      -0.004043       0.043610              8.282189       8.123752       1.649891       0.799918       9.837600       1.010514       6.885215          -0.000002
          162              C       2.208772      10.651895       8.806269      -0.506617      24.725780 0.42423253E+03  0.99825168E+04                                 7.199726                            6.642263       0.059646       1.976245                    0.997332      32.752012      96.379519       0.667438       0.389995      -1.074233       0.026976      -0.017581      -0.073945       0.080651      -0.007168      -0.001317       0.002242       0.023255       0.101129      -0.030564      -0.003291       0.033855              7.364168       7.106905       0.376294      -0.283160       7.725628       0.417148       7.259970          -0.000000
          163              N       9.431235       3.192736      10.267337      -0.207552      35.730469 0.49552541E+03  0.11806045E+05                                 9.019635                            7.177719       0.025689       2.047462                    0.998201      27.087611      73.582555       0.659370       0.389887      -1.103041       0.020013      -0.038441       0.126865       0.134063       0.029893      -0.016392       0.012578       0.052478      -0.158861      -0.060704      -0.006367       0.067071             10.530383      11.052793       2.137124       1.067323       8.124939      -4.022833      12.413416          -0.000002
          164              N      -0.016936       0.582429      14.402174      -0.334822      31.550075 0.53525484E+03  0.13225212E+05                                 8.906514                            7.883460      -0.688920       1.798928                    0.997075      30.034417      87.860695       0.569324       0.435416      -1.054800       0.064208       0.090268      -0.100314       0.149445      -0.033156      -0.035256       0.041061      -0.052947      -0.314722      -0.119188       0.011334       0.107854             10.011772      10.753162      -2.407441      -1.197425       9.207363      -0.003073      10.074792           0.000000
          165              N       2.374533      -1.556094       7.432589      -0.208535      35.712153 0.49521301E+03  0.11795732E+05                                 9.012995                            7.172824       0.028000       2.048478                    0.998154      27.080960      73.534986       0.660015       0.389601      -1.103338       0.019862       0.129571      -0.030513       0.134590      -0.029832      -0.014622       0.016585       0.101017      -0.007060      -0.060167      -0.004831       0.064998             10.521751      11.046509      -0.146197      -2.383347      14.809480       0.155056       5.709265          -0.000002
          166              N       3.511362       3.329934       7.625763      -0.333958      31.547850 0.53518345E+03  0.13224998E+05                                 8.913220                            7.888905      -0.693503       1.797223                    0.997152      30.051995      87.960511       0.568396       0.436076      -1.054242       0.066753      -0.131069      -0.028856       0.149892      -0.014958       0.048700       0.059926       0.121246       0.206277      -0.120797       0.010762       0.110035             10.019980      10.763177       0.166567       2.686745       9.867252      -0.374809       9.429513           0.000000
          167              N       5.902937      -1.636642      12.962570      -0.205806      35.643497 0.49407052E+03  0.11761710E+05                                 9.002716                            7.165159       0.028035       2.048790                    0.998177      27.047318      73.422084       0.660284       0.389667      -1.103292       0.022180      -0.092896      -0.095711       0.135212       0.000116       0.034236      -0.029379       0.082504      -0.077881      -0.061835      -0.006160       0.067995             10.508948      11.035295      -1.988907       1.317511       7.840223       3.855739      12.651327          -0.000002
          168              N       7.039766      -3.912363       8.634559      -0.337250      31.576868 0.53582324E+03  0.13243166E+05                                 8.910396                            7.886352      -0.688416       1.798753                    0.997103      30.058335      87.952251       0.569343       0.435273      -1.054855       0.067501       0.040442       0.126860       0.149282       0.050482      -0.013555      -0.100101       0.049265      -0.011434      -0.119635       0.008478       0.111157             10.016837      10.761354       2.242125      -1.487088       9.860731       0.377610       9.428427           0.000000
          169              N       4.138735       5.658764       5.063911      -0.207552      35.730471 0.49552560E+03  0.11806050E+05                                 9.019636                            7.177721       0.025689       2.047462                    0.998201      27.087610      73.582554       0.659370       0.389887      -1.103041       0.020013       0.038441      -0.126865       0.134063      -0.029893       0.016392       0.012578       0.052478      -0.158861      -0.060704      -0.006367       0.067071             10.530383      11.052797      -2.137124      -1.067324       8.124938      -4.022830      12.413414          -0.000002
          170              N       5.275564       8.269071       0.929074      -0.334822      31.550062 0.53525457E+03  0.13225204E+05                                 8.906512                            7.883458      -0.688920       1.798928                    0.997075      30.034417      87.860694       0.569324       0.435416      -1.054800       0.064208      -0.090268       0.100314       0.149445       0.033156       0.035256       0.041061      -0.052947      -0.314722      -0.119188       0.011334       0.107854             10.011769      10.753156       2.407440       1.197425       9.207361      -0.003071      10.074789           0.000000
          171              N       7.667033      10.407594       7.898659      -0.208535      35.712149 0.49521300E+03  0.11795732E+05                                 9.012994                            7.172824       0.028000       2.048478                    0.998154      27.080960      73.534986       0.660015       0.389601      -1.103338       0.019862      -0.129571       0.030513       0.134590       0.029832       0.014622       0.016585       0.101017      -0.007060      -0.060167      -0.004831       0.064998             10.521750      11.046507       0.146198       2.383346      14.809479       0.155057       5.709265          -0.000002
          172              N       8.803862       5.521566       7.705485      -0.333958      31.547852 0.53518349E+03  0.13224999E+05                                 8.913220                            7.888905      -0.693503       1.797223                    0.997152      30.051996      87.960512       0.568396       0.436076      -1.054242       0.066753       0.131069       0.028856       0.149892       0.014958      -0.048700       0.059926       0.121246       0.206277      -0.120797       0.010762       0.110035             10.019981      10.763177      -0.166567      -2.686745       9.867252      -0.374809       9.429513           0.000000
          173              N       0.610437      10.488142       2.368678      -0.205806      35.643497 0.49407052E+03  0.11761710E+05                                 9.002716                            7.165159       0.028035       2.048790                    0.998177      27.047318      73.422085       0.660284       0.389667      -1.103292       0.022180       0.092896       0.095711       0.135212      -0.000116      -0.034236      -0.029379       0.082504      -0.077881      -0.061835      -0.006160       0.067995             10.508948      11.035294       1.988906      -1.317511       7.840223       3.855740      12.651328          -0.000002
          174              N       1.747266      12.763863       6.696689      -0.337250      31.576868 0.53582323E+03  0.13243166E+05                                 8.910396                            7.886352      -0.688416       1.798753                    0.997103      30.058335      87.952253       0.569343       0.435273      -1.054855       0.067501      -0.040442      -0.126860       0.149282      -0.050482       0.013555      -0.100101       0.049265      -0.011434      -0.119635       0.008478       0.111157             10.016838      10.761354      -2.242125       1.487089       9.860732       0.377610       9.428427           0.000000
          175             Cl       0.212759       6.883280       2.010846      -0.545048     127.617519 0.38156859E+04  0.14405375E+06                                16.972584                           16.592578       1.841724       2.202387                    0.999782      74.749977     217.093289       0.599608       0.270574      -1.270480      -0.005105      -0.126281       0.078646       0.148856      -0.020255      -0.028596      -0.128223      -0.106226       0.018753      -0.120838      -0.037397       0.158235             17.605188      16.222985      -0.376273      -0.114367      15.693957      -6.110248      20.898621          -0.000009
          176             Cl       3.741057       7.151304       8.364729      -0.544558     127.586028 0.38143718E+04  0.14399220E+06                                16.970847                           16.590814       1.844356       2.203154                    0.999762      74.733255     217.037974       0.599579       0.270610      -1.270434      -0.004763       0.130719       0.069582       0.148161      -0.014422       0.031835       0.084019      -0.184288      -0.217753      -0.121562      -0.037401       0.158962             17.603912      16.222926       0.088065       0.383049      24.887436       0.801314      11.701373          -0.000009
          177             Cl       7.269460      12.519916       4.955673      -0.544923     127.607912 0.38153389E+04  0.14403722E+06                                16.971606                           16.591732       1.842402       2.202592                    0.999779      74.746595     217.080139       0.599629       0.270571      -1.270485      -0.004813      -0.005131      -0.148780       0.148947       0.034850      -0.003602       0.044876       0.037070       0.450475      -0.120661      -0.037527       0.158188             17.603952      16.224135       0.287712      -0.268262      14.303760       5.307487      22.283961          -0.000009
          178             Cl       5.505259       1.968220      13.320402      -0.545048     127.617517 0.38156858E+04  0.14405375E+06                                16.972584                           16.592578       1.841724       2.202387                    0.999782      74.749975     217.093285       0.599608       0.270574      -1.270480      -0.005105       0.126281      -0.078645       0.148856       0.020255       0.028597      -0.128223      -0.106226       0.018754      -0.120838      -0.037397       0.158235             17.605188      16.222987       0.376273       0.114367      15.693956      -6.110246      20.898620          -0.000009
          179             Cl       9.033557       1.700196       6.966519      -0.544558     127.586044 0.38143725E+04  0.14399223E+06                                16.970849                           16.590816       1.844356       2.203154                    0.999762      74.733257     217.037987       0.599579       0.270610      -1.270434      -0.004763      -0.130719      -0.069582       0.148161       0.014422      -0.031835       0.084019      -0.184288      -0.217753      -0.121562      -0.037401       0.158962             17.603913      16.222927      -0.088065      -0.383049      24.887438       0.801315      11.701375          -0.000009
          180             Cl       1.976960      -3.668416      10.375575      -0.544923     127.607925 0.38153395E+04  0.14403725E+06                                16.971608                           16.591733       1.842401       2.202592                    0.999779      74.746598     217.080153       0.599629       0.270571      -1.270485      -0.004814       0.005131       0.148780       0.148947      -0.034850       0.003602       0.044876       0.037070       0.450475      -0.120661      -0.037527       0.158188             17.603953      16.224137      -0.287712       0.268262      14.303761       5.307487      22.283962          -0.000009
          181              O       3.443301      -0.342553      13.894710      -0.565664      47.490475 0.62394259E+03  0.15581601E+05                                10.527622                            7.801948       0.063525       2.069264                    0.995243      28.175715      75.700407       0.670418       0.365841      -1.132645      -0.000727       0.006930       0.026081       0.026996       0.006465      -0.051484       0.013803       0.022171      -0.154792      -0.077750       0.017225       0.060525             13.313720      23.400523      -2.659750      -3.916185       6.242031       1.137842      10.298607          -0.000001
          182              O       2.262014       8.878940       0.409344      -0.552477      39.009304 0.57477565E+03  0.14016225E+05                                 9.108213                            7.413399       0.438302       2.206798                    0.994053      27.253396      71.585942       0.700496       0.358565      -1.142084       0.000464      -0.012812      -0.013305       0.018477       0.006955      -0.039348       0.005689      -0.065914       0.077772      -0.064168       0.020635       0.043533             10.990616      10.620158      -1.151274      -1.240216       5.523146       1.154005      16.828543          -0.000001
          183              O       6.971599       3.352948       8.680553      -0.566810      47.502566 0.62402725E+03  0.15583891E+05                                10.528631                            7.802019       0.067981       2.070576                    0.995258      28.178699      75.703242       0.670490       0.365798      -1.132704       0.000565       0.018573      -0.017911       0.025809      -0.047641       0.019182       0.021328       0.080997       0.028278      -0.076083       0.016644       0.059439             13.316251      23.407244      -2.062440       4.262683       8.299983      -2.325334       8.241526          -0.000001
          184              O       5.790313       4.766533       7.437188      -0.551395      39.078454 0.57595251E+03  0.14053853E+05                                 9.123919                            7.425261       0.425258       2.202694                    0.994000      27.268628      71.677794       0.699245       0.358978      -1.141614       0.000138      -0.006174       0.018494       0.019498      -0.037676       0.013823      -0.005467      -0.067261       0.077234      -0.064582       0.020444       0.044138             11.011044      10.643772      -0.499296       1.621292      13.025601      -5.482302       9.363758          -0.000001
          185              O      10.500002      -3.010395       8.087233      -0.565467      47.423987 0.62284745E+03  0.15546931E+05                                10.516992                            7.794399       0.067108       2.070727                    0.995239      28.154665      75.618230       0.670854       0.365776      -1.132732       0.000002      -0.025729      -0.007453       0.026786       0.041535       0.031659      -0.034722       0.059419      -0.040086      -0.077190       0.016665       0.060524             13.299925      23.375873       4.717236      -0.344193      10.259420       1.186022       6.264481          -0.000001
          186              O       9.318716      12.909028       7.484715      -0.550219      39.002659 0.57461367E+03  0.14012534E+05                                 9.111145                            7.415452       0.429437       2.204224                    0.994073      27.243677      71.581866       0.699898       0.358865      -1.141744       0.000530       0.019969      -0.003839       0.020341       0.030611       0.025942      -0.000164      -0.077147       0.047130      -0.064661       0.020192       0.044469             10.994589      10.624815       1.649119      -0.377960      15.006522       4.320485       7.352431          -0.000001
          187              O       8.735801       9.194053       1.436538      -0.565664      47.490469 0.62394262E+03  0.15581602E+05                                10.527621                            7.801948       0.063525       2.069264                    0.995243      28.175716      75.700410       0.670418       0.365841      -1.132645      -0.000727      -0.006930      -0.026081       0.026996      -0.006465       0.051484       0.013803       0.022171      -0.154792      -0.077750       0.017225       0.060525             13.313718      23.400516       2.659749       3.916184       6.242031       1.137842      10.298607          -0.000001
          188              O       7.554515      -0.027440      14.921904      -0.552477      39.009302 0.57477568E+03  0.14016226E+05                                 9.108213                            7.413399       0.438302       2.206798                    0.994053      27.253397      71.585944       0.700496       0.358565      -1.142084       0.000464       0.012812       0.013305       0.018477      -0.006955       0.039348       0.005689      -0.065914       0.077772      -0.064168       0.020635       0.043533             10.990615      10.620157       1.151274       1.240207       5.523146       1.154004      16.828544          -0.000001
          189              O       1.679099       5.498552       6.650695      -0.566810      47.502570 0.62402729E+03  0.15583892E+05                                10.528631                            7.802019       0.067981       2.070576                    0.995258      28.178700      75.703244       0.670490       0.365798      -1.132704       0.000565      -0.018573       0.017911       0.025809       0.047641      -0.019182       0.021328       0.080997       0.028278      -0.076083       0.016644       0.059439             13.316252      23.407245       2.062440      -4.262684       8.299984      -2.325334       8.241527          -0.000001
          190              O       0.497813       4.084967       7.894060      -0.551395      39.078456 0.57595252E+03  0.14053854E+05                                 9.123919                            7.425261       0.425258       2.202694                    0.994000      27.268628      71.677796       0.699245       0.358978      -1.141614       0.000138       0.006174      -0.018494       0.019498       0.037676      -0.013823      -0.005467      -0.067261       0.077233      -0.064582       0.020444       0.044138             11.011045      10.643773       0.499297      -1.621292      13.025602      -5.482302       9.363759          -0.000001
          191              O       5.207502      11.861895       7.244015      -0.565467      47.423987 0.62284747E+03  0.15546932E+05                                10.516992                            7.794398       0.067108       2.070727                    0.995239      28.154666      75.618230       0.670855       0.365776      -1.132732       0.000002       0.025729       0.007453       0.026786      -0.041535      -0.031659      -0.034722       0.059419      -0.040086      -0.077190       0.016665       0.060524             13.299924      23.375871      -4.717235       0.344193      10.259420       1.186022       6.264481          -0.000001
          192              O       4.026216      -4.057528       7.846533      -0.550219      39.002661 0.57461370E+03  0.14012535E+05                                 9.111145                            7.415452       0.429438       2.204224                    0.994073      27.243678      71.581868       0.699898       0.358865      -1.141744       0.000530      -0.019969       0.003839       0.020341      -0.030611      -0.025942      -0.000164      -0.077147       0.047130      -0.064661       0.020192       0.044469             10.994589      10.624814      -1.649119       0.377960      15.006522       4.320485       7.352431          -0.000001

******************************************************
Auxiliary information for the entire system
The total spin magnetic moment of the unit cell is   -0.000161
The total net atomic charge of the unit cell is   -0.000002
Accuracy of reproducing the electrostatic potential in the unit cell:
  The inner radius (bohr) =    5.0000
  The outer radius (bohr) =   12.0000
  Valid grid points have density less than (e/(bohr^3)) =    0.0001
  The number of valid grid points were=       206314
  The rms potential error without charges in kcal/mol is=      4.51838
  The rms potential error with partial charges in kcal/mol is=      0.55444
  The RRMSE value at monopole order=      0.12271
  The rms potential error with partial charges and cloud penetration in kcal/mol is=      0.55380
  The RRMSE value at monopole order with cloud penetration is=      0.12257
  The rms potential error with partial charges and atomic dipoles in kcal/mol is=      0.21271
  The RRMSE value at dipole order=      0.04708
  The rms potential error with partial charges, atomic dipoles and cloud penetration in kcal/mol is=      0.21193
  The RRMSE value at dipole order with cloud penetration=      0.04690

******************************************************
The electron densities and ab initio electrostatic potential were computed in VASP using the PBE functional and
projector augmented wave method. See the main text of the journal article for a description of computational details.
The atomic charges, dipoles, and quadrupoles were computed with the DDEC6 method as described in
(a) T. A. Manz and N. Gabaldon Limas, RSC Adv. 6 (2016) 47771-47801 DOI: 10.1039/c6ra04656h
(b) N. Gabaldon Limas and T. A. Manz, RSC Adv. 8 (2018) 2678-2707 DOI: 10.1039/c7ra11829e.
For each atom in the material, the electron cloud parameters were fit to the spherically averaged atom-in-material
electron density using radial positions for which this density was between 10^-4 and 10^-2 electrons per cubic bohr.
The polarizabilities, dispersion coefficients, and quantum Drude oscillator (QDO) parameters were fit using the MCLF method.
The magnetic structure of the system was optimized in VASP from the default ferromagnetic initial guess using spin polarization.
The atomic spin moments (ASMs) were computed on this optimized magnetic structure using the DDEC6 partition as inputs
to the method of T. A. Manz and D. S. Sholl, J. Chem. Theory Comput. 7 (2011) 4146-4164 DOI: 10.1021/ct200539n.
The RMSE and RRMSE were computed using a uniform grid with Ewald summation.
