# Supplementary material for: A collection of forcefield precursors for metal–organic frameworks
Source: RSC Adv. 2019 Nov 13;9(63):36492–507. doi: 10.1039/c9ra07327b (PMC9075174; doi:10.1039/c9ra07327b)
Supplement: RA-009-C9RA07327B-s4353 [file RA-009-C9RA07327B-s4353.xyz]

  192
jmolscript: load "" {1 1 1} spacegroup "x,y,z" unitcell [{     10.486800     0.000000     0.000000 }, {      0.000000    17.778600     0.000000 }, {      0.000000    -8.889300    15.396719 }]
Zn     9.676800    12.329015     7.270177     0.695691
Zn     2.685565     9.020951     1.084391     0.695099
Zn     6.181235     5.317935     7.042151     0.694169
Zn     4.433400    -3.439715     8.126542     0.695691
Zn     7.928965    -0.131651    14.312328     0.695099
Zn     0.937835     3.571365     8.354568     0.694169
H      8.714531    -3.506829     8.525163     0.263473
H      6.672751    -1.554739    11.992504     0.099580
H     10.039014    -2.216991    13.804698     0.091014
H      0.127939    -3.827733    12.234233     0.133915
H      7.129975    -3.112144    10.428198     0.125863
H     10.095642    -5.091791    10.297326     0.113195
H      8.572959    -5.287356     9.986312     0.131429
H      0.371233    -2.835687     9.632187     0.087081
H      0.653328    -1.147609     8.032468     0.068014
H      9.070033    -2.363665     6.569780     0.136212
H      0.080748    -2.282772     6.112497     0.156777
H      9.704485    -0.976934     6.206417     0.155133
H      9.160220     0.008000     8.423545     0.156874
H      9.666732    -0.680031     9.738425     0.152779
H      8.481724    -1.311172     8.928557     0.138413
H      1.723296     0.247123    14.171140     0.264145
H     10.168316     2.273883    10.746910     0.097105
H      3.047779     4.174415    10.414341     0.091890
H      3.623504     3.619723    12.594516     0.135765
H      0.138740     1.697856    12.877816     0.127423
H      3.104407     2.574341    14.657676     0.113405
H      1.581724     2.402778    14.982547     0.129754
H      3.866798     0.870262    13.036402     0.087652
H      4.148893    -1.359174    12.374343     0.068266
H      2.078798    -2.017871    14.158823     0.139374
H      3.576313    -2.454336    14.317409     0.155044
H      2.713250    -3.025918    13.139560     0.156408
H      2.168985    -1.598296    11.178018     0.155813
H      2.675497    -0.115561    11.116431     0.153430
H      1.490489    -0.501357    12.067948     0.137864
H      5.218966     3.259706     8.097135     0.260657
H      3.177186    -0.719144     8.054024     0.098421
H      6.543449    -1.957424     6.574399     0.089652
H      7.119174     0.208010     5.964689     0.133445
H      3.634410     1.414288     7.487424     0.126833
H      6.600077     2.517450     5.838436     0.114572
H      5.077394     2.884578     5.824579     0.128971
H      7.362468     1.965424     8.124849     0.084962
H      7.644563     2.506783    10.386627     0.070035
H      5.574468     4.381536    10.064835     0.139853
H      7.071983     4.737108    10.363532     0.155515
H      6.208920     4.002852    11.447461     0.155959
H      5.664655     1.590296    11.191875     0.158822
H      6.171167     0.795592     9.938582     0.153107
H      4.986159     1.812528     9.796932     0.136349
H      3.471131    12.396129     6.871556     0.263473
H      1.429351    10.444039     3.404215     0.099580
H      4.795614    11.106291     1.592021     0.091014
H      5.371339    12.717033     3.162486     0.133915
H      1.886575    12.001444     4.968521     0.125863
H      4.852242    13.981091     5.099393     0.113195
H      3.329559    14.176656     5.410407     0.131429
H      5.614633    11.724987     5.764532     0.087081
H      5.896728    10.036909     7.364251     0.068014
H      3.826633    11.252965     8.826939     0.136212
H      5.324148    11.172072     9.284222     0.156777
H      4.461085     9.866234     9.190302     0.155133
H      3.916820     8.881300     6.973174     0.156874
H      4.423332     9.569331     5.658294     0.152779
H      3.238324    10.200472     6.468162     0.138413
H      6.966696     8.642177     1.225579     0.264145
H      4.924916     6.615417     4.649809     0.097105
H      8.291179     4.714885     4.982378     0.091890
H      8.866904     5.269577     2.802203     0.135765
H      5.382140     7.191444     2.518903     0.127423
H      8.347807     6.314959     0.739043     0.113405
H      6.825124     6.486522     0.414172     0.129754
H      9.110198     8.019038     2.360317     0.087652
H      9.392293    10.248474     3.022376     0.068266
H      7.322198    10.907171     1.237896     0.139374
H      8.819713    11.343636     1.079310     0.155044
H      7.956650    11.915218     2.257159     0.156408
H      7.412385    10.487596     4.218701     0.155813
H      7.918897     9.004861     4.280288     0.153430
H      6.733889     9.390657     3.328771     0.137864
H     -0.024434     5.629594     7.299584     0.260657
H      8.420586     9.608444     7.342695     0.098421
H      1.300049    10.846724     8.822320     0.089652
H      1.875774     8.681290     9.432030     0.133445
H      8.877810     7.475012     7.909295     0.126833
H      1.356677     6.371850     9.558283     0.114572
H     10.320794     6.004722     9.572140     0.128972
H      2.119068     6.923876     7.271870     0.084962
H      2.401163     6.382517     5.010092     0.070035
H      0.331068     4.507764     5.331884     0.139852
H      1.828583     4.152192     5.033187     0.155515
H      0.965520     4.886448     3.949258     0.155959
H      0.421255     7.299004     4.204844     0.158822
H      0.927767     8.093708     5.458137     0.153107
H     10.229559     7.076772     5.599787     0.136349
C      7.485478    -2.006315    12.032536     0.099457
C      9.459094    -2.384999    13.097989     0.094412
C      9.806207    -3.371711    12.164948    -0.206182
C      8.930559    -3.650836    11.148764     0.164043
C      7.747648    -2.941469    11.102574    -0.178581
C      9.279769    -4.626881    10.055597    -0.138363
C      1.350700    -3.701505     8.034008     0.607566
C      0.130036    -3.012584     8.697607    -0.078934
C     10.301184    -1.654299     8.047865     0.106840
C      9.871225    -1.835640     6.600573    -0.506301
C      9.311230    -0.833816     8.859272    -0.505411
C      0.494243     2.534339    11.117971     0.102837
C      2.467859     3.646391    10.913194     0.090457
C      2.814972     3.331710    12.234233    -0.209897
C      1.939324     2.591231    12.984053     0.167512
C      0.756413     2.196546    12.392819    -0.183139
C      2.288534     2.132543    14.375917    -0.136089
C      4.846265    -0.080893    14.585312     0.602271
C      3.625601     0.149340    13.656890    -0.078943
C      3.309949    -1.092495    12.805451     0.109506
C      2.879990    -2.255215    13.686144    -0.510845
C      2.319995    -0.800037    11.689189    -0.504837
C      3.989913    -0.528024     7.642931     0.101540
C      5.963529    -1.261392     6.782255     0.096729
C      6.310642     0.040002     6.394257    -0.206701
C      5.434994     1.059605     6.660621     0.163757
C      4.252083     0.744923     7.298045    -0.182520
C      5.784204     2.494338     6.361924    -0.134162
C      8.341935     3.782397     8.174118     0.599674
C      7.121271     2.863244     8.438942    -0.070700
C      6.805619     2.746794     9.940122     0.106112
C      6.375660     4.090856    10.506721    -0.511036
C      5.815665     1.633853    10.244977    -0.506600
C      2.242078    10.895615     3.364183     0.099457
C      4.215694    11.274299     2.298730     0.094412
C      4.562807    12.261011     3.231771    -0.206182
C      3.687159    12.540136     4.247955     0.164043
C      2.504248    11.830769     4.294145    -0.178581
C      4.036369    13.516181     5.341122    -0.138363
C      6.594100    12.590805     7.362711     0.607566
C      5.373436    11.901884     6.699112    -0.078934
C      5.057784    10.543599     7.348854     0.106840
C      4.627825    10.724940     8.796146    -0.506301
C      4.067830     9.723116     6.537447    -0.505411
C      5.737643     6.354961     4.278748     0.102837
C      7.711259     5.242909     4.483525     0.090457
C      8.058372     5.557590     3.162486    -0.209897
C      7.182724     6.298069     2.412666     0.167512
C      5.999813     6.692754     3.003900    -0.183139
C      7.531934     6.756757     1.020802    -0.136089
C     10.089665     8.970193     0.811407     0.602271
C      8.869001     8.739960     1.739829    -0.078944
C      8.553349     9.981795     2.591268     0.109506
C      8.123390    11.144515     1.710575    -0.510845
C      7.563395     9.689337     3.707530    -0.504837
C      9.233313     9.417324     7.753788     0.101540
C      0.720129    10.150692     8.614464     0.096729
C      1.067242     8.849298     9.002462    -0.206701
C      0.191594     7.829695     8.736098     0.163757
C      9.495483     8.144377     8.098674    -0.182520
C      0.540804     6.394962     9.034795    -0.134162
C      3.098535     5.106903     7.222601     0.599674
C      1.877871     6.026056     6.957777    -0.070700
C      1.562219     6.142506     5.456597     0.106112
C      1.132260     4.798444     4.889998    -0.511036
C      0.572265     7.255447     5.151742    -0.506600
Br     9.567213    12.595694     4.935110    -0.512835
Br     2.575978     6.865384     2.020973    -0.512696
Br     6.071647     7.206822     8.440635    -0.512473
Br     4.323813    -3.706394    10.461609    -0.512835
Br     7.819378     2.023916    13.375746    -0.512696
Br     0.828247     1.682478     6.956084    -0.512473
N      8.349590    -1.691634    13.014847    -0.201646
N      9.470629    -3.975295     8.714543    -0.330994
N      1.358355     3.227705    10.354294    -0.198055
N      2.479394     0.645363    14.482154    -0.332847
N      4.854025    -1.536071     7.424298    -0.201358
N      5.975064     3.329932     7.596741    -0.332295
N      3.106190    10.580934     2.381872    -0.201646
N      4.227229    12.864595     6.682176    -0.330994
N      6.601755     5.661595     5.042425    -0.198055
N      7.722794     8.243937     0.914565    -0.332847
N     10.097425    10.425371     7.972421    -0.201358
N      0.731664     5.559368     7.799978    -0.332295
O      1.237442    12.965933     7.525916    -0.546215
O      2.390990    -3.002806     8.037087    -0.572060
O      4.733007     8.923968     0.404934    -0.544448
O      5.886555    -0.427575    13.978681    -0.568927
O      8.228677     4.777999     7.465869    -0.542815
O      9.382225     3.430381     8.777670    -0.569010
O      6.480842    -4.076633     7.870803    -0.546215
O      7.634390    11.892106     7.359632    -0.572060
O      9.976407    -0.034668    14.991785    -0.544448
O      0.643155     9.316875     1.418038    -0.568927
O      2.985277     4.111301     7.930850    -0.542815
O      4.138825     5.458919     6.619049    -0.569010

The following XYZ coordinates are in angstroms. Other properties are in atomic units.
The sperically averaged electron density of each atom fit to a function of the form exp(a - br)
eigen_1, eigen_2 and eigen_3 are the three eigenvalues of traceless quadrupole moment tensor
  atom number  atomic symbol              X              Y              Z     net charge C6 coefficient C8 coefficient C10 coefficient fluctuating dipole atomic polarizability isotropic forcefield polarizability              a              b squared Pearson coefficient          <r^3>          <r^4>         wp_QDO          m_QDO          q_QDO       dipole_x       dipole_y       dipole_z         dipole            Qxy            Qxz            Qyz     Q(x^2-y^2)  Q(3z^2 - R^2)        eigen_1        eigen_2        eigen_3 static polarizability      alpha(xx)      alpha(xy)      alpha(xz)      alpha(yy)      alpha(yz)      alpha(zz) atomic spin moment
            1             Zn       9.676800      12.329015       7.270177       0.695691     104.499814 0.22308169E+04  0.74364973E+05                                18.672354                           15.936230       0.354259       1.934388                    0.996514      50.977407     143.616927       0.430391       0.426912      -1.122600      -0.014398      -0.003126      -0.029480       0.032957       0.046390       0.005933      -0.010720       0.112512      -0.092591      -0.062162      -0.026219       0.088381             22.561496      24.662659       1.711383       1.048480      25.405132       5.567350      17.616697          -0.000002
            2             Zn       2.685565       9.020951       1.084391       0.695099     104.559055 0.22324197E+04  0.74431867E+05                                18.677414                           15.940456       0.356147       1.934636                    0.996495      50.998081     143.688796       0.430394       0.426832      -1.122651      -0.015471      -0.024032       0.016898       0.033202      -0.016855      -0.043079       0.001063       0.096290      -0.139439      -0.061065      -0.026761       0.087826             22.568060      24.674062       0.053976      -2.014278      14.745190       0.593249      28.284928          -0.000002
            3             Zn       6.181235       5.317935       7.042151       0.694169     104.620991 0.22345400E+04  0.74521647E+05                                18.686739                           15.949787       0.351801       1.933449                    0.996550      51.021210     143.781205       0.430189       0.426926      -1.122568      -0.015064       0.026534       0.013756       0.033469      -0.027782       0.037316       0.010265       0.113726      -0.089745      -0.062342      -0.025920       0.088262             22.576597      24.676923      -1.765183       0.956244      24.402610      -6.161067      18.650257          -0.000002
            4             Zn       4.433400      -3.439715       8.126542       0.695691     104.499816 0.22308169E+04  0.74364975E+05                                18.672355                           15.936230       0.354259       1.934388                    0.996514      50.977408     143.616932       0.430391       0.426912      -1.122600      -0.014398       0.003126       0.029480       0.032957      -0.046390      -0.005933      -0.010720       0.112512      -0.092592      -0.062162      -0.026219       0.088381             22.561497      24.662661      -1.711384      -1.048480      25.405133       5.567350      17.616698          -0.000002
            5             Zn       7.928965      -0.131651      14.312328       0.695099     104.559053 0.22324197E+04  0.74431865E+05                                18.677413                           15.940456       0.356147       1.934636                    0.996495      50.998080     143.688792       0.430394       0.426832      -1.122651      -0.015471       0.024032      -0.016898       0.033202       0.016855       0.043079       0.001063       0.096290      -0.139439      -0.061065      -0.026761       0.087826             22.568059      24.674061      -0.053976       2.014278      14.745190       0.593249      28.284927          -0.000002
            6             Zn       0.937835       3.571365       8.354568       0.694169     104.620989 0.22345399E+04  0.74521643E+05                                18.686739                           15.949787       0.351801       1.933449                    0.996550      51.021209     143.781202       0.430189       0.426926      -1.122568      -0.015064      -0.026534      -0.013756       0.033469       0.027782      -0.037316       0.010265       0.113726      -0.089745      -0.062342      -0.025920       0.088262             22.576597      24.676923       1.765183      -0.956244      24.402610      -6.161067      18.650257          -0.000002
            7              H       8.714531      -3.506829       8.525163       0.263473       0.596839 0.41478697E+01  0.35836331E+02                                 1.345498                            1.331745      -1.330819       2.318709                    0.996329       3.206319       9.485085       0.442139       1.603424      -0.646091      -0.025092       0.020990      -0.005427       0.033160      -0.001923      -0.002487      -0.012166       0.000327      -0.006905      -0.013595       0.001971       0.011623              1.372603       1.559325      -0.065389       0.092674       1.328768      -0.027407       1.229718          -0.000002
            8              H       6.672751      -1.554739      11.992504       0.099580       1.087832 0.75427610E+01  0.73856767E+02                                 1.818784                            1.655471      -1.232801       2.290898                    0.994828       3.784456      11.008017       0.459095       1.362523      -0.689501      -0.040762       0.018640      -0.004303       0.045027      -0.007619       0.008629       0.000367       0.010408      -0.009652      -0.011136      -0.003062       0.014198              1.924114       2.475454      -0.575872      -0.126963       1.700707       0.146581       1.596182           0.000000
            9              H      10.039014      -2.216991      13.804698       0.091014       1.228118 0.86821190E+01  0.87133769E+02                                 1.904462                            1.727565      -1.034487       2.376990                    0.997530       3.670754      10.444164       0.473447       1.289063      -0.706522       0.029264       0.005308       0.032137       0.043787      -0.008839       0.008610       0.002380       0.011172       0.007021      -0.014248       0.000722       0.013526              2.030993       2.089385       0.198494       0.555857       1.547488       0.379507       2.456106          -0.000002
           10              H       0.127939      -3.827733      12.234233       0.133915       1.115439 0.83382838E+01  0.81939662E+02                                 1.726536                            1.654597      -0.862078       2.481841                    0.999507       3.258416       8.851522       0.506232       1.231230      -0.722545       0.031076      -0.016350       0.002356       0.035194      -0.008783       0.007072       0.007517       0.003465      -0.002294      -0.015686       0.006241       0.009444              1.731816       2.073659      -0.297234       0.092501       1.592243       0.088591       1.529545          -0.000006
           11              H       7.129975      -3.112144      10.428198       0.125863       1.031387 0.74839354E+01  0.73798635E+02                                 1.808186                            1.691073      -1.499171       2.171206                    0.992142       3.954205      11.886685       0.433473       1.432933      -0.674770      -0.021097      -0.007732      -0.024027       0.032897      -0.008550       0.005762       0.007330      -0.002579       0.007068      -0.014758       0.005791       0.008967              1.884348       2.001110       0.143876       0.457837       1.546239       0.333243       2.105696          -0.000000
           12              H      10.095642      -5.091791      10.297326       0.113195       1.152931 0.91397007E+01  0.92387956E+02                                 1.808480                            1.759835      -0.781447       2.506906                    0.998684       3.479082       9.752785       0.476847       1.270701      -0.713078       0.028946      -0.013337       0.008848       0.033076      -0.004004      -0.000385      -0.008794       0.008433       0.009037      -0.012064       0.003040       0.009024              1.836677       2.032897      -0.386007       0.041013       1.890070       0.090815       1.587066          -0.000004
           13              H       8.572959      -5.287356       9.986312       0.131429       1.151980 0.87728045E+01  0.87640532E+02                                 1.805040                            1.722614      -0.764600       2.526603                    0.999247       3.333469       9.243118       0.483360       1.268437      -0.714495      -0.030709      -0.023140      -0.000882       0.038461       0.010599      -0.000699      -0.008657      -0.001521      -0.014157      -0.012848      -0.002588       0.015437              1.867163       1.964572       0.488150       0.124678       2.085705       0.242640       1.551211          -0.000005
           14              H       0.371233      -2.835687       9.632187       0.087081       1.044889 0.84497404E+01  0.85093343E+02                                 1.766363                            1.746085      -1.249529       2.270043                    0.993079       4.013059      11.825871       0.449506       1.353065      -0.690919       0.007666       0.011662       0.033027       0.035855       0.007678       0.005182      -0.001254      -0.007006      -0.003967      -0.010568       0.001139       0.009430              1.797720       1.640201       0.077247       0.067468       1.585427       0.200436       2.167531          -0.000001
           15              H       0.653328      -1.147609       8.032468       0.068014       1.098027 0.86561767E+01  0.87404482E+02                                 1.802211                            1.749280      -1.129626       2.318059                    0.993231       3.998555      11.669492       0.457588       1.325634      -0.696813       0.032972       0.027502      -0.005075       0.043235       0.006376      -0.000900       0.001901       0.011192       0.012900      -0.010924       0.004590       0.006334              1.851945       2.286127       0.355806      -0.011716       1.826193       0.028246       1.443516          -0.000001
           16              H       9.070033      -2.363665       6.569780       0.136212       1.091242 0.84686151E+01  0.85444315E+02                                 1.841459                            1.767584      -1.241679       2.287905                    0.994310       3.812900      11.295482       0.438790       1.383499      -0.686177      -0.010092      -0.006747       0.005710       0.013416       0.002647      -0.000826      -0.004652       0.007927       0.003175      -0.007474       0.001742       0.005732              1.880738       2.304419       0.440026       0.054116       1.852931       0.045356       1.484865          -0.000002
           17              H       0.080748      -2.282772       6.112497       0.156777       1.237733 0.96602069E+01  0.99743628E+02                                 1.953675                            1.853273      -1.138614       2.350745                    0.996855       3.556351      10.321306       0.444922       1.333288      -0.699383       0.015926      -0.003497      -0.003457       0.016668      -0.002597      -0.003204      -0.003346       0.013139      -0.006425      -0.008515      -0.000263       0.008778              2.010827       2.249484      -0.505341      -0.425327       1.932036       0.341581       1.850961          -0.000006
           18              H       9.704485      -0.976934       6.206417       0.155133       1.141365 0.86266980E+01  0.86174258E+02                                 1.817596                            1.726764      -0.923398       2.449554                    0.998994       3.372303       9.477165       0.473064       1.296143      -0.707723       0.002126       0.013499      -0.000736       0.013685       0.000639       0.001376       0.001197       0.001987       0.011616      -0.003214      -0.001260       0.004474              1.846526       1.548605      -0.227298       0.077938       2.410371      -0.336402       1.580602          -0.000006
           19              H       9.160220       0.008000       8.423545       0.156874       0.914497 0.66195346E+01  0.63054913E+02                                 1.660878                            1.581266      -1.153277       2.341092                    0.996599       3.618454      10.554906       0.453943       1.416490      -0.679376       0.004532       0.012054      -0.008839       0.015619      -0.005547      -0.002308       0.002539      -0.006856       0.004416      -0.007333      -0.000282       0.007614              1.714903       1.451178      -0.245360       0.073546       2.266237      -0.291475       1.427294          -0.000000
           20              H       9.666732      -0.680031       9.738425       0.152779       0.844532 0.62208116E+01  0.57576854E+02                                 1.505373                            1.480988      -0.733377       2.543325                    0.999753       3.249569       8.948378       0.500516       1.322170      -0.700386       0.011751       0.002789       0.010503       0.016006      -0.002176       0.003523       0.003097       0.006669       0.005277      -0.006840       0.001166       0.005675              1.514422       1.377866       0.035703       0.242520       1.338461       0.148683       1.826940           0.000000
           21              H       8.481724      -1.311172       8.928557       0.138413       0.909654 0.69164682E+01  0.66254941E+02                                 1.620371                            1.590897      -1.020109       2.394017                    0.997212       3.595127      10.334337       0.465952       1.372242      -0.688459      -0.007697      -0.010581      -0.004038       0.013693       0.004075      -0.002318       0.005401      -0.000027      -0.013085      -0.008916       0.002048       0.006868              1.640518       1.961346       0.277925      -0.063124       1.617230      -0.026064       1.342978          -0.000001
           22              H       1.723296       0.247123      14.171140       0.264145       0.595050 0.41275265E+01  0.35587300E+02                                 1.338517                            1.325032      -1.308950       2.328847                    0.996698       3.187612       9.394618       0.445356       1.595122      -0.647466      -0.024520      -0.014241      -0.014957       0.032059      -0.000719       0.003205       0.007588      -0.007406      -0.031416      -0.013782       0.002215       0.011567              1.365326       1.550188       0.111820       0.010130       1.271893       0.056138       1.273896          -0.000002
           23              H      10.168316       2.273883      10.746910       0.097105       1.093802 0.75880221E+01  0.74365349E+02                                 1.820562                            1.656732      -1.227660       2.291849                    0.995051       3.790018      11.006881       0.460741       1.356460      -0.690696      -0.041899      -0.012893      -0.014574       0.046197       0.011684       0.001825      -0.000801       0.009702      -0.010075      -0.011328      -0.003068       0.014396              1.926132       2.478752       0.178565       0.563459       1.496482      -0.027840       1.803163           0.000000
           24              H       3.047779       4.174415      10.414341       0.091890       1.220160 0.86135417E+01  0.86211212E+02                                 1.889950                            1.715986      -1.016192       2.384598                    0.997785       3.656621      10.365039       0.477361       1.281967      -0.708015       0.029499       0.025515      -0.020364       0.043999       0.011523       0.003103      -0.005198       0.006647      -0.006412      -0.013986       0.000894       0.013092              2.014423       2.072193       0.376548      -0.443611       1.885314      -0.575509       2.085762          -0.000002
           25              H       3.623504       3.619723      12.594516       0.135765       1.110606 0.82967954E+01  0.81465561E+02                                 1.725291                            1.653481      -0.863392       2.483340                    0.999506       3.250056       8.837687       0.504805       1.235717      -0.721577       0.029904       0.010166       0.012703       0.034043       0.010416       0.004608      -0.003843       0.009130       0.014055      -0.015367       0.005520       0.009848              1.730594       2.071837       0.228335       0.210730       1.467599      -0.017273       1.652347          -0.000006
           26              H       0.138740       1.697856      12.877816       0.127423       1.022915 0.74116641E+01  0.72926836E+02                                 1.800799                            1.684915      -1.498544       2.173156                    0.992118       3.937756      11.833857       0.433374       1.436388      -0.674198      -0.021586      -0.017039       0.018492       0.033139       0.008880       0.004883      -0.004525       0.001703       0.020604      -0.014423       0.005404       0.009019              1.876164       1.992169       0.322085      -0.350541       1.670473      -0.405717       1.965849          -0.000000
           27              H       3.104407       2.574341      14.657676       0.113405       1.157727 0.91905825E+01  0.93068840E+02                                 1.816815                            1.767393      -0.864392       2.470029                    0.997762       3.486534       9.795324       0.474559       1.274544      -0.712253       0.028785       0.014068       0.006395       0.032671       0.001378       0.004042       0.001225      -0.005302      -0.034037      -0.012439       0.003523       0.008915              1.845333       2.043851       0.230603       0.316403       1.590677       0.086383       1.901472          -0.000004
           28              H       1.581724       2.402778      14.982547       0.129754       1.160126 0.88493638E+01  0.88611871E+02                                 1.815197                            1.731395      -0.774866       2.521159                    0.999110       3.344315       9.288899       0.481520       1.270316      -0.714116      -0.031115       0.011146       0.020425       0.038853      -0.005566      -0.008872       0.007618      -0.002500      -0.017773      -0.012607      -0.002438       0.015045              1.878168       1.977029      -0.137577      -0.490445       1.481595       0.111083       2.175881          -0.000005
           29              H       3.866798       0.870262      13.036402       0.087652       1.043188 0.84329721E+01  0.84890517E+02                                 1.765237                            1.745016      -1.249621       2.270324                    0.993001       4.010060      11.818401       0.449343       1.354096      -0.690721       0.007647       0.023386      -0.025540       0.035463       0.000651      -0.009287       0.002746      -0.003258       0.006019      -0.010334       0.000719       0.009615              1.796543       1.639161       0.019546      -0.100430       1.847183      -0.351709       1.903285          -0.000001
           30              H       4.148893      -1.359174      12.374343       0.068266       1.098984 0.86644591E+01  0.87499390E+02                                 1.802201                            1.749227      -1.121609       2.320692                    0.993238       3.999383      11.668460       0.457994       1.324288      -0.697067       0.032050      -0.018639      -0.021153       0.042686      -0.003390      -0.005717      -0.005900       0.004135      -0.009948      -0.010916       0.003996       0.006920              1.851947       2.286148      -0.188086      -0.302458       1.514630       0.151665       1.755065          -0.000001
           31              H       2.078798      -2.017871      14.158823       0.139374       1.083410 0.83960150E+01  0.84562917E+02                                 1.835812                            1.762554      -1.252876       2.284810                    0.994443       3.799545      11.260476       0.438285       1.387532      -0.685408      -0.009399       0.008265       0.002569       0.012777      -0.002386      -0.001449       0.000174      -0.001132      -0.021543      -0.007385       0.001260       0.006125              1.874801       2.296581      -0.172186      -0.405858       1.533274       0.135896       1.794549          -0.000002
           32              H       3.576313      -2.454336      14.317409       0.155044       1.240731 0.96891217E+01  0.10009054E+03                                 1.954488                            1.854199      -1.139615       2.349675                    0.996897       3.561812      10.330743       0.445593       1.330637      -0.699916       0.016430      -0.000575       0.005672       0.017391      -0.001947       0.003482       0.000022       0.007784      -0.022022      -0.008140      -0.000598       0.008737              2.011555       2.249912      -0.115665       0.650143       1.576252      -0.135774       2.208501          -0.000006
           33              H       2.713250      -3.025918      13.139560       0.156408       1.137322 0.85891388E+01  0.85700505E+02                                 1.812693                            1.722519      -0.918539       2.451870                    0.999059       3.366088       9.452454       0.473874       1.295417      -0.707864       0.002913      -0.006799      -0.011091       0.013331       0.000949      -0.001169      -0.003434      -0.002526      -0.000743      -0.003029      -0.001456       0.004485              1.841385       1.545044       0.180432       0.157303       2.072965       0.524885       1.906147          -0.000006
           34              H       2.168985      -1.598296      11.178018       0.155813       0.915540 0.66310575E+01  0.63212231E+02                                 1.664342                            1.584412      -1.155089       2.340250                    0.996502       3.625766      10.591204       0.452588       1.419661      -0.678781       0.003222      -0.014166      -0.006310       0.015839       0.000092       0.005606      -0.000647      -0.003319       0.013045      -0.006706      -0.000529       0.007235              1.718603       1.454243       0.187020       0.176509       1.893222       0.510588       1.808345          -0.000000
           35              H       2.675497      -0.115561      11.116431       0.153430       0.843879 0.62097711E+01  0.57411101E+02                                 1.500311                            1.476205      -0.727220       2.545100                    0.999791       3.240526       8.899260       0.503428       1.315979      -0.701673       0.012140       0.007393      -0.006938       0.015817       0.004170      -0.000552      -0.004312       0.004916      -0.000428      -0.006765       0.000549       0.006215              1.509243       1.373429       0.191125      -0.151174       1.570811      -0.284182       1.583490           0.000000
           36              H       1.490489      -0.501357      12.067948       0.137864       0.908622 0.69005523E+01  0.66018407E+02                                 1.614632                            1.585459      -1.004079       2.400782                    0.997434       3.583826      10.271896       0.468670       1.366021      -0.689721      -0.007309       0.000921       0.010695       0.012987      -0.005000      -0.002887       0.000425       0.010270       0.015089      -0.009716       0.002019       0.007697              1.634599       1.953420      -0.192685      -0.207923       1.429549       0.131159       1.520826          -0.000001
           37              H       5.218966       3.259706       8.097135       0.260657       0.601476 0.41862075E+01  0.36223248E+02                                 1.348137                            1.334344      -1.314115       2.323928                    0.996539       3.212910       9.488267       0.443806       1.594947      -0.647441      -0.025235      -0.005708       0.020837       0.033220       0.003282      -0.001123       0.004539       0.013696       0.032927      -0.013958       0.002105       0.011853              1.375325       1.562421      -0.047796      -0.103041       1.233238      -0.029302       1.330316          -0.000002
           38              H       3.177186      -0.719144       8.054024       0.098421       1.091852 0.75702373E+01  0.74125892E+02                                 1.816179                            1.653071      -1.214360       2.297567                    0.995220       3.781401      10.966566       0.462105       1.353645      -0.691256      -0.041082      -0.005131       0.018661       0.045412      -0.003723      -0.011236       0.000271       0.009495      -0.012127      -0.011475      -0.002993       0.014468              1.921315       2.472068       0.397089      -0.434761       1.746231      -0.118393       1.545645           0.000000
           39              H       6.543449      -1.957424       6.574399       0.089652       1.235464 0.87418493E+01  0.87860522E+02                                 1.909592                            1.731610      -1.045016       2.371865                    0.997538       3.680271      10.469800       0.473792       1.286258      -0.707093       0.030271      -0.030863      -0.012499       0.045001      -0.002794      -0.012120       0.002539       0.001923      -0.020519      -0.014609       0.001215       0.013395              2.036834       2.095513      -0.583728      -0.106560       2.565946       0.204593       1.449044          -0.000002
           40              H       7.119174       0.208010       5.964689       0.133445       1.120243 0.83865584E+01  0.82561281E+02                                 1.734336                            1.661694      -0.871274       2.478468                    0.999451       3.265107       8.887530       0.503922       1.234667      -0.721795       0.030818       0.005485      -0.015421       0.034895      -0.001245      -0.011367      -0.003351      -0.003959      -0.024386      -0.016035       0.006403       0.009633              1.739699       2.084065       0.068902      -0.305813       1.629091      -0.071927       1.505941          -0.000006
           41              H       3.634410       1.414288       7.487424       0.126833       1.027309 0.74453432E+01  0.73278569E+02                                 1.799018                            1.683341      -1.485907       2.177544                    0.992331       3.936915      11.799944       0.436037       1.427219      -0.675857      -0.021176       0.024135       0.005816       0.032631      -0.000586      -0.010332      -0.002950      -0.011039      -0.017423      -0.014961       0.005562       0.009399              1.874260       1.990165      -0.463771      -0.103514       2.240853       0.074853       1.391762          -0.000000
           42              H       6.600077       2.517450       5.838436       0.114572       1.156064 0.91742682E+01  0.92871389E+02                                 1.815793                            1.766392      -0.865371       2.469426                    0.997741       3.483433       9.788016       0.474419       1.275363      -0.712069       0.028072      -0.001904      -0.015592       0.032168       0.002669      -0.003326       0.007705       0.010124       0.011771      -0.012017       0.003473       0.008544              1.844253       2.042854       0.158407      -0.357774       1.747749      -0.177543       1.742156          -0.000004
           43              H       5.077394       2.884578       5.824579       0.128971       1.163183 0.88763807E+01  0.88925729E+02                                 1.816014                            1.732106      -0.765502       2.524585                    0.999249       3.348413       9.294204       0.482359       1.267490      -0.714710      -0.031968       0.012897      -0.019698       0.039702      -0.004518       0.009493       0.001035       0.011834       0.026522      -0.012820      -0.002642       0.015463              1.879060       1.977830      -0.356383       0.364823       1.907118      -0.356577       1.752231          -0.000005
           44              H       7.362468       1.965424       8.124849       0.084962       1.050715 0.85053630E+01  0.85768098E+02                                 1.770485                            1.749750      -1.240090       2.272439                    0.993114       4.022915      11.851102       0.449969       1.349865      -0.691538       0.007717      -0.034754      -0.007159       0.036313      -0.008515       0.003185      -0.001802      -0.002026       0.010659      -0.010457       0.001437       0.009020              1.802035       1.643149      -0.097865       0.033266       2.202792       0.152992       1.560165          -0.000001
           45              H       7.644563       2.506783      10.386627       0.070035       1.094540 0.86229677E+01  0.86997507E+02                                 1.799338                            1.746652      -1.135752       2.316487                    0.993188       3.992560      11.652440       0.457582       1.326745      -0.696571       0.031853      -0.008316       0.026791       0.042444      -0.002889       0.005818       0.004513       0.000998      -0.018660      -0.010998       0.004444       0.006555              1.848878       2.281894      -0.167258       0.313166       1.561377      -0.179304       1.703362          -0.000001
           46              H       5.574468       4.381536      10.064835       0.139853       1.082527 0.83883770E+01  0.84470685E+02                                 1.835071                            1.761947      -1.252021       2.285296                    0.994359       3.798909      11.259277       0.438267       1.387839      -0.685338      -0.008730      -0.002717      -0.008617       0.012563      -0.000686       0.002525       0.004967       0.008310       0.003421      -0.007866       0.002105       0.005762              1.873984       2.294586      -0.265325       0.351855       1.611230      -0.181033       1.716137          -0.000002
           47              H       7.071983       4.737108      10.363532       0.155515       1.234818 0.96319980E+01  0.99360308E+02                                 1.949060                            1.849371      -1.134394       2.352742                    0.996947       3.553946      10.302987       0.445909       1.331567      -0.699745       0.016160       0.004846      -0.001914       0.016979       0.004145      -0.000494       0.002889       0.013128      -0.006338      -0.008121      -0.000709       0.008830              2.005815       2.243070       0.618090      -0.224010       2.161565      -0.205067       1.612812          -0.000006
           48              H       6.208920       4.002852      11.447461       0.155959       1.138327 0.86007158E+01  0.85865567E+02                                 1.815895                            1.725412      -0.933520       2.445558                    0.998945       3.368131       9.468356       0.472650       1.298022      -0.707338       0.002879      -0.006081       0.011629       0.013435      -0.001480      -0.000570       0.002401      -0.003787      -0.007025      -0.003254      -0.001208       0.004462              1.844692       1.547545       0.045998      -0.235358       1.495682      -0.190462       2.490847          -0.000006
           49              H       5.664655       1.590296      11.191875       0.158822       0.908211 0.65638774E+01  0.62401257E+02                                 1.654436                            1.575647      -1.150839       2.343681                    0.996591       3.603639      10.505900       0.454239       1.418367      -0.679060       0.003251       0.001806       0.013887       0.014377       0.004699      -0.002759      -0.001853      -0.008205       0.001015      -0.006870      -0.000394       0.007263              1.707951       1.446198       0.058580      -0.247682       1.379951      -0.215977       2.297704          -0.000000
           50              H       6.171167       0.795592       9.938582       0.153107       0.848212 0.62497110E+01  0.57860665E+02                                 1.503556                            1.479346      -0.686144       2.562213                    0.999970       3.249184       8.923000       0.503816       1.313140      -0.702202       0.012091      -0.010064      -0.003232       0.016060      -0.002047      -0.003899       0.001124      -0.000156      -0.016629      -0.007105       0.001134       0.005971              1.512535       1.376271      -0.227116      -0.090013       1.830947       0.136617       1.330387           0.000000
           51              H       4.986159       1.812528       9.796932       0.136349       0.911128 0.69221811E+01  0.66249614E+02                                 1.614710                            1.585610      -0.984604       2.407864                    0.997478       3.585884      10.265727       0.469877       1.362013      -0.690515      -0.008179       0.008880      -0.007688       0.014313      -0.000101       0.005357      -0.005690       0.000585      -0.012304      -0.009400       0.001959       0.007441              1.634647       1.953516      -0.083784       0.270340       1.384717      -0.105135       1.565708          -0.000001
           52              H       3.471131      12.396129       6.871556       0.263473       0.596840 0.41478738E+01  0.35836372E+02                                 1.345499                            1.331745      -1.330819       2.318709                    0.996329       3.206320       9.485086       0.442140       1.603423      -0.646092      -0.025092      -0.020990       0.005427       0.033160       0.001923       0.002487      -0.012166       0.000327      -0.006905      -0.013595       0.001971       0.011623              1.372604       1.559325       0.065389      -0.092674       1.328768      -0.027407       1.229718          -0.000002
           53              H       1.429351      10.444039       3.404215       0.099580       1.087832 0.75427610E+01  0.73856767E+02                                 1.818784                            1.655471      -1.232801       2.290898                    0.994828       3.784456      11.008017       0.459095       1.362523      -0.689501      -0.040762      -0.018640       0.004303       0.045027       0.007619      -0.008629       0.000367       0.010408      -0.009652      -0.011136      -0.003062       0.014198              1.924114       2.475454       0.575872       0.126963       1.700707       0.146581       1.596182           0.000000
           54              H       4.795614      11.106291       1.592021       0.091014       1.228118 0.86821208E+01  0.87133789E+02                                 1.904462                            1.727565      -1.034487       2.376990                    0.997530       3.670754      10.444163       0.473447       1.289063      -0.706522       0.029264      -0.005308      -0.032137       0.043787       0.008839      -0.008610       0.002380       0.011172       0.007021      -0.014248       0.000722       0.013526              2.030993       2.089385      -0.198494      -0.555857       1.547488       0.379507       2.456106          -0.000002
           55              H       5.371339      12.717033       3.162486       0.133915       1.115439 0.83382760E+01  0.81939559E+02                                 1.726535                            1.654596      -0.862078       2.481841                    0.999507       3.258415       8.851515       0.506232       1.231229      -0.722546       0.031076       0.016350      -0.002356       0.035194       0.008783      -0.007072       0.007517       0.003465      -0.002294      -0.015686       0.006241       0.009444              1.731814       2.073657       0.297233      -0.092501       1.592242       0.088591       1.529543          -0.000006
           56              H       1.886575      12.001444       4.968521       0.125863       1.031387 0.74839346E+01  0.73798626E+02                                 1.808186                            1.691073      -1.499171       2.171206                    0.992142       3.954205      11.886686       0.433473       1.432933      -0.674770      -0.021097       0.007732       0.024027       0.032897       0.008550      -0.005762       0.007330      -0.002579       0.007068      -0.014758       0.005791       0.008967              1.884348       2.001110      -0.143876      -0.457837       1.546239       0.333243       2.105696          -0.000000
           57              H       4.852242      13.981091       5.099393       0.113195       1.152930 0.91396978E+01  0.92387922E+02                                 1.808480                            1.759836      -0.781447       2.506906                    0.998684       3.479081       9.752783       0.476847       1.270702      -0.713078       0.028946       0.013337      -0.008848       0.033076       0.004004       0.000385      -0.008794       0.008433       0.009037      -0.012064       0.003040       0.009024              1.836677       2.032897       0.386007      -0.041013       1.890070       0.090815       1.587066          -0.000004
           58              H       3.329559      14.176656       5.410407       0.131429       1.151979 0.87728020E+01  0.87640506E+02                                 1.805041                            1.722614      -0.764599       2.526603                    0.999247       3.333468       9.243117       0.483360       1.268437      -0.714495      -0.030709       0.023140       0.000882       0.038461      -0.010599       0.000699      -0.008657      -0.001521      -0.014157      -0.012848      -0.002588       0.015437              1.867163       1.964572      -0.488150      -0.124678       2.085705       0.242640       1.551211          -0.000005
           59              H       5.614633      11.724987       5.764532       0.087081       1.044889 0.84497350E+01  0.85093280E+02                                 1.766363                            1.746085      -1.249529       2.270043                    0.993079       4.013058      11.825870       0.449505       1.353066      -0.690919       0.007666      -0.011662      -0.033027       0.035855      -0.007678      -0.005182      -0.001254      -0.007006      -0.003967      -0.010568       0.001139       0.009430              1.797719       1.640201      -0.077247      -0.067468       1.585427       0.200436       2.167531          -0.000001
           60              H       5.896728      10.036909       7.364251       0.068014       1.098027 0.86561767E+01  0.87404483E+02                                 1.802211                            1.749280      -1.129626       2.318059                    0.993231       3.998555      11.669492       0.457588       1.325634      -0.696813       0.032972      -0.027502       0.005075       0.043235      -0.006376       0.000900       0.001901       0.011192       0.012900      -0.010924       0.004590       0.006334              1.851946       2.286127      -0.355806       0.011716       1.826193       0.028246       1.443516          -0.000001
           61              H       3.826633      11.252965       8.826939       0.136212       1.091242 0.84686150E+01  0.85444319E+02                                 1.841459                            1.767584      -1.241679       2.287905                    0.994310       3.812900      11.295484       0.438789       1.383500      -0.686176      -0.010092       0.006747      -0.005710       0.013416      -0.002647       0.000826      -0.004652       0.007927       0.003175      -0.007474       0.001742       0.005732              1.880739       2.304419      -0.440026      -0.054116       1.852931       0.045356       1.484866          -0.000002
           62              H       5.324148      11.172072       9.284222       0.156777       1.237732 0.96601994E+01  0.99743531E+02                                 1.953674                            1.853273      -1.138614       2.350745                    0.996855       3.556350      10.321302       0.444922       1.333288      -0.699383       0.015926       0.003497       0.003457       0.016668       0.002597       0.003204      -0.003346       0.013139      -0.006425      -0.008515      -0.000263       0.008778              2.010826       2.249483       0.505341       0.425327       1.932036       0.341581       1.850960          -0.000006
           63              H       4.461085       9.866234       9.190302       0.155133       1.141365 0.86266979E+01  0.86174259E+02                                 1.817596                            1.726765      -0.923398       2.449554                    0.998994       3.372303       9.477166       0.473064       1.296143      -0.707723       0.002126      -0.013499       0.000736       0.013685      -0.000639      -0.001376       0.001197       0.001987       0.011616      -0.003214      -0.001259       0.004474              1.846526       1.548605       0.227298      -0.077938       2.410371      -0.336402       1.580603          -0.000006
           64              H       3.916820       8.881300       6.973174       0.156874       0.914497 0.66195346E+01  0.63054913E+02                                 1.660878                            1.581266      -1.153277       2.341092                    0.996599       3.618454      10.554906       0.453943       1.416490      -0.679376       0.004532      -0.012054       0.008839       0.015619       0.005547       0.002308       0.002539      -0.006856       0.004416      -0.007333      -0.000282       0.007614              1.714903       1.451178       0.245360      -0.073546       2.266237      -0.291475       1.427294          -0.000000
           65              H       4.423332       9.569331       5.658294       0.152779       0.844532 0.62208157E+01  0.57576897E+02                                 1.505373                            1.480988      -0.733377       2.543325                    0.999753       3.249570       8.948379       0.500516       1.322169      -0.700386       0.011751      -0.002789      -0.010503       0.016006       0.002176      -0.003523       0.003097       0.006669       0.005277      -0.006840       0.001166       0.005675              1.514422       1.377866      -0.035703      -0.242520       1.338461       0.148683       1.826940           0.000000
           66              H       3.238324      10.200472       6.468162       0.138413       0.909654 0.69164694E+01  0.66254955E+02                                 1.620372                            1.590897      -1.020109       2.394017                    0.997212       3.595127      10.334337       0.465952       1.372242      -0.688459      -0.007697       0.010581       0.004038       0.013693      -0.004075       0.002318       0.005401      -0.000027      -0.013085      -0.008916       0.002048       0.006868              1.640518       1.961347      -0.277925       0.063124       1.617230      -0.026064       1.342979          -0.000001
           67              H       6.966696       8.642177       1.225579       0.264145       0.595050 0.41275265E+01  0.35587300E+02                                 1.338517                            1.325032      -1.308950       2.328847                    0.996698       3.187612       9.394618       0.445356       1.595122      -0.647466      -0.024520       0.014241       0.014957       0.032059       0.000719      -0.003205       0.007588      -0.007406      -0.031416      -0.013782       0.002215       0.011567              1.365326       1.550188      -0.111820      -0.010130       1.271893       0.056138       1.273896          -0.000002
           68              H       4.924916       6.615417       4.649809       0.097105       1.093802 0.75880229E+01  0.74365357E+02                                 1.820561                            1.656732      -1.227660       2.291849                    0.995051       3.790018      11.006880       0.460741       1.356460      -0.690696      -0.041899       0.012893       0.014574       0.046197      -0.011684      -0.001825      -0.000801       0.009702      -0.010075      -0.011328      -0.003068       0.014396              1.926132       2.478752      -0.178565      -0.563459       1.496482      -0.027840       1.803163           0.000000
           69              H       8.291179       4.714885       4.982378       0.091890       1.220160 0.86135417E+01  0.86211212E+02                                 1.889950                            1.715986      -1.016192       2.384598                    0.997785       3.656621      10.365039       0.477361       1.281967      -0.708015       0.029499      -0.025515       0.020364       0.043999      -0.011523      -0.003103      -0.005198       0.006647      -0.006412      -0.013986       0.000894       0.013092              2.014423       2.072193      -0.376548       0.443611       1.885314      -0.575509       2.085762          -0.000002
           70              H       8.866904       5.269577       2.802203       0.135765       1.110606 0.82967951E+01  0.81465555E+02                                 1.725291                            1.653480      -0.863392       2.483340                    0.999506       3.250056       8.837686       0.504805       1.235717      -0.721577       0.029904      -0.010166      -0.012703       0.034043      -0.010416      -0.004608      -0.003843       0.009130       0.014055      -0.015367       0.005520       0.009848              1.730594       2.071836      -0.228335      -0.210730       1.467599      -0.017273       1.652347          -0.000006
           71              H       5.382140       7.191444       2.518903       0.127423       1.022915 0.74116632E+01  0.72926826E+02                                 1.800799                            1.684915      -1.498544       2.173156                    0.992118       3.937756      11.833858       0.433374       1.436388      -0.674198      -0.021586       0.017038      -0.018492       0.033139      -0.008880      -0.004883      -0.004525       0.001703       0.020604      -0.014423       0.005404       0.009019              1.876164       1.992169      -0.322085       0.350541       1.670473      -0.405717       1.965849          -0.000000
           72              H       8.347807       6.314959       0.739043       0.113405       1.157727 0.91905839E+01  0.93068861E+02                                 1.816816                            1.767394      -0.864392       2.470029                    0.997762       3.486534       9.795326       0.474559       1.274544      -0.712253       0.028785      -0.014068      -0.006395       0.032671      -0.001378      -0.004042       0.001225      -0.005302      -0.034037      -0.012439       0.003523       0.008915              1.845334       2.043852      -0.230603      -0.316403       1.590678       0.086383       1.901473          -0.000004
           73              H       6.825124       6.486522       0.414172       0.129754       1.160126 0.88493621E+01  0.88611845E+02                                 1.815196                            1.731395      -0.774866       2.521159                    0.999110       3.344315       9.288897       0.481521       1.270315      -0.714116      -0.031115      -0.011146      -0.020425       0.038853       0.005566       0.008872       0.007618      -0.002500      -0.017773      -0.012607      -0.002438       0.015045              1.878167       1.977028       0.137577       0.490445       1.481594       0.111083       2.175880          -0.000005
           74              H       9.110198       8.019038       2.360317       0.087652       1.043188 0.84329730E+01  0.84890526E+02                                 1.765237                            1.745016      -1.249621       2.270324                    0.993001       4.010060      11.818400       0.449343       1.354096      -0.690721       0.007647      -0.023386       0.025540       0.035463      -0.000651       0.009287       0.002746      -0.003258       0.006019      -0.010334       0.000719       0.009615              1.796543       1.639161      -0.019546       0.100430       1.847182      -0.351709       1.903285          -0.000001
           75              H       9.392293      10.248474       3.022376       0.068266       1.098984 0.86644587E+01  0.87499383E+02                                 1.802201                            1.749227      -1.121609       2.320693                    0.993238       3.999383      11.668459       0.457995       1.324287      -0.697067       0.032050       0.018639       0.021153       0.042686       0.003390       0.005717      -0.005900       0.004135      -0.009948      -0.010916       0.003996       0.006920              1.851947       2.286148       0.188086       0.302458       1.514629       0.151665       1.755065          -0.000001
           76              H       7.322198      10.907171       1.237896       0.139374       1.083410 0.83960150E+01  0.84562913E+02                                 1.835811                            1.762554      -1.252876       2.284810                    0.994443       3.799545      11.260474       0.438285       1.387532      -0.685408      -0.009399      -0.008265      -0.002569       0.012777       0.002386       0.001449       0.000174      -0.001132      -0.021543      -0.007385       0.001260       0.006125              1.874801       2.296580       0.172186       0.405858       1.533274       0.135896       1.794549          -0.000002
           77              H       8.819713      11.343636       1.079310       0.155044       1.240731 0.96891245E+01  0.10009057E+03                                 1.954488                            1.854199      -1.139615       2.349675                    0.996897       3.561813      10.330746       0.445593       1.330637      -0.699916       0.016430       0.000575      -0.005672       0.017391       0.001947      -0.003482       0.000022       0.007784      -0.022022      -0.008140      -0.000598       0.008737              2.011555       2.249912       0.115665      -0.650143       1.576253      -0.135774       2.208501          -0.000006
           78              H       7.956650      11.915218       2.257159       0.156408       1.137322 0.85891360E+01  0.85700476E+02                                 1.812693                            1.722519      -0.918539       2.451870                    0.999059       3.366087       9.452453       0.473874       1.295417      -0.707863       0.002913       0.006799       0.011091       0.013331      -0.000949       0.001169      -0.003434      -0.002526      -0.000743      -0.003029      -0.001456       0.004485              1.841385       1.545044      -0.180432      -0.157303       2.072965       0.524885       1.906147          -0.000006
           79              H       7.412385      10.487596       4.218701       0.155813       0.915540 0.66310601E+01  0.63212256E+02                                 1.664342                            1.584412      -1.155088       2.340250                    0.996502       3.625766      10.591201       0.452588       1.419660      -0.678781       0.003222       0.014166       0.006310       0.015839      -0.000092      -0.005606      -0.000647      -0.003319       0.013045      -0.006706      -0.000529       0.007235              1.718603       1.454242      -0.187020      -0.176509       1.893222       0.510588       1.808344          -0.000000
           80              H       7.918897       9.004861       4.280288       0.153430       0.843879 0.62097711E+01  0.57411101E+02                                 1.500311                            1.476205      -0.727220       2.545100                    0.999791       3.240526       8.899260       0.503428       1.315979      -0.701673       0.012140      -0.007393       0.006938       0.015817      -0.004170       0.000552      -0.004312       0.004916      -0.000428      -0.006765       0.000549       0.006215              1.509243       1.373429      -0.191125       0.151174       1.570811      -0.284182       1.583490           0.000000
           81              H       6.733889       9.390657       3.328771       0.137864       0.908622 0.69005523E+01  0.66018407E+02                                 1.614632                            1.585459      -1.004080       2.400782                    0.997434       3.583826      10.271896       0.468670       1.366021      -0.689721      -0.007309      -0.000921      -0.010695       0.012987       0.005000       0.002887       0.000425       0.010270       0.015089      -0.009716       0.002019       0.007697              1.634599       1.953420       0.192685       0.207923       1.429549       0.131159       1.520826          -0.000001
           82              H      -0.024434       5.629594       7.299584       0.260657       0.601476 0.41862075E+01  0.36223248E+02                                 1.348137                            1.334344      -1.314115       2.323928                    0.996539       3.212910       9.488267       0.443806       1.594947      -0.647441      -0.025235       0.005708      -0.020837       0.033220      -0.003282       0.001123       0.004539       0.013696       0.032927      -0.013958       0.002105       0.011853              1.375325       1.562421       0.047796       0.103041       1.233238      -0.029302       1.330316          -0.000002
           83              H       8.420586       9.608444       7.342695       0.098421       1.091852 0.75702381E+01  0.74125899E+02                                 1.816179                            1.653071      -1.214360       2.297567                    0.995220       3.781401      10.966565       0.462105       1.353645      -0.691256      -0.041082       0.005131      -0.018661       0.045412       0.003723       0.011236       0.000271       0.009495      -0.012127      -0.011475      -0.002993       0.014468              1.921315       2.472068      -0.397089       0.434761       1.746231      -0.118393       1.545645           0.000000
           84              H       1.300049      10.846724       8.822320       0.089652       1.235465 0.87418515E+01  0.87860554E+02                                 1.909593                            1.731610      -1.045016       2.371865                    0.997538       3.680272      10.469805       0.473792       1.286258      -0.707093       0.030271       0.030863       0.012499       0.045001       0.002794       0.012120       0.002539       0.001923      -0.020519      -0.014609       0.001215       0.013395              2.036835       2.095514       0.583728       0.106561       2.565947       0.204593       1.449045          -0.000002
           85              H       1.875774       8.681290       9.432030       0.133445       1.120244 0.83865645E+01  0.82561363E+02                                 1.734337                            1.661695      -0.871274       2.478467                    0.999451       3.265108       8.887536       0.503922       1.234668      -0.721795       0.030818      -0.005485       0.015421       0.034895       0.001245       0.011367      -0.003351      -0.003959      -0.024387      -0.016036       0.006403       0.009633              1.739700       2.084067      -0.068902       0.305813       1.629092      -0.071927       1.505942          -0.000006
           86              H       8.877810       7.475012       7.909295       0.126833       1.027309 0.74453441E+01  0.73278579E+02                                 1.799018                            1.683341      -1.485907       2.177544                    0.992331       3.936915      11.799943       0.436037       1.427219      -0.675857      -0.021176      -0.024135      -0.005816       0.032631       0.000586       0.010332      -0.002950      -0.011039      -0.017423      -0.014961       0.005562       0.009399              1.874260       1.990165       0.463771       0.103514       2.240853       0.074853       1.391762          -0.000000
           87              H       1.356677       6.371850       9.558283       0.114572       1.156064 0.91742666E+01  0.92871370E+02                                 1.815793                            1.766392      -0.865371       2.469426                    0.997741       3.483433       9.788016       0.474419       1.275363      -0.712069       0.028072       0.001904       0.015592       0.032168      -0.002669       0.003326       0.007705       0.010124       0.011771      -0.012017       0.003473       0.008544              1.844253       2.042853      -0.158407       0.357774       1.747749      -0.177543       1.742156          -0.000004
           88              H      10.320794       6.004722       9.572140       0.128972       1.163182 0.88763749E+01  0.88925655E+02                                 1.816013                            1.732105      -0.765501       2.524585                    0.999249       3.348412       9.294200       0.482359       1.267489      -0.714710      -0.031968      -0.012897       0.019698       0.039702       0.004518      -0.009493       0.001035       0.011834       0.026522      -0.012820      -0.002642       0.015463              1.879059       1.977829       0.356382      -0.364823       1.907117      -0.356577       1.752230          -0.000005
           89              H       2.119068       6.923876       7.271870       0.084962       1.050715 0.85053648E+01  0.85768117E+02                                 1.770484                            1.749749      -1.240090       2.272439                    0.993114       4.022915      11.851100       0.449970       1.349864      -0.691538       0.007717       0.034754       0.007159       0.036313       0.008515      -0.003185      -0.001802      -0.002026       0.010659      -0.010457       0.001437       0.009020              1.802035       1.643149       0.097865      -0.033266       2.202791       0.152992       1.560165          -0.000001
           90              H       2.401163       6.382517       5.010092       0.070035       1.094539 0.86229619E+01  0.86997437E+02                                 1.799337                            1.746652      -1.135752       2.316487                    0.993188       3.992559      11.652438       0.457582       1.326745      -0.696571       0.031853       0.008316      -0.026791       0.042444       0.002889      -0.005818       0.004513       0.000998      -0.018660      -0.010998       0.004444       0.006555              1.848877       2.281894       0.167258      -0.313166       1.561376      -0.179304       1.703362          -0.000001
           91              H       0.331068       4.507764       5.331884       0.139852       1.082527 0.83883766E+01  0.84470683E+02                                 1.835072                            1.761947      -1.252021       2.285295                    0.994359       3.798909      11.259278       0.438267       1.387839      -0.685338      -0.008730       0.002717       0.008617       0.012563       0.000686      -0.002525       0.004967       0.008310       0.003421      -0.007866       0.002105       0.005762              1.873985       2.294587       0.265325      -0.351855       1.611231      -0.181033       1.716137          -0.000002
           92              H       1.828583       4.152192       5.033187       0.155515       1.234818 0.96319979E+01  0.99360309E+02                                 1.949060                            1.849371      -1.134394       2.352742                    0.996947       3.553946      10.302988       0.445909       1.331567      -0.699745       0.016160      -0.004846       0.001914       0.016979      -0.004145       0.000494       0.002889       0.013128      -0.006338      -0.008121      -0.000709       0.008830              2.005816       2.243070      -0.618090       0.224010       2.161565      -0.205067       1.612812          -0.000006
           93              H       0.965520       4.886448       3.949258       0.155959       1.138327 0.86007213E+01  0.85865640E+02                                 1.815896                            1.725413      -0.933520       2.445557                    0.998945       3.368132       9.468361       0.472650       1.298023      -0.707338       0.002879       0.006081      -0.011629       0.013435       0.001480       0.000570       0.002401      -0.003787      -0.007025      -0.003254      -0.001208       0.004462              1.844692       1.547546      -0.045998       0.235358       1.495683      -0.190462       2.490849          -0.000006
           94              H       0.421255       7.299004       4.204844       0.158822       0.908211 0.65638782E+01  0.62401265E+02                                 1.654436                            1.575647      -1.150839       2.343681                    0.996591       3.603639      10.505899       0.454239       1.418366      -0.679060       0.003251      -0.001806      -0.013887       0.014377      -0.004699       0.002759      -0.001853      -0.008205       0.001015      -0.006870      -0.000394       0.007263              1.707951       1.446198      -0.058580       0.247682       1.379951      -0.215977       2.297704          -0.000000
           95              H       0.927767       8.093708       5.458137       0.153107       0.848212 0.62497110E+01  0.57860662E+02                                 1.503556                            1.479346      -0.686144       2.562213                    0.999970       3.249184       8.922998       0.503816       1.313139      -0.702202       0.012091       0.010064       0.003232       0.016060       0.002047       0.003899       0.001124      -0.000156      -0.016629      -0.007105       0.001134       0.005971              1.512534       1.376271       0.227116       0.090013       1.830946       0.136617       1.330386           0.000000
           96              H      10.229559       7.076772       5.599787       0.136349       0.911128 0.69221811E+01  0.66249614E+02                                 1.614710                            1.585610      -0.984604       2.407863                    0.997478       3.585884      10.265727       0.469877       1.362013      -0.690515      -0.008179      -0.008880       0.007688       0.014313       0.000101      -0.005357      -0.005690       0.000585      -0.012304      -0.009400       0.001959       0.007441              1.634647       1.953516       0.083784      -0.270340       1.384717      -0.105135       1.565708          -0.000001
           97              C       7.485478      -2.006315      12.032536       0.099457      28.509358 0.33286176E+03  0.73775033E+04                                 8.357221                            6.242686      -0.016626       2.017989                    0.999181      26.151105      74.880143       0.629434       0.439046      -1.042056       0.039345      -0.005514       0.037061       0.054332       0.015558      -0.006259      -0.038784       0.008206       0.004162      -0.041830      -0.001251       0.043081             10.016335       9.761555      -2.171585       0.325911       8.284199       4.743529      12.003251           0.000000
           98              C       9.459094      -2.384999      13.097989       0.094412      26.564420 0.32532990E+03  0.71368108E+04                                 7.829256                            6.072466       0.244115       2.096761                    0.999770      25.865584      72.593469       0.656884       0.425047      -1.055333      -0.032165       0.010572      -0.030727       0.045723       0.020835       0.004158      -0.024851       0.016630      -0.010350      -0.037152       0.008002       0.029150              9.086545       8.895313      -1.382368       0.897753       7.329709       4.064585      11.034612          -0.000002
           99              C       9.806207      -3.371711      12.164948      -0.206182      31.800850 0.42373661E+03  0.98756906E+04                                 8.623532                            6.799220       0.377704       2.096415                    0.999608      29.285505      83.200994       0.642364       0.409123      -1.071365       0.006655       0.015950       0.013944       0.022206      -0.011964      -0.002531      -0.002116       0.007315      -0.042517      -0.015237      -0.004377       0.019615              9.931880       8.652105      -1.055621       1.268920       8.364538       4.940576      12.778998          -0.000012
          100              C       8.930559      -3.650836      11.148764       0.164043      30.004286 0.36796186E+03  0.82631096E+04                                 8.556189                            6.484789       0.060123       2.052511                    0.999304      24.906393      69.037271       0.636422       0.428568      -1.060970       0.001512      -0.017906      -0.026101       0.031689       0.006641      -0.014345       0.002628      -0.044617       0.005358      -0.030707       0.008306       0.022401             10.521963       8.807131      -2.155429      -0.311287       9.297372       5.888052      13.461386          -0.000005
          101              C       7.747648      -2.941469      11.102574      -0.178581      33.849717 0.44658441E+03  0.10644373E+05                                 9.304809                            7.200782      -0.186686       1.925334                    0.997640      29.950716      88.707915       0.590204       0.435399      -1.045047      -0.003250      -0.003038       0.003467       0.005640       0.014194      -0.008149      -0.007761      -0.014469       0.030642      -0.021339      -0.000156       0.021495             10.946207      10.671461      -2.608825      -0.383009       9.659674       5.466337      12.507488          -0.000005
          102              C       9.279769      -4.626881      10.055597      -0.138363      26.134893 0.38410972E+03  0.88261452E+04                                 7.821777                            6.572547      -0.240112       1.929549                    0.997274      28.724122      83.822063       0.632043       0.421739      -1.052290       0.002294       0.073793      -0.068509       0.100718       0.003755      -0.004540      -0.058925       0.018932       0.083450      -0.062030      -0.004915       0.066945              9.045621       6.844183      -0.353436      -1.447976       9.467856       3.114524      10.824825          -0.000008
          103              C       1.350700      -3.701505       8.034008       0.607566      23.359133 0.24300502E+03  0.50230378E+04                                 7.658822                            5.622196      -0.043241       2.051683                    0.999444      22.359224      63.653228       0.607473       0.487784      -1.005991       0.053596      -0.022265      -0.032954       0.066740      -0.015691       0.030509      -0.057493      -0.017063       0.186053      -0.051589      -0.047988       0.099577              9.530636      12.717827       0.765272      -1.586416      10.270353       2.725456       5.603728          -0.000001
          104              C       0.130036      -3.012584       8.697607      -0.078934      28.521606 0.43897016E+03  0.10395870E+05                                 8.445366                            7.190880      -0.373949       1.897819                    0.996288      28.450647      83.413294       0.585491       0.441734      -1.043497      -0.100060      -0.016612      -0.012571       0.102206       0.060682       0.022362      -0.009408       0.002841      -0.054538      -0.062943      -0.007890       0.070833              9.800675      11.417001      -0.638672      -1.916899      10.584514       0.448954       7.400510          -0.000002
          105              C      10.301184      -1.654299       8.047865       0.106840      23.337110 0.38294638E+03  0.87891736E+04                                 7.457756                            6.778886      -0.392233       1.909631                    0.998519      26.391000      76.866751       0.593043       0.449997      -1.035786      -0.075553      -0.000109      -0.018253       0.077727      -0.011537      -0.000566      -0.000234      -0.029185       0.057096      -0.028126       0.009086       0.019040              8.061483       7.667286      -1.470203      -0.330511       9.428022       0.783127       7.089142           0.000000
          106              C       9.871225      -1.835640       6.600573      -0.506301      25.131022 0.43267538E+03  0.10238518E+05                                 7.290702                            6.706433       0.027515       1.964630                    0.997250      32.996197      97.590545       0.664017       0.389809      -1.073621       0.023934       0.017438       0.074390       0.080068       0.010293      -0.000714       0.001010       0.027070       0.093164      -0.032554       0.001473       0.031081              7.490410       7.305842      -0.445198       0.305478       7.885415       0.437755       7.279973          -0.000010
          107              C       9.311230      -0.833816       8.859272      -0.505411      27.437751 0.47810128E+03  0.11530238E+05                                 7.725484                            7.074628       0.159100       2.004771                    0.997866      32.698434      95.744258       0.646948       0.392571      -1.078153       0.058189      -0.033593      -0.048453       0.082838      -0.011410      -0.011117       0.035781       0.005232       0.019664      -0.036065      -0.006413       0.042478              8.291592       8.163903      -1.699781      -0.834663       9.711486       1.018565       6.999387           0.000000
          108              C       0.494243       2.534339      11.117971       0.102837      28.412381 0.33150306E+03  0.73395196E+04                                 8.337864                            6.230313      -0.019987       2.017755                    0.999181      26.097872      74.675703       0.630032       0.439100      -1.042076       0.036968       0.033150      -0.014017       0.051595      -0.012505      -0.009734       0.019163      -0.027660      -0.109453      -0.042367      -0.000303       0.042671              9.989749       9.744165       1.366817       1.716144       6.945981      -3.963934      13.279101           0.000000
          109              C       2.467859       3.646391      10.913194       0.090457      26.673849 0.32701908E+03  0.71846096E+04                                 7.860120                            6.097415       0.237648       2.094006                    0.999753      25.927170      72.868781       0.653923       0.426334      -1.054324      -0.032045      -0.030964       0.006515       0.045034      -0.009160      -0.021003       0.011991      -0.006723      -0.080362      -0.037307       0.005447       0.031860              9.122423       8.928021       1.466102       0.763423       6.609549      -3.649965      11.829699          -0.000002
          110              C       2.814972       3.331710      12.234233      -0.209897      31.886155 0.42522238E+03  0.99193074E+04                                 8.637312                            6.809915       0.385875       2.098017                    0.999640      29.338118      83.396867       0.642011       0.408977      -1.071427       0.007555       0.005095      -0.023049       0.024784       0.002600       0.010831       0.008293       0.018429      -0.002530      -0.014703      -0.003426       0.018129              9.947382       8.665437       1.627755       0.281727       7.406676      -4.388266      13.770033          -0.000012
          111              C       1.939324       2.591231      12.984053       0.167512      29.929125 0.36686517E+03  0.82328903E+04                                 8.546257                            6.478535       0.051336       2.050405                    0.999295      24.865071      68.914486       0.636183       0.429021      -1.060619       0.001412      -0.013052       0.026522       0.029593      -0.014629      -0.000491       0.005987      -0.027079       0.056262      -0.029391       0.007670       0.021721             10.508260       8.794873       0.807750       2.018672       7.309965      -4.738075      15.419943          -0.000005
          112              C       0.756413       2.196546      12.392819      -0.183139      33.987455 0.44916554E+03  0.10719396E+05                                 9.321395                            7.215973      -0.179933       1.926375                    0.997843      30.029270      88.944199       0.590374       0.434725      -1.045640      -0.002449       0.004242       0.000731       0.004952      -0.015432      -0.008621       0.001608      -0.028985      -0.009005      -0.022464      -0.001152       0.023617             10.963720      10.691599       0.972389       2.461061       7.070779      -3.968942      15.128782          -0.000005
          113              C       2.288534       2.132543      14.375917      -0.136089      26.031701 0.38218865E+03  0.87694003E+04                                 7.789896                            6.546047      -0.226253       1.934308                    0.997252      28.659718      83.524272       0.634896       0.420447      -1.053289       0.000431      -0.095235      -0.028512       0.099412      -0.005859      -0.002169       0.008116      -0.068998      -0.178447      -0.060070      -0.005212       0.065282              9.005611       6.826878      -1.069496       1.018487       7.749941      -2.123315      12.440013          -0.000008
          114              C       4.846265      -0.080893      14.585312       0.602271      23.433495 0.24390340E+03  0.50460953E+04                                 7.671411                            5.630078      -0.041858       2.051412                    0.999523      22.409800      63.818746       0.607472       0.487351      -1.006247       0.051753      -0.017386       0.036356       0.065593       0.033559      -0.001005      -0.008782      -0.133658      -0.158799      -0.053636      -0.048110       0.101746              9.547576      12.745153      -1.761198       0.128149       4.416843       0.659900      11.480733          -0.000001
          115              C       3.625601       0.149340      13.656890      -0.078943      28.531077 0.43910352E+03  0.10401547E+05                                 8.453249                            7.196457      -0.375960       1.897170                    0.996259      28.467670      83.518619       0.584619       0.442285      -1.042998      -0.100329      -0.004158       0.021497       0.102690      -0.012235      -0.064256       0.016204       0.016854      -0.015791      -0.062185      -0.010532       0.072718              9.810772      11.427085      -1.343086       1.514168       7.815301       1.157868      10.189928          -0.000002
          116              C       3.309949      -1.092495      12.805451       0.109506      23.269662 0.38154144E+03  0.87507070E+04                                 7.452264                            6.773330      -0.406912       1.905786                    0.998499      26.349208      76.769945       0.592258       0.450914      -1.035044      -0.076714      -0.016265       0.010786       0.079158       0.005039       0.010992      -0.008429      -0.040024       0.023508      -0.028592       0.007178       0.021414              8.055853       7.661378       0.448828       1.437398       6.989937       0.623074       9.516245           0.000000
          117              C       2.879990      -2.255215      13.686144      -0.510845      25.183765 0.43401072E+03  0.10277171E+05                                 7.299391                            6.716261       0.026913       1.964176                    0.997177      33.036920      97.717798       0.663662       0.389750      -1.073752       0.028464       0.052478      -0.051362       0.078754      -0.004743      -0.004992      -0.028737      -0.017054      -0.040307      -0.032685      -0.000394       0.033079              7.498534       7.313048       0.488952       0.234492       7.059451       0.040615       8.123101          -0.000010
          118              C       2.319995      -0.800037      11.689189      -0.504837      27.418519 0.47765523E+03  0.11517521E+05                                 7.728539                            7.077488       0.154885       2.003746                    0.997965      32.675004      95.687291       0.645932       0.393256      -1.077615       0.056847      -0.025129       0.053237       0.081836      -0.006943       0.014608      -0.022122       0.025784       0.086619      -0.035097      -0.007323       0.042419              8.295434       8.165694       0.128484       1.895438       6.798137       0.669453       9.922471           0.000001
          119              C       3.989913      -0.528024       7.642931       0.101540      28.409436 0.33138062E+03  0.73361399E+04                                 8.338091                            6.229954      -0.016766       2.019118                    0.999155      26.093248      74.659366       0.629929       0.439212      -1.042008       0.037314      -0.028139      -0.022316       0.051790      -0.000646       0.017239       0.019162       0.037098       0.089995      -0.039575      -0.002777       0.042352              9.991231       9.741878       0.802987      -2.040215      15.135351      -0.760579       5.096463           0.000000
          120              C       5.963529      -1.261392       6.782255       0.096729      26.482999 0.32402636E+03  0.71001636E+04                                 7.808761                            6.056724       0.250228       2.099199                    0.999809      25.818496      72.389617       0.658403       0.424548      -1.055781      -0.032672       0.020822       0.025153       0.046192      -0.014983       0.018317       0.013884       0.033672       0.042635      -0.037423       0.006994       0.030429              9.061863       8.872911      -0.090102      -1.641908      13.588168      -0.426620       4.724510          -0.000002
          121              C       6.310642       0.040002       6.394257      -0.206701      31.785990 0.42350525E+03  0.98691708E+04                                 8.619786                            6.796436       0.377084       2.096166                    0.999656      29.281780      83.191713       0.642613       0.409011      -1.071414       0.007726      -0.018622       0.005447       0.020884       0.007542      -0.009113      -0.006935       0.023617       0.002375      -0.015739      -0.004053       0.019792              9.926330       8.653064      -0.571581      -1.549780      15.938212      -0.559891       5.187714          -0.000012
          122              C       5.434994       1.059605       6.660621       0.163757      30.015894 0.36822032E+03  0.82701424E+04                                 8.557199                            6.486621       0.056927       2.051557                    0.999262      24.915572      69.061767       0.636415       0.428510      -1.061035       0.000259       0.029220      -0.001359       0.029253       0.006650       0.013462      -0.007649      -0.028917       0.039210      -0.027866       0.007707       0.020158             10.521906       8.806855       1.343321      -1.711370      17.518596      -1.143600       5.240267          -0.000005
          123              C       4.252083       0.744923       7.298045      -0.182520      33.958042 0.44847345E+03  0.10700218E+05                                 9.324172                            7.217416      -0.184144       1.925379                    0.997793      30.010879      88.918412       0.589376       0.435570      -1.044990      -0.003098      -0.000886      -0.003925       0.005078      -0.000003       0.019119       0.007678      -0.012949       0.035327      -0.023498      -0.000751       0.024249             10.968064      10.693560       1.647054      -2.072736      16.560779      -1.505906       5.649854          -0.000005
          124              C       5.784204       2.494338       6.361924      -0.134162      25.985228 0.38139290E+03  0.87463295E+04                                 7.780074                            6.538861      -0.215229       1.937896                    0.997191      28.628592      83.402724       0.635316       0.420400      -1.053349      -0.000555       0.022901       0.098327       0.100960       0.001834       0.008178       0.050589       0.029361       0.122844      -0.060480      -0.006627       0.067107              8.993000       6.817940       1.411316       0.415103      13.085083      -0.968244       7.075978          -0.000008
          125              C       8.341935       3.782397       8.174118       0.599674      23.517053 0.24493155E+03  0.50721094E+04                                 7.685557                            5.639894      -0.038497       2.051538                    0.999446      22.451687      63.943696       0.607343       0.486999      -1.006546       0.052215       0.038407      -0.003769       0.064929      -0.019608      -0.030396       0.067295      -0.033520       0.144980      -0.052505      -0.049917       0.102422              9.565491      12.769701       0.994265       1.464645       9.161319      -3.395841       6.765454          -0.000001
          126              C       7.121271       2.863244       8.438942      -0.070700      28.307615 0.43489059E+03  0.10272380E+05                                 8.395087                            7.150421      -0.367017       1.901607                    0.996261      28.287677      82.751817       0.588167       0.440874      -1.044296      -0.100007       0.019089      -0.007876       0.102117      -0.049865       0.042995      -0.006600       0.031061       0.024562      -0.063313      -0.009132       0.072445              9.738438      11.338410       1.960365       0.400916       8.538254      -1.586265       9.338649          -0.000002
          127              C       6.805619       2.746794       9.940122       0.106112      23.353263 0.38332217E+03  0.87993096E+04                                 7.459694                            6.780895      -0.390338       1.910057                    0.998520      26.393947      76.863491       0.593171       0.449823      -1.035963      -0.078476       0.015281       0.008846       0.080438       0.008517      -0.009978       0.008629      -0.042981       0.014369      -0.029423       0.005974       0.023449              8.063139       7.667854       1.021902      -1.108150       8.354062      -1.403570       8.167502           0.000000
          128              C       6.375660       4.090856      10.506721      -0.511036      25.210038 0.43466245E+03  0.10296682E+05                                 7.305612                            6.722126       0.027886       1.963988                    0.997300      33.057953      97.806084       0.663237       0.389845      -1.073663       0.027150      -0.070256      -0.019297       0.077752      -0.000964       0.007175       0.025932      -0.021671      -0.047041      -0.031240      -0.001548       0.032788              7.504861       7.315749      -0.043529      -0.540862       7.829039      -0.480632       7.369795          -0.000010
          129              C       5.815665       1.633853      10.244977      -0.506600      27.434501 0.47812686E+03  0.11532132E+05                                 7.734848                            7.085277       0.144097       2.000711                    0.997946      32.692592      95.762906       0.644967       0.393733      -1.077252       0.055458       0.058492      -0.006242       0.080845       0.013898       0.000632      -0.012286      -0.033707      -0.107206      -0.038053      -0.003341       0.041394              8.300941       8.172823       1.577515      -1.056544       8.573460      -1.686702       8.156539           0.000001
          130              C       2.242078      10.895615       3.364183       0.099457      28.509359 0.33286178E+03  0.73775038E+04                                 8.357222                            6.242686      -0.016627       2.017989                    0.999181      26.151106      74.880148       0.629434       0.439046      -1.042056       0.039345       0.005514      -0.037061       0.054332      -0.015558       0.006259      -0.038784       0.008206       0.004162      -0.041830      -0.001251       0.043081             10.016336       9.761555       2.171585      -0.325911       8.284200       4.743529      12.003252           0.000000
          131              C       4.215694      11.274299       2.298730       0.094412      26.564415 0.32532983E+03  0.71368086E+04                                 7.829254                            6.072465       0.244115       2.096761                    0.999770      25.865581      72.593454       0.656884       0.425047      -1.055334      -0.032165      -0.010572       0.030727       0.045723      -0.020835      -0.004158      -0.024851       0.016630      -0.010350      -0.037152       0.008002       0.029150              9.086543       8.895311       1.382367      -0.897754       7.329707       4.064584      11.034610          -0.000002
          132              C       4.562807      12.261011       3.231771      -0.206182      31.800845 0.42373655E+03  0.98756885E+04                                 8.623531                            6.799219       0.377704       2.096415                    0.999608      29.285502      83.200976       0.642364       0.409123      -1.071365       0.006655      -0.015950      -0.013944       0.022207       0.011964       0.002530      -0.002116       0.007315      -0.042517      -0.015237      -0.004378       0.019615              9.931879       8.652103       1.055620      -1.268920       8.364537       4.940575      12.778996          -0.000012
          133              C       3.687159      12.540136       4.247955       0.164043      30.004287 0.36796188E+03  0.82631103E+04                                 8.556189                            6.484789       0.060122       2.052511                    0.999304      24.906394      69.037275       0.636422       0.428568      -1.060970       0.001512       0.017906       0.026101       0.031689      -0.006641       0.014345       0.002628      -0.044617       0.005358      -0.030707       0.008306       0.022401             10.521963       8.807131       2.155430       0.311288       9.297373       5.888053      13.461387          -0.000005
          134              C       2.504248      11.830769       4.294145      -0.178581      33.849722 0.44658449E+03  0.10644376E+05                                 9.304810                            7.200783      -0.186687       1.925334                    0.997640      29.950719      88.707930       0.590204       0.435399      -1.045047      -0.003250       0.003038      -0.003467       0.005640      -0.014194       0.008149      -0.007761      -0.014469       0.030642      -0.021339      -0.000156       0.021495             10.946209      10.671462       2.608826       0.383010       9.659675       5.466338      12.507490          -0.000005
          135              C       4.036369      13.516181       5.341122      -0.138363      26.134898 0.38410981E+03  0.88261475E+04                                 7.821777                            6.572547      -0.240112       1.929549                    0.997274      28.724125      83.822072       0.632044       0.421739      -1.052290       0.002294      -0.073793       0.068509       0.100718      -0.003755       0.004540      -0.058925       0.018932       0.083450      -0.062030      -0.004915       0.066945              9.045621       6.844183       0.353436       1.447977       9.467857       3.114524      10.824825          -0.000008
          136              C       6.594100      12.590805       7.362711       0.607566      23.359132 0.24300500E+03  0.50230374E+04                                 7.658822                            5.622196      -0.043241       2.051683                    0.999444      22.359223      63.653225       0.607473       0.487784      -1.005991       0.053596       0.022265       0.032954       0.066740       0.015691      -0.030509      -0.057493      -0.017063       0.186053      -0.051589      -0.047988       0.099577              9.530636      12.717827      -0.765272       1.586416      10.270353       2.725456       5.603728          -0.000001
          137              C       5.373436      11.901884       6.699112      -0.078934      28.521607 0.43897019E+03  0.10395871E+05                                 8.445366                            7.190879      -0.373948       1.897819                    0.996288      28.450646      83.413286       0.585491       0.441733      -1.043497      -0.100060       0.016612       0.012571       0.102206      -0.060682      -0.022362      -0.009408       0.002841      -0.054538      -0.062943      -0.007890       0.070833              9.800675      11.417000       0.638672       1.916898      10.584514       0.448954       7.400510          -0.000002
          138              C       5.057784      10.543599       7.348854       0.106840      23.337108 0.38294635E+03  0.87891728E+04                                 7.457756                            6.778886      -0.392233       1.909631                    0.998519      26.390999      76.866749       0.593043       0.449997      -1.035786      -0.075553       0.000109       0.018253       0.077727       0.011537       0.000566      -0.000234      -0.029185       0.057096      -0.028126       0.009086       0.019040              8.061483       7.667286       1.470203       0.330511       9.428021       0.783127       7.089142           0.000000
          139              C       4.627825      10.724940       8.796146      -0.506301      25.131023 0.43267541E+03  0.10238519E+05                                 7.290702                            6.706433       0.027515       1.964630                    0.997250      32.996197      97.590544       0.664017       0.389809      -1.073621       0.023934      -0.017438      -0.074390       0.080068      -0.010293       0.000714       0.001010       0.027070       0.093163      -0.032554       0.001473       0.031081              7.490410       7.305842       0.445198      -0.305478       7.885415       0.437754       7.279973          -0.000010
          140              C       4.067830       9.723116       6.537447      -0.505411      27.437750 0.47810126E+03  0.11530237E+05                                 7.725484                            7.074628       0.159100       2.004771                    0.997866      32.698434      95.744257       0.646948       0.392571      -1.078153       0.058189       0.033593       0.048453       0.082838       0.011410       0.011117       0.035781       0.005232       0.019664      -0.036065      -0.006413       0.042478              8.291592       8.163903       1.699781       0.834663       9.711486       1.018565       6.999387           0.000000
          141              C       5.737643       6.354961       4.278748       0.102837      28.412381 0.33150306E+03  0.73395195E+04                                 8.337864                            6.230313      -0.019987       2.017755                    0.999181      26.097872      74.675701       0.630032       0.439100      -1.042076       0.036968      -0.033150       0.014017       0.051595       0.012505       0.009734       0.019163      -0.027660      -0.109453      -0.042367      -0.000303       0.042671              9.989749       9.744165      -1.366817      -1.716143       6.945980      -3.963934      13.279101           0.000000
          142              C       7.711259       5.242909       4.483525       0.090457      26.673848 0.32701906E+03  0.71846092E+04                                 7.860121                            6.097415       0.237648       2.094006                    0.999753      25.927169      72.868779       0.653922       0.426334      -1.054324      -0.032045       0.030964      -0.006515       0.045034       0.009160       0.021003       0.011991      -0.006723      -0.080362      -0.037307       0.005447       0.031860              9.122423       8.928021      -1.466102      -0.763423       6.609549      -3.649965      11.829699          -0.000002
          143              C       8.058372       5.557590       3.162486      -0.209897      31.886152 0.42522234E+03  0.99193063E+04                                 8.637311                            6.809915       0.385875       2.098017                    0.999640      29.338117      83.396860       0.642011       0.408977      -1.071427       0.007555      -0.005095       0.023049       0.024784      -0.002600      -0.010831       0.008293       0.018429      -0.002530      -0.014703      -0.003426       0.018129              9.947381       8.665436      -1.627755      -0.281727       7.406675      -4.388266      13.770032          -0.000012
          144              C       7.182724       6.298069       2.412666       0.167512      29.929123 0.36686514E+03  0.82328896E+04                                 8.546257                            6.478535       0.051336       2.050405                    0.999295      24.865070      68.914481       0.636183       0.429021      -1.060619       0.001412       0.013052      -0.026522       0.029593       0.014629       0.000491       0.005987      -0.027079       0.056262      -0.029391       0.007670       0.021721             10.508260       8.794872      -0.807750      -2.018672       7.309964      -4.738074      15.419942          -0.000005
          145              C       5.999813       6.692754       3.003900      -0.183139      33.987454 0.44916552E+03  0.10719395E+05                                 9.321395                            7.215973      -0.179933       1.926375                    0.997843      30.029269      88.944195       0.590374       0.434725      -1.045640      -0.002449      -0.004242      -0.000731       0.004952       0.015432       0.008621       0.001608      -0.028985      -0.009005      -0.022464      -0.001152       0.023617             10.963720      10.691599      -0.972389      -2.461061       7.070779      -3.968942      15.128781          -0.000005
          146              C       7.531934       6.756757       1.020802      -0.136089      26.031705 0.38218873E+03  0.87694024E+04                                 7.789897                            6.546047      -0.226253       1.934308                    0.997252      28.659721      83.524282       0.634896       0.420447      -1.053289       0.000431       0.095235       0.028512       0.099412       0.005859       0.002169       0.008116      -0.068998      -0.178447      -0.060070      -0.005212       0.065282              9.005612       6.826879       1.069496      -1.018487       7.749942      -2.123316      12.440014          -0.000008
          147              C      10.089665       8.970193       0.811407       0.602271      23.433494 0.24390340E+03  0.50460953E+04                                 7.671410                            5.630078      -0.041858       2.051412                    0.999523      22.409800      63.818745       0.607472       0.487351      -1.006247       0.051753       0.017386      -0.036356       0.065593      -0.033559       0.001005      -0.008782      -0.133658      -0.158799      -0.053636      -0.048110       0.101746              9.547576      12.745152       1.761198      -0.128149       4.416843       0.659900      11.480733          -0.000001
          148              C       8.869001       8.739960       1.739829      -0.078944      28.531079 0.43910355E+03  0.10401547E+05                                 8.453249                            7.196458      -0.375960       1.897169                    0.996259      28.467672      83.518628       0.584619       0.442285      -1.042998      -0.100329       0.004158      -0.021497       0.102690       0.012235       0.064256       0.016204       0.016854      -0.015791      -0.062185      -0.010532       0.072718              9.810773      11.427086       1.343086      -1.514168       7.815302       1.157868      10.189929          -0.000002
          149              C       8.553349       9.981795       2.591268       0.109506      23.269661 0.38154143E+03  0.87507064E+04                                 7.452264                            6.773330      -0.406912       1.905786                    0.998499      26.349207      76.769941       0.592258       0.450914      -1.035044      -0.076714       0.016265      -0.010786       0.079158      -0.005039      -0.010992      -0.008429      -0.040024       0.023508      -0.028592       0.007178       0.021414              8.055853       7.661378      -0.448827      -1.437398       6.989937       0.623074       9.516245           0.000000
          150              C       8.123390      11.144515       1.710575      -0.510845      25.183765 0.43401073E+03  0.10277171E+05                                 7.299391                            6.716261       0.026913       1.964176                    0.997177      33.036920      97.717800       0.663662       0.389750      -1.073752       0.028464      -0.052478       0.051362       0.078754       0.004743       0.004992      -0.028737      -0.017054      -0.040307      -0.032685      -0.000394       0.033079              7.498534       7.313048      -0.488952      -0.234492       7.059451       0.040615       8.123102          -0.000010
          151              C       7.563395       9.689337       3.707530      -0.504837      27.418516 0.47765517E+03  0.11517519E+05                                 7.728538                            7.077488       0.154885       2.003746                    0.997965      32.675002      95.687282       0.645932       0.393256      -1.077615       0.056847       0.025129      -0.053237       0.081836       0.006943      -0.014608      -0.022121       0.025784       0.086619      -0.035097      -0.007323       0.042419              8.295433       8.165694      -0.128484      -1.895437       6.798136       0.669453       9.922470           0.000000
          152              C       9.233313       9.417324       7.753788       0.101540      28.409436 0.33138061E+03  0.73361397E+04                                 8.338091                            6.229954      -0.016766       2.019118                    0.999155      26.093248      74.659364       0.629929       0.439212      -1.042008       0.037314       0.028139       0.022316       0.051790       0.000646      -0.017239       0.019162       0.037098       0.089994      -0.039575      -0.002777       0.042352              9.991230       9.741878      -0.802987       2.040215      15.135350      -0.760579       5.096462           0.000000
          153              C       0.720129      10.150692       8.614464       0.096729      26.483001 0.32402638E+03  0.71001643E+04                                 7.808762                            6.056724       0.250228       2.099199                    0.999809      25.818497      72.389626       0.658403       0.424548      -1.055781      -0.032672      -0.020822      -0.025153       0.046192       0.014983      -0.018317       0.013884       0.033672       0.042635      -0.037423       0.006994       0.030429              9.061864       8.872912       0.090102       1.641908      13.588170      -0.426620       4.724511          -0.000002
          154              C       1.067242       8.849298       9.002462      -0.206701      31.785995 0.42350532E+03  0.98691730E+04                                 8.619787                            6.796436       0.377083       2.096166                    0.999656      29.281783      83.191729       0.642613       0.409011      -1.071414       0.007726       0.018622      -0.005447       0.020884      -0.007542       0.009113      -0.006935       0.023617       0.002375      -0.015739      -0.004053       0.019792              9.926331       8.653065       0.571581       1.549780      15.938214      -0.559891       5.187714          -0.000012
          155              C       0.191594       7.829695       8.736098       0.163757      30.015894 0.36822031E+03  0.82701423E+04                                 8.557199                            6.486621       0.056926       2.051557                    0.999262      24.915572      69.061770       0.636415       0.428510      -1.061035       0.000259      -0.029220       0.001359       0.029253      -0.006650      -0.013462      -0.007649      -0.028917       0.039210      -0.027866       0.007707       0.020159             10.521906       8.806855      -1.343321       1.711370      17.518597      -1.143600       5.240267          -0.000005
          156              C       9.495483       8.144377       8.098674      -0.182520      33.958044 0.44847347E+03  0.10700219E+05                                 9.324173                            7.217416      -0.184144       1.925379                    0.997793      30.010880      88.918417       0.589376       0.435570      -1.044990      -0.003098       0.000886       0.003925       0.005078       0.000003      -0.019119       0.007678      -0.012949       0.035326      -0.023498      -0.000751       0.024249             10.968065      10.693561      -1.647054       2.072736      16.560780      -1.505906       5.649855          -0.000005
          157              C       0.540804       6.394962       9.034795      -0.134162      25.985233 0.38139300E+03  0.87463323E+04                                 7.780076                            6.538862      -0.215229       1.937896                    0.997191      28.628595      83.402734       0.635316       0.420400      -1.053349      -0.000555      -0.022901      -0.098327       0.100960      -0.001834      -0.008178       0.050589       0.029361       0.122844      -0.060480      -0.006627       0.067107              8.993002       6.817941      -1.411316      -0.415103      13.085086      -0.968243       7.075979          -0.000008
          158              C       3.098535       5.106903       7.222601       0.599674      23.517052 0.24493153E+03  0.50721090E+04                                 7.685557                            5.639894      -0.038497       2.051538                    0.999446      22.451686      63.943692       0.607343       0.486999      -1.006546       0.052215      -0.038407       0.003769       0.064929       0.019608       0.030396       0.067295      -0.033520       0.144980      -0.052505      -0.049917       0.102422              9.565491      12.769700      -0.994265      -1.464645       9.161319      -3.395841       6.765454          -0.000001
          159              C       1.877871       6.026056       6.957777      -0.070700      28.307614 0.43489058E+03  0.10272379E+05                                 8.395086                            7.150421      -0.367017       1.901607                    0.996261      28.287676      82.751811       0.588167       0.440874      -1.044296      -0.100007      -0.019089       0.007876       0.102117       0.049865      -0.042995      -0.006600       0.031061       0.024562      -0.063313      -0.009131       0.072445              9.738437      11.338409      -1.960365      -0.400916       8.538253      -1.586265       9.338649          -0.000002
          160              C       1.562219       6.142506       5.456597       0.106112      23.353265 0.38332222E+03  0.87993111E+04                                 7.459694                            6.780895      -0.390338       1.910057                    0.998520      26.393948      76.863494       0.593171       0.449823      -1.035963      -0.078476      -0.015281      -0.008846       0.080438      -0.008517       0.009978       0.008629      -0.042981       0.014369      -0.029423       0.005974       0.023449              8.063139       7.667854      -1.021902       1.108151       8.354062      -1.403569       8.167502          -0.000000
          161              C       1.132260       4.798444       4.889998      -0.511036      25.210041 0.43466252E+03  0.10296684E+05                                 7.305612                            6.722126       0.027886       1.963988                    0.997300      33.057957      97.806100       0.663237       0.389845      -1.073663       0.027150       0.070256       0.019297       0.077752       0.000964      -0.007175       0.025932      -0.021671      -0.047041      -0.031240      -0.001548       0.032788              7.504861       7.315749       0.043529       0.540862       7.829039      -0.480632       7.369796          -0.000010
          162              C       0.572265       7.255447       5.151742      -0.506600      27.434497 0.47812676E+03  0.11532128E+05                                 7.734846                            7.085276       0.144097       2.000712                    0.997946      32.692588      95.762885       0.644968       0.393733      -1.077252       0.055458      -0.058492       0.006242       0.080845      -0.013898      -0.000632      -0.012286      -0.033707      -0.107206      -0.038053      -0.003341       0.041394              8.300939       8.172822      -1.577515       1.056544       8.573458      -1.686701       8.156538           0.000000
          163             Br       9.567213      12.595694       4.935110      -0.512835     210.343891 0.73141750E+04  0.32121417E+06                                22.527083                           22.013325       1.876066       2.090287                    0.999769     104.578318     315.557714       0.561357       0.248449      -1.312807      -0.018405      -0.009109      -0.168965       0.170209       0.045885       0.002279       0.062921       0.030895       0.594695      -0.154843      -0.055988       0.210830             23.436373      21.505777       0.480389       0.000421      19.063829       7.596999      29.739514           0.000003
          164             Br       2.575978       6.865384       2.020973      -0.512696     210.491626 0.73214385E+04  0.32161959E+06                                22.540647                           22.027138       1.876294       2.090288                    0.999770     104.595154     315.672181       0.561060       0.248514      -1.312694      -0.018490      -0.141450       0.092047       0.169773      -0.020969      -0.040825      -0.167157      -0.150455       0.053448      -0.155020      -0.056362       0.211382             23.449403      21.518647      -0.238701      -0.417551      20.504441      -8.427490      28.325122           0.000003
          165             Br       6.071647       7.206822       8.440635      -0.512473     210.482210 0.73204411E+04  0.32156741E+06                                22.541533                           22.026831       1.866437       2.088049                    0.999785     104.580448     315.632008       0.561013       0.248541      -1.312648      -0.018392       0.150099       0.076079       0.169281      -0.025213       0.038432       0.105523      -0.259381      -0.273102      -0.155707      -0.056680       0.212387             23.451031      21.516811      -0.244097       0.416461      33.672959       0.824950      15.163324           0.000003
          166             Br       4.323813      -3.706394      10.461609      -0.512835     210.343879 0.73141745E+04  0.32121414E+06                                22.527082                           22.013324       1.876066       2.090287                    0.999769     104.578317     315.557706       0.561358       0.248449      -1.312807      -0.018405       0.009108       0.168965       0.170209      -0.045885      -0.002278       0.062921       0.030895       0.594695      -0.154843      -0.055988       0.210830             23.436372      21.505776      -0.480389      -0.000421      19.063828       7.596998      29.739512           0.000003
          167             Br       7.819378       2.023916      13.375746      -0.512696     210.491658 0.73214400E+04  0.32161967E+06                                22.540650                           22.027141       1.876294       2.090287                    0.999770     104.595156     315.672201       0.561060       0.248514      -1.312694      -0.018490       0.141450      -0.092047       0.169773       0.020969       0.040825      -0.167157      -0.150455       0.053448      -0.155020      -0.056362       0.211382             23.449406      21.518650       0.238702       0.417552      20.504443      -8.427491      28.325126           0.000003
          168             Br       0.828247       1.682478       6.956084      -0.512473     210.482208 0.73204410E+04  0.32156741E+06                                22.541532                           22.026831       1.866437       2.088049                    0.999785     104.580449     315.632009       0.561013       0.248541      -1.312648      -0.018392      -0.150099      -0.076079       0.169281       0.025213      -0.038432       0.105523      -0.259381      -0.273102      -0.155707      -0.056680       0.212387             23.451031      21.516810       0.244097      -0.416461      33.672959       0.824950      15.163323           0.000003
          169              N       8.349590      -1.691634      13.014847      -0.201646      35.101591 0.48045162E+03  0.11374570E+05                                 8.945790                            7.088555      -0.001211       2.041932                    0.998041      26.935501      73.268196       0.659665       0.392190      -1.099895       0.020360      -0.091079      -0.094421       0.132760       0.007085       0.029865      -0.030750       0.081565      -0.060110      -0.062231       0.000335       0.061896             10.449396      11.136961      -1.757278       1.477803       7.763096       3.924242      12.448131          -0.000000
          170              N       9.470629      -3.975295       8.714543      -0.330994      31.362745 0.53465933E+03  0.13201839E+05                                 8.877425                            7.883936      -0.697419       1.799309                    0.996892      29.893244      87.311363       0.568995       0.435954      -1.054873       0.067649       0.040212       0.122610       0.145693       0.049898      -0.012003      -0.097890       0.043776       0.015572      -0.115767       0.006269       0.109498              9.974777      10.564884       2.205809      -1.410762       9.783161       0.490112       9.576286          -0.000003
          171              N       1.358355       3.227705      10.354294      -0.198055      34.982041 0.47860402E+03  0.11318717E+05                                 8.921884                            7.072178       0.012157       2.046699                    0.998127      26.882003      73.058219       0.660882       0.391887      -1.100224       0.022113      -0.035884       0.128329       0.135074       0.023002      -0.019834       0.010199       0.051480      -0.159478      -0.060256      -0.002819       0.063074             10.417939      11.106457       2.150675       0.783498       7.854216      -3.973400      12.293145          -0.000000
          172              N       2.479394       0.645363      14.482154      -0.332847      31.417591 0.53579256E+03  0.13237881E+05                                 8.895731                            7.899486      -0.701342       1.797638                    0.996892      29.927044      87.459475       0.567613       0.436749      -1.054308       0.067511       0.084783      -0.097011       0.145454      -0.035286      -0.037916       0.037902      -0.062556      -0.304693      -0.116308       0.006305       0.110003              9.996785      10.586269      -2.335902      -1.212038       9.223301      -0.154611      10.180785          -0.000003
          173              N       4.854025      -1.536071       7.424298      -0.201358      35.157055 0.48140018E+03  0.11402379E+05                                 8.954131                            7.095047       0.013837       2.045961                    0.998211      26.959738      73.345670       0.659449       0.392135      -1.099960       0.019926       0.129352      -0.032418       0.134832      -0.030350      -0.008098       0.019180       0.100451      -0.009218      -0.061782      -0.001069       0.062852             10.459449      11.147706      -0.398897      -2.262818      14.690065       0.065592       5.540576           0.000000
          174              N       5.975064       3.329932       7.596741      -0.332295      31.407942 0.53573181E+03  0.13237388E+05                                 8.897019                            7.901544      -0.706360       1.795878                    0.996942      29.941624      87.535283       0.567209       0.437026      -1.054031       0.062516      -0.125629      -0.023849       0.142337      -0.013137       0.046644       0.060809       0.110356       0.202382      -0.115648       0.008094       0.107553              9.997855      10.588563       0.118890       2.622019      10.077374      -0.339383       9.327630          -0.000003
          175              N       3.106190      10.580934       2.381872      -0.201646      35.101594 0.48045166E+03  0.11374571E+05                                 8.945791                            7.088555      -0.001211       2.041932                    0.998041      26.935502      73.268200       0.659665       0.392190      -1.099895       0.020360       0.091079       0.094421       0.132760      -0.007085      -0.029865      -0.030750       0.081565      -0.060110      -0.062231       0.000335       0.061896             10.449397      11.136961       1.757277      -1.477804       7.763096       3.924243      12.448132          -0.000000
          176              N       4.227229      12.864595       6.682176      -0.330994      31.362742 0.53465926E+03  0.13201837E+05                                 8.877425                            7.883935      -0.697419       1.799309                    0.996892      29.893243      87.311360       0.568995       0.435954      -1.054873       0.067649      -0.040212      -0.122610       0.145693      -0.049898       0.012003      -0.097890       0.043776       0.015572      -0.115767       0.006269       0.109498              9.974777      10.564883      -2.205809       1.410762       9.783160       0.490111       9.576286          -0.000003
          177              N       6.601755       5.661595       5.042425      -0.198055      34.982039 0.47860398E+03  0.11318716E+05                                 8.921883                            7.072178       0.012158       2.046699                    0.998127      26.882002      73.058214       0.660882       0.391887      -1.100224       0.022113       0.035884      -0.128329       0.135074      -0.023002       0.019834       0.010199       0.051480      -0.159478      -0.060256      -0.002819       0.063074             10.417938      11.106456      -2.150675      -0.783498       7.854215      -3.973399      12.293144          -0.000000
          178              N       7.722794       8.243937       0.914565      -0.332847      31.417589 0.53579251E+03  0.13237879E+05                                 8.895731                            7.899486      -0.701342       1.797638                    0.996892      29.927043      87.459473       0.567613       0.436749      -1.054308       0.067511      -0.084783       0.097011       0.145454       0.035286       0.037916       0.037902      -0.062555      -0.304693      -0.116308       0.006305       0.110003              9.996785      10.586268       2.335902       1.212038       9.223301      -0.154611      10.180785          -0.000003
          179              N      10.097425      10.425371       7.972421      -0.201358      35.157053 0.48140015E+03  0.11402378E+05                                 8.954131                            7.095047       0.013838       2.045961                    0.998211      26.959737      73.345668       0.659449       0.392135      -1.099960       0.019926      -0.129352       0.032418       0.134832       0.030350       0.008098       0.019180       0.100451      -0.009218      -0.061782      -0.001069       0.062852             10.459449      11.147706       0.398897       2.262818      14.690065       0.065592       5.540576          -0.000000
          180              N       0.731664       5.559368       7.799978      -0.332295      31.407942 0.53573182E+03  0.13237388E+05                                 8.897019                            7.901544      -0.706360       1.795878                    0.996942      29.941624      87.535282       0.567209       0.437026      -1.054031       0.062517       0.125629       0.023849       0.142337       0.013137      -0.046644       0.060809       0.110356       0.202382      -0.115648       0.008094       0.107553              9.997855      10.588562      -0.118890      -2.622019      10.077374      -0.339383       9.327630          -0.000003
          181              O       1.237442      12.965933       7.525916      -0.546215      38.894198 0.57008389E+03  0.13891045E+05                                 9.116172                            7.404513       0.278981       2.156454                    0.993417      27.218985      71.765908       0.696987       0.360650      -1.138978      -0.001733       0.020324      -0.004917       0.020982       0.028745       0.027162      -0.005922      -0.065916       0.040274      -0.060681       0.022669       0.038012             10.992371      10.650102       1.647605      -0.454009      15.076401       4.173553       7.250609          -0.000002
          182              O       2.390990      -3.002806       8.037087      -0.572060      47.659003 0.63060470E+03  0.15804454E+05                                10.581558                            7.859827       0.019112       2.053599                    0.995189      28.337738      76.502915       0.665248       0.367367      -1.130421       0.002473      -0.022852      -0.008970       0.024674       0.038653       0.030168      -0.036734       0.056947      -0.046508      -0.076198       0.018352       0.057845             13.363015      23.268514       4.846036      -0.881729      10.546028       0.920810       6.274502          -0.000001
          183              O       4.733007       8.923968       0.404934      -0.544448      38.926515 0.57062712E+03  0.13909783E+05                                 9.127252                            7.413017       0.272387       2.154287                    0.993133      27.223046      71.827757       0.695776       0.361134      -1.138417      -0.002351      -0.014061      -0.016348       0.021692       0.008493      -0.038292       0.008030      -0.059761       0.052762      -0.059615       0.021920       0.037695             11.006446      10.665639      -1.219362      -1.205574       5.598761       1.304925      16.754938          -0.000002
          184              O       5.886555      -0.427575      13.978681      -0.568927      47.594345 0.62941526E+03  0.15767280E+05                                10.573266                            7.852750       0.017779       2.053523                    0.995030      28.311971      76.416772       0.665502       0.367399      -1.130391      -0.000608       0.004637       0.026395       0.026806       0.005375      -0.049617       0.017198       0.021315      -0.156847      -0.077850       0.018809       0.059041             13.353724      23.252121      -3.186541      -3.758289       6.540979       1.389834      10.268072          -0.000001
          185              O       8.228677       4.777999       7.465869      -0.542815      38.789299 0.56817476E+03  0.13833150E+05                                 9.100148                            7.392866       0.282192       2.158054                    0.993315      27.180851      71.639802       0.697416       0.360724      -1.138901      -0.001207      -0.008024       0.020781       0.022309      -0.037837       0.012161      -0.003248      -0.050946       0.080930      -0.060084       0.021257       0.038828             10.970591      10.628134      -0.432146       1.652052      12.795943      -5.463198       9.487698          -0.000002
          186              O       9.382225       3.430381       8.777670      -0.569010      47.556680 0.62900833E+03  0.15754233E+05                                10.565201                            7.849297       0.016058       2.053194                    0.994996      28.309924      76.399485       0.665777       0.367313      -1.130479       0.001368       0.021560      -0.015883       0.026814      -0.046866       0.018179       0.020222       0.084693       0.036298      -0.076782       0.017966       0.058817             13.339298      23.219914      -1.659526       4.631306       8.128113      -2.307446       8.669866          -0.000001
          187              O       6.480842      -4.076633       7.870803      -0.546215      38.894201 0.57008394E+03  0.13891047E+05                                 9.116173                            7.404514       0.278981       2.156454                    0.993417      27.218986      71.765913       0.696987       0.360650      -1.138978      -0.001733      -0.020324       0.004917       0.020982      -0.028745      -0.027162      -0.005922      -0.065916       0.040274      -0.060681       0.022669       0.038012             10.992371      10.650103      -1.647606       0.454009      15.076401       4.173553       7.250609          -0.000002
          188              O       7.634390      11.892106       7.359632      -0.572060      47.658998 0.63060463E+03  0.15804452E+05                                10.581557                            7.859826       0.019112       2.053599                    0.995189      28.337737      76.502908       0.665248       0.367367      -1.130421       0.002473       0.022852       0.008970       0.024674      -0.038653      -0.030168      -0.036734       0.056947      -0.046508      -0.076198       0.018352       0.057845             13.363013      23.268511      -4.846035       0.881729      10.546027       0.920810       6.274501          -0.000001
          189              O       9.976407      -0.034668      14.991785      -0.544448      38.926518 0.57062717E+03  0.13909785E+05                                 9.127252                            7.413018       0.272387       2.154287                    0.993133      27.223047      71.827761       0.695776       0.361134      -1.138417      -0.002351       0.014062       0.016348       0.021692      -0.008493       0.038292       0.008030      -0.059761       0.052762      -0.059615       0.021920       0.037695             11.006447      10.665639       1.219362       1.205574       5.598762       1.304925      16.754939          -0.000002
          190              O       0.643155       9.316875       1.418038      -0.568927      47.594345 0.62941526E+03  0.15767280E+05                                10.573266                            7.852750       0.017779       2.053523                    0.995030      28.311971      76.416773       0.665502       0.367399      -1.130391      -0.000608      -0.004637      -0.026395       0.026806      -0.005375       0.049617       0.017198       0.021315      -0.156847      -0.077850       0.018809       0.059041             13.353724      23.252122       3.186541       3.758289       6.540979       1.389834      10.268073          -0.000001
          191              O       2.985277       4.111301       7.930850      -0.542815      38.789300 0.56817476E+03  0.13833150E+05                                 9.100148                            7.392866       0.282192       2.158054                    0.993315      27.180851      71.639803       0.697416       0.360724      -1.138901      -0.001207       0.008024      -0.020781       0.022309       0.037837      -0.012161      -0.003248      -0.050946       0.080930      -0.060084       0.021257       0.038828             10.970592      10.628134       0.432146      -1.652052      12.795943      -5.463198       9.487698          -0.000002
          192              O       4.138825       5.458919       6.619049      -0.569010      47.556676 0.62900828E+03  0.15754231E+05                                10.565201                            7.849297       0.016058       2.053194                    0.994996      28.309923      76.399480       0.665777       0.367313      -1.130479       0.001368      -0.021560       0.015883       0.026814       0.046866      -0.018179       0.020222       0.084693       0.036298      -0.076782       0.017966       0.058817             13.339297      23.219912       1.659526      -4.631305       8.128112      -2.307446       8.669866          -0.000001

******************************************************
Auxiliary information for the entire system
The total spin magnetic moment of the unit cell is   -0.000509
The total net atomic charge of the unit cell is   -0.000001
Accuracy of reproducing the electrostatic potential in the unit cell:
  The inner radius (bohr) =    5.0000
  The outer radius (bohr) =   12.0000
  Valid grid points have density less than (e/(bohr^3)) =    0.0001
  The number of valid grid points were=       203576
  The rms potential error without charges in kcal/mol is=      4.20931
  The rms potential error with partial charges in kcal/mol is=      0.57487
  The RRMSE value at monopole order=      0.13657
  The rms potential error with partial charges and cloud penetration in kcal/mol is=      0.57363
  The RRMSE value at monopole order with cloud penetration is=      0.13628
  The rms potential error with partial charges and atomic dipoles in kcal/mol is=      0.23863
  The RRMSE value at dipole order=      0.05669
  The rms potential error with partial charges, atomic dipoles and cloud penetration in kcal/mol is=      0.23639
  The RRMSE value at dipole order with cloud penetration=      0.05616

******************************************************
The electron densities and ab initio electrostatic potential were computed in VASP using the PBE functional and
projector augmented wave method. See the main text of the journal article for a description of computational details.
The atomic charges, dipoles, and quadrupoles were computed with the DDEC6 method as described in
(a) T. A. Manz and N. Gabaldon Limas, RSC Adv. 6 (2016) 47771-47801 DOI: 10.1039/c6ra04656h
(b) N. Gabaldon Limas and T. A. Manz, RSC Adv. 8 (2018) 2678-2707 DOI: 10.1039/c7ra11829e.
For each atom in the material, the electron cloud parameters were fit to the spherically averaged atom-in-material
electron density using radial positions for which this density was between 10^-4 and 10^-2 electrons per cubic bohr.
The polarizabilities, dispersion coefficients, and quantum Drude oscillator (QDO) parameters were fit using the MCLF method.
The magnetic structure of the system was optimized in VASP from the default ferromagnetic initial guess using spin polarization.
The atomic spin moments (ASMs) were computed on this optimized magnetic structure using the DDEC6 partition as inputs
to the method of T. A. Manz and D. S. Sholl, J. Chem. Theory Comput. 7 (2011) 4146-4164 DOI: 10.1021/ct200539n.
The RMSE and RRMSE were computed using a uniform grid with Ewald summation.
