# Supplementary material for: A collection of forcefield precursors for metal–organic frameworks
Source: RSC Adv. 2019 Nov 13;9(63):36492–507. doi: 10.1039/c9ra07327b (PMC9075174; doi:10.1039/c9ra07327b)
Supplement: RA-009-C9RA07327B-s4354 [file RA-009-C9RA07327B-s4354.xyz]

  192
jmolscript: load "" {1 1 1} spacegroup "x,y,z" unitcell [{     10.510400     0.000000     0.000000 }, {      0.000000    17.766100     0.000000 }, {      0.000000    -8.883050    15.385894 }]
Zn     6.638579    -0.126761    14.259493     0.720325
Zn     3.135147     3.529413     8.365926     0.721019
Zn    10.142010    -3.402652     8.146369     0.720478
Zn     1.383379     9.009811     1.126401     0.720325
Zn     8.390347     5.353637     7.019968     0.721019
Zn     4.886810    12.285702     7.239525     0.720478
H      7.599019     8.628995     1.218563     0.262996
H      9.662211     6.567239     4.651156     0.100057
H      6.223208     4.806618     5.005031     0.092660
H      5.644085     5.362697     2.863315     0.131042
H      5.429673     8.074692     2.335579     0.086501
H      5.195291    10.277689     2.975632     0.069066
H      7.265840    10.896837     1.207793     0.139820
H      6.642573    11.907729     2.229416     0.155997
H      5.773363    11.348096     1.050857     0.157352
H      7.684153     6.495286     0.366184     0.128815
H      6.161196     6.352269     0.718521     0.113634
H      6.728758     8.888380     4.154191     0.150281
H      7.045121    10.416264     4.304973     0.160980
H      7.893310     9.532401     3.327969     0.140560
H      9.212366     7.121541     2.478668     0.128153
H      4.095588     5.623859     7.303684     0.259962
H      6.158779     9.627450     7.372920     0.104095
H      2.719776    10.814225     8.720725     0.092003
H      2.140653     8.681405     9.310004     0.129287
H      1.926241     6.868374     7.225216     0.084617
H      1.691859     6.321178     4.997338     0.071206
H      3.762408     4.480610     5.345060     0.141217
H      3.139141     4.859917     3.958791     0.157392
H      2.269931     4.119070     5.032726     0.158864
H      4.180722     5.952532     9.577719     0.130375
H      2.657765     6.329173     9.525407     0.115223
H      3.225326     8.036495     5.611236     0.152561
H      3.541689     7.403134     4.212658     0.160452
H      4.389879     6.998955     5.466608     0.140700
H      5.708934     7.468868     7.979125     0.127497
H      0.592051    12.396296     6.863647     0.263393
H      2.655242    10.454462     3.361818     0.103031
H      9.726639    11.028307     1.660138     0.091276
H      9.147516    12.605048     3.212575     0.131957
H      8.933104    11.706083     5.825099     0.087046
H      8.698722    10.050283     7.412924     0.069309
H      0.258871    11.271702     8.833042     0.139062
H     10.146004     9.881505     9.197687     0.156656
H      9.276794    11.181983     9.302312     0.156715
H      0.677185    14.201332     5.441991     0.129233
H      9.664628    13.967708     5.141966     0.115466
H     10.232190     9.724275     5.620467     0.151319
H      0.038153     8.829752     6.868263     0.158267
H      0.886342    10.117794     6.591317     0.137133
H      2.205397    12.058740     4.928102     0.125680
H      2.343819     0.254055    14.167331     0.262996
H      4.407011     2.315811    10.734738     0.100057
H      0.968008     4.076432    10.380863     0.092660
H      0.388885     3.520353    12.522579     0.131042
H      0.174473     0.808358    13.050315     0.086501
H     10.450491    -1.394639    12.410262     0.069066
H      2.010640    -2.013787    14.178101     0.139820
H      1.387373    -3.024679    13.156478     0.155998
H      0.518163    -2.465046    14.335037     0.157352
H      2.428953     2.387764    15.019710     0.128816
H      0.905996     2.530781    14.667373     0.113634
H      1.473558    -0.005330    11.231703     0.150281
H      1.789921    -1.533214    11.080921     0.160980
H      2.638110    -0.649351    12.057925     0.140560
H      3.957166     1.761509    12.907226     0.128153
H      9.350788     3.259191     8.082210     0.259962
H      0.903579    -0.744400     8.012974     0.104095
H      7.974976    -1.931175     6.665169     0.092003
H      7.395853     0.201645     6.075890     0.129287
H      7.181441     2.014676     8.160678     0.084617
H      6.947059     2.561872    10.388556     0.071206
H      9.017608     4.402440    10.040834     0.141217
H      8.394341     4.023133    11.427103     0.157392
H      7.525131     4.763980    10.353168     0.158864
H      9.435922     2.930518     5.808175     0.130375
H      7.912965     2.553877     5.860487     0.115222
H      8.480526     0.846555     9.774658     0.152561
H      8.796889     1.479916    11.173236     0.160452
H      9.645079     1.884095     9.919286     0.140700
H      0.453734     1.414182     7.406769     0.127498
H      5.847251    -3.513246     8.522247     0.263393
H      7.910442    -1.571412    12.024076     0.103031
H      4.471439    -2.145257    13.725756     0.091276
H      3.892316    -3.721998    12.173319     0.131957
H      3.677904    -2.823033     9.560795     0.087046
H      3.443522    -1.167233     7.972970     0.069309
H      5.514071    -2.388652     6.552852     0.139062
H      4.890804    -0.998455     6.188207     0.156656
H      4.021594    -2.298933     6.083582     0.156715
H      5.932385    -5.318282     9.943903     0.129233
H      4.409428    -5.084658    10.243928     0.115466
H      4.976990    -0.841225     9.765427     0.151319
H      5.293353     0.053298     8.517631     0.158267
H      6.141542    -1.234744     8.794577     0.137133
H      7.460597    -3.175690    10.457792     0.125680
C      8.846604     6.322955     4.277279     0.105389
C      6.821250     5.295186     4.488065     0.087172
C      6.473355     5.617641     3.197189    -0.205449
C      5.685075     8.782672     1.709373    -0.074003
C      4.465869     9.016296     0.793912     0.603541
C      6.029816     9.994320     2.546365     0.106511
C      6.467049    11.141121     1.680140    -0.505528
C      7.357280     6.325620     2.383275     0.155417
C      6.991518     6.776879     0.986236    -0.127947
C      7.017794     9.678083     3.691076    -0.507848
C      8.574384     6.661399     2.974093    -0.179800
C      5.343172     9.425804     7.771415     0.103075
C      3.317818    10.122235     8.556096     0.088567
C      2.969924     8.843076     8.922280    -0.203054
C      2.181644     5.972075     6.925191    -0.073477
C      0.962437     5.062450     7.180597     0.604304
C      2.526385     6.091107     5.457377     0.108102
C      2.963617     4.767533     4.897330    -0.511083
C      3.853848     7.784217     8.716109     0.157127
C      3.488086     6.348716     9.023827    -0.131775
C      3.514362     7.240574     5.158890    -0.510990
C      5.070953     8.127991     8.129906    -0.180607
C      1.839635    10.900391     3.337200     0.103775
C     10.324681    11.231728     2.341733     0.088042
C      9.976787    12.188433     3.266425    -0.207995
C      9.188507    11.894404     6.751330    -0.079714
C      7.969301    12.570404     7.411385     0.604792
C      9.533248    10.563723     7.382152     0.110041
C      9.970481    10.740496     8.808424    -0.505946
C      0.350312    12.539313     4.286510     0.159130
C     -0.015450    13.523555     5.375831    -0.130747
C      0.010826     9.730493     6.535928    -0.503513
C      1.567416    11.859760     4.281894    -0.180136
C      3.591404     2.560095    11.108615     0.105389
C      1.566050     3.587864    10.897829     0.087172
C      1.218155     3.265409    12.188705    -0.205449
C      0.429875     0.100378    13.676521    -0.074003
C      9.721069    -0.133246    14.591982     0.603541
C      0.774616    -1.111270    12.839529     0.106511
C      1.211849    -2.258071    13.705754    -0.505529
C      2.102080     2.557430    13.002619     0.155417
C      1.736318     2.106171    14.399658    -0.127947
C      1.762594    -0.795033    11.694818    -0.507848
C      3.319184     2.221651    12.411801    -0.179800
C      0.087972    -0.542754     7.614479     0.103075
C      8.573018    -1.239185     6.829798     0.088567
C      8.225124     0.039974     6.463614    -0.203054
C      7.436844     2.910975     8.460703    -0.073477
C      6.217637     3.820600     8.205297     0.604304
C      7.781585     2.791943     9.928517     0.108102
C      8.218817     4.115517    10.488564    -0.511083
C      9.109048     1.098833     6.669785     0.157127
C      8.743286     2.534334     6.362067    -0.131775
C      8.769562     1.642476    10.227004    -0.510990
C     10.326153     0.755059     7.255988    -0.180607
C      7.094835    -2.017341    12.048694     0.103775
C      5.069481    -2.348678    13.044161     0.088042
C      4.721587    -3.305383    12.119469    -0.207995
C      3.933307    -3.011354     8.634564    -0.079714
C      2.714101    -3.687354     7.974509     0.604792
C      4.278048    -1.680673     8.003742     0.110041
C      4.715281    -1.857446     6.577470    -0.505946
C      5.605512    -3.656263    11.099384     0.159130
C      5.239750    -4.640505    10.010063    -0.130747
C      5.266026    -0.847443     8.849966    -0.503513
C      6.822616    -2.976710    11.104000    -0.180136
N      7.967934     5.654950     5.015801    -0.201298
N      6.834913     8.247024     0.904691    -0.336505
N      4.464503    10.399387     7.980663    -0.203482
N      3.331481     5.543023     7.791417    -0.334365
N      0.960966    10.594814     2.389429    -0.200487
N     10.338345    12.859103     6.689787    -0.336715
N      2.712734     3.228100    10.370093    -0.201298
N      1.579713     0.636026    14.481203    -0.336505
N      9.719703    -1.516337     7.405231    -0.203482
N      8.586681     3.340027     7.594477    -0.334365
N      6.216166    -1.711764    12.996465    -0.200487
N      5.083145    -3.976053     8.696107    -0.336715
Cl     6.724554     1.882674    13.354956    -0.534665
Cl     3.221122     1.741344     7.077973    -0.534901
Cl    10.227986    -3.624018    10.338859    -0.534382
Cl     1.469354     7.000376     2.030938    -0.534665
Cl     8.476322     7.141706     8.307921    -0.534901
Cl     4.972786    12.507068     5.047035    -0.534383
O      3.441105     9.413368     1.386269    -0.571167
O      4.570973    -0.052410    14.959705    -0.552227
O     10.448073     5.376910     6.540544    -0.570289
O      1.067541     4.098639     7.951430    -0.553645
O      6.944537    11.858872     7.459081    -0.568790
O      8.074405    -4.046229     7.860653    -0.553187
O      8.696305    -0.530318    13.999625    -0.571167
O      9.826173     8.935460     0.426189    -0.552227
O      5.192873     3.506140     8.845350    -0.570289
O      6.322741     4.784411     7.434464    -0.553645
O      1.689337    -2.975822     7.926813    -0.568790
O      2.819205    12.929279     7.525241    -0.553187

The following XYZ coordinates are in angstroms. Other properties are in atomic units.
The sperically averaged electron density of each atom fit to a function of the form exp(a - br)
eigen_1, eigen_2 and eigen_3 are the three eigenvalues of traceless quadrupole moment tensor
  atom number  atomic symbol              X              Y              Z     net charge C6 coefficient C8 coefficient C10 coefficient fluctuating dipole atomic polarizability isotropic forcefield polarizability              a              b squared Pearson coefficient          <r^3>          <r^4>         wp_QDO          m_QDO          q_QDO       dipole_x       dipole_y       dipole_z         dipole            Qxy            Qxz            Qyz     Q(x^2-y^2)  Q(3z^2 - R^2)        eigen_1        eigen_2        eigen_3 static polarizability      alpha(xx)      alpha(xy)      alpha(xz)      alpha(yy)      alpha(yz)      alpha(zz) atomic spin moment
            1             Zn       6.638579      -0.126761      14.259493       0.720325     103.041645 0.22374771E+04  0.74561626E+05                                18.277500                           15.759863       0.337956       1.934750                    0.996505      50.370882     141.381886       0.441542       0.416272      -1.130933       0.015387       0.040529      -0.020293       0.047866      -0.020926      -0.039719       0.000187       0.097207      -0.145121      -0.061224      -0.027021       0.088245             21.894346      23.376071      -0.099242      -1.369506      14.716176       0.341772      27.590791          -0.000001
            2             Zn       3.135147       3.529413       8.365926       0.721019     103.014489 0.22366780E+04  0.74533560E+05                                18.284750                           15.765458       0.330841       1.932853                    0.996531      50.362019     141.387974       0.441079       0.416717      -1.130552       0.014832      -0.038314      -0.025188       0.048191      -0.022164       0.038483       0.011066       0.119144      -0.090887      -0.062198      -0.027470       0.089668             21.903372      23.375358      -1.130375       0.767621      24.090040      -5.750420      18.244717          -0.000001
            3             Zn      10.142010      -3.402652       8.146369       0.720478     103.008916 0.22363083E+04  0.74513388E+05                                18.274990                           15.756700       0.332315       1.933424                    0.996444      50.357404     141.337993       0.441543       0.416323      -1.130892       0.014510      -0.003182       0.044801       0.047200       0.045091       0.001689      -0.010560       0.117032      -0.092524      -0.062019      -0.027302       0.089322             21.892545      23.364276       1.229975       0.596152      24.676115       5.402775      17.637244          -0.000001
            4             Zn       1.383379       9.009811       1.126401       0.720325     103.041648 0.22374772E+04  0.74561629E+05                                18.277500                           15.759863       0.337956       1.934750                    0.996505      50.370883     141.381888       0.441542       0.416272      -1.130933       0.015387      -0.040529       0.020293       0.047866       0.020926       0.039719       0.000187       0.097207      -0.145121      -0.061224      -0.027021       0.088245             21.894346      23.376071       0.099242       1.369506      14.716176       0.341772      27.590791          -0.000001
            5             Zn       8.390347       5.353637       7.019968       0.721019     103.014486 0.22366779E+04  0.74533556E+05                                18.284749                           15.765457       0.330841       1.932853                    0.996531      50.362018     141.387970       0.441079       0.416717      -1.130552       0.014832       0.038314       0.025188       0.048191       0.022164      -0.038483       0.011066       0.119144      -0.090887      -0.062198      -0.027470       0.089668             21.903371      23.375357       1.130374      -0.767621      24.090040      -5.750419      18.244717          -0.000001
            6             Zn       4.886810      12.285702       7.239525       0.720478     103.008914 0.22363083E+04  0.74513385E+05                                18.274989                           15.756700       0.332315       1.933424                    0.996444      50.357403     141.337990       0.441543       0.416323      -1.130892       0.014510       0.003182      -0.044801       0.047200      -0.045091      -0.001689      -0.010560       0.117032      -0.092524      -0.062019      -0.027302       0.089322             21.892545      23.364276      -1.229975      -0.596152      24.676115       5.402774      17.637244          -0.000001
            7              H       7.599019       8.628995       1.218563       0.262996       0.599860 0.41695022E+01  0.36054581E+02                                 1.347112                            1.332751      -1.323381       2.320103                    0.996453       3.214670       9.500557       0.443389       1.597515      -0.646967       0.024592       0.013236       0.016064       0.032218      -0.001220       0.003273       0.008078      -0.007842      -0.031512      -0.014182       0.002117       0.012065              1.374830       1.570630       0.111337       0.014143       1.277847       0.056854       1.276013           0.000001
            8              H       9.662211       6.567239       4.651156       0.100057       1.085251 0.74760962E+01  0.72781508E+02                                 1.791448                            1.630037      -1.164587       2.321311                    0.995950       3.706572      10.625722       0.472072       1.332758      -0.695798       0.042323       0.013707       0.014620       0.046827       0.011660       0.000947       0.000141       0.010611      -0.009746      -0.011206      -0.003272       0.014478              1.895686       2.449924       0.159302       0.547981       1.468129      -0.040963       1.769006          -0.000001
            9              H       6.223208       4.806618       5.005031       0.092660       1.217346 0.85220615E+01  0.85078920E+02                                 1.885377                            1.704823      -1.078684       2.356085                    0.997185       3.671695      10.398808       0.479716       1.278925      -0.708347      -0.030007      -0.022366       0.021170       0.042998       0.011635       0.002439      -0.004968       0.008180      -0.007218      -0.013764       0.000176       0.013588              2.015527       2.112633       0.362268      -0.475685       1.822180      -0.560353       2.111770          -0.000001
           10              H       5.644085       5.362697       2.863315       0.131042       1.091081 0.81169664E+01  0.79232396E+02                                 1.698834                            1.629845      -0.858849       2.482982                    0.999507       3.257858       8.821236       0.511289       1.227242      -0.723111      -0.031549      -0.009314      -0.011914       0.034986       0.008175       0.004322      -0.004405       0.011286       0.016053      -0.014391       0.005489       0.008902              1.707207       2.071699       0.197857       0.191524       1.425719      -0.036966       1.624204          -0.000001
           11              H       5.429673       8.074692       2.335579       0.086501       1.054309 0.85555989E+01  0.86372218E+02                                 1.773427                            1.754126      -1.241443       2.273811                    0.993095       4.003954      11.788722       0.449863       1.348660      -0.691929      -0.008376      -0.022558       0.026506       0.035800       0.001501      -0.009097       0.002966      -0.005046       0.003754      -0.011016       0.002296       0.008720              1.804515       1.649014       0.028449      -0.096846       1.847466      -0.351250       1.917064           0.000000
           12              H       5.195291      10.277689       2.975632       0.069066       1.092191 0.85852584E+01  0.86335673E+02                                 1.784206                            1.733047      -1.069977       2.346611                    0.994035       3.927861      11.364578       0.464270       1.311893      -0.700044      -0.032739       0.020652       0.020230       0.043676      -0.004611      -0.006187      -0.005721       0.001802      -0.008628      -0.011455       0.004801       0.006654              1.832161       2.244216      -0.189216      -0.297573       1.504176       0.158907       1.748090          -0.000000
           13              H       7.265840      10.896837       1.207793       0.139820       1.110283 0.86286341E+01  0.87329077E+02                                 1.854322                            1.778130      -1.238528       2.293337                    0.994360       3.765178      11.113884       0.440426       1.374093      -0.688435       0.009357      -0.008581      -0.002764       0.012994      -0.001352      -0.002238      -0.000088      -0.000512      -0.021706      -0.007700       0.002542       0.005158              1.895000       2.331988      -0.173980      -0.408430       1.543350       0.137086       1.809661          -0.000000
           14              H       6.642573      11.907729       2.229416       0.155997       1.113999 0.83139956E+01  0.81890939E+02                                 1.757109                            1.671212      -0.842915       2.488660                    0.999476       3.261380       8.958723       0.493623       1.259750      -0.716232      -0.002351       0.006363       0.011778       0.013592       0.001456      -0.000168      -0.003188      -0.002208       0.002805      -0.003071      -0.001131       0.004202              1.783989       1.509780       0.185411       0.160832       2.007172       0.499262       1.835016          -0.000001
           15              H       5.773363      11.348096       1.050857       0.157352       1.190875 0.91558671E+01  0.92857962E+02                                 1.872127                            1.779553      -1.105331       2.368088                    0.997368       3.434274       9.733788       0.465621       1.297041      -0.707400      -0.016314       0.000713      -0.005515       0.017236      -0.001874       0.003909      -0.000791       0.006432      -0.019402      -0.007567      -0.000480       0.008047              1.924248       2.153611      -0.116731       0.608352       1.520491      -0.139735       2.098643          -0.000000
           16              H       7.684153       6.495286       0.366184       0.128815       1.183980 0.90356534E+01  0.90869008E+02                                 1.832770                            1.743472      -0.804419       2.505321                    0.999073       3.364313       9.337538       0.482779       1.261542      -0.715989       0.030861      -0.011607      -0.021714       0.039480      -0.006119      -0.007969       0.008470      -0.002863      -0.021572      -0.013121      -0.002626       0.015746              1.900121       1.974362      -0.144393      -0.498664       1.502211       0.125624       2.223789          -0.000001
           17              H       6.161196       6.352269       0.718521       0.113634       1.163884 0.92182615E+01  0.93266090E+02                                 1.812526                            1.761769      -0.793178       2.503121                    0.998543       3.461461       9.668566       0.479459       1.262641      -0.715098      -0.030919      -0.013956      -0.006797       0.034597       0.002229       0.003721       0.001504      -0.003927      -0.034637      -0.012447       0.003272       0.009175              1.841382       2.062710       0.230357       0.308675       1.582095       0.082449       1.879342          -0.000001
           18              H       6.728758       8.888380       4.154191       0.150281       0.867046 0.64686268E+01  0.60528191E+02                                 1.536351                            1.513318      -0.816747       2.499904                    0.999400       3.326479       9.245283       0.493039       1.327637      -0.698853      -0.010394      -0.009784       0.005867       0.015433       0.003622       0.001023      -0.004625       0.002409      -0.000051      -0.006760       0.001726       0.005035              1.541725       1.367973       0.187158      -0.092242       1.740447      -0.272222       1.516754          -0.000000
           19              H       7.045121      10.416264       4.304973       0.160980       0.900252 0.64622564E+01  0.61047294E+02                                 1.631836                            1.553678      -1.097388       2.370593                    0.997568       3.518244      10.143582       0.462866       1.400777      -0.682841      -0.004721       0.011759       0.007605       0.014779      -0.000834       0.004678      -0.000005      -0.003043       0.013180      -0.005962      -0.000584       0.006546              1.685339       1.394447       0.081720       0.093996       1.782052       0.531923       1.879517          -0.000001
           20              H       7.893310       9.532401       3.327969       0.140560       0.908601 0.68918402E+01  0.65929375E+02                                 1.616479                            1.585872      -1.006398       2.401534                    0.997204       3.575111      10.254165       0.467875       1.368461      -0.689255       0.007777       0.001165      -0.010344       0.012994      -0.004425      -0.002935      -0.001282       0.009931       0.015489      -0.009583       0.002422       0.007161              1.640102       2.055357      -0.064789      -0.215662       1.357167       0.070218       1.507781          -0.000000
           21              H       9.212366       7.121541       2.478668       0.128153       1.025750 0.74345965E+01  0.72919208E+02                                 1.775930                            1.665881      -1.408302       2.214801                    0.993036       3.866038      11.450475       0.446128       1.399787      -0.681260       0.022392       0.015423      -0.019622       0.033531       0.007767       0.004406      -0.003487       0.004856       0.024009      -0.013512       0.003774       0.009739              1.847362       1.994104       0.305865      -0.362948       1.607229      -0.381286       1.940753          -0.000000
           22              H       4.095588       5.623859       7.303684       0.259962       0.605271 0.42187412E+01  0.36591587E+02                                 1.355494                            1.340744      -1.330745       2.314539                    0.996368       3.237085       9.584795       0.441944       1.597866      -0.646860       0.026359       0.006862      -0.020550       0.034121       0.003604       0.000121       0.004579       0.013640       0.034894      -0.014284       0.001765       0.012520              1.383591       1.581961      -0.043876      -0.104864       1.234271      -0.027939       1.334542           0.000001
           23              H       6.158779       9.627450       7.372920       0.104095       1.077970 0.74237419E+01  0.72273577E+02                                 1.797033                            1.634577      -1.212893       2.303697                    0.995361       3.709688      10.696836       0.466155       1.349644      -0.692377       0.040480       0.005918      -0.018757       0.045005      -0.005235      -0.010425      -0.000105       0.010291      -0.011442      -0.011229      -0.003268       0.014497              1.902000       2.459222       0.397062      -0.414083       1.734737      -0.110411       1.512041          -0.000001
           24              H       2.719776      10.814225       8.720725       0.092003       1.218041 0.85276524E+01  0.85127082E+02                                 1.884052                            1.703849      -1.078362       2.355606                    0.997178       3.671366      10.388790       0.480622       1.276627      -0.708845      -0.031145       0.029798       0.009231       0.044081      -0.003088      -0.010805       0.002042       0.003352      -0.021359      -0.013391       0.000631       0.012760              2.013938       2.111048      -0.592201      -0.075795       2.522214       0.154626       1.408551          -0.000001
           25              H       2.140653       8.681405       9.310004       0.129287       1.097155 0.81709400E+01  0.79874330E+02                                 1.703430                            1.633852      -0.858931       2.481654                    0.999473       3.266970       8.846071       0.511430       1.225137      -0.723577      -0.032139      -0.006064       0.013969       0.035565      -0.000058      -0.009748      -0.003711      -0.002791      -0.025490      -0.014625       0.005197       0.009428              1.711936       2.078533       0.067370      -0.268611       1.610443      -0.067780       1.446832          -0.000001
           26              H       1.926241       6.868374       7.225216       0.084617       1.053537 0.85457025E+01  0.86228518E+02                                 1.771254                            1.752143      -1.234327       2.276982                    0.993101       4.001096      11.768919       0.450589       1.347170      -0.692272      -0.008218       0.034928       0.006822       0.036525      -0.009228       0.003415      -0.001386      -0.001734       0.012684      -0.011550       0.002189       0.009360              1.802244       1.647312      -0.097840       0.023701       2.200406       0.144989       1.559014           0.000000
           27              H       1.691859       6.321178       4.997338       0.071206       1.089514 0.85625433E+01  0.86101316E+02                                 1.785807                            1.734368      -1.089833       2.339659                    0.993862       3.926966      11.383645       0.462368       1.317380      -0.698899      -0.031937       0.007757      -0.027485       0.042844      -0.003141       0.007118       0.004547       0.000043      -0.013937      -0.011318       0.004513       0.006806              1.833884       2.246918      -0.163586       0.313527       1.550521      -0.185486       1.704212          -0.000000
           28              H       3.762408       4.480610       5.345060       0.141217       1.106101 0.85939833E+01  0.86926115E+02                                 1.852709                            1.777031      -1.249459       2.289571                    0.994287       3.762531      11.117426       0.439464       1.377929      -0.687677       0.008541       0.002367       0.008477       0.012264      -0.001315       0.002808       0.005097       0.007693       0.003654      -0.008044       0.002300       0.005744              1.893169       2.327998      -0.266280       0.353540       1.623884      -0.183668       1.727626          -0.000000
           29              H       3.139141       4.859917       3.958791       0.157392       1.109456 0.82759550E+01  0.81443277E+02                                 1.754175                            1.668920      -0.845755       2.488042                    0.999455       3.255822       8.946782       0.493156       1.262073      -0.715722      -0.002644       0.007327      -0.010899       0.013396      -0.000556      -0.000948       0.001764      -0.004939      -0.006271      -0.002988      -0.001152       0.004140              1.780796       1.507721       0.046240      -0.239629       1.443949      -0.174006       2.390716          -0.000001
           30              H       2.269931       4.119070       5.032726       0.158864       1.179178 0.90458329E+01  0.91458257E+02                                 1.859284                            1.768444      -1.094892       2.373888                    0.997427       3.418143       9.670704       0.467268       1.296478      -0.707530      -0.015637      -0.005057       0.001820       0.016535       0.004343      -0.000595       0.003396       0.010613      -0.006246      -0.007832      -0.000103       0.007935              1.910488       2.137000       0.578054      -0.200596       2.059597      -0.178375       1.534865          -0.000000
           31              H       4.180722       5.952532       9.577719       0.130375       1.175598 0.89582738E+01  0.89894389E+02                                 1.823576                            1.735610      -0.798270       2.508267                    0.999025       3.353878       9.297432       0.484046       1.260988      -0.716091       0.030136      -0.013092       0.020167       0.038553      -0.003689       0.009210       0.000877       0.014384       0.028341      -0.013307      -0.002569       0.015876              1.890095       1.963133      -0.355992       0.370654       1.924410      -0.371993       1.782742          -0.000001
           32              H       2.657765       6.329173       9.525407       0.115223       1.156767 0.91475271E+01  0.92365762E+02                                 1.804224                            1.754254      -0.786998       2.505792                    0.998673       3.452267       9.631007       0.480824       1.261573      -0.715301      -0.030102       0.000590       0.014468       0.033404       0.001720      -0.004296       0.007823       0.011969       0.011104      -0.012530       0.002958       0.009573              1.832750       2.051584       0.150806      -0.350727       1.726232      -0.168795       1.720433          -0.000001
           33              H       3.225326       8.036495       5.611236       0.152561       0.864748 0.64511521E+01  0.60358236E+02                                 1.537214                            1.514169      -0.824283       2.497092                    0.999345       3.325889       9.260363       0.491206       1.332732      -0.697787      -0.009998       0.009303       0.004588       0.014407      -0.000770      -0.003534       0.002058      -0.001941      -0.014711      -0.006722       0.001810       0.004912              1.542589       1.368617      -0.173529      -0.116098       1.809346       0.233275       1.449805          -0.000000
           34              H       3.541689       7.403134       4.212658       0.160452       0.902056 0.64801648E+01  0.61274591E+02                                 1.635596                            1.557050      -1.104494       2.367346                    0.997370       3.526812      10.181658       0.461702       1.402976      -0.682398      -0.005663       0.000815      -0.014340       0.015439       0.004415      -0.002240      -0.002232      -0.007468       0.001321      -0.006205      -0.000732       0.006937              1.689359       1.397388       0.040729      -0.118401       1.397425      -0.309269       2.273263          -0.000001
           35              H       4.389879       6.998955       5.466608       0.140700       0.906755 0.68732796E+01  0.65701424E+02                                 1.613876                            1.583422      -0.995945       2.405901                    0.997326       3.569523      10.231120       0.468419       1.367920      -0.689387       0.007805      -0.009375       0.004913       0.013151      -0.000377       0.004640      -0.004710      -0.000498      -0.017343      -0.009268       0.002500       0.006768              1.637402       2.051215      -0.154103       0.163661       1.407278      -0.100228       1.453713          -0.000000
           36              H       5.708934       7.468868       7.979125       0.127497       1.028217 0.74572145E+01  0.73202037E+02                                 1.779120                            1.668701      -1.416710       2.210638                    0.992902       3.873251      11.479399       0.445603       1.400270      -0.681150       0.022413      -0.024520      -0.003849       0.033442      -0.000194      -0.008614      -0.004445      -0.008650      -0.017388      -0.013155       0.003732       0.009423              1.850817       1.997864      -0.468421      -0.083564       2.192163       0.046294       1.362425          -0.000000
           37              H       0.592051      12.396296       6.863647       0.263393       0.599646 0.41721753E+01  0.36116632E+02                                 1.351774                            1.337209      -1.355216       2.307437                    0.996164       3.226901       9.570517       0.440245       1.607190      -0.645398       0.025416      -0.020281       0.003587       0.032713      -0.001942      -0.003038      -0.012478      -0.000494      -0.007158      -0.013953       0.001778       0.012174              1.379720       1.576878      -0.068343       0.089812       1.330195      -0.029317       1.232089           0.000001
           38              H       2.655242      10.454462       3.361818       0.103031       1.077452 0.74207427E+01  0.72239959E+02                                 1.796932                            1.634654      -1.199022       2.309904                    0.995443       3.710517      10.700292       0.465951       1.350316      -0.692263       0.041057      -0.019214       0.004049       0.045511      -0.006286       0.009902      -0.000101       0.010748      -0.012024      -0.011166      -0.003636       0.014802              1.901829       2.458550      -0.556806      -0.136840       1.663283       0.151709       1.583655          -0.000001
           39              H       9.726639      11.028307       1.660138       0.091276       1.226406 0.85965456E+01  0.85992518E+02                                 1.892688                            1.710658      -1.135006       2.327843                    0.996581       3.685135      10.440492       0.479662       1.276538      -0.708817      -0.030111      -0.006497      -0.030960       0.043673      -0.008014       0.008523       0.002835       0.012219       0.004071      -0.013750       0.000409       0.013341              2.023898       2.121637       0.232256       0.555338       1.559466       0.408233       2.390592          -0.000001
           40              H       9.147516      12.605048       3.212575       0.131957       1.091999 0.81280125E+01  0.79385009E+02                                 1.701509                            1.632315      -0.862830       2.481594                    0.999462       3.258720       8.832531       0.510149       1.229291      -0.722648      -0.030591       0.013755      -0.002153       0.033611      -0.009025       0.004726       0.008058       0.005240      -0.003722      -0.015040       0.004859       0.010181              1.709940       2.075318      -0.265415       0.075808       1.544883       0.104727       1.509619          -0.000001
           41              H       8.933104      11.706083       5.825099       0.087046       1.049445 0.85020781E+01  0.85663981E+02                                 1.765414                            1.746647      -1.218610       2.283572                    0.993383       3.987706      11.714479       0.451769       1.345601      -0.692592      -0.007955      -0.010843      -0.032484       0.035158       0.007437       0.006246      -0.001383      -0.006927      -0.002674      -0.011308       0.002059       0.009249              1.796163       1.642279       0.069012       0.072290       1.589092       0.203835       2.157118           0.000000
           42              H       8.698722      10.050283       7.412924       0.069309       1.094228 0.86038794E+01  0.86564443E+02                                 1.785771                            1.734347      -1.069130       2.346556                    0.994179       3.930468      11.372546       0.464357       1.311019      -0.700204      -0.032804      -0.027730       0.007813       0.043659       0.008128      -0.000536       0.001150       0.008768       0.014130      -0.011687       0.004799       0.006888              1.833859       2.246914       0.353319      -0.015092       1.826380       0.026241       1.428283          -0.000000
           43              H       0.258871      11.271702       8.833042       0.139062       1.109085 0.86156605E+01  0.87140591E+02                                 1.850795                            1.775081      -1.231268       2.295778                    0.994545       3.762280      11.091545       0.441566       1.371447      -0.688960       0.009208       0.007274      -0.006676       0.013501       0.002845      -0.000033      -0.004416       0.008114       0.003437      -0.007585       0.002421       0.005164              1.891228       2.326119       0.439280       0.053335       1.858653       0.046643       1.488913          -0.000000
           44              H      10.146004       9.881505       9.197687       0.156656       1.114024 0.83169947E+01  0.81950951E+02                                 1.759320                            1.673305      -0.854538       2.483839                    0.999412       3.261454       8.968842       0.492384       1.262452      -0.715647      -0.002615      -0.013240      -0.001176       0.013547      -0.000607       0.001166       0.001455       0.000758       0.011231      -0.003086      -0.001169       0.004255              1.786226       1.511646      -0.232378       0.080292       2.313241      -0.324604       1.533790          -0.000001
           45              H       9.276794      11.181983       9.302312       0.156715       1.189737 0.91429323E+01  0.92658739E+02                                 1.867625                            1.775672      -1.091560       2.373809                    0.997353       3.432877       9.714174       0.467341       1.293217      -0.708192      -0.016703       0.004791       0.003666       0.017759      -0.002364      -0.003589      -0.002465       0.012373      -0.001779      -0.007774      -0.000327       0.008101              1.919432       2.147617      -0.466692      -0.403448       1.829001       0.318979       1.781679          -0.000000
           46              H       0.677185      14.201332       5.441991       0.129233       1.181405 0.90134559E+01  0.90599154E+02                                 1.830971                            1.742095      -0.811143       2.502585                    0.998872       3.360734       9.328267       0.482603       1.262651      -0.715760       0.030457       0.023504       0.001005       0.038485       0.010195      -0.001571      -0.009572      -0.001309      -0.018822      -0.013355      -0.003029       0.016384              1.898114       1.971568       0.502502       0.123784       2.150037       0.249119       1.572739          -0.000001
           47              H       9.664628      13.967708       5.141966       0.115466       1.157763 0.91559054E+01  0.92459102E+02                                 1.804122                            1.754107      -0.780863       2.508327                    0.998715       3.452588       9.628132       0.481300       1.260207      -0.715591      -0.030470       0.012959      -0.008106       0.034089      -0.003836      -0.000063      -0.009065       0.009685       0.005163      -0.012427       0.003617       0.008810              1.832644       2.052008      -0.379088       0.044904       1.867511       0.086876       1.578414          -0.000001
           48              H      10.232190       9.724275       5.620467       0.151319       0.869328 0.64890063E+01  0.60765176E+02                                 1.538614                            1.515253      -0.823153       2.496338                    0.999376       3.329692       9.257005       0.492953       1.326855      -0.698973      -0.009881      -0.000340      -0.011038       0.014818      -0.002613       0.002664       0.002789       0.006127       0.008923      -0.006825       0.001742       0.005083              1.544081       1.369592      -0.013826       0.209271       1.338235       0.038964       1.924414          -0.000000
           49              H       0.038153       8.829752       6.868263       0.158267       0.907213 0.65247438E+01  0.61801396E+02                                 1.641698                            1.562239      -1.106448       2.365548                    0.997296       3.539057      10.225422       0.461008       1.402693      -0.682439      -0.004953      -0.013897       0.007100       0.016373      -0.003863      -0.002905       0.002609      -0.006968       0.003189      -0.006154      -0.000764       0.006918              1.695986       1.401634      -0.123521       0.023949       2.333592      -0.226420       1.352732          -0.000001
           50              H       0.886342      10.117794       6.591317       0.137133       0.915054 0.69483118E+01  0.66563792E+02                                 1.619897                            1.588877      -0.989437       2.407102                    0.997328       3.584108      10.266302       0.469261       1.362488      -0.690440       0.009514       0.008691       0.006096       0.014255       0.004255      -0.001949       0.005968       0.001538      -0.009861      -0.009015       0.002212       0.006803              1.643707       2.060774       0.220824       0.051875       1.534300       0.030237       1.336047          -0.000000
           51              H       2.205397      12.058740       4.928102       0.125680       1.032902 0.74959788E+01  0.73656063E+02                                 1.782221                            1.671221      -1.412724       2.211509                    0.992955       3.879861      11.493548       0.446124       1.397239      -0.681722       0.023308       0.009246       0.023281       0.034216      -0.007473       0.004383       0.008159      -0.002508       0.002077      -0.013407       0.003744       0.009662              1.854252       2.001722       0.162554       0.449274       1.532045       0.337243       2.028989          -0.000000
           52              H       2.343819       0.254055      14.167331       0.262996       0.599859 0.41694973E+01  0.36054532E+02                                 1.347112                            1.332750      -1.323381       2.320103                    0.996453       3.214669       9.500557       0.443389       1.597516      -0.646966       0.024592      -0.013236      -0.016064       0.032218       0.001220      -0.003273       0.008078      -0.007842      -0.031512      -0.014182       0.002117       0.012065              1.374830       1.570630      -0.111337      -0.014143       1.277847       0.056854       1.276013           0.000001
           53              H       4.407011       2.315811      10.734738       0.100057       1.085251 0.74760915E+01  0.72781456E+02                                 1.791448                            1.630037      -1.164587       2.321311                    0.995950       3.706571      10.625721       0.472072       1.332759      -0.695798       0.042323      -0.013707      -0.014620       0.046827      -0.011660      -0.000947       0.000141       0.010611      -0.009746      -0.011206      -0.003272       0.014478              1.895686       2.449924      -0.159302      -0.547981       1.468129      -0.040963       1.769006          -0.000001
           54              H       0.968008       4.076432      10.380863       0.092660       1.217346 0.85220614E+01  0.85078920E+02                                 1.885377                            1.704823      -1.078684       2.356085                    0.997185       3.671695      10.398808       0.479716       1.278925      -0.708347      -0.030007       0.022366      -0.021170       0.042998      -0.011635      -0.002439      -0.004968       0.008180      -0.007218      -0.013764       0.000176       0.013588              2.015527       2.112633      -0.362268       0.475685       1.822180      -0.560353       2.111770          -0.000001
           55              H       0.388885       3.520353      12.522579       0.131042       1.091081 0.81169679E+01  0.79232417E+02                                 1.698834                            1.629846      -0.858849       2.482982                    0.999507       3.257858       8.821237       0.511289       1.227243      -0.723111      -0.031549       0.009314       0.011914       0.034986      -0.008175      -0.004322      -0.004405       0.011286       0.016053      -0.014391       0.005489       0.008902              1.707208       2.071700      -0.197857      -0.191524       1.425719      -0.036966       1.624204          -0.000001
           56              H       0.174473       0.808358      13.050315       0.086501       1.054308 0.85555935E+01  0.86372156E+02                                 1.773427                            1.754126      -1.241443       2.273811                    0.993095       4.003953      11.788721       0.449862       1.348661      -0.691929      -0.008376       0.022558      -0.026506       0.035800      -0.001501       0.009096       0.002966      -0.005046       0.003754      -0.011016       0.002296       0.008720              1.804515       1.649014      -0.028449       0.096846       1.847466      -0.351250       1.917064           0.000000
           57              H      10.450491      -1.394639      12.410262       0.069066       1.092191 0.85852584E+01  0.86335673E+02                                 1.784206                            1.733047      -1.069977       2.346611                    0.994035       3.927861      11.364578       0.464270       1.311893      -0.700044      -0.032739      -0.020652      -0.020230       0.043676       0.004611       0.006187      -0.005721       0.001802      -0.008628      -0.011455       0.004801       0.006654              1.832161       2.244216       0.189216       0.297573       1.504176       0.158907       1.748090          -0.000000
           58              H       2.010640      -2.013787      14.178101       0.139820       1.110283 0.86286332E+01  0.87329064E+02                                 1.854322                            1.778130      -1.238528       2.293337                    0.994360       3.765178      11.113883       0.440426       1.374093      -0.688435       0.009357       0.008581       0.002764       0.012994       0.001352       0.002238      -0.000088      -0.000512      -0.021706      -0.007700       0.002542       0.005158              1.895000       2.331988       0.173980       0.408429       1.543350       0.137086       1.809661          -0.000000
           59              H       1.387373      -3.024679      13.156478       0.155998       1.113999 0.83139940E+01  0.81890918E+02                                 1.757108                            1.671211      -0.842915       2.488660                    0.999476       3.261380       8.958722       0.493624       1.259749      -0.716232      -0.002351      -0.006363      -0.011778       0.013592      -0.001456       0.000168      -0.003188      -0.002208       0.002805      -0.003071      -0.001131       0.004202              1.783989       1.509779      -0.185411      -0.160832       2.007171       0.499262       1.835016          -0.000001
           60              H       0.518163      -2.465046      14.335037       0.157352       1.190874 0.91558612E+01  0.92857889E+02                                 1.872126                            1.779553      -1.105331       2.368088                    0.997368       3.434273       9.733785       0.465621       1.297041      -0.707400      -0.016314      -0.000713       0.005515       0.017236       0.001874      -0.003909      -0.000791       0.006432      -0.019402      -0.007567      -0.000480       0.008047              1.924248       2.153611       0.116731      -0.608352       1.520491      -0.139735       2.098643          -0.000000
           61              H       2.428953       2.387764      15.019710       0.128816       1.183980 0.90356532E+01  0.90869003E+02                                 1.832769                            1.743472      -0.804419       2.505321                    0.999073       3.364313       9.337537       0.482779       1.261541      -0.715989       0.030861       0.011607       0.021714       0.039480       0.006119       0.007969       0.008470      -0.002863      -0.021572      -0.013121      -0.002626       0.015746              1.900120       1.974362       0.144393       0.498664       1.502211       0.125624       2.223788          -0.000001
           62              H       0.905996       2.530781      14.667373       0.113634       1.163884 0.92182615E+01  0.93266090E+02                                 1.812526                            1.761769      -0.793178       2.503121                    0.998543       3.461461       9.668566       0.479459       1.262641      -0.715098      -0.030919       0.013956       0.006797       0.034597      -0.002229      -0.003721       0.001504      -0.003927      -0.034637      -0.012447       0.003272       0.009175              1.841382       2.062710      -0.230357      -0.308675       1.582095       0.082449       1.879342          -0.000001
           63              H       1.473558      -0.005330      11.231703       0.150281       0.867046 0.64686268E+01  0.60528191E+02                                 1.536351                            1.513318      -0.816746       2.499904                    0.999400       3.326479       9.245283       0.493039       1.327637      -0.698853      -0.010394       0.009784      -0.005867       0.015433      -0.003622      -0.001023      -0.004625       0.002409      -0.000051      -0.006760       0.001726       0.005035              1.541725       1.367973      -0.187158       0.092242       1.740447      -0.272222       1.516754          -0.000000
           64              H       1.789921      -1.533214      11.080921       0.160980       0.900253 0.64622576E+01  0.61047308E+02                                 1.631836                            1.553678      -1.097388       2.370593                    0.997568       3.518244      10.143582       0.462866       1.400777      -0.682841      -0.004721      -0.011759      -0.007605       0.014779       0.000834      -0.004678      -0.000005      -0.003043       0.013180      -0.005962      -0.000584       0.006546              1.685339       1.394448      -0.081720      -0.093996       1.782053       0.531923       1.879518          -0.000001
           65              H       2.638110      -0.649351      12.057925       0.140560       0.908601 0.68918403E+01  0.65929376E+02                                 1.616479                            1.585872      -1.006397       2.401534                    0.997204       3.575111      10.254165       0.467875       1.368461      -0.689255       0.007777      -0.001165       0.010344       0.012994       0.004425       0.002935      -0.001282       0.009931       0.015489      -0.009583       0.002422       0.007161              1.640102       2.055357       0.064789       0.215662       1.357167       0.070218       1.507781          -0.000000
           66              H       3.957166       1.761509      12.907226       0.128153       1.025749 0.74345915E+01  0.72919151E+02                                 1.775930                            1.665881      -1.408301       2.214801                    0.993036       3.866037      11.450474       0.446128       1.399788      -0.681259       0.022392      -0.015423       0.019622       0.033531      -0.007767      -0.004406      -0.003487       0.004856       0.024009      -0.013512       0.003774       0.009739              1.847362       1.994104      -0.305865       0.362948       1.607229      -0.381286       1.940753          -0.000000
           67              H       9.350788       3.259191       8.082210       0.259962       0.605271 0.42187404E+01  0.36591580E+02                                 1.355494                            1.340744      -1.330745       2.314539                    0.996368       3.237085       9.584796       0.441944       1.597866      -0.646860       0.026359      -0.006862       0.020550       0.034121      -0.003604      -0.000121       0.004579       0.013640       0.034894      -0.014284       0.001765       0.012520              1.383591       1.581961       0.043876       0.104864       1.234271      -0.027939       1.334542           0.000001
           68              H       0.903579      -0.744400       8.012974       0.104095       1.077970 0.74237419E+01  0.72273577E+02                                 1.797033                            1.634577      -1.212893       2.303697                    0.995361       3.709688      10.696836       0.466155       1.349644      -0.692377       0.040480      -0.005918       0.018757       0.045005       0.005235       0.010425      -0.000105       0.010291      -0.011442      -0.011229      -0.003268       0.014497              1.902000       2.459222      -0.397062       0.414083       1.734737      -0.110411       1.512041          -0.000001
           69              H       7.974976      -1.931175       6.665169       0.092003       1.218041 0.85276568E+01  0.85127130E+02                                 1.884052                            1.703849      -1.078363       2.355606                    0.997178       3.671367      10.388790       0.480623       1.276626      -0.708845      -0.031145      -0.029798      -0.009231       0.044081       0.003088       0.010805       0.002042       0.003352      -0.021359      -0.013391       0.000631       0.012760              2.013937       2.111048       0.592201       0.075795       2.522213       0.154626       1.408550          -0.000001
           70              H       7.395853       0.201645       6.075890       0.129287       1.097155 0.81709385E+01  0.79874309E+02                                 1.703430                            1.633851      -0.858931       2.481654                    0.999473       3.266970       8.846070       0.511430       1.225136      -0.723577      -0.032139       0.006064      -0.013969       0.035565       0.000058       0.009748      -0.003711      -0.002791      -0.025490      -0.014625       0.005197       0.009428              1.711935       2.078532      -0.067370       0.268611       1.610442      -0.067780       1.446832          -0.000001
           71              H       7.181441       2.014676       8.160678       0.084617       1.053537 0.85457025E+01  0.86228518E+02                                 1.771254                            1.752143      -1.234327       2.276983                    0.993101       4.001096      11.768919       0.450589       1.347170      -0.692272      -0.008218      -0.034928      -0.006822       0.036525       0.009228      -0.003415      -0.001386      -0.001734       0.012684      -0.011550       0.002189       0.009360              1.802244       1.647312       0.097840      -0.023701       2.200406       0.144989       1.559014           0.000000
           72              H       6.947059       2.561872      10.388556       0.071206       1.089513 0.85625424E+01  0.86101308E+02                                 1.785807                            1.734368      -1.089833       2.339659                    0.993862       3.926966      11.383646       0.462368       1.317380      -0.698899      -0.031937      -0.007757       0.027485       0.042844       0.003141      -0.007118       0.004547       0.000043      -0.013937      -0.011318       0.004513       0.006806              1.833884       2.246918       0.163586      -0.313527       1.550521      -0.185486       1.704212          -0.000000
           73              H       9.017608       4.402440      10.040834       0.141217       1.106100 0.85939827E+01  0.86926109E+02                                 1.852709                            1.777031      -1.249459       2.289571                    0.994287       3.762531      11.117427       0.439464       1.377929      -0.687677       0.008541      -0.002367      -0.008477       0.012264       0.001315      -0.002808       0.005097       0.007693       0.003654      -0.008044       0.002300       0.005744              1.893169       2.327998       0.266280      -0.353540       1.623884      -0.183668       1.727626          -0.000000
           74              H       8.394341       4.023133      11.427103       0.157392       1.109456 0.82759551E+01  0.81443281E+02                                 1.754176                            1.668920      -0.845755       2.488043                    0.999455       3.255822       8.946783       0.493156       1.262073      -0.715722      -0.002644      -0.007327       0.010899       0.013396       0.000556       0.000948       0.001764      -0.004939      -0.006271      -0.002988      -0.001152       0.004140              1.780796       1.507721      -0.046240       0.239629       1.443950      -0.174006       2.390717          -0.000001
           75              H       7.525131       4.763980      10.353168       0.158864       1.179178 0.90458329E+01  0.91458257E+02                                 1.859284                            1.768444      -1.094892       2.373888                    0.997427       3.418143       9.670704       0.467268       1.296478      -0.707530      -0.015637       0.005057      -0.001820       0.016535      -0.004343       0.000595       0.003396       0.010613      -0.006246      -0.007832      -0.000103       0.007935              1.910488       2.137000      -0.578054       0.200596       2.059597      -0.178375       1.534865          -0.000000
           76              H       9.435922       2.930518       5.808175       0.130375       1.175597 0.89582716E+01  0.89894369E+02                                 1.823577                            1.735610      -0.798270       2.508267                    0.999025       3.353877       9.297432       0.484046       1.260990      -0.716091       0.030136       0.013092      -0.020167       0.038553       0.003689      -0.009210       0.000877       0.014384       0.028341      -0.013307      -0.002569       0.015876              1.890096       1.963134       0.355992      -0.370654       1.924411      -0.371993       1.782742          -0.000001
           77              H       7.912965       2.553877       5.860487       0.115222       1.156767 0.91475269E+01  0.92365764E+02                                 1.804225                            1.754254      -0.786998       2.505791                    0.998673       3.452267       9.631008       0.480824       1.261573      -0.715301      -0.030102      -0.000590      -0.014468       0.033404      -0.001720       0.004296       0.007823       0.011969       0.011104      -0.012530       0.002958       0.009573              1.832750       2.051585      -0.150806       0.350727       1.726232      -0.168795       1.720434          -0.000001
           78              H       8.480526       0.846555       9.774658       0.152561       0.864748 0.64511527E+01  0.60358241E+02                                 1.537214                            1.514169      -0.824283       2.497092                    0.999345       3.325889       9.260362       0.491207       1.332731      -0.697787      -0.009998      -0.009303      -0.004588       0.014407       0.000770       0.003534       0.002058      -0.001941      -0.014711      -0.006722       0.001810       0.004912              1.542589       1.368617       0.173529       0.116098       1.809345       0.233275       1.449805          -0.000000
           79              H       8.796889       1.479916      11.173236       0.160452       0.902056 0.64801648E+01  0.61274591E+02                                 1.635596                            1.557050      -1.104494       2.367346                    0.997370       3.526812      10.181658       0.461702       1.402976      -0.682398      -0.005663      -0.000815       0.014340       0.015439      -0.004415       0.002240      -0.002232      -0.007468       0.001321      -0.006205      -0.000732       0.006937              1.689359       1.397388      -0.040729       0.118401       1.397425      -0.309269       2.273263          -0.000001
           80              H       9.645079       1.884095       9.919286       0.140700       0.906755 0.68732796E+01  0.65701424E+02                                 1.613876                            1.583422      -0.995944       2.405901                    0.997326       3.569523      10.231120       0.468419       1.367920      -0.689387       0.007805       0.009375      -0.004913       0.013151       0.000377      -0.004640      -0.004710      -0.000498      -0.017342      -0.009268       0.002500       0.006768              1.637402       2.051215       0.154103      -0.163661       1.407278      -0.100228       1.453713          -0.000000
           81              H       0.453734       1.414182       7.406769       0.127498       1.028218 0.74572158E+01  0.73202052E+02                                 1.779120                            1.668701      -1.416710       2.210638                    0.992902       3.873251      11.479399       0.445603       1.400270      -0.681150       0.022413       0.024520       0.003849       0.033442       0.000194       0.008614      -0.004445      -0.008650      -0.017388      -0.013155       0.003732       0.009423              1.850817       1.997863       0.468421       0.083564       2.192163       0.046294       1.362424          -0.000000
           82              H       5.847251      -3.513246       8.522247       0.263393       0.599646 0.41721761E+01  0.36116639E+02                                 1.351774                            1.337209      -1.355216       2.307437                    0.996164       3.226901       9.570516       0.440245       1.607189      -0.645398       0.025416       0.020281      -0.003587       0.032713       0.001942       0.003038      -0.012478      -0.000494      -0.007158      -0.013953       0.001778       0.012174              1.379720       1.576877       0.068343      -0.089812       1.330195      -0.029317       1.232089           0.000001
           83              H       7.910442      -1.571412      12.024076       0.103031       1.077452 0.74207415E+01  0.72239945E+02                                 1.796932                            1.634654      -1.199022       2.309904                    0.995443       3.710517      10.700292       0.465951       1.350317      -0.692263       0.041057       0.019214      -0.004049       0.045511       0.006286      -0.009902      -0.000101       0.010748      -0.012024      -0.011166      -0.003636       0.014802              1.901829       2.458550       0.556806       0.136840       1.663283       0.151709       1.583655          -0.000001
           84              H       4.471439      -2.145257      13.725756       0.091276       1.226406 0.85965461E+01  0.85992521E+02                                 1.892688                            1.710658      -1.135006       2.327843                    0.996581       3.685135      10.440491       0.479663       1.276537      -0.708817      -0.030111       0.006497       0.030960       0.043673       0.008014      -0.008523       0.002835       0.012219       0.004071      -0.013750       0.000409       0.013341              2.023898       2.121636      -0.232256      -0.555338       1.559466       0.408233       2.390591          -0.000001
           85              H       3.892316      -3.721998      12.173319       0.131957       1.092000 0.81280162E+01  0.79385051E+02                                 1.701509                            1.632315      -0.862830       2.481594                    0.999462       3.258721       8.832533       0.510149       1.229290      -0.722648      -0.030591      -0.013755       0.002153       0.033611       0.009025      -0.004726       0.008058       0.005240      -0.003722      -0.015040       0.004859       0.010181              1.709940       2.075318       0.265415      -0.075808       1.544883       0.104727       1.509619          -0.000001
           86              H       3.677904      -2.823033       9.560795       0.087046       1.049445 0.85020781E+01  0.85663982E+02                                 1.765414                            1.746647      -1.218610       2.283572                    0.993383       3.987706      11.714479       0.451769       1.345601      -0.692592      -0.007955       0.010843       0.032484       0.035158      -0.007437      -0.006246      -0.001383      -0.006927      -0.002674      -0.011308       0.002059       0.009249              1.796163       1.642279      -0.069012      -0.072290       1.589092       0.203835       2.157118           0.000000
           87              H       3.443522      -1.167233       7.972970       0.069309       1.094228 0.86038786E+01  0.86564434E+02                                 1.785771                            1.734347      -1.069130       2.346556                    0.994179       3.930468      11.372547       0.464357       1.311019      -0.700204      -0.032804       0.027730      -0.007813       0.043659      -0.008128       0.000536       0.001150       0.008768       0.014130      -0.011687       0.004799       0.006888              1.833859       2.246914      -0.353319       0.015092       1.826381       0.026241       1.428283          -0.000000
           88              H       5.514071      -2.388652       6.552852       0.139062       1.109085 0.86156605E+01  0.87140591E+02                                 1.850795                            1.775081      -1.231268       2.295778                    0.994545       3.762280      11.091545       0.441566       1.371447      -0.688960       0.009208      -0.007274       0.006676       0.013501      -0.002845       0.000033      -0.004416       0.008114       0.003437      -0.007585       0.002421       0.005164              1.891228       2.326119      -0.439280      -0.053335       1.858653       0.046643       1.488913          -0.000000
           89              H       4.890804      -0.998455       6.188207       0.156656       1.114024 0.83169947E+01  0.81950951E+02                                 1.759320                            1.673305      -0.854538       2.483839                    0.999412       3.261454       8.968842       0.492384       1.262452      -0.715647      -0.002615       0.013240       0.001176       0.013547       0.000607      -0.001166       0.001455       0.000758       0.011231      -0.003086      -0.001169       0.004255              1.786226       1.511646       0.232378      -0.080292       2.313241      -0.324604       1.533790          -0.000001
           90              H       4.021594      -2.298933       6.083582       0.156715       1.189737 0.91429322E+01  0.92658742E+02                                 1.867625                            1.775673      -1.091560       2.373809                    0.997353       3.432877       9.714175       0.467341       1.293218      -0.708192      -0.016703      -0.004791      -0.003666       0.017759       0.002364       0.003589      -0.002465       0.012373      -0.001779      -0.007774      -0.000327       0.008101              1.919432       2.147617       0.466693       0.403449       1.829001       0.318980       1.781679          -0.000000
           91              H       5.932385      -5.318282       9.943903       0.129233       1.181405 0.90134524E+01  0.90599104E+02                                 1.830970                            1.742094      -0.811143       2.502585                    0.998872       3.360734       9.328264       0.482603       1.262650      -0.715760       0.030457      -0.023504      -0.001005       0.038485      -0.010195       0.001571      -0.009572      -0.001309      -0.018822      -0.013355      -0.003029       0.016384              1.898113       1.971566      -0.502501      -0.123784       2.150036       0.249119       1.572738          -0.000001
           92              H       4.409428      -5.084658      10.243928       0.115466       1.157763 0.91559054E+01  0.92459104E+02                                 1.804122                            1.754107      -0.780863       2.508327                    0.998715       3.452588       9.628133       0.481300       1.260207      -0.715591      -0.030470      -0.012959       0.008106       0.034089       0.003836       0.000063      -0.009065       0.009685       0.005163      -0.012427       0.003617       0.008810              1.832645       2.052009       0.379088      -0.044904       1.867511       0.086876       1.578414          -0.000001
           93              H       4.976990      -0.841225       9.765427       0.151319       0.869329 0.64890075E+01  0.60765190E+02                                 1.538615                            1.515253      -0.823153       2.496338                    0.999376       3.329692       9.257005       0.492953       1.326855      -0.698973      -0.009881       0.000340       0.011038       0.014818       0.002613      -0.002664       0.002789       0.006127       0.008923      -0.006825       0.001742       0.005083              1.544081       1.369592       0.013826      -0.209271       1.338235       0.038964       1.924415          -0.000000
           94              H       5.293353       0.053298       8.517631       0.158267       0.907213 0.65247438E+01  0.61801396E+02                                 1.641698                            1.562239      -1.106448       2.365549                    0.997296       3.539057      10.225422       0.461008       1.402693      -0.682439      -0.004953       0.013897      -0.007100       0.016373       0.003863       0.002905       0.002609      -0.006968       0.003189      -0.006154      -0.000764       0.006918              1.695986       1.401634       0.123521      -0.023949       2.333592      -0.226420       1.352732          -0.000001
           95              H       6.141542      -1.234744       8.794577       0.137133       0.915054 0.69483118E+01  0.66563792E+02                                 1.619897                            1.588877      -0.989437       2.407102                    0.997328       3.584108      10.266302       0.469261       1.362488      -0.690440       0.009514      -0.008691      -0.006096       0.014255      -0.004255       0.001949       0.005968       0.001538      -0.009861      -0.009015       0.002212       0.006803              1.643707       2.060774      -0.220824      -0.051875       1.534300       0.030237       1.336047          -0.000000
           96              H       7.460597      -3.175690      10.457792       0.125680       1.032902 0.74959788E+01  0.73656063E+02                                 1.782221                            1.671221      -1.412724       2.211509                    0.992955       3.879861      11.493548       0.446124       1.397239      -0.681722       0.023308      -0.009246      -0.023281       0.034216       0.007473      -0.004383       0.008159      -0.002508       0.002077      -0.013407       0.003744       0.009662              1.854252       2.001722      -0.162554      -0.449274       1.532045       0.337243       2.028989          -0.000000
           97              C       8.846604       6.322955       4.277279       0.105389      28.092687 0.32914763E+03  0.72643789E+04                                 8.249249                            6.193815       0.039859       2.039190                    0.999305      25.899067      73.657748       0.634953       0.437076      -1.044718      -0.033121      -0.027956       0.009323       0.044333      -0.013416      -0.007105       0.020422      -0.027140      -0.100966      -0.039846      -0.002222       0.042068              9.859205       9.876928       1.313543       1.657241       6.742100      -3.828335      12.958588          -0.000001
           98              C       6.821250       5.295186       4.488065       0.087172      27.069373 0.32439689E+03  0.71199371E+04                                 7.945616                            6.082266       0.166273       2.070161                    0.999751      26.019753      73.336955       0.652561       0.427647      -1.052438       0.038048       0.027830      -0.003481       0.047268      -0.004418      -0.018974       0.013554      -0.011407      -0.082629      -0.037809       0.009281       0.028528              9.290120       9.382197       1.307244       0.784124       6.453464      -3.703191      12.034700          -0.000001
           99              C       6.473355       5.617641       3.197189      -0.205449      32.406787 0.42790977E+03  0.10001570E+05                                 8.746132                            6.843674       0.333572       2.079979                    0.999579      29.441920      83.879046       0.638458       0.410448      -1.070055      -0.001262      -0.001470       0.016122       0.016237       0.003169       0.012023       0.008996       0.022399      -0.025452      -0.018345      -0.003576       0.021921             10.165434       8.841710       1.428635       0.246620       7.327142      -4.593628      14.327448          -0.000003
          100              C       5.685075       8.782672       1.709373      -0.074003      28.185105 0.42903949E+03  0.10104626E+05                                 8.363203                            7.093460      -0.356317       1.903730                    0.996878      28.289360      82.762050       0.591334       0.439795      -1.044449       0.099173       0.002219      -0.024069       0.102076      -0.011725      -0.062287       0.018413       0.008583      -0.029728      -0.064007      -0.005085       0.069092              9.717184      11.392450      -1.286483       1.666934       7.752671       1.176397      10.006432           0.000001
          101              C       4.465869       9.016296       0.793912       0.603541      23.592027 0.24505442E+03  0.50707370E+04                                 7.685228                            5.629574      -0.020785       2.057155                    0.999576      22.357716      63.465146       0.610348       0.484976      -1.008499      -0.053669       0.016462      -0.036209       0.066802       0.037127      -0.002264      -0.015488      -0.135193      -0.149515      -0.053503      -0.050116       0.103619              9.572775      12.779099      -1.903892       0.300184       4.516282       0.848308      11.422945           0.000000
          102              C       6.029816       9.994320       2.546365       0.106511      23.216261 0.37970565E+03  0.86903766E+04                                 7.396729                            6.718413      -0.373931       1.917122                    0.998569      26.216140      76.080941       0.600340       0.445777      -1.038937       0.076161       0.015816      -0.009612       0.078378       0.003667       0.009150      -0.009262      -0.033716       0.023809      -0.024537       0.004341       0.020196              7.987283       7.587737       0.541060       1.405037       6.992858       0.603357       9.381253          -0.000000
          103              C       6.467049      11.141121       1.680140      -0.505528      24.630203 0.41940521E+03  0.98364395E+04                                 7.169007                            6.590836       0.091074       1.987904                    0.997155      32.581424      95.583306       0.672393       0.388399      -1.075804      -0.030340      -0.054765       0.050930       0.080707      -0.003878      -0.006679      -0.026074      -0.018299      -0.029576      -0.028984      -0.001820       0.030804              7.358382       7.300041       0.552308       0.212160       6.955306      -0.005517       7.819800          -0.000001
          104              C       7.357280       6.325620       2.383275       0.155417      30.930443 0.38177567E+03  0.86359488E+04                                 8.694929                            6.580295       0.056854       2.047796                    0.999269      25.081266      69.335888       0.636635       0.425318      -1.065050      -0.005824       0.015234      -0.026670       0.031262      -0.010239      -0.000136       0.003046      -0.026549       0.042731      -0.023906       0.008225       0.015681             10.771772       8.896386       0.549305       2.057900       7.322471      -4.996405      16.096458          -0.000000
          105              C       6.991518       6.776879       0.986236      -0.127947      25.744921 0.37550500E+03  0.85781388E+04                                 7.718793                            6.477831      -0.236471       1.931472                    0.997248      28.544494      83.005753       0.639814       0.419059      -1.054159       0.001197       0.092529       0.031181       0.097649      -0.002798      -0.000295       0.009041      -0.058515      -0.178474      -0.060177       0.000355       0.059822              8.920035       6.749030      -1.004521       0.966803       7.688271      -1.984965      12.322804          -0.000001
          106              C       7.017794       9.678083       3.691076      -0.507848      27.404779 0.47958081E+03  0.11562392E+05                                 7.700010                            7.072846       0.191727       2.016006                    0.998063      32.597893      95.100010       0.649475       0.391163      -1.080285      -0.059434       0.025081      -0.054016       0.084138      -0.004834       0.016119      -0.030211       0.027709       0.085318      -0.041288      -0.006112       0.047400              8.252775       8.145212       0.175007       1.800383       6.744933       0.628623       9.868179          -0.000002
          107              C       8.574384       6.661399       2.974093      -0.179800      34.060620 0.45689876E+03  0.10926419E+05                                 9.299186                            7.254933      -0.125909       1.942796                    0.997705      29.931633      88.108205       0.592885       0.431994      -1.049605       0.004038      -0.006017       0.007029       0.010096      -0.013226      -0.008306      -0.001101      -0.027567       0.000055      -0.022105       0.002766       0.019339             10.921996      10.811817       0.827147       2.275229       6.898928      -3.990991      15.055244          -0.000001
          108              C       5.343172       9.425804       7.771415       0.103075      28.125542 0.32973152E+03  0.72790148E+04                                 8.243744                            6.188488       0.063485       2.045704                    0.999297      25.924902      73.691260       0.637021       0.435552      -1.045842      -0.035426       0.022035       0.021016       0.046714      -0.003550       0.018698       0.018053       0.035620       0.097051      -0.040283      -0.003800       0.044082              9.853231       9.873849       0.778261      -1.966359      14.707880      -0.777159       4.977963          -0.000001
          109              C       3.317818      10.122235       8.556096       0.088567      27.083709 0.32463820E+03  0.71267032E+04                                 7.948893                            6.085038       0.167353       2.070386                    0.999722      26.031429      73.382312       0.652317       0.427719      -1.052373       0.038999      -0.016679      -0.022550       0.048037      -0.012702       0.013982       0.013505       0.035216       0.057398      -0.036711       0.007723       0.028988              9.293684       9.387074       0.028418      -1.525238      13.850275      -0.565842       4.643703          -0.000001
          110              C       2.969924       8.843076       8.922280      -0.203054      32.326883 0.42652864E+03  0.99608557E+04                                 8.730836                            6.831416       0.334175       2.080877                    0.999563      29.397751      83.707391       0.639224       0.410303      -1.070190      -0.002700       0.014903      -0.006665       0.016547       0.009973      -0.011195      -0.003351       0.034842       0.001495      -0.020330      -0.004991       0.025321             10.146986       8.831842      -0.497129      -1.361172      16.517660      -0.732892       5.091455          -0.000003
          111              C       2.181644       5.972075       6.925191      -0.073477      28.224623 0.42979216E+03  0.10129245E+05                                 8.381771                            7.108665      -0.368333       1.899616                    0.996888      28.325036      82.960298       0.589439       0.440909      -1.043535       0.099074      -0.021873       0.011511       0.102110      -0.050210       0.040082      -0.003909       0.029448       0.033199      -0.064575      -0.004099       0.068674              9.739978      11.423741       2.094686       0.281755       8.441486      -1.569598       9.354707           0.000001
          112              C       0.962437       5.062450       7.180597       0.604304      23.577351 0.24486637E+03  0.50658751E+04                                 7.682812                            5.627950      -0.030201       2.054597                    0.999558      22.345188      63.423572       0.610349       0.485068      -1.008450      -0.054246      -0.037988       0.005934       0.066490      -0.021432      -0.032717       0.068248      -0.043069       0.123690      -0.054045      -0.048711       0.102755              9.569519      12.773547       1.212437       1.496849       8.960214      -3.414008       6.974796           0.000001
          113              C       2.526385       6.091107       5.457377       0.108102      23.165328 0.37856001E+03  0.86548413E+04                                 7.373966                            6.698076      -0.361269       1.921531                    0.998648      26.155501      75.784831       0.602816       0.444423      -1.040060       0.077497      -0.017331      -0.007174       0.079735       0.011035      -0.010485       0.006964      -0.039011       0.014209      -0.029025       0.007754       0.021271              7.961688       7.565330       0.939080      -1.164033       8.234340      -1.330234       8.085394          -0.000000
          114              C       2.963617       4.767533       4.897330      -0.511083      24.751893 0.42250061E+03  0.99272849E+04                                 7.195805                            6.619218       0.083017       1.984386                    0.997177      32.680141      95.961623       0.670325       0.388882      -1.075468      -0.028898       0.071488       0.022195       0.080239      -0.002809       0.006432       0.023599      -0.023558      -0.043368      -0.028685      -0.002524       0.031210              7.384306       7.320088      -0.100663      -0.587016       7.639340      -0.370470       7.193490          -0.000001
          115              C       3.853848       7.784217       8.716109       0.157127      30.879446 0.38102197E+03  0.86146140E+04                                 8.686467                            6.574186       0.059715       2.049212                    0.999305      25.053529      69.241239       0.636876       0.425368      -1.065022      -0.004894      -0.032776       0.000300       0.033141       0.006821       0.008054      -0.003795      -0.027825       0.032785      -0.023186       0.009199       0.013987             10.760868       8.890439       1.504446      -1.503313      18.208264      -1.296286       5.183901          -0.000000
          116              C       3.488086       6.348716       9.023827      -0.131775      25.856016 0.37759759E+03  0.86390166E+04                                 7.750063                            6.503946      -0.240490       1.929289                    0.997332      28.610757      83.295528       0.637258       0.420103      -1.053371       0.001680      -0.020279      -0.096721       0.098838       0.002167       0.002789       0.049766       0.036718       0.117533      -0.062352      -0.001405       0.063757              8.958997       6.765968       1.352676       0.387608      12.956065      -1.014922       7.154957          -0.000001
          117              C       3.514362       7.240574       5.158890      -0.510990      27.443216 0.48047894E+03  0.11588486E+05                                 7.703172                            7.075830       0.197110       2.017331                    0.998002      32.625540      95.172660       0.649893       0.390761      -1.080654      -0.056577      -0.060613       0.003389       0.082984       0.016188      -0.005905      -0.010226      -0.037350      -0.115309      -0.040159      -0.005389       0.045549              8.256111       8.144252       1.472213      -1.053293       8.546611      -1.668198       8.077471          -0.000002
          118              C       5.070953       8.127991       8.129906      -0.180607      34.108491 0.45757661E+03  0.10946685E+05                                 9.306914                            7.259311      -0.127353       1.942009                    0.997804      29.961624      88.212814       0.592829       0.431875      -1.049677       0.002953       0.007131       0.001958       0.007963      -0.003918       0.016606       0.006912      -0.019067       0.029195      -0.024396       0.004820       0.019576             10.933179      10.820495       1.559330      -1.855166      16.493740      -1.538255       5.485303          -0.000002
          119              C       1.839635      10.900391       3.337200       0.103775      28.173937 0.33042301E+03  0.72987485E+04                                 8.257371                            6.198295       0.057188       2.043393                    0.999359      25.946030      73.795283       0.635949       0.436019      -1.045470      -0.035173       0.007010      -0.027698       0.045315       0.016188      -0.006056      -0.036079       0.001800      -0.002512      -0.038146      -0.003520       0.041666              9.870357       9.888646      -2.095194       0.309184       8.097040       4.612160      11.625385          -0.000001
          120              C      10.324681      11.231728       2.341733       0.088042      27.046193 0.32394531E+03  0.71072271E+04                                 7.938823                            6.075819       0.168721       2.071108                    0.999714      26.009451      73.282621       0.653294       0.427336      -1.052678       0.035771      -0.010320       0.025069       0.044883       0.019701       0.004996      -0.025423       0.011771      -0.017227      -0.036644       0.007753       0.028891              9.282666       9.377200      -1.329894       0.744763       7.423947       4.263099      11.046853          -0.000001
          121              C       9.976787      12.188433       3.266425      -0.207995      32.440704 0.42841643E+03  0.10016320E+05                                 8.751844                            6.847008       0.326071       2.077282                    0.999589      29.460878      83.943746       0.638406       0.410362      -1.070116      -0.001894      -0.013937      -0.009561       0.017007      -0.013649      -0.004097      -0.005304       0.013693      -0.047913      -0.019592      -0.003676       0.023268             10.173242       8.848193      -0.928129       1.116512       8.604398       5.332867      13.067134          -0.000003
          122              C       9.188507      11.894404       6.751330      -0.079714      28.336557 0.43189267E+03  0.10190666E+05                                 8.401346                            7.124116      -0.372824       1.897477                    0.996806      28.399853      83.214846       0.589063       0.440674      -1.043725       0.100749       0.018626       0.013324       0.103319       0.061385       0.023461      -0.013450      -0.001441      -0.051502      -0.066700      -0.003856       0.070556              9.764211      11.455171      -0.804072      -1.963601      10.514866       0.388893       7.322596           0.000001
          123              C       7.969301      12.570404       7.411385       0.604792      23.548130 0.24451984E+03  0.50568448E+04                                 7.675936                            5.623290      -0.021829       2.057511                    0.999532      22.331198      63.369313       0.610720       0.484951      -1.008525      -0.050279       0.023282       0.030362       0.063181      -0.019109       0.032561      -0.052672      -0.013675       0.212674      -0.056147      -0.047102       0.103249              9.560613      12.763487       0.691000      -1.796121      10.416608       2.562394       5.501744           0.000001
          124              C       9.533248      10.563723       7.382152       0.110041      23.134378 0.37797934E+03  0.86395675E+04                                 7.375098                            6.699709      -0.369461       1.919345                    0.998579      26.140458      75.770229       0.601738       0.445323      -1.039376       0.076474       0.001945       0.018559       0.078718      -0.012828      -0.003068       0.003201      -0.025414       0.058630      -0.027882       0.006936       0.020946              7.962992       7.565864      -1.478227      -0.232572       9.277845       0.729632       7.045266          -0.000000
          125              C       9.970481      10.740496       8.808424      -0.505946      24.656678 0.42009516E+03  0.98569320E+04                                 7.177201                            6.599950       0.086227       1.986268                    0.997200      32.601486      95.671365       0.671347       0.388835      -1.075474      -0.028108      -0.015774      -0.070422       0.077448       0.007966      -0.000500       0.002649       0.023615       0.092821      -0.029831      -0.001230       0.031061              7.366110       7.303914      -0.461332       0.375091       7.609682       0.375741       7.184735          -0.000001
          126              C       0.350312      12.539313       4.286510       0.159130      30.857096 0.38065437E+03  0.86042568E+04                                 8.683371                            6.571668       0.058705       2.049001                    0.999267      25.039049      69.193793       0.636901       0.425453      -1.064965      -0.005047       0.016142       0.027174       0.032007       0.005941      -0.006660       0.000802      -0.034542       0.019552      -0.023042       0.008024       0.015018             10.757098       8.887297      -2.052505      -0.548711       9.559508       6.285585      13.824488          -0.000000
          127              C      -0.015450      13.523555       5.375831      -0.130747      25.825027 0.37698433E+03  0.86215095E+04                                 7.742135                            6.496872      -0.240372       1.929488                    0.997337      28.596152      83.237109       0.637866       0.419872      -1.053513       0.001358      -0.073726       0.065163       0.098405       0.005682      -0.002559      -0.055590       0.018110       0.070136      -0.058682      -0.002883       0.061565              8.949325       6.762095      -0.335468      -1.361793       9.474443       3.014220      10.611437          -0.000001
          128              C       0.010826       9.730493       6.535928      -0.503513      27.291528 0.47670711E+03  0.11474787E+05                                 7.672850                            7.045500       0.203737       2.020635                    0.997926      32.516877      94.759254       0.651643       0.390484      -1.080855      -0.054745       0.033929       0.050240       0.081684      -0.010491      -0.011168       0.038295       0.009852       0.021817      -0.039780      -0.004159       0.043939              8.223579       8.113543      -1.634377      -0.740460       9.599992       1.026781       6.957201          -0.000002
          129              C       1.567416      11.859760       4.281894      -0.180136      34.018582 0.45603124E+03  0.10899312E+05                                 9.286353                            7.243474      -0.126774       1.943115                    0.997642      29.917734      88.010477       0.593979       0.431450      -1.050050       0.006178      -0.002091      -0.005712       0.008670       0.018065      -0.003172      -0.007318      -0.015628       0.041864      -0.026707       0.005474       0.021233             10.907730      10.797834      -2.379487      -0.417708       9.546147       5.519994      12.379208          -0.000002
          130              C       3.591404       2.560095      11.108615       0.105389      28.092686 0.32914762E+03  0.72643787E+04                                 8.249249                            6.193814       0.039859       2.039190                    0.999305      25.899066      73.657741       0.634953       0.437076      -1.044718      -0.033121       0.027956      -0.009323       0.044333       0.013416       0.007105       0.020422      -0.027140      -0.100966      -0.039846      -0.002222       0.042068              9.859204       9.876927      -1.313543      -1.657241       6.742099      -3.828334      12.958587          -0.000001
          131              C       1.566050       3.587864      10.897829       0.087172      27.069372 0.32439689E+03  0.71199370E+04                                 7.945616                            6.082266       0.166273       2.070161                    0.999751      26.019753      73.336954       0.652561       0.427647      -1.052438       0.038048      -0.027830       0.003481       0.047268       0.004418       0.018974       0.013554      -0.011407      -0.082629      -0.037809       0.009281       0.028528              9.290120       9.382197      -1.307244      -0.784124       6.453464      -3.703191      12.034700          -0.000001
          132              C       1.218155       3.265409      12.188705      -0.205449      32.406785 0.42790973E+03  0.10001568E+05                                 8.746131                            6.843673       0.333572       2.079979                    0.999579      29.441919      83.879040       0.638458       0.410447      -1.070055      -0.001262       0.001470      -0.016122       0.016237      -0.003169      -0.012023       0.008996       0.022399      -0.025452      -0.018345      -0.003576       0.021921             10.165433       8.841710      -1.428634      -0.246620       7.327141      -4.593627      14.327447          -0.000003
          133              C       0.429875       0.100378      13.676521      -0.074003      28.185107 0.42903954E+03  0.10104628E+05                                 8.363203                            7.093460      -0.356317       1.903730                    0.996878      28.289361      82.762053       0.591334       0.439795      -1.044449       0.099173      -0.002219       0.024069       0.102076       0.011725       0.062287       0.018413       0.008583      -0.029728      -0.064007      -0.005085       0.069092              9.717185      11.392450       1.286483      -1.666935       7.752671       1.176398      10.006432           0.000001
          134              C       9.721069      -0.133246      14.591982       0.603541      23.592027 0.24505442E+03  0.50707370E+04                                 7.685228                            5.629574      -0.020785       2.057155                    0.999576      22.357716      63.465145       0.610348       0.484975      -1.008499      -0.053669      -0.016462       0.036209       0.066802      -0.037127       0.002264      -0.015488      -0.135193      -0.149515      -0.053503      -0.050116       0.103619              9.572775      12.779098       1.903892      -0.300184       4.516282       0.848308      11.422945           0.000000
          135              C       0.774616      -1.111270      12.839529       0.106511      23.216260 0.37970563E+03  0.86903759E+04                                 7.396729                            6.718412      -0.373931       1.917122                    0.998569      26.216139      76.080937       0.600340       0.445777      -1.038937       0.076161      -0.015816       0.009612       0.078378      -0.003667      -0.009150      -0.009262      -0.033716       0.023809      -0.024537       0.004341       0.020196              7.987283       7.587737      -0.541060      -1.405037       6.992858       0.603357       9.381253          -0.000000
          136              C       1.211849      -2.258071      13.705754      -0.505529      24.630206 0.41940529E+03  0.98364416E+04                                 7.169007                            6.590837       0.091074       1.987904                    0.997155      32.581426      95.583311       0.672393       0.388399      -1.075804      -0.030340       0.054765      -0.050930       0.080707       0.003878       0.006679      -0.026074      -0.018299      -0.029576      -0.028984      -0.001820       0.030804              7.358383       7.300042      -0.552308      -0.212160       6.955306      -0.005518       7.819800          -0.000001
          137              C       2.102080       2.557430      13.002619       0.155417      30.930442 0.38177567E+03  0.86359485E+04                                 8.694928                            6.580294       0.056854       2.047796                    0.999269      25.081266      69.335883       0.636635       0.425318      -1.065050      -0.005824      -0.015234       0.026670       0.031262       0.010239       0.000136       0.003046      -0.026549       0.042732      -0.023906       0.008224       0.015681             10.771770       8.896386      -0.549305      -2.057900       7.322470      -4.996404      16.096456          -0.000000
          138              C       1.736318       2.106171      14.399658      -0.127947      25.744923 0.37550503E+03  0.85781396E+04                                 7.718794                            6.477831      -0.236471       1.931472                    0.997248      28.544495      83.005756       0.639814       0.419059      -1.054159       0.001197      -0.092529      -0.031181       0.097649       0.002798       0.000295       0.009041      -0.058515      -0.178474      -0.060177       0.000355       0.059822              8.920036       6.749030       1.004521      -0.966804       7.688272      -1.984965      12.322805          -0.000001
          139              C       1.762594      -0.795033      11.694818      -0.507848      27.404778 0.47958077E+03  0.11562391E+05                                 7.700009                            7.072846       0.191727       2.016006                    0.998063      32.597892      95.100005       0.649475       0.391163      -1.080285      -0.059434      -0.025081       0.054016       0.084138       0.004834      -0.016119      -0.030211       0.027709       0.085318      -0.041288      -0.006112       0.047400              8.252774       8.145212      -0.175007      -1.800383       6.744932       0.628623       9.868179          -0.000003
          140              C       3.319184       2.221651      12.411801      -0.179800      34.060617 0.45689872E+03  0.10926418E+05                                 9.299185                            7.254932      -0.125909       1.942796                    0.997705      29.931631      88.108194       0.592885       0.431994      -1.049605       0.004038       0.006017      -0.007029       0.010096       0.013226       0.008306      -0.001101      -0.027567       0.000055      -0.022105       0.002766       0.019339             10.921995      10.811816      -0.827147      -2.275229       6.898928      -3.990990      15.055242          -0.000001
          141              C       0.087972      -0.542754       7.614479       0.103075      28.125543 0.32973152E+03  0.72790147E+04                                 8.243744                            6.188488       0.063485       2.045704                    0.999297      25.924902      73.691259       0.637021       0.435552      -1.045842      -0.035426      -0.022035      -0.021016       0.046714       0.003550      -0.018698       0.018053       0.035620       0.097051      -0.040283      -0.003800       0.044082              9.853231       9.873849      -0.778261       1.966359      14.707880      -0.777159       4.977963          -0.000001
          142              C       8.573018      -1.239185       6.829798       0.088567      27.083706 0.32463815E+03  0.71267018E+04                                 7.948893                            6.085039       0.167353       2.070386                    0.999722      26.031427      73.382307       0.652317       0.427719      -1.052373       0.038999       0.016679       0.022550       0.048037       0.012702      -0.013982       0.013505       0.035216       0.057398      -0.036711       0.007723       0.028988              9.293684       9.387073      -0.028418       1.525238      13.850275      -0.565842       4.643703          -0.000001
          143              C       8.225124       0.039974       6.463614      -0.203054      32.326881 0.42652861E+03  0.99608550E+04                                 8.730836                            6.831416       0.334175       2.080877                    0.999563      29.397750      83.707385       0.639224       0.410303      -1.070190      -0.002700      -0.014903       0.006665       0.016547      -0.009973       0.011195      -0.003351       0.034842       0.001495      -0.020330      -0.004991       0.025321             10.146985       8.831841       0.497129       1.361172      16.517659      -0.732892       5.091455          -0.000003
          144              C       7.436844       2.910975       8.460703      -0.073477      28.224622 0.42979214E+03  0.10129244E+05                                 8.381771                            7.108665      -0.368333       1.899616                    0.996888      28.325035      82.960295       0.589439       0.440909      -1.043535       0.099074       0.021873      -0.011511       0.102110       0.050210      -0.040082      -0.003909       0.029448       0.033199      -0.064575      -0.004099       0.068674              9.739978      11.423741      -2.094686      -0.281755       8.441486      -1.569598       9.354707           0.000000
          145              C       6.217637       3.820600       8.205297       0.604304      23.577351 0.24486637E+03  0.50658752E+04                                 7.682812                            5.627950      -0.030201       2.054597                    0.999558      22.345188      63.423572       0.610349       0.485068      -1.008450      -0.054246       0.037988      -0.005934       0.066490       0.021432       0.032717       0.068248      -0.043069       0.123690      -0.054045      -0.048711       0.102755              9.569519      12.773547      -1.212437      -1.496849       8.960214      -3.414008       6.974796           0.000001
          146              C       7.781585       2.791943       9.928517       0.108102      23.165327 0.37855999E+03  0.86548406E+04                                 7.373966                            6.698076      -0.361268       1.921531                    0.998648      26.155500      75.784828       0.602816       0.444423      -1.040060       0.077497       0.017331       0.007174       0.079735      -0.011035       0.010485       0.006964      -0.039011       0.014209      -0.029025       0.007754       0.021271              7.961688       7.565329      -0.939079       1.164033       8.234340      -1.330234       8.085394          -0.000000
          147              C       8.218817       4.115517      10.488564      -0.511083      24.751895 0.42250064E+03  0.99272857E+04                                 7.195805                            6.619218       0.083017       1.984386                    0.997177      32.680142      95.961627       0.670325       0.388882      -1.075468      -0.028898      -0.071488      -0.022195       0.080239       0.002809      -0.006432       0.023599      -0.023558      -0.043368      -0.028685      -0.002524       0.031210              7.384306       7.320088       0.100663       0.587016       7.639340      -0.370470       7.193490          -0.000001
          148              C       9.109048       1.098833       6.669785       0.157127      30.879445 0.38102195E+03  0.86146134E+04                                 8.686467                            6.574186       0.059715       2.049212                    0.999305      25.053528      69.241238       0.636876       0.425368      -1.065022      -0.004894       0.032776      -0.000300       0.033141      -0.006821      -0.008054      -0.003795      -0.027825       0.032785      -0.023186       0.009199       0.013987             10.760869       8.890439      -1.504447       1.503313      18.208265      -1.296286       5.183901          -0.000000
          149              C       8.743286       2.534334       6.362067      -0.131775      25.856017 0.37759762E+03  0.86390172E+04                                 7.750063                            6.503946      -0.240490       1.929289                    0.997332      28.610758      83.295532       0.637258       0.420103      -1.053371       0.001680       0.020279       0.096721       0.098838      -0.002167      -0.002789       0.049766       0.036718       0.117533      -0.062352      -0.001405       0.063757              8.958997       6.765968      -1.352676      -0.387608      12.956065      -1.014923       7.154957          -0.000001
          150              C       8.769562       1.642476      10.227004      -0.510990      27.443216 0.48047895E+03  0.11588486E+05                                 7.703171                            7.075830       0.197110       2.017331                    0.998002      32.625540      95.172657       0.649893       0.390761      -1.080654      -0.056577       0.060613      -0.003389       0.082984      -0.016188       0.005905      -0.010226      -0.037350      -0.115309      -0.040159      -0.005389       0.045549              8.256111       8.144252      -1.472213       1.053293       8.546610      -1.668198       8.077471          -0.000002
          151              C      10.326153       0.755059       7.255988      -0.180607      34.108491 0.45757661E+03  0.10946685E+05                                 9.306915                            7.259311      -0.127353       1.942009                    0.997804      29.961624      88.212814       0.592828       0.431875      -1.049677       0.002953      -0.007131      -0.001958       0.007963       0.003918      -0.016606       0.006912      -0.019067       0.029195      -0.024396       0.004820       0.019576             10.933180      10.820495      -1.559330       1.855166      16.493740      -1.538255       5.485303          -0.000001
          152              C       7.094835      -2.017341      12.048694       0.103775      28.173939 0.33042304E+03  0.72987493E+04                                 8.257371                            6.198295       0.057188       2.043392                    0.999359      25.946031      73.795287       0.635949       0.436019      -1.045469      -0.035173      -0.007010       0.027698       0.045315      -0.016188       0.006056      -0.036079       0.001800      -0.002512      -0.038146      -0.003520       0.041666              9.870357       9.888646       2.095194      -0.309184       8.097040       4.612160      11.625386          -0.000001
          153              C       5.069481      -2.348678      13.044161       0.088042      27.046193 0.32394531E+03  0.71072270E+04                                 7.938822                            6.075818       0.168721       2.071108                    0.999714      26.009451      73.282619       0.653294       0.427336      -1.052678       0.035771       0.010320      -0.025069       0.044883      -0.019701      -0.004996      -0.025423       0.011771      -0.017227      -0.036644       0.007753       0.028891              9.282666       9.377200       1.329894      -0.744763       7.423947       4.263099      11.046852          -0.000001
          154              C       4.721587      -3.305383      12.119469      -0.207995      32.440704 0.42841643E+03  0.10016320E+05                                 8.751844                            6.847007       0.326071       2.077282                    0.999589      29.460879      83.943746       0.638406       0.410362      -1.070116      -0.001894       0.013937       0.009561       0.017007       0.013649       0.004097      -0.005304       0.013693      -0.047913      -0.019592      -0.003676       0.023268             10.173241       8.848193       0.928130      -1.116512       8.604398       5.332867      13.067133          -0.000003
          155              C       3.933307      -3.011354       8.634564      -0.079714      28.336556 0.43189265E+03  0.10190666E+05                                 8.401346                            7.124116      -0.372824       1.897477                    0.996806      28.399852      83.214842       0.589063       0.440674      -1.043725       0.100749      -0.018626      -0.013325       0.103319      -0.061385      -0.023461      -0.013450      -0.001441      -0.051502      -0.066700      -0.003856       0.070556              9.764211      11.455170       0.804072       1.963601      10.514866       0.388893       7.322596           0.000001
          156              C       2.714101      -3.687354       7.974509       0.604792      23.548130 0.24451984E+03  0.50568448E+04                                 7.675937                            5.623290      -0.021829       2.057511                    0.999532      22.331198      63.369314       0.610720       0.484951      -1.008525      -0.050279      -0.023282      -0.030362       0.063181       0.019109      -0.032561      -0.052672      -0.013675       0.212674      -0.056147      -0.047102       0.103249              9.560613      12.763488      -0.691000       1.796121      10.416608       2.562394       5.501744           0.000001
          157              C       4.278048      -1.680673       8.003742       0.110041      23.134378 0.37797933E+03  0.86395674E+04                                 7.375098                            6.699709      -0.369461       1.919345                    0.998579      26.140458      75.770230       0.601737       0.445323      -1.039376       0.076474      -0.001945      -0.018559       0.078718       0.012828       0.003068       0.003201      -0.025414       0.058630      -0.027882       0.006936       0.020946              7.962992       7.565864       1.478227       0.232572       9.277845       0.729633       7.045266          -0.000000
          158              C       4.715281      -1.857446       6.577470      -0.505946      24.656680 0.42009519E+03  0.98569330E+04                                 7.177202                            6.599951       0.086227       1.986268                    0.997200      32.601487      95.671372       0.671347       0.388835      -1.075474      -0.028108       0.015774       0.070422       0.077448      -0.007966       0.000500       0.002649       0.023615       0.092821      -0.029831      -0.001230       0.031061              7.366111       7.303915       0.461332      -0.375091       7.609683       0.375741       7.184735          -0.000001
          159              C       5.605512      -3.656263      11.099384       0.159130      30.857097 0.38065439E+03  0.86042572E+04                                 8.683370                            6.571667       0.058705       2.049001                    0.999267      25.039050      69.193792       0.636901       0.425453      -1.064966      -0.005047      -0.016142      -0.027174       0.032007      -0.005941       0.006660       0.000802      -0.034542       0.019552      -0.023042       0.008024       0.015018             10.757097       8.887297       2.052506       0.548711       9.559507       6.285585      13.824487          -0.000000
          160              C       5.239750      -4.640505      10.010063      -0.130747      25.825029 0.37698437E+03  0.86215106E+04                                 7.742136                            6.496873      -0.240372       1.929488                    0.997337      28.596153      83.237113       0.637866       0.419872      -1.053513       0.001358       0.073726      -0.065163       0.098405      -0.005682       0.002559      -0.055590       0.018110       0.070136      -0.058682      -0.002883       0.061565              8.949326       6.762095       0.335469       1.361793       9.474444       3.014220      10.611438          -0.000001
          161              C       5.266026      -0.847443       8.849966      -0.503513      27.291528 0.47670710E+03  0.11474787E+05                                 7.672849                            7.045500       0.203738       2.020635                    0.997926      32.516877      94.759250       0.651643       0.390484      -1.080855      -0.054745      -0.033929      -0.050240       0.081684       0.010491       0.011168       0.038295       0.009852       0.021817      -0.039780      -0.004159       0.043939              8.223578       8.113542       1.634377       0.740460       9.599992       1.026781       6.957201          -0.000003
          162              C       6.822616      -2.976710      11.104000      -0.180136      34.018580 0.45603120E+03  0.10899311E+05                                 9.286352                            7.243473      -0.126774       1.943115                    0.997642      29.917733      88.010471       0.593979       0.431450      -1.050050       0.006178       0.002091       0.005712       0.008670      -0.018065       0.003172      -0.007318      -0.015628       0.041863      -0.026707       0.005474       0.021233             10.907729      10.797833       2.379486       0.417708       9.546146       5.519994      12.379207          -0.000001
          163              N       7.967934       5.654950       5.015801      -0.201298      35.198400 0.47609093E+03  0.11251360E+05                                 8.957880                            7.057091       0.002584       2.042221                    0.998073      26.955415      73.378544       0.660691       0.392277      -1.099278      -0.025140       0.036540      -0.131709       0.138976       0.022058      -0.019819       0.017941       0.049877      -0.168397      -0.066531       0.003828       0.062702             10.479347      11.684628       2.024215       0.865919       7.639819      -3.889274      12.113595          -0.000002
          164              N       6.834913       8.247024       0.904691      -0.336505      31.556190 0.53770424E+03  0.13301266E+05                                 8.928075                            7.921586      -0.704659       1.794418                    0.997010      30.050502      87.966911       0.565776       0.437635      -1.053432      -0.068682      -0.087950       0.098626       0.148928      -0.034978      -0.034330       0.042814      -0.058427      -0.329116      -0.123659       0.010387       0.113272             10.010943      10.588363      -2.394270      -1.163912       9.400714      -0.068647      10.043753           0.000000
          165              N       4.464503      10.399387       7.980663      -0.203482      35.285085 0.47740178E+03  0.11291620E+05                                 8.977156                            7.070380      -0.007534       2.038461                    0.998083      26.995231      73.549551       0.659479       0.392675      -1.098851      -0.025765      -0.130951       0.034849       0.137937      -0.027933      -0.006358       0.016566       0.107548       0.013869      -0.065957       0.005775       0.060182             10.504191      11.709926      -0.262934      -2.190636      14.402525       0.007819       5.400122          -0.000002
          166              N       3.331481       5.543023       7.791417      -0.334365      31.480957 0.53605503E+03  0.13248106E+05                                 8.901464                            7.898162      -0.696402       1.797624                    0.996916      30.002388      87.737869       0.567921       0.436389      -1.054357      -0.066894       0.131215       0.025673       0.149503      -0.012399       0.045318       0.060122       0.122278       0.213296      -0.120747       0.011216       0.109531              9.979286      10.560904       0.190805       2.638690       9.905911      -0.240076       9.471044           0.000001
          167              N       0.960966      10.594814       2.389429      -0.200487      35.143188 0.47512229E+03  0.11222305E+05                                 8.949054                            7.050188       0.004571       2.043125                    0.998074      26.926074      73.268999       0.661001       0.392308      -1.099300      -0.025899       0.096761       0.097300       0.139645       0.007683       0.027802      -0.034689       0.077041      -0.081750      -0.066317       0.005272       0.061045             10.468396      11.679998      -1.760006       1.324126       7.615675       3.872496      12.109516          -0.000002
          168              N      10.338345      12.859103       6.689787      -0.336715      31.560031 0.53770923E+03  0.13300647E+05                                 8.920616                            7.913821      -0.700796       1.795531                    0.997044      30.056439      87.965129       0.566924       0.436773      -1.054013      -0.069843      -0.042001      -0.126148       0.150184       0.047589      -0.013620      -0.103912       0.045698      -0.005487      -0.121252       0.008225       0.113027             10.002317      10.583702       2.199481      -1.492937       9.811132       0.309744       9.612117           0.000001
          169              N       2.712734       3.228100      10.370093      -0.201298      35.198400 0.47609093E+03  0.11251360E+05                                 8.957880                            7.057091       0.002584       2.042221                    0.998073      26.955415      73.378544       0.660691       0.392277      -1.099278      -0.025140      -0.036540       0.131709       0.138976      -0.022058       0.019819       0.017941       0.049877      -0.168397      -0.066531       0.003828       0.062702             10.479347      11.684628      -2.024215      -0.865919       7.639819      -3.889274      12.113595          -0.000002
          170              N       1.579713       0.636026      14.481203      -0.336505      31.556192 0.53770428E+03  0.13301267E+05                                 8.928075                            7.921586      -0.704659       1.794418                    0.997010      30.050502      87.966910       0.565776       0.437635      -1.053432      -0.068682       0.087950      -0.098626       0.148928       0.034978       0.034330       0.042814      -0.058427      -0.329116      -0.123659       0.010387       0.113272             10.010943      10.588363       2.394270       1.163912       9.400714      -0.068647      10.043753           0.000000
          171              N       9.719703      -1.516337       7.405231      -0.203482      35.285085 0.47740178E+03  0.11291620E+05                                 8.977156                            7.070380      -0.007534       2.038461                    0.998083      26.995231      73.549549       0.659479       0.392675      -1.098851      -0.025765       0.130951      -0.034849       0.137937       0.027933       0.006358       0.016566       0.107548       0.013869      -0.065957       0.005775       0.060182             10.504190      11.709925       0.262934       2.190636      14.402525       0.007819       5.400121          -0.000002
          172              N       8.586681       3.340027       7.594477      -0.334365      31.480957 0.53605504E+03  0.13248106E+05                                 8.901464                            7.898162      -0.696402       1.797624                    0.996916      30.002388      87.737869       0.567921       0.436389      -1.054357      -0.066894      -0.131215      -0.025673       0.149503       0.012399      -0.045318       0.060122       0.122278       0.213296      -0.120747       0.011216       0.109531              9.979286      10.560904      -0.190805      -2.638690       9.905911      -0.240076       9.471045           0.000001
          173              N       6.216166      -1.711764      12.996465      -0.200487      35.143187 0.47512229E+03  0.11222305E+05                                 8.949054                            7.050188       0.004571       2.043125                    0.998074      26.926074      73.268998       0.661001       0.392308      -1.099300      -0.025899      -0.096761      -0.097300       0.139645      -0.007683      -0.027802      -0.034689       0.077041      -0.081750      -0.066317       0.005272       0.061045             10.468396      11.679998       1.760006      -1.324126       7.615674       3.872496      12.109516          -0.000002
          174              N       5.083145      -3.976053       8.696107      -0.336715      31.560030 0.53770919E+03  0.13300646E+05                                 8.920615                            7.913821      -0.700796       1.795531                    0.997044      30.056438      87.965126       0.566924       0.436773      -1.054013      -0.069843       0.042001       0.126148       0.150184      -0.047589       0.013620      -0.103912       0.045698      -0.005487      -0.121252       0.008225       0.113027             10.002317      10.583702      -2.199481       1.492937       9.811132       0.309745       9.612117           0.000001
          175             Cl       6.724554       1.882674      13.354956      -0.534665     125.182070 0.37072328E+04  0.13894057E+06                                16.720081                           16.317651       1.900822       2.221111                    0.999723      74.193064     214.622365       0.606779       0.269337      -1.272059       0.006454       0.132358      -0.075674       0.152600      -0.016712      -0.025894      -0.129826      -0.112542       0.007953      -0.118934      -0.042354       0.161287             17.353517      15.930731      -0.189378      -0.262433      15.570450      -6.134602      20.559369          -0.000011
          176             Cl       3.221122       1.741344       7.077973      -0.534901     125.243582 0.37093122E+04  0.13903875E+06                                16.726628                           16.323068       1.897836       2.220598                    0.999710      74.198508     214.657539       0.606628       0.269365      -1.272020       0.006383      -0.132117      -0.077100       0.153101      -0.013423       0.027209       0.087153      -0.186653      -0.210960      -0.118287      -0.043036       0.161324             17.361160      15.937864      -0.131696       0.295036      24.635980       0.908226      11.509637          -0.000011
          177             Cl      10.227986      -3.624018      10.338859      -0.534382     125.095355 0.37037038E+04  0.13877379E+06                                16.711254                           16.309056       1.903753       2.222195                    0.999694      74.172312     214.528196       0.606991       0.269310      -1.272105       0.006137      -0.000557       0.151911       0.152036       0.030439      -0.001485       0.042710       0.038004       0.466704      -0.119041      -0.043615       0.162656             17.344441      15.922982       0.320610      -0.031749      13.991177       5.223709      22.119162          -0.000010
          178             Cl       1.469354       7.000376       2.030938      -0.534665     125.182076 0.37072330E+04  0.13894058E+06                                16.720082                           16.317652       1.900822       2.221111                    0.999723      74.193064     214.622368       0.606778       0.269337      -1.272059       0.006454      -0.132358       0.075674       0.152600       0.016712       0.025894      -0.129826      -0.112542       0.007953      -0.118934      -0.042354       0.161287             17.353517      15.930731       0.189379       0.262433      15.570451      -6.134603      20.559370          -0.000011
          179             Cl       8.476322       7.141706       8.307921      -0.534901     125.243597 0.37093128E+04  0.13903877E+06                                16.726629                           16.323069       1.897835       2.220598                    0.999710      74.198511     214.657553       0.606628       0.269365      -1.272020       0.006382       0.132117       0.077100       0.153101       0.013423      -0.027209       0.087153      -0.186653      -0.210960      -0.118287      -0.043036       0.161323             17.361162      15.937865       0.131696      -0.295036      24.635982       0.908226      11.509638          -0.000011
          180             Cl       4.972786      12.507068       5.047035      -0.534383     125.095366 0.37037042E+04  0.13877381E+06                                16.711256                           16.309057       1.903754       2.222195                    0.999694      74.172311     214.528198       0.606991       0.269310      -1.272105       0.006137       0.000557      -0.151911       0.152035      -0.030439       0.001485       0.042710       0.038004       0.466705      -0.119041      -0.043615       0.162656             17.344442      15.922984      -0.320610       0.031749      13.991178       5.223709      22.119164          -0.000011
          181              O       3.441105       9.413368       1.386269      -0.571167      46.669180 0.61652814E+03  0.15355747E+05                                10.417475                            7.757539       0.034714       2.060357                    0.995019      28.184707      75.708951       0.671834       0.366038      -1.132105       0.000719      -0.003795      -0.025465       0.025756       0.006174      -0.049804       0.014507       0.013560      -0.149407      -0.076041       0.020746       0.055296             13.136882      22.686026      -3.403194      -3.750356       6.574218       1.538610      10.150402          -0.000001
          182              O       4.570973      -0.052410      14.959705      -0.552227      38.864222 0.57132829E+03  0.13913461E+05                                 9.087333                            7.393520       0.431412       2.205292                    0.994042      27.218845      71.484751       0.700985       0.358796      -1.141717      -0.000073       0.014016       0.015800       0.021121       0.011241      -0.041397       0.009104      -0.064272       0.071723      -0.065956       0.021944       0.044012             10.949375      10.468225      -1.236201      -1.073452       5.678709       1.689229      16.701192          -0.000001
          183              O      10.448073       5.376910       6.540544      -0.570289      46.555795 0.61485055E+03  0.15302820E+05                                10.399654                            7.746171       0.034513       2.061125                    0.994916      28.150649      75.578401       0.672463       0.365962      -1.132217       0.002217      -0.021780       0.015412       0.026773      -0.048575       0.019628       0.021058       0.077391       0.038717      -0.077013       0.019475       0.057539             13.111421      22.637801      -1.543615       4.812283       7.911283      -2.312803       8.785180          -0.000001
          184              O       1.067541       4.098639       7.951430      -0.553645      38.860175 0.57127502E+03  0.13910779E+05                                 9.083501                            7.390498       0.437558       2.207171                    0.994123      27.223471      71.475541       0.701563       0.358537      -1.142010       0.000943       0.005621      -0.019334       0.020157      -0.039291       0.010277      -0.005157      -0.058835       0.086218      -0.063969       0.022400       0.041568             10.944672      10.462519      -0.307820       1.603690      12.479764      -5.614960       9.891733          -0.000001
          185              O       6.944537      11.858872       7.459081      -0.568790      46.560131 0.61483079E+03  0.15301697E+05                                10.399466                            7.744937       0.036656       2.061343                    0.995119      28.150295      75.567684       0.672683       0.365857      -1.132336       0.002828       0.025275       0.008929       0.026954       0.041354       0.029854      -0.037953       0.054482      -0.039239      -0.078075       0.020588       0.057487             13.113134      22.642417       4.943058      -1.069616      10.570694       0.777576       6.126290          -0.000001
          186              O       8.074405      -4.046229       7.860653      -0.553187      38.935378 0.57261450E+03  0.13953449E+05                                 9.100754                            7.403669       0.422907       2.202517                    0.993942      27.242029      71.581665       0.700203       0.358974      -1.141508       0.000495      -0.019785       0.005165       0.020454       0.029451       0.029834      -0.003601      -0.075147       0.042516      -0.065684       0.022992       0.042692             10.966872      10.488064       1.547379      -0.537011      15.430433       3.935865       6.982118          -0.000001
          187              O       8.696305      -0.530318      13.999625      -0.571167      46.669179 0.61652813E+03  0.15355747E+05                                10.417475                            7.757539       0.034714       2.060357                    0.995019      28.184707      75.708950       0.671834       0.366038      -1.132105       0.000719       0.003795       0.025465       0.025756      -0.006174       0.049804       0.014507       0.013560      -0.149407      -0.076041       0.020746       0.055296             13.136881      22.686025       3.403193       3.750356       6.574217       1.538610      10.150402          -0.000001
          188              O       9.826173       8.935460       0.426189      -0.552227      38.864222 0.57132829E+03  0.13913460E+05                                 9.087333                            7.393519       0.431412       2.205292                    0.994042      27.218845      71.484750       0.700985       0.358796      -1.141717      -0.000073      -0.014016      -0.015800       0.021121      -0.011241       0.041397       0.009104      -0.064272       0.071723      -0.065956       0.021944       0.044012             10.949375      10.468225       1.236201       1.073452       5.678708       1.689229      16.701192          -0.000001
          189              O       5.192873       3.506140       8.845350      -0.570289      46.555795 0.61485055E+03  0.15302820E+05                                10.399654                            7.746171       0.034513       2.061125                    0.994916      28.150649      75.578401       0.672463       0.365962      -1.132217       0.002217       0.021780      -0.015412       0.026773       0.048575      -0.019628       0.021058       0.077391       0.038717      -0.077013       0.019475       0.057539             13.111421      22.637801       1.543615      -4.812282       7.911283      -2.312803       8.785180          -0.000001
          190              O       6.322741       4.784411       7.434464      -0.553645      38.860174 0.57127501E+03  0.13910778E+05                                 9.083501                            7.390498       0.437558       2.207171                    0.994123      27.223471      71.475540       0.701563       0.358537      -1.142010       0.000943      -0.005621       0.019334       0.020157       0.039291      -0.010277      -0.005157      -0.058835       0.086218      -0.063969       0.022400       0.041568             10.944672      10.462519       0.307820      -1.603690      12.479764      -5.614960       9.891733          -0.000001
          191              O       1.689337      -2.975822       7.926813      -0.568790      46.560132 0.61483081E+03  0.15301697E+05                                10.399467                            7.744937       0.036656       2.061343                    0.995119      28.150295      75.567686       0.672683       0.365857      -1.132336       0.002828      -0.025275      -0.008929       0.026954      -0.041354      -0.029854      -0.037953       0.054482      -0.039239      -0.078075       0.020588       0.057487             13.113134      22.642418      -4.943058       1.069616      10.570694       0.777576       6.126291          -0.000001
          192              O       2.819205      12.929279       7.525241      -0.553187      38.935377 0.57261449E+03  0.13953448E+05                                 9.100754                            7.403669       0.422908       2.202517                    0.993942      27.242029      71.581664       0.700203       0.358974      -1.141508       0.000495       0.019785      -0.005165       0.020454      -0.029452      -0.029834      -0.003601      -0.075147       0.042516      -0.065684       0.022992       0.042692             10.966872      10.488064      -1.547379       0.537011      15.430433       3.935864       6.982118          -0.000001

******************************************************
Auxiliary information for the entire system
The total spin magnetic moment of the unit cell is   -0.000188
The total net atomic charge of the unit cell is   -0.000004
Accuracy of reproducing the electrostatic potential in the unit cell:
  The inner radius (bohr) =    5.0000
  The outer radius (bohr) =   12.0000
  Valid grid points have density less than (e/(bohr^3)) =    0.0001
  The number of valid grid points were=       210940
  The rms potential error without charges in kcal/mol is=      4.06797
  The rms potential error with partial charges in kcal/mol is=      0.58729
  The RRMSE value at monopole order=      0.14437
  The rms potential error with partial charges and cloud penetration in kcal/mol is=      0.58663
  The RRMSE value at monopole order with cloud penetration is=      0.14421
  The rms potential error with partial charges and atomic dipoles in kcal/mol is=      0.20604
  The RRMSE value at dipole order=      0.05065
  The rms potential error with partial charges, atomic dipoles and cloud penetration in kcal/mol is=      0.20519
  The RRMSE value at dipole order with cloud penetration=      0.05044

******************************************************
The electron densities and ab initio electrostatic potential were computed in VASP using the PBE functional and
projector augmented wave method. See the main text of the journal article for a description of computational details.
The atomic charges, dipoles, and quadrupoles were computed with the DDEC6 method as described in
(a) T. A. Manz and N. Gabaldon Limas, RSC Adv. 6 (2016) 47771-47801 DOI: 10.1039/c6ra04656h
(b) N. Gabaldon Limas and T. A. Manz, RSC Adv. 8 (2018) 2678-2707 DOI: 10.1039/c7ra11829e.
For each atom in the material, the electron cloud parameters were fit to the spherically averaged atom-in-material
electron density using radial positions for which this density was between 10^-4 and 10^-2 electrons per cubic bohr.
The polarizabilities, dispersion coefficients, and quantum Drude oscillator (QDO) parameters were fit using the MCLF method.
The magnetic structure of the system was optimized in VASP from the default ferromagnetic initial guess using spin polarization.
The atomic spin moments (ASMs) were computed on this optimized magnetic structure using the DDEC6 partition as inputs
to the method of T. A. Manz and D. S. Sholl, J. Chem. Theory Comput. 7 (2011) 4146-4164 DOI: 10.1021/ct200539n.
The RMSE and RRMSE were computed using a uniform grid with Ewald summation.
