# Supplementary material for: A collection of forcefield precursors for metal–organic frameworks
Source: RSC Adv. 2019 Nov 13;9(63):36492–507. doi: 10.1039/c9ra07327b (PMC9075174; doi:10.1039/c9ra07327b)
Supplement: RA-009-C9RA07327B-s4355 [file RA-009-C9RA07327B-s4355.xyz]

  192
jmolscript: load "" {1 1 1} spacegroup "x,y,z" unitcell [{     10.503100     0.000000     0.000000 }, {      0.000000    17.859000     0.000000 }, {      0.000000    -8.929500    15.466348 }]
Zn     5.876379     9.087016     1.083572     0.699031
Zn     2.375381     5.324393     7.054975     0.698465
Zn     9.377378    12.377091     7.327801     0.701432
Zn     0.624829    -0.157516    14.382776     0.699031
Zn     7.626931     3.605107     8.411373     0.698465
Zn     4.125828    -3.447591     8.138547     0.701432
H      7.055983    -0.510767    12.128710     0.138271
H      5.854428    -0.050898    11.233209     0.151549
H      6.329168    -1.543911    11.199183     0.156037
H      4.411302    -1.401932    12.462783     0.068932
H      5.790359    -3.004777    13.237647     0.156128
H      5.060394    -2.341315    14.454849     0.153267
H      6.550783    -1.972527    14.137789     0.138931
H      4.638169     0.859911    13.095357     0.092596
H      6.966706     2.394892    15.033290     0.128451
H      5.442706     2.548479    14.708497     0.111192
H      8.425587     1.735895    12.945333     0.126704
H      4.936457     3.636092    12.654566     0.134583
H      5.486819     4.201330    10.493917     0.094843
H      8.882472     2.252913    10.781591     0.101244
H      6.845921     0.257170    14.232133     0.263579
H      3.554984     1.829655     9.844331     0.138393
H      2.353430     0.824193     9.893823     0.152264
H      2.828170     1.541232    11.203822     0.156733
H      0.910304     2.564552    10.449065     0.067163
H      2.289361     4.037027    11.449737     0.157625
H      1.559395     4.759424    10.266562     0.154072
H      3.049785     4.300447    10.105712     0.136928
H      1.137171     1.981456     8.173965     0.092681
H      3.465708     2.892265     5.875666     0.128818
H      1.941708     2.534192     5.905052     0.111240
H      4.924588     1.413540     7.490352     0.125874
H      1.435459     0.211629     5.990117     0.134801
H      1.985821    -1.942166     6.580931     0.094867
H      5.381473    -0.718825     8.124473     0.100894
H      3.344922     3.267304     8.127566     0.261061
H      0.053881    -1.318887     8.959655     0.138775
H      9.355426    -0.773295     9.805665     0.152535
H      9.830166     0.002679     8.529691     0.155323
H      7.912300    -1.162621     8.020848     0.067916
H      9.291357    -1.032250     6.245311     0.155984
H      8.561392    -2.418109     6.211285     0.151178
H     10.051782    -2.327921     6.689196     0.139256
H      8.139167    -2.841367     9.663374     0.092722
H     -0.035395    -5.287157    10.023740     0.127903
H      8.943705    -5.082671    10.319147     0.112949
H      1.423485    -3.149435    10.497010     0.125461
H      8.437455    -3.847722    12.288013     0.135272
H      8.987818    -2.259164    13.857848     0.094759
H      1.880370    -1.534088    12.026632     0.101677
H     10.346919    -3.524474     8.572997     0.266415
H      1.804433     9.440267     3.337638     0.138271
H      0.602878     8.980398     4.233139     0.151549
H      1.077618    10.473411     4.267165     0.156037
H      9.662852    10.331431     3.003565     0.068932
H      0.538809    11.934277     2.228701     0.156129
H     10.311944    11.270815     1.011499     0.153267
H      1.299233    10.902027     1.328559     0.138932
H      9.889719     8.069589     2.370991     0.092596
H      1.715156     6.534608     0.433058     0.128452
H      0.191156     6.381021     0.757851     0.111192
H      3.174037     7.193605     2.521015     0.126704
H     10.188007     5.293408     2.811782     0.134583
H      0.235269     4.728170     4.972431     0.094843
H      3.630922     6.676587     4.684757     0.101244
H      1.594371     8.672330     1.234215     0.263579
H      8.806534     7.099845     5.622017     0.138393
H      7.604980     8.105307     5.572525     0.152264
H      8.079720     7.388268     4.262526     0.156733
H      6.161854     6.364948     5.017283     0.067163
H      7.540911     4.892473     4.016611     0.157625
H      6.810945     4.170077     5.199786     0.154073
H      8.301335     4.629053     5.360636     0.136928
H      6.388721     6.948044     7.292383     0.092681
H      8.717258     6.037235     9.590682     0.128818
H      7.193258     6.395308     9.561296     0.111240
H     10.176138     7.515960     7.975996     0.125874
H      6.687009     8.717871     9.476231     0.134801
H      7.237371    10.871666     8.885417     0.094867
H      0.129923     9.648325     7.341875     0.100894
H      8.596472     5.662196     7.338782     0.261061
H      5.305431    10.248387     6.506693     0.138775
H      4.103876     9.702795     5.660683     0.152535
H      4.578616     8.926821     6.936657     0.155323
H      2.660750    10.092121     7.445500     0.067916
H      4.039807     9.961750     9.221037     0.155984
H      3.309842    11.347609     9.255063     0.151178
H      4.800232    11.257421     8.777152     0.139256
H      2.887617    11.770867     5.802974     0.092722
H      5.216155    14.216657     5.442608     0.127903
H      3.692155    14.012171     5.147201     0.112949
H      6.675035    12.078935     4.969338     0.125461
H      3.185905    12.777222     3.178335     0.135272
H      3.736268    11.188664     1.608500     0.094759
H      7.131920    10.463588     3.439716     0.101677
H      5.095369    12.453974     6.893351     0.266415
C      6.210483    -0.771509    11.757518    -0.505410
C      5.244198    -1.102793    12.881921     0.109134
C      5.701083    -2.201122    13.754223    -0.506941
C      4.899696     0.148230    13.715557    -0.078993
C      6.262999     2.112720    14.430103    -0.132748
C      6.607500     2.573482    13.025758     0.165886
C      7.799602     2.209158    12.447317    -0.185411
C      5.737844     3.342312    12.284920    -0.202610
C      6.071842     3.669132    10.982654     0.085479
C      8.076884     2.530620    11.154330     0.106522
C      3.712846    -0.119655    14.652818     0.605678
C      2.709485     1.638563    10.255735    -0.509156
C      1.743200     2.777967     9.980434     0.115404
C      2.200084     4.082567    10.495464    -0.507501
C      1.398698     2.874406     8.480199    -0.085714
C      2.762000     2.510975     6.421628    -0.133763
C      3.106502     1.064396     6.724768     0.163782
C      4.298604     0.745613     7.329502    -0.182618
C      2.236845     0.038397     6.429361    -0.200220
C      2.570844    -1.252809     6.797460     0.083202
C      4.575886    -0.534877     7.697601     0.106711
C      0.211848     3.820040     8.243563     0.607991
C      9.711481    -0.867054     8.919443    -0.509243
C      8.745196    -1.675174     8.070340     0.115384
C      9.202081    -1.881446     6.683009    -0.505291
C      8.400694    -3.022636     8.736940    -0.082965
C      9.763997    -4.623695    10.080966    -0.133174
C     10.108499    -3.637878    11.182170     0.162979
C      0.797500    -2.954772    11.155877    -0.181380
C      9.238842    -3.380709    12.218415    -0.201045
C      9.572840    -2.416323    13.152582     0.083258
C      1.074782    -1.995743    12.080764     0.105389
C      7.213844    -3.700385     8.036314     0.606615
C      0.958933     9.701009     3.708830    -0.505410
C     -0.007352    10.032293     2.584427     0.109134
C      0.449533    11.130622     1.712125    -0.506941
C     10.151246     8.781270     1.750791    -0.078993
C      1.011449     6.816780     1.036245    -0.132748
C      1.355950     6.356018     2.440590     0.165886
C      2.548052     6.720342     3.019031    -0.185410
C      0.486294     5.587188     3.181428    -0.202610
C      0.820292     5.260368     4.483694     0.085479
C      2.825334     6.398880     4.312018     0.106522
C      8.964396     9.049155     0.813530     0.605678
C      7.961035     7.290937     5.210613    -0.509156
C      6.994750     6.151533     5.485914     0.115405
C      7.451634     4.846933     4.970884    -0.507501
C      6.650248     6.055094     6.986149    -0.085714
C      8.013550     6.418525     9.044720    -0.133763
C      8.358052     7.865104     8.741580     0.163782
C      9.550154     8.183887     8.136846    -0.182618
C      7.488395     8.891103     9.036987    -0.200220
C      7.822394    10.182309     8.668888     0.083202
C      9.827436     9.464377     7.768747     0.106711
C      5.463398     5.109460     7.222785     0.607991
C      4.459931     9.796554     6.546905    -0.509243
C      3.493646    10.604674     7.396008     0.115384
C      3.950531    10.810946     8.783339    -0.505291
C      3.149144    11.952136     6.729408    -0.082965
C      4.512447    13.553195     5.385382    -0.133174
C      4.856949    12.567378     4.284178     0.162979
C      6.049050    11.884272     4.310471    -0.181380
C      3.987292    12.310209     3.247933    -0.201045
C      4.321290    11.345823     2.313766     0.083258
C      6.326332    10.925243     3.385584     0.105389
C      1.962294    12.629885     7.430034     0.606615
Br     5.986662     6.931167     2.026865    -0.514388
Br     2.485664     7.219233     8.450349    -0.514124
Br     9.487660    12.638100     4.989135    -0.514520
Br     0.735112     1.998333    13.439483    -0.514388
Br     7.737214     1.710267     7.015999    -0.514124
Br     4.236110    -3.708600    10.477213    -0.514520
N      6.090748     0.658104    14.546100    -0.332448
N      7.214579     3.245873    10.391839    -0.208401
N      2.589749     3.338740     7.623363    -0.327861
N      3.713581    -1.552840     7.459420    -0.208617
N      9.591746    -3.996844     8.763233    -0.336774
N      0.212478    -1.693033    13.081437    -0.207272
N      0.839198     8.271396     0.920248    -0.332448
N      1.963029     5.683627     5.074509    -0.208401
N      7.841299     5.590760     7.842985    -0.327861
N      8.965131    10.482340     8.006928    -0.208617
N      4.340196    12.926344     6.703115    -0.336774
N      5.464028    10.622533     2.384911    -0.207272
O      2.677240    -0.492015    14.075923    -0.564884
O      3.823128     8.999150     0.405218    -0.555465
O      9.679342     3.506615     8.854484    -0.565057
O      0.322130     4.780854     7.470246    -0.555233
O      6.178239    -3.014599     8.002288    -0.565217
O      7.324127    13.008496     7.590884    -0.555750
O      7.928790     9.421515     1.390425    -0.564884
O      9.074678    -0.069650    15.061130    -0.555465
O      4.427792     5.422885     6.611864    -0.565057
O      5.573680     4.148646     7.996102    -0.555233
O      0.926689    11.944099     7.464060    -0.565217
O      2.072577    -4.078996     7.875464    -0.555750

The following XYZ coordinates are in angstroms. Other properties are in atomic units.
The sperically averaged electron density of each atom fit to a function of the form exp(a - br)
eigen_1, eigen_2 and eigen_3 are the three eigenvalues of traceless quadrupole moment tensor
  atom number  atomic symbol              X              Y              Z     net charge C6 coefficient C8 coefficient C10 coefficient fluctuating dipole atomic polarizability isotropic forcefield polarizability              a              b squared Pearson coefficient          <r^3>          <r^4>         wp_QDO          m_QDO          q_QDO       dipole_x       dipole_y       dipole_z         dipole            Qxy            Qxz            Qyz     Q(x^2-y^2)  Q(3z^2 - R^2)        eigen_1        eigen_2        eigen_3 static polarizability      alpha(xx)      alpha(xy)      alpha(xz)      alpha(yy)      alpha(yz)      alpha(zz) atomic spin moment
            1             Zn       5.876379       9.087016       1.083572       0.699031     104.550636 0.22304947E+04  0.74359873E+05                                18.693850                           15.946240       0.339120       1.930191                    0.996552      50.954466     143.610238       0.429756       0.427510      -1.122082       0.014254      -0.022069       0.014993       0.030249       0.016018       0.039525      -0.000632       0.092577      -0.163481      -0.066256      -0.020692       0.086948             22.647085      24.552369       0.062681       1.791817      14.684423       0.753109      28.704465          -0.000002
            2             Zn       2.375381       5.324393       7.054975       0.698465     104.584872 0.22316254E+04  0.74401991E+05                                18.688750                           15.942797       0.352381       1.933790                    0.996483      50.957448     143.591392       0.430134       0.427109      -1.122420       0.015800       0.023660       0.011636       0.030738       0.027910      -0.035471       0.014946       0.114788      -0.087885      -0.066066      -0.021048       0.087114             22.639732      24.543614       1.523557      -0.952866      24.536860      -6.445587      18.838721          -0.000002
            3             Zn       9.377378      12.377091       7.327801       0.701432     104.427561 0.22272401E+04  0.74234255E+05                                18.696285                           15.949047       0.332117       1.928432                    0.996562      50.927541     143.580884       0.429077       0.428286      -1.121423       0.014638      -0.001965      -0.025360       0.029347      -0.042992      -0.006183      -0.013935       0.117203      -0.082688      -0.065040      -0.021442       0.086483             22.649140      24.561281      -1.583345      -0.843150      25.844628       5.695390      17.541510          -0.000002
            4             Zn       0.624829      -0.157516      14.382776       0.699031     104.550640 0.22304949E+04  0.74359877E+05                                18.693850                           15.946240       0.339120       1.930191                    0.996552      50.954467     143.610241       0.429756       0.427510      -1.122082       0.014254       0.022069      -0.014993       0.030249      -0.016018      -0.039525      -0.000632       0.092577      -0.163481      -0.066256      -0.020692       0.086948             22.647086      24.552369      -0.062681      -1.791817      14.684423       0.753109      28.704465          -0.000002
            5             Zn       7.626931       3.605107       8.411373       0.698465     104.584879 0.22316255E+04  0.74401998E+05                                18.688750                           15.942797       0.352381       1.933790                    0.996483      50.957449     143.591393       0.430134       0.427109      -1.122421       0.015800      -0.023660      -0.011636       0.030738      -0.027910       0.035471       0.014945       0.114788      -0.087886      -0.066066      -0.021048       0.087114             22.639732      24.543614      -1.523557       0.952866      24.536860      -6.445587      18.838722          -0.000002
            6             Zn       4.125828      -3.447591       8.138547       0.701432     104.427562 0.22272401E+04  0.74234256E+05                                18.696286                           15.949048       0.332117       1.928432                    0.996562      50.927542     143.580888       0.429077       0.428286      -1.121423       0.014638       0.001965       0.025360       0.029347       0.042992       0.006183      -0.013935       0.117203      -0.082688      -0.065041      -0.021442       0.086483             22.649141      24.561282       1.583345       0.843150      25.844629       5.695391      17.541511          -0.000002
            7              H       7.055983      -0.510767      12.128710       0.138271       0.916269 0.69829954E+01  0.67017247E+02                                 1.624538                            1.595548      -1.025975       2.390667                    0.997322       3.598440      10.335751       0.466823       1.367128      -0.689464       0.007866       0.000153       0.010286       0.012950       0.005122       0.003051       0.000004       0.010796       0.015266      -0.010072       0.002206       0.007867              1.645485       1.992419       0.170376       0.206472       1.415418       0.112926       1.528619          -0.000001
            8              H       5.854428      -0.050898      11.233209       0.151549       0.853608 0.63169722E+01  0.58734785E+02                                 1.519602                            1.495044      -0.767974       2.525237                    0.999536       3.283307       9.083815       0.496466       1.326875      -0.699249      -0.011611       0.008137      -0.006633       0.015653      -0.004100       0.000008      -0.004232       0.005253      -0.001936      -0.006881       0.000907       0.005974              1.528142       1.388103      -0.202939       0.139051       1.631887      -0.283173       1.564435           0.000000
            9              H       6.329168      -1.543911      11.199183       0.156037       0.911938 0.65731540E+01  0.62404436E+02                                 1.648824                            1.568841      -1.102060       2.363855                    0.997281       3.577315      10.363858       0.459461       1.404156      -0.681940      -0.003921      -0.012846      -0.006263       0.014820       0.000050      -0.005700      -0.000546      -0.003438       0.014652      -0.006920      -0.000749       0.007669              1.703657       1.426345      -0.154382      -0.158873       1.839938       0.524729       1.844687           0.000000
           10              H       4.411302      -1.401932      12.462783       0.068932       1.093768 0.86057911E+01  0.86747454E+02                                 1.796873                            1.743546      -1.119848       2.323482                    0.993366       3.979312      11.594014       0.458704       1.324669      -0.697113      -0.031464      -0.021582      -0.019214       0.042719       0.004522       0.005210      -0.006730       0.001406      -0.009626      -0.011597       0.005311       0.006286              1.846139       2.276943       0.201701       0.304929       1.513363       0.157318       1.748112          -0.000001
           11              H       5.790359      -3.004777      13.237647       0.156128       1.123927 0.84659004E+01  0.84022292E+02                                 1.789273                            1.703367      -0.887299       2.467886                    0.999230       3.313511       9.228337       0.480187       1.285211      -0.710480      -0.004525      -0.007255      -0.011117       0.014024      -0.000304       0.002046      -0.003452      -0.001046      -0.000363      -0.003813      -0.000455       0.004268              1.812119       1.494396      -0.123619      -0.094939       2.111517       0.510581       1.830444          -0.000007
           12              H       5.060394      -2.341315      14.454849       0.153267       1.236492 0.96067652E+01  0.99154052E+02                                 1.952774                            1.846899      -1.266709       2.288060                    0.995842       3.625819      10.555540       0.445690       1.331497      -0.698915      -0.015928       0.000030       0.005966       0.017009       0.001946      -0.003796       0.000389       0.007063      -0.019145      -0.007513      -0.000606       0.008119              2.019450       2.150804       0.052828      -0.667398       1.558631      -0.105823       2.348917          -0.000006
           13              H       6.550783      -1.972527      14.137789       0.138931       1.062634 0.81663494E+01  0.81740085E+02                                 1.818751                            1.743165      -1.249456       2.289408                    0.993774       3.778155      11.188535       0.438550       1.395340      -0.683956       0.009376       0.009082       0.000615       0.013068       0.001433       0.001938      -0.000767       0.000620      -0.023611      -0.008255       0.002767       0.005488              1.860604       2.393912       0.156034       0.342833       1.506049       0.100954       1.681850          -0.000002
           14              H       4.638169       0.859911      13.095357       0.092596       1.027232 0.82753935E+01  0.82921551E+02                                 1.749590                            1.731393      -1.182210       2.298918                    0.993404       3.956650      11.638398       0.449980       1.358420      -0.690094      -0.009486       0.022121      -0.026930       0.036119      -0.000860       0.008989       0.002012      -0.003942       0.006296      -0.010135       0.001100       0.009035              1.778812       1.631162      -0.028052       0.097568       1.819523      -0.344999       1.885751          -0.000001
           15              H       6.966706       2.394892      15.033290       0.128451       1.180091 0.90416540E+01  0.90999694E+02                                 1.834361                            1.748810      -0.780688       2.516881                    0.999118       3.362780       9.355433       0.479784       1.268436      -0.714580       0.030483       0.010522       0.020640       0.038288       0.006268       0.008296       0.007594      -0.003474      -0.020225      -0.012612      -0.002836       0.015449              1.898060       1.998987       0.150223       0.496259       1.503807       0.117561       2.191386          -0.000006
           16              H       5.442706       2.548479      14.708497       0.111192       1.163446 0.92397620E+01  0.93678776E+02                                 1.820985                            1.770495      -0.862765       2.468318                    0.997899       3.501065       9.837569       0.474860       1.272213      -0.712678      -0.029607       0.013606       0.007224       0.033374      -0.001358      -0.003970       0.000319      -0.005615      -0.033353      -0.012174       0.003415       0.008759              1.849826       2.060891      -0.232890      -0.311862       1.596555       0.080935       1.892032          -0.000004
           17              H       8.425587       1.735895      12.945333       0.126704       1.025831 0.74575428E+01  0.73428469E+02                                 1.797539                            1.684869      -1.492452       2.174919                    0.992237       3.935074      11.796707       0.435782       1.427472      -0.675829       0.021294      -0.015528       0.019598       0.032842      -0.008495      -0.004458      -0.004181       0.003426       0.022801      -0.014156       0.004737       0.009419              1.870931       2.004083      -0.309631       0.355170       1.638285      -0.391754       1.970426          -0.000001
           18              H       4.936457       3.636092      12.654566       0.134583       1.110675 0.82936790E+01  0.81350949E+02                                 1.720327                            1.649363      -0.848804       2.489822                    0.999591       3.233207       8.760444       0.507661       1.230032      -0.723087      -0.030300       0.011128       0.012818       0.034731      -0.010728      -0.004548      -0.003933       0.007526       0.014366      -0.015454       0.005863       0.009591              1.725106       2.047425      -0.227621      -0.222823       1.465942      -0.014480       1.661953          -0.000007
           19              H       5.486819       4.201330      10.493917       0.094843       1.226559 0.86908648E+01  0.87176479E+02                                 1.896746                            1.723787      -1.060471       2.367165                    0.997382       3.656166      10.373896       0.476249       1.282141      -0.708017      -0.031770       0.026328      -0.019205       0.045512      -0.012194      -0.004095      -0.004762       0.006088      -0.004296      -0.014798       0.001507       0.013291              2.021448       2.081115      -0.372083       0.441993       1.890957      -0.574893       2.092271          -0.000002
           20              H       8.882472       2.252913      10.781591       0.101244       1.078799 0.75045863E+01  0.73364313E+02                                 1.806805                            1.650285      -1.228593       2.295206                    0.995006       3.759188      10.913290       0.460390       1.360888      -0.689948       0.040999      -0.016009      -0.014115       0.046221      -0.012144      -0.002455       0.000482       0.008925      -0.009653      -0.011456      -0.003382       0.014838              1.906902       2.436004      -0.187272      -0.547621       1.500123      -0.017521       1.784580           0.000000
           21              H       6.845921       0.257170      14.232133       0.263579       0.600377 0.41806738E+01  0.36184401E+02                                 1.349208                            1.335683      -1.330617       2.317422                    0.996429       3.216394       9.517770       0.442221       1.600265      -0.646527       0.024569      -0.013530      -0.014266       0.031468       0.001245      -0.003583       0.007659      -0.007624      -0.030453      -0.013804       0.002218       0.011586              1.375773       1.550232      -0.115916      -0.012031       1.292384       0.060131       1.284702          -0.000002
           22              H       3.554984       1.829655       9.844331       0.138393       0.916777 0.69916338E+01  0.67150153E+02                                 1.627990                            1.598804      -1.029222       2.388906                    0.997172       3.606034      10.376183       0.465152       1.371018      -0.688674       0.007866       0.008778      -0.006752       0.013583       0.000239      -0.005331      -0.005380       0.001059      -0.014289      -0.009505       0.002115       0.007390              1.649057       1.997165       0.093820      -0.251610       1.405242      -0.105782       1.544763          -0.000001
           23              H       2.353430       0.824193       9.893823       0.152264       0.855030 0.63293693E+01  0.58867345E+02                                 1.519721                            1.495156      -0.754613       2.530820                    0.999623       3.285022       9.084067       0.497220       1.324475      -0.699702      -0.011679      -0.009401      -0.004365       0.015615       0.001839       0.003353       0.001513      -0.000632      -0.017029      -0.006941       0.001223       0.005718              1.528269       1.388288       0.221953       0.106259       1.826604       0.170819       1.369915           0.000000
           24              H       2.828170       1.541232      11.203822       0.156733       0.910558 0.65637114E+01  0.62321540E+02                                 1.650383                            1.570235      -1.112791       2.359908                    0.997146       3.580257      10.388803       0.457938       1.408676      -0.681074      -0.003982       0.001037       0.014198       0.014782      -0.004409       0.002732      -0.002069      -0.008499      -0.000490      -0.006552      -0.000854       0.007407              1.705323       1.427600      -0.060495       0.213321       1.390287      -0.264848       2.298083           0.000000
           25              H       0.910304       2.564552      10.449065       0.067163       1.096396 0.86288962E+01  0.87021842E+02                                 1.798242                            1.744730      -1.115282       2.324794                    0.993341       3.982958      11.600071       0.459093       1.322917      -0.697479      -0.031628      -0.006230       0.028625       0.043111       0.002485      -0.006292       0.005094      -0.001496      -0.019215      -0.011719       0.005667       0.006052              1.847608       2.279139       0.163536      -0.327863       1.554118      -0.180598       1.709565          -0.000001
           26              H       2.289361       4.037027      11.449737       0.157625       1.121828 0.84465737E+01  0.83788962E+02                                 1.787545                            1.701816      -0.880447       2.471455                    0.999253       3.309389       9.216862       0.480202       1.285808      -0.710343      -0.004541      -0.006198       0.010955       0.013381       0.001461      -0.000703       0.002371      -0.004018      -0.006911      -0.003700      -0.000600       0.004300              1.810353       1.493164      -0.020499       0.154726       1.457341      -0.133556       2.480555          -0.000007
           27              H       1.559395       4.759424      10.266562       0.154072       1.239729 0.96406598E+01  0.99619748E+02                                 1.958622                            1.852117      -1.218779       2.310129                    0.996225       3.629109      10.581051       0.444228       1.334325      -0.698346      -0.015865       0.004976      -0.003104       0.016914      -0.004397       0.000013       0.002403       0.012477      -0.004080      -0.007777      -0.000590       0.008366              2.025680       2.157184      -0.607067       0.289244       2.250613      -0.290698       1.669244          -0.000006
           28              H       3.049785       4.300447      10.105712       0.136928       1.063335 0.81661737E+01  0.81669457E+02                                 1.813404                            1.738279      -1.220136       2.300871                    0.994115       3.771778      11.134441       0.441381       1.387560      -0.685487       0.010505      -0.003342      -0.008386       0.013851       0.000535      -0.001996       0.004834       0.007610      -0.000585      -0.007321       0.002266       0.005055              1.855014       2.386310       0.217598      -0.305138       1.546106      -0.125919       1.632626          -0.000002
           29              H       1.137171       1.981456       8.173965       0.092681       1.025744 0.82580203E+01  0.82677298E+02                                 1.745706                            1.727822      -1.170159       2.304033                    0.993563       3.948817      11.598190       0.451276       1.355668      -0.690667      -0.010284      -0.034854      -0.005985       0.036830       0.008498      -0.004183      -0.001715      -0.002311       0.008872      -0.010384       0.000757       0.009627              1.774757       1.627895       0.097850      -0.024508       2.161892       0.143022       1.534483          -0.000001
           30              H       3.465708       2.892265       5.875666       0.128818       1.176344 0.90044671E+01  0.90522572E+02                                 1.829690                            1.744552      -0.779869       2.517498                    0.999144       3.357361       9.331846       0.480691       1.267480      -0.714790       0.030670       0.012526      -0.019359       0.038371       0.004522      -0.009270       0.001089       0.011822       0.025599      -0.012669      -0.002427       0.015095              1.893067       1.994308       0.353521      -0.376876       1.912213      -0.354993       1.772682          -0.000006
           31              H       1.941708       2.534192       5.905052       0.111240       1.170948 0.93168989E+01  0.94670652E+02                                 1.829591                            1.778450      -0.877820       2.461745                    0.997646       3.512808       9.886049       0.473499       1.273044      -0.712461      -0.029510      -0.000103      -0.013980       0.032655      -0.002538       0.003686       0.008239       0.009540       0.011644      -0.012279       0.003159       0.009120              1.858761       2.070936      -0.155172       0.360465       1.756556      -0.169823       1.748793          -0.000004
           32              H       4.924588       1.413540       7.490352       0.125874       1.030672 0.74999230E+01  0.73944120E+02                                 1.802206                            1.688826      -1.499394       2.171095                    0.992174       3.945004      11.831044       0.435627       1.426081      -0.676051       0.021948       0.024458       0.004294       0.033142       0.000065       0.009115      -0.003898      -0.010506      -0.018582      -0.013942       0.003995       0.009947              1.876046       2.009895       0.464693       0.090991       2.233266       0.052349       1.384978          -0.000001
           33              H       1.435459       0.211629       5.990117       0.134801       1.109877 0.82866589E+01  0.81272173E+02                                 1.720305                            1.649357      -0.848956       2.490343                    0.999591       3.231263       8.757208       0.507297       1.231066      -0.722870      -0.030078       0.005342      -0.016200       0.034578       0.001656       0.011109      -0.002999      -0.004166      -0.022065      -0.015407       0.006278       0.009128              1.725060       2.047395      -0.079305       0.308601       1.625470      -0.077725       1.502317          -0.000007
           34              H       1.985821      -1.942166       6.580931       0.094867       1.229760 0.87227156E+01  0.87640716E+02                                 1.906179                            1.731620      -1.076634       2.360134                    0.997159       3.665590      10.434373       0.472898       1.289094      -0.706539      -0.031185      -0.030165      -0.012068       0.045034       0.002504       0.012901       0.002342       0.001318      -0.017227      -0.014828       0.001214       0.013614              2.032077       2.092030       0.573233       0.102099       2.554742       0.201688       1.449459          -0.000002
           35              H       5.381473      -0.718825       8.124473       0.100894       1.078963 0.75056356E+01  0.73378287E+02                                 1.807205                            1.650567      -1.224403       2.296599                    0.995069       3.759464      10.914927       0.460274       1.361162      -0.689902       0.041112      -0.005191       0.020596       0.046275       0.003802       0.011755      -0.000174       0.009176      -0.009350      -0.011744      -0.002935       0.014679              1.907388       2.436789      -0.380828       0.436247       1.729006      -0.114464       1.556368           0.000000
           36              H       3.344922       3.267304       8.127566       0.261061       0.602362 0.41931396E+01  0.36283081E+02                                 1.346949                            1.333445      -1.303236       2.328096                    0.996739       3.209459       9.465131       0.445143       1.590164      -0.648198       0.026554      -0.006118       0.020090       0.033855      -0.003443       0.000081       0.004632       0.013131       0.032899      -0.013725       0.001830       0.011896              1.373428       1.547544       0.047369       0.106346       1.232471      -0.026696       1.340268          -0.000002
           37              H       0.053881      -1.318887       8.959655       0.138775       0.914662 0.69728350E+01  0.66937220E+02                                 1.626941                            1.597873      -1.032801       2.388181                    0.997114       3.603117      10.371698       0.464667       1.373113      -0.688281       0.008462      -0.009925      -0.004859       0.013918      -0.004032       0.002527       0.005784       0.001172      -0.012240      -0.009304       0.002654       0.006650              1.647946       1.995500      -0.264464       0.044526       1.600522      -0.007567       1.347817          -0.000001
           38              H       9.355426      -0.773295       9.805665       0.152535       0.852311 0.63040469E+01  0.58574821E+02                                 1.516986                            1.492615      -0.756265       2.530843                    0.999654       3.278440       9.062327       0.497401       1.325280      -0.699576      -0.012339       0.001197       0.010216       0.016064       0.002299      -0.003356       0.002859       0.007442       0.005913      -0.006968       0.001232       0.005736              1.525458       1.385993      -0.018861      -0.244584       1.333994       0.111872       1.856387           0.000000
           39              H       9.830166       0.002679       8.529691       0.155323       0.911485 0.65720010E+01  0.62411378E+02                                 1.650696                            1.570632      -1.114529       2.359054                    0.997112       3.581782      10.389498       0.458202       1.407611      -0.681296      -0.004219       0.012437      -0.009020       0.015933       0.004897       0.002808       0.003201      -0.006792       0.004996      -0.006932      -0.000971       0.007903              1.705573       1.427960       0.214896      -0.054235       2.300667      -0.260503       1.388094           0.000000
           40              H       7.912300      -1.162621       8.020848       0.067916       1.097366 0.86371743E+01  0.87117887E+02                                 1.798470                            1.744792      -1.117736       2.323988                    0.993386       3.982993      11.597390       0.459434       1.321743      -0.697700      -0.031300       0.027550      -0.009661       0.042803      -0.006679       0.000605       0.001896       0.010763       0.016296      -0.011522       0.005472       0.006050              1.847909       2.280120      -0.366182       0.022336       1.827188       0.022937       1.436419          -0.000001
           41              H       9.291357      -1.032250       6.245311       0.155984       1.123526 0.84630051E+01  0.83989797E+02                                 1.789126                            1.703359      -0.883996       2.469603                    0.999251       3.313272       9.228693       0.480049       1.285639      -0.710392      -0.005249       0.013309      -0.000358       0.014311      -0.000809      -0.001132       0.001360       0.001784       0.010977      -0.003160      -0.001091       0.004251              1.811919       1.494566       0.144245      -0.059636       2.342223      -0.376600       1.598968          -0.000007
           42              H       8.561392      -2.418109       6.211285       0.151178       1.241009 0.96478908E+01  0.99643554E+02                                 1.953841                            1.847954      -1.253651       2.291663                    0.995844       3.632417      10.563868       0.446795       1.327336      -0.699752      -0.016402      -0.006077      -0.003313       0.017803       0.002235       0.003651      -0.002642       0.011872      -0.006848      -0.007512      -0.000948       0.008460              2.020534       2.151649       0.551847       0.379408       2.061115       0.395312       1.848837          -0.000005
           43              H      10.051782      -2.327921       6.689196       0.139256       1.059127 0.81306747E+01  0.81276406E+02                                 1.813143                            1.738112      -1.238397       2.293994                    0.994015       3.769918      11.148953       0.439752       1.393349      -0.684348       0.009449      -0.004551       0.007376       0.012822      -0.002390       0.000535      -0.004171       0.009098       0.003889      -0.007561       0.002209       0.005352              1.854729       2.385583      -0.372768      -0.035943       1.719992       0.025496       1.458613          -0.000002
           44              H       8.139167      -2.841367       9.663374       0.092722       1.029133 0.82931775E+01  0.83124492E+02                                 1.749798                            1.731619      -1.238659       2.279236                    0.993285       3.957602      11.633845       0.450695       1.355861      -0.690584      -0.009540       0.011836       0.032766       0.036121      -0.007938      -0.005359      -0.000672      -0.005969      -0.002126      -0.010538       0.001005       0.009533              1.779017       1.631336      -0.070490      -0.072952       1.570708       0.201228       2.135008          -0.000001
           45              H      -0.035395      -5.287157      10.023740       0.127903       1.183932 0.90777081E+01  0.91448393E+02                                 1.837568                            1.751644      -0.779342       2.517081                    0.999070       3.369565       9.377000       0.479689       1.267496      -0.714753       0.030852      -0.023288      -0.002622       0.038744      -0.010229       0.001303      -0.009170      -0.001407      -0.014823      -0.012804      -0.002886       0.015690              1.901493       2.002864      -0.506371      -0.118424       2.125192       0.239683       1.576423          -0.000006
           46              H       8.943705      -5.082671      10.319147       0.112949       1.163826 0.92474803E+01  0.93811439E+02                                 1.824262                            1.773543      -0.872285       2.465256                    0.997680       3.501669       9.854068       0.473350       1.275532      -0.711949      -0.028869      -0.012238       0.007625       0.032270       0.004020       0.000965      -0.008604       0.008724       0.008748      -0.012134       0.003599       0.008535              1.853227       2.064961       0.387706      -0.045790       1.891707       0.087813       1.603013          -0.000004
           47              H       1.423485      -3.149435      10.497010       0.125461       1.026456 0.74613413E+01  0.73465859E+02                                 1.797501                            1.684731      -1.488365       2.176737                    0.992265       3.934980      11.791514       0.436076       1.426512      -0.676029       0.021821      -0.009942      -0.022964       0.033202       0.007874      -0.004865       0.008007      -0.003136       0.004143      -0.013966       0.004264       0.009702              1.870920       2.004123      -0.152918      -0.446118       1.547944       0.339708       2.060692          -0.000001
           48              H       8.437455      -3.847722      12.288013       0.135272       1.110949 0.82957724E+01  0.81383178E+02                                 1.721423                            1.650217      -0.851890       2.489045                    0.999589       3.231467       8.758665       0.507191       1.230995      -0.722887      -0.029681      -0.017082       0.003147       0.034390       0.008854      -0.007166       0.006473       0.002910      -0.001148      -0.015055       0.005558       0.009498              1.726241       2.049269       0.307472      -0.085817       1.601366       0.092153       1.528088          -0.000007
           49              H       8.987818      -2.259164      13.857848       0.094759       1.222235 0.86558701E+01  0.86737630E+02                                 1.892392                            1.720463      -1.049198       2.372122                    0.997594       3.650794      10.353301       0.476648       1.282364      -0.707989      -0.030416       0.003948       0.032154       0.044436       0.009223      -0.009070       0.002586       0.009271       0.006219      -0.014595       0.001056       0.013539              2.016399       2.075990      -0.195835      -0.540522       1.541120       0.373044       2.432088          -0.000002
           50              H       1.880370      -1.534088      12.026632       0.101677       1.077644 0.74960620E+01  0.73266643E+02                                 1.806160                            1.649839      -1.229702       2.294830                    0.994940       3.758365      10.912986       0.460206       1.361699      -0.689784       0.040849       0.020637      -0.005039       0.046042       0.008056      -0.010052      -0.000348       0.009051      -0.008726      -0.011909      -0.003347       0.015256              1.906149       2.434699       0.567364       0.111554       1.697693       0.131871       1.586056           0.000000
           51              H      10.346919      -3.524474       8.572997       0.266415       0.595194 0.41367546E+01  0.35729999E+02                                 1.344833                            1.331459      -1.345046       2.313888                    0.996286       3.204636       9.490592       0.441271       1.607041      -0.645481       0.025064       0.018842      -0.004573       0.031688       0.001898       0.002981      -0.011897       0.000183      -0.005917      -0.013366       0.001890       0.011476              1.371228       1.544622       0.067984      -0.093844       1.334457      -0.033255       1.234604          -0.000002
           52              H       1.804433       9.440267       3.337638       0.138271       0.916269 0.69829942E+01  0.67017233E+02                                 1.624538                            1.595548      -1.025975       2.390667                    0.997322       3.598440      10.335751       0.466823       1.367128      -0.689464       0.007866      -0.000153      -0.010286       0.012950      -0.005122      -0.003051       0.000004       0.010796       0.015266      -0.010072       0.002206       0.007867              1.645485       1.992419      -0.170376      -0.206472       1.415418       0.112926       1.528618          -0.000001
           53              H       0.602878       8.980398       4.233139       0.151549       0.853608 0.63169763E+01  0.58734829E+02                                 1.519602                            1.495044      -0.767974       2.525237                    0.999536       3.283308       9.083816       0.496466       1.326874      -0.699249      -0.011611      -0.008137       0.006633       0.015653       0.004100      -0.000008      -0.004232       0.005253      -0.001936      -0.006881       0.000907       0.005974              1.528142       1.388103       0.202939      -0.139051       1.631887      -0.283173       1.564435           0.000000
           54              H       1.077618      10.473411       4.267165       0.156037       0.911938 0.65731589E+01  0.62404488E+02                                 1.648824                            1.568841      -1.102060       2.363855                    0.997281       3.577316      10.363859       0.459462       1.404155      -0.681940      -0.003921       0.012846       0.006263       0.014820      -0.000050       0.005700      -0.000546      -0.003438       0.014652      -0.006920      -0.000749       0.007669              1.703657       1.426345       0.154382       0.158874       1.839938       0.524729       1.844687           0.000000
           55              H       9.662852      10.331431       3.003565       0.068932       1.093768 0.86057894E+01  0.86747435E+02                                 1.796873                            1.743546      -1.119849       2.323482                    0.993366       3.979312      11.594015       0.458704       1.324669      -0.697113      -0.031464       0.021582       0.019214       0.042719      -0.004522      -0.005210      -0.006730       0.001406      -0.009626      -0.011597       0.005311       0.006286              1.846139       2.276944      -0.201701      -0.304929       1.513362       0.157318       1.748112          -0.000001
           56              H       0.538809      11.934277       2.228701       0.156129       1.123927 0.84658989E+01  0.84022270E+02                                 1.789272                            1.703366      -0.887299       2.467886                    0.999230       3.313511       9.228335       0.480187       1.285210      -0.710480      -0.004525       0.007255       0.011117       0.014024       0.000304      -0.002046      -0.003452      -0.001046      -0.000363      -0.003813      -0.000455       0.004268              1.812118       1.494396       0.123619       0.094939       2.111516       0.510580       1.830443          -0.000007
           57              H      10.311944      11.270815       1.011499       0.153267       1.236491 0.96067574E+01  0.99153955E+02                                 1.952774                            1.846898      -1.266709       2.288060                    0.995842       3.625818      10.555537       0.445690       1.331498      -0.698915      -0.015928      -0.000030      -0.005966       0.017009      -0.001946       0.003796       0.000389       0.007063      -0.019145      -0.007513      -0.000606       0.008119              2.019450       2.150803      -0.052828       0.667398       1.558630      -0.105823       2.348916          -0.000006
           58              H       1.299233      10.902027       1.328559       0.138932       1.062634 0.81663490E+01  0.81740080E+02                                 1.818751                            1.743164      -1.249456       2.289408                    0.993774       3.778155      11.188535       0.438550       1.395340      -0.683956       0.009376      -0.009082      -0.000615       0.013068      -0.001433      -0.001938      -0.000767       0.000620      -0.023611      -0.008255       0.002767       0.005488              1.860603       2.393911      -0.156034      -0.342833       1.506048       0.100954       1.681850          -0.000002
           59              H       9.889719       8.069589       2.370991       0.092596       1.027233 0.82753988E+01  0.82921612E+02                                 1.749590                            1.731393      -1.182211       2.298918                    0.993404       3.956651      11.638399       0.449980       1.358419      -0.690094      -0.009486      -0.022121       0.026930       0.036119       0.000860      -0.008989       0.002012      -0.003942       0.006296      -0.010135       0.001100       0.009035              1.778812       1.631162       0.028052      -0.097568       1.819523      -0.344999       1.885751          -0.000001
           60              H       1.715156       6.534608       0.433058       0.128452       1.180090 0.90416481E+01  0.90999619E+02                                 1.834360                            1.748809      -0.780688       2.516881                    0.999118       3.362779       9.355429       0.479784       1.268435      -0.714580       0.030483      -0.010522      -0.020640       0.038288      -0.006268      -0.008296       0.007594      -0.003474      -0.020225      -0.012612      -0.002836       0.015449              1.898059       1.998985      -0.150223      -0.496259       1.503806       0.117561       2.191385          -0.000006
           61              H       0.191156       6.381021       0.757851       0.111192       1.163445 0.92397574E+01  0.93678725E+02                                 1.820985                            1.770495      -0.862765       2.468318                    0.997899       3.501064       9.837568       0.474860       1.272213      -0.712677      -0.029607      -0.013606      -0.007224       0.033374       0.001358       0.003970       0.000319      -0.005615      -0.033353      -0.012174       0.003415       0.008759              1.849826       2.060891       0.232890       0.311862       1.596555       0.080935       1.892032          -0.000004
           62              H       3.174037       7.193605       2.521015       0.126704       1.025831 0.74575437E+01  0.73428478E+02                                 1.797539                            1.684869      -1.492452       2.174919                    0.992237       3.935074      11.796706       0.435783       1.427472      -0.675829       0.021294       0.015528      -0.019598       0.032842       0.008495       0.004458      -0.004181       0.003426       0.022801      -0.014156       0.004737       0.009419              1.870931       2.004083       0.309631      -0.355170       1.638285      -0.391754       1.970426          -0.000001
           63              H      10.188007       5.293408       2.811782       0.134583       1.110675 0.82936715E+01  0.81350850E+02                                 1.720326                            1.649362      -0.848804       2.489822                    0.999591       3.233206       8.760438       0.507662       1.230032      -0.723087      -0.030300      -0.011128      -0.012818       0.034731       0.010728       0.004548      -0.003932       0.007526       0.014366      -0.015454       0.005863       0.009591              1.725105       2.047423       0.227621       0.222823       1.465941      -0.014480       1.661951          -0.000007
           64              H       0.235269       4.728170       4.972431       0.094843       1.226559 0.86908648E+01  0.87176479E+02                                 1.896746                            1.723787      -1.060471       2.367165                    0.997382       3.656166      10.373896       0.476249       1.282141      -0.708017      -0.031770      -0.026328       0.019205       0.045512       0.012194       0.004095      -0.004762       0.006088      -0.004296      -0.014798       0.001507       0.013291              2.021448       2.081115       0.372083      -0.441993       1.890957      -0.574893       2.092271          -0.000002
           65              H       3.630922       6.676587       4.684757       0.101244       1.078799 0.75045863E+01  0.73364313E+02                                 1.806805                            1.650285      -1.228593       2.295206                    0.995006       3.759188      10.913290       0.460390       1.360888      -0.689948       0.040999       0.016009       0.014115       0.046221       0.012144       0.002455       0.000482       0.008925      -0.009653      -0.011456      -0.003382       0.014838              1.906902       2.436004       0.187272       0.547621       1.500123      -0.017521       1.784580           0.000000
           66              H       1.594371       8.672330       1.234215       0.263579       0.600377 0.41806772E+01  0.36184435E+02                                 1.349209                            1.335683      -1.330617       2.317421                    0.996429       3.216395       9.517772       0.442221       1.600264      -0.646527       0.024569       0.013530       0.014266       0.031468      -0.001245       0.003583       0.007659      -0.007624      -0.030453      -0.013804       0.002218       0.011586              1.375773       1.550232       0.115916       0.012031       1.292384       0.060131       1.284703          -0.000002
           67              H       8.806534       7.099845       5.622017       0.138393       0.916776 0.69916322E+01  0.67150138E+02                                 1.627990                            1.598804      -1.029222       2.388906                    0.997172       3.606034      10.376185       0.465152       1.371019      -0.688674       0.007866      -0.008778       0.006752       0.013583      -0.000239       0.005331      -0.005380       0.001059      -0.014289      -0.009505       0.002115       0.007390              1.649057       1.997165      -0.093820       0.251610       1.405243      -0.105782       1.544763          -0.000001
           68              H       7.604980       8.105307       5.572525       0.152264       0.855030 0.63293693E+01  0.58867345E+02                                 1.519721                            1.495156      -0.754612       2.530820                    0.999623       3.285022       9.084067       0.497220       1.324475      -0.699702      -0.011679       0.009401       0.004365       0.015615      -0.001839      -0.003353       0.001513      -0.000632      -0.017029      -0.006941       0.001223       0.005718              1.528269       1.388288      -0.221953      -0.106259       1.826604       0.170819       1.369915           0.000000
           69              H       8.079720       7.388268       4.262526       0.156733       0.910558 0.65637153E+01  0.62321584E+02                                 1.650383                            1.570235      -1.112791       2.359908                    0.997146       3.580258      10.388805       0.457938       1.408675      -0.681074      -0.003982      -0.001037      -0.014198       0.014782       0.004409      -0.002732      -0.002069      -0.008499      -0.000490      -0.006552      -0.000854       0.007407              1.705324       1.427600       0.060495      -0.213321       1.390287      -0.264848       2.298083           0.000000
           70              H       6.161854       6.364948       5.017283       0.067163       1.096396 0.86289007E+01  0.87021895E+02                                 1.798242                            1.744730      -1.115283       2.324794                    0.993341       3.982959      11.600073       0.459093       1.322916      -0.697479      -0.031628       0.006230      -0.028625       0.043111      -0.002485       0.006292       0.005094      -0.001496      -0.019216      -0.011719       0.005667       0.006052              1.847608       2.279140      -0.163536       0.327864       1.554119      -0.180598       1.709565          -0.000001
           71              H       7.540911       4.892473       4.016611       0.157625       1.121828 0.84465683E+01  0.83788893E+02                                 1.787545                            1.701816      -0.880447       2.471455                    0.999253       3.309388       9.216858       0.480202       1.285808      -0.710343      -0.004541       0.006198      -0.010955       0.013381      -0.001461       0.000703       0.002371      -0.004018      -0.006912      -0.003700      -0.000600       0.004300              1.810352       1.493164       0.020499      -0.154727       1.457340      -0.133556       2.480554          -0.000007
           72              H       6.810945       4.170077       5.199786       0.154073       1.239727 0.96406429E+01  0.99619531E+02                                 1.958620                            1.852116      -1.218779       2.310129                    0.996225       3.629107      10.581043       0.444228       1.334324      -0.698346      -0.015865      -0.004976       0.003104       0.016914       0.004397      -0.000013       0.002403       0.012477      -0.004080      -0.007777      -0.000590       0.008366              2.025678       2.157182       0.607066      -0.289244       2.250610      -0.290697       1.669242          -0.000006
           73              H       8.301335       4.629053       5.360636       0.136928       1.063335 0.81661739E+01  0.81669460E+02                                 1.813404                            1.738279      -1.220137       2.300871                    0.994115       3.771778      11.134441       0.441381       1.387560      -0.685487       0.010505       0.003342       0.008386       0.013851      -0.000535       0.001996       0.004834       0.007610      -0.000585      -0.007321       0.002266       0.005055              1.855014       2.386310      -0.217598       0.305138       1.546106      -0.125919       1.632626          -0.000002
           74              H       6.388721       6.948044       7.292383       0.092681       1.025743 0.82580150E+01  0.82677237E+02                                 1.745706                            1.727822      -1.170160       2.304033                    0.993563       3.948816      11.598189       0.451276       1.355669      -0.690667      -0.010284       0.034854       0.005985       0.036830      -0.008498       0.004183      -0.001715      -0.002311       0.008872      -0.010384       0.000757       0.009627              1.774757       1.627895      -0.097850       0.024508       2.161892       0.143022       1.534483          -0.000001
           75              H       8.717258       6.037235       9.590682       0.128818       1.176343 0.90044576E+01  0.90522462E+02                                 1.829690                            1.744552      -0.779869       2.517498                    0.999144       3.357359       9.331843       0.480691       1.267481      -0.714790       0.030670      -0.012526       0.019359       0.038371      -0.004522       0.009270       0.001089       0.011822       0.025599      -0.012669      -0.002427       0.015095              1.893067       1.994308      -0.353521       0.376876       1.912213      -0.354993       1.772682          -0.000006
           76              H       7.193258       6.395308       9.561296       0.111240       1.170948 0.93168987E+01  0.94670656E+02                                 1.829592                            1.778451      -0.877820       2.461745                    0.997646       3.512808       9.886052       0.473498       1.273045      -0.712461      -0.029510       0.000103       0.013980       0.032655       0.002538      -0.003686       0.008239       0.009540       0.011644      -0.012279       0.003159       0.009120              1.858762       2.070936       0.155172      -0.360465       1.756556      -0.169823       1.748793          -0.000004
           77              H      10.176138       7.515960       7.975996       0.125874       1.030671 0.74999212E+01  0.73944102E+02                                 1.802207                            1.688826      -1.499394       2.171095                    0.992174       3.945004      11.831046       0.435627       1.426081      -0.676051       0.021948      -0.024458      -0.004294       0.033142      -0.000065      -0.009115      -0.003898      -0.010506      -0.018582      -0.013942       0.003995       0.009947              1.876047       2.009895      -0.464693      -0.090991       2.233266       0.052349       1.384979          -0.000001
           78              H       6.687009       8.717871       9.476231       0.134801       1.109877 0.82866589E+01  0.81272173E+02                                 1.720305                            1.649357      -0.848956       2.490343                    0.999591       3.231263       8.757208       0.507297       1.231066      -0.722870      -0.030078      -0.005342       0.016200       0.034578      -0.001656      -0.011109      -0.002999      -0.004166      -0.022065      -0.015407       0.006278       0.009128              1.725060       2.047395       0.079305      -0.308601       1.625470      -0.077725       1.502317          -0.000007
           79              H       7.237371      10.871666       8.885417       0.094867       1.229760 0.87227164E+01  0.87640721E+02                                 1.906179                            1.731619      -1.076633       2.360134                    0.997159       3.665590      10.434371       0.472898       1.289093      -0.706539      -0.031185       0.030165       0.012068       0.045034      -0.002504      -0.012901       0.002342       0.001318      -0.017227      -0.014828       0.001214       0.013614              2.032077       2.092029      -0.573233      -0.102099       2.554742       0.201688       1.449459          -0.000002
           80              H       0.129923       9.648325       7.341875       0.100894       1.078963 0.75056356E+01  0.73378287E+02                                 1.807205                            1.650567      -1.224403       2.296599                    0.995069       3.759464      10.914927       0.460274       1.361162      -0.689902       0.041112       0.005191      -0.020596       0.046275      -0.003802      -0.011755      -0.000174       0.009176      -0.009350      -0.011744      -0.002935       0.014679              1.907388       2.436789       0.380828      -0.436247       1.729006      -0.114464       1.556368           0.000000
           81              H       8.596472       5.662196       7.338782       0.261061       0.602361 0.41931388E+01  0.36283074E+02                                 1.346949                            1.333445      -1.303236       2.328096                    0.996739       3.209459       9.465132       0.445143       1.590165      -0.648198       0.026554       0.006118      -0.020090       0.033855       0.003443      -0.000081       0.004632       0.013131       0.032899      -0.013725       0.001830       0.011896              1.373428       1.547544      -0.047369      -0.106346       1.232472      -0.026696       1.340268          -0.000002
           82              H       5.305431      10.248387       6.506693       0.138775       0.914662 0.69728290E+01  0.66937153E+02                                 1.626941                            1.597872      -1.032801       2.388181                    0.997114       3.603116      10.371697       0.464667       1.373114      -0.688281       0.008462       0.009925       0.004859       0.013918       0.004032      -0.002527       0.005784       0.001172      -0.012240      -0.009304       0.002654       0.006650              1.647946       1.995500       0.264464      -0.044526       1.600522      -0.007567       1.347817          -0.000001
           83              H       4.103876       9.702795       5.660683       0.152535       0.852311 0.63040417E+01  0.58574764E+02                                 1.516986                            1.492615      -0.756265       2.530843                    0.999654       3.278439       9.062326       0.497401       1.325281      -0.699576      -0.012339      -0.001197      -0.010216       0.016064      -0.002299       0.003356       0.002859       0.007442       0.005913      -0.006968       0.001232       0.005736              1.525458       1.385993       0.018861       0.244584       1.333994       0.111872       1.856387           0.000000
           84              H       4.578616       8.926821       6.936657       0.155323       0.911485 0.65720001E+01  0.62411370E+02                                 1.650696                            1.570633      -1.114529       2.359054                    0.997112       3.581782      10.389499       0.458202       1.407612      -0.681296      -0.004219      -0.012437       0.009020       0.015933      -0.004897      -0.002808       0.003201      -0.006792       0.004996      -0.006932      -0.000971       0.007903              1.705573       1.427960      -0.214896       0.054235       2.300667      -0.260503       1.388094           0.000000
           85              H       2.660750      10.092121       7.445500       0.067916       1.097366 0.86371725E+01  0.87117869E+02                                 1.798471                            1.744792      -1.117736       2.323988                    0.993386       3.982993      11.597392       0.459434       1.321743      -0.697700      -0.031300      -0.027550       0.009661       0.042803       0.006679      -0.000605       0.001896       0.010763       0.016296      -0.011522       0.005472       0.006050              1.847909       2.280121       0.366183      -0.022336       1.827188       0.022937       1.436419          -0.000001
           86              H       4.039807       9.961750       9.221037       0.155984       1.123525 0.84629995E+01  0.83989731E+02                                 1.789126                            1.703359      -0.883996       2.469603                    0.999251       3.313271       9.228691       0.480048       1.285639      -0.710391      -0.005249      -0.013309       0.000358       0.014311       0.000809       0.001132       0.001360       0.001784       0.010977      -0.003160      -0.001091       0.004251              1.811919       1.494566      -0.144245       0.059636       2.342222      -0.376600       1.598968          -0.000007
           87              H       3.309842      11.347609       9.255063       0.151178       1.241008 0.96478836E+01  0.99643458E+02                                 1.953840                            1.847953      -1.253650       2.291663                    0.995844       3.632416      10.563863       0.446795       1.327336      -0.699752      -0.016402       0.006077       0.003313       0.017803      -0.002235      -0.003651      -0.002642       0.011872      -0.006848      -0.007512      -0.000948       0.008460              2.020533       2.151648      -0.551847      -0.379408       2.061114       0.395311       1.848837          -0.000005
           88              H       4.800232      11.257421       8.777152       0.139256       1.059127 0.81306747E+01  0.81276405E+02                                 1.813143                            1.738112      -1.238397       2.293994                    0.994015       3.769918      11.148953       0.439752       1.393349      -0.684348       0.009449       0.004551      -0.007376       0.012822       0.002390      -0.000535      -0.004171       0.009098       0.003889      -0.007561       0.002209       0.005352              1.854729       2.385583       0.372768       0.035943       1.719992       0.025496       1.458613          -0.000002
           89              H       2.887617      11.770867       5.802974       0.092722       1.029133 0.82931775E+01  0.83124492E+02                                 1.749798                            1.731619      -1.238659       2.279236                    0.993285       3.957602      11.633845       0.450695       1.355861      -0.690584      -0.009540      -0.011836      -0.032766       0.036121       0.007938       0.005359      -0.000672      -0.005969      -0.002126      -0.010538       0.001005       0.009533              1.779017       1.631336       0.070490       0.072952       1.570708       0.201228       2.135008          -0.000001
           90              H       5.216155      14.216657       5.442608       0.127903       1.183931 0.90777024E+01  0.91448323E+02                                 1.837568                            1.751643      -0.779342       2.517081                    0.999070       3.369564       9.376997       0.479689       1.267496      -0.714753       0.030852       0.023288       0.002622       0.038744       0.010229      -0.001303      -0.009170      -0.001407      -0.014823      -0.012804      -0.002886       0.015690              1.901493       2.002864       0.506371       0.118424       2.125192       0.239683       1.576423          -0.000006
           91              H       3.692155      14.012171       5.147201       0.112949       1.163826 0.92474804E+01  0.93811437E+02                                 1.824262                            1.773543      -0.872285       2.465256                    0.997680       3.501669       9.854067       0.473350       1.275532      -0.711949      -0.028869       0.012238      -0.007625       0.032270      -0.004020      -0.000965      -0.008604       0.008724       0.008748      -0.012134       0.003599       0.008535              1.853227       2.064960      -0.387706       0.045790       1.891707       0.087813       1.603013          -0.000004
           92              H       6.675035      12.078935       4.969338       0.125461       1.026455 0.74613401E+01  0.73465844E+02                                 1.797501                            1.684731      -1.488365       2.176737                    0.992265       3.934980      11.791514       0.436076       1.426512      -0.676028       0.021821       0.009942       0.022964       0.033202      -0.007874       0.004865       0.008007      -0.003136       0.004143      -0.013966       0.004264       0.009702              1.870919       2.004123       0.152918       0.446118       1.547944       0.339708       2.060692          -0.000001
           93              H       3.185905      12.777222       3.178335       0.135272       1.110949 0.82957721E+01  0.81383172E+02                                 1.721423                            1.650217      -0.851890       2.489045                    0.999589       3.231467       8.758664       0.507192       1.230995      -0.722887      -0.029681       0.017082      -0.003147       0.034390      -0.008854       0.007166       0.006473       0.002910      -0.001148      -0.015055       0.005558       0.009498              1.726241       2.049269      -0.307472       0.085817       1.601366       0.092153       1.528087          -0.000007
           94              H       3.736268      11.188664       1.608500       0.094759       1.222234 0.86558697E+01  0.86737627E+02                                 1.892392                            1.720463      -1.049198       2.372122                    0.997594       3.650794      10.353302       0.476648       1.282364      -0.707989      -0.030416      -0.003948      -0.032154       0.044436      -0.009223       0.009070       0.002586       0.009271       0.006219      -0.014595       0.001056       0.013539              2.016400       2.075990       0.195835       0.540522       1.541120       0.373044       2.432089          -0.000002
           95              H       7.131920      10.463588       3.439716       0.101677       1.077643 0.74960604E+01  0.73266627E+02                                 1.806160                            1.649839      -1.229702       2.294829                    0.994940       3.758365      10.912988       0.460205       1.361700      -0.689784       0.040849      -0.020637       0.005039       0.046042      -0.008056       0.010052      -0.000348       0.009051      -0.008726      -0.011909      -0.003347       0.015256              1.906150       2.434699      -0.567364      -0.111554       1.697694       0.131871       1.586057           0.000000
           96              H       5.095369      12.453974       6.893351       0.266415       0.595194 0.41367546E+01  0.35729999E+02                                 1.344833                            1.331459      -1.345046       2.313888                    0.996286       3.204636       9.490592       0.441271       1.607041      -0.645481       0.025064      -0.018842       0.004573       0.031688      -0.001898      -0.002981      -0.011897       0.000183      -0.005917      -0.013366       0.001890       0.011476              1.371228       1.544622      -0.067984       0.093844       1.334457      -0.033255       1.234604          -0.000002
           97              C       6.210483      -0.771509      11.757518      -0.505410      27.388500 0.47681043E+03  0.11494396E+05                                 7.727390                            7.074309       0.140857       1.998989                    0.998127      32.700095      95.812764       0.645524       0.393599      -1.077162      -0.055466      -0.026839       0.055640       0.083022       0.005072      -0.011772      -0.026555       0.021029       0.079256      -0.035173      -0.006406       0.041579              8.297044       8.088541      -0.069195      -1.867479       6.770864       0.581240      10.031728           0.000000
           98              C       5.244198      -1.102793      12.881921       0.109134      22.899062 0.37323661E+03  0.85167558E+04                                 7.354806                            6.679067      -0.384409       1.911010                    0.998746      26.325278      76.607629       0.598877       0.448207      -1.036179       0.077575      -0.016061       0.011811       0.080096      -0.004872      -0.011507      -0.006017      -0.038165       0.024692      -0.027955       0.009376       0.018579              7.942994       7.560117      -0.440837      -1.313250       6.854251       0.377523       9.414615          -0.000000
           99              C       5.701083      -2.201122      13.754223      -0.506941      24.818835 0.42172879E+03  0.99244538E+04                                 7.243308                            6.627350       0.009234       1.960752                    0.997374      32.845612      97.154714       0.666430       0.390551      -1.072170      -0.029433       0.049644      -0.052187       0.077810       0.008767       0.003471      -0.024556      -0.002559      -0.036259      -0.030535       0.005079       0.025457              7.464905       7.304424      -0.584688      -0.178630       7.017136      -0.034938       8.073155          -0.000011
          100              C       4.899696       0.148230      13.715557      -0.078993      28.954851 0.45071176E+03  0.10740662E+05                                 8.533993                            7.288503      -0.399366       1.889490                    0.996106      28.530558      83.807903       0.581520       0.441987      -1.043731       0.098154       0.003310       0.020186       0.100263       0.012143       0.066611       0.021265       0.025687      -0.028376      -0.065354      -0.012770       0.078124              9.918080      11.646836       1.325968      -1.795949       7.852972       1.005651      10.254432          -0.000003
          101              C       6.262999       2.112720      14.430103      -0.132748      25.664324 0.37450698E+03  0.85553033E+04                                 7.715378                            6.474223      -0.223052       1.935597                    0.997246      28.603954      83.358290       0.638828       0.419707      -1.053055       0.000879      -0.096977      -0.028677       0.101132       0.003645      -0.000284       0.004037      -0.061146      -0.165717      -0.055386      -0.003165       0.058551              8.924766       6.786349       1.062821      -0.979160       7.781049      -2.180144      12.206900          -0.000008
          102              C       6.607500       2.573482      13.025758       0.165886      30.346488 0.37091637E+03  0.83444224E+04                                 8.628613                            6.517284       0.033864       2.045028                    0.999278      24.894367      69.019818       0.634012       0.429426      -1.060657      -0.003315      -0.012323       0.023521       0.026760       0.013466       0.000989       0.005742      -0.032602       0.037992      -0.027502       0.007917       0.019584             10.660696       8.915700      -0.797116      -2.025298       7.518765      -4.950676      15.547623          -0.000005
          103              C       7.799602       2.209158      12.447317      -0.185411      34.098368 0.45223408E+03  0.10808145E+05                                 9.338445                            7.238411      -0.179780       1.925792                    0.997778      30.080040      89.081360       0.589880       0.434465      -1.046075       0.006604       0.007095      -0.003841       0.010426       0.013941       0.009189       0.001686      -0.032323      -0.006453      -0.023376       0.000006       0.023370             10.990341      10.849247      -0.882966      -2.538958       6.945823      -3.900875      15.175954          -0.000005
          104              C       5.737844       3.342312      12.284920      -0.202610      31.703096 0.41729431E+03  0.96908339E+04                                 8.602847                            6.743857       0.382058       2.098995                    0.999634      29.182850      82.830121       0.645330       0.408701      -1.071368      -0.005801       0.005127      -0.015219       0.017075      -0.003492      -0.008304       0.012231       0.016174      -0.015195      -0.017970       0.000430       0.017540              9.951530       8.519829      -1.652579      -0.244735       7.520107      -4.506743      13.814655          -0.000012
          105              C       6.071842       3.669132      10.982654       0.085479      27.502836 0.33942779E+03  0.75219868E+04                                 8.011724                            6.205042       0.223308       2.084211                    0.999806      26.217683      73.844109       0.649752       0.425376      -1.055618       0.039316      -0.032618      -0.001079       0.051097       0.002374       0.014918       0.012903       0.003168      -0.075220      -0.033141       0.009868       0.023273              9.332819       8.983386      -1.418951      -0.808226       6.774570      -3.832778      12.240502          -0.000003
          106              C       8.076884       2.530620      11.154330       0.106522      28.573353 0.33831224E+03  0.75226058E+04                                 8.364319                            6.289763      -0.015568       2.017705                    0.999141      26.156933      74.816152       0.628164       0.438513      -1.043234      -0.035475       0.031426      -0.011717       0.048820       0.015261       0.009548       0.017536      -0.024793      -0.095580      -0.037345      -0.003700       0.041045             10.009945       9.699504      -1.341803      -1.848473       6.973532      -3.908502      13.356798           0.000001
          107              C       3.712846      -0.119655      14.652818       0.605678      23.393210 0.24263756E+03  0.50151778E+04                                 7.663267                            5.614804      -0.078156       2.038603                    0.999486      22.415335      63.879188       0.608184       0.487239      -1.005944      -0.051342      -0.018555       0.036406       0.065618      -0.039198      -0.000117      -0.012484      -0.129017      -0.147734      -0.054015      -0.047048       0.101063              9.545360      12.752692       1.901776      -0.305437       4.510729       0.790191      11.372661          -0.000001
          108              C       2.709485       1.638563      10.255735      -0.509156      27.431867 0.47783637E+03  0.11524631E+05                                 7.731611                            7.077422       0.140032       1.998435                    0.998163      32.737630      95.926953       0.646035       0.393099      -1.077568      -0.054215       0.061185      -0.001997       0.081773      -0.013975       0.002088      -0.008980      -0.039901      -0.113105      -0.038748      -0.005493       0.044240              8.302140       8.094975      -1.584486       0.994144       8.716922      -1.704119       8.094524           0.000000
          109              C       1.743200       2.777967       9.980434       0.115404      22.756636 0.37031781E+03  0.84370563E+04                                 7.341589                            6.667084      -0.327487       1.926296                    0.998066      26.237058      76.394384       0.597257       0.450120      -1.034650       0.076945       0.016704       0.006755       0.079027      -0.010459       0.007663       0.006801      -0.037253       0.021313      -0.027368       0.007570       0.019798              7.928571       7.547551      -0.916100       1.034219       8.433059      -1.294423       7.805104          -0.000000
          110              C       2.200084       4.082567      10.495464      -0.507501      24.813945 0.42159124E+03  0.99198699E+04                                 7.241104                            6.625449       0.013652       1.962109                    0.997341      32.837693      97.107490       0.666686       0.390454      -1.072295      -0.025967      -0.071372      -0.019547       0.078424       0.000489      -0.010984       0.022946      -0.010413      -0.058228      -0.033573       0.006219       0.027355              7.462757       7.301194       0.133853       0.598067       7.839788      -0.440552       7.247290          -0.000011
          111              C       1.398698       2.874406       8.480199      -0.085714      29.110346 0.45375478E+03  0.10830703E+05                                 8.560972                            7.310687      -0.399509       1.888595                    0.995920      28.632105      84.157036       0.580957       0.441699      -1.043966       0.099446       0.013713      -0.012326       0.101141       0.052549      -0.043440      -0.009455       0.040892       0.030527      -0.066004      -0.011339       0.077343              9.951175      11.688430      -2.230230      -0.252701       8.809331      -1.551746       9.355764          -0.000003
          112              C       2.762000       2.510975       6.421628      -0.133763      25.643584 0.37413951E+03  0.85440819E+04                                 7.707523                            6.468078      -0.221877       1.936195                    0.997288      28.591616      83.285331       0.639626       0.419322      -1.053387      -0.000452       0.024681       0.097618       0.100691      -0.001034      -0.001914       0.048679       0.028271       0.110406      -0.057630      -0.004337       0.061967              8.914555       6.782469      -1.378841      -0.427075      12.968422      -0.824945       6.992775          -0.000008
          113              C       3.106502       1.064396       6.724768       0.163782      30.415604 0.37197674E+03  0.83731274E+04                                 8.635159                            6.521842       0.040925       2.046402                    0.999275      24.933993      69.119396       0.634568       0.428801      -1.061185      -0.003950       0.028740      -0.001434       0.029046      -0.004784      -0.014456      -0.006269      -0.032765       0.042131      -0.029453       0.008655       0.020798             10.668947       8.924557      -1.358183       1.705172      17.840095      -1.001961       5.242191          -0.000005
          114              C       4.298604       0.745613       7.329502      -0.182618      34.054322 0.45145036E+03  0.10785251E+05                                 9.331922                            7.233075      -0.173135       1.927864                    0.997740      30.060061      89.018892       0.589955       0.434577      -1.045957       0.005534      -0.006553      -0.005217       0.010040       0.001433      -0.018316       0.008759      -0.019176       0.038165      -0.025813       0.001599       0.024213             10.982042      10.843956      -1.750577       2.033022      16.480922      -1.610079       5.621248          -0.000005
          115              C       2.236845       0.038397       6.429361      -0.200220      31.646342 0.41631465E+03  0.96627774E+04                                 8.595440                            6.737765       0.378313       2.098266                    0.999629      29.143612      82.706495       0.645334       0.408923      -1.071182      -0.004124      -0.015253       0.002281       0.015965      -0.004689       0.006407      -0.006177       0.026327       0.009479      -0.016922       0.000265       0.016658              9.943425       8.510670       0.614879       1.551601      16.133482      -0.471846       5.186122          -0.000012
          116              C       2.570844      -1.252809       6.797460       0.083202      27.553477 0.34016704E+03  0.75426237E+04                                 8.019706                            6.209238       0.214619       2.081323                    0.999769      26.253840      73.971730       0.649921       0.425026      -1.055814       0.037433       0.015747       0.027957       0.049303       0.013240      -0.010159       0.011511       0.039603       0.043105      -0.035017       0.011321       0.023696              9.343588       8.992648       0.014642       1.634994      14.212789      -0.449253       4.825328          -0.000003
          117              C       4.575886      -0.534877       7.697601       0.106711      28.551589 0.33798135E+03  0.75129866E+04                                 8.359393                            6.286017      -0.019237       2.017041                    0.999130      26.140253      74.743439       0.628487       0.438419      -1.043348      -0.034764      -0.026161      -0.020050       0.047906       0.003049      -0.017742       0.020192       0.036267       0.090145      -0.040607      -0.002082       0.042689             10.003999       9.694700      -0.927791       2.085480      15.135683      -0.808435       5.181615           0.000001
          118              C       0.211848       3.820040       8.243563       0.607991      23.371496 0.24235867E+03  0.50083879E+04                                 7.661381                            5.613463      -0.071195       2.040593                    0.999560      22.404342      63.858596       0.607900       0.487567      -1.005692      -0.048635       0.038416      -0.002828       0.062042       0.018327       0.032865       0.065999      -0.037678       0.125913      -0.053954      -0.045581       0.099535              9.542884      12.748851      -1.214156      -1.493814       8.970811      -3.365640       6.908988          -0.000001
          119              C       9.711481      -0.867054       8.919443      -0.509243      27.489451 0.47919488E+03  0.11564272E+05                                 7.737919                            7.084462       0.150936       2.000988                    0.998088      32.776980      96.034743       0.646200       0.392765      -1.077921      -0.053128      -0.030329      -0.049750       0.078851       0.008817       0.010814       0.035317       0.004110       0.031387      -0.034830      -0.007454       0.042284              8.308199       8.100846       1.654329       0.876522       9.734139       1.122023       7.089612           0.000000
          120              C       8.745196      -1.675174       8.070340       0.115384      22.753416 0.37010276E+03  0.84261745E+04                                 7.321858                            6.649783      -0.303125       1.933874                    0.998080      26.192056      76.095853       0.600446       0.448047      -1.036429       0.076622      -0.002073      -0.017109       0.078536       0.013827       0.002983      -0.000138      -0.028328       0.056470      -0.029371       0.010269       0.019102              7.906112       7.529929       1.346279       0.273864       9.053242       0.913750       7.135165          -0.000000
          121              C       9.202081      -1.881446       6.683009      -0.505291      24.827011 0.42193580E+03  0.99314905E+04                                 7.251575                            6.635896       0.004252       1.959281                    0.997314      32.842490      97.186336       0.664896       0.391367      -1.071509      -0.030216       0.019517       0.068194       0.077100      -0.006148       0.006411       0.003782       0.033483       0.078936      -0.031404       0.003330       0.028074              7.473216       7.310717       0.450912      -0.417722       7.788445       0.476201       7.320487          -0.000011
          122              C       8.400694      -3.022636       8.736940      -0.082965      29.014336 0.45182641E+03  0.10771504E+05                                 8.537207                            7.291302      -0.400868       1.888663                    0.995965      28.558359      83.845930       0.582280       0.441235      -1.044405       0.099504      -0.018935      -0.006474       0.101496      -0.064856      -0.023497      -0.011885       0.008396      -0.074450      -0.067214      -0.011012       0.078226              9.921715      11.651212       0.892325       2.048435      10.528456       0.537839       7.585477          -0.000003
          123              C       9.763997      -4.623695      10.080966      -0.133174      25.655079 0.37430283E+03  0.85500033E+04                                 7.713686                            6.472480      -0.232322       1.932931                    0.997254      28.607848      83.383393       0.638871       0.419710      -1.052988       0.001208       0.073877      -0.069904       0.101714      -0.003388       0.007297      -0.054335       0.019651       0.078797      -0.058018      -0.004253       0.062271              8.922455       6.787338       0.315998       1.409376       9.210198       3.005090      10.769830          -0.000008
          124              C      10.108499      -3.637878      11.182170       0.162979      30.421025 0.37201204E+03  0.83742027E+04                                 8.637070                            6.522863       0.044023       2.047170                    0.999253      24.933347      69.120976       0.634408       0.428895      -1.061117      -0.004314      -0.014743      -0.023476       0.028055      -0.007543       0.013270      -0.000234      -0.043581       0.014161      -0.030297       0.009136       0.021161             10.672374       8.922919       2.155831       0.324690       9.264655       5.961380      13.829549          -0.000005
          125              C       0.797500      -2.954772      11.155877      -0.181380      33.999563 0.45059091E+03  0.10759382E+05                                 9.323106                            7.227048      -0.176174       1.927360                    0.997748      30.022179      88.879009       0.590107       0.434681      -1.045915       0.005748      -0.000946       0.006292       0.008575      -0.012482       0.007220      -0.008604      -0.019479       0.038832      -0.022536       0.000242       0.022294             10.971459      10.830703       2.635136       0.502543       9.723893       5.503351      12.359782          -0.000005
          126              C       9.238842      -3.380709      12.218415      -0.201045      31.624787 0.41601192E+03  0.96527666E+04                                 8.584776                            6.729989       0.389961       2.101636                    0.999620      29.142514      82.656229       0.646556       0.408276      -1.071742      -0.004384       0.010895       0.011988       0.016782       0.007672       0.000604      -0.004501       0.008692      -0.043567      -0.015848      -0.000333       0.016181              9.929718       8.503493       1.038227      -1.304604       8.321356       4.966210      12.964305          -0.000012
          127              C       9.572840      -2.416323      13.152582       0.083258      27.574322 0.34053365E+03  0.75541806E+04                                 8.034493                            6.222522       0.207530       2.078892                    0.999763      26.253562      74.032362       0.647552       0.426387      -1.054775       0.036866       0.016848      -0.027529       0.048998      -0.014862      -0.007164      -0.023002       0.022110      -0.023070      -0.035324       0.012001       0.023323              9.360171       9.008823       1.416530      -0.821538       7.578594       4.298866      11.493095          -0.000003
          128              C       1.074782      -1.995743      12.080764       0.105389      28.609773 0.33885731E+03  0.75379291E+04                                 8.372717                            6.295912      -0.016994       2.017269                    0.999124      26.174777      74.888631       0.627681       0.438664      -1.043120      -0.035338      -0.005826       0.031670       0.047809      -0.017374       0.007215      -0.037545       0.005758      -0.000644      -0.040473      -0.003072       0.043545             10.020507       9.708350       2.273415      -0.238222       8.384440       4.724499      11.968731           0.000000
          129              C       7.213844      -3.700385       8.036314       0.606615      23.402010 0.24275532E+03  0.50181057E+04                                 7.663412                            5.614945      -0.060877       2.043720                    0.999515      22.423453      63.900699       0.608389       0.487027      -1.006077      -0.050119      -0.023313      -0.032434       0.064089       0.018577      -0.034543      -0.052477      -0.013286       0.195859      -0.052584      -0.047594       0.100178              9.545309      12.753596      -0.688519       1.799678      10.340396       2.575322       5.541935          -0.000001
          130              C       0.958933       9.701009       3.708830      -0.505410      27.388503 0.47681047E+03  0.11494397E+05                                 7.727391                            7.074310       0.140857       1.998989                    0.998127      32.700098      95.812778       0.645523       0.393599      -1.077162      -0.055466       0.026839      -0.055640       0.083022      -0.005072       0.011772      -0.026555       0.021029       0.079256      -0.035173      -0.006406       0.041579              8.297045       8.088542       0.069195       1.867480       6.770864       0.581240      10.031730           0.000000
          131              C      -0.007352      10.032293       2.584427       0.109134      22.899058 0.37323654E+03  0.85167540E+04                                 7.354805                            6.679066      -0.384410       1.911010                    0.998746      26.325280      76.607638       0.598877       0.448207      -1.036179       0.077575       0.016061      -0.011811       0.080096       0.004872       0.011507      -0.006017      -0.038165       0.024692      -0.027955       0.009376       0.018579              7.942994       7.560118       0.440838       1.313249       6.854249       0.377522       9.414615          -0.000000
          132              C       0.449533      11.130622       1.712125      -0.506941      24.818842 0.42172895E+03  0.99244586E+04                                 7.243310                            6.627352       0.009233       1.960752                    0.997374      32.845617      97.154735       0.666430       0.390551      -1.072170      -0.029433      -0.049645       0.052187       0.077810      -0.008767      -0.003471      -0.024556      -0.002559      -0.036259      -0.030535       0.005079       0.025457              7.464907       7.304426       0.584688       0.178630       7.017138      -0.034939       8.073157          -0.000011
          133              C      10.151246       8.781270       1.750791      -0.078993      28.954852 0.45071177E+03  0.10740662E+05                                 8.533993                            7.288503      -0.399366       1.889490                    0.996106      28.530559      83.807906       0.581520       0.441987      -1.043731       0.098154      -0.003310      -0.020186       0.100263      -0.012143      -0.066611       0.021265       0.025687      -0.028376      -0.065354      -0.012770       0.078124              9.918080      11.646836      -1.325969       1.795949       7.852972       1.005652      10.254433          -0.000002
          134              C       1.011449       6.816780       1.036245      -0.132748      25.664326 0.37450703E+03  0.85553044E+04                                 7.715378                            6.474223      -0.223052       1.935597                    0.997246      28.603954      83.358287       0.638828       0.419707      -1.053055       0.000879       0.096977       0.028677       0.101132      -0.003645       0.000284       0.004036      -0.061146      -0.165717      -0.055386      -0.003165       0.058551              8.924766       6.786349      -1.062821       0.979161       7.781049      -2.180144      12.206900          -0.000008
          135              C       1.355950       6.356018       2.440590       0.165886      30.346485 0.37091635E+03  0.83444216E+04                                 8.628612                            6.517284       0.033864       2.045028                    0.999278      24.894366      69.019809       0.634012       0.429426      -1.060657      -0.003315       0.012323      -0.023521       0.026760      -0.013466      -0.000989       0.005742      -0.032602       0.037992      -0.027502       0.007917       0.019584             10.660694       8.915699       0.797115       2.025298       7.518763      -4.950675      15.547621          -0.000005
          136              C       2.548052       6.720342       3.019031      -0.185410      34.098364 0.45223403E+03  0.10808143E+05                                 9.338443                            7.238410      -0.179780       1.925792                    0.997778      30.080038      89.081347       0.589880       0.434465      -1.046075       0.006604      -0.007095       0.003841       0.010426      -0.013941      -0.009189       0.001686      -0.032323      -0.006453      -0.023376       0.000006       0.023370             10.990339      10.849245       0.882966       2.538957       6.945822      -3.900874      15.175951          -0.000005
          137              C       0.486294       5.587188       3.181428      -0.202610      31.703089 0.41729421E+03  0.96908305E+04                                 8.602845                            6.743856       0.382059       2.098996                    0.999634      29.182846      82.830095       0.645330       0.408701      -1.071368      -0.005801      -0.005127       0.015219       0.017075       0.003492       0.008304       0.012231       0.016174      -0.015195      -0.017971       0.000430       0.017540              9.951527       8.519826       1.652578       0.244735       7.520105      -4.506742      13.814651          -0.000012
          138              C       0.820292       5.260368       4.483694       0.085479      27.502835 0.33942779E+03  0.75219865E+04                                 8.011723                            6.205042       0.223308       2.084211                    0.999806      26.217683      73.844104       0.649752       0.425376      -1.055618       0.039316       0.032618       0.001079       0.051097      -0.002374      -0.014918       0.012903       0.003168      -0.075220      -0.033141       0.009868       0.023273              9.332818       8.983385       1.418951       0.808226       6.774569      -3.832777      12.240501          -0.000003
          139              C       2.825334       6.398880       4.312018       0.106522      28.573351 0.33831222E+03  0.75226050E+04                                 8.364319                            6.289762      -0.015567       2.017705                    0.999141      26.156932      74.816144       0.628165       0.438513      -1.043234      -0.035475      -0.031426       0.011717       0.048820      -0.015261      -0.009548       0.017536      -0.024793      -0.095580      -0.037345      -0.003700       0.041045             10.009944       9.699503       1.341803       1.848472       6.973531      -3.908502      13.356797           0.000001
          140              C       8.964396       9.049155       0.813530       0.605678      23.393211 0.24263757E+03  0.50151780E+04                                 7.663267                            5.614804      -0.078156       2.038603                    0.999486      22.415335      63.879186       0.608185       0.487239      -1.005944      -0.051342       0.018555      -0.036406       0.065618       0.039198       0.000117      -0.012484      -0.129017      -0.147734      -0.054015      -0.047048       0.101063              9.545360      12.752692      -1.901776       0.305438       4.510728       0.790191      11.372661          -0.000001
          141              C       7.961035       7.290937       5.210613      -0.509156      27.431872 0.47783648E+03  0.11524635E+05                                 7.731612                            7.077423       0.140032       1.998435                    0.998163      32.737635      95.926974       0.646035       0.393099      -1.077568      -0.054215      -0.061185       0.001997       0.081773       0.013975      -0.002088      -0.008980      -0.039901      -0.113105      -0.038748      -0.005493       0.044240              8.302142       8.094976       1.584487      -0.994145       8.716923      -1.704119       8.094525           0.000001
          142              C       6.994750       6.151533       5.485914       0.115405      22.756636 0.37031781E+03  0.84370564E+04                                 7.341589                            6.667084      -0.327487       1.926296                    0.998066      26.237058      76.394383       0.597257       0.450120      -1.034650       0.076945      -0.016704      -0.006755       0.079027       0.010459      -0.007663       0.006801      -0.037253       0.021313      -0.027368       0.007570       0.019798              7.928571       7.547551       0.916100      -1.034219       8.433058      -1.294423       7.805103          -0.000000
          143              C       7.451634       4.846933       4.970884      -0.507501      24.813936 0.42159104E+03  0.99198640E+04                                 7.241103                            6.625447       0.013652       1.962109                    0.997341      32.837692      97.107487       0.666686       0.390454      -1.072295      -0.025967       0.071372       0.019547       0.078424      -0.000489       0.010984       0.022946      -0.010413      -0.058228      -0.033573       0.006218       0.027355              7.462756       7.301194      -0.133854      -0.598067       7.839784      -0.440551       7.247289          -0.000011
          144              C       6.650248       6.055094       6.986149      -0.085714      29.110349 0.45375485E+03  0.10830705E+05                                 8.560972                            7.310686      -0.399508       1.888595                    0.995920      28.632105      84.157030       0.580958       0.441699      -1.043967       0.099446      -0.013713       0.012326       0.101141      -0.052549       0.043440      -0.009455       0.040892       0.030527      -0.066004      -0.011339       0.077343              9.951174      11.688429       2.230229       0.252701       8.809330      -1.551746       9.355763          -0.000003
          145              C       8.013550       6.418525       9.044720      -0.133763      25.643585 0.37413953E+03  0.85440826E+04                                 7.707523                            6.468078      -0.221877       1.936195                    0.997288      28.591616      83.285333       0.639626       0.419322      -1.053387      -0.000452      -0.024681      -0.097618       0.100691       0.001034       0.001913       0.048679       0.028271       0.110406      -0.057630      -0.004337       0.061967              8.914555       6.782469       1.378842       0.427074      12.968422      -0.824945       6.992775          -0.000008
          146              C       8.358052       7.865104       8.741580       0.163782      30.415606 0.37197676E+03  0.83731279E+04                                 8.635159                            6.521842       0.040925       2.046402                    0.999275      24.933994      69.119398       0.634568       0.428801      -1.061185      -0.003950      -0.028740       0.001434       0.029046       0.004784       0.014456      -0.006269      -0.032765       0.042131      -0.029453       0.008655       0.020798             10.668947       8.924557       1.358184      -1.705172      17.840095      -1.001961       5.242191          -0.000005
          147              C       9.550154       8.183887       8.136846      -0.182618      34.054327 0.45145045E+03  0.10785254E+05                                 9.331923                            7.233075      -0.173135       1.927864                    0.997740      30.060064      89.018904       0.589955       0.434577      -1.045957       0.005534       0.006553       0.005217       0.010040      -0.001433       0.018316       0.008759      -0.019176       0.038165      -0.025813       0.001599       0.024213             10.982044      10.843957       1.750578      -2.033022      16.480924      -1.610079       5.621249          -0.000005
          148              C       7.488395       8.891103       9.036987      -0.200220      31.646338 0.41631459E+03  0.96627756E+04                                 8.595439                            6.737764       0.378313       2.098266                    0.999629      29.143610      82.706485       0.645334       0.408923      -1.071182      -0.004124       0.015253      -0.002281       0.015965       0.004689      -0.006407      -0.006177       0.026327       0.009479      -0.016922       0.000265       0.016658              9.943423       8.510669      -0.614879      -1.551601      16.133479      -0.471846       5.186122          -0.000012
          149              C       7.822394      10.182309       8.668888       0.083202      27.553474 0.34016700E+03  0.75426225E+04                                 8.019705                            6.209238       0.214619       2.081323                    0.999769      26.253838      73.971722       0.649920       0.425026      -1.055813       0.037433      -0.015746      -0.027957       0.049302      -0.013239       0.010159       0.011511       0.039603       0.043105      -0.035017       0.011321       0.023696              9.343588       8.992648      -0.014642      -1.634994      14.212788      -0.449253       4.825327          -0.000003
          150              C       9.827436       9.464377       7.768747       0.106711      28.551588 0.33798132E+03  0.75129860E+04                                 8.359393                            6.286017      -0.019237       2.017041                    0.999130      26.140252      74.743437       0.628487       0.438419      -1.043348      -0.034764       0.026161       0.020050       0.047906      -0.003049       0.017742       0.020192       0.036267       0.090145      -0.040607      -0.002082       0.042689             10.003999       9.694700       0.927791      -2.085480      15.135683      -0.808435       5.181615           0.000001
          151              C       5.463398       5.109460       7.222785       0.607991      23.371497 0.24235868E+03  0.50083881E+04                                 7.661381                            5.613463      -0.071195       2.040594                    0.999560      22.404342      63.858593       0.607900       0.487567      -1.005692      -0.048635      -0.038416       0.002828       0.062042      -0.018327      -0.032865       0.065999      -0.037678       0.125913      -0.053954      -0.045581       0.099535              9.542883      12.748851       1.214156       1.493814       8.970811      -3.365640       6.908988          -0.000001
          152              C       4.459931       9.796554       6.546905      -0.509243      27.489452 0.47919492E+03  0.11564274E+05                                 7.737918                            7.084461       0.150935       2.000988                    0.998088      32.776979      96.034739       0.646200       0.392765      -1.077921      -0.053128       0.030329       0.049750       0.078851      -0.008817      -0.010814       0.035317       0.004110       0.031387      -0.034830      -0.007454       0.042284              8.308199       8.100846      -1.654329      -0.876522       9.734139       1.122023       7.089612           0.000001
          153              C       3.493646      10.604674       7.396008       0.115384      22.753417 0.37010277E+03  0.84261745E+04                                 7.321857                            6.649782      -0.303125       1.933874                    0.998080      26.192055      76.095845       0.600446       0.448047      -1.036430       0.076622       0.002073       0.017109       0.078536      -0.013827      -0.002983      -0.000138      -0.028328       0.056470      -0.029370       0.010269       0.019102              7.906111       7.529929      -1.346279      -0.273864       9.053241       0.913749       7.135164          -0.000000
          154              C       3.950531      10.810946       8.783339      -0.505291      24.827013 0.42193587E+03  0.99314926E+04                                 7.251576                            6.635897       0.004252       1.959281                    0.997314      32.842491      97.186339       0.664896       0.391367      -1.071509      -0.030216      -0.019517      -0.068194       0.077100       0.006148      -0.006411       0.003782       0.033483       0.078936      -0.031404       0.003330       0.028074              7.473217       7.310718      -0.450911       0.417722       7.788446       0.476200       7.320488          -0.000011
          155              C       3.149144      11.952136       6.729408      -0.082965      29.014335 0.45182639E+03  0.10771504E+05                                 8.537207                            7.291302      -0.400868       1.888663                    0.995965      28.558358      83.845927       0.582280       0.441235      -1.044405       0.099504       0.018935       0.006474       0.101496       0.064856       0.023497      -0.011885       0.008396      -0.074450      -0.067214      -0.011012       0.078226              9.921715      11.651212      -0.892325      -2.048435      10.528456       0.537839       7.585477          -0.000003
          156              C       4.512447      13.553195       5.385382      -0.133174      25.655079 0.37430283E+03  0.85500033E+04                                 7.713686                            6.472480      -0.232322       1.932931                    0.997254      28.607847      83.383392       0.638871       0.419710      -1.052988       0.001208      -0.073877       0.069904       0.101714       0.003388      -0.007297      -0.054335       0.019651       0.078797      -0.058018      -0.004253       0.062271              8.922456       6.787338      -0.315999      -1.409376       9.210198       3.005090      10.769831          -0.000008
          157              C       4.856949      12.567378       4.284178       0.162979      30.421025 0.37201203E+03  0.83742025E+04                                 8.637069                            6.522863       0.044023       2.047170                    0.999253      24.933347      69.120972       0.634408       0.428895      -1.061117      -0.004314       0.014743       0.023476       0.028055       0.007543      -0.013270      -0.000234      -0.043581       0.014161      -0.030297       0.009135       0.021161             10.672374       8.922918      -2.155831      -0.324691       9.264654       5.961379      13.829548          -0.000005
          158              C       6.049050      11.884272       4.310471      -0.181380      33.999565 0.45059094E+03  0.10759383E+05                                 9.323106                            7.227048      -0.176174       1.927360                    0.997748      30.022180      88.879012       0.590107       0.434681      -1.045915       0.005748       0.000946      -0.006292       0.008575       0.012482      -0.007220      -0.008604      -0.019479       0.038832      -0.022536       0.000242       0.022294             10.971460      10.830703      -2.635136      -0.502544       9.723893       5.503351      12.359783          -0.000005
          159              C       3.987292      12.310209       3.247933      -0.201045      31.624786 0.41601189E+03  0.96527657E+04                                 8.584776                            6.729988       0.389962       2.101637                    0.999620      29.142513      82.656224       0.646556       0.408276      -1.071742      -0.004384      -0.010895      -0.011987       0.016782      -0.007672      -0.000604      -0.004501       0.008692      -0.043567      -0.015848      -0.000333       0.016181              9.929718       8.503493      -1.038227       1.304604       8.321356       4.966210      12.964305          -0.000012
          160              C       4.321290      11.345823       2.313766       0.083258      27.574323 0.34053367E+03  0.75541812E+04                                 8.034493                            6.222522       0.207530       2.078892                    0.999763      26.253563      74.032366       0.647552       0.426387      -1.054775       0.036866      -0.016848       0.027529       0.048998       0.014862       0.007164      -0.023002       0.022110      -0.023070      -0.035324       0.012001       0.023323              9.360171       9.008823      -1.416530       0.821538       7.578594       4.298867      11.493096          -0.000003
          161              C       6.326332      10.925243       3.385584       0.105389      28.609774 0.33885733E+03  0.75379297E+04                                 8.372717                            6.295912      -0.016994       2.017269                    0.999124      26.174778      74.888633       0.627681       0.438664      -1.043120      -0.035338       0.005826      -0.031670       0.047809       0.017374      -0.007215      -0.037545       0.005758      -0.000644      -0.040473      -0.003072       0.043545             10.020507       9.708350      -2.273416       0.238222       8.384440       4.724499      11.968731           0.000001
          162              C       1.962294      12.629885       7.430034       0.606615      23.402008 0.24275529E+03  0.50181052E+04                                 7.663412                            5.614944      -0.060877       2.043720                    0.999515      22.423452      63.900697       0.608389       0.487028      -1.006077      -0.050119       0.023313       0.032434       0.064089      -0.018577       0.034543      -0.052477      -0.013286       0.195859      -0.052584      -0.047594       0.100178              9.545309      12.753596       0.688519      -1.799678      10.340396       2.575322       5.541935          -0.000001
          163             Br       5.986662       6.931167       2.026865      -0.514388     209.679664 0.73050187E+04  0.32073916E+06                                22.478740                           21.998506       1.878495       2.090389                    0.999759     104.674730     315.901386       0.561538       0.248426      -1.312725       0.012108      -0.144245       0.088001       0.169403       0.025109       0.033936      -0.165559      -0.144244       0.053730      -0.151658      -0.056019       0.207677             23.365499      21.486701       0.258013       0.350449      20.405330      -8.333440      28.204465           0.000002
          164             Br       2.485664       7.219233       8.450349      -0.514124     209.618290 0.73022615E+04  0.32058693E+06                                22.474178                           21.994284       1.875521       2.089701                    0.999757     104.661050     315.841802       0.561596       0.248424      -1.312731       0.011751       0.147848       0.080552       0.168777       0.017484      -0.039014       0.102869      -0.254646      -0.274999      -0.152479      -0.055993       0.208473             23.360463      21.485188       0.174914      -0.399036      33.460557       0.789672      15.135643           0.000002
          165             Br       9.487660      12.638100       4.989135      -0.514520     209.694761 0.73054563E+04  0.32076304E+06                                22.480035                           21.999160       1.878999       2.090543                    0.999742     104.673487     315.899473       0.561530       0.248425      -1.312726       0.011827      -0.003815      -0.169159       0.169615      -0.042525       0.004104       0.063809       0.033121       0.586041      -0.152282      -0.055765       0.208046             23.367697      21.488064      -0.431650       0.048057      19.038505       7.546742      29.576520           0.000002
          166             Br       0.735112       1.998333      13.439483      -0.514388     209.679695 0.73050201E+04  0.32073924E+06                                22.478742                           21.998509       1.878495       2.090389                    0.999759     104.674733     315.901406       0.561538       0.248426      -1.312725       0.012108       0.144245      -0.088002       0.169403      -0.025109      -0.033936      -0.165559      -0.144244       0.053730      -0.151658      -0.056020       0.207677             23.365501      21.486704      -0.258013      -0.350449      20.405332      -8.333442      28.204468           0.000002
          167             Br       7.737214       1.710267       7.015999      -0.514124     209.618240 0.73022592E+04  0.32058680E+06                                22.474174                           21.994280       1.875522       2.089701                    0.999757     104.661043     315.841763       0.561596       0.248424      -1.312731       0.011751      -0.147848      -0.080552       0.168777      -0.017483       0.039014       0.102869      -0.254646      -0.274998      -0.152479      -0.055993       0.208473             23.360458      21.485184      -0.174913       0.399036      33.460549       0.789673      15.135640           0.000002
          168             Br       4.236110      -3.708600      10.477213      -0.514520     209.694774 0.73054568E+04  0.32076306E+06                                22.480036                           21.999160       1.878999       2.090543                    0.999742     104.673491     315.899487       0.561530       0.248425      -1.312726       0.011827       0.003815       0.169159       0.169615       0.042525      -0.004104       0.063809       0.033121       0.586042      -0.152282      -0.055765       0.208047             23.367698      21.488065       0.431650      -0.048057      19.038506       7.546743      29.576522           0.000002
          169              N       6.090748       0.658104      14.546100      -0.332448      31.350850 0.53646505E+03  0.13253592E+05                                 8.871428                            7.893506      -0.704131       1.798266                    0.996801      29.851913      87.128206       0.569225       0.435542      -1.055441      -0.062695       0.089157      -0.093498       0.143602       0.035033       0.037291       0.038383      -0.052798      -0.306147      -0.116484       0.009025       0.107458              9.957547      10.428036       2.285163       1.042524       9.364057      -0.289897      10.080546          -0.000003
          170              N       7.214579       3.245873      10.391839      -0.208401      36.146648 0.50274026E+03  0.12020413E+05                                 9.104801                            7.234846       0.004594       2.040610                    0.998055      27.153156      73.873378       0.656121       0.390433      -1.102737      -0.022446      -0.033042       0.125355       0.131566      -0.027765       0.015853       0.007710       0.057405      -0.150708      -0.055595      -0.010676       0.066270             10.669766      11.166092      -2.033410      -0.956723       8.080359      -4.191289      12.762848          -0.000000
          171              N       2.589749       3.338740       7.623363      -0.327861      31.275835 0.53481874E+03  0.13202288E+05                                 8.858288                            7.882605      -0.701422       1.799836                    0.996639      29.801871      86.936771       0.569507       0.435677      -1.055398      -0.062743      -0.126123      -0.027811       0.143587       0.017012      -0.050089       0.058065       0.115657       0.194598      -0.117222       0.009991       0.107231              9.941613      10.410546      -0.237396      -2.495236      10.134731      -0.163348       9.279562          -0.000003
          172              N       3.713581      -1.552840       7.459420      -0.208617      36.129457 0.50250034E+03  0.12010289E+05                                 9.091487                            7.225039       0.026704       2.047293                    0.998039      27.154046      73.802989       0.657830       0.389561      -1.103625      -0.023210       0.126192      -0.034589       0.132889       0.027077       0.017289       0.017270       0.102048      -0.023340      -0.057326      -0.010253       0.067579             10.652646      11.154644       0.191077       2.238020      15.189144       0.069790       5.614151          -0.000000
          173              N       9.591746      -3.996844       8.763233      -0.336774      31.476653 0.53912282E+03  0.13331734E+05                                 8.880089                            7.900933      -0.692110       1.801429                    0.996526      29.898900      87.221019       0.570436       0.434211      -1.056565      -0.065607       0.037345       0.123587       0.144820      -0.054960       0.013103      -0.096300       0.044607      -0.004227      -0.116329       0.005101       0.111228              9.967598      10.437395      -2.049798       1.460730       9.659294       0.456823       9.806104          -0.000003
          174              N       0.212478      -1.693033      13.081437      -0.207272      36.102238 0.50202581E+03  0.11997591E+05                                 9.091432                            7.224905       0.015952       2.044459                    0.998030      27.139114      73.787927       0.657307       0.389915      -1.103238      -0.024360      -0.093209      -0.091405       0.132801       0.003613      -0.031504      -0.024272       0.088205      -0.070168      -0.055661      -0.012499       0.068159             10.652808      11.151124       1.842506      -1.281485       7.949668       4.113823      12.857632          -0.000000
          175              N       0.839198       8.271396       0.920248      -0.332448      31.350849 0.53646501E+03  0.13253591E+05                                 8.871428                            7.893506      -0.704131       1.798266                    0.996801      29.851913      87.128207       0.569225       0.435542      -1.055441      -0.062695      -0.089157       0.093498       0.143602      -0.035033      -0.037291       0.038383      -0.052798      -0.306147      -0.116484       0.009026       0.107458              9.957546      10.428036      -2.285162      -1.042524       9.364057      -0.289897      10.080546          -0.000003
          176              N       1.963029       5.683627       5.074509      -0.208401      36.146650 0.50274029E+03  0.12020414E+05                                 9.104801                            7.234846       0.004593       2.040610                    0.998055      27.153157      73.873379       0.656121       0.390433      -1.102737      -0.022446       0.033042      -0.125355       0.131566       0.027765      -0.015853       0.007710       0.057405      -0.150708      -0.055595      -0.010676       0.066271             10.669766      11.166092       2.033411       0.956723       8.080359      -4.191289      12.762847          -0.000000
          177              N       7.841299       5.590760       7.842985      -0.327861      31.275836 0.53481876E+03  0.13202288E+05                                 8.858288                            7.882604      -0.701422       1.799836                    0.996639      29.801871      86.936769       0.569507       0.435676      -1.055398      -0.062743       0.126123       0.027811       0.143587      -0.017012       0.050089       0.058065       0.115657       0.194598      -0.117222       0.009991       0.107232              9.941613      10.410546       0.237396       2.495235      10.134730      -0.163348       9.279562          -0.000003
          178              N       8.965131      10.482340       8.006928      -0.208617      36.129455 0.50250031E+03  0.12010288E+05                                 9.091487                            7.225039       0.026704       2.047293                    0.998039      27.154045      73.802985       0.657830       0.389561      -1.103625      -0.023210      -0.126192       0.034589       0.132889      -0.027077      -0.017289       0.017270       0.102048      -0.023340      -0.057326      -0.010253       0.067579             10.652646      11.154643      -0.191077      -2.238020      15.189144       0.069790       5.614150          -0.000000
          179              N       4.340196      12.926344       6.703115      -0.336774      31.476651 0.53912279E+03  0.13331733E+05                                 8.880089                            7.900933      -0.692110       1.801429                    0.996526      29.898899      87.221016       0.570436       0.434211      -1.056565      -0.065607      -0.037345      -0.123587       0.144820       0.054960      -0.013103      -0.096301       0.044607      -0.004227      -0.116329       0.005101       0.111228              9.967597      10.437394       2.049798      -1.460729       9.659294       0.456823       9.806104          -0.000003
          180              N       5.464028      10.622533       2.384911      -0.207272      36.102240 0.50202584E+03  0.11997592E+05                                 9.091433                            7.224906       0.015952       2.044459                    0.998030      27.139115      73.787931       0.657307       0.389915      -1.103238      -0.024360       0.093209       0.091405       0.132801      -0.003613       0.031504      -0.024272       0.088205      -0.070168      -0.055661      -0.012499       0.068159             10.652809      11.151125      -1.842506       1.281485       7.949668       4.113823      12.857633          -0.000000
          181              O       2.677240      -0.492015      14.075923      -0.564884      46.810011 0.61486115E+03  0.15320623E+05                                10.474051                            7.770317       0.017251       2.055598                    0.995134      28.179866      75.982889       0.667537       0.368241      -1.129172       0.000119       0.006513       0.026749       0.027531      -0.006264       0.045534       0.011832       0.016994      -0.161862      -0.074961       0.020342       0.054619             13.238500      23.112693       3.438841       3.538898       6.570889       1.442236      10.031917          -0.000002
          182              O       3.823128       8.999150       0.405218      -0.555465      39.484131 0.58165556E+03  0.14239130E+05                                 9.203228                            7.472667       0.298821       2.159081                    0.993568      27.412193      72.356400       0.694979       0.360012      -1.139903       0.000435      -0.009909      -0.014836       0.017846      -0.009100       0.040540       0.010846      -0.054717       0.066472      -0.060946       0.017249       0.043697             11.110424      10.756434       1.300748       1.212626       5.733635       1.684132      16.841203          -0.000002
          183              O       9.679342       3.506615       8.854484      -0.565057      46.822053 0.61504813E+03  0.15325989E+05                                10.474248                            7.770144       0.007969       2.052740                    0.994905      28.185748      75.993079       0.667738       0.368112      -1.129305       0.000140       0.020134      -0.019191       0.027815       0.043446      -0.016855       0.024314       0.081390       0.036146      -0.075226       0.020773       0.054453             13.239049      23.116125       1.345457      -4.747964       7.916769      -2.218816       8.684253          -0.000002
          184              O       0.322130       4.780854       7.470246      -0.555233      39.458552 0.58119067E+03  0.14224467E+05                                 9.198247                            7.468681       0.309096       2.162070                    0.993523      27.404284      72.319897       0.695326       0.359915      -1.140015       0.000357      -0.008265       0.016477       0.018437       0.040325      -0.012563      -0.008369      -0.051038       0.084854      -0.062410       0.017644       0.044767             11.104391      10.747235       0.399122      -1.730801      12.601470      -5.649792       9.964468          -0.000002
          185              O       6.178239      -3.014599       8.002288      -0.565217      46.833514 0.61514338E+03  0.15329776E+05                                10.478400                            7.772827       0.010888       2.053793                    0.994980      28.184960      76.007750       0.667319       0.368309      -1.129093       0.000373      -0.026295      -0.008473       0.027629      -0.035798      -0.029095      -0.036697       0.059415      -0.028950      -0.074299       0.020213       0.054086             13.244963      23.125275      -4.788318       1.209704      10.420042       0.777586       6.189572          -0.000001
          186              O       7.324127      13.008496       7.590884      -0.555750      39.514022 0.58220953E+03  0.14256568E+05                                 9.208917                            7.477168       0.303181       2.159887                    0.993537      27.422262      72.400849       0.694615       0.360103      -1.139793      -0.000006       0.019242      -0.000361       0.019245      -0.030690      -0.027073      -0.003278      -0.071349       0.027290      -0.061611       0.017639       0.043972             11.117429      10.764319      -1.703941       0.520104      15.532324       3.969171       7.055642          -0.000002
          187              O       7.928790       9.421515       1.390425      -0.564884      46.810011 0.61486115E+03  0.15320623E+05                                10.474051                            7.770317       0.017251       2.055598                    0.995134      28.179866      75.982889       0.667537       0.368241      -1.129172       0.000119      -0.006513      -0.026749       0.027531       0.006264      -0.045534       0.011832       0.016994      -0.161862      -0.074961       0.020342       0.054619             13.238500      23.112694      -3.438841      -3.538898       6.570889       1.442236      10.031917          -0.000002
          188              O       9.074678      -0.069650      15.061130      -0.555465      39.484123 0.58165541E+03  0.14239125E+05                                 9.203227                            7.472666       0.298820       2.159081                    0.993568      27.412189      72.356389       0.694979       0.360012      -1.139903       0.000435       0.009909       0.014836       0.017846       0.009100      -0.040540       0.010846      -0.054717       0.066473      -0.060946       0.017249       0.043697             11.110423      10.756433      -1.300748      -1.212626       5.733635       1.684132      16.841201          -0.000002
          189              O       4.427792       5.422885       6.611864      -0.565057      46.822053 0.61504812E+03  0.15325988E+05                                10.474247                            7.770144       0.007970       2.052740                    0.994905      28.185748      75.993078       0.667738       0.368112      -1.129305       0.000140      -0.020134       0.019191       0.027815      -0.043446       0.016855       0.024314       0.081390       0.036146      -0.075226       0.020773       0.054453             13.239049      23.116124      -1.345457       4.747964       7.916769      -2.218816       8.684253          -0.000002
          190              O       5.573680       4.148646       7.996102      -0.555233      39.458545 0.58119054E+03  0.14224463E+05                                 9.198246                            7.468680       0.309096       2.162070                    0.993523      27.404281      72.319887       0.695326       0.359915      -1.140015       0.000357       0.008265      -0.016477       0.018437      -0.040325       0.012563      -0.008369      -0.051038       0.084854      -0.062410       0.017644       0.044767             11.104390      10.747233      -0.399122       1.730801      12.601469      -5.649791       9.964467          -0.000002
          191              O       0.926689      11.944099       7.464060      -0.565217      46.833517 0.61514343E+03  0.15329778E+05                                10.478400                            7.772827       0.010888       2.053793                    0.994980      28.184961      76.007753       0.667319       0.368309      -1.129093       0.000373       0.026295       0.008473       0.027629       0.035798       0.029095      -0.036697       0.059415      -0.028950      -0.074299       0.020213       0.054086             13.244964      23.125276       4.788318      -1.209704      10.420042       0.777586       6.189572          -0.000001
          192              O       2.072577      -4.078996       7.875464      -0.555750      39.514021 0.58220951E+03  0.14256567E+05                                 9.208917                            7.477168       0.303181       2.159887                    0.993537      27.422261      72.400847       0.694615       0.360103      -1.139793      -0.000006      -0.019242       0.000361       0.019245       0.030690       0.027073      -0.003278      -0.071349       0.027290      -0.061611       0.017639       0.043972             11.117429      10.764319       1.703941      -0.520104      15.532325       3.969171       7.055642          -0.000002

******************************************************
Auxiliary information for the entire system
The total spin magnetic moment of the unit cell is   -0.000558
The total net atomic charge of the unit cell is   -0.000006
Accuracy of reproducing the electrostatic potential in the unit cell:
  The inner radius (bohr) =    5.0000
  The outer radius (bohr) =   12.0000
  Valid grid points have density less than (e/(bohr^3)) =    0.0001
  The number of valid grid points were=       208220
  The rms potential error without charges in kcal/mol is=      4.10609
  The rms potential error with partial charges in kcal/mol is=      0.59158
  The RRMSE value at monopole order=      0.14407
  The rms potential error with partial charges and cloud penetration in kcal/mol is=      0.58963
  The RRMSE value at monopole order with cloud penetration is=      0.14360
  The rms potential error with partial charges and atomic dipoles in kcal/mol is=      0.24102
  The RRMSE value at dipole order=      0.05870
  The rms potential error with partial charges, atomic dipoles and cloud penetration in kcal/mol is=      0.23808
  The RRMSE value at dipole order with cloud penetration=      0.05798

******************************************************
The electron densities and ab initio electrostatic potential were computed in VASP using the PBE functional and
projector augmented wave method. See the main text of the journal article for a description of computational details.
The atomic charges, dipoles, and quadrupoles were computed with the DDEC6 method as described in
(a) T. A. Manz and N. Gabaldon Limas, RSC Adv. 6 (2016) 47771-47801 DOI: 10.1039/c6ra04656h
(b) N. Gabaldon Limas and T. A. Manz, RSC Adv. 8 (2018) 2678-2707 DOI: 10.1039/c7ra11829e.
For each atom in the material, the electron cloud parameters were fit to the spherically averaged atom-in-material
electron density using radial positions for which this density was between 10^-4 and 10^-2 electrons per cubic bohr.
The polarizabilities, dispersion coefficients, and quantum Drude oscillator (QDO) parameters were fit using the MCLF method.
The magnetic structure of the system was optimized in VASP from the default ferromagnetic initial guess using spin polarization.
The atomic spin moments (ASMs) were computed on this optimized magnetic structure using the DDEC6 partition as inputs
to the method of T. A. Manz and D. S. Sholl, J. Chem. Theory Comput. 7 (2011) 4146-4164 DOI: 10.1021/ct200539n.
The RMSE and RRMSE were computed using a uniform grid with Ewald summation.
