# Supplementary material for: A collection of forcefield precursors for metal–organic frameworks
Source: RSC Adv. 2019 Nov 13;9(63):36492–507. doi: 10.1039/c9ra07327b (PMC9075174; doi:10.1039/c9ra07327b)
Supplement: RA-009-C9RA07327B-s4356 [file RA-009-C9RA07327B-s4356.xyz]

  145
jmolscript: load "" {1 1 1} spacegroup "x,y,z" unitcell [{     12.108000     0.000000     0.000000 }, {      2.288666    12.913761     0.000000 }, {      5.329982     3.276059    13.114101 }]
Cu     4.719880     4.438076     3.797450     0.804168
Cu    15.006768    11.751744     9.316651     0.803674
Cu     6.054000     0.000000     0.000000     0.904281
H     10.504566     3.683322    10.934537     0.390159
H      8.671475     1.517771     0.911430     0.116947
H     13.108971     5.939911     3.441140     0.403282
H      8.221793     3.440810     7.896000     0.133745
H      7.477602     7.918194    12.125298     0.133960
H     13.685892     4.339607     3.894888     0.089394
H      4.043076     1.503837     4.898117     0.119359
H      5.533441     7.416484     3.231314     0.119231
H      7.797659     4.287453     2.957230     0.119640
H     11.640759     1.369206     4.452237     0.142718
H     11.494361     2.695876     5.281048     0.130697
H     17.028216     5.057602    12.605274     0.126728
H     16.436983     6.358894    11.957437     0.139269
H      9.750274     6.781279     1.495008     0.131306
H     10.105656     6.830092     3.024112     0.129597
H     14.242860     7.567248    12.565932     0.173976
H      9.130686     5.719733     0.062948     0.164326
H     15.545357     8.374431    12.230211     0.171385
H     13.164281     3.605013    10.440136     0.113654
H     10.636265     5.916076     4.612229     0.170380
H      9.801872     4.698614     5.140728     0.189314
H     11.363040     4.697181     5.279737     0.166218
H     12.203106     0.663360     2.732979     0.170990
H     11.470439     0.450149     1.362555     0.167999
H      0.775731     1.128255     1.399275     0.176909
H      9.222082    12.506498     2.179564     0.390152
H     11.055173    14.672049    12.202671     0.116909
H      6.617677    10.249909     9.672961     0.403289
H     11.504855    12.749010     5.218101     0.133723
H     12.249046     8.271626     0.988803     0.133956
H      6.040756    11.850213     9.219213     0.089379
H     15.683572    14.685983     8.215984     0.119343
H     14.193207     8.773336     9.882787     0.119196
H     11.928989    11.902367    10.156871     0.119538
H      8.085889    14.820614     8.661864     0.142701
H      8.232287    13.493944     7.833053     0.130663
H      2.698432    11.132218     0.508827     0.126735
H      3.289665     9.830926     1.156664     0.139266
H      9.976374     9.408541    11.619093     0.131279
H      9.620992     9.359728    10.089989     0.129585
H      5.483788     8.622572     0.548169     0.173960
H     10.595962    10.470087    13.051153     0.164329
H      4.181291     7.815389     0.883890     0.171362
H      6.562367    12.584807     2.673965     0.113643
H      9.090383    10.273744     8.501872     0.170387
H      9.924776    11.491206     7.973373     0.189268
H      8.363608    11.492639     7.834364     0.166214
H      5.234876     2.612699    10.381122     0.171005
H      8.256209    15.739671    11.751546     0.167986
H     18.950917    15.061565    11.714826     0.176919
C      8.711235     1.344251    -0.001836     0.093839
C      7.516720     1.293531     3.918756     0.569709
C     13.576677     6.808899     1.321770    -0.090854
C      7.776341     2.593023     6.127039    -0.043064
C      8.094704     1.500885     5.312260    -0.019696
C      8.418369     2.710024     7.354781    -0.138945
C      7.071178     8.652727    12.524884    -0.123479
C      2.086224     5.703055     0.733341    -0.038571
C     13.868966     7.290496     2.738355     0.618101
C     14.040423     3.524217     4.166219     0.082503
C      3.255346     1.964293     4.715962     0.160274
C      6.277344     6.876060     3.093879     0.150968
C      7.489295     5.164436     2.951066     0.097379
C      3.121546     4.887090     1.459862     0.553442
C      6.749164     3.610126     5.731124     0.562843
C     11.874695     2.310192     4.476892    -0.175045
C     10.881887     3.046498     0.874711    -0.042283
C     10.245858     4.938750     2.243560    -0.068275
C     10.260092     4.287214     0.997590     0.110590
C     11.304622     3.013600     3.248625    -0.056048
C     11.391871     2.394115     2.000687     0.108999
C     16.282089     5.677519    12.629797    -0.160319
C     10.743839     4.302004     3.390257     0.075266
C      9.643292     6.319163     2.340474    -0.169679
C     14.896029     8.182324    12.910701    -0.526746
C     13.614693     3.986547    11.159444     0.145217
C     10.625557     4.962352     4.724748    -0.515177
C     12.047264     1.034048     1.861153    -0.519724
C      5.685431    11.569510     0.001836     0.093832
C     12.209928    14.896289     9.195345     0.569738
C      6.149971     9.380921    11.792331    -0.090827
C     11.950307    13.596797     6.987062    -0.042937
C     11.631944    14.688935     7.801841    -0.019846
C     11.308279    13.479796     5.759320    -0.138487
C     12.655470     7.537093     0.589217    -0.123501
C     17.640424    10.486765    12.380760    -0.038506
C      5.857682     8.899324    10.375746     0.618108
C      5.686225    12.665603     8.947882     0.082458
C     16.471302    14.225527     8.398139     0.160260
C     13.449304     9.313760    10.020222     0.150992
C     12.237353    11.025384    10.163035     0.097259
C     16.605102    11.302730    11.654239     0.553420
C     12.977484    12.579694     7.382977     0.562884
C      7.851953    13.879628     8.637209    -0.175059
C      8.844761    13.143322    12.239390    -0.042308
C      9.480790    11.251070    10.870541    -0.068255
C      9.466556    11.902606    12.116511     0.110564
C      8.422026    13.176220     9.865476    -0.056034
C      8.334777    13.795705    11.113414     0.108986
C      3.444559    10.512301     0.484304    -0.160319
C      8.982809    11.887816     9.723844     0.075242
C     10.083356     9.870657    10.773627    -0.169679
C      4.830619     8.007496     0.203400    -0.526751
C      6.111955    12.203273     1.954657     0.145208
C      9.101091    11.227468     8.389353    -0.515168
C      7.679384    15.155772    11.252948    -0.519718
N      6.247338     5.536035     3.219118    -0.291014
N      3.225017     3.250182     4.280443    -0.299990
N     13.110957     4.002068    12.419840    -0.253663
N     13.337252     2.458811     4.498530     0.196679
N     15.042498     4.959479    12.317944     0.181991
N      8.223149     6.225102     2.673703     0.195466
N      7.453961     7.345779     2.759600    -0.264963
N      2.074652     1.442009     4.852742    -0.250215
N     14.785211     4.553071    11.043122    -0.243479
N     13.479310    10.653785     9.894983    -0.291126
N     16.501631    12.939638     8.833658    -0.300028
N      6.615691    12.187752     0.694261    -0.253682
N      6.389396    13.731009     8.615571     0.196641
N      4.684150    11.230341     0.796157     0.182001
N     11.503499     9.964718    10.440398     0.195459
N     12.272687     8.844041    10.354501    -0.265199
N     17.651996    14.747811     8.261359    -0.250377
N      4.941437    11.636749     2.070979    -0.243488
O      3.582226     5.382534     2.519875    -0.568518
O     10.412213     4.134347    11.613586    -0.778550
O      5.917362     3.255341     4.829923    -0.542626
O      7.870270     2.049592     3.009817    -0.528684
O     13.354918     6.681617     3.691095    -0.467415
O      6.747219     4.705093     6.302899    -0.547899
O      9.041123    13.221457     3.794696    -0.485979
O     14.548903     8.339355     2.837105    -0.488318
O      3.457143     3.776908     1.001393    -0.551267
O     16.144422    10.807286    10.594226    -0.568620
O      9.314435    12.055473     1.500515    -0.778524
O     13.809286    12.934479     8.284178    -0.543232
O     11.856378    14.140228    10.104284    -0.527445
O      6.371730     9.508203     9.423006    -0.467415
O     12.979429    11.484727     6.811202    -0.547447
O     10.685525     2.968363     9.319405    -0.486270
O      5.177745     7.850465    10.276996    -0.488325
O     16.269505    12.412912    12.112708    -0.551352

The following XYZ coordinates are in angstroms. Other properties are in atomic units.
The sperically averaged electron density of each atom fit to a function of the form exp(a - br)
eigen_1, eigen_2 and eigen_3 are the three eigenvalues of traceless quadrupole moment tensor
  atom number  atomic symbol              X              Y              Z     net charge C6 coefficient C8 coefficient C10 coefficient fluctuating dipole atomic polarizability isotropic forcefield polarizability              a              b squared Pearson coefficient          <r^3>          <r^4>         wp_QDO          m_QDO          q_QDO       dipole_x       dipole_y       dipole_z         dipole            Qxy            Qxz            Qyz     Q(x^2-y^2)  Q(3z^2 - R^2)        eigen_1        eigen_2        eigen_3 static polarizability      alpha(xx)      alpha(xy)      alpha(xz)      alpha(yy)      alpha(yz)      alpha(zz) atomic spin moment
            1             Cu       4.719880       4.438076       3.797450       0.804168      66.471657 0.91819094E+03  0.24414389E+05                                14.290326                           10.513501       1.104892       2.269522                    0.996228      41.660006     103.405254       0.510270       0.451433      -1.111656       0.002319      -0.005288      -0.014472       0.015581      -0.073796       0.036394      -0.018409      -0.071746      -0.088126      -0.078032      -0.027892       0.105924             18.296354      26.276265       2.781662       4.052523      13.292918      -6.047829      15.319878          -0.676551
            2             Cu      15.006768      11.751744       9.316651       0.803674      66.517556 0.91885670E+03  0.24436945E+05                                14.297419                           10.517847       1.104259       2.269173                    0.996226      41.671073     103.448893       0.510117       0.451479      -1.111608      -0.002350       0.005330       0.014513       0.015638      -0.073775       0.036447      -0.018527      -0.071689      -0.088312      -0.077989      -0.027994       0.105983             18.306353      26.291629       2.783456       4.055023      13.299631      -6.051328      15.327798           0.786152
            3             Cu       6.054000       0.000000       0.000000       0.904281      50.146438 0.81662114E+03  0.20974209E+05                                11.678524                            9.787555       1.453979       2.400147                    0.998375      39.574616      94.872107       0.542103       0.439905      -1.124861       0.000005       0.000008       0.000008       0.000012      -0.061638       0.038940      -0.020349      -0.046315       0.002839      -0.072946      -0.011232       0.084178             13.261825      20.026226       4.367340      -0.702733       9.218019      -2.113338      10.541230           0.002696
            4              H      10.504566       3.683322      10.934537       0.390159       0.428430 0.25482988E+01  0.19514887E+02                                 1.069862                            1.036347      -1.463679       2.317452                    0.998104       2.595329       7.256121       0.506057       1.580488      -0.647660      -0.006226       0.002436      -0.018546       0.019715      -0.004192       0.005149      -0.004478       0.001557      -0.008907      -0.006711      -0.002775       0.009486              1.086757       0.955302       0.022171       0.012929       1.037131       0.214205       1.267838           0.000595
            5              H       8.671475       1.517771       0.911430       0.116947       1.093635 0.78155367E+01  0.77219043E+02                                 1.808266                            1.673905      -1.518519       2.151395                    0.993705       3.909686      11.427703       0.461112       1.344417      -0.691734      -0.006629       0.004650       0.046921       0.047615      -0.000068       0.005707       0.000721      -0.000798       0.020113      -0.006300      -0.002949       0.009249              1.856807       1.507283       0.082382      -0.082162       1.477875       0.286921       2.585263          -0.000023
            6              H      13.108971       5.939911       3.441140       0.403282       0.391762 0.22304718E+01  0.16513009E+02                                 1.018743                            0.977293      -1.361975       2.399634                    0.999656       2.357827       6.470727       0.515220       1.605773      -0.645427      -0.005907      -0.021380      -0.000498       0.022187       0.003284      -0.003747      -0.000139      -0.013435      -0.004091      -0.008616       0.000348       0.008268              1.040551       0.956558       0.141407      -0.020385       1.291187      -0.058338       0.873908           0.000009
            7              H       8.221793       3.440810       7.896000       0.133745       1.081954 0.82170095E+01  0.80686968E+02                                 1.706334                            1.652236      -1.085939       2.378955                    0.997661       3.324266       9.113144       0.500674       1.245839      -0.718326      -0.006145       0.033665       0.025008       0.042385      -0.002614      -0.001162       0.012332      -0.009147       0.024996      -0.010214      -0.007344       0.017558              1.714782       1.505324      -0.138065      -0.032131       1.800679       0.276969       1.838343          -0.000180
            8              H       7.477602       7.918194      12.125298       0.133960       1.025153 0.78344844E+01  0.76236190E+02                                 1.664344                            1.629255      -0.970487       2.433813                    0.998665       3.303164       9.098584       0.495400       1.270571      -0.712772       0.016592      -0.036227      -0.018172       0.043794      -0.005768      -0.005521       0.012793      -0.007314       0.009990      -0.010210      -0.007968       0.018178              1.655824       1.596126      -0.228405      -0.083063       1.846110       0.157092       1.525234           0.000036
            9              H      13.685892       4.339607       3.894888       0.089394       1.148739 0.81323149E+01  0.81438140E+02                                 1.900796                            1.730947      -1.433413       2.186446                    0.992467       4.042993      12.035261       0.442698       1.381608      -0.684608      -0.009844       0.040777      -0.011052       0.043380      -0.007495      -0.001889      -0.004615      -0.005990      -0.022725      -0.010630      -0.001635       0.012265              1.974424       1.789326      -0.408439       0.150147       2.563099      -0.503287       1.570847           0.000091
           10              H       4.043076       1.503837       4.898117       0.119359       1.146771 0.78091981E+01  0.76528620E+02                                 1.848595                            1.664919      -0.994244       2.424532                    0.998168       3.442173       9.762778       0.469545       1.331102      -0.699004       0.044663      -0.028001       0.011656       0.053988      -0.006628       0.005044      -0.012368      -0.007846      -0.036652      -0.017929      -0.001456       0.019385              1.952344       2.554313      -0.493269       0.291530       1.699162      -0.148648       1.603556          -0.000004
           11              H       5.533441       7.416484       3.231314       0.119231       1.229100 0.85121878E+01  0.84593612E+02                                 1.895895                            1.711323      -0.842446       2.500561                    0.999308       3.315947       9.240055       0.477700       1.290192      -0.709821      -0.042512       0.032701       0.009305       0.054436      -0.006431      -0.007922       0.000051      -0.007162      -0.044726      -0.017973       0.002555       0.015418              1.983160       2.442599      -0.661990      -0.041513       1.983162       0.021667       1.523719           0.000013
           12              H       7.797659       4.287453       2.957230       0.119640       1.032622 0.74122934E+01  0.72593027E+02                                 1.775972                            1.658392      -1.371068       2.223431                    0.995018       3.873596      11.437162       0.449481       1.391403      -0.682780       0.007307      -0.045406       0.000864       0.045998      -0.001701      -0.001297       0.002099      -0.000420      -0.007318      -0.003428      -0.000448       0.003876              1.818245       1.654825      -0.361413      -0.038404       2.415612      -0.140030       1.384298           0.000286
           13              H      11.640759       1.369206       4.452237       0.142718       0.986591 0.75525396E+01  0.73779316E+02                                 1.708601                            1.660960      -1.030964       2.409549                    0.996518       3.498618      10.076441       0.457729       1.369798      -0.690424      -0.016593      -0.035248      -0.002404       0.039033       0.008905       0.005870       0.001122      -0.014948      -0.029012      -0.013552      -0.003386       0.016938              1.727727       1.564144       0.221056      -0.083093       1.997600      -0.028239       1.621436          -0.000112
           14              H      11.494361       2.695876       5.281048       0.130697       0.987922 0.73989862E+01  0.71713205E+02                                 1.689972                            1.627841      -0.933248       2.446258                    0.997487       3.484964       9.909060       0.470540       1.343022      -0.695735      -0.020468       0.012755       0.026608       0.035911      -0.004803       0.001150       0.005635       0.012383       0.023608      -0.013309       0.003813       0.009496              1.730502       1.639386      -0.140470      -0.332847       1.534113       0.109335       2.018006           0.000037
           15              H      17.028216       5.057602      12.605274       0.126728       1.005030 0.74083070E+01  0.71407299E+02                                 1.675504                            1.602145      -0.754089       2.526099                    0.999384       3.378121       9.397471       0.489065       1.299320      -0.705627       0.030601      -0.012570      -0.000463       0.033086      -0.001804      -0.001196       0.004356       0.011825      -0.018583      -0.009177      -0.000334       0.009511              1.714312       1.825867      -0.448543      -0.007766       1.878525       0.062186       1.438545          -0.000003
           16              H      16.436983       6.358894      11.957437       0.139269       0.997085 0.73481133E+01  0.71762984E+02                                 1.751044                            1.658549      -1.257303       2.290733                    0.994592       3.729892      10.974838       0.446755       1.403821      -0.681694       0.007855       0.023932      -0.020905       0.032733      -0.001582       0.004081      -0.001776       0.006451       0.000101      -0.004031      -0.002515       0.006546              1.802719       1.499474       0.170131      -0.160004       2.161395      -0.422949       1.747287           0.000016
           17              H       9.750274       6.781279       1.495008       0.131306       1.033404 0.78173539E+01  0.76806263E+02                                 1.741157                            1.673396      -0.974927       2.427240                    0.997031       3.523660      10.082792       0.464088       1.343287      -0.695800       0.008914       0.018888      -0.031520       0.037812       0.000450      -0.001939      -0.009399      -0.002122       0.017320      -0.008286      -0.004039       0.012324              1.765189       1.533656       0.098332      -0.175492       1.664657      -0.321964       2.097253          -0.000047
           18              H      10.105656       6.830092       3.024112       0.129597       1.127980 0.87935988E+01  0.87896406E+02                                 1.775366                            1.721759      -0.766692       2.522684                    0.999292       3.358591       9.313988       0.484722       1.264181      -0.715127       0.018637       0.021303       0.021437       0.035506       0.008454       0.001473       0.009916      -0.003189      -0.001243      -0.011831      -0.002431       0.014262              1.782515       1.780741       0.191666       0.288287       1.716921       0.193691       1.849883          -0.000045
           19              H      14.242860       7.567248      12.565932       0.173976       0.934805 0.71035797E+01  0.68242756E+02                                 1.642545                            1.607758      -0.969478       2.445345                    0.998414       3.334256       9.479626       0.467231       1.364568      -0.692053      -0.011175      -0.011919      -0.004830       0.017038       0.006614      -0.000907       0.003254       0.001733       0.003843      -0.008294       0.001792       0.006502              1.644238       1.714781       0.290883       0.232105       1.786655       0.128870       1.431276           0.000000
           20              H       9.130686       5.719733       0.062948       0.164326       0.884991 0.65451951E+01  0.61598022E+02                                 1.581477                            1.541215      -0.890921       2.478852                    0.998887       3.296642       9.273522       0.478219       1.360928      -0.692590      -0.006607       0.014567       0.006120       0.017126      -0.006147      -0.000350      -0.001456      -0.008825      -0.013516      -0.005992      -0.003917       0.009910              1.587055       1.460834      -0.314440      -0.056195       1.820320       0.151697       1.480011          -0.000002
           21              H      15.545357       8.374431      12.230211       0.171385       0.868054 0.63962439E+01  0.60930117E+02                                 1.654771                            1.593489      -1.431356       2.220402                    0.993401       3.751621      11.255851       0.431912       1.488690      -0.665229       0.012229       0.003504      -0.010066       0.016222       0.000545      -0.001236      -0.001947       0.000091       0.002495      -0.001935      -0.000857       0.002792              1.683190       1.777391       0.164086      -0.418655       1.496886      -0.252328       1.775294           0.000006
           22              H      13.164281       3.605013      10.440136       0.113654       1.226011 0.82760659E+01  0.82525390E+02                                 1.951652                            1.726299      -1.086483       2.378344                    0.996762       3.579122      10.335863       0.454887       1.350328      -0.694514      -0.025856      -0.016984      -0.042711       0.052738       0.006687       0.000527       0.002524       0.003399       0.047881      -0.014971      -0.001302       0.016272              2.083833       1.979213       0.360442       0.578785       1.843185       0.629493       2.429101          -0.000074
           23              H      10.636265       5.916076       4.612229       0.170380       0.909690 0.64968115E+01  0.59671791E+02                                 1.477236                            1.430336      -0.848572       2.498760                    0.999562       2.978260       7.690156       0.564716       1.180883      -0.733927      -0.002246       0.016767       0.000078       0.016917      -0.001492       0.000211       0.003659      -0.015767       0.003494      -0.008639      -0.000460       0.009099              1.483972       1.241336      -0.007200       0.024601       1.881768      -0.127434       1.328812           0.000006
           24              H       9.801872       4.698614       5.140728       0.189314       0.857529 0.61176286E+01  0.56655931E+02                                 1.555663                            1.495207      -0.903805       2.490429                    0.998809       3.171262       8.872930       0.482607       1.370410      -0.690827      -0.014538      -0.004526       0.006777       0.016666       0.002144      -0.001304       0.004285       0.001401       0.001998      -0.005591       0.001366       0.004225              1.583989       1.929932       0.194510      -0.375475       1.315526      -0.146039       1.506510          -0.000030
           25              H      11.363040       4.697181       5.279737       0.166218       0.977113 0.70774929E+01  0.66840053E+02                                 1.594759                            1.529802      -0.748920       2.543517                    0.999892       3.086157       8.252024       0.523030       1.240001      -0.720369       0.011284      -0.004486       0.010430       0.016007      -0.004026       0.005494       0.003640       0.004867       0.007126      -0.009094       0.001760       0.007334              1.616545       1.806209      -0.205085       0.326640       1.430750      -0.125004       1.612675          -0.000011
           26              H      12.203106       0.663360       2.732979       0.170990       1.005954 0.75805053E+01  0.73886277E+02                                 1.711918                            1.649903      -1.139081       2.365726                    0.996611       3.382576       9.631000       0.466649       1.346635      -0.695576      -0.002029      -0.005252       0.016584       0.017513       0.006281      -0.003681      -0.003899      -0.006919       0.006899      -0.008479      -0.001258       0.009737              1.722054       1.399187      -0.112091       0.131727       1.550003      -0.109513       2.216972          -0.000012
           27              H      11.470439       0.450149       1.362555       0.167999       0.929148 0.67610060E+01  0.63594866E+02                                 1.583904                            1.527345      -0.805052       2.517881                    0.999565       3.166600       8.657286       0.503270       1.293880      -0.707484      -0.014659      -0.008163      -0.002887       0.017025       0.004349       0.002165       0.000461      -0.000740      -0.010922      -0.004702      -0.001810       0.006511              1.606526       1.531478       0.192128       0.253609       1.715242       0.333730       1.572859           0.000006
           28              H       0.775731       1.128255       1.399275       0.176909       0.885495 0.66451695E+01  0.62598460E+02                                 1.567923                            1.542365      -0.809915       2.523098                    0.999447       3.208411       8.946308       0.484339       1.342454      -0.696935       0.016134       0.007184      -0.006183       0.018712       0.003732      -0.007892      -0.001616       0.008454      -0.008859      -0.007690      -0.003828       0.011518              1.571556       1.884972      -0.077625      -0.287732       1.372545       0.056055       1.457151           0.000005
           29              H       9.222082      12.506498       2.179564       0.390152       0.428423 0.25482751E+01  0.19514843E+02                                 1.069895                            1.036378      -1.463592       2.317503                    0.998104       2.595395       7.256553       0.506018       1.580599      -0.647643       0.006224      -0.002423       0.018538       0.019704      -0.004201       0.005142      -0.004471       0.001553      -0.008953      -0.006710      -0.002776       0.009486              1.086791       0.955332       0.022172       0.012932       1.037163       0.214214       1.267877           0.000602
           30              H      11.055173      14.672049      12.202671       0.116909       1.093749 0.78164969E+01  0.77229874E+02                                 1.808292                            1.673932      -1.518464       2.151388                    0.993708       3.909711      11.427378       0.461146       1.344296      -0.691758       0.006634      -0.004646      -0.046911       0.047605      -0.000076       0.005695       0.000719      -0.000771       0.020072      -0.006278      -0.002953       0.009232              1.856831       1.507302       0.082385      -0.082152       1.477900       0.286931       2.585289          -0.000025
           31              H       6.617677      10.249909       9.672961       0.403289       0.391747 0.22303608E+01  0.16511987E+02                                 1.018719                            0.977271      -1.361969       2.399644                    0.999656       2.357769       6.470536       0.515223       1.605781      -0.645426       0.005905       0.021381       0.000499       0.022187       0.003286      -0.003746      -0.000137      -0.013431      -0.004088      -0.008615       0.000348       0.008267              1.040526       0.956539       0.141400      -0.020385       1.291151      -0.058336       0.873889          -0.000009
           32              H      11.504855      12.749010       5.218101       0.133723       1.081986 0.82171917E+01  0.80689030E+02                                 1.706365                            1.652255      -1.085716       2.379071                    0.997662       3.324169       9.112829       0.500671       1.245840      -0.718328       0.006153      -0.033652      -0.025028       0.042388      -0.002609      -0.001178       0.012320      -0.009172       0.025042      -0.010205      -0.007354       0.017559              1.714811       1.505323      -0.138080      -0.032152       1.800737       0.277023       1.838374          -0.000208
           33              H      12.249046       8.271626       0.988803       0.133956       1.025244 0.78353992E+01  0.76247452E+02                                 1.664448                            1.629354      -0.970639       2.433730                    0.998664       3.303349       9.099287       0.495383       1.270577      -0.712769      -0.016590       0.036225       0.018168       0.043790      -0.005764      -0.005521       0.012795      -0.007312       0.009998      -0.010211      -0.007967       0.018179              1.655927       1.596223      -0.228428      -0.083067       1.846230       0.157107       1.525328          -0.000017
           34              H       6.040756      11.850213       9.219213       0.089379       1.148782 0.81327275E+01  0.81443426E+02                                 1.900851                            1.730998      -1.433389       2.186446                    0.992466       4.043133      12.035821       0.442688       1.381619      -0.684606       0.009834      -0.040775       0.011055       0.043376      -0.007494      -0.001889      -0.004615      -0.005988      -0.022746      -0.010633      -0.001633       0.012266              1.974481       1.789390      -0.408451       0.150150       2.563166      -0.503300       1.570886          -0.000077
           35              H      15.683572      14.685983       8.215984       0.119343       1.146745 0.78089368E+01  0.76524671E+02                                 1.848495                            1.664836      -0.994108       2.424577                    0.998171       3.442070       9.762086       0.469585       1.331013      -0.699022      -0.044666       0.027997      -0.011645       0.053985      -0.006635       0.005040      -0.012367      -0.007867      -0.036674      -0.017931      -0.001464       0.019395              1.952231       2.554154      -0.493229       0.291503       1.699070      -0.148633       1.603469          -0.000034
           36              H      14.193207       8.773336       9.882787       0.119196       1.229245 0.85134099E+01  0.84608994E+02                                 1.896050                            1.711451      -0.842422       2.500545                    0.999308       3.316248       9.241142       0.477679       1.290199      -0.709818       0.042514      -0.032689      -0.009303       0.054429      -0.006429      -0.007923       0.000048      -0.007155      -0.044734      -0.017976       0.002560       0.015416              1.983329       2.442828      -0.662069      -0.041519       1.983330       0.021670       1.523828           0.000019
           37              H      11.928989      11.902367      10.156871       0.119538       1.033121 0.74166437E+01  0.72644860E+02                                 1.776366                            1.658737      -1.371249       2.223233                    0.995018       3.874504      11.439836       0.449500       1.391166      -0.682823      -0.007280       0.045361      -0.000857       0.045949      -0.001688      -0.001297       0.002103      -0.000395      -0.007320      -0.003434      -0.000431       0.003865              1.818656       1.655200      -0.361538      -0.038421       2.416205      -0.140078       1.384564           0.000207
           38              H       8.085889      14.820614       8.661864       0.142701       0.986710 0.75537503E+01  0.73794558E+02                                 1.708770                            1.661116      -1.031201       2.409421                    0.996515       3.498997      10.077970       0.457695       1.369836      -0.690415       0.016584       0.035250       0.002404       0.039030       0.008905       0.005869       0.001122      -0.014956      -0.028997      -0.013549      -0.003389       0.016939              1.727902       1.564301       0.221090      -0.083107       1.997810      -0.028241       1.621595           0.000165
           39              H       8.232287      13.493944       7.833053       0.130663       0.988114 0.74008646E+01  0.71736479E+02                                 1.690227                            1.628074      -0.933493       2.446116                    0.997483       3.485495       9.911153       0.470491       1.343065      -0.695724       0.020459      -0.012756      -0.026604       0.035904      -0.004804       0.001150       0.005635       0.012373       0.023603      -0.013306       0.003810       0.009495              1.730772       1.639645      -0.140504      -0.332928       1.534331       0.109353       2.018340          -0.000005
           40              H       2.698432      11.132218       0.508827       0.126735       1.005007 0.74081001E+01  0.71404845E+02                                 1.675483                            1.602127      -0.754092       2.526103                    0.999384       3.378076       9.397332       0.489065       1.299326      -0.705626      -0.030604       0.012569       0.000461       0.033088      -0.001803      -0.001196       0.004356       0.011825      -0.018587      -0.009178      -0.000333       0.009511              1.714291       1.825844      -0.448533      -0.007766       1.878499       0.062185       1.438530          -0.000005
           41              H       3.289665       9.830926       1.156664       0.139266       0.997082 0.73480962E+01  0.71762759E+02                                 1.751040                            1.658546      -1.257273       2.290746                    0.994592       3.729884      10.974802       0.446756       1.403821      -0.681694      -0.007858      -0.023933       0.020902       0.032733      -0.001580       0.004080      -0.001776       0.006452       0.000098      -0.004031      -0.002513       0.006545              1.802713       1.499473       0.170131      -0.160004       2.161385      -0.422942       1.747282           0.000019
           42              H       9.976374       9.408541      11.619093       0.131279       1.033463 0.78179190E+01  0.76813124E+02                                 1.741213                            1.673447      -0.974895       2.427237                    0.997031       3.523816      10.083290       0.464085       1.343272      -0.695802      -0.008905      -0.018889       0.031514       0.037805       0.000449      -0.001938      -0.009398      -0.002125       0.017317      -0.008283      -0.004040       0.012323              1.765248       1.533712       0.098339      -0.175508       1.664706      -0.321974       2.097326           0.000058
           43              H       9.620992       9.359728      10.089989       0.129585       1.128042 0.87942592E+01  0.87905042E+02                                 1.775462                            1.721847      -0.766736       2.522658                    0.999291       3.358745       9.314656       0.484697       1.264216      -0.715119      -0.018629      -0.021304      -0.021439       0.035504       0.008453       0.001474       0.009915      -0.003191      -0.001236      -0.011829      -0.002431       0.014260              1.782615       1.780854       0.191683       0.288312       1.717012       0.193702       1.849979           0.000057
           44              H       5.483788       8.622572       0.548169       0.173960       0.934866 0.71041589E+01  0.68249501E+02                                 1.642594                            1.607804      -0.969484       2.445327                    0.998414       3.334352       9.479885       0.467234       1.364536      -0.692059       0.011174       0.011921       0.004823       0.017036       0.006614      -0.000908       0.003255       0.001736       0.003837      -0.008295       0.001793       0.006502              1.644287       1.714836       0.290898       0.232116       1.786710       0.128878       1.431316           0.000000
           45              H      10.595962      10.470087      13.051153       0.164329       0.884993 0.65452170E+01  0.61598315E+02                                 1.581483                            1.541219      -0.890976       2.478826                    0.998887       3.296656       9.273585       0.478217       1.360931      -0.692589       0.006609      -0.014566      -0.006130       0.017130      -0.006148      -0.000353      -0.001455      -0.008823      -0.013522      -0.005994      -0.003916       0.009910              1.587061       1.460839      -0.314440      -0.056199       1.820323       0.151702       1.480020           0.000004
           46              H       4.181291       7.815389       0.883890       0.171362       0.868116 0.63967977E+01  0.60936495E+02                                 1.654823                            1.593536      -1.431296       2.220410                    0.993401       3.751747      11.256200       0.431916       1.488649      -0.665236      -0.012233      -0.003501       0.010060       0.016221       0.000546      -0.001237      -0.001948       0.000091       0.002491      -0.001936      -0.000856       0.002792              1.683244       1.777452       0.164098      -0.418677       1.496930      -0.252340       1.775351           0.000002
           47              H       6.562367      12.584807       2.673965       0.113643       1.226145 0.82771535E+01  0.82539290E+02                                 1.951816                            1.726428      -1.086615       2.378272                    0.996760       3.579395      10.336983       0.454861       1.350353      -0.694508       0.025857       0.016984       0.042704       0.052732       0.006694       0.000519       0.002524       0.003398       0.047846      -0.014972      -0.001288       0.016260              2.084020       1.979392       0.360495       0.578862       1.843341       0.629577       2.429329          -0.000059
           48              H       9.090383      10.273744       8.501872       0.170387       0.909676 0.64967284E+01  0.59671223E+02                                 1.477266                            1.430363      -0.848560       2.498778                    0.999562       2.978260       7.690331       0.564686       1.180943      -0.733913       0.002246      -0.016771      -0.000075       0.016920      -0.001492       0.000211       0.003661      -0.015766       0.003487      -0.008638      -0.000463       0.009101              1.484004       1.241362      -0.007202       0.024604       1.881809      -0.127446       1.328840          -0.000002
           49              H       9.924776      11.491206       7.973373       0.189268       0.857702 0.61191842E+01  0.56673829E+02                                 1.555852                            1.495379      -0.903835       2.490369                    0.998809       3.171636       8.874193       0.482588       1.370377      -0.690832       0.014531       0.004518      -0.006769       0.016654       0.002142      -0.001302       0.004288       0.001399       0.001991      -0.005590       0.001364       0.004226              1.584187       1.930204       0.194541      -0.375545       1.315665      -0.146062       1.506691          -0.000031
           50              H       8.363608      11.492639       7.834364       0.166214       0.977218 0.70785172E+01  0.66852855E+02                                 1.594944                            1.529969      -0.748998       2.543482                    0.999892       3.086381       8.253102       0.522967       1.240093      -0.720348      -0.011291       0.004486      -0.010425       0.016009      -0.004026       0.005494       0.003641       0.004867       0.007113      -0.009094       0.001762       0.007332              1.616738       1.806444      -0.205123       0.326700       1.430906      -0.125022       1.612862          -0.000017
           51              H       5.234876       2.612699      10.381122       0.171005       1.005912 0.75801263E+01  0.73882063E+02                                 1.711910                            1.649894      -1.139092       2.365734                    0.996611       3.382544       9.631047       0.466634       1.346688      -0.695566       0.002024       0.005251      -0.016587       0.017515       0.006281      -0.003680      -0.003899      -0.006920       0.006899      -0.008479      -0.001258       0.009737              1.722046       1.399180      -0.112090       0.131728       1.549993      -0.109505       2.216965           0.000007
           52              H       8.256209      15.739671      11.751546       0.167986       0.929202 0.67614980E+01  0.63600586E+02                                 1.583956                            1.527392      -0.805057       2.517864                    0.999565       3.166709       8.657630       0.503267       1.293866      -0.707487       0.014655       0.008163       0.002885       0.017021       0.004349       0.002166       0.000461      -0.000743      -0.010921      -0.004703      -0.001809       0.006512              1.606581       1.531524       0.192137       0.253622       1.715306       0.333752       1.572913           0.000010
           53              H      18.950917      15.061565      11.714826       0.176919       0.885452 0.66447687E+01  0.62593806E+02                                 1.567883                            1.542327      -0.809889       2.523122                    0.999447       3.208322       8.946028       0.484340       1.342469      -0.696933      -0.016137      -0.007185       0.006179       0.018714       0.003731      -0.007890      -0.001615       0.008453      -0.008861      -0.007689      -0.003827       0.011516              1.571515       1.884920      -0.077619      -0.287720       1.372512       0.056053       1.457114           0.000007
           54              C       8.711235       1.344251      -0.001836       0.093839      25.309979 0.32038036E+03  0.70272069E+04                                 7.699612                            6.119932       0.227141       2.099912                    0.999184      25.877388      73.501168       0.636987       0.438388      -1.043358      -0.038894      -0.028115      -0.027934       0.055529      -0.040678       0.008746      -0.013434      -0.066544      -0.033461      -0.047113      -0.014487       0.061600              8.554532       9.216943       3.096469       0.382226       6.360111       2.023563      10.086541           0.000217
           55              C       7.516720       1.293531       3.918756       0.569709      23.549778 0.26710621E+03  0.56247659E+04                                 7.559991                            5.807048      -0.268954       1.956711                    0.998930      23.032367      65.096471       0.614367       0.473432      -1.018672      -0.019295      -0.009503      -0.049074       0.053580      -0.097129      -0.016645       0.032315       0.024117      -0.152903      -0.079875      -0.049862       0.129737              8.740861       6.926187       2.290737       1.680737       7.436973      -0.446004      11.859423          -0.006105
           56              C      13.576677       6.808899       1.321770      -0.090854      35.274845 0.51331706E+03  0.12530652E+05                                 9.298021                            7.570430      -0.056246       1.966943                    0.999245      29.138592      84.274580       0.599282       0.418684      -1.066928       0.013933       0.019673      -0.064833       0.069170       0.021075      -0.007782      -0.004008       0.007409      -0.059619      -0.021618      -0.011105       0.032723             10.209296       9.656020      -2.995155       3.171456       8.944666      -0.221434      12.027201           0.000684
           57              C       7.776341       2.593023       6.127039      -0.043064      39.120884 0.47430843E+03  0.11344948E+05                                10.064800                            7.278993       0.076449       2.023521                    0.999542      28.014234      80.041977       0.611296       0.418903      -1.067440       0.025868      -0.017742       0.016717       0.035544       0.016767      -0.004362       0.004077       0.004590      -0.010277      -0.017686      -0.000968       0.018654             12.597504      12.588164      -5.013354       5.419270      10.344717      -1.622703      14.859631          -0.000889
           58              C       8.094704       1.500885       5.312260      -0.019696      37.956926 0.47432049E+03  0.11343284E+05                                 9.861347                            7.295117      -0.063875       1.975744                    0.999021      27.949562      79.803793       0.608717       0.420750      -1.066457       0.019817      -0.001685       0.039440       0.044171       0.027769      -0.023480      -0.017700       0.013703      -0.079606      -0.037446      -0.015323       0.052769             12.074375      10.450213      -3.138377       4.941677       9.048736      -0.046348      16.724177           0.039340
           59              C       8.418369       2.710024       7.354781      -0.138945      35.268036 0.45394989E+03  0.10849827E+05                                 9.527653                            7.236624      -0.071363       1.946526                    0.999302      30.265431      89.374582       0.592374       0.432609      -1.048121       0.008198      -0.008643      -0.011450       0.016523       0.019900      -0.033401       0.009697      -0.017161      -0.010606      -0.046526       0.015190       0.031336             11.456926      10.891513      -3.349099       5.441680       8.537140      -1.686559      14.942126           0.013940
           60              C       7.071178       8.652727      12.524884      -0.123479      31.698158 0.45765344E+03  0.10975815E+05                                 8.885954                            7.307157      -0.095564       1.942075                    0.998979      30.278565      89.973503       0.583733       0.437513      -1.043721      -0.018267       0.008031       0.022047       0.029737       0.012826      -0.025451       0.018405      -0.008234      -0.108676      -0.053262       0.021678       0.031584              9.695838       9.512831      -2.504388       3.825229       7.919347      -1.069144      11.655336          -0.000756
           61              C       2.086224       5.703055       0.733341      -0.038571      36.273150 0.48598686E+03  0.11720507E+05                                 9.622155                            7.422417       0.031685       2.008292                    0.999340      28.396941      82.048160       0.597430       0.425106      -1.061227      -0.017593       0.020609      -0.042755       0.050618       0.015481       0.004208       0.006924      -0.019656      -0.051912      -0.018750      -0.009672       0.028423             11.228809      11.427103      -4.361357       4.701827       9.852425      -1.812231      12.406899          -0.007856
           62              C      13.868966       7.290496       2.738355       0.618101      22.610167 0.26019295E+03  0.54233089E+04                                 7.348946                            5.751842      -0.130530       2.017987                    0.999425      21.893200      60.822066       0.616294       0.476815      -1.020624      -0.012027       0.013764       0.092231       0.094025      -0.083272      -0.008132      -0.019804       0.064585      -0.055171      -0.086558      -0.012126       0.098684              8.167101       6.520314       3.218741      -0.778921       9.051545      -1.242661       8.929444          -0.000198
           63              C      14.040423       3.524217       4.166219       0.082503      25.754289 0.32267134E+03  0.70892801E+04                                 7.765436                            6.102655       0.330898       2.127633                    0.999144      26.140332      74.282777       0.644104       0.432821      -1.046814       0.049190      -0.005260      -0.001320       0.049488      -0.011580      -0.008545       0.022109      -0.037638       0.122365      -0.042559      -0.009370       0.051929              8.749240      11.751011      -0.366712       0.722095       9.331212      -2.524765       5.165497           0.000219
           64              C       3.255346       1.964293       4.715962       0.160274      24.901434 0.31171217E+03  0.68145475E+04                                 7.714915                            6.094697      -0.010785       2.023393                    0.999302      25.751355      73.875767       0.626962       0.446871      -1.034685      -0.000542       0.038163      -0.017855       0.042137      -0.029130       0.003914       0.010564      -0.038119       0.096589      -0.051771       0.015591       0.036180              8.631658      12.524375      -1.409659       1.346188       7.886197      -1.882560       5.484401          -0.000074
           65              C       6.277344       6.876060       3.093879       0.150968      23.900794 0.29903143E+03  0.64546934E+04                                 7.428605                            5.910442       0.142373       2.076473                    0.998974      25.412839      71.891335       0.647728       0.438081      -1.042270       0.003255      -0.035694       0.006125       0.036361      -0.029556       0.022079       0.014092      -0.023137       0.110058      -0.057370       0.013377       0.043993              8.200617      11.117037      -2.150575      -0.741088       9.099285      -0.731614       4.385530           0.000116
           66              C       7.489295       5.164436       2.951066       0.097379      24.699011 0.31474094E+03  0.68654532E+04                                 7.560816                            6.047257       0.295910       2.130589                    0.998803      25.491663      71.949439       0.644459       0.435707      -1.046097      -0.053690       0.015121       0.016509       0.058170       0.001742       0.021976       0.010380      -0.021872       0.146157      -0.040720      -0.014993       0.055713              8.425568      11.248168      -1.137915      -1.528855       9.536881      -1.153131       4.491655           0.000047
           67              C       3.121546       4.887090       1.459862       0.553442      22.134679 0.26724823E+03  0.56459772E+04                                 7.330146                            5.836767      -0.117860       2.006816                    0.999303      23.367908      66.824800       0.606486       0.478037      -1.013065       0.054056      -0.005194       0.029903       0.061994       0.058592      -0.050889      -0.028352       0.052612       0.012462      -0.066636      -0.031499       0.098135              8.291499       8.107866      -2.491823       3.373041       8.330238      -1.033178       8.436393          -0.001633
           68              C       6.749164       3.610126       5.731124       0.562843      23.426591 0.26783508E+03  0.56699223E+04                                 7.674399                            5.883600      -0.165982       1.992870                    0.999354      23.362956      67.205126       0.596961       0.484674      -1.008075      -0.047320       0.013475      -0.021973       0.053885       0.040591      -0.060322      -0.029817       0.047535       0.130693      -0.069083      -0.033166       0.102250              8.964963       9.720780      -2.422891       3.947658       8.519605      -0.601361       8.654503          -0.001854
           69              C      11.874695       2.310192       4.476892      -0.175045      29.822889 0.42769003E+03  0.10090177E+05                                 8.573233                            7.018453      -0.338003       1.893772                    0.997198      29.451936      86.946384       0.601107       0.431902      -1.046561       0.035055       0.025961      -0.040850       0.059763       0.000603       0.015989      -0.004296       0.079389      -0.064276      -0.031705      -0.022102       0.053806              9.803447      12.790914      -0.298535       0.931231       6.945181      -1.436939       9.674247          -0.000483
           70              C      10.881887       3.046498       0.874711      -0.042283      34.941794 0.47260100E+03  0.11306180E+05                                 9.298189                            7.288494      -0.077986       1.977689                    0.998860      28.048330      80.431241       0.607397       0.421514      -1.064627       0.008802      -0.033981      -0.072334       0.080401      -0.004720      -0.019175       0.019366       0.009039       0.091301      -0.026643      -0.017463       0.044106             10.533151       6.979386      -2.566517       2.164201      12.018177       1.352872      12.601891           0.000060
           71              C      10.245858       4.938750       2.243560      -0.068275      35.902209 0.50753473E+03  0.12378372E+05                                 9.512569                            7.595670      -0.163257       1.934719                    0.999111      29.164553      84.846020       0.589129       0.426283      -1.060089      -0.047342       0.062927       0.005913       0.078969      -0.023127      -0.008248       0.003024      -0.078490      -0.033817      -0.041622      -0.009982       0.051604             10.662008       8.505789      -4.163795       1.145003      11.508264       0.013986      11.971973           0.000054
           72              C      10.260092       4.287214       0.997590       0.110590      31.620334 0.44000356E+03  0.10381658E+05                                 8.888489                            7.171134      -0.092226       1.981036                    0.999473      27.049969      78.053414       0.592304       0.438279      -1.050060      -0.045878       0.033811      -0.068900       0.089415      -0.001023       0.005285      -0.033098       0.008915       0.047505      -0.034387      -0.003914       0.038301              9.853843       6.596184      -3.128239       1.236640      11.359310       0.327987      11.606037          -0.000162
           73              C      11.304622       3.013600       3.248625      -0.056048      36.236933 0.50336340E+03  0.12231560E+05                                 9.528497                            7.519744      -0.081026       1.964474                    0.999205      28.750011      83.046974       0.598343       0.421265      -1.064951      -0.001692      -0.051195       0.067085       0.084405      -0.020876       0.014162      -0.026997      -0.009060       0.092995      -0.037591      -0.013555       0.051146             10.856735       8.668522      -3.640805       2.641201      10.717805       0.069744      13.183878           0.000181
           74              C      11.391871       2.394115       2.000687       0.108999      31.920352 0.42746525E+03  0.99837613E+04                                 8.852162                            7.002534       0.003377       2.010086                    0.999681      26.668471      75.829655       0.609638       0.430171      -1.058083       0.029370      -0.085868      -0.003384       0.090815      -0.017416      -0.012078      -0.005114      -0.023385      -0.100979      -0.038627       0.000800       0.037827              9.923640       7.078572      -3.251180       1.876679      10.733397       0.943696      11.958949          -0.000162
           75              C      16.282089       5.677519      12.629797      -0.160319      29.021294 0.41112552E+03  0.96130585E+04                                 8.453414                            6.911070      -0.410063       1.880134                    0.995965      29.019359      85.548211       0.601273       0.435660      -1.043321      -0.047952      -0.003143       0.031911       0.057685       0.029522       0.007682       0.025853       0.072474      -0.026588      -0.053537      -0.001890       0.055427              9.528627       9.183140       1.928120       1.078320      10.449544       2.255111       8.953197           0.000044
           76              C      10.743839       4.302004       3.390257       0.075266      32.798739 0.46229194E+03  0.11026558E+05                                 9.012896                            7.288651      -0.021817       1.988087                    0.999723      27.758098      80.138633       0.595900       0.430932      -1.056091      -0.040077       0.022100       0.085730       0.097181      -0.003491       0.002569       0.029875      -0.020789       0.099252      -0.029492      -0.019720       0.049212              9.992151       7.793474      -3.638057       1.470591      10.366486      -0.172075      11.816493           0.000002
           77              C       9.643292       6.319163       2.340474      -0.169679      28.632552 0.41113540E+03  0.96113039E+04                                 8.320750                            6.862462      -0.326057       1.894257                    0.997908      29.425896      86.677504       0.609961       0.429543      -1.047238      -0.041074      -0.042005       0.014338       0.060474       0.006024      -0.019765      -0.001572       0.013095      -0.078050      -0.033405       0.004743       0.028662              9.348696      12.483456      -1.388930      -1.467915       8.534631      -0.155817       7.028002          -0.000578
           78              C      14.896029       8.182324      12.910701      -0.526746      28.032549 0.48185551E+03  0.11672779E+05                                 7.884460                            7.140428      -0.128140       1.917535                    0.996740      33.138593      98.050399       0.637215       0.396792      -1.072579       0.027883      -0.025019       0.057257       0.068423      -0.014647       0.014464      -0.013721      -0.021144       0.038014      -0.025905      -0.005510       0.031415              8.262078       7.385337      -0.772242       0.895583       8.502261      -1.864353       8.898635          -0.000019
           79              C      13.614693       3.986547      11.159444       0.145217      25.360838 0.31301474E+03  0.68423816E+04                                 7.770332                            6.064038       0.085380       2.049441                    0.999436      25.886054      73.983568       0.636024       0.440545      -1.039560      -0.017366       0.012473       0.037502       0.043169      -0.039690       0.024470      -0.007229      -0.064676       0.039484      -0.062710       0.010082       0.052628              8.702435       9.072453       2.896618       1.715231       6.741534       3.051757      10.293317          -0.000198
           80              C      10.625557       4.962352       4.724748      -0.515177      26.008955 0.42905957E+03  0.10069198E+05                                 7.438998                            6.721727       0.173912       2.018688                    0.998070      31.980438      92.311137       0.660927       0.394889      -1.076791      -0.006357      -0.023923      -0.043623       0.050157      -0.013504       0.016936       0.045386      -0.049751       0.120333      -0.058522      -0.012999       0.071521              7.689025       7.265365      -0.303403      -0.398031       6.846154       0.332977       8.955555          -0.000017
           81              C      12.047264       1.034048       1.861153      -0.519724      27.662365 0.45572279E+03  0.10868718E+05                                 7.783519                            6.920429       0.082289       1.986591                    0.997578      32.529131      94.978832       0.651676       0.394091      -1.076209      -0.041383       0.061856       0.019973       0.077056       0.006545      -0.021396      -0.005737      -0.025521      -0.093286      -0.041523       0.009429       0.032094              8.255303       7.509289      -2.118815       0.055053       9.853610       1.374035       7.403010          -0.000001
           82              C       5.685431      11.569510       0.001836       0.093832      25.309999 0.32038001E+03  0.70271859E+04                                 7.699547                            6.119889       0.227212       2.099925                    0.999185      25.877559      73.501201       0.636997       0.438382      -1.043363       0.038889       0.028119       0.027923       0.055523      -0.040689       0.008733      -0.013428      -0.066519      -0.033473      -0.047110      -0.014487       0.061597              8.554454       9.216897       3.096484       0.382340       6.360104       2.023597      10.086359           0.000211
           83              C      12.209928      14.896289       9.195345       0.569738      23.549031 0.26709841E+03  0.56245178E+04                                 7.559880                            5.807026      -0.268870       1.956772                    0.998930      23.030260      65.088410       0.614362       0.473443      -1.018674       0.019300       0.009506       0.049051       0.053562      -0.097146      -0.016684       0.032264       0.024076      -0.152701      -0.079837      -0.049882       0.129719              8.740710       6.926088       2.290601       1.680778       7.436903      -0.446186      11.859140          -0.005607
           84              C       6.149971       9.380921      11.792331      -0.090827      35.273907 0.51329924E+03  0.12530102E+05                                 9.297877                            7.570313      -0.056289       1.966939                    0.999245      29.137910      84.272085       0.599286       0.418686      -1.066927      -0.013936      -0.019666       0.064816       0.069153       0.021077      -0.007784      -0.004028       0.007420      -0.059681      -0.021636      -0.011104       0.032740             10.209151       9.655921      -2.995107       3.171430       8.944519      -0.221411      12.027014          -0.000549
           85              C      11.950307      13.596797       6.987062      -0.042937      39.113202 0.47420332E+03  0.11341823E+05                                10.063912                            7.278464       0.076062       2.023478                    0.999541      28.010080      80.028355       0.611282       0.418934      -1.067418      -0.026138       0.017481      -0.016177       0.035362       0.017072      -0.004248       0.003577       0.003404      -0.009190      -0.017696      -0.001019       0.018715             12.596375      12.587310      -5.012968       5.418891      10.343827      -1.622692      14.857989           0.018538
           86              C      11.631944      14.688935       7.801841      -0.019846      37.957604 0.47433190E+03  0.11343563E+05                                 9.861176                            7.295012      -0.063769       1.975781                    0.999021      27.950131      79.803992       0.608749       0.420728      -1.066477      -0.019336       0.001884      -0.039555       0.044068       0.027541      -0.023657      -0.017828       0.013355      -0.078849      -0.037417      -0.015183       0.052600             12.074131      10.450599      -3.138647       4.941798       9.048772      -0.046652      16.723022           0.038133
           87              C      11.308279      13.479796       5.759320      -0.138487      35.252264 0.45371603E+03  0.10842843E+05                                 9.525145                            7.234962      -0.071382       1.946649                    0.999300      30.256188      89.341622       0.592417       0.432633      -1.048106      -0.008433       0.008591       0.011474       0.016631       0.019977      -0.033673       0.009511      -0.017215      -0.010252      -0.046720       0.015042       0.031678             11.453640      10.888198      -3.348009       5.439632       8.535092      -1.685641      14.937630           0.017539
           88              C      12.655470       7.537093       0.589217      -0.123501      31.698780 0.45766281E+03  0.10976109E+05                                 8.886078                            7.307231      -0.095584       1.942064                    0.998979      30.279097      89.975704       0.583730       0.437513      -1.043720       0.018274      -0.008021      -0.022047       0.029738       0.012828      -0.025441       0.018395      -0.008223      -0.108678      -0.053251       0.021667       0.031584              9.695995       9.512969      -2.504470       3.825327       7.919487      -1.069169      11.655528           0.000950
           89              C      17.640424      10.486765      12.380760      -0.038506      36.271476 0.48595492E+03  0.11719551E+05                                 9.621946                            7.422225       0.031649       2.008293                    0.999340      28.395850      82.044502       0.597431       0.425112      -1.061222       0.017600      -0.020608       0.042740       0.050608       0.015536       0.004174       0.006918      -0.019653      -0.051920      -0.018742      -0.009719       0.028461             11.228632      11.426954      -4.361287       4.701850       9.852189      -1.812203      12.406754           0.009005
           90              C       5.857682       8.899324      10.375746       0.618108      22.610277 0.26019435E+03  0.54233495E+04                                 7.348976                            5.751860      -0.130500       2.017992                    0.999425      21.893342      60.822674       0.616292       0.476815      -1.020623       0.012007      -0.013748      -0.092233       0.094022      -0.083257      -0.008121      -0.019799       0.064587      -0.055139      -0.086544      -0.012122       0.098666              8.167137       6.520376       3.218747      -0.778933       9.051608      -1.242660       8.929427           0.000290
           91              C       5.686225      12.665603       8.947882       0.082458      25.755454 0.32268551E+03  0.70896720E+04                                 7.765629                            6.102743       0.330998       2.127649                    0.999145      26.141208      74.285783       0.644106       0.432815      -1.046818      -0.049185       0.005256       0.001349       0.049483      -0.011562      -0.008557       0.022084      -0.037658       0.122282      -0.042546      -0.009347       0.051893              8.749549      11.751711      -0.366502       0.722019       9.331371      -2.524780       5.165565           0.000242
           92              C      16.471302      14.225527       8.398139       0.160260      24.901268 0.31170778E+03  0.68144111E+04                                 7.714750                            6.094563      -0.010684       2.023414                    0.999302      25.751480      73.875312       0.626984       0.446857      -1.034695       0.000537      -0.038156       0.017886       0.042143      -0.029121       0.003909       0.010566      -0.038082       0.096516      -0.051742       0.015580       0.036161              8.631473      12.524145      -1.409436       1.346049       7.886040      -1.882486       5.484236           0.000401
           93              C      13.449304       9.313760      10.020222       0.150992      23.902191 0.29904645E+03  0.64551667E+04                                 7.429085                            5.910715       0.142220       2.076410                    0.998973      25.414290      71.898738       0.647686       0.438099      -1.042248      -0.003251       0.035704      -0.006124       0.036371      -0.029551       0.022081       0.014078      -0.023099       0.110016      -0.057351       0.013372       0.043979              8.201218      11.117951      -2.150687      -0.741206       9.099941      -0.731659       4.385763           0.000246
           94              C      12.237353      11.025384      10.163035       0.097259      24.702697 0.31478790E+03  0.68667483E+04                                 7.561401                            6.047573       0.296009       2.130547                    0.998806      25.494942      71.960612       0.644462       0.435688      -1.046106       0.053672      -0.015066      -0.016509       0.058140       0.001788       0.021954       0.010400      -0.021911       0.146145      -0.040725      -0.014984       0.055709              8.426337      11.249332      -1.138046      -1.529036       9.537759      -1.153218       4.491921           0.000629
           95              C      16.605102      11.302730      11.654239       0.553420      22.134881 0.26724945E+03  0.56460089E+04                                 7.330166                            5.836751      -0.117822       2.006827                    0.999302      23.368179      66.825590       0.606491       0.478032      -1.013068      -0.054049       0.005229      -0.029903       0.061991       0.058564      -0.050874      -0.028396       0.052641       0.012416      -0.066599      -0.031533       0.098133              8.291584       8.108021      -2.491854       3.373204       8.330191      -1.033220       8.436538           0.002359
           96              C      12.977484      12.579694       7.382977       0.562884      23.423339 0.26779288E+03  0.56687995E+04                                 7.673828                            5.883230      -0.166117       1.992892                    0.999352      23.360398      67.196159       0.596967       0.484690      -1.008068       0.047281      -0.013476       0.021990       0.053857       0.040524      -0.060431      -0.029694       0.047749       0.130001      -0.068975      -0.033233       0.102208              8.964288       9.720112      -2.422722       3.947341       8.518952      -0.601388       8.653800           0.001858
           97              C       7.851953      13.879628       8.637209      -0.175059      29.824630 0.42771537E+03  0.10090994E+05                                 8.573676                            7.018722      -0.338243       1.893674                    0.997198      29.453733      86.954606       0.601083       0.431909      -1.046549      -0.035071      -0.025968       0.040856       0.059779       0.000594       0.015980      -0.004300       0.079301      -0.064216      -0.031676      -0.022076       0.053752              9.804059      12.791882      -0.298537       0.931184       6.945537      -1.436995       9.674758           0.000697
           98              C       8.844761      13.143322      12.239390      -0.042308      34.943163 0.47262074E+03  0.11306780E+05                                 9.298437                            7.288643      -0.077961       1.977685                    0.998860      28.049070      80.434064       0.607391       0.421514      -1.064627      -0.008838       0.033965       0.072343       0.080407      -0.004727      -0.019154       0.019382       0.009036       0.091303      -0.026648      -0.017456       0.044104             10.533474       6.979601      -2.566606       2.164325      12.018509       1.353008      12.602312          -0.000037
           99              C       9.480790      11.251070      10.870541      -0.068255      35.902191 0.50752868E+03  0.12378202E+05                                 9.512618                            7.595651      -0.163294       1.934707                    0.999112      29.164497      84.846084       0.589126       0.426286      -1.060086       0.047332      -0.062936      -0.005913       0.078970      -0.023130      -0.008246       0.003030      -0.078436      -0.033806      -0.041601      -0.009981       0.051582             10.662142       8.506083      -4.164000       1.144984      11.508280       0.014078      11.972062           0.000032
          100              C       9.466556      11.902606      12.116511       0.110564      31.621113 0.44001553E+03  0.10382013E+05                                 8.888611                            7.171208      -0.092268       1.981016                    0.999473      27.050465      78.055147       0.592304       0.438276      -1.050062       0.045865      -0.033826       0.068911       0.089423      -0.001046       0.005298      -0.033092       0.008924       0.047510      -0.034383      -0.003918       0.038301              9.853993       6.596317      -3.128348       1.236619      11.359430       0.328112      11.606232           0.000239
          101              C       8.422026      13.176220       9.865476      -0.056034      36.237017 0.50335865E+03  0.12231441E+05                                 9.528587                            7.519751      -0.080921       1.964509                    0.999205      28.750026      83.047572       0.598336       0.421270      -1.064946       0.001629       0.051169      -0.067073       0.084378      -0.020874       0.014147      -0.026992      -0.009051       0.092957      -0.037585      -0.013542       0.051127             10.856913       8.668670      -3.640914       2.641326      10.717888       0.069705      13.184181           0.000087
          102              C       8.334777      13.795705      11.113414       0.108986      31.920923 0.42747180E+03  0.99839563E+04                                 8.852266                            7.002580       0.003492       2.010116                    0.999681      26.668766      75.830744       0.609637       0.430170      -1.058084      -0.029428       0.085845       0.003389       0.090812      -0.017411      -0.012065      -0.005118      -0.023415      -0.100959      -0.038616       0.000788       0.037828              9.923792       7.078652      -3.251213       1.876776      10.733513       0.943740      11.959212           0.000218
          103              C       3.444559      10.512301       0.484304      -0.160319      29.021372 0.41112565E+03  0.96130658E+04                                 8.453449                            6.911080      -0.410057       1.880136                    0.995965      29.019383      85.548408       0.601271       0.435661      -1.043320       0.047944       0.003138      -0.031915       0.057681       0.029534       0.007689       0.025852       0.072478      -0.026628      -0.053538      -0.001906       0.055445              9.528700       9.183201       1.928179       1.078405      10.449601       2.255223       8.953298           0.000040
          104              C       8.982809      11.887816       9.723844       0.075242      32.799241 0.46229646E+03  0.11026710E+05                                 9.013039                            7.288716      -0.021834       1.988084                    0.999723      27.758371      80.139995       0.595892       0.430936      -1.056087       0.040038      -0.022124      -0.085731       0.097172      -0.003506       0.002573       0.029876      -0.020779       0.099234      -0.029501      -0.019707       0.049208              9.992370       7.793748      -3.638251       1.470680      10.366597      -0.172086      11.816764           0.000240
          105              C      10.083356       9.870657      10.773627      -0.169679      28.633548 0.41114505E+03  0.96116201E+04                                 8.321033                            6.862588      -0.326125       1.894228                    0.997908      29.426616      86.681040       0.609948       0.429548      -1.047231       0.041078       0.041996      -0.014339       0.060471       0.006011      -0.019753      -0.001574       0.013057      -0.078018      -0.033390       0.004759       0.028631              9.349157      12.484463      -1.389077      -1.468071       8.534818      -0.155773       7.028190           0.000672
          106              C       4.830619       8.007496       0.203400      -0.526751      28.032965 0.48186576E+03  0.11673103E+05                                 7.884547                            7.140512      -0.128136       1.917524                    0.996741      33.139285      98.053140       0.637209       0.396793      -1.072577      -0.027893       0.025029      -0.057284       0.068453      -0.014638       0.014442      -0.013702      -0.021113       0.037967      -0.025876      -0.005500       0.031376              8.262148       7.385453      -0.772211       0.895545       8.502279      -1.864276       8.898713           0.000025
          107              C       6.111955      12.203273       1.954657       0.145208      25.361778 0.31302562E+03  0.68427004E+04                                 7.770596                            6.064185       0.085363       2.049429                    0.999436      25.886718      73.986667       0.636007       0.440551      -1.039553       0.017369      -0.012473      -0.037505       0.043173      -0.039678       0.024470      -0.007231      -0.064673       0.039463      -0.062698       0.010076       0.052622              8.702778       9.072848       2.896816       1.715421       6.741793       3.051943      10.293693          -0.000195
          108              C       9.101091      11.227468       8.389353      -0.515168      26.009730 0.42907411E+03  0.10069680E+05                                 7.439248                            6.721902       0.173711       2.018615                    0.998070      31.981429      92.316282       0.660906       0.394896      -1.076781       0.006347       0.023912       0.043644       0.050168      -0.013518       0.016929       0.045388      -0.049719       0.120274      -0.058513      -0.012993       0.071507              7.689314       7.265788      -0.303474      -0.398011       6.846312       0.332938       8.955841          -0.000048
          109              C       7.679384      15.155772      11.252948      -0.519718      27.662264 0.45572025E+03  0.10868647E+05                                 7.783518                            6.920420       0.082257       1.986585                    0.997578      32.528976      94.978480       0.651675       0.394092      -1.076208       0.041363      -0.061864      -0.019981       0.077054       0.006555      -0.021377      -0.005729      -0.025550      -0.093303      -0.041515       0.009407       0.032108              8.255315       7.509253      -2.118778       0.055090       9.853649       1.374089       7.403045          -0.000004
          110              N       6.247338       5.536035       3.219118      -0.291014      39.929290 0.55883216E+03  0.13764170E+05                                 9.821591                            7.666283       0.031621       2.012131                    0.999614      29.061118      81.101186       0.630548       0.394384      -1.096403       0.085992       0.059365      -0.024105       0.107237      -0.062905       0.013692       0.003162      -0.033269      -0.079045      -0.057225      -0.021347       0.078571             11.407902      16.695337       1.332107      -1.963950      11.312987      -2.288571       6.215380          -0.048876
          111              N       3.225017       3.250182       4.280443      -0.299990      41.580502 0.57406957E+03  0.14265104E+05                                10.156865                            7.809549      -0.063281       1.975673                    0.999548      29.653396      83.698684       0.618696       0.398399      -1.091313      -0.078586      -0.079424       0.010894       0.112262      -0.067117       0.015169      -0.020836       0.003646      -0.032974      -0.062055      -0.017703       0.079758             11.961379      18.044174       2.102334       0.131886      10.806654      -3.109748       7.033310          -0.045591
          112              N      13.110957       4.002068      12.419840      -0.253663      38.382356 0.53512534E+03  0.13022795E+05                                 9.537375                            7.485036       0.114812       2.043735                    0.999575      28.469418      78.669460       0.641053       0.392612      -1.098936       0.083083       0.033218      -0.030403       0.094502      -0.011230       0.028886       0.015911      -0.037798       0.144712      -0.056067      -0.002924       0.058990             10.952187      14.838057       4.857840      -0.449021       7.945233       1.316513      10.073270           0.000394
          113              N      13.337252       2.458811       4.498530       0.196679      24.673530 0.27843301E+03  0.57152858E+04                                 7.043905                            5.277998       0.271613       2.211337                    0.999393      20.876355      51.799365       0.795316       0.375188      -1.119178      -0.017618      -0.051265       0.008485       0.054868       0.001714       0.004042      -0.024166       0.083964      -0.197817      -0.074943      -0.000138       0.075080              8.438411      14.766583       0.631983       0.954122       6.060029      -1.146163       4.488621          -0.000894
          114              N      15.042498       4.959479      12.317944       0.181991      24.927487 0.28570353E+03  0.58975869E+04                                 7.046091                            5.325638       0.327912       2.226263                    0.999475      21.013516      52.146176       0.797055       0.372271      -1.122286       0.032555       0.015356      -0.045183       0.057768       0.071848       0.007621       0.026655       0.084517       0.044658      -0.094302       0.012322       0.081980              8.341535      10.600238       4.531967       1.546975       7.382752       2.259281       7.041615           0.000130
          115              N       8.223149       6.225102       2.673703       0.195466      24.866393 0.27564056E+03  0.56377830E+04                                 7.051823                            5.234839       0.326338       2.230630                    0.999533      20.772199      51.272150       0.803241       0.372816      -1.122135       0.023661       0.049844      -0.001909       0.055207      -0.006791      -0.034745      -0.006830       0.063352      -0.223328      -0.083176       0.005937       0.077239              8.445235      14.460963      -0.784447      -2.507568       6.638471      -0.408388       4.236271          -0.001220
          116              N       7.453961       7.345779       2.759600      -0.264963      29.050107 0.43143476E+03  0.98597501E+04                                 7.613524                            6.500831       0.809546       2.261225                    0.999708      27.442601      71.354732       0.729628       0.367328      -1.127490      -0.060072      -0.229007       0.040940       0.240269      -0.145454      -0.017037       0.038394       0.251522      -0.007499      -0.195108      -0.003398       0.198506              8.226788      11.169222      -1.434525      -1.064636       8.882727      -0.484463       4.628414          -0.005099
          117              N       2.074652       1.442009       4.852742      -0.250215      29.363079 0.44421263E+03  0.10242145E+05                                 7.738906                            6.658689       0.940258       2.311620                    0.999504      27.329177      71.741587       0.709722       0.374298      -1.120448       0.055033       0.212831      -0.068806       0.230347      -0.131575       0.039659       0.031606       0.246760       0.004552      -0.191593       0.008748       0.182845              8.377532      11.670699      -0.482041       0.906969       7.375692      -1.610970       6.086204          -0.004767
          118              N      14.785211       4.553071      11.043122      -0.243479      29.162456 0.43500797E+03  0.99804264E+04                                 7.711633                            6.594724       0.838848       2.281280                    0.999753      27.213329      71.328183       0.712077       0.374910      -1.119667      -0.124585      -0.014551       0.186803       0.225008       0.030289       0.159515       0.078891      -0.026714      -0.089395      -0.181940      -0.001788       0.183728              8.347411       8.991686       2.526249       0.860869       7.276554       2.401542       8.773993          -0.000298
          119              N      13.479310      10.653785       9.894983      -0.291126      39.935861 0.55891622E+03  0.13766885E+05                                 9.822860                            7.666969       0.031076       2.011928                    0.999613      29.063869      81.113184       0.630500       0.394396      -1.096385      -0.085966      -0.059342       0.024141       0.107211      -0.062902       0.013782       0.003179      -0.033315      -0.078876      -0.057303      -0.021249       0.078551             11.409656      16.698330       1.332925      -1.964542      11.314552      -2.288983       6.216086           0.056779
          120              N      16.501631      12.939638       8.833658      -0.300028      41.584035 0.57410560E+03  0.14266294E+05                                10.157584                            7.809870      -0.063591       1.975566                    0.999547      29.654471      83.703936       0.618671       0.398407      -1.091302       0.078596       0.079456      -0.010871       0.112289      -0.067144       0.015180      -0.020845       0.003660      -0.032898      -0.062095      -0.017686       0.079781             11.962499      18.046438       2.103150       0.131625      10.807379      -3.109913       7.033679           0.052917
          121              N       6.615691      12.187752       0.694261      -0.253682      38.382053 0.53511943E+03  0.13022576E+05                                 9.537185                            7.484883       0.114870       2.043743                    0.999575      28.469445      78.668521       0.641076       0.392600      -1.098948      -0.083094      -0.033218       0.030409       0.094513      -0.011243       0.028887       0.015918      -0.037816       0.144695      -0.056080      -0.002907       0.058987             10.951979      14.837800       4.857770      -0.448941       7.945090       1.316521      10.073048           0.000448
          122              N       6.389396      13.731009       8.615571       0.196641      24.674945 0.27844637E+03  0.57156379E+04                                 7.044175                            5.278105       0.271637       2.211329                    0.999393      20.877045      51.801706       0.795311       0.375185      -1.119178       0.017604       0.051269      -0.008469       0.054865       0.001712       0.004043      -0.024170       0.083998      -0.197875      -0.074963      -0.000144       0.075107              8.438867      14.767628       0.632142       0.954086       6.060227      -1.146188       4.488746           0.001142
          123              N       4.684150      11.230341       0.796157       0.182001      24.927698 0.28570512E+03  0.58976350E+04                                 7.046170                            5.325676       0.327823       2.226233                    0.999475      21.013570      52.146576       0.797046       0.372274      -1.122283      -0.032554      -0.015349       0.045180       0.057763       0.071844       0.007624       0.026653       0.084508       0.044649      -0.094294       0.012318       0.081976              8.341668      10.600394       4.532080       1.547120       7.382889       2.259396       7.041721           0.000130
          124              N      11.503499       9.964718      10.440398       0.195459      24.868343 0.27565752E+03  0.56382461E+04                                 7.052260                            5.235021       0.326265       2.230591                    0.999534      20.773111      51.275807       0.803218       0.372819      -1.122127      -0.023638      -0.049841       0.001907       0.055195      -0.006783      -0.034749      -0.006826       0.063398      -0.223314      -0.083171       0.005912       0.077260              8.445927      14.462391      -0.784486      -2.507823       6.638883      -0.408412       4.236508           0.001434
          125              N      12.272687       8.844041      10.354501      -0.265199      29.062141 0.43165006E+03  0.98659830E+04                                 7.615756                            6.502554       0.809010       2.260953                    0.999709      27.448619      71.377075       0.729508       0.367339      -1.127472       0.060125       0.229112      -0.040940       0.240381      -0.145548      -0.017043       0.038382       0.251648      -0.007323      -0.195241      -0.003348       0.198589              8.229323      11.172747      -1.434931      -1.065019       8.885628      -0.484698       4.629594           0.006058
          126              N      17.651996      14.747811       8.261359      -0.250377      29.369430 0.44432990E+03  0.10245549E+05                                 7.739986                            6.659541       0.940157       2.311516                    0.999503      27.332866      71.754246       0.709679       0.374295      -1.120447      -0.055056      -0.212871       0.068859       0.230405      -0.131608       0.039670       0.031629       0.246789       0.004535      -0.191634       0.008754       0.182880              8.378758      11.672475      -0.482022       0.907069       7.376787      -1.611270       6.087012           0.005474
          127              N       4.941437      11.636749       2.070979      -0.243488      29.163182 0.43501958E+03  0.99807652E+04                                 7.711771                            6.594812       0.838793       2.281256                    0.999753      27.213687      71.329520       0.712072       0.374910      -1.119666       0.124587       0.014551      -0.186808       0.225013       0.030288       0.159516       0.078883      -0.026709      -0.089391      -0.181937      -0.001787       0.183724              8.347589       8.991935       2.526384       0.860989       7.276697       2.401632       8.774136          -0.000317
          128              O       3.582226       5.382534       2.519875      -0.568518      42.527707 0.67439309E+03  0.17241751E+05                                 9.959744                            8.223517      -0.139209       1.987228                    0.995602      29.175086      80.367500       0.637096       0.376039      -1.120340       0.019931      -0.034381      -0.040910       0.057035       0.029157       0.019261      -0.002188       0.024520       0.114685      -0.052527       0.006189       0.046338             11.473909      12.772534      -1.161223       6.186489       8.055088      -2.006456      13.594105          -0.061162
          129              O      10.412213       4.134347      11.613586      -0.778550      34.190920 0.67887192E+03  0.17366367E+05                                 8.409631                            8.141310       0.188297       2.044259                    0.998292      31.768296      87.230252       0.653963       0.366127      -1.129058      -0.053272       0.082472      -0.028559       0.102250      -0.106268       0.088299      -0.047873      -0.031364       0.261775      -0.157228      -0.015180       0.172408              8.450276       7.744756       0.075839       0.819743       7.822580       1.205475       9.783492           0.008031
          130              O       5.917362       3.255341       4.829923      -0.542626      46.967471 0.68137599E+03  0.17463242E+05                                10.702435                            8.298454      -0.152428       1.989784                    0.995452      28.934522      79.773867       0.630564       0.379000      -1.118271       0.021405       0.016700       0.025608       0.037321       0.019432       0.034851      -0.014292       0.050898       0.058196      -0.051834      -0.000753       0.052587             13.225848      17.709076      -1.763541       8.011325       8.098652      -1.965703      13.869817          -0.080264
          131              O       7.870270       2.049592       3.009817      -0.528684      34.094805 0.53941348E+03  0.12963734E+05                                 8.332968                            7.232554       0.604460       2.249156                    0.995174      27.354925      71.637679       0.700817       0.363658      -1.136573      -0.021954      -0.016814       0.016499       0.032201      -0.027121      -0.062259      -0.031188      -0.060562      -0.075236      -0.096059       0.040782       0.055278              9.017937       6.537108       1.359531      -2.022911       8.536954      -3.036175      11.979748           0.085978
          132              O      13.354918       6.681617       3.691095      -0.467415      22.089864 0.30493759E+03  0.64294225E+04                                 6.287276                            5.390512       0.241336       2.192746                    0.995046      24.227732      61.743328       0.812952       0.357339      -1.128288       0.031593       0.073464      -0.000286       0.079970       0.022997      -0.024339      -0.043746      -0.055392      -0.168441      -0.074707      -0.007151       0.081857              6.773806       5.551841       2.011634      -1.750800       7.668677      -1.986659       7.100899           0.000086
          133              O       6.747219       4.705093       6.302899      -0.547899      27.533679 0.45118659E+03  0.10389109E+05                                 7.058928                            6.488883       0.657175       2.237001                    0.999572      27.722295      71.494438       0.760097       0.349957      -1.145411      -0.003332      -0.014877       0.010937       0.018763       0.058381      -0.079023       0.020198      -0.108459       0.064865      -0.132721       0.054476       0.078246              7.130657       5.221180      -0.456435       0.170740       9.212882       1.674027       6.957909           0.001664
          134              O       9.041123      13.221457       3.794696      -0.485979      29.127317 0.42826474E+03  0.97057191E+04                                 7.432882                            6.336962       0.788926       2.315922                    0.999086      26.212488      66.439862       0.768616       0.351626      -1.147336       0.036865       0.016036      -0.036477       0.054284       0.008302      -0.008522       0.045929      -0.020347      -0.131362      -0.067033       0.012965       0.054069              8.120044       8.096596       3.346115       1.729403       8.603666       2.264829       7.659870           0.133672
          135              O      14.548903       8.339355       2.837105      -0.488318      26.934743 0.38339034E+03  0.84426331E+04                                 6.994233                            5.941572       1.016482       2.402970                    0.998294      25.734464      64.075332       0.805520       0.345297      -1.153782       0.005752       0.008406       0.002309       0.010444      -0.005472      -0.010416      -0.038495       0.032068      -0.393966      -0.139748       0.057050       0.082697              7.628457       7.031031       3.564225      -0.237842      10.426542       0.086776       5.427799          -0.000626
          136              O       3.457143       3.776908       1.001393      -0.551267      27.693919 0.46229646E+03  0.10664525E+05                                 6.992601                            6.509516       0.890418       2.313988                    0.999742      27.425236      69.819244       0.772462       0.343723      -1.155461       0.006092       0.008311      -0.009388       0.013939       0.027208      -0.098230       0.024165      -0.088902      -0.113453      -0.136669       0.064733       0.071937              7.084486       5.869238      -1.723724      -0.091091       9.892244       0.813716       5.491976          -0.001133
          137              O      16.144422      10.807286      10.594226      -0.568620      42.531893 0.67445660E+03  0.17243799E+05                                 9.960367                            8.223852      -0.139105       1.987241                    0.995602      29.176432      80.372478       0.637088       0.376035      -1.120343      -0.019986       0.034430       0.040846       0.057037       0.029217       0.019226      -0.002153       0.024582       0.114675      -0.052577       0.006249       0.046328             11.474837      12.773784      -1.161513       6.187276       8.055597      -2.006747      13.595130           0.070658
          138              O       9.314435      12.055473       1.500515      -0.778524      34.191951 0.67890284E+03  0.17367415E+05                                 8.409993                            8.141661       0.188104       2.044203                    0.998292      31.767972      87.230991       0.653926       0.366142      -1.129042       0.053321      -0.082414       0.028548       0.102226      -0.106275       0.088299      -0.047888      -0.031323       0.261695      -0.157214      -0.015198       0.172412              8.450645       7.745068       0.075864       0.819799       7.822967       1.205629       9.783900           0.008155
          139              O      13.809286      12.934479       8.284178      -0.543232      46.986230 0.68169460E+03  0.17473504E+05                                10.705164                            8.300305      -0.152706       1.989601                    0.995454      28.941403      79.798426       0.630502       0.378992      -1.118274      -0.021228      -0.016600      -0.025599       0.037168       0.019536       0.034766      -0.014177       0.051391       0.058671      -0.051977      -0.000699       0.052676             13.229609      17.714392      -1.764712       8.013981       8.100921      -1.966963      13.873514           0.095762
          140              O      11.856378      14.140228      10.104284      -0.527445      34.059217 0.53869857E+03  0.12942230E+05                                 8.327565                            7.228044       0.604359       2.249434                    0.995168      27.337086      71.578446       0.700996       0.363686      -1.136553       0.022048       0.016890      -0.016549       0.032331      -0.026705      -0.061668      -0.031030      -0.059894      -0.075007      -0.095165       0.040351       0.054814              9.011940       6.532967       1.358427      -2.021367       8.531733      -3.034160      11.971121           0.088410
          141              O       6.371730       9.508203       9.423006      -0.467415      22.090165 0.30494263E+03  0.64295572E+04                                 6.287355                            5.390576       0.241329       2.192744                    0.995046      24.227779      61.743639       0.812942       0.357341      -1.128286      -0.031623      -0.073446       0.000284       0.079965       0.023002      -0.024334      -0.043748      -0.055385      -0.168449      -0.074707      -0.007151       0.081858              6.773897       5.551980       2.011665      -1.750848       7.668766      -1.986694       7.100945          -0.000048
          142              O      12.979429      11.484727       6.811202      -0.547447      27.521683 0.45093844E+03  0.10381947E+05                                 7.056952                            6.487165       0.657477       2.237203                    0.999573      27.715146      71.470562       0.760187       0.349964      -1.145408       0.003517       0.014969      -0.010889       0.018842       0.058187      -0.078943       0.020388      -0.107479       0.064047      -0.132286       0.054374       0.077912              7.128618       5.219785      -0.456090       0.170716       9.210020       1.673579       6.956049           0.007535
          143              O      10.685525       2.968363       9.319405      -0.486270      29.126228 0.42825405E+03  0.97053330E+04                                 7.432307                            6.336568       0.789705       2.316154                    0.999088      26.213879      66.441034       0.768704       0.351591      -1.147374      -0.036754      -0.015875       0.036312       0.054050       0.008485      -0.009040       0.046237      -0.020101      -0.131986      -0.067589       0.013347       0.054242              8.119366       8.095913       3.345605       1.729340       8.602832       2.264710       7.659354           0.133775
          144              O       5.177745       7.850465      10.276996      -0.488325      26.936006 0.38341162E+03  0.84432282E+04                                 6.994497                            5.941776       1.016410       2.402943                    0.998294      25.734780      64.076831       0.805498       0.345302      -1.153777      -0.005782      -0.008384      -0.002327       0.010447      -0.005471      -0.010416      -0.038494       0.032078      -0.393960      -0.139746       0.057045       0.082701              7.628762       7.031301       3.564365      -0.237869      10.427011       0.086759       5.427975           0.000760
          145              O      16.269505      12.412912      12.112708      -0.551352      27.696510 0.46235460E+03  0.10666203E+05                                 6.992987                            6.509889       0.890264       2.313897                    0.999742      27.426995      69.824860       0.772446       0.343719      -1.155464      -0.006113      -0.008340       0.009280       0.013894       0.027179      -0.098191       0.024144      -0.088892      -0.113475      -0.136619       0.064706       0.071913              7.084865       5.869528      -1.723789      -0.091039       9.892736       0.813810       5.492331           0.001619

******************************************************
Auxiliary information for the entire system
The total spin magnetic moment of the unit cell is   0.744369
The total net atomic charge of the unit cell is   0.000001
Accuracy of reproducing the electrostatic potential in the unit cell:
  The inner radius (bohr) =    5.0000
  The outer radius (bohr) =   12.0000
  Valid grid points have density less than (e/(bohr^3)) =    0.0001
  The number of valid grid points were=        54339
  The rms potential error without charges in kcal/mol is=      6.28063
  The rms potential error with partial charges in kcal/mol is=      2.74488
  The RRMSE value at monopole order=      0.43704
  The rms potential error with partial charges and cloud penetration in kcal/mol is=      2.74483
  The RRMSE value at monopole order with cloud penetration is=      0.43703
  The rms potential error with partial charges and atomic dipoles in kcal/mol is=      1.06357
  The RRMSE value at dipole order=      0.16934
  The rms potential error with partial charges, atomic dipoles and cloud penetration in kcal/mol is=      1.06365
  The RRMSE value at dipole order with cloud penetration=      0.16935

******************************************************
The electron densities and ab initio electrostatic potential were computed in VASP using the PBE functional and
projector augmented wave method. See the main text of the journal article for a description of computational details.
The atomic charges, dipoles, and quadrupoles were computed with the DDEC6 method as described in
(a) T. A. Manz and N. Gabaldon Limas, RSC Adv. 6 (2016) 47771-47801 DOI: 10.1039/c6ra04656h
(b) N. Gabaldon Limas and T. A. Manz, RSC Adv. 8 (2018) 2678-2707 DOI: 10.1039/c7ra11829e.
For each atom in the material, the electron cloud parameters were fit to the spherically averaged atom-in-material
electron density using radial positions for which this density was between 10^-4 and 10^-2 electrons per cubic bohr.
The polarizabilities, dispersion coefficients, and quantum Drude oscillator (QDO) parameters were fit using the MCLF method.
The magnetic structure of the system was optimized in VASP from the default ferromagnetic initial guess using spin polarization.
The atomic spin moments (ASMs) were computed on this optimized magnetic structure using the DDEC6 partition as inputs
to the method of T. A. Manz and D. S. Sholl, J. Chem. Theory Comput. 7 (2011) 4146-4164 DOI: 10.1021/ct200539n.
The RMSE and RRMSE were computed using a uniform grid with Ewald summation.
