# Supplementary material for: A collection of forcefield precursors for metal–organic frameworks
Source: RSC Adv. 2019 Nov 13;9(63):36492–507. doi: 10.1039/c9ra07327b (PMC9075174; doi:10.1039/c9ra07327b)
Supplement: RA-009-C9RA07327B-s4357 [file RA-009-C9RA07327B-s4357.xyz]

  568
jmolscript: load "" {1 1 1} spacegroup "x,y,z" unitcell [{     22.494000     0.000000     0.000000 }, {     -4.854947    21.963823     0.000000 }, {     -8.819525   -10.981910    17.538349 }]
I     -2.441814     4.919128     8.696040    -0.552643
I      7.323198    15.156356     0.068400    -0.552402
I      5.754855     7.261350     4.900039    -0.482641
I     12.680733     1.700110     3.854403    -0.482246
I     -1.934966    -1.987286     3.715675    -0.540889
I      0.463380    14.157771     5.052272    -0.541534
I     13.449336    -5.320955     8.498382    -0.543593
I     -1.266090     6.513921     0.280438    -0.542713
I     11.006635     5.764955     9.028917    -0.546155
I      1.265083    -4.473590    17.267557    -0.545788
I      3.154877     3.551112    12.812465    -0.464114
I     -4.068063     9.323644    13.498566    -0.463858
I     10.320778    12.735285    13.786896    -0.477585
I      8.212209    -3.651704    12.538867    -0.478690
I     -4.902998    15.907519     8.841082    -0.476948
I      9.750049     4.132495    17.472405    -0.477172
Cu    -0.702512     5.303495    10.638236     0.373456
Cu    -1.506438     5.952197    15.661395     0.372529
Cu     8.224474     7.330536     3.992956     0.350288
Cu    12.214253     4.124916     4.764994     0.349427
Cu    -5.652438    17.912486     4.904950     0.372821
Cu    -1.800164    14.824702     3.868258     0.372561
Cu    11.976634    -5.272525    10.689799     0.373695
Cu    12.775614    -5.901898    15.630527     0.373740
Cu     9.524844     5.744089     6.846095     0.374293
Cu    10.385929     5.055084     1.910803     0.372929
Cu     0.684670     3.817863    13.685349     0.351906
Cu    -3.263092     6.976370    12.616738     0.351991
Cu    14.672356    -6.834262    12.814570     0.344032
Cu    10.661197    -3.616891    13.504003     0.343977
Cu    -3.164873    16.492086     6.954131     0.346541
Cu    -3.731410    16.938940     1.819779     0.346771
Cu    14.380347    10.957642     7.015866     0.351168
Cu    14.434278    10.911078     1.755413     0.351194
Cu     5.205183     9.278948    13.199888     0.347602
Cu     1.104640    12.573521    13.108337     0.348480
Cu    -5.735186    -0.073248    10.516520     0.354055
Cu    -5.666840    -0.126510    15.788373     0.353350
Cu     3.492844     1.546912     4.417559     0.353133
Cu     7.594511    -1.747661     4.349511     0.352793
Cu    12.313320    12.547932     4.275849     0.355560
Cu    16.434612     9.238863     4.495780     0.355796
Cu     3.024680    10.961816    15.795563     0.351202
Cu     3.215879    10.809167    10.515117     0.350192
Cu    -3.662988    -1.788184    13.042393     0.356437
Cu    -7.789534     1.525828    13.262850     0.356566
Cu     5.431548    -0.067319     1.736121     0.354831
Cu     5.601019    -0.200529     7.029370     0.354524
S     14.185804    12.581647     5.497746    -0.483441
S     -0.269654     3.406810    11.717371    -0.520743
S     16.062634    11.073830     3.273182    -0.483486
S     -3.452968     5.954284    14.584365    -0.519866
S      4.729285    11.127643    14.358822    -0.486156
S      8.579478     5.271647     3.170407    -0.419728
S      3.013103    12.508069    11.952911    -0.485855
S     10.127045     4.027177     5.586140    -0.419746
S      3.874141     8.903256    11.465170    -0.542754
S      0.810882    -3.516298     6.321698    -0.522177
S      1.022740    11.193205    14.843406    -0.544191
S     -1.629992    16.509877     2.449932    -0.521672
S     15.028143     8.995284     6.204717    -0.549910
S     11.767505    -3.270632    11.593199    -0.522278
S     12.378965    11.121382     2.567264    -0.550375
S     -7.720671    -5.673035    14.722392    -0.521611
S     -5.077242    -2.031653    11.333983    -0.549602
S      9.307246     7.721712     5.900076    -0.524752
S     -7.721612     0.092030    14.971085    -0.549036
S     12.363658     5.268023     2.858049    -0.524533
S      3.427792     0.165168     2.682315    -0.549523
S      0.320972     5.877410    14.411437    -0.446888
S      6.259709    -2.107868     6.085106    -0.549715
S     -1.174860     7.072023    11.886967    -0.447462
S      5.394030     1.500130     5.590173    -0.483673
S     12.590145    -6.962751    11.981148    -0.424309
S      7.138042     0.098618     3.175143    -0.484609
S     10.990598    -5.675451    14.341459    -0.424295
S     -5.914758     1.562398    12.033237    -0.488518
S     -3.396872    14.888178     5.399707    -0.422469
S     -4.031712     0.051397    14.270604    -0.488683
S     -5.243728    16.364696     3.376658    -0.423289
N     -6.445396    11.400872     8.056591    -0.190322
N     12.308307    14.266492     3.225127    -0.180544
N      1.081811     5.671938     9.910921    -0.176090
N     14.505938    12.634360     0.711882    -0.189141
N     -4.380751     9.605110     5.547204    -0.181181
N     -1.536819     7.775854    16.385378    -0.175380
N      6.889567     9.704167    12.173193    -0.187420
N      7.894129    -9.299481    16.871892    -0.182620
N      8.445683     8.767519     2.693540    -0.205176
N      6.010291    -7.653622    14.134331    -0.187595
N      4.874833    11.190678     9.438263    -0.180591
N     13.568583     4.648644     6.066515    -0.204945
N      5.329954     7.635285    14.361452    -0.219352
N      1.581395    10.569322     9.382491    -0.218027
N     -6.911300    17.238746     6.244354    -0.172515
N     -0.523895    12.341363    11.943090    -0.220474
N      3.141133     9.315078    16.930119    -0.218868
N     -2.186858    13.449987     2.530433    -0.173822
N     12.725439    10.739981     8.146738    -0.222015
N     16.552046     7.581583     3.375957    -0.217149
N     10.107231    -5.465696    10.141375    -0.172361
N     14.579623     9.247099     0.626645    -0.221985
N     10.670527    12.304464     5.396024    -0.217352
N     12.995114    -7.766516    16.186668    -0.174131
N     15.096327    -0.284101     9.402484    -0.221609
N     -3.541250    -3.444585    14.163620    -0.214811
N      7.655322     5.574858     7.396623    -0.172423
N     -5.511888    -1.794772    16.902935    -0.220910
N     13.059806     1.289277    12.141799    -0.214996
N     10.623419     3.193540     1.358521    -0.171503
N      1.854059     1.308715     5.563340    -0.223054
N      0.687335    20.244605     0.609458    -0.215075
N      0.405072     2.483231    15.072457    -0.198820
N      2.861015    18.563604     3.205309    -0.223769
N      3.964966    -0.449050     8.157262    -0.214817
N     -4.506167     6.413877    11.230156    -0.200577
N      3.550401     3.282603     3.401212    -0.187148
N      7.255404     0.185375     8.113240    -0.185358
N     16.031275    -6.332828    11.497440    -0.207693
N      9.275339    -1.319586     5.369190    -0.186097
N      5.449720     1.630814     0.650673    -0.186351
N     10.860198    -2.178151    14.815696    -0.206452
N     -4.083472     0.355266     9.446330    -0.188878
N     -7.802966     3.239226    14.319711    -0.184854
N     -1.359312    16.618927     7.701791    -0.206079
N     -5.605683     1.578651    16.859089    -0.187971
N     -1.985942    -1.432040    11.986760    -0.184967
N     -4.003336    18.726795     1.069138    -0.204021
C     -6.308467    10.824651     9.283048     0.065838
C     -5.153343    11.031990    10.054385    -0.164331
C     -4.099445    11.819393     9.565416     0.103756
C     -4.272524    12.424826     8.307741    -0.154121
C     -5.455764    12.206285     7.568675     0.095756
C     13.182025    15.278804     3.482239     0.082819
C     13.130743    16.482641     2.756502    -0.154926
C     12.185819    16.654398     1.724195     0.101400
C     11.306566    15.581136     1.472871    -0.164470
C     11.369610    14.412112     2.248592     0.089636
C      2.118322     5.933528    10.742940     0.107197
C      3.428305     5.915517    10.257830    -0.142561
C      3.667189     5.693683     8.892644     0.091248
C      2.568092     5.546305     8.037124    -0.180693
C      1.277738     5.527416     8.570991     0.061916
C      5.096072     1.658490    17.022722     0.066112
C      5.049140     2.829930    16.249105    -0.164804
C      5.588339     4.030143    16.736846     0.103607
C     15.033630    14.977021     0.457576    -0.154220
C     15.075958    13.776039     1.198746     0.094046
C     -3.580875    10.676725     5.290443     0.084290
C     -2.395116    10.886918     6.017232    -0.156240
C     -2.024282    10.001996     7.050592     0.100669
C     -2.882564     8.911712     7.301390    -0.163179
C     -4.036821     8.720297     6.524617     0.089928
C     -1.503838     8.843735    15.552306     0.106735
C     -1.805697    10.119284    16.035839    -0.142948
C     -2.076266    10.305867    17.400498     0.090593
C      6.834592    20.183106     0.718546    -0.179515
C      7.096185    18.918759     0.186257     0.062787
C      7.606190     8.652100    11.688082     0.059897
C      8.768389     8.855924    10.925515    -0.161731
C      9.202870    10.157940    10.612981     0.101467
C      8.446774    11.227797    11.132116    -0.152154
C      7.299851    10.980814    11.917308     0.093481
C      8.935200    -8.423015    16.827169     0.084918
C     17.758917     3.720891     0.081378    -0.157549
C     16.667116     4.014218     0.923745     0.104028
C     15.599499     3.093495     0.937425    -0.163174
C     15.653611     1.928753     0.153811     0.087436
C      9.641867     8.873055     2.064790     0.099367
C      9.810315     9.790594     1.028449    -0.133668
C      8.759764    10.652893     0.686451     0.090763
C      7.564293    10.583817     1.416572    -0.178761
C      7.421910     9.618068     2.414505     0.070714
C      4.826320    -7.172285    14.605586     0.061133
C      4.774918    -5.994365    15.369557    -0.162538
C      5.954108    -5.298551    15.696822     0.101324
C      7.164010    -5.814262    15.190315    -0.150820
C      7.170374    -6.986361    14.404071     0.093968
C      5.514660    12.391550     9.492807     0.084929
C      6.648518    12.645233     8.700775    -0.157887
C      7.162682    11.646647     7.848937     0.102580
C      6.485918    10.409864     7.825787    -0.161546
C      5.336570    10.212520     8.609225     0.085722
C     13.413963     5.838644     6.697194     0.100404
C     14.272977     6.198521     7.734938    -0.135350
C     15.340774     5.357416     8.076760     0.091495
C     15.530752     4.175872     7.345236    -0.177218
C     14.618902     3.831150     6.345725     0.069099
C      6.536599     7.217753    14.839197     0.065837
C      6.637851     6.059051    15.633860    -0.157985
C      5.494697     5.299433    15.933239     0.104860
C      4.262076     5.754084    15.429889    -0.151952
C      4.200377     6.926183    14.649958     0.090660
C      1.086270     9.317274     9.184833     0.083563
C     -0.072617     9.111693     8.420161    -0.156661
C     -0.758504    10.204832     7.852270     0.098656
C     -0.218347    11.490265     8.073779    -0.157492
C      0.955516    11.648954     8.834417     0.091906
C     -7.261318    15.938268     6.427454     0.098281
C     -8.148368    15.592778     7.459411    -0.161359
C     -8.667327    16.595756     8.300725     0.105055
C     -3.442051    -4.038378     8.066062    -0.171709
C     -2.559246    -3.741866     7.035859     0.088378
C     -1.171502    13.429231    11.436933     0.064788
C     -2.322691    13.278889    10.639464    -0.156995
C     -2.837771    12.000594    10.366918     0.104088
C     -2.145751    10.895485    10.895349    -0.149572
C     -0.989694    11.086900    11.677734     0.090025
C      2.024710     8.563257    17.130407     0.084072
C     10.893665    18.369553     0.357607    -0.157292
C     12.109857    17.934779     0.923569     0.097704
C     13.248700    18.738326     0.699956    -0.156172
C      4.330862     8.936422    17.476965     0.091033
C     -3.380115    12.825445     2.349963     0.101117
C     18.967210    11.885723     1.317130    -0.161603
C     -2.437353    11.599534     0.472132     0.104797
C     -1.219322    12.249883     0.704691    -0.173420
C     -1.119499    13.174121     1.736297     0.090459
C     12.448455    11.619083     9.150458     0.066651
C     11.301461    11.462481     9.956871    -0.160299
C     10.421719    10.383288     9.744833     0.101220
C     10.729406     9.505724     8.689200    -0.143126
C     11.881815     9.697358     7.905762     0.095060
C     15.918119     6.449677     3.787933     0.084763
C     15.957492     5.278346     3.014491    -0.146462
C     16.641912     5.257810     1.782422     0.097595
C     17.296737     6.443747     1.388686    -0.157596
C     17.245433     7.590697     2.202817     0.091043
C      9.201380    -6.321956    10.682433     0.097829
C      7.880923    -6.334915    10.205390    -0.160727
C      7.499958    -5.455044     9.173433     0.104908
C      8.467252    -4.595380     8.636760    -0.172233
C      9.762733    -4.618003     9.136954     0.089310
C      6.692060    -1.822996    17.174604     0.067863
C      6.787559    -2.976536    16.368190    -0.162404
C      5.911007    -4.061000    16.566549     0.102370
C     13.794402     7.038637     0.071732    -0.144595
C     13.731892     8.205245     0.855170     0.095007
C      9.697459    11.448533     4.979313     0.085340
C      8.545464    11.234166     5.753105    -0.147369
C      8.382637    11.889897     6.990084     0.099023
C      9.404313    12.777784     7.388731    -0.157046
C     10.534805    12.975458     6.574250     0.089906
C     12.359056    -8.836374    15.638770     0.103385
C      7.767025    11.828618    16.103361    -0.164140
C     13.547366   -10.337162    17.140404     0.100112
C      0.526265     1.834199     0.177839    -0.177446
C     -8.601620    -7.901264    17.198105     0.087220
C     14.747906     0.666822     8.490666     0.066514
C     13.599919     0.513185     7.686181    -0.162517
C     12.791230    -0.633546     7.809651     0.102859
C     13.164970    -1.578429     8.781627    -0.143787
C     14.319065    -1.390858     9.561031     0.094055
C     -4.241953    -4.550683    13.793210     0.086829
C     -4.194565    -5.725199    14.560162    -0.146780
C     -3.433819    -5.775056    15.744351     0.098461
C     -2.709757    -4.616904    16.096521    -0.160339
C     -2.772340    -3.465231    15.288880     0.088920
C      6.747667     4.696745     6.895377     0.101057
C      5.428176     4.707397     7.375753    -0.165977
C      5.054258     5.632733     8.370528     0.107504
C      6.022240     6.513702     8.865811    -0.172865
C      7.314078     6.468896     8.360706     0.089129
C      4.320845     9.046350     0.265004     0.067155
C      4.419309     7.893139     1.070541    -0.162697
C      3.464721     6.863036     0.960400     0.103262
C      2.451818     7.029412    -0.000877    -0.144576
C     -6.433720    -2.786329    16.756489     0.093602
C     12.124250     0.375582    12.518172     0.086468
C     10.967124     0.169672    11.750869    -0.146749
C     10.760864     0.893160    10.560015     0.097880
C     11.742285     1.841558    10.202233    -0.158543
C     12.880114     2.027921    11.010576     0.088646
C      9.962764     2.117423     1.860994     0.099059
C     10.256694     0.831441     1.379742    -0.164429
C     11.239173     0.665833     0.383564     0.107475
C      3.070079    -9.180986    17.425227    -0.174359
C     11.568060     3.053081     0.392333     0.089564
C      1.438450     2.302578     6.397814     0.064633
C      0.274682     2.151137     7.179849    -0.160304
C     -0.484484     0.966079     7.108117     0.103141
C     -0.011253    -0.046782     6.257683    -0.143352
C      1.152752     0.142765     5.492309     0.094881
C     -0.424437    19.477848     0.440388     0.087082
C     -9.200174     7.321422    17.211785    -0.145248
C     -7.994751     6.904329    16.614780     0.097958
C     -6.861886     7.724239    16.799283    -0.162625
C      1.865444    19.883410     0.027009     0.088487
C     -0.775791     1.823987    15.193998     0.093428
C     -0.950561     0.885693    16.216484    -0.153931
C      0.098610     0.641235    17.119007     0.108363
C      1.301840     1.344297    16.965020    -0.171332
C      1.426516     2.275673    15.939904     0.090857
C      3.925315    18.368236     2.376972     0.067162
C      4.029346    17.198991     1.595990    -0.162450
C      3.032743    16.204799     1.662109     0.104137
C      1.937737    16.451563     2.506932    -0.143531
C      1.871216    17.629702     3.271604     0.095381
C      3.453892    -1.699670     8.321771     0.086750
C      2.298888    -1.911621     9.089951    -0.144571
C      1.634358    -0.826059     9.692393     0.098041
C      2.192506     0.456848     9.512450    -0.162881
C      3.360952     0.622236     8.744972     0.087448
C     -4.893068     5.118450    11.105283     0.094111
C     -5.771817     4.746603    10.082797    -0.152853
C     -6.239636     5.719710     9.183255     0.108304
C     -5.814553     7.046434     9.340223    -0.170814
C     -4.931884     7.367985    10.365515     0.090705
C      2.361167     3.830491     3.027119     0.062816
C      2.316183     5.003798     2.256835    -0.160347
C      3.505122     5.631085     1.835914     0.100903
C      4.720088     5.052778     2.253678    -0.152888
C      4.721494     3.881227     3.038344     0.094198
C      7.822468     1.423366     8.146388     0.083614
C      8.957212     1.680673     8.937543    -0.159813
C      9.540354     0.650899     9.703793     0.103360
C      8.931703    -0.619269     9.645215    -0.162827
C      7.782815    -0.822764     8.863531     0.087719
C     15.859247    -5.173468    10.817128     0.102433
C     16.705246    -4.848843     9.755707    -0.134471
C     -4.716457    -5.695548     9.431949     0.092939
C     -9.359533    15.126596    10.218719    -0.177305
C    -10.258038    14.816137    11.243485     0.072195
C     10.053458    -2.365943     5.762049     0.063118
C     11.208798    -2.158055     6.532860    -0.162547
C     11.577571    -0.859993     6.936242     0.101542
C     10.762630     0.204374     6.501992    -0.153621
C      9.618861    -0.045684     5.716099     0.093750
C      6.545088     2.438204     0.598759     0.082640
C     -2.267943    -7.379404    17.347181    -0.160285
C     -3.407297    -7.019527    16.599521     0.104615
C     -4.524648    -7.875017    16.674936    -0.163427
C     -4.476494    -9.041296    17.455743     0.088840
C     12.031986    -2.094030    15.491624     0.101036
C    -10.325001    -1.196588    16.551641    -0.135879
C     11.111241    -0.333739    16.878030     0.094007
C      9.948982    -0.372944    16.093891    -0.178738
C      9.836821    -1.318707    15.070703     0.070981
C     -3.996539    -0.147926     8.182166     0.064136
C     -2.847188     0.057546     7.397676    -0.161857
C     -1.750683     0.775324     7.911900     0.103097
C     -1.874997     1.289387     9.213421    -0.152186
C     -3.047551     1.074910     9.964238     0.098904
C     -7.015182     4.296345    13.980520     0.085175
C     -7.067734     5.500841    14.704853    -0.158028
C     -7.926186     5.627902    15.814154     0.101076
C     -8.729703     4.517301    16.139841    -0.162355
C     -8.667916     3.345311    15.368154     0.087908
C     -0.330619    16.860419     6.853110     0.099932
C      0.986775    16.804302     7.311036    -0.136876
C      6.102386    -5.406614     8.668855     0.093705
C      5.013009    -5.573539     9.538056    -0.175874
C      3.711568    -5.546853     9.029619     0.070914
C      2.695279    12.537499     0.581396     0.064864
C      2.647448    13.703339     1.367114    -0.161058
C      3.119986    14.927822     0.857450     0.102525
C     -5.161520     3.934381    17.098136    -0.151272
C     -5.117650     2.743722    16.346092     0.097835
C     -1.120081    -0.440154    12.331915     0.084244
C      0.067615    -0.230070    11.607756    -0.157471
C      0.373773    -1.035593    10.493545     0.101241
C     -0.540398    -2.055703    10.162947    -0.163302
C     -1.698179    -2.248985    10.933933     0.088776
C     -3.977107    19.786549     1.913785     0.098623
C      0.537456    -0.903482     1.454806    -0.134223
C     -4.633632    21.255160     0.101196     0.093221
C      9.098254     9.171435    16.773326    -0.174091
C      9.410762     7.907746    17.282114     0.069223
H     -7.101220    10.196047     9.666436     0.099108
H     -5.091440    10.588101    11.034077     0.109575
H     -3.487302    13.040691     7.889626     0.122771
H     -5.564010    12.658850     6.593016     0.104989
H     13.919295    15.159102     4.253225     0.093141
H     13.823634    17.271472     3.014141     0.118917
H     10.577753    15.631543     0.675753     0.115344
H     10.665924    13.612079     2.064965     0.099472
H      4.655340     0.747540    16.640210     0.099689
H      4.603601     2.792482    15.268887     0.109781
H     15.463629    15.878526     0.874462     0.122678
H     15.539473    13.770329     2.175281     0.106048
H     -3.856699    11.370452     4.519282     0.092759
H     -1.774290    11.733624     5.759769     0.119074
H     -2.676815     8.211396     8.098859     0.115075
H     -4.666030     7.860633     6.708068     0.099520
H      7.275110     7.642972    11.894508     0.097168
H      9.328160     7.993954    10.592461     0.113435
H      8.722255    12.250323    10.911308     0.122244
H      6.722940    11.815000    12.291577     0.106559
H      9.768156    -8.622996    16.180179     0.092599
H     18.618879     4.374644     0.036655     0.119446
H     14.718877     3.269974     1.539867     0.118933
H     14.839506     1.218663     0.197657     0.098380
H      3.911057    -7.706116    14.387585     0.097283
H      3.811264    -5.627460    15.692789     0.113266
H      8.103856    -5.331607    15.421996     0.121265
H      8.110743    -7.376659    14.040325     0.106005
H      5.146680    13.158747    10.147689     0.092545
H      7.108056    13.622733     8.753215     0.119419
H      6.842099     9.590724     7.215978     0.118686
H      4.812342     9.268185     8.558188     0.098135
H      7.427384     7.776842    14.593485     0.086930
H      7.605997     5.736952    15.981996     0.106415
H      3.350626     5.212675    15.648417     0.118777
H      3.246929     7.265744    14.269025     0.081155
H      1.595904     8.470459     9.616803     0.094271
H     -0.415216     8.097184     8.267928     0.117110
H     -0.712841    12.374419     7.694424     0.118940
H      1.351477    12.640840     9.009099     0.098416
H     -0.802811    14.418812    11.663353     0.087349
H     -2.829119    14.155465    10.267651     0.106103
H     -2.490508     9.889212    10.694885     0.117268
H     -0.466835    10.229102    12.078836     0.081423
H      1.087399     8.878657    16.699665     0.094415
H      9.976817    17.816943     0.511944     0.117608
H     14.219162    18.445438     1.077556     0.118734
H      5.214063     9.535925    17.300354     0.099280
H     13.126985    12.436247     9.333734     0.082168
H     11.116953    12.167959    10.752060     0.105481
H     10.072771     8.681092     8.462429     0.117419
H     12.098461     9.010330     7.099348     0.078708
H     15.384327     6.450226     4.725708     0.093850
H     15.463207     4.393424     3.391917     0.118358
H     17.820040     6.501841     0.443545     0.117407
H     17.740204     8.498352     1.882391     0.094697
H      7.354184    -0.990128    17.002377     0.081484
H      7.527938    -3.010580    15.583875     0.106457
H     13.121667     6.224767     0.289383     0.117687
H     13.004135     8.273772     1.652112     0.079439
H      9.809186    10.933921     4.037503     0.094392
H      7.784248    10.566686     5.371821     0.118580
H      9.352160    13.294593     8.337556     0.117169
H     11.317839    13.648540     6.898183     0.094814
H     15.368358     1.542191     8.381051     0.081439
H     13.358078     1.278075     6.963426     0.107372
H     12.557790    -2.453798     8.948767     0.116066
H     14.588770    -2.131698    10.300097     0.082637
H     -4.837192    -4.525535    12.894370     0.092976
H     -4.744135    -6.591013    14.216060     0.117254
H     -2.123542    -4.584947    17.005534     0.117321
H     -2.223752    -2.577673    15.576159     0.094560
H      5.049043     9.835729     0.363921     0.081364
H      5.226281     7.816815     1.783825     0.107708
H     -7.098447    -4.729359    17.379627     0.115777
H     -7.222843    -2.678816    16.026017     0.083115
H     12.271861    -0.193500    13.422098     0.093365
H     10.235210    -0.545910    12.100233     0.117122
H     11.652919     2.414264     9.289011     0.117123
H     13.633179     2.748554    10.719088     0.094463
H      2.005011     3.219238     6.448149     0.081677
H     -0.035751     2.962261     7.822104     0.110861
H     -0.531186    -0.989689     6.200157     0.116165
H      1.499156    -0.650458     4.844969     0.080474
H     -1.353710    19.780290     0.896736     0.094354
H    -10.111510     6.753548    17.079020     0.119657
H     -5.902939     7.447824    16.380643     0.122410
H      2.743945    20.498067     0.174507     0.094188
H      4.701369    19.116653     2.331197     0.080807
H      4.891685    17.068087     0.958646     0.110932
H      1.127165    15.742790     2.560599     0.116060
H      1.019229    17.799263     3.914910     0.080201
H      3.947369    -2.540555     7.860688     0.094095
H      1.939335    -2.923714     9.219033     0.119169
H      1.717540     1.332546     9.935475     0.122526
H      3.772999     1.612585     8.600806     0.094910
H      1.437861     3.348824     3.321413     0.100158
H      1.350934     5.419134     2.000424     0.115301
H      5.665768     5.483598     1.952895     0.122396
H      5.663323     3.437009     3.330357     0.106761
H      7.389502     2.216919     7.568324     0.089934
H      9.362443     2.683541     8.954379     0.121002
H      9.343019    -1.459385    10.188202     0.120414
H      7.313317    -1.796420     8.853359     0.099807
H      9.772359    -3.372215     5.480909     0.100666
H     11.812511    -3.013765     6.802599     0.115274
H     10.988383     1.222397     6.790323     0.122588
H      8.991961     0.780595     5.410581     0.106766
H      7.420466     2.174528     1.160162     0.090626
H     -1.369676    -6.776826    17.315437     0.120818
H     -5.439306    -7.644288    16.145804     0.120685
H     -5.332817    -9.700321    17.478719     0.099404
H     -4.822278    -0.720413     7.780362     0.100136
H     -2.822893    -0.339341     6.392027     0.114021
H     -1.051894     1.821900     9.656966     0.121407
H     -3.112726     1.459826    10.972868     0.097213
H     -6.356867     4.212772    13.137100     0.089597
H     -6.452392     6.330634    14.383902     0.127531
H     -9.397360     4.544426    16.990626     0.119510
H     -9.314419     2.514530    15.611761     0.098917
H      2.308328    11.608649     0.979868     0.099819
H      2.248550    13.641621     2.370308     0.113104
H     -4.811409     4.851810    16.658275     0.121065
H     -4.720220     2.762721    15.340268     0.097211
H     -1.340765     0.179665    13.179719     0.089985
H      0.746940     0.546351    11.932216     0.127501
H     -0.372178    -2.697157     9.308303     0.119990
H     -2.372644    -3.056045    10.685765     0.098465
H      1.931766     6.091118    11.795417     0.099236
H      4.248643     6.033134    10.954277     0.124104
H      2.706681     5.433741     6.969565     0.119382
H      0.436889     5.359613     7.916109     0.087215
H     -1.307840     8.694820    14.500356     0.098799
H     -1.866502    10.944904    15.338514     0.124760
H      6.692599    20.294792     1.785755     0.118735
H      7.113312    18.062279     0.842016     0.086672
H     10.448108     8.203708     2.333653     0.059495
H     10.744220     9.804541     0.481077     0.124618
H      6.750763    11.269857     1.216811     0.119618
H      6.494537     9.548113     2.963630     0.086272
H     12.587838     6.482952     6.428331     0.059672
H     14.085575     7.112985     8.283362     0.125082
H     16.375367     3.528818     7.544121     0.118841
H     14.750784     2.911415     5.795197     0.086629
H     -6.818296    15.170962     5.808526     0.103192
H     14.083261    14.555207     7.613748     0.113367
H     -3.803800    -3.233733     8.692357     0.112024
H     -2.250327    -2.719999     6.876436     0.082347
H     -4.224029    13.090768     2.970821     0.101861
H     18.011473    11.403727     1.164371     0.113518
H     -0.356959    12.073074     0.075766     0.112837
H     -0.188957    13.697848     1.893966     0.081568
H      9.490956    -6.959346    11.506034     0.101946
H      2.306128    14.954399    10.646655     0.115237
H      8.223169    -3.886498     7.856830     0.112259
H     10.499724    -3.938113     8.736904     0.082691
H     11.679516    -8.686801    14.811662     0.100746
H      7.265006    10.987843    15.645961     0.116926
H      1.263860     1.752713     0.964258     0.115343
H      0.711217     3.956234     0.054544     0.082734
H      7.035498     4.019929     6.103170     0.104031
H      4.706484     4.010704     6.971318     0.114572
H      5.779318     7.250918     9.619083     0.111609
H      8.052173     7.166686     8.724101     0.083179
H      9.240492     2.252720     2.653728     0.104324
H      9.732364    -0.023391     1.784878     0.114434
H      3.841312    -9.258958    16.670727     0.112656
H     12.089022     3.924166     0.027535     0.083101
H     -1.588516     2.052521    14.518245     0.073936
H     -1.893042     0.363063    16.306806     0.115275
H     10.947747    12.179379     0.108036     0.112247
H      2.330180     2.853322    15.843794     0.077862
H     -4.491879     4.372998    11.778404     0.074105
H     -6.077126     3.712985     9.989844     0.114956
H     -6.137608     7.823075     8.661138     0.111746
H     -4.565149     8.375575    10.464256     0.077469
H     15.027891    -4.528390    11.065821     0.058213
H     16.502022    -3.957441     9.176064     0.122594
H     -8.504365    14.486240    10.046317     0.116756
H    -10.108164    13.924406    11.833475     0.084967
H     12.840667    -2.766781    15.241527     0.059044
H     -9.409446    -1.202408    17.129179     0.122491
H      9.139684     0.323968    16.267871     0.117968
H      8.931489    -1.366258    14.483695     0.085512
H     -0.534406    17.043049     5.806597     0.059121
H      1.792788    16.923126     6.598628     0.123020
H      5.165455    -5.711142    10.600003     0.114737
H      2.875412    -5.685005     9.697129     0.082980
H     -3.744328    19.630497     2.958544     0.058924
H      0.490718    -0.088075     2.164232     0.122912
H      8.916383     9.286965    15.713308     0.114880
H      9.446972     7.059064    16.617410     0.082767
W     13.910235    10.315969     4.385990     0.569496
W      2.653601    10.302572    13.155165     0.595364
W     -6.185964    -0.703171    13.152534     0.573947
W      5.054385    -0.709211     4.383184     0.570610
W     -1.678313     4.910233    13.150254     0.557552
W     10.614880     6.219935     4.378975     0.515453
W     -3.056705    17.204043     4.386341     0.512285
W     13.050172    -4.747479    13.157971     0.515072

The following XYZ coordinates are in angstroms. Other properties are in atomic units.
The sperically averaged electron density of each atom fit to a function of the form exp(a - br)
eigen_1, eigen_2 and eigen_3 are the three eigenvalues of traceless quadrupole moment tensor
  atom number  atomic symbol              X              Y              Z     net charge C6 coefficient C8 coefficient C10 coefficient fluctuating dipole atomic polarizability isotropic forcefield polarizability              a              b squared Pearson coefficient          <r^3>          <r^4>         wp_QDO          m_QDO          q_QDO       dipole_x       dipole_y       dipole_z         dipole            Qxy            Qxz            Qyz     Q(x^2-y^2)  Q(3z^2 - R^2)        eigen_1        eigen_2        eigen_3 static polarizability      alpha(xx)      alpha(xy)      alpha(xz)      alpha(yy)      alpha(yz)      alpha(zz) atomic spin moment
            1              I      -2.441814       4.919128       8.696040      -0.552643     437.014337 0.21119299E+05  0.11964145E+07                                35.014357                           36.076124       1.635221       1.852787                    0.999623     174.274918     577.134832       0.467856       0.231096      -1.350884      -0.151343      -0.032064      -0.008258       0.154923      -0.038233       0.133656       0.049762       0.110154      -0.157128      -0.163883      -0.000215       0.164098             34.140856      39.997856      -2.956874       5.561887      31.803826       1.023433      30.620885          -0.000125
            2              I       7.323198      15.156356       0.068400      -0.552402     437.172989 0.21106060E+05  0.11954521E+07                                35.021289                           36.062434       1.638072       1.853636                    0.999625     174.226402     576.883558       0.468001       0.231065      -1.350957       0.002064      -0.154519       0.007384       0.154709      -0.059240      -0.017707      -0.141099      -0.067132      -0.153971      -0.162930      -0.001748       0.164678             34.168015      33.494030      -4.469477       0.275050      38.352549      -5.680682      30.657466          -0.000124
            3              I       5.754855       7.261350       4.900039      -0.482641     410.032480 0.19388737E+05  0.10748031E+07                                33.522509                           34.499954       1.753522       1.893475                    0.999651     169.408821     554.381527       0.479963       0.230207      -1.352622      -0.033385      -0.117147       0.093758       0.153716       0.061725      -0.056326      -0.011368       0.444514      -0.085021      -0.216573      -0.039817       0.256390             32.805117      36.059605       2.928331      -2.871210      25.603167      -0.972107      36.752579          -0.000039
            4              I      12.680733       1.700110       3.854403      -0.482246     410.280760 0.19381641E+05  0.10742981E+07                                33.534184                           34.491917       1.755400       1.893943                    0.999651     169.382901     554.245599       0.480061       0.230184      -1.352673      -0.106625      -0.056561      -0.094584       0.153343      -0.038433      -0.001437       0.059363      -0.454255      -0.084139      -0.216402      -0.040316       0.256719             32.828634      24.904337       0.446876       0.302071      36.810498       3.049544      36.771066          -0.000038
            5              I      -1.934966      -1.987286       3.715675      -0.540889     432.907993 0.20625110E+05  0.11616298E+07                                34.738973                           35.631676       1.656198       1.859825                    0.999637     173.373830     572.653101       0.471115       0.230838      -1.351136       0.007586       0.069251      -0.115344       0.134750      -0.045497       0.059304      -0.084776      -0.105711       0.115733      -0.098743      -0.047433       0.146176             33.520649      30.636577      -1.551210       3.588347      32.568629      -3.184015      37.356742          -0.000095
            6              I       0.463380      14.157771       5.052272      -0.541534     433.185595 0.20635472E+05  0.11623759E+07                                34.753997                           35.641013       1.653667       1.859071                    0.999638     173.424166     572.886060       0.471039       0.230843      -1.351109       0.066209       0.021285       0.114892       0.134301      -0.019907       0.094665      -0.038341       0.133431       0.113029      -0.097090      -0.047754       0.144844             33.535602      33.131084      -1.019498       3.847917      30.124935      -2.772902      37.350787          -0.000094
            7              I      13.449336      -5.320955       8.498382      -0.543593     434.713805 0.20656508E+05  0.11640114E+07                                34.846402                           35.666433       1.646946       1.856775                    0.999633     173.646060     573.978499       0.470665       0.230937      -1.350793       0.121201      -0.031332      -0.040620       0.131611      -0.035267      -0.115686       0.020549       0.073344       0.058831      -0.094806      -0.052304       0.147110             33.662159      34.712383      -3.340475      -4.439953      33.033842       2.236329      33.240252          -0.000076
            8              I      -1.266090       6.513921       0.280438      -0.542713     434.686397 0.20635337E+05  0.11624758E+07                                34.842083                           35.646252       1.648654       1.857586                    0.999637     173.541007     573.474952       0.470854       0.230913      -1.350880      -0.056954       0.110648       0.039178       0.130467      -0.049155      -0.046714       0.108384      -0.039347       0.051866      -0.094433      -0.054118       0.148551             33.685946      34.599411      -3.446159      -3.230834      33.291418       3.866036      33.167008          -0.000074
            9              I      11.006635       5.764955       9.028917      -0.546155     436.246487 0.20787928E+05  0.11733611E+07                                34.937718                           35.791490       1.636391       1.853293                    0.999610     173.998502     575.757160       0.469576       0.231089      -1.350472       0.125078      -0.021965       0.037602       0.132443      -0.037862       0.113803      -0.003086       0.071700       0.066659      -0.101934      -0.039900       0.141834             33.717385      34.681585      -3.406931       3.958395      32.825323      -1.685617      33.645247          -0.000088
           10              I       1.265083      -4.473590      17.267557      -0.545788     436.598176 0.20781642E+05  0.11728863E+07                                34.955917                           35.784506       1.637127       1.853629                    0.999607     173.951998     575.523739       0.469665       0.231069      -1.350538      -0.048336       0.117152      -0.035940       0.131729      -0.049948       0.029908      -0.110288      -0.031394       0.067768      -0.101631      -0.041028       0.142658             33.765316      34.482051      -3.473727       2.600262      33.142156      -3.532440      33.671741          -0.000088
           11              I       3.154877       3.551112      12.812465      -0.464114     405.247700 0.18852322E+05  0.10380510E+07                                33.195867                           33.998839       1.737707       1.891125                    0.999691     168.441661     549.861802       0.483791       0.229929      -1.352655       0.044766       0.044175      -0.099267       0.117513       0.001189      -0.027942      -0.023343       0.471747      -0.198951      -0.206624      -0.064741       0.271365             32.077784      35.212746       0.190325      -0.061880      25.858136      -1.139314      35.162469          -0.000045
           12              I      -4.068063       9.323644      13.498566      -0.463858     405.402343 0.18855590E+05  0.10382976E+07                                33.206199                           34.003889       1.733597       1.890181                    0.999700     168.449095     549.941093       0.483700       0.229958      -1.352585       0.031491       0.051456       0.101516       0.118088      -0.099996       0.015842       0.034691      -0.425296      -0.196525      -0.206057      -0.064444       0.270500             32.088707      26.279207      -1.813508       0.986443      34.826860       0.387961      35.160054          -0.000046
           13              I      10.320778      12.735285      13.786896      -0.477585     408.916039 0.19301042E+05  0.10687026E+07                                33.456308                           34.417300       1.751449       1.893860                    0.999670     169.098589     552.999809       0.480647       0.230146      -1.352746      -0.104223      -0.053141       0.107905       0.159153      -0.043205       0.006911      -0.070015      -0.433160      -0.076389      -0.208116      -0.043338       0.251454             32.801037      25.231125       0.536299       0.003400      36.367083      -3.600593      36.804903          -0.000040
           14              I       8.212209      -3.651704      12.538867      -0.478690     408.560537 0.19296392E+05  0.10683657E+07                                33.435098                           34.409214       1.757331       1.895247                    0.999651     169.117395     553.015202       0.480792       0.230094      -1.352843      -0.028568      -0.115882      -0.103841       0.158202       0.053585       0.069740       0.010595       0.434981      -0.071407      -0.212119      -0.041686       0.253804             32.780684      35.622306       2.840507       3.510343      25.927588       0.808887      36.792158          -0.000042
           15              I      -4.902998      15.907519       8.841082      -0.476948     411.162811 0.19283915E+05  0.10668627E+07                                33.535506                           34.356118       1.782709       1.902815                    0.999669     168.552015     549.879235       0.482335       0.229533      -1.354480      -0.145660      -0.013659      -0.057513       0.157198       0.024613      -0.170145      -0.146417       0.097785       0.040970      -0.211027      -0.036347       0.247373             33.006819      38.255560      -1.759812      -4.994580      31.494634      -2.990657      29.270263          -0.000034
           16              I       9.750049       4.132495      17.472405      -0.477172     411.701127 0.19302645E+05  0.10680764E+07                                33.561112                           34.369278       1.786698       1.903864                    0.999669     168.515509     549.668437       0.482353       0.229486      -1.354653       0.018207      -0.144208       0.058954       0.156853       0.000779       0.107276       0.197406      -0.111292       0.041085      -0.211933      -0.035556       0.247489             33.048650      32.564706      -3.070299       1.882054      37.282884       5.532251      29.298360          -0.000034
           17             Cu      -0.702512       5.303495      10.638236       0.373456      74.975872 0.16471019E+04  0.51578735E+05                                17.421289                           15.779876       0.532685       1.951067                    0.997883      55.945458     159.551524       0.345015       0.566915      -1.031926       0.012561      -0.011810      -0.020783       0.027003      -0.029045       0.050971       0.028511      -0.079557      -0.020777      -0.087175       0.030427       0.056748             18.995692      21.664703      -0.632105      -4.817152      16.393938      -0.504524      18.928436          -0.000101
           18             Cu      -1.506438       5.952197      15.661395       0.372529      75.059607 0.16492911E+04  0.51664087E+05                                17.431320                           15.788226       0.530485       1.950399                    0.997888      55.971899     159.649283       0.344996       0.566762      -1.032003      -0.013934       0.008874       0.020226       0.026115      -0.009645      -0.015762      -0.055350       0.098257      -0.018916      -0.087009       0.030444       0.056565             19.008264      16.935353      -1.694467      -0.546159      21.172303       4.791413      18.917136          -0.000101
           19             Cu       8.224474       7.330536       3.992956       0.350288      76.905058 0.16642717E+04  0.52272759E+05                                17.689308                           15.843219       0.507785       1.941719                    0.997670      56.386144     161.261518       0.344795       0.565580      -1.032119      -0.060778      -0.019196       0.047601       0.079550       0.014236      -0.002422       0.020484      -0.036635       0.044076      -0.032537      -0.001941       0.034478             19.448820      15.823401      -1.555749       0.784111      21.449173      -4.517740      21.073885          -0.000061
           20             Cu      12.214253       4.124916       4.764994       0.349427      77.009041 0.16662164E+04  0.52351423E+05                                17.707730                           15.854807       0.505429       1.940769                    0.997684      56.423000     161.417222       0.344578       0.565746      -1.031997      -0.004335      -0.063126      -0.048040       0.079445       0.021121      -0.019774      -0.002425       0.022336       0.047235      -0.033323      -0.001249       0.034572             19.472053      21.882798      -0.234944       4.574179      15.439021       0.203934      21.094341          -0.000064
           21             Cu      -5.652438      17.912486       4.904950       0.372821      74.034838 0.15657659E+04  0.48475297E+05                                17.404778                           15.492772       0.558333       1.958911                    0.997960      55.862346     159.054835       0.344152       0.574861      -1.027060      -0.017090       0.013236       0.011787       0.024621      -0.017090       0.047063       0.036061      -0.107752       0.053971      -0.091599       0.020108       0.071491             19.270194      20.854427       0.164614      -4.594201      14.120937      -0.179956      22.835219          -0.000105
           22             Cu      -1.800164      14.824702       3.868258       0.372561      74.041572 0.15646925E+04  0.48432177E+05                                17.403258                           15.485304       0.559980       1.959368                    0.997959      55.855844     159.003109       0.344318       0.574701      -1.027165       0.016902      -0.014051      -0.011944       0.025016       0.007192      -0.024670      -0.054227       0.112571       0.054685      -0.092207       0.020776       0.071431             19.279431      14.364946      -1.272949      -0.801578      20.611239       4.557844      22.862107          -0.000103
           23             Cu      11.976634      -5.272525      10.689799       0.373695      74.222633 0.15643850E+04  0.48415343E+05                                17.421406                           15.477899       0.563115       1.960592                    0.997977      55.810092     158.807998       0.344632       0.574264      -1.027465      -0.008954       0.006846      -0.022169       0.024870      -0.028816      -0.046417      -0.035185      -0.106564      -0.010571      -0.092427       0.020444       0.071983             19.328134      23.592056      -2.190308       4.821242      16.326158       0.526117      18.066188          -0.000104
           24             Cu      12.775614      -5.901898      15.630527       0.373740      74.024543 0.15587845E+04  0.48206116E+05                                17.405426                           15.460063       0.560637       1.959938                    0.998024      55.817000     158.847448       0.344447       0.575000      -1.026980       0.008316      -0.007571       0.022189       0.024876      -0.003791       0.024839       0.052544       0.122246      -0.008088      -0.092704       0.020120       0.072584             19.318326      17.622401      -3.546792       0.567640      22.253757      -4.839380      18.078821          -0.000103
           25             Cu       9.524844       5.744089       6.846095       0.374293      74.727495 0.15768498E+04  0.48889926E+05                                17.480566                           15.522559       0.553489       1.957712                    0.997946      55.832137     158.929114       0.344754       0.573017      -1.028194      -0.009870       0.007312       0.022193       0.025366      -0.026770       0.048359       0.035260      -0.106126      -0.016002      -0.092969       0.020928       0.072041             19.395043      23.720936      -2.405323      -5.002310      16.184124      -0.356383      18.280068          -0.000103
           26             Cu      10.385929       5.055084       1.910803       0.372929      74.775639 0.15779530E+04  0.48934026E+05                                17.489316                           15.529195       0.551294       1.956970                    0.997954      55.869207     159.064973       0.344631       0.573106      -1.028126       0.009334      -0.007610      -0.021832       0.024934      -0.002001      -0.023477      -0.054576       0.120094      -0.014980      -0.093162       0.021111       0.072051             19.408238      17.565212      -3.764250      -0.723927      22.361813       4.957534      18.297689          -0.000102
           27             Cu       0.684670       3.817863      13.685349       0.351906      76.503001 0.16104109E+04  0.50184082E+05                                17.702223                           15.650219       0.545268       1.953778                    0.997653      56.225052     160.349306       0.344621       0.570342      -1.029602       0.067100       0.006586      -0.044520       0.080794       0.010191       0.011081       0.027469      -0.027499       0.068912      -0.028738      -0.016397       0.045135             19.647348      15.308823      -1.965698       0.801937      20.426460      -4.916292      23.206760          -0.000179
           28             Cu      -3.263092       6.976370      12.616738       0.351991      76.475842 0.16087454E+04  0.50123310E+05                                17.706818                           15.649254       0.544377       1.953378                    0.997659      56.232220     160.398395       0.344368       0.570862      -1.029283      -0.007948       0.066699       0.044160       0.080386       0.014705      -0.024046      -0.016468       0.018032       0.068141      -0.028858      -0.015726       0.044583             19.653565      21.039618      -0.694354       4.953833      14.707145       0.279657      23.213934          -0.000178
           29             Cu      14.672356      -6.834262      12.814570       0.344032      77.064413 0.16661233E+04  0.52356443E+05                                17.750308                           15.881820       0.520655       1.943627                    0.997721      56.556883     161.900130       0.343335       0.567708      -1.030934      -0.004467      -0.062758       0.048658       0.079537       0.019922       0.020404       0.002448       0.020425       0.054077      -0.033078      -0.002078       0.035156             19.565544      22.122292      -0.266467      -4.520197      15.380394      -0.169307      21.193947          -0.000070
           30             Cu      10.661197      -3.616891      13.504003       0.343977      77.017081 0.16653463E+04  0.52329054E+05                                17.749389                           15.882927       0.518722       1.942958                    0.997710      56.572069     161.970646       0.343147       0.568052      -1.030716      -0.059650      -0.018616      -0.048434       0.079060       0.013317       0.002243      -0.019744      -0.036930       0.049937      -0.032677      -0.001554       0.034231             19.564547      15.824203      -1.647880      -0.800409      21.692188       4.461098      21.177249          -0.000064
           31             Cu      -3.164873      16.492086       6.954131       0.346541      77.255755 0.16775098E+04  0.52785746E+05                                17.728584                           15.892996       0.516978       1.943391                    0.997683      56.475398     161.592998       0.344728       0.564648      -1.032686      -0.069197      -0.010228       0.036863       0.079068      -0.007725      -0.001430       0.017782      -0.025709      -0.071225      -0.029605      -0.002763       0.032368             19.508916      22.766741      -1.124089       4.624858      16.116507       0.402495      19.643501          -0.000074
           32             Cu      -3.731410      16.938940       1.819779       0.346771      77.271925 0.16786851E+04  0.52827595E+05                                17.721719                           15.890644       0.517239       1.943580                    0.997682      56.458796     161.509121       0.345040       0.564086      -1.033030       0.004497      -0.070501      -0.036299       0.079424      -0.000975      -0.017918      -0.002170       0.030290      -0.070406      -0.029409      -0.003198       0.032607             19.497659      16.890082      -2.462151       0.627478      21.957837      -4.584244      19.645057          -0.000076
           33             Cu      14.380347      10.957642       7.015866       0.351168      84.829252 0.17417095E+04  0.54917262E+05                                17.685464                           15.288540       0.642539       1.995862                    0.996436      54.740873     153.064939       0.385998       0.503254      -1.070686       0.035986      -0.007102       0.005338       0.037066      -0.012615      -0.023836      -0.028265      -0.123523      -0.036446      -0.070196      -0.006804       0.077000             20.641909      27.167550      -0.985777       0.085861      14.577295       0.119232      20.180881          -0.006088
           34             Cu      14.434278      10.911078       1.755413       0.351194      84.835496 0.17419169E+04  0.54928380E+05                                17.693982                           15.295787       0.640098       1.995102                    0.996425      54.750103     153.123915       0.385646       0.503672      -1.070407      -0.014615       0.033519      -0.005348       0.036956       0.014427       0.021895       0.029841       0.123585      -0.035952      -0.070980      -0.006048       0.077028             20.652278      15.579190      -3.552861      -0.100496      26.161782      -0.112786      20.215862          -0.006088
           35             Cu       5.205183       9.278948      13.199888       0.347602      85.739310 0.17595446E+04  0.55618813E+05                                17.757768                           15.317095       0.576149       1.978209                    0.996565      54.885985     153.642457       0.387526       0.500016      -1.072460       0.015590       0.008714      -0.033747       0.038182      -0.000990       0.036168       0.049313      -0.075925       0.002439      -0.067828      -0.007705       0.075533             20.792562      19.657391      -0.772133      -3.434968      19.125975      -4.794684      23.594319          -0.006327
           36             Cu       1.104640      12.573521      13.108337       0.348480      85.605065 0.17552430E+04  0.55449647E+05                                17.750686                           15.308041       0.635734       1.992568                    0.996604      54.854432     153.514951       0.387268       0.500649      -1.072106       0.004843       0.017038       0.034073       0.038402       0.015454      -0.039016      -0.046793       0.069002       0.001678      -0.068174      -0.006600       0.074774             20.793313      19.448580      -0.812637       3.936228      19.314391       4.408286      23.616967          -0.006302
           37             Cu      -5.735186      -0.073248      10.516520       0.354055      85.196823 0.17502237E+04  0.55245214E+05                                17.675659                           15.276804       0.629236       1.992757                    0.996378      54.677801     152.900205       0.388063       0.500038      -1.072556       0.036614      -0.004668      -0.004762       0.037216      -0.013219       0.026528       0.027153      -0.129333      -0.046336      -0.073872      -0.006464       0.080336             20.600718      27.198213      -1.037072      -0.281517      14.371854      -0.163431      20.232085          -0.005861
           38             Cu      -5.666840      -0.126510      15.788373       0.353350      85.268161 0.17521405E+04  0.55318536E+05                                17.679765                           15.280562       0.633359       1.993765                    0.996389      54.690299     152.931953       0.388207       0.499736      -1.072762      -0.011788       0.034440       0.004692       0.036703       0.015448      -0.021286      -0.031527       0.128429      -0.046583      -0.073659      -0.006997       0.080656             20.606348      15.394719      -3.649406       0.113213      26.159848       0.302371      20.264477          -0.005856
           39             Cu       3.492844       1.546912       4.417559       0.353133      85.002796 0.17417570E+04  0.54920172E+05                                17.690397                           15.272143       0.633409       1.993560                    0.996406      54.705477     152.977357       0.386828       0.502162      -1.071248       0.006530       0.016597      -0.031868       0.036520       0.017809       0.038404       0.053003       0.069059       0.020236      -0.073549      -0.005305       0.078854             20.649001      19.374587      -0.788674      -3.650488      19.507178      -4.804179      23.065239          -0.006064
           40             Cu       7.594511      -1.747661       4.349511       0.352793      85.096209 0.17438069E+04  0.55000067E+05                                17.695186                           15.274187       0.634727       1.993829                    0.996395      54.717817     153.024810       0.387072       0.501706      -1.071509       0.014812       0.009721       0.031544       0.036179       0.002205      -0.042903      -0.048974      -0.077853       0.020137      -0.072882      -0.006094       0.078976             20.655335      19.815029      -0.712347       3.898209      19.059965       4.622532      23.091012          -0.006101
           41             Cu      12.313320      12.547932       4.275849       0.355560      85.328771 0.18054954E+04  0.57330146E+05                                17.248955                           15.124433       0.602983       1.990366                    0.996312      54.466714     151.858803       0.406000       0.475109      -1.088335       0.007079       0.021344      -0.031252       0.038501       0.026263       0.048202       0.068610       0.063764       0.044333      -0.086311      -0.014408       0.100718             19.815323      19.468070      -1.387258      -3.554118      18.848847      -5.009289      21.129053          -0.005865
           42             Cu      16.434612       9.238863       4.495780       0.355796      85.313450 0.18059346E+04  0.57349233E+05                                17.252365                           15.131147       0.599997       1.989477                    0.996336      54.473163     151.897911       0.405702       0.475415      -1.088128       0.019122       0.011534       0.031603       0.038696       0.010696      -0.056272      -0.061589      -0.079560       0.044245      -0.085720      -0.014663       0.100383             19.816935      19.453738      -1.394440       4.122182      18.862553       4.549665      21.134515          -0.005889
           43             Cu       3.024680      10.961816      15.795563       0.351202      85.778722 0.18082455E+04  0.57451646E+05                                17.375660                           15.191578       0.609227       1.990739                    0.996384      54.615347     152.425312       0.402792       0.478608      -1.086107      -0.011098       0.038830       0.009519       0.041492       0.017098      -0.017924      -0.033279       0.168665      -0.075809      -0.089322      -0.013029       0.102351             20.036823      13.886094      -3.174103      -0.231388      25.352950       0.193719      20.871426          -0.005905
           44             Cu       3.215879      10.809167      10.515117       0.350192      85.770340 0.18096738E+04  0.57507598E+05                                17.370153                           15.193626       0.612142       1.991320                    0.996396      54.635478     152.488779       0.402928       0.478359      -1.086263       0.040214      -0.002429      -0.009425       0.041375      -0.018951       0.028614       0.025205      -0.167649      -0.073757      -0.089332      -0.012848       0.102180             20.019376      26.112958      -0.467124      -0.247517      13.090597       0.201534      20.854573          -0.005914
           45             Cu      -3.662988      -1.788184      13.042393       0.356437      85.568144 0.18109652E+04  0.57539293E+05                                17.289837                           15.158320       0.663843       2.004689                    0.996358      54.444632     151.774780       0.405162       0.475799      -1.088092       0.018251       0.012459      -0.031991       0.038881       0.013721       0.057491       0.064217      -0.076786       0.042699      -0.085704      -0.018257       0.103961             19.846457      19.633984      -1.469926      -4.240297      18.927437      -4.525032      20.977950          -0.005441
           46             Cu      -7.789534       1.525828      13.262850       0.356566      85.538782 0.18104942E+04  0.57517201E+05                                17.277054                           15.148692       0.606103       1.991332                    0.996281      54.429377     151.693653       0.405622       0.475318      -1.088431       0.007758       0.020840       0.031517       0.038572       0.028913      -0.050039      -0.070022       0.058632       0.043533      -0.085856      -0.018161       0.104017             19.827661      19.554468      -1.495759       3.488892      18.972773       5.105555      20.955743          -0.005423
           47             Cu       5.431548      -0.067319       1.736121       0.354831      85.754228 0.18108004E+04  0.57537636E+05                                17.315841                           15.156414       0.600639       1.989415                    0.996293      54.498754     151.972552       0.405202       0.475722      -1.088043      -0.011833       0.036305      -0.006933       0.038809       0.017897       0.018585       0.030417       0.167483      -0.083657      -0.086075      -0.017212       0.103287             19.905197      13.716705      -2.906417       0.369836      25.219294      -0.328775      20.779593          -0.005718
           48             Cu       5.601019      -0.200529       7.029370       0.354524      85.630829 0.18088711E+04  0.57460914E+05                                17.301774                           15.150258       0.603533       1.990210                    0.996289      54.494402     151.939116       0.405208       0.475843      -1.087976       0.037928      -0.003938       0.007039       0.038776      -0.018387      -0.025564      -0.024847      -0.165684      -0.082129      -0.085431      -0.016950       0.102381             19.879401      25.840361      -0.215451       0.423847      13.033276      -0.301592      20.764565          -0.005746
           49              S      14.185804      12.581647       5.497746      -0.483441     211.414383 0.69640237E+04  0.30842702E+06                                23.962378                           22.480057       0.757963       1.841123                    0.998947      87.153328     282.562919       0.508216       0.272123      -1.256984       0.140400       0.178955      -0.004335       0.227499      -0.061385       0.022799       0.085364      -0.129536       0.078705      -0.124515      -0.005992       0.130507             25.895222      23.171588      -2.806326       6.519718      27.817529      -1.856744      26.696547           0.001573
           50              S      -0.269654       3.406810      11.717371      -0.520743     225.382636 0.72188489E+04  0.32284156E+06                                25.148830                           22.809548       0.798138       1.841350                    0.999361      89.127404     291.089447       0.506743       0.270269      -1.258185       0.191819      -0.133008      -0.157034       0.281328       0.034612      -0.005402      -0.004337       0.030454      -0.010058      -0.036151      -0.004421       0.040572             27.252865      18.415239      -1.934662       1.697808      31.661633       4.239172      31.681723          -0.000022
           51              S      16.062634      11.073830       3.273182      -0.483486     211.390011 0.69642307E+04  0.30843555E+06                                23.959507                           22.479582       0.759638       1.841575                    0.998935      87.151471     282.547838       0.508253       0.272104      -1.257018       0.144588       0.176007       0.003545       0.227808      -0.027830      -0.078649      -0.039706       0.170194       0.079293      -0.124038      -0.006997       0.131035             25.890973      28.762976      -1.550930       3.216810      22.193374      -5.958080      26.716568           0.001578
           52              S      -3.452968       5.954284      14.584365      -0.519866     225.481704 0.72176108E+04  0.32277098E+06                                25.156522                           22.807383       0.796589       1.841113                    0.999358      89.094360     290.970641       0.506776       0.270264      -1.258196      -0.172193       0.157722       0.157152       0.281467       0.025092       0.004098       0.005930      -0.057275      -0.008946      -0.036676      -0.004010       0.040687             27.268795      31.923236       1.079402      -3.778485      18.238298      -2.609310      31.644851          -0.000021
           53              S       4.729285      11.127643      14.358822      -0.486156     212.376426 0.69939202E+04  0.31008174E+06                                24.049337                           22.535925       0.757245       1.840310                    0.998970      87.281564     283.125914       0.507328       0.272309      -1.256775       0.139198       0.182013       0.002897       0.229157      -0.023188       0.076715       0.037231       0.173893       0.108852      -0.124427      -0.006668       0.131095             26.027888      27.943852      -1.101234      -2.831658      22.026123       6.153387      28.113689           0.001854
           54              S       8.579478       5.271647       3.170407      -0.419728     196.847701 0.64576661E+04  0.28102230E+06                                22.972641                           21.695854       0.819814       1.864990                    0.998901      85.294904     275.296071       0.514910       0.273344      -1.253934      -0.179671      -0.161300       0.005728       0.241520       0.003643       0.104970       0.021972       0.155969       0.155703      -0.108217      -0.049976       0.158193             24.394767      28.155586      -2.178012       0.020915      23.443802       5.440242      21.584913          -0.000052
           55              S       3.013103      12.508069      11.952911      -0.485855     212.510400 0.69976366E+04  0.31029861E+06                                24.062335                           22.543731       0.752136       1.838905                    0.998963      87.292448     283.217483       0.507161       0.272353      -1.256680       0.147340       0.175490      -0.003172       0.229164      -0.058871      -0.019368      -0.082967      -0.139878       0.104192      -0.124990      -0.006814       0.131804             26.047553      22.775155      -2.223566      -6.625821      27.268516       1.458767      28.098990           0.001796
           56              S      10.127045       4.027177       5.586140      -0.419746     196.940658 0.64549534E+04  0.28087084E+06                                22.979985                           21.690426       0.819615       1.865054                    0.998903      85.280801     275.221690       0.515013       0.273322      -1.253977      -0.117856      -0.209642      -0.006632       0.240590      -0.029675       0.000597      -0.108033      -0.144340       0.154934      -0.108456      -0.050361       0.158818             24.411175      24.603787      -2.947385      -5.334726      27.029736      -1.210836      21.600003          -0.000055
           57              S       3.874141       8.903256      11.465170      -0.542754     218.520008 0.72763847E+04  0.32551923E+06                                24.426640                           22.848002       0.868522       1.860722                    0.999654      88.853775     288.669660       0.508901       0.269037      -1.261721       0.137360      -0.136114      -0.167218       0.255649       0.018308       0.000678      -0.026467      -0.032253      -0.032755      -0.031122      -0.010114       0.041236             26.187444      22.249905      -2.830806       2.892695      26.244308       2.059737      30.068120          -0.009028
           58              S       0.810882      -3.516298       6.321698      -0.522177     222.261976 0.74679162E+04  0.33715460E+06                                24.905465                           23.236835       0.693565       1.808411                    0.999627      90.272517     297.176245       0.500369       0.271135      -1.255949      -0.120443       0.115207       0.229564       0.283688       0.001983      -0.003207       0.001397      -0.040187      -0.078622      -0.026776      -0.006545       0.033321             26.444274      24.289385      -2.674187       2.471326      29.592861       5.493968      25.450575          -0.000032
           59              S       1.022740      11.193205      14.843406      -0.544191     218.980087 0.72908986E+04  0.32633131E+06                                24.459764                           22.869560       0.866152       1.859870                    0.999657      88.916535     288.946338       0.508701       0.269008      -1.261753      -0.162269       0.104695       0.167601       0.255700       0.022985       0.025418       0.005836       0.012196      -0.031150      -0.030132      -0.010342       0.040473             26.235321      27.325326      -1.734086      -1.355621      21.267397      -3.240826      30.113242          -0.009006
           60              S      -1.629992      16.509877       2.449932      -0.521672     222.121338 0.74618765E+04  0.33681564E+06                                24.897308                           23.229662       0.690558       1.807787                    0.999622      90.247365     297.069544       0.500372       0.271187      -1.255882       0.137958      -0.092497      -0.229693       0.283455       0.009417      -0.001996       0.002975       0.035651      -0.076852      -0.026243      -0.006751       0.032994             26.433913      30.483879      -1.315954      -4.816501      23.389616      -3.571020      25.428243          -0.000033
           61              S      15.028143       8.995284       6.204717      -0.549910     222.857046 0.74431318E+04  0.33497443E+06                                24.750174                           23.110566       0.820981       1.846492                    0.999546      89.446540     291.760842       0.505770       0.269089      -1.261267       0.128937      -0.115387       0.186691       0.254544       0.012360      -0.020993       0.003274       0.005029      -0.039471      -0.028508       0.002818       0.025691             26.556507      24.101592      -4.721562      -2.370575      28.342238      -1.616145      27.225693          -0.008340
           62              S      11.767505      -3.270632      11.593199      -0.522278     221.957341 0.74493076E+04  0.33610368E+06                                24.877878                           23.206248       0.697620       1.809545                    0.999648      90.243036     296.982902       0.500753       0.271097      -1.255997      -0.169391       0.154798      -0.167566       0.284137       0.020603      -0.008511      -0.018212      -0.007856       0.025401      -0.026195      -0.006477       0.032672             26.421785      19.496211      -1.523196      -0.817731      30.848954      -3.216592      28.920190          -0.000047
           63              S      12.378965      11.121382       2.567264      -0.550375     223.243954 0.74563432E+04  0.33573704E+06                                24.783560                           23.134928       0.815480       1.844809                    0.999537      89.506963     292.085674       0.505349       0.269179      -1.261090      -0.140225       0.100848      -0.186164       0.253950       0.009753      -0.007025       0.019978      -0.016126      -0.037431      -0.027726       0.001664       0.026061             26.599823      30.163123      -3.404147       1.059517      22.349433       2.685080      27.286915          -0.008337
           64              S      -7.720671      -5.673035      14.722392      -0.521611     221.890874 0.74485281E+04  0.33606060E+06                                24.874108                           23.206715       0.695515       1.809000                    0.999641      90.225903     296.925596       0.500692       0.271137      -1.255948       0.187803      -0.131761       0.167986       0.284342       0.019998       0.016223       0.011688      -0.010013       0.029033      -0.026591      -0.005802       0.032393             26.420248      31.036543       1.006094       2.945308      19.365400       1.503092      28.858801          -0.000046
           65              S      -5.077242      -2.031653      11.333983      -0.549602     222.150572 0.74419098E+04  0.33492625E+06                                24.697163                           23.119517       0.819599       1.846053                    0.999548      89.469643     291.897697       0.505286       0.269342      -1.260894       0.133254      -0.118804      -0.189165       0.260105       0.006539       0.019432      -0.002864       0.000585      -0.032892      -0.024955       0.005285       0.019670             26.441160      24.408046      -4.781963       2.327610      28.147877       1.307754      26.767557          -0.008269
           66              S       9.307246       7.721712       5.900076      -0.524752     221.303717 0.74142597E+04  0.33417778E+06                                24.835735                           23.154643       0.699534       1.810326                    0.999598      90.243709     296.976062       0.501137       0.271169      -1.255728      -0.170926       0.158360       0.160684       0.283042       0.021957       0.009410       0.016248      -0.010603       0.013934      -0.025227      -0.007427       0.032654             26.361185      19.372978      -1.403396       0.639257      30.273179       3.157251      29.437399           0.000000
           67              S      -7.721612       0.092030      14.971085      -0.549036     222.378211 0.74485156E+04  0.33531081E+06                                24.718509                           23.133859       0.814298       1.844613                    0.999545      89.484631     292.021282       0.504976       0.269437      -1.260734      -0.143505       0.104502       0.189230       0.259465       0.006543       0.007061      -0.018321      -0.006057      -0.029699      -0.024712       0.005077       0.019635             26.469422      30.016239      -3.556197      -0.768513      22.597834      -2.578248      26.794193          -0.008254
           68              S      12.363658       5.268023       2.858049      -0.524533     221.145031 0.74071989E+04  0.33377476E+06                                24.821854                           23.141748       0.702187       1.811020                    0.999607      90.226304     296.865791       0.501345       0.271125      -1.255798       0.191701      -0.132533      -0.161167       0.283354       0.021680      -0.013702      -0.012022      -0.008807       0.013481      -0.024778      -0.007011       0.031789             26.352802      30.386843       1.008157      -2.942992      19.277112      -1.318799      29.394451          -0.000000
           69              S       3.427792       0.165168       2.682315      -0.549523     222.277044 0.74202901E+04  0.33372258E+06                                24.707035                           23.082298       0.818689       1.846093                    0.999557      89.426438     291.690653       0.505793       0.269258      -1.260947      -0.152772       0.110171      -0.178067       0.259200       0.012997      -0.014510       0.007910       0.018642      -0.003133      -0.024303       0.002837       0.021466             26.465856      27.462843      -1.737282       0.968180      21.503109       2.826364      30.431614          -0.008282
           70              S       0.320972       5.877410      14.411437      -0.446888     199.065373 0.67295123E+04  0.29608949E+06                                23.142923                           22.167469       0.719436       1.831704                    0.999032      86.818561     282.388759       0.508378       0.273829      -1.252520       0.162704       0.160143       0.017788       0.228986      -0.007936       0.125938       0.045466       0.185502       0.194770      -0.144685      -0.046207       0.190892             24.277738      27.204950      -1.383913      -0.415935      23.713032       4.961023      21.915233           0.000054
           71              S       6.259709      -2.107868       6.085106      -0.549715     222.307504 0.74337029E+04  0.33449452E+06                                24.714555                           23.107073       0.813298       1.844336                    0.999566      89.491143     292.025916       0.505366       0.269349      -1.260773       0.141304      -0.125103       0.177106       0.258813       0.008273      -0.011312       0.013126      -0.027515      -0.004757      -0.025037       0.003047       0.021990             26.460325      22.495435      -2.831129      -2.604395      26.447967      -1.565321      30.437573          -0.008314
           72              S      -1.174860       7.072023      11.886967      -0.447462     199.138711 0.67297168E+04  0.29609400E+06                                23.148133                           22.166640       0.720853       1.832083                    0.999041      86.819091     282.367373       0.508439       0.273800      -1.252582       0.121294       0.193670      -0.018607       0.229274      -0.046272      -0.016283      -0.132307      -0.160601       0.197479      -0.144060      -0.046478       0.190539             24.288797      24.445878      -1.991881      -4.952957      26.475828      -0.688022      21.944684           0.000050
           73              S       5.394030       1.500130       5.590173      -0.483673     209.815974 0.69081921E+04  0.30537688E+06                                23.852994                           22.398899       0.773160       1.844939                    0.998953      87.135697     282.352689       0.508761       0.272345      -1.256573       0.145577       0.180647       0.002068       0.232014      -0.055382       0.019910       0.081269      -0.144703       0.080997      -0.121036      -0.009213       0.130249             25.752240      22.735939      -2.312287       6.888963      26.784563      -1.997606      27.736217           0.001664
           74              S      12.590145      -6.962751      11.981148      -0.424309     199.757105 0.65250872E+04  0.28460117E+06                                23.181594                           21.789728       0.818114       1.864351                    0.998823      85.380325     275.588940       0.514644       0.272865      -1.254895      -0.112848      -0.203687       0.005892       0.232933      -0.032299       0.002038       0.108722      -0.145522       0.153107      -0.111483      -0.048155       0.159637             24.739239      24.764518      -2.801143       5.425484      27.460823       1.249405      21.992374          -0.000031
           75              S       7.138042       0.098618       3.175143      -0.484609     210.000841 0.69173249E+04  0.30587740E+06                                23.865159                           22.412981       0.774653       1.845068                    0.998964      87.182614     282.536725       0.508633       0.272328      -1.256610       0.145091       0.181121      -0.001563       0.232074      -0.018794      -0.074837      -0.036728       0.177064       0.082407      -0.120292      -0.009524       0.129816             25.760954      27.541417      -1.245981       3.422440      21.966136      -6.284308      27.775310           0.001724
           76              S      10.990598      -5.675451      14.341459      -0.424295     199.837111 0.65288574E+04  0.28480701E+06                                23.189144                           21.796133       0.815685       1.863714                    0.998808      85.383435     275.619864       0.514564       0.272868      -1.254890      -0.174875      -0.154920      -0.005502       0.233691       0.001422      -0.104803      -0.024245       0.159890       0.154603      -0.111368      -0.047536       0.158904             24.754857      28.584503      -1.986845      -0.041598      23.685752      -5.563206      21.994315          -0.000026
           77              S      -5.914758       1.562398      12.033237      -0.488518     209.658457 0.69632590E+04  0.30851352E+06                                23.858192                           22.516521       0.765351       1.841975                    0.998854      87.457182     283.990580       0.506318       0.273037      -1.255407       0.139408       0.181261      -0.003957       0.228705      -0.063804      -0.034777      -0.094164      -0.153166       0.092091      -0.143323      -0.001227       0.144551             25.638882      23.026341      -2.980863      -6.479856      27.389081       2.277587      26.501223           0.001769
           78              S      -3.396872      14.888178       5.399707      -0.422469     198.785210 0.65156860E+04  0.28408488E+06                                23.101547                           21.772384       0.817555       1.864548                    0.998830      85.299104     275.263200       0.514914       0.272824      -1.254959      -0.148280      -0.174800       0.036246       0.232069      -0.064800       0.002841      -0.102475      -0.149851      -0.029271      -0.112629      -0.047990       0.160619             24.590691      18.316584      -0.035894      -3.877135      27.087146       0.645144      28.368344          -0.000047
           79              S      -4.031712       0.051397      14.270604      -0.488683     209.546944 0.69587867E+04  0.30825684E+06                                23.846135                           22.506412       0.769292       1.843010                    0.998871      87.444866     283.896507       0.506543       0.272967      -1.255524       0.145963       0.175153       0.004065       0.228036      -0.025488       0.084661       0.054574       0.192814       0.091178      -0.143500      -0.001315       0.144815             25.625816      28.381151      -1.786671      -3.631971      21.981432       5.834085      26.514865           0.001751
           80              S      -5.243728      16.364696       3.376658      -0.423289     198.679917 0.65170286E+04  0.28415923E+06                                23.090692                           21.773187       0.817513       1.864419                    0.998857      85.326501     275.363013       0.514954       0.272788      -1.254995      -0.138900      -0.182966      -0.035861       0.232499      -0.026509       0.101657       0.020214       0.190457      -0.029035      -0.113254      -0.048084       0.161338             24.566952      26.645421       1.805135      -1.489221      18.732027       3.659957      28.323408          -0.000046
           81              N      -6.445396      11.400872       8.056591      -0.190322      36.842796 0.54945305E+03  0.13516075E+05                                 9.400674                            7.682532      -0.142352       1.973379                    0.999001      28.470468      80.176274       0.618125       0.402819      -1.087385       0.098803       0.004515       0.047519       0.109729       0.006276      -0.018067      -0.002186      -0.056514       0.037363      -0.041070       0.016024       0.025046             10.690575      13.712992       2.403764       2.456987       7.846903      -2.033343      10.511829          -0.000988
           82              N      12.308307      14.266492       3.225127      -0.180544      35.713224 0.52805104E+03  0.12841409E+05                                 9.160623                            7.497822      -0.153858       1.971864                    0.999182      28.030765      78.092167       0.630876       0.399232      -1.091501       0.000681       0.087121      -0.065020       0.108711      -0.002237       0.008542       0.032883       0.027544      -0.021813      -0.042566       0.015839       0.026727             10.315480       8.742314       1.695619       2.727964      12.029269      -3.097460      10.174856          -0.000889
           83              N       1.081811       5.671938       9.910921      -0.176090      36.521468 0.53721763E+03  0.13184383E+05                                 9.412290                            7.642726      -0.277071       1.938348                    0.998367      28.349719      80.608516       0.612095       0.407735      -1.080518       0.099079      -0.020155      -0.031128       0.105791       0.001250       0.012954      -0.004859      -0.066627       0.072597      -0.047809       0.018643       0.029166             10.475150      12.738843       1.172810      -1.329667       6.131510       0.852168      12.555097           0.000017
           84              N      14.505938      12.634360       0.711882      -0.189141      36.806175 0.54896949E+03  0.13501478E+05                                 9.395669                            7.680330      -0.143467       1.973147                    0.999007      28.456735      80.134823       0.618059       0.402942      -1.087280      -0.016647       0.097884      -0.047664       0.110138       0.018406      -0.001683       0.018648       0.046072       0.038589      -0.041965       0.016155       0.025810             10.682902       7.089349       0.942045       2.506953      14.440485      -1.956786      10.518873          -0.000988
           85              N      -4.380751       9.605110       5.547204      -0.181181      35.717626 0.52835714E+03  0.12850621E+05                                 9.160889                            7.499759      -0.152680       1.972241                    0.999169      28.036991      78.113039       0.630828       0.399207      -1.091526       0.084607       0.019528       0.064907       0.108409      -0.007937      -0.030090      -0.015182      -0.023006      -0.022770      -0.042400       0.016096       0.026304             10.314663      11.154949       2.233197       3.613949       9.610716      -1.989233      10.178325          -0.000891
           86              N      -1.536819       7.775854      16.385378      -0.175380      36.542778 0.53719501E+03  0.13183691E+05                                 9.416889                            7.643369      -0.277376       1.938253                    0.998404      28.345672      80.596638       0.611973       0.407820      -1.080461      -0.040682       0.092409       0.029994       0.105329       0.015115       0.007927      -0.011838       0.057607       0.071248      -0.046952       0.017932       0.029020             10.484239       5.948856      -0.337724      -1.135086      12.943939       1.099814      12.559923           0.000017
           87              N       6.889567       9.704167      12.173193      -0.187420      36.881118 0.54864198E+03  0.13494908E+05                                 9.420278                            7.685875      -0.149773       1.971585                    0.998961      28.454954      80.202093       0.616732       0.403765      -1.086444       0.078983       0.020556      -0.076543       0.111891      -0.005175       0.025623       0.014024      -0.026229      -0.058093      -0.041456       0.014076       0.027380             10.724609      11.194928       1.043581      -4.585212      11.813331      -0.675807       9.165568          -0.001043
           88              N       7.894129      -9.299481      16.871892      -0.182620      35.843610 0.53042206E+03  0.12915611E+05                                 9.187758                            7.517671      -0.158883       1.969471                    0.999143      28.093598      78.358736       0.629559       0.399555      -1.091104      -0.007639       0.092659       0.054246       0.107642       0.008909       0.001468      -0.018681       0.057966       0.024888      -0.041490       0.015174       0.026316             10.350011      10.376287       0.868036      -2.430546      12.239902       3.537194       8.433844          -0.000936
           89              N       8.445683       8.767519       2.693540      -0.205176      38.876118 0.57043616E+03  0.14255448E+05                                 9.881569                            7.919937      -0.437554       1.871221                    0.998471      29.527567      85.585847       0.594381       0.412352      -1.074136       0.003441       0.069189      -0.090190       0.113724      -0.008748       0.005028       0.035508       0.025217      -0.000533      -0.044126       0.014233       0.029893             11.075620      12.206121      -1.745882      -0.776250      11.064114      -4.108979       9.956625           0.000012
           90              N       6.010291      -7.653622      14.134331      -0.187595      36.866213 0.54868063E+03  0.13496062E+05                                 9.417573                            7.686099      -0.152440       1.970864                    0.998959      28.453511      80.197960       0.616730       0.403760      -1.086450       0.003456       0.081758       0.076168       0.111794       0.001269      -0.007588      -0.027835       0.027666      -0.059787      -0.041304       0.014043       0.027261             10.722142      11.355582       1.024482      -0.260769      11.654593       4.640238       9.156253          -0.001044
           91              N       4.874833      11.190678       9.438263      -0.180591      35.795393 0.52957088E+03  0.12890431E+05                                 9.183160                            7.514513      -0.159605       1.969739                    0.999147      28.066766      78.284714       0.629294       0.399861      -1.090834       0.092816       0.012169      -0.054827       0.108484      -0.004167       0.018069       0.002416      -0.060165       0.026333      -0.041362       0.015266       0.026096             10.341891      11.779776       1.216606      -3.959439      10.780892       1.652721       8.465006          -0.000940
           92              N      13.568583       4.648644       6.066515      -0.204945      38.846967 0.57004115E+03  0.14242797E+05                                 9.875610                            7.916473      -0.439560       1.870767                    0.998485      29.517513      85.542223       0.594605       0.412276      -1.074209       0.067308       0.018154       0.090399       0.114157      -0.012943      -0.033335      -0.012240      -0.014776      -0.001665      -0.043525       0.013854       0.029671             11.065733      11.837227      -1.824585       3.839149      11.400779       1.641670       9.959192           0.000011
           93              N       5.329954       7.635285      14.361452      -0.219352      39.387834 0.58402720E+03  0.14623051E+05                                 9.869303                            7.946879      -0.335278       1.895922                    0.998871      29.588344      84.737276       0.603267       0.405501      -1.082938       0.006561      -0.103410       0.064364       0.121981       0.008871       0.003980       0.025631       0.040440       0.006804      -0.038269       0.011023       0.027246             11.309978      12.132518       0.985795       0.607014      11.891023      -5.171498       9.906394           0.000073
           94              N       1.581395      10.569322       9.382491      -0.218027      37.944825 0.56966490E+03  0.14154951E+05                                 9.556804                            7.808814      -0.293053       1.908696                    0.999059      29.320149      83.264706       0.614095       0.401404      -1.087223      -0.094551      -0.014404      -0.072396       0.119952      -0.009265      -0.023872      -0.004195      -0.046299      -0.019867      -0.039493       0.011240       0.028253             10.706779      12.705613      -0.029303       4.325692      11.654007      -0.482727       7.760718           0.000319
           95              N      -6.911300      17.238746       6.244354      -0.172515      38.571028 0.54435849E+03  0.13430877E+05                                 9.833091                            7.733969      -0.432082       1.883450                    0.998555      28.726494      82.438780       0.602470       0.412051      -1.075505      -0.043288      -0.027192       0.094819       0.107721      -0.008204       0.028065       0.016314       0.001039      -0.082403      -0.047104       0.018743       0.028361             11.259076       9.635215       1.499156      -4.291184      13.153798       0.917644      10.988216          -0.000002
           96              N      -0.523895      12.341363      11.943090      -0.220474      39.385365 0.58344352E+03  0.14603596E+05                                 9.866091                            7.939745      -0.334531       1.896363                    0.998880      29.581125      84.680030       0.603948       0.405178      -1.083242      -0.100538      -0.016713      -0.064691       0.120715       0.000141      -0.025112      -0.008836      -0.043727       0.007665      -0.038846       0.011687       0.027159             11.315262      11.454678       0.942395       5.185953      12.521815       0.367213       9.969293           0.000081
           97              N       3.141133       9.315078      16.930119      -0.218868      38.008784 0.57098104E+03  0.14196579E+05                                 9.569132                            7.819430      -0.301145       1.905652                    0.999144      29.354574      83.402831       0.613457       0.401569      -1.087055       0.005691      -0.095200       0.073085       0.120154       0.001442      -0.000887       0.024687       0.050828      -0.021075      -0.040287       0.011318       0.028969             10.721656      11.720807      -0.255229       1.403688      12.663896      -4.130373       7.780266           0.000318
           98              N      -2.186858      13.449987       2.530433      -0.173822      38.632130 0.54503288E+03  0.13452763E+05                                 9.845224                            7.739726      -0.436334       1.881917                    0.998535      28.751537      82.548465       0.602085       0.412154      -1.075351      -0.016890      -0.047238      -0.094369       0.106875      -0.007885      -0.009824      -0.031044       0.006878      -0.082451      -0.047328       0.019102       0.028226             11.279485      12.362085       2.121281      -1.830627      10.455579       3.996613      11.020792          -0.000002
           99              N      12.725439      10.739981       8.146738      -0.222015      39.567573 0.58037477E+03  0.14498440E+05                                 9.879950                            7.900320      -0.305116       1.904768                    0.998977      29.504444      84.203317       0.607969       0.403285      -1.085200      -0.100376      -0.014740       0.066843       0.121493      -0.005159       0.023805       0.006501      -0.044766      -0.012403      -0.038383       0.012524       0.025859             11.357696      13.816112       1.892209      -3.661048      10.486833       2.693660       9.770145           0.000137
          100              N      16.552046       7.581583       3.375957      -0.217149      37.959786 0.56541268E+03  0.14022292E+05                                 9.563691                            7.782245      -0.227022       1.932206                    0.999167      29.194191      82.813616       0.614861       0.401676      -1.087095       0.008104      -0.100496      -0.066765       0.120924       0.006939       0.000139      -0.027909       0.041493       0.024149      -0.041378       0.015997       0.025381             10.721481       7.051340       1.644792      -2.576403      12.723209       2.572876      12.389893           0.000283
          101              N      10.107231      -5.465696      10.141375      -0.172361      38.549145 0.54410268E+03  0.13423327E+05                                 9.829867                            7.733574      -0.434733       1.882789                    0.998477      28.720522      82.424643       0.602304       0.412203      -1.075379      -0.104278       0.020198      -0.016185       0.107442       0.009217      -0.010101       0.005842      -0.066769       0.065560      -0.047253       0.019246       0.028007             11.247403      13.777847       1.536759       2.243615      10.439920      -3.500607       9.524442          -0.000004
          102              N      14.579623       9.247099       0.626645      -0.221985      39.604571 0.58045617E+03  0.14500888E+05                                 9.886289                            7.900551      -0.303172       1.905438                    0.998991      29.505158      84.204789       0.608001       0.403252      -1.085229       0.007646      -0.101205      -0.066353       0.121258       0.005050      -0.001339      -0.024480       0.045381      -0.013397      -0.038388       0.012040       0.026348             11.371405       9.979868       1.006265      -3.413417      14.432363       3.046853       9.701986           0.000142
          103              N      10.670527      12.304464       5.396024      -0.217352      37.988627 0.56594846E+03  0.14039981E+05                                 9.570500                            7.787723      -0.230679       1.930804                    0.999187      29.210699      82.894208       0.614386       0.401861      -1.086886      -0.099390      -0.013445       0.067739       0.121028      -0.002240       0.027334       0.006226      -0.043507       0.024951      -0.041469       0.015608       0.025861             10.728714      11.788954       2.692173      -3.048521       7.957866       1.937275      12.439322           0.000285
          104              N      12.995114      -7.766516      16.186668      -0.174131      38.964440 0.54752480E+03  0.13533879E+05                                 9.908837                            7.766296      -0.447225       1.877993                    0.998501      28.810934      82.862744       0.599836       0.413100      -1.074402       0.045721      -0.096866       0.020246       0.109011       0.023285      -0.007582       0.009495       0.051028       0.064725      -0.047287       0.020056       0.027231             11.348663      10.052436       0.784843       4.008211      14.300077      -1.319847       9.693477          -0.000003
          105              N      15.096327      -0.284101       9.402484      -0.221609      39.652635 0.57830065E+03  0.14434014E+05                                 9.897338                            7.886615      -0.293005       1.909877                    0.999043      29.450240      84.017864       0.608434       0.403328      -1.085147      -0.102272      -0.012306      -0.064661       0.121623      -0.006953      -0.024582      -0.005343      -0.042017      -0.020054      -0.038585       0.013010       0.025574             11.390847      13.693298       1.537438       3.903699      11.215412      -2.548253       9.263829           0.000159
          106              N      -3.541250      -3.444585      14.163620      -0.214811      37.661310 0.56123333E+03  0.13887775E+05                                 9.505463                            7.746657      -0.212132       1.937914                    0.999242      29.076917      82.291131       0.617306       0.400974      -1.087967       0.008094      -0.100382       0.067146       0.121040       0.007723      -0.002705       0.027961       0.042018       0.031999      -0.042491       0.016624       0.025867             10.625494       7.496914       1.737294       2.724940      12.551883      -2.678580      11.827685           0.000250
          107              N       7.655322       5.574858       7.396623      -0.172423      38.785695 0.54439131E+03  0.13432531E+05                                 9.872040                            7.735922      -0.439632       1.880689                    0.998533      28.736872      82.484035       0.602165       0.412234      -1.075334      -0.104203       0.023161       0.015138       0.107814       0.010295       0.009995      -0.005544      -0.067962       0.067190      -0.048328       0.020188       0.028140             11.329309      13.824221       1.490493      -2.351365      10.834578       3.516292       9.329127          -0.000005
          108              N      -5.511888      -1.794772      16.902935      -0.220910      39.637619 0.57778915E+03  0.14417379E+05                                 9.893691                            7.882180      -0.286199       1.912170                    0.999006      29.431451      83.940109       0.608744       0.403232      -1.085263       0.009920      -0.102868       0.064886       0.122026       0.002889      -0.000151       0.025307       0.043514      -0.020716      -0.038632       0.013103       0.025529             11.389931      10.771684       0.850693       3.304821      14.185054      -3.308954       9.213055           0.000162
          109              N      13.059806       1.289277      12.141799      -0.214996      37.680977 0.56161444E+03  0.13899943E+05                                 9.509109                            7.749922      -0.211667       1.937917                    0.999250      29.088104      82.338228       0.617083       0.401040      -1.087893      -0.100325      -0.013784      -0.066806       0.121318      -0.001930      -0.027731      -0.003980      -0.044915       0.029219      -0.042362       0.016920       0.025443             10.627465      11.608661       2.647375       3.164585       8.400557      -2.077074      11.873178           0.000250
          110              N      10.623419       3.193540       1.358521      -0.171503      38.745587 0.54392368E+03  0.13417351E+05                                 9.863982                            7.731603      -0.437598       1.881760                    0.998521      28.714706      82.394005       0.602483       0.412128      -1.075464       0.044452      -0.096260      -0.013997       0.106948       0.023649       0.007645      -0.007968       0.053015       0.067120      -0.048181       0.019823       0.028358             11.320367      10.329646       0.719480      -3.933380      14.295866       1.543224       9.335590          -0.000005
          111              N       1.854059       1.308715       5.563340      -0.223054      39.757301 0.58003606E+03  0.14488246E+05                                 9.914882                            7.898750      -0.292679       1.909296                    0.999020      29.494901      84.178307       0.607928       0.403360      -1.085120      -0.098934      -0.016962       0.069513       0.122097      -0.000098       0.026390       0.008452      -0.039969       0.017526      -0.038934       0.011985       0.026949             11.412327      11.565322       2.188680      -4.655319      11.696990       1.585184      10.974670           0.000140
          112              N       0.687335      20.244605       0.609458      -0.215075      37.762416 0.56242314E+03  0.13926162E+05                                 9.525845                            7.758399      -0.222702       1.934275                    0.999219      29.112264      82.448097       0.616347       0.401340      -1.087596       0.005407      -0.099439      -0.067582       0.120352      -0.001022       0.001054      -0.029200       0.042231      -0.024458      -0.042133       0.016688       0.025445             10.655305      11.678731       0.043305      -1.513543      12.558584       4.075696       7.728600           0.000248
          113              N       0.405072       2.483231      15.072457      -0.198820      40.978166 0.57153323E+03  0.14301722E+05                                10.265510                            7.939248      -0.504068       1.845070                    0.998721      29.715521      86.424033       0.591849       0.413569      -1.072444      -0.015605      -0.066329       0.091796       0.114322      -0.001987       0.000880       0.038039       0.013788      -0.027437      -0.043997       0.011502       0.032495             11.847913      12.776584       2.045862       2.838066      10.400459      -4.094587      12.366698          -0.000020
          114              N       2.861015      18.563604       3.205309      -0.223769      39.821268 0.58126420E+03  0.14527396E+05                                 9.927868                            7.909045      -0.297269       1.907540                    0.999042      29.522935      84.297944       0.607276       0.403558      -1.084928       0.005206      -0.099660      -0.069707       0.121731       0.008469      -0.002474      -0.027158       0.037715       0.017611      -0.039086       0.012394       0.026692             11.426539      10.808231       1.990368      -2.545905      12.511113       4.233908      10.960273           0.000138
          115              N       3.964966      -0.449050       8.157262      -0.214817      37.775254 0.56278167E+03  0.13938127E+05                                 9.530307                            7.762529      -0.224328       1.933676                    0.999231      29.119578      82.494705       0.615948       0.401511      -1.087413      -0.098391      -0.016074       0.067630       0.120470      -0.010122       0.028296       0.005607      -0.037669      -0.023855      -0.041887       0.016376       0.025511             10.658536      12.485218       0.236428      -4.303648      11.748259       0.620133       7.742130           0.000248
          116              N      -4.506167       6.413877      11.230156      -0.200577      41.027021 0.57250572E+03  0.14331466E+05                                10.270492                            7.943739      -0.504811       1.844595                    0.998702      29.743357      86.507870       0.591962       0.413334      -1.072648      -0.061242      -0.027332      -0.092481       0.114238      -0.004860      -0.036813      -0.008488      -0.008157      -0.025023      -0.042968       0.009865       0.033102             11.850303       9.652586       1.349831       4.615418      13.546925      -1.865405      12.351399          -0.000020
          117              N       3.550401       3.282603       3.401212      -0.187148      36.672245 0.54789880E+03  0.13473369E+05                                 9.383951                            7.680856      -0.166600       1.966212                    0.998967      28.460909      80.234594       0.616851       0.403785      -1.086325       0.002928       0.082419      -0.072766       0.109984      -0.000838       0.006031       0.028118       0.027099      -0.061862      -0.041798       0.016435       0.025363             10.652936      11.250181       0.597485      -0.198562      11.680213      -4.743804       9.028415          -0.000996
          118              N       7.255404       0.185375       8.113240      -0.185358      36.139313 0.53536327E+03  0.13069219E+05                                 9.242880                            7.555028      -0.186654       1.958398                    0.999145      28.228557      78.895516       0.627553       0.399811      -1.090676       0.092212       0.012414       0.055860       0.108524      -0.004593      -0.016125      -0.002051      -0.063604       0.021973      -0.041222       0.012705       0.028516             10.424515      11.837366       0.861620       4.177002      11.151171      -1.265104       8.285009          -0.000875
          119              N      16.031275      -6.332828      11.497440      -0.207693      38.901048 0.57382564E+03  0.14362384E+05                                 9.889388                            7.946796      -0.447727       1.867675                    0.998294      29.597355      85.873679       0.592958       0.412701      -1.073836       0.065724       0.013788      -0.092962       0.114681      -0.010851       0.033849       0.011308      -0.014001      -0.011983      -0.043065       0.013700       0.029365             11.080888      11.870808      -1.922640      -3.724206      11.177532      -1.741073      10.194322           0.000011
          120              N       9.275339      -1.319586       5.369190      -0.186097      36.638236 0.54685316E+03  0.13440541E+05                                 9.377562                            7.672736      -0.162170       1.967754                    0.998979      28.434159      80.124465       0.617304       0.403702      -1.086437       0.079958       0.020351       0.073470       0.110478      -0.005807      -0.026117      -0.012172      -0.024497      -0.063237      -0.041987       0.015984       0.026002             10.647478      11.377472       0.689895       4.608695      11.534719       1.129643       9.030242          -0.001001
          121              N       5.449720       1.630814       0.650673      -0.186351      36.177910 0.53608050E+03  0.13090869E+05                                 9.247065                            7.558319      -0.186795       1.957812                    0.999155      28.250867      78.965641       0.627648       0.399624      -1.090823      -0.007713       0.092080      -0.056466       0.108289       0.009063      -0.001453       0.015968       0.062426       0.020091      -0.041205       0.012016       0.029189             10.429763      10.913547       0.565129       2.059829      12.142867      -3.845853       8.232875          -0.000872
          122              N      10.860198      -2.178151      14.815696      -0.206452      38.845956 0.57261775E+03  0.14324081E+05                                 9.878314                            7.936674      -0.446192       1.868400                    0.998388      29.567244      85.751941       0.593554       0.412519      -1.073993      -0.000225       0.066996       0.092823       0.114475      -0.007286      -0.003611      -0.035590       0.022543      -0.012539      -0.043429       0.014074       0.029355             11.071942      12.028047      -1.879800       0.884847      11.036300       4.009834      10.151481           0.000012
          123              N      -4.083472       0.355266       9.446330      -0.188878      36.690367 0.54736295E+03  0.13452759E+05                                 9.375272                            7.667535      -0.144445       1.972921                    0.999057      28.442327      80.079533       0.618732       0.402780      -1.087337       0.096973       0.005864      -0.050443       0.109465       0.006598       0.019039       0.000994      -0.057468       0.046142      -0.043223       0.018623       0.024600             10.629910      13.885972       2.356786      -2.237555       7.219896       1.742900      10.783861          -0.001004
          124              N      -7.802966       3.239226      14.319711      -0.184854      36.201949 0.53412586E+03  0.13032870E+05                                 9.254443                            7.546358      -0.178990       1.961560                    0.999160      28.199770      78.824139       0.627837       0.399818      -1.090554      -0.001299       0.087549       0.064451       0.108722      -0.001028      -0.010185      -0.032028       0.026246      -0.018462      -0.041240       0.013159       0.028081             10.448089       8.242436       1.655942      -2.861670      12.310842       2.838093      10.790990          -0.000879
          125              N      -1.359312      16.618927       7.701791      -0.206079      38.860895 0.57170920E+03  0.14295442E+05                                 9.880773                            7.930837      -0.446460       1.868627                    0.998347      29.551160      85.682975       0.593731       0.412567      -1.073980       0.106233      -0.019585       0.041213       0.115618      -0.005772      -0.021668       0.004698      -0.057162       0.035735      -0.043279       0.015055       0.028224             11.068380      13.568493       0.531917       1.431128       6.291075      -1.542176      13.345570           0.000007
          126              N      -5.605683       1.578651      16.859089      -0.187971      36.641471 0.54639064E+03  0.13422087E+05                                 9.365623                            7.659846      -0.142621       1.973736                    0.999078      28.416225      79.970131       0.619186       0.402687      -1.087465      -0.015508       0.096463       0.050275       0.109878       0.018460       0.002931      -0.019064       0.045335       0.043621      -0.042786       0.017900       0.024886             10.617656       6.570998       0.756739      -2.209197      14.535576       1.819483      10.746393          -0.001003
          127              N      -1.985942      -1.432040      11.986760      -0.184967      36.189662 0.53394695E+03  0.13026598E+05                                 9.249093                            7.542559      -0.175476       1.962699                    0.999129      28.197315      78.795399       0.628351       0.399549      -1.090805       0.085630       0.017377      -0.064371       0.108527      -0.006096       0.029061       0.016900      -0.022244      -0.016700      -0.040855       0.012527       0.028328             10.442310      11.421238       2.356281      -3.370310       9.080270       2.185429      10.825420          -0.000880
          128              N      -4.003336      18.726795       1.069138      -0.204021      38.803340 0.56998639E+03  0.14240137E+05                                 9.868324                            7.916580      -0.446378       1.869178                    0.998346      29.499849      85.468538       0.594586       0.412327      -1.074247      -0.042671       0.099145      -0.042135       0.115870       0.007104      -0.009053       0.020404       0.055821       0.034169      -0.042992       0.015267       0.027725             11.057069       6.433060      -1.040817       1.917025      13.436275      -1.044965      13.301873           0.000009
          129              C      -6.308467      10.824651       9.283048       0.065838      29.642444 0.39358923E+03  0.90163835E+04                                 8.297346                            6.572288       0.363477       2.115066                    0.999789      27.202152      76.925795       0.649674       0.411549      -1.068476       0.017128       0.028602      -0.045728       0.056591      -0.001286      -0.024214       0.004794      -0.039544       0.010178      -0.036293       0.013386       0.022906              9.349412      12.193145       1.873035       2.789289       6.649340      -1.683146       9.205750          -0.000024
          130              C      -5.153343      11.031990      10.054385      -0.164331      37.157287 0.51284811E+03  0.12588998E+05                                 9.725033                            7.566003       0.056387       1.985132                    0.998783      30.864031      91.221829       0.596112       0.418577      -1.060838      -0.002660       0.020017      -0.013364       0.024215      -0.019452      -0.005373       0.014502      -0.047092       0.021813      -0.034178      -0.001229       0.035407             11.093175      14.785579       2.948945       3.349096       7.886650      -1.817559      10.607297          -0.000044
          131              C      -4.099445      11.819393       9.565416       0.103756      36.667860 0.43814636E+03  0.10354103E+05                                 9.949199                            7.207547      -0.301982       1.919311                    0.998579      27.249431      79.369589       0.582943       0.444618      -1.043550      -0.003114       0.009720       0.013611       0.017012      -0.012180       0.009109       0.020121      -0.022582      -0.037118      -0.030144       0.001036       0.029107             12.398106      17.425669       2.771453       5.982501       7.460097      -1.323638      12.308554           0.000038
          132              C      -4.272524      12.424826       8.307741      -0.154121      38.424840 0.57082140E+03  0.14400683E+05                                10.029435                            8.067344      -0.156370       1.911322                    0.998344      31.578719      94.799451       0.567847       0.427555      -1.054611      -0.020464       0.009505       0.011764       0.025446       0.002653      -0.020120       0.010232      -0.031453      -0.048658      -0.034103       0.007624       0.026479             11.463724      14.039639       1.552299       4.398868       7.868713      -2.147247      12.482820          -0.000007
          133              C      -5.455764      12.206285       7.568675       0.095756      30.526653 0.42137660E+03  0.98704830E+04                                 8.719211                            7.014137       0.008300       2.013125                    0.998337      27.481900      79.942254       0.597212       0.437834      -1.046575      -0.031262      -0.028240       0.037027       0.056087      -0.014883      -0.014578       0.009962      -0.051976      -0.006731      -0.033491      -0.002519       0.036011              9.912808      12.752612       1.977796       2.750205       7.173369      -1.712862       9.812442           0.000073
          134              C      13.182025      15.278804       3.482239       0.082819      30.168502 0.40206980E+03  0.92778786E+04                                 8.525722                            6.742500       0.160498       2.056253                    0.999442      27.164963      77.591147       0.626019       0.424006      -1.058482      -0.041159      -0.026252      -0.024045       0.054419      -0.010373      -0.014660       0.022466       0.035713      -0.003413      -0.033086      -0.001514       0.034600              9.641655       7.890819       1.279240       2.891701      11.150280      -2.894220       9.883867           0.000019
          135              C      13.130743      16.482641       2.756502      -0.154926      36.780226 0.51730904E+03  0.12712441E+05                                 9.651504                            7.603668      -0.024073       1.964928                    0.999064      30.680157      90.412151       0.594702       0.419110      -1.061635      -0.015691      -0.008415      -0.002205       0.017941      -0.002608      -0.024388       0.019237       0.025962      -0.022668      -0.033079      -0.002494       0.035574             11.005978       8.620413       0.333321       3.729336      12.690852      -4.209296      11.706670           0.000040
          136              C      12.185819      16.654398       1.724195       0.101400      36.143102 0.43489011E+03  0.10218212E+05                                 9.721340                            7.096228      -0.216401       1.942177                    0.998930      27.007939      77.450742       0.600349       0.434217      -1.053831      -0.004542       0.001694       0.004595       0.006679      -0.011122      -0.022004      -0.005195       0.007641      -0.013333      -0.026728       0.002028       0.024700             11.991826       8.168285       0.156839       3.023495      16.287720      -6.262143      11.519471           0.000066
          137              C      11.306566      15.581136       1.472871      -0.164470      37.828850 0.54097138E+03  0.13451500E+05                                 9.876415                            7.814336      -0.059430       1.948974                    0.998835      31.167333      92.572455       0.581927       0.423293      -1.058364       0.010410       0.005707       0.019759       0.023051      -0.024777      -0.009381       0.015513       0.022793       0.052292      -0.037269       0.002554       0.034715             11.194267       8.583661       1.700743       2.512225      14.984841      -4.183973      10.014297          -0.000018
          138              C      11.369610      14.412112       2.248592       0.089636      29.656977 0.39172227E+03  0.89864705E+04                                 8.425511                            6.647285       0.267302       2.093837                    0.999420      27.020151      77.123099       0.631181       0.423001      -1.058392       0.042847       0.013197       0.036398       0.057748      -0.010837      -0.023624       0.030069       0.018699       0.004981      -0.036178      -0.008132       0.044310              9.525501       7.757186       1.265755       2.609664      11.652076      -3.279479       9.167241           0.000003
          139              C       2.118322       5.933528      10.742940       0.107197      31.253970 0.41919752E+03  0.98497530E+04                                 8.976006                            7.069146      -0.223326       1.938136                    0.997940      27.827920      82.241518       0.583113       0.447040      -1.036596      -0.025249      -0.031457      -0.038583       0.055819       0.001599       0.009993      -0.018870      -0.084297      -0.056816      -0.039222      -0.017134       0.056356             10.156698      13.221829       0.825644      -1.699738       5.581895       0.735328      11.666369          -0.000044
          140              C       3.428305       5.915517      10.257830      -0.142561      38.361988 0.53024356E+03  0.13133046E+05                                 9.980675                            7.727326      -0.083244       1.940717                    0.998862      30.918090      91.975363       0.585601       0.422293      -1.057848      -0.008045      -0.005185       0.000447       0.009582       0.012407       0.021635      -0.003878      -0.078233      -0.068784      -0.048475      -0.004030       0.052505             11.497801      14.993381       0.458023      -3.634463       6.034815       1.392125      13.465207          -0.000074
          141              C       3.667189       5.693683       8.892644       0.091248      37.447972 0.42835778E+03  0.10035579E+05                                 9.985822                            7.051308      -0.154979       1.962135                    0.999035      26.981838      77.486995       0.600629       0.435275      -1.052260      -0.007235      -0.001544      -0.001837       0.007622       0.008667      -0.013809      -0.005002      -0.029010      -0.078055      -0.032242       0.000979       0.031263             12.405870      19.311409       0.117725      -4.488383       5.723330       1.556867      12.182873           0.000014
          142              C       2.568092       5.546305       8.037124      -0.180693      36.459229 0.50566685E+03  0.12301275E+05                                 9.402903                            7.366310       0.308860       2.056664                    0.999845      30.585438      88.391319       0.625682       0.402408      -1.077239       0.006931       0.011740       0.017325       0.022046      -0.000113      -0.002262      -0.006723      -0.034566       0.055645      -0.026676       0.004774       0.021902             10.549468      15.346553       0.586949      -1.673335       5.685276       1.360788      10.616574          -0.000000
          143              C       1.277738       5.527416       8.570991       0.061916      30.523760 0.40157349E+03  0.92790929E+04                                 8.535715                            6.689126       0.192292       2.059224                    0.999475      27.657808      79.486490       0.634396       0.417835      -1.060591       0.012137       0.005283       0.061088       0.062506      -0.001645       0.017426      -0.014157      -0.073149       0.008554      -0.044572       0.003295       0.041277              9.490846      12.532911       0.415589      -1.292937       5.525573       1.343499      10.414055          -0.000017
          144              C       5.096072       1.658490      17.022722       0.066112      29.602018 0.39327900E+03  0.90066589E+04                                 8.287916                            6.568658       0.367859       2.116392                    0.999771      27.186453      76.846764       0.650069       0.411418      -1.068660       0.023444       0.024082       0.045397       0.056484       0.006692      -0.008605       0.021824       0.037557       0.011716      -0.035444       0.013600       0.021844              9.334814       6.102812       0.528794       2.238150      12.692618      -2.353493       9.209011          -0.000024
          145              C       5.049140       2.829930      16.249105      -0.164804      37.148585 0.51319976E+03  0.12599677E+05                                 9.722113                            7.567398       0.056186       1.984964                    0.998760      30.875158      91.259472       0.596204       0.418445      -1.060932       0.021282       0.003322       0.012615       0.024962      -0.007488      -0.015362       0.002830       0.058539       0.020553      -0.033659      -0.001670       0.035330             11.084335       6.962959       1.223576       2.497604      15.674495      -2.860954      10.615552          -0.000044
          146              C       5.588339       4.030143      16.736846       0.103607      36.656843 0.43792086E+03  0.10347704E+05                                 9.947734                            7.205979      -0.298559       1.920352                    0.998570      27.245963      79.361941       0.582957       0.444653      -1.043502       0.009947      -0.000398      -0.013229       0.016556      -0.006424      -0.018060      -0.014287       0.030681      -0.040842      -0.031722       0.002036       0.029686             12.392107       6.746239       0.428944       2.571284      18.107916      -5.550213      12.322167           0.000038
          147              C      15.033630      14.977021       0.457576      -0.154220      38.387269 0.57053490E+03  0.14390752E+05                                10.020007                            8.063096      -0.155445       1.911884                    0.998377      31.571006      94.748125       0.568267       0.427320      -1.054822       0.013746      -0.017673      -0.012279       0.025536       0.008798      -0.014460       0.017215       0.026806      -0.049740      -0.034099       0.007220       0.026879             11.446475       7.477542       0.116114       3.037239      14.372021      -3.808886      12.489862          -0.000007
          148              C      15.075958      13.776039       1.198746       0.094046      30.552305 0.42204624E+03  0.98895262E+04                                 8.720993                            7.017728       0.013566       2.014260                    0.998350      27.504115      80.005446       0.597346       0.437587      -1.046783      -0.020874      -0.035520      -0.037547       0.055742      -0.002743      -0.013670       0.012259       0.059570      -0.009218      -0.033346      -0.003449       0.036795              9.912141       6.584722       0.619773       2.257105      13.325200      -2.311811       9.826501           0.000073
          149              C      -3.580875      10.676725       5.290443       0.084290      30.124737 0.40132799E+03  0.92562010E+04                                 8.516011                            6.734843       0.182809       2.063571                    0.999476      27.143156      77.501951       0.626594       0.423825      -1.058627      -0.016585      -0.045837       0.024475       0.054544      -0.017042      -0.024627       0.009575      -0.023200      -0.002759      -0.032529      -0.001906       0.034435              9.631639      10.438608       1.843537       3.452132       8.573312      -2.192674       9.882995           0.000019
          150              C      -2.395116      10.886918       6.017232      -0.156240      36.807563 0.51803126E+03  0.12734976E+05                                 9.656871                            7.609773      -0.027713       1.963754                    0.999055      30.702717      90.503687       0.594354       0.419197      -1.061550      -0.004262      -0.016576       0.002604       0.017312      -0.007764      -0.025054       0.019415      -0.023364      -0.021726      -0.034251      -0.001872       0.036122             11.012600      12.363747       1.160452       4.927280       8.950213      -2.724388      11.723840           0.000039
          151              C      -2.024282      10.001996       7.050592       0.100669      36.146508 0.43517698E+03  0.10226088E+05                                 9.719533                            7.097016      -0.216436       1.942003                    0.998899      27.015842      77.464077       0.600545       0.434027      -1.054003       0.003287      -0.003641      -0.005003       0.007007      -0.011911      -0.000149       0.022081       0.002405      -0.012481      -0.026078       0.001471       0.024607             11.989331      15.836945       1.854500       6.772074       8.610712      -1.591918      11.520336           0.000066
          152              C      -2.882564       8.911712       7.301390      -0.163179      37.746323 0.53980070E+03  0.13415039E+05                                 9.862068                            7.805783      -0.057320       1.949989                    0.998818      31.133955      92.446101       0.582260       0.423283      -1.058377       0.004022       0.012208      -0.019388       0.023262      -0.026396      -0.017496       0.005618      -0.000428       0.053593      -0.036770       0.002266       0.034504             11.175390      13.941149       2.884295       4.622889       9.585150      -1.543621       9.999871          -0.000019
          153              C      -4.036821       8.720297       6.524617       0.089928      29.665872 0.39208541E+03  0.89972492E+04                                 8.428983                            6.652229       0.264584       2.092806                    0.999414      27.029582      77.170708       0.630655       0.423238      -1.058201       0.003683       0.045145      -0.036627       0.058251      -0.013601      -0.033989       0.016649      -0.007518       0.003934      -0.035711      -0.008153       0.043864              9.527716      10.936626       1.969564       3.768968       8.473115      -1.836536       9.173408           0.000002
          154              C      -1.503838       8.843735      15.552306       0.106735      31.281194 0.41934248E+03  0.98538512E+04                                 8.980547                            7.069794      -0.221700       1.938409                    0.997922      27.832169      82.252608       0.583167       0.446967      -1.036655      -0.024657      -0.031374       0.037957       0.055073       0.019183       0.020609      -0.005056       0.075127      -0.056488      -0.038709      -0.017678       0.056387             10.166844       5.595431      -0.865656      -1.099734      13.224740       1.488188      11.680362          -0.000044
          155              C      -1.805697      10.119284      16.035839      -0.142948      38.415294 0.53092994E+03  0.13154929E+05                                 9.992152                            7.734277      -0.083955       1.940334                    0.998823      30.937320      92.064040       0.585088       0.422507      -1.057664      -0.003206      -0.010120       0.000268       0.010619       0.028911       0.008532      -0.020034       0.061227      -0.068007      -0.048864      -0.004581       0.053446             11.517055       6.275427      -1.481316      -2.160437      14.784883       3.257065      13.490854          -0.000075
          156              C      -2.076266      10.305867      17.400498       0.090593      37.509508 0.42884459E+03  0.10050137E+05                                 9.997934                            7.055846      -0.159326       1.960776                    0.999039      26.995749      77.546663       0.600350       0.435341      -1.052189       0.000057      -0.006073       0.001852       0.006349       0.013565       0.002649       0.014048       0.019587      -0.075135      -0.031070       0.000346       0.030724             12.430463       6.323854      -2.770635      -2.504628      18.763986       4.063001      12.203547           0.000014
          157              C       6.834592      20.183106       0.718546      -0.179515      36.449264 0.50518628E+03  0.12286649E+05                                 9.401958                            7.363466       0.309153       2.056916                    0.999835      30.569017      88.332978       0.625720       0.402480      -1.077192       0.009929       0.009424      -0.017388       0.022130       0.006467       0.006396       0.003161       0.031445       0.058300      -0.026795       0.004194       0.022601             10.551632       5.892988      -1.508477      -1.699551      15.155286       1.333685      10.606622          -0.000000
          158              C       7.096185      18.918759       0.186257       0.062787      30.495881 0.40076899E+03  0.92552211E+04                                 8.528506                            6.680519       0.196492       2.060796                    0.999466      27.629557      79.364692       0.635120       0.417597      -1.060815       0.002245       0.012547      -0.061400       0.062709       0.014353       0.017852      -0.014368       0.066076       0.007923      -0.044403       0.003516       0.040887              9.486073       5.674608      -1.099399      -1.599168      12.380116       0.956835      10.403494          -0.000017
          159              C       7.606190       8.652100      11.688082       0.059897      30.193119 0.39936283E+03  0.91815673E+04                                 8.400097                            6.615503       0.355759       2.110417                    0.999793      27.338416      77.437824       0.648287       0.410950      -1.068916      -0.016188       0.055341       0.001656       0.057683      -0.002223       0.027672       0.002868      -0.021926      -0.024559      -0.035466       0.015278       0.020187              9.523853      10.394010       0.922976      -4.618663       9.728838      -0.463703       8.448710          -0.000015
          160              C       8.768389       8.855924      10.925515      -0.161731      37.226733 0.51047606E+03  0.12505536E+05                                 9.705798                            7.520451       0.102642       1.999264                    0.999129      30.759655      90.567890       0.601777       0.415474      -1.063725      -0.001394       0.022207       0.012885       0.025712      -0.011400       0.025593       0.014528       0.018602       0.038703      -0.035161       0.000843       0.034318             11.126358      12.576799       1.605166      -5.619488      11.419640      -0.806333       9.382634          -0.000049
          161              C       9.202870      10.157940      10.612981       0.101467      36.905680 0.44241794E+03  0.10469891E+05                                 9.967653                            7.226756      -0.268856       1.927529                    0.998711      27.279152      79.251499       0.584671       0.442675      -1.045745       0.010085      -0.003521       0.008803       0.013842       0.009605       0.008946       0.008019       0.031552       0.038736      -0.025718       0.002160       0.023558             12.444861      15.726796       1.413944      -7.821630      10.652298      -0.776862      10.955490           0.000041
          162              C       8.446774      11.227797      11.132116      -0.152154      38.765961 0.57333357E+03  0.14483996E+05                                10.106786                            8.098217      -0.182153       1.903075                    0.998406      31.630370      95.106728       0.565226       0.428946      -1.053461       0.007261      -0.014326       0.020917       0.026371       0.014421       0.026432      -0.002532      -0.015739       0.013191      -0.034525       0.007493       0.027032             11.596157      13.474546      -0.005137      -5.985108      10.970726       0.343589      10.343200          -0.000009
          163              C       7.299851      10.980814      11.917308       0.093481      30.611153 0.42071095E+03  0.98493511E+04                                 8.728465                            7.001381       0.025276       2.018157                    0.998331      27.472057      79.847583       0.598780       0.436933      -1.047289       0.002636      -0.055855       0.005661       0.056203      -0.002895       0.032430       0.010327      -0.001797       0.036358      -0.033803      -0.003609       0.037412              9.940205      10.780075       0.868346      -4.511981      10.317225      -0.436726       8.723315           0.000078
          164              C       8.935200      -8.423015      16.827169       0.084918      30.081906 0.40077414E+03  0.92394534E+04                                 8.505076                            6.727408       0.188369       2.065447                    0.999462      27.124499      77.410602       0.627382       0.423474      -1.058936      -0.049151      -0.020705       0.016142       0.055723      -0.003987       0.009196      -0.027152       0.018111       0.043372      -0.032157      -0.001267       0.033424              9.617415       9.908607       0.462165      -2.352169      11.027153       3.568291       7.916484           0.000019
          165              C      17.758917       3.720891       0.081378      -0.157549      36.823147 0.51776002E+03  0.12724208E+05                                 9.654848                            7.603804      -0.019320       1.966234                    0.999058      30.687673      90.388284       0.595168       0.418759      -1.062031      -0.011603      -0.010477       0.007019       0.017137       0.003503       0.016579      -0.029136       0.000505       0.023937      -0.033985      -0.000830       0.034815             11.024765      10.678779      -0.380579      -3.160992      12.452749       4.972342       9.942766           0.000030
          166              C      16.667116       4.014218       0.923745       0.104028      35.975111 0.43312511E+03  0.10163180E+05                                 9.685077                            7.076956      -0.207892       1.944759                    0.998925      26.936253      77.113838       0.601976       0.433622      -1.054527       0.002048      -0.002669       0.003838       0.005103      -0.007514       0.009926      -0.008748      -0.030140       0.036352      -0.024649       0.001691       0.022958             11.941323       9.261642       0.195860      -2.484030      15.311940       6.965142      11.250387           0.000065
          167              C      15.599499       3.093495       0.937425      -0.163174      37.720866 0.53860925E+03  0.13368933E+05                                 9.847602                            7.787814      -0.020392       1.962191                    0.998929      31.024962      91.861191       0.584379       0.422268      -1.059733       0.019943       0.001439      -0.006106       0.020907      -0.031507       0.009492      -0.010626       0.023308       0.040220      -0.040509       0.004907       0.035602             11.168328       9.991934       1.527266      -1.959321      13.957850       5.064908       9.555199          -0.000018
          168              C      15.653611       1.928753       0.153811       0.087436      29.780628 0.39385750E+03  0.90493489E+04                                 8.450074                            6.667074       0.263827       2.091376                    0.999463      27.113140      77.492927       0.629891       0.423217      -1.058069       0.051774       0.006803      -0.027419       0.058980      -0.005065       0.024974      -0.027239       0.017586       0.029710      -0.034650      -0.008008       0.042658              9.549291       9.151822       0.831309      -2.202453      11.370788       3.866513       8.125263           0.000014
          169              C       9.641867       8.873055       2.064790       0.099367      32.688221 0.43436804E+03  0.10343658E+05                                 9.324812                            7.236381      -0.366593       1.878060                    0.998190      28.975195      87.480382       0.568949       0.452081      -1.029064      -0.050535      -0.006346      -0.006494       0.051344       0.009362       0.006770       0.054858      -0.005342      -0.008016      -0.054335      -0.003511       0.057846             10.635194      10.826917      -1.501956      -1.065107      11.174947      -4.456982       9.903717          -0.000048
          170              C       9.810315       9.790594       1.028449      -0.133668      38.139232 0.52041265E+03  0.12838245E+05                                 9.975808                            7.668697      -0.086164       1.944423                    0.998583      30.707813      91.373510       0.585898       0.423766      -1.056199      -0.009063      -0.010341      -0.000326       0.013754       0.029342       0.009687       0.044786       0.005567      -0.034496      -0.052241      -0.005827       0.058068             11.544945      10.983342      -1.940778      -0.012241      12.567054      -5.859891      11.084440          -0.000082
          171              C       8.759764      10.652893       0.686451       0.090763      37.676814 0.42815201E+03  0.10032236E+05                                10.043703                            7.055243      -0.172093       1.957403                    0.999021      26.982632      77.562716       0.599583       0.435971      -1.051559      -0.005578      -0.004922       0.005743       0.009399       0.021016       0.013453       0.005639      -0.037704       0.008946      -0.032678       0.001654       0.031023             12.519932      10.372815      -0.707967      -0.827151      13.374391      -8.068253      13.812588           0.000012
          172              C       7.564293      10.583817       1.416572      -0.178761      36.612009 0.50734151E+03  0.12355196E+05                                 9.444463                            7.388762       0.299650       2.055065                    0.999858      30.580111      88.492729       0.623279       0.403529      -1.076231       0.024623      -0.001649       0.002079       0.024765      -0.013946       0.010056       0.016330      -0.010720      -0.039101      -0.029098       0.005418       0.023680             10.606909      10.635797      -0.201220      -1.396585      10.249187      -5.096923      10.935744          -0.000019
          173              C       7.421910       9.618068       2.414505       0.070714      30.277706 0.39489351E+03  0.90918808E+04                                 8.496572                            6.632419       0.195285       2.063037                    0.999407      27.524522      79.112171       0.636850       0.417730      -1.060036       0.056184      -0.031213      -0.003945       0.064393       0.001403       0.008406       0.042645       0.001610      -0.016733      -0.045181       0.002989       0.042192              9.456944      10.190578      -0.771135      -0.704441       8.853261      -3.813486       9.326995          -0.000012
          174              C       4.826320      -7.172285      14.605586       0.061133      30.147034 0.39884923E+03  0.91666105E+04                                 8.390802                            6.611279       0.358498       2.111144                    0.999773      27.326336      77.384822       0.648504       0.410954      -1.068937       0.058105      -0.003678      -0.001332       0.058236       0.003038       0.003373      -0.027079       0.020824      -0.022985      -0.034627       0.014657       0.019970              9.509368       9.375584       0.655731      -0.485457      10.720770       4.614568       8.431751          -0.000016
          175              C       4.774918      -5.994365      15.369557      -0.162538      37.220706 0.51071491E+03  0.12512927E+05                                 9.701873                            7.520360       0.105881       2.000077                    0.999123      30.775945      90.623240       0.601999       0.415269      -1.063849       0.021146       0.004058      -0.011901       0.024602      -0.015100      -0.008764      -0.028159      -0.007072       0.036905      -0.035797       0.001691       0.034106             11.117653      10.809725       1.163791      -0.365441      13.154658       5.671491       9.388575          -0.000050
          176              C       5.954108      -5.298551      15.696822       0.101324      36.948445 0.44336852E+03  0.10498637E+05                                 9.976272                            7.235600      -0.272251       1.926068                    0.998653      27.306518      79.369929       0.584147       0.442808      -1.045605      -0.005436       0.009288      -0.009511       0.014362       0.002775      -0.006376      -0.010005      -0.036232       0.041626      -0.026110       0.002581       0.023530             12.454768      10.319214       0.172747      -0.877561      16.078256       7.823787      10.966834           0.000041
          177              C       7.164010      -5.814262      15.190315      -0.150820      38.697838 0.57290530E+03  0.14471255E+05                                10.097882                            8.097379      -0.184459       1.902540                    0.998428      31.613721      95.067146       0.564996       0.429178      -1.053262      -0.013427       0.004642      -0.020595       0.025019       0.016807       0.007596      -0.025233       0.002536       0.010925      -0.034490       0.007431       0.027059             11.585634      11.089615      -0.578930      -1.559498      13.356106       5.768873      10.311181          -0.000010
          178              C       7.170374      -6.986361      14.404071       0.093968      30.589109 0.42079105E+03  0.98527547E+04                                 8.727634                            7.004726       0.015339       2.015277                    0.998361      27.477823      79.898595       0.598230       0.437267      -1.046977      -0.054862      -0.008785      -0.007193       0.056024      -0.002675      -0.004117      -0.033823       0.002821       0.034841      -0.033642      -0.003732       0.037374              9.939919       9.981167       0.647497      -0.479771      11.123083       4.514064       8.715507           0.000078
          179              C       5.514660      12.391550       9.492807       0.084929      30.077661 0.40083974E+03  0.92413653E+04                                 8.504520                            6.728275       0.188751       2.065736                    0.999432      27.124594      77.413131       0.627296       0.423514      -1.058909      -0.009680      -0.051614      -0.016282       0.054980      -0.007874       0.027862      -0.004338      -0.015090       0.044124      -0.032293      -0.001006       0.033298              9.615272      10.784686       0.693293      -3.983245      10.104310       1.565651       7.956821           0.000021
          180              C       6.648518      12.645233       8.700775      -0.157887      36.849210 0.51823418E+03  0.12739447E+05                                 9.661745                            7.608995      -0.022802       1.965192                    0.999030      30.700700      90.454949       0.594733       0.418948      -1.061855      -0.007976      -0.014191      -0.007261       0.017825       0.002118       0.032745      -0.009395      -0.004386       0.024756      -0.034356      -0.001141       0.035497             11.032125      12.536556       0.068245      -5.542093      10.555486       2.048956      10.004334           0.000030
          181              C       7.162682      11.646647       7.848937       0.102580      36.012637 0.43355875E+03  0.10175354E+05                                 9.689211                            7.078552      -0.199551       1.947175                    0.998958      26.950628      77.149032       0.602188       0.433383      -1.054728      -0.002511       0.001509      -0.003448       0.004525      -0.001026       0.011071      -0.007641       0.033132       0.035970      -0.024228       0.000978       0.023250             11.946362      14.959440       1.483827      -7.330834       9.594741       0.951813      11.284906           0.000064
          182              C       6.485918      10.409864       7.825787      -0.161546      37.661462 0.53719338E+03  0.13324854E+05                                 9.837317                            7.777225      -0.016895       1.963703                    0.998923      30.987077      91.714580       0.584823       0.422231      -1.059770      -0.003483       0.020083       0.007029       0.021561      -0.033242       0.012941      -0.006864       0.003844       0.038648      -0.040042       0.004360       0.035682             11.154927      13.129612       2.243158      -5.344354      10.775632       0.859152       9.559537          -0.000019
          183              C       5.336570      10.212520       8.609225       0.085722      29.810259 0.39430257E+03  0.90612998E+04                                 8.451676                            6.667968       0.270619       2.093066                    0.999459      27.131135      77.528439       0.630313       0.422852      -1.058395      -0.004781       0.050550       0.027538       0.057762      -0.007765       0.032338      -0.018191      -0.012161       0.027766      -0.035232      -0.007024       0.042257              9.549035      10.926041       1.247555      -4.237350       9.569649       1.351941       8.151415           0.000013
          184              C      13.413963       5.838644       6.697194       0.100404      32.641620 0.43382249E+03  0.10327244E+05                                 9.315262                            7.231208      -0.364041       1.879098                    0.998184      28.956410      87.404301       0.569237       0.452003      -1.029126       0.005055      -0.051013       0.007318       0.051783       0.009636      -0.052120      -0.018060      -0.001918      -0.011352      -0.054362      -0.003327       0.057689             10.619247      11.769114      -1.295391       4.114002      10.187257       1.992139       9.901372          -0.000048
          185              C      14.272977       6.198521       7.734938      -0.135350      38.199802 0.52182370E+03  0.12881926E+05                                 9.986789                            7.679995      -0.087685       1.943578                    0.998556      30.745977      91.522179       0.585356       0.423867      -1.056124      -0.008203      -0.010701       0.001508       0.013567       0.026069      -0.042333      -0.019372      -0.029948      -0.035243      -0.053068      -0.006062       0.059131             11.551851      13.314161      -1.429548       5.726783      10.234958       1.270364      11.106434          -0.000083
          186              C      15.340774       5.357416       8.076760       0.091495      37.667845 0.42831607E+03  0.10037325E+05                                10.043750                            7.057772      -0.170814       1.957984                    0.998988      26.984430      77.579844       0.599308       0.436116      -1.051442      -0.003184      -0.005736      -0.005083       0.008299       0.026598      -0.002246      -0.014608       0.017006       0.010154      -0.032810       0.002283       0.030527             12.512774      13.517993      -0.017044       7.694477      10.206422       2.540955      13.813907           0.000012
          187              C      15.530752       4.175872       7.345236      -0.177218      36.520152 0.50586567E+03  0.12309708E+05                                 9.426481                            7.376144       0.301129       2.055834                    0.999843      30.540558      88.330465       0.624078       0.403325      -1.076418      -0.006972       0.023220      -0.002138       0.024339      -0.010413      -0.013595      -0.013370       0.021121      -0.039177      -0.029012       0.005554       0.023459             10.582086      10.318261      -0.277585       4.662759      10.507191       2.448365      10.920807          -0.000019
          188              C      14.618902       3.831150       6.345725       0.069099      30.365220 0.39638345E+03  0.91354155E+04                                 8.515173                            6.646945       0.189227       2.060523                    0.999412      27.575643      79.317182       0.635819       0.417984      -1.059801      -0.042233       0.048420       0.004309       0.064395       0.001074      -0.039692      -0.017189      -0.001145      -0.019709      -0.045015       0.002887       0.042129              9.476358       9.254423      -0.992118       3.583740       9.815504       1.505214       9.359148          -0.000012
          189              C       6.536599       7.217753      14.839197       0.065837      31.170239 0.40874787E+03  0.94689628E+04                                 8.640513                            6.740308       0.199824       2.057280                    0.999608      27.681629      79.168844       0.634343       0.416807      -1.063240      -0.055527      -0.004654      -0.007865       0.056274       0.004019      -0.005474       0.027539       0.023364      -0.004793      -0.035085       0.013110       0.021975              9.807435      10.256491       0.946525       0.773714      10.773399      -4.598241       8.392414           0.000021
          190              C       6.637851       6.059051      15.633860      -0.157985      37.903856 0.51650647E+03  0.12707326E+05                                 9.871851                            7.605127      -0.050364       1.954573                    0.998822      30.947632      91.712551       0.592870       0.419922      -1.059490      -0.021500      -0.003845      -0.008606       0.023475      -0.014388       0.004735       0.029114      -0.000075       0.063201      -0.036356      -0.002282       0.038637             11.309347      11.623650       1.447489       0.736324      13.345213      -5.460441       8.959177           0.000035
          191              C       5.494697       5.299433      15.933239       0.104860      36.891937 0.43780052E+03  0.10346716E+05                                10.002284                            7.213830      -0.337573       1.909378                    0.998396      27.227860      79.380627       0.581424       0.445745      -1.042604       0.005894      -0.010306      -0.007171       0.013870      -0.003276       0.005005       0.014852      -0.043209       0.076347      -0.035242       0.000967       0.034275             12.491574      10.515551       0.181190       1.075016      16.813616      -7.458350      10.145554           0.000024
          192              C       4.262076       5.754084      15.429889      -0.151952      38.736376 0.56731055E+03  0.14292292E+05                                10.097801                            8.040194      -0.162565       1.910356                    0.998300      31.519914      94.605776       0.568960       0.427310      -1.054597       0.012570       0.001149      -0.019893       0.023559       0.010170      -0.013301       0.025540       0.012057       0.014351      -0.035027       0.009392       0.025635             11.637206      11.231942      -0.443732       1.723759      13.740716      -5.720725       9.938961          -0.000011
          193              C       4.200377       6.926183      14.649958       0.090660      31.493488 0.43155746E+03  0.10209641E+05                                 8.978399                            7.141790      -0.213007       1.933267                    0.997731      28.294960      83.788065       0.584154       0.443207      -1.039284       0.051942       0.003041      -0.007668       0.052593       0.002922      -0.007700       0.041964       0.034980       0.067898      -0.052982       0.006155       0.046827             10.265816      10.287889       0.612210       0.743553      11.671290      -4.763943       8.838270           0.000227
          194              C       1.086270       9.317274       9.184833       0.083563      30.710079 0.40969592E+03  0.95199855E+04                                 8.680106                            6.849470       0.113600       2.039338                    0.999078      27.528344      79.491743       0.613830       0.429421      -1.052733       0.001681       0.058426      -0.005566       0.058715      -0.004339      -0.038362      -0.011871       0.003974       0.040870      -0.038960      -0.005741       0.044701              9.772981      11.400965      -0.196811       4.101839      10.932589      -0.456919       6.985389           0.000024
          195              C      -0.072617       9.111693       8.420161      -0.156661      36.899334 0.51092064E+03  0.12509594E+05                                 9.626708                            7.522961       0.039428       1.983666                    0.999076      30.617837      89.901181       0.602228       0.415389      -1.064592       0.000193       0.018884       0.001185       0.018922       0.019979      -0.033222       0.004654      -0.006591       0.068833      -0.044746       0.001672       0.043074             10.988001      13.461582      -1.170037       5.402295      11.183162      -1.078314       8.319258           0.000065
          196              C      -0.758504      10.204832       7.852270       0.098656      36.284127 0.43845181E+03  0.10328416E+05                                 9.758954                            7.138615      -0.236571       1.934976                    0.998788      27.123653      78.017993       0.596564       0.435850      -1.052283       0.006584      -0.001448      -0.005013       0.008401       0.007398      -0.007346      -0.004907       0.034408       0.054035      -0.027983       0.004784       0.023199             12.009875      16.129798       0.417939       7.248703      10.118008      -0.168639       9.781820          -0.000008
          197              C      -0.218347      11.490265       8.073779      -0.157492      37.422366 0.55436359E+03  0.13880623E+05                                 9.839666                            7.942447      -0.103532       1.929540                    0.998422      31.390786      93.816252       0.573253       0.426722      -1.055350       0.012202      -0.019416      -0.005525       0.023588      -0.021776      -0.019180      -0.004363      -0.007676       0.048575      -0.036232       0.008740       0.027492             11.017145      13.511464       1.314996       5.276421      10.806537       0.118049       8.733433           0.000080
          198              C       0.955516      11.648954       8.834417       0.091906      29.826901 0.40471995E+03  0.93800819E+04                                 8.510793                            6.809091       0.073794       2.028235                    0.999038      27.455727      79.301312       0.615176       0.429591      -1.052134       0.012264      -0.054132       0.008275       0.056118      -0.006914      -0.040775       0.007728      -0.010773       0.029952      -0.042235      -0.002034       0.044270              9.507559      11.358873       0.376675       4.146496       9.949504      -0.330949       7.214300           0.000037
          199              C      -7.261318      15.938268       6.427454       0.098281      31.708230 0.41786809E+03  0.97718848E+04                                 8.938630                            6.973020       0.016371       2.013522                    0.998764      27.502881      80.043837       0.600251       0.436349      -1.047033       0.023489       0.052674       0.023579       0.062307      -0.009075       0.036976       0.003313       0.026438      -0.007280      -0.034932      -0.009452       0.044384             10.183607       8.798300       1.327699      -3.901836      11.341586       0.643752      10.410934          -0.000007
          200              C      -8.148368      15.592778       7.459411      -0.161359      40.612191 0.54714588E+03  0.13638684E+05                                10.360958                            7.849521      -0.004355       1.960433                    0.999064      31.198084      92.667226       0.581865       0.422294      -1.059378       0.021432       0.012621       0.006640       0.025743       0.001951       0.033643      -0.002969      -0.000089      -0.050663      -0.040442       0.008746       0.031697             12.112304      10.603336       0.860906      -5.925861      12.552799       1.430840      13.180778          -0.000066
          201              C      -8.667327      16.595756       8.300725       0.105055      38.855304 0.42991250E+03  0.10092175E+05                                10.249464                            7.077718      -0.316014       1.908348                    0.998647      27.127715      78.263366       0.597123       0.436956      -1.050096       0.011399       0.002572       0.000447       0.011694      -0.012397       0.010647      -0.020016       0.056429       0.011945      -0.040176       0.003808       0.036368             12.906886      12.252794       1.875896      -8.033267      11.832201      -0.183678      14.635662           0.000009
          202              C      -3.442051      -4.038378       8.066062      -0.171709      39.281876 0.52397009E+03  0.12910488E+05                                10.074298                            7.633508       0.046434       1.979978                    0.999471      30.934033      91.122824       0.596069       0.417036      -1.063520       0.002415      -0.020028      -0.003585       0.020489      -0.019139       0.021681       0.016219       0.025310       0.016385      -0.039699       0.009852       0.029847             11.645833      10.346603       2.304176      -5.567222      12.907239      -0.052276      11.683656          -0.000019
          203              C      -2.559246      -3.741866       7.035859       0.088378      32.701241 0.41361798E+03  0.96636167E+04                                 9.143195                            6.925849      -0.041646       1.986848                    0.999003      27.904464      81.610634       0.602820       0.434889      -1.046197       0.020429      -0.055330      -0.020475       0.062433      -0.002933       0.040504       0.001835       0.036972      -0.050039      -0.041209      -0.009881       0.051090             10.517943       8.898853       1.221064      -4.721227      11.897218       0.762413      10.757757          -0.000002
          204              C      -1.171502      13.429231      11.436933       0.064788      31.280797 0.41024097E+03  0.95135552E+04                                 8.666242                            6.756690       0.188816       2.053431                    0.999611      27.728371      79.380685       0.632910       0.417311      -1.062770       0.007377      -0.057603       0.009744       0.058885      -0.001467      -0.028570      -0.000286      -0.023802      -0.005117      -0.035361       0.012735       0.022627              9.844519      10.362133       1.048762       4.663083      10.720822       0.104985       8.450602           0.000020
          205              C      -2.322691      13.278889      10.639464      -0.156995      38.011659 0.51800239E+03  0.12754898E+05                                 9.897039                            7.620250      -0.061484       1.950745                    0.998745      30.970697      91.856158       0.591729       0.420376      -1.059074       0.001312      -0.021937       0.009679       0.024013      -0.013016      -0.026500      -0.010143       0.012822       0.068818      -0.035938      -0.003046       0.038984             11.349476      12.694797       1.769347       5.498476      12.345622       0.320060       9.008010           0.000036
          206              C      -2.837771      12.000594      10.366918       0.104088      36.908051 0.43799589E+03  0.10350937E+05                                 9.999071                            7.210631      -0.327494       1.912207                    0.998363      27.234616      79.359944       0.582222       0.445151      -1.043108      -0.011342       0.004207       0.007217       0.014087       0.005747      -0.012962      -0.006206       0.043011       0.076505      -0.035363       0.001810       0.033553             12.495042      16.451835       1.566647       7.506324      10.872110       0.441336      10.161181           0.000022
          207              C      -2.145751      10.895485      10.895349      -0.149572      38.729029 0.56518300E+03  0.14226233E+05                                10.100296                            8.026934      -0.166284       1.909967                    0.998300      31.479433      94.462644       0.569198       0.427505      -1.054410      -0.001609       0.011691       0.018443       0.021895       0.006448      -0.028558       0.009062      -0.017048       0.011246      -0.035457       0.008807       0.026649             11.653078      13.757297       0.212425       5.989014      11.175085      -0.569677      10.026853          -0.000009
          208              C      -0.989694      11.086900      11.677734       0.090025      31.527998 0.43107603E+03  0.10193311E+05                                 8.978995                            7.132557      -0.200562       1.937272                    0.997846      28.272457      83.644968       0.585298       0.442556      -1.039880      -0.007240       0.051925       0.007109       0.052907      -0.006145      -0.043022      -0.000443      -0.033730       0.068525      -0.053293       0.005802       0.047491             10.275283      11.312182       0.930752       4.828305      10.613586       0.164222       8.900081           0.000222
          209              C       2.024710       8.563257      17.130407       0.084072      30.629338 0.40825220E+03  0.94767486E+04                                 8.659792                            6.832979       0.116283       2.040805                    0.999115      27.483160      79.284614       0.615251       0.428867      -1.053219       0.056719       0.014292       0.005853       0.058784      -0.004923       0.003262       0.040428      -0.000583       0.039572      -0.039215      -0.005820       0.045034              9.750171      11.018057      -0.293803       1.327304      11.258838      -3.895820       6.973617           0.000023
          210              C      10.893665      18.369553       0.357607      -0.157292      36.953555 0.51186053E+03  0.12539319E+05                                 9.638498                            7.531920       0.034217       1.981744                    0.999055      30.647668      90.035208       0.601579       0.415615      -1.064366       0.019559       0.004592      -0.000787       0.020107       0.019201      -0.011072       0.031779      -0.010934       0.068239      -0.044296       0.000993       0.043303             11.001035      11.795345      -1.548287       2.210828      12.875646      -5.049467       8.332113           0.000066
          211              C      12.109857      17.934779       0.923569       0.097704      36.301750 0.43877569E+03  0.10338496E+05                                 9.763745                            7.142485      -0.242353       1.933202                    0.998804      27.135028      78.073326       0.596216       0.436001      -1.052137      -0.002928       0.006047       0.005782       0.008864      -0.000157       0.003239       0.007875      -0.037448       0.054600      -0.028065       0.005041       0.023023             12.014447      10.223772      -0.889805       1.726790      16.035693      -7.039646       9.783877          -0.000007
          212              C      13.248700      18.738326       0.699956      -0.156172      37.380790 0.55337576E+03  0.13849465E+05                                 9.832113                            7.934924      -0.168204       1.913842                    0.998909      31.361983      93.702988       0.573583       0.426675      -1.055398      -0.021592       0.007465       0.005272       0.023446      -0.017501       0.000152       0.019487       0.025208       0.048547      -0.035686       0.008558       0.027128             11.008575      10.373448       0.622022       1.031092      13.921655      -5.172710       8.730623           0.000079
          213              C       4.330862       8.936422      17.476965       0.091033      29.828350 0.40479955E+03  0.93817338E+04                                 8.509019                            6.808398       0.079002       2.029767                    0.999045      27.455210      79.280943       0.615435       0.429419      -1.052313      -0.056288       0.000240      -0.008084       0.056866      -0.004443      -0.016294       0.038483       0.016859       0.032001      -0.042774      -0.002073       0.044847              9.505513       9.848009       0.041388       1.222045      11.447079      -3.981418       7.221451           0.000038
          214              C      -3.380115      12.825445       2.349963       0.101117      31.661809 0.41684098E+03  0.97432130E+04                                 8.935867                            6.968849       0.012884       2.012890                    0.998718      27.475441      79.980884       0.599779       0.436901      -1.046558       0.045687       0.034287      -0.023671       0.061833      -0.013989       0.005305      -0.035901      -0.014514      -0.007593      -0.034335      -0.009025       0.043359             10.184381      10.645694       1.755454      -1.476262       9.475872       3.663411      10.431576          -0.000006
          215              C      18.967210      11.885723       1.317130      -0.161603      40.576350 0.54638974E+03  0.13613925E+05                                10.352253                            7.841832      -0.004788       1.960614                    0.999059      31.174328      92.549851       0.582454       0.422050      -1.059625       0.008296       0.022946      -0.007510       0.025530       0.001708       0.010125      -0.032086      -0.002265      -0.052039      -0.040454       0.008630       0.031824             12.106868      12.074007       1.216819      -2.670720      11.046589       5.464015      13.200009          -0.000067
          216              C      -2.437353      11.599534       0.472132       0.104797      38.906971 0.43028408E+03  0.10103861E+05                                10.260825                            7.082044      -0.315518       1.908372                    0.998628      27.144001      78.341605       0.596734       0.437113      -1.049921       0.000398       0.011564      -0.001176       0.011631      -0.023429       0.022354      -0.005430      -0.041841       0.011586      -0.041172       0.004598       0.036574             12.929654      11.065447       1.636995      -1.550343      13.041024       7.893928      14.682490           0.000009
          217              C      -1.219322      12.249883       0.704691      -0.173420      39.378331 0.52531284E+03  0.12952509E+05                                10.092297                            7.644272       0.039980       1.977680                    0.999458      30.972048      91.281292       0.595504       0.417144      -1.063397      -0.020998      -0.002611       0.003588       0.021462      -0.022610      -0.010616      -0.024516      -0.007157       0.018523      -0.039319       0.009322       0.029997             11.673731      11.835436       2.655597      -1.150392      11.462161       5.455681      11.723597          -0.000019
          218              C      -1.119499      13.174121       1.736297       0.090459      32.679317 0.41296774E+03  0.96453543E+04                                 9.142894                            6.922714      -0.046702       1.985612                    0.998976      27.881953      81.551809       0.602610       0.435179      -1.045944      -0.058321       0.008058       0.020605       0.062377      -0.010133       0.007226      -0.039580      -0.029511      -0.049429      -0.040989      -0.009217       0.050205             10.523066      11.243024       1.755774      -1.766030       9.550937       4.441257      10.775236          -0.000002
          219              C      12.448455      11.619083       9.150458       0.066651      31.523555 0.41367941E+03  0.96219927E+04                                 8.747327                            6.810894       0.120705       2.032405                    0.999396      27.826200      80.014834       0.626223       0.420509      -1.059789      -0.008841      -0.046456      -0.033292       0.057833      -0.003414       0.026731      -0.007503      -0.028940       0.002233      -0.034959       0.008776       0.026182              9.950143      11.856922       1.966619      -3.401974       9.296029       2.251554       8.697478           0.000002
          220              C      11.301461      11.462481       9.956871      -0.160299      39.009345 0.54013117E+03  0.13443012E+05                                10.102696                            7.811957      -0.097375       1.931404                    0.998351      31.365755      93.605035       0.580841       0.423693      -1.056727       0.000531      -0.022050      -0.010514       0.024434      -0.032426       0.012950      -0.009402      -0.022056       0.015488      -0.037481      -0.001147       0.038629             11.599368      14.077189       3.252942      -4.336571      10.482025       1.984418      10.238889           0.000048
          221              C      10.421719      10.383288       9.744833       0.101220      36.977706 0.43572151E+03  0.10267034E+05                                 9.959193                            7.151289      -0.233234       1.940601                    0.998782      27.120091      78.491147       0.590581       0.440140      -1.047772       0.003663      -0.002403       0.009137       0.010133      -0.017259      -0.000554      -0.021073       0.002502      -0.011802      -0.027918       0.000887       0.027030             12.497055      16.223139       2.871569      -6.939878       9.367392       1.176879      11.900634          -0.000002
          222              C      10.729406       9.505724       8.689200      -0.143126      39.476239 0.54755804E+03  0.13682164E+05                                10.274490                            7.919363      -0.143065       1.922525                    0.998186      31.159393      93.345833       0.570689       0.429518      -1.052533       0.014438       0.007181       0.003126       0.016425      -0.003587       0.039158      -0.019620      -0.008258       0.008186      -0.043329      -0.001697       0.045026             12.037442      14.350018       1.512303      -5.538719      10.085554       2.685131      11.676755           0.000008
          223              C      11.881815       9.697358       7.905762       0.095060      31.767547 0.41850024E+03  0.98168899E+04                                 9.012414                            7.005764      -0.068907       1.983304                    0.998241      27.918872      82.102251       0.593719       0.439791      -1.042155       0.018523       0.040333       0.027713       0.052325      -0.023766       0.039736      -0.013991      -0.023458      -0.019102      -0.048183      -0.003592       0.051774             10.406981      12.619357       1.775737      -3.937946       9.485892       2.171863       9.115695           0.000125
          224              C      15.918119       6.449677       3.787933       0.084763      30.919781 0.41198623E+03  0.95936755E+04                                 8.748737                            6.890615       0.100872       2.036402                    0.999067      27.586726      79.939067       0.608610       0.432180      -1.050269       0.026283       0.035337      -0.038875       0.058743      -0.001946       0.017671      -0.015853       0.066205       0.006259      -0.040394      -0.000843       0.041237              9.859615       6.398723       1.559042      -2.574198      11.729483       2.350928      11.450639           0.000008
          225              C      15.957492       5.278346       3.014491      -0.146462      36.837144 0.50865606E+03  0.12445342E+05                                 9.646275                            7.525319       0.083131       1.996244                    0.999021      30.498875      89.638208       0.599607       0.417500      -1.062815      -0.002890       0.015518      -0.015586       0.022183       0.001456       0.023303      -0.018045       0.046139      -0.096841      -0.047054       0.000637       0.046417             11.038725       6.986129       0.778071      -3.314497      12.359247       3.787588      13.770798           0.000046
          226              C      16.641912       5.257810       1.782422       0.097595      36.219789 0.43393259E+03  0.10192388E+05                                 9.745780                            7.097849      -0.165879       1.960293                    0.999020      26.969755      77.385402       0.598949       0.435374      -1.052894       0.001024       0.000197       0.002985       0.003162      -0.010373       0.012494       0.013543       0.027519      -0.052546      -0.031036       0.003515       0.027522             12.010021       6.648028       0.605225      -2.666905      15.868769       5.885815      13.513266          -0.000016
          227              C      17.296737       6.443747       1.388686      -0.157596      37.474276 0.55410616E+03  0.13869309E+05                                 9.839737                            7.936077      -0.161472       1.915313                    0.998966      31.363157      93.645380       0.574109       0.426236      -1.055898      -0.001994      -0.009731       0.022785       0.024856      -0.018196       0.001297      -0.010845       0.050384       0.030712      -0.038239       0.010935       0.027304             11.010884       6.982845       1.425030      -2.106331      14.786473       3.622835      11.263333           0.000069
          228              C      17.245433       7.590697       2.202817       0.091043      29.827526 0.40369250E+03  0.93489220E+04                                 8.498015                            6.790679       0.083575       2.030907                    0.999021      27.446146      79.203668       0.617431       0.428358      -1.053048      -0.029261      -0.021631       0.044412       0.057415      -0.003625       0.022044      -0.025622       0.050868      -0.016154      -0.042657      -0.000108       0.042765              9.489011       6.202150       1.270377      -2.161326      11.694145       2.627453      10.570737           0.000031
          229              C       9.201380      -6.321956      10.682433       0.097829      31.698171 0.41788114E+03  0.97722230E+04                                 8.934459                            6.972630       0.021856       2.014918                    0.998751      27.510536      80.065093       0.600335       0.436287      -1.047075       0.016732       0.057234      -0.014090       0.061272      -0.009856      -0.014128       0.023806      -0.048690       0.039336      -0.035233      -0.007958       0.043192             10.169709      12.736025       1.049639       2.148942       9.261486      -2.875704       8.511616           0.000001
          230              C       7.880923      -6.334915      10.205390      -0.160727      40.418028 0.54565547E+03  0.13590770E+05                                10.323532                            7.837118      -0.058276       1.947739                    0.999351      31.146953      92.445624       0.582579       0.422110      -1.059610       0.009863       0.023749       0.007815       0.026877       0.008911      -0.022375       0.017788      -0.040412       0.018075      -0.040148       0.008981       0.031167             12.047933      15.386710       0.265803       3.926288      10.235732      -3.990425      10.521358          -0.000076
          231              C       7.499958      -5.455044       9.173433       0.104908      38.832205 0.43068456E+03  0.10112527E+05                                10.239446                            7.079684      -0.301524       1.912519                    0.998640      27.131143      78.223529       0.597731       0.436415      -1.050661       0.004340       0.007695       0.007294       0.011457      -0.008663      -0.001993       0.031018       0.024276       0.050076      -0.039072       0.003645       0.035426             12.881752      19.318348       0.782760       5.305036       9.067491      -3.292815      10.259417           0.000008
          232              C       8.467252      -4.595380       8.636760      -0.172233      39.319487 0.52494337E+03  0.12940183E+05                                10.079837                            7.641345       0.094722       1.991835                    0.999295      30.959314      91.210777       0.595689       0.417118      -1.063491      -0.006030      -0.013662       0.014987       0.021157      -0.020876      -0.000406       0.010191      -0.043529       0.060340      -0.040413       0.010615       0.029799             11.636109      16.071259       1.994392       3.000212       9.765131      -3.221055       9.071936          -0.000019
          233              C       9.762733      -4.618003       9.136954       0.089310      32.661455 0.41344551E+03  0.96579410E+04                                 9.134287                            6.924448      -0.030464       1.990377                    0.999090      27.887294      81.535848       0.602916       0.434894      -1.046263      -0.001158      -0.036480       0.051537       0.063152       0.003025      -0.013174       0.032003      -0.055042       0.045251      -0.040800      -0.009373       0.050174             10.497028      13.486174       1.088607       2.568425       9.145669      -3.486780       8.859240          -0.000001
          234              C       6.692060      -1.822996      17.174604       0.067863      31.495211 0.41312980E+03  0.96063946E+04                                 8.744390                            6.807682       0.125402       2.034013                    0.999356      27.804196      79.950150       0.626165       0.420672      -1.059644      -0.044110      -0.019175       0.032680       0.058149       0.002908       0.013613      -0.024449       0.029175       0.002141      -0.035045       0.008379       0.026666              9.951875       8.697637       1.245887      -2.921659      12.519022       2.871789       8.638966           0.000002
          235              C       6.787559      -2.976536      16.368190      -0.162404      39.138499 0.54281989E+03  0.13527602E+05                                10.128423                            7.834381      -0.104271       1.928690                    0.998339      31.426701      93.868430       0.579637       0.424019      -1.056455      -0.021935      -0.004399       0.011202       0.025020      -0.025183       0.012246      -0.010507       0.045700       0.014106      -0.036922      -0.001809       0.038730             11.634608       9.406497       2.208601      -2.857736      15.282856       3.870651      10.214470           0.000049
          236              C       5.911007      -4.061000      16.566549       0.102370      36.932015 0.43487427E+03  0.10242352E+05                                 9.952102                            7.144870      -0.232636       1.941110                    0.998794      27.095968      78.409923       0.590764       0.440206      -1.047705      -0.003102       0.003318      -0.009280       0.010332      -0.016231       0.020828       0.004437       0.010663      -0.009750      -0.027829       0.000783       0.027046             12.491124       8.566638       1.152254      -2.640789      17.056234       6.556788      11.850499          -0.000003
          237              C      13.794402       7.038637       0.071732      -0.144595      39.552871 0.54785687E+03  0.13691805E+05                                10.287627                            7.921097      -0.142160       1.922605                    0.998170      31.176403      93.411029       0.570660       0.429472      -1.052538       0.004739       0.015416      -0.003679       0.016542      -0.001216       0.028037      -0.034875       0.008697       0.007593      -0.044271      -0.001478       0.045748             12.059569       9.771756       0.459029      -3.835856      14.787982       4.861313      11.618969           0.000009
          238              C      13.731892       8.205245       0.855170       0.095007      31.802006 0.41828484E+03  0.98099227E+04                                 9.018314                            7.003265      -0.066673       1.984212                    0.998244      27.907120      82.041873       0.593953       0.439704      -1.042276       0.036427       0.025238      -0.027216       0.052006      -0.017715       0.022913      -0.035491       0.038285      -0.018049      -0.046972      -0.005450       0.052421             10.420027       9.001090       0.945895      -2.971445      13.201465       3.413411       9.057525           0.000121
          239              C       9.697459      11.448533       4.979313       0.085340      30.905162 0.41169843E+03  0.95848880E+04                                 8.744649                            6.887305       0.102953       2.036957                    0.999047      27.575230      79.885877       0.608902       0.432067      -1.050383       0.029285       0.033737       0.039538       0.059658      -0.015259       0.018901      -0.013947      -0.058529       0.003192      -0.039763      -0.001475       0.041237              9.854295      10.830581       2.537561      -2.829591       7.250504       1.983924      11.481799           0.000007
          240              C       8.545464      11.234166       5.753105      -0.147369      36.851085 0.50891930E+03  0.12453675E+05                                 9.648059                            7.526998       0.080558       1.995301                    0.999022      30.513302      89.694064       0.599558       0.417471      -1.062809       0.015609       0.000299       0.015173       0.021771      -0.008991       0.022394      -0.018381      -0.043261      -0.097376      -0.046785       0.000229       0.046556             11.038041      11.792187       1.849167      -4.393280       7.516125       2.390522      13.805812           0.000046
          241              C       8.382637      11.889897       6.990084       0.099023      36.219175 0.43397679E+03  0.10194425E+05                                 9.749323                            7.100995      -0.170074       1.958972                    0.999012      26.966636      77.398585       0.598421       0.435716      -1.052611      -0.000306       0.001358      -0.003110       0.003407      -0.015158      -0.010844      -0.014341      -0.016743      -0.054003      -0.031003       0.003450       0.027553             12.013883      15.206809       2.495078      -6.308749       7.290433       1.318587      13.544408          -0.000015
          242              C       9.404313      12.777784       7.388731      -0.157046      37.437074 0.55363893E+03  0.13853531E+05                                 9.828888                            7.929062      -0.089137       1.933902                    0.998531      31.349922      93.566435       0.574810       0.425842      -1.056231      -0.008140      -0.003023      -0.022683       0.024288      -0.026699       0.010681       0.001589      -0.030467       0.030794      -0.037969       0.011288       0.026681             10.997138      13.828476       2.931717      -3.970522       7.886285       1.258098      11.276654           0.000068
          243              C      10.534805      12.975458       6.574250       0.089906      29.853952 0.40422848E+03  0.93647721E+04                                 8.504908                            6.797390       0.079077       2.029521                    0.998983      27.464043      79.279044       0.616804       0.428636      -1.052840      -0.014533      -0.032207      -0.045004       0.057218      -0.013817       0.030484      -0.016132      -0.043599      -0.016069      -0.043498       0.000346       0.043152              9.496535      10.927255       2.313662      -3.018507       6.953648       1.526829      10.608704           0.000032
          244              C      12.359056      -8.836374      15.638770       0.103385      31.850906 0.41695160E+03  0.97479453E+04                                 8.971938                            6.971688       0.008217       2.011535                    0.998753      27.482871      80.051563       0.599318       0.437141      -1.046253       0.052377       0.023720       0.016205       0.059738       0.000872      -0.027401       0.008360       0.053041       0.041150      -0.035560      -0.009007       0.044567             10.242214       8.930753       0.249381       3.233969      13.264169      -1.464593       8.531720           0.000003
          245              C       7.767025      11.828618      16.103361      -0.164140      40.583611 0.54688025E+03  0.13634745E+05                                10.356514                            7.851752      -0.080001       1.940413                    0.999255      31.256877      92.947523       0.581138       0.422739      -1.058762       0.018534       0.013711      -0.011315       0.025681       0.015821      -0.023922       0.016636       0.029077       0.012204      -0.039219       0.006588       0.032630             12.108073      10.233602      -0.976238       4.672252      15.513431      -3.113941      10.577185          -0.000077
          246              C      13.547366     -10.337162      17.140404       0.100112      40.348660 0.45548316E+03  0.10828050E+05                                10.481129                            7.269593      -0.280338       1.915155                    0.998615      27.424747      79.142891       0.592174       0.435090      -1.053158       0.010018       0.010897      -0.005680       0.015855      -0.008100      -0.025861      -0.003397      -0.024747       0.041142      -0.035291       0.007347       0.027943             13.204298       9.343708      -1.807114       4.473808      19.634997      -4.870356      10.634187           0.000008
          247              C       0.526265       1.834199       0.177839      -0.177446      40.348446 0.55756240E+03  0.13929759E+05                                10.235581                            7.864624       0.069012       1.981543                    0.999442      31.355034      92.493503       0.589335       0.416000      -1.065978      -0.012897      -0.015058      -0.015060       0.024897      -0.004914      -0.002989       0.001902       0.049821       0.051433      -0.034013       0.013843       0.020170             11.734815       9.359818       0.298580       3.906808      16.468473      -2.360833       9.376154          -0.000019
          248              C      -8.601620      -7.901264      17.198105       0.087220      32.574384 0.41391005E+03  0.96767539E+04                                 9.117485                            6.930516      -0.051286       1.982407                    0.999021      28.013853      82.084874       0.602041       0.435167      -1.045531      -0.036249      -0.006334      -0.053578       0.064998       0.014004      -0.031545       0.007597       0.049827       0.047424      -0.041772      -0.006470       0.048242             10.442318       8.912631       0.038664       4.028981      13.441583      -1.737418       8.972739          -0.000001
          249              C      14.747906       0.666822       8.490666       0.066514      31.642052 0.41642669E+03  0.97049335E+04                                 8.783472                            6.843994       0.124004       2.033367                    0.999359      27.876297      80.318679       0.623075       0.421805      -1.058646      -0.005556      -0.049654       0.030412       0.058492      -0.003225      -0.027971       0.006370      -0.026872       0.009648      -0.035365       0.008537       0.026827              9.993022      11.672279       1.636828       3.615503       9.953109      -2.129293       8.353677          -0.000020
          250              C      13.599919       0.513185       7.686181      -0.162517      39.241134 0.54766013E+03  0.13677842E+05                                10.150282                            7.873229      -0.111637       1.925037                    0.998417      31.502575      94.181169       0.577795       0.424449      -1.056241       0.001493      -0.022418       0.010262       0.024700      -0.031619      -0.014299       0.006372      -0.015586       0.020540      -0.037290       0.001387       0.035903             11.643040      13.863755       3.027750       4.599436      11.139665      -1.790826       9.925700           0.000038
          251              C      12.791230      -0.633546       7.809651       0.102859      36.871369 0.43334456E+03  0.10196807E+05                                 9.939699                            7.130766      -0.214761       1.947132                    0.998905      27.057246      78.248092       0.591568       0.440018      -1.047872       0.004008      -0.001043      -0.008526       0.009478      -0.016551      -0.002389       0.021269       0.010888       0.002512      -0.028126       0.001067       0.027058             12.450358      15.980712       2.563923       7.110316       9.841449      -1.102194      11.528911          -0.000020
          252              C      13.164970      -1.578429       8.781627      -0.143787      39.476356 0.54173471E+03  0.13498341E+05                                10.263344                            7.867144      -0.119255       1.930885                    0.998308      31.060973      92.870304       0.573764       0.428429      -1.053371       0.011735       0.011401      -0.000568       0.016371      -0.001939      -0.043093       0.020512      -0.005141       0.023040      -0.046353      -0.003672       0.050026             12.033300      14.313544       1.174979       5.675468      10.639784      -2.713862      11.146571           0.000001
          253              C      14.319065      -1.390858       9.561031       0.094055      31.977819 0.41719811E+03  0.97728624E+04                                 9.041759                            6.984710      -0.032661       1.994615                    0.998515      27.847087      81.674585       0.596267       0.438516      -1.043537       0.013661       0.046191      -0.023511       0.053600      -0.021698      -0.041881       0.013091      -0.014668      -0.011206      -0.047305      -0.004315       0.051619             10.462403      12.552656       1.490384       4.121311      10.151223      -2.111123       8.683330           0.000063
          254              C      -4.241953      -4.550683      13.793210       0.086829      30.811544 0.41166993E+03  0.95875333E+04                                 8.738649                            6.895031       0.067463       2.026284                    0.998970      27.581721      80.013158       0.607287       0.433067      -1.049395       0.029946       0.034169       0.037048       0.058625      -0.002169      -0.023001       0.018051       0.061487       0.019277      -0.041485      -0.002602       0.044087              9.831534       6.826760       1.638464       2.735822      11.660111      -2.439737      11.007732          -0.000011
          255              C      -4.194565      -5.725199      14.560162      -0.146780      37.100482 0.51276089E+03  0.12577456E+05                                 9.717920                            7.572523       0.040374       1.983158                    0.998734      30.582542      90.148361       0.595430       0.419370      -1.061084      -0.002012       0.016117       0.016113       0.022879      -0.001317      -0.028431       0.018685       0.047312      -0.085909      -0.046994      -0.002532       0.049526             11.134472       7.523591       0.766066       3.631331      12.351250      -3.899666      13.528576           0.000043
          256              C      -3.433819      -5.775056      15.744351       0.098461      36.027488 0.43066967E+03  0.10093474E+05                                 9.699848                            7.060863      -0.150119       1.965773                    0.999060      26.883551      76.973272       0.602015       0.434113      -1.053992       0.000256       0.000817      -0.002187       0.002348      -0.013739      -0.015731      -0.012345       0.022965      -0.051767      -0.032406       0.003706       0.028700             11.929965       7.002652       0.632445       2.833573      15.615150      -5.926663      13.172095          -0.000024
          257              C      -2.709757      -4.616904      16.096521      -0.160339      37.412212 0.55150629E+03  0.13783752E+05                                 9.815632                            7.906830      -0.060594       1.942829                    0.998670      31.331725      93.387764       0.576505       0.425095      -1.056933      -0.005843      -0.007216      -0.021597       0.023508      -0.018840      -0.001457       0.012433       0.047841       0.031623      -0.038343       0.011138       0.027205             10.949174       7.367153       1.527099       2.250244      14.520349      -3.673782      10.960019           0.000060
          258              C      -2.772340      -3.465231      15.288880       0.088920      29.658504 0.40138152E+03  0.92752950E+04                                 8.440884                            6.752446       0.126580       2.044153                    0.999318      27.377918      78.733226       0.622214       0.425987      -1.055281      -0.033577      -0.021547      -0.041865       0.057831      -0.002183      -0.022400       0.026222       0.047902      -0.007690      -0.042638       0.001091       0.041548              9.388750       6.545587       1.335839       2.268215      11.464036      -2.709111      10.156628           0.000000
          259              C       6.747667       4.696745       6.895377       0.101057      31.583954 0.41469685E+03  0.96732217E+04                                 8.896052                            6.932910       0.050732       2.024996                    0.998851      27.370793      79.396351       0.604135       0.434642      -1.048715       0.015323       0.060123       0.010375       0.062906      -0.009895       0.015368      -0.024644      -0.043886       0.049803      -0.034998      -0.009165       0.044163             10.120510      12.605785       0.963451      -2.173149       9.569663       2.838048       8.186082          -0.000012
          260              C       5.428176       4.707397       7.375753      -0.165977      40.681404 0.54795445E+03  0.13655237E+05                                10.346089                            7.838198      -0.029949       1.954255                    0.999470      31.207048      92.490194       0.584564       0.420455      -1.061206       0.008508       0.024685      -0.011356       0.028472       0.010638       0.022042      -0.017596      -0.037543       0.032327      -0.040540       0.009526       0.031014             12.065838      15.388335       0.196165      -3.823185      10.658362       4.015689      10.150817          -0.000069
          261              C       5.054258       5.632733       8.370528       0.107504      38.887007 0.42869904E+03  0.10056251E+05                                10.249891                            7.067348      -0.321747       1.906851                    0.998617      27.090110      78.117616       0.597628       0.436910      -1.050159       0.003704       0.008098      -0.008765       0.012495      -0.009591       0.001523      -0.030642       0.029259       0.056897      -0.041352       0.005361       0.035991             12.899607      19.282180       0.753469      -5.245698       9.406559       3.333225      10.010081           0.000018
          262              C       6.022240       6.513702       8.865811      -0.172865      39.670246 0.52691503E+03  0.13003617E+05                                10.149580                            7.661644       0.022299       1.972434                    0.999377      30.985533      91.401021       0.594084       0.417767      -1.062860      -0.005877      -0.013243      -0.013477       0.019788      -0.020267      -0.000015      -0.011161      -0.040151       0.059652      -0.038796       0.009100       0.029696             11.774516      16.174434       1.995671      -3.025073      10.200386       3.296520       8.948727          -0.000001
          263              C       7.314078       6.468896       8.360706       0.089129      32.875125 0.41391557E+03  0.96736566E+04                                 9.183771                            6.934731      -0.055244       1.983135                    0.998903      27.899385      81.645967       0.601518       0.435691      -1.045569      -0.002362      -0.037780      -0.050271       0.062929       0.003582       0.013498      -0.033418      -0.052757       0.057821      -0.041954      -0.010105       0.052059             10.600148      13.524828       1.007342      -2.652247       9.528671       3.570923       8.746946           0.000014
          264              C       4.320845       9.046350       0.265004       0.067155      31.625277 0.41635008E+03  0.97032978E+04                                 8.783499                            6.846192       0.122869       2.033114                    0.999362      27.871468      80.321502       0.622551       0.422154      -1.058363      -0.047921      -0.016754      -0.030019       0.058977       0.002270      -0.012411       0.026093       0.025997       0.010338      -0.035083       0.007806       0.027277              9.993422       9.425949       1.113275       2.837045      12.232953      -3.107077       8.321365          -0.000020
          265              C       4.419309       7.893139       1.070541      -0.162697      39.267808 0.54864103E+03  0.13709272E+05                                10.158313                            7.883339      -0.180496       1.907412                    0.998792      31.518853      94.271644       0.577054       0.424779      -1.055974      -0.022578      -0.003618      -0.009625       0.024809      -0.024978      -0.009652       0.012513       0.040379       0.018303      -0.036455       0.000551       0.035904             11.652845      10.080723       2.179585       2.711136      14.972405      -4.150667       9.905408           0.000039
          266              C       3.464721       6.863036       0.960400       0.103262      36.847380 0.43294633E+03  0.10185616E+05                                 9.936860                            7.128456      -0.215276       1.947242                    0.998919      27.047271      78.225325       0.591513       0.440137      -1.047747      -0.001470       0.003138       0.007388       0.008160      -0.017711      -0.021610      -0.002231       0.002671       0.005208      -0.028848       0.001559       0.027289             12.446283       9.114825       1.030589       2.586177      16.723741      -6.735470      11.500283          -0.000021
          267              C       2.451818       7.029412      -0.000877      -0.144576      39.529890 0.54218279E+03  0.13512287E+05                                10.272506                            7.870568      -0.117592       1.931052                    0.998303      31.077628      92.929399       0.573621       0.428448      -1.053361       0.008211       0.013973       0.000016       0.016207       0.000355      -0.029480       0.038296       0.004297       0.027732      -0.047076      -0.003708       0.050784             12.046547      10.406448       0.279985       3.866674      14.627197      -4.989617      11.105996           0.000002
          268              C      -6.433720      -2.786329      16.756489       0.093602      32.013667 0.41739725E+03  0.97778934E+04                                 9.047067                            6.985464      -0.030567       1.995109                    0.998549      27.846701      81.653154       0.596401       0.438402      -1.043691       0.042247       0.022229       0.022173       0.052636      -0.016793      -0.021874       0.037634       0.031033      -0.009661      -0.046626      -0.004880       0.051506             10.472035       9.717597       0.838416       2.930649      13.052285      -3.605975       8.646223           0.000059
          269              C      12.124250       0.375582      12.518172       0.086468      30.833720 0.41181916E+03  0.95921103E+04                                 8.743174                            6.896366       0.072096       2.027532                    0.998949      27.589427      80.046442       0.607202       0.433077      -1.049364       0.026599       0.036248      -0.037901       0.058804      -0.015209      -0.022426       0.018654      -0.054452       0.017502      -0.041469      -0.002915       0.044383              9.837559      10.767344       2.509424       2.945480       7.683951      -2.137818      11.061383          -0.000012
          270              C      10.967124       0.169672      11.750869      -0.146749      37.095471 0.51264141E+03  0.12573788E+05                                 9.715994                            7.571153       0.040282       1.983013                    0.998715      30.585115      90.153208       0.595542       0.419316      -1.061118       0.015921       0.000538      -0.016307       0.022796      -0.010938      -0.024186       0.023251      -0.043368      -0.087781      -0.047259      -0.002496       0.049754             11.130367      11.815925       1.726258       4.566289       8.002066      -2.676882      13.573110           0.000043
          271              C      10.760864       0.893160      10.560015       0.097880      36.063741 0.43122198E+03  0.10108981E+05                                 9.703874                            7.063816      -0.149914       1.965561                    0.999066      26.896590      77.003535       0.602130       0.433919      -1.054180       0.000049       0.000236       0.002338       0.002351      -0.017048       0.009065       0.017756      -0.010025      -0.052688      -0.032495       0.003893       0.028602             11.936168      14.971380       2.400959       6.383815       7.619526      -1.471149      13.217596          -0.000024
          272              C      11.742285       1.841558      10.202233      -0.158543      37.357894 0.55076509E+03  0.13760172E+05                                 9.806424                            7.902097      -0.061635       1.942802                    0.998668      31.303333      93.276523       0.576632       0.425157      -1.056927      -0.006345      -0.007454       0.021880       0.023970      -0.026706      -0.011593      -0.001251      -0.028029       0.032797      -0.037930       0.011468       0.026462             10.937730      13.563621       2.893176       4.045264       8.275577      -1.392231      10.973993           0.000060
          273              C      12.880114       2.027921      11.010576       0.088646      29.673789 0.40166054E+03  0.92834896E+04                                 8.444143                            6.755218       0.123736       2.043108                    0.999284      27.386921      78.770255       0.622018       0.426040      -1.055233      -0.012674      -0.037303       0.042509       0.057958      -0.012813      -0.030277       0.015979      -0.041354      -0.010758      -0.042464       0.000716       0.041748              9.392313      10.696598       2.256102       3.106348       7.290054      -1.626213      10.190288           0.000001
          274              C       9.962764       2.117423       1.860994       0.099059      31.629475 0.41543189E+03  0.96945085E+04                                 8.903980                            6.938743       0.053702       2.025967                    0.998839      27.391003      79.467931       0.603931       0.434603      -1.048755       0.055038       0.028351      -0.010322       0.062765       0.000439       0.027742      -0.010415       0.049944       0.051634      -0.036478      -0.008707       0.045185             10.132979       9.307515       0.231903      -3.235971      12.881279       1.523981       8.210142          -0.000011
          275              C      10.256694       0.831441       1.379742      -0.164429      40.648362 0.54698478E+03  0.13624759E+05                                10.339665                            7.830321       0.024124       1.968289                    0.999206      31.178339      92.377547       0.584975       0.420354      -1.061292       0.023533       0.014283       0.011461       0.029819       0.017179       0.021745      -0.017568       0.024173       0.031411      -0.039879       0.009349       0.030530             12.065184      10.794586      -0.839105      -4.743990      15.243370       2.882582      10.157596          -0.000069
          276              C      11.239173       0.665833       0.383564       0.107475      38.923514 0.42895841E+03  0.10065076E+05                                10.261615                            7.072960      -0.324767       1.905987                    0.998599      27.100265      78.188497       0.596878       0.437339      -1.049773       0.007077       0.006122       0.007929       0.012264      -0.014586       0.029884       0.004437      -0.017247       0.054472      -0.040211       0.004796       0.035415             12.921945       9.563089      -1.420799      -4.396558      19.171619       4.422092      10.031127           0.000017
          277              C       3.070079      -9.180986      17.425227      -0.174359      39.690267 0.52746945E+03  0.13020182E+05                                10.151046                            7.664252       0.023798       1.972684                    0.999366      31.000636      91.443291       0.594173       0.417612      -1.063003      -0.011407      -0.008463       0.014376       0.020210      -0.009923       0.011098       0.002597       0.052641       0.062441      -0.038893       0.008886       0.030008             11.775966       9.634496       0.542288      -3.868309      16.739139       2.251091       8.954263          -0.000001
          278              C      11.568060       3.053081       0.392333       0.089564      32.864069 0.41384511E+03  0.96715384E+04                                 9.181985                            6.934332      -0.053708       1.983654                    0.998906      27.894677      81.628545       0.601514       0.435715      -1.045561      -0.036483      -0.010413       0.050272       0.062982       0.014864       0.035032      -0.005973       0.043617       0.057318      -0.041817      -0.009453       0.051269             10.598300       9.283429       0.071121      -4.054101      13.762171       1.820860       8.749300           0.000013
          279              C       1.438450       2.302578       6.397814       0.064633      31.742341 0.41667881E+03  0.97088649E+04                                 8.789879                            6.836248       0.137557       2.036415                    0.999436      27.890028      80.257981       0.624991       0.420596      -1.059779      -0.002282      -0.053169      -0.026412       0.059411      -0.004371       0.027159      -0.003141      -0.023699      -0.003920      -0.033896       0.010124       0.023772             10.009032      10.575675       1.975300      -4.080765      10.233470       1.536496       9.217953          -0.000016
          280              C       0.274682       2.151137       7.179849      -0.160304      39.126383 0.54271548E+03  0.13515204E+05                                10.122663                            7.829578      -0.071274       1.939757                    0.998440      31.305995      93.267694       0.580657       0.423580      -1.057443      -0.004280      -0.019339      -0.015297       0.025026      -0.020231       0.018869       0.003151       0.002236       0.076507      -0.036930       0.002927       0.034003             11.634389      13.430788       2.778042      -5.024714      11.714383       1.299476       9.757995           0.000026
          281              C      -0.484484       0.966079       7.108117       0.103141      36.778969 0.43175527E+03  0.10146853E+05                                 9.916060                            7.112425      -0.197347       1.952971                    0.998937      26.997393      77.945689       0.593176       0.439369      -1.048592      -0.006213       0.006685      -0.003599       0.009811      -0.005361       0.010592      -0.010181       0.033408       0.055357      -0.028421       0.001052       0.027369             12.411392      16.169273       2.255385      -7.121901      10.084275       1.068247      10.980628          -0.000028
          282              C      -0.011253      -0.046782       6.257683      -0.143352      39.445408 0.54177314E+03  0.13499072E+05                                10.260024                            7.868643      -0.119393       1.931086                    0.998313      31.045115      92.811619       0.573596       0.428562      -1.053326       0.008452       0.012035      -0.004598       0.015408      -0.007041       0.037295      -0.025386      -0.018224       0.000088      -0.044969      -0.003037       0.048006             12.020529      13.428733       1.254712      -6.050502      11.152942       2.160602      11.479913          -0.000011
          283              C       1.152752       0.142765       5.492309       0.094881      31.953938 0.41757213E+03  0.97854079E+04                                 9.041701                            6.991839      -0.042673       1.991643                    0.998449      27.858662      81.767798       0.595355       0.439018      -1.043069       0.007679       0.049514       0.015755       0.052525      -0.009495       0.039543      -0.015032      -0.025814       0.073487      -0.047043      -0.005402       0.052445             10.453216      11.202338       2.019990      -4.506278      10.247798       1.569430       9.909512           0.000068
          284              C      -0.424437      19.477848       0.440388       0.087082      30.768871 0.40976642E+03  0.95295408E+04                                 8.723380                            6.873158       0.093054       2.034979                    0.999045      27.518641      79.701678       0.609204       0.432322      -1.050134       0.055797       0.011835      -0.001615       0.057062      -0.008178       0.004006      -0.042164       0.002698       0.019108      -0.041908      -0.003040       0.044948              9.817041      10.942029       0.042569      -1.488053      11.449630       3.900621       7.059465          -0.000015
          285              C      -9.200174       7.321422      17.211785      -0.145248      36.905578 0.50871682E+03  0.12450663E+05                                 9.676450                            7.536276       0.061911       1.990667                    0.998814      30.483400      89.687986       0.597752       0.418667      -1.061778       0.020401      -0.001799       0.012690       0.024092       0.016118       0.010769      -0.037274      -0.011966       0.060080      -0.044386      -0.002790       0.047176             11.085556      11.804506      -1.332000      -2.596155      12.892140       5.025506       8.560022           0.000033
          286              C      -7.994751       6.904329      16.614780       0.097958      36.099560 0.43082659E+03  0.10094960E+05                                 9.703963                            7.055141      -0.155778       1.963161                    0.999001      26.886598      76.896188       0.603342       0.433252      -1.054840       0.000206       0.001485       0.001766       0.002317       0.000850      -0.001470      -0.009718      -0.040346       0.070363      -0.031948       0.003672       0.028276             11.950996      10.316751      -0.856841      -1.999687      15.757230       6.960686       9.779006          -0.000033
          287              C      -6.861886       7.724239      16.799283      -0.162625      37.334679 0.54635901E+03  0.13607705E+05                                 9.780298                            7.852502      -0.048630       1.951565                    0.998992      31.131831      92.288522       0.581072       0.423223      -1.059299      -0.022969       0.001697       0.003583       0.023309      -0.021355      -0.005663      -0.014743       0.028729       0.038967      -0.037139       0.016605       0.020534             10.953697      10.424513       0.635057      -1.086968      13.778733       5.148250       8.657844           0.000053
          288              C       1.865444      19.883410       0.027009       0.088487      29.754314 0.40145854E+03  0.92767407E+04                                 8.456143                            6.751749       0.142747       2.048290                    0.999376      27.403332      78.783283       0.622484       0.425817      -1.055475      -0.057327      -0.002831       0.015365       0.059418       0.000754       0.012600      -0.037297       0.011964       0.018976      -0.041199       0.002075       0.039123              9.422578       9.795361       0.123575      -1.246497      11.334244       3.905983       7.138129           0.000011
          289              C      -0.775791       1.823987      15.193998       0.093428      32.453944 0.42308165E+03  0.99568574E+04                                 9.129372                            7.038248      -0.091191       1.969936                    0.998904      28.184339      83.167113       0.592750       0.439072      -1.042011       0.042369       0.027341       0.024993       0.056279      -0.016144      -0.010949       0.049423       0.018143       0.011048      -0.054018       0.000045       0.053974             10.449661      10.495704       1.878130       1.948357       9.695138      -3.729585      11.158141          -0.000009
          290              C      -0.950561       0.885693      16.216484      -0.153931      40.113552 0.53130536E+03  0.13138713E+05                                10.262498                            7.716354       0.045353       1.980341                    0.999150      30.792717      90.913995       0.589367       0.420254      -1.061324       0.006665       0.025862       0.011997       0.029278      -0.004756      -0.012900       0.035454       0.002727      -0.058042      -0.044746       0.007308       0.037438             12.030587      11.505865       1.478639       2.794356      10.936849      -5.363338      13.649047          -0.000084
          291              C       0.098610       0.641235      17.119007       0.108363      38.933562 0.42604187E+03  0.99778041E+04                                10.266235                            7.045544      -0.311427       1.911622                    0.998576      27.007053      77.800177       0.598571       0.436926      -1.050211      -0.000556       0.014428       0.002099       0.014591      -0.025506      -0.024929       0.003842      -0.038876       0.007938      -0.043276       0.005351       0.037924             12.957333      10.895578       2.073734       1.612963      13.215687      -7.721448      14.760735           0.000011
          292              C       1.301840       1.344297      16.965020      -0.171332      39.605449 0.52830457E+03  0.13044273E+05                                10.137527                            7.670636       0.012429       1.969959                    0.999306      30.955795      91.284754       0.593965       0.417647      -1.063118      -0.022900       0.000211      -0.004603       0.023359      -0.027865       0.008004       0.025369      -0.006001       0.025205      -0.043008       0.008901       0.034107             11.741394      11.880851       3.047096       1.484916      11.545660      -5.099684      11.797672          -0.000020
          293              C       1.426516       2.275673      15.939904       0.090857      33.204404 0.41333424E+03  0.96636935E+04                                 9.257944                            6.937205      -0.090443       1.971226                    0.998677      27.998255      82.145338       0.600020       0.436615      -1.044256      -0.058191       0.000600      -0.024403       0.063104      -0.015052      -0.011555       0.041905      -0.012747      -0.032819      -0.042974      -0.007863       0.050837             10.703921      11.610373       2.205439       2.354987       9.442946      -3.985222      11.058445           0.000009
          294              C       3.925315      18.368236       2.376972       0.067162      31.609090 0.41436903E+03  0.96409136E+04                                 8.763057                            6.815460       0.139813       2.038222                    0.999442      27.818787      79.974747       0.626240       0.420373      -1.059999      -0.050300      -0.013193       0.025699       0.058005       0.002171       0.009081      -0.025784       0.025416      -0.003198      -0.034164       0.010841       0.023323              9.974297       9.417314       1.696389      -2.366177      11.346423       3.651168       9.159153          -0.000016
          295              C       4.029346      17.198991       1.595990      -0.162450      39.193234 0.54359859E+03  0.13542740E+05                                10.132071                            7.834545      -0.135695       1.923113                    0.998856      31.343549      93.399607       0.580627       0.423429      -1.057534      -0.017844      -0.008793       0.015532       0.025238      -0.019153       0.001106      -0.019573       0.015426       0.077614      -0.037615       0.002949       0.034666             11.642760      10.663676       2.141037      -2.348101      14.519905       4.641963       9.744698           0.000025
          296              C       3.032743      16.204799       1.662109       0.104137      36.750003 0.43146799E+03  0.10138605E+05                                 9.911964                            7.110921      -0.201127       1.951952                    0.998920      26.986663      77.913738       0.593119       0.439475      -1.048509       0.007912      -0.004358       0.003491       0.009684      -0.011715       0.011595      -0.008897      -0.025872       0.054122      -0.027867       0.000523       0.027344             12.401565       9.441434       0.746506      -2.573321      16.809454       6.725404      10.953807          -0.000027
          297              C       1.937737      16.451563       2.506932      -0.143531      39.488674 0.54262479E+03  0.13526044E+05                                10.269043                            7.876029      -0.120564       1.930391                    0.998272      31.065469      92.902153       0.573177       0.428693      -1.053211       0.010054       0.010844       0.005545       0.015793      -0.002088       0.033253      -0.030632       0.021730       0.001236      -0.044981      -0.002986       0.047968             12.030652      10.768356       0.641242      -3.412210      13.866820       5.451464      11.456781          -0.000011
          298              C       1.871216      17.629702       3.271604       0.095381      31.921737 0.41733934E+03  0.97786111E+04                                 9.035138                            6.989477      -0.042245       1.991896                    0.998434      27.851537      81.741875       0.595507       0.438966      -1.043098       0.046918       0.018625      -0.015060       0.052678      -0.002576       0.023624      -0.034929       0.032693       0.073213      -0.047367      -0.004881       0.052248             10.442813       9.456613       1.612880      -2.492609      11.999579       4.069468       9.872249           0.000070
          299              C       3.453892      -1.699670       8.321771       0.086750      30.815789 0.41066022E+03  0.95571062E+04                                 8.737259                            6.884384       0.085653       2.032301                    0.999018      27.549773      79.863152       0.608112       0.432792      -1.049676      -0.000870       0.056936       0.002061       0.056980      -0.008885       0.042470       0.005342       0.004704       0.019024      -0.042642      -0.002827       0.045469              9.834144      11.412392       0.162341      -4.136760      11.007723       0.626175       7.082318          -0.000015
          300              C       2.298888      -1.911621       9.089951      -0.144571      36.904393 0.50842573E+03  0.12442500E+05                                 9.679205                            7.535915       0.054424       1.988725                    0.998805      30.472982      89.671044       0.597517       0.418867      -1.061588      -0.006579       0.019340      -0.012607       0.024005       0.017438       0.039109      -0.002471      -0.002169       0.060301      -0.044755      -0.002953       0.047708             11.093480      13.390375      -0.975480      -5.473757      11.308551       1.473861       8.581515           0.000033
          301              C       1.634358      -0.826059       9.692393       0.098041      36.115710 0.43091533E+03  0.10097204E+05                                 9.704942                            7.054283      -0.150951       1.964369                    0.999010      26.891967      76.903343       0.603604       0.433057      -1.054996       0.000905       0.000920      -0.001913       0.002307       0.008961       0.009144       0.002957       0.036897       0.069214      -0.032058       0.004138       0.027921             11.954167      15.854356       0.373795      -7.232067      10.212718       0.469262       9.795426          -0.000034
          302              C       2.192506       0.456848       9.512450      -0.162881      37.334672 0.54644723E+03  0.13610401E+05                                 9.779812                            7.852714      -0.045349       1.952362                    0.998970      31.138867      92.309952       0.581113       0.423178      -1.059332       0.007341      -0.021551      -0.003943       0.023106      -0.025149       0.013249       0.008408      -0.007399       0.040852      -0.036998       0.016300       0.020697             10.950013      13.333614       1.289963      -5.255841      10.852359      -0.031815       8.664066           0.000054
          303              C       3.360952       0.622236       8.744972       0.087448      29.734952 0.40131812E+03  0.92720116E+04                                 8.449060                            6.747767       0.146938       2.049489                    0.999392      27.401751      78.753744       0.623101       0.425464      -1.055771       0.009789      -0.057076      -0.015748       0.060013      -0.001900       0.039455      -0.003996      -0.010833       0.019743      -0.041278       0.001661       0.039617              9.410637      11.175639       0.446694      -4.071965       9.917902       0.388930       7.138369           0.000011
          304              C      -4.893068       5.118450      11.105283       0.094111      32.416149 0.42255390E+03  0.99408141E+04                                 9.120415                            7.032324      -0.088888       1.970660                    0.998919      28.165375      83.081807       0.593225       0.438881      -1.042179       0.018471       0.049466      -0.023338       0.057730      -0.017777      -0.050517       0.000200      -0.003266       0.009273      -0.053792       0.000292       0.053499             10.435810       8.925538       1.517777       4.061041      11.252739      -1.088348      11.129152          -0.000010
          305              C      -5.771817       4.746603      10.082797      -0.152853      40.077747 0.53082813E+03  0.13124169E+05                                10.258162                            7.714518       0.044749       1.980397                    0.999169      30.776201      90.860404       0.589241       0.420431      -1.061195       0.025672       0.011483      -0.010008       0.029850      -0.004532      -0.036599       0.005079       0.002700      -0.058406      -0.043908       0.006922       0.036986             12.020281      10.339499       1.206245       5.841715      12.107423      -1.565275      13.613921          -0.000084
          306              C      -6.239636       5.719710       9.183255       0.108304      38.925507 0.42614143E+03  0.99808006E+04                                10.265590                            7.046800      -0.310078       1.911914                    0.998641      27.008606      77.809326       0.598457       0.436980      -1.050170       0.014987       0.002569      -0.000681       0.015221      -0.015549      -0.009425       0.023265       0.055594       0.007091      -0.042688       0.004550       0.038138             12.950338      12.228818       2.350160       7.889031      11.876498       0.091769      14.745698           0.000011
          307              C      -5.814553       7.046434       9.340223      -0.170814      39.563614 0.52754244E+03  0.13020939E+05                                10.131317                            7.665626       0.010564       1.969831                    0.999327      30.938881      91.223241       0.594090       0.417704      -1.063067       0.004624      -0.021405       0.004246       0.022306      -0.023898      -0.022821      -0.013175       0.027604       0.027247      -0.042728       0.009176       0.033552             11.731442      10.268635       2.677486       5.303933      13.141448      -0.338882      11.784242          -0.000021
          308              C      -4.931884       7.367985      10.365515       0.090705      33.211292 0.41342734E+03  0.96664987E+04                                 9.259548                            6.938149      -0.090874       1.971170                    0.998721      28.003608      82.166057       0.599952       0.436636      -1.044235       0.013335      -0.055984       0.024021       0.062362      -0.010805      -0.043716       0.003310       0.023464      -0.032930      -0.043191      -0.007860       0.051052             10.703642       8.618127       1.532522       4.408991      12.441538      -1.424462      11.051261           0.000009
          309              C       2.361167       3.830491       3.027119       0.062816      29.713129 0.39471880E+03  0.90435127E+04                                 8.297275                            6.573045       0.386378       2.120521                    0.999807      27.224218      76.848330       0.651299       0.410465      -1.069798       0.056665      -0.004526       0.001004       0.056854       0.004792      -0.003355       0.027624       0.025213      -0.008521      -0.035633       0.014655       0.020977              9.332516       9.266589       0.315020       0.077887      10.528040      -4.574476       8.202918          -0.000044
          310              C       2.316183       5.003798       2.256835      -0.160347      36.589311 0.50526581E+03  0.12341073E+05                                 9.564190                            7.462887       0.087266       1.997979                    0.999355      30.639438      89.957729       0.606664       0.413357      -1.065526       0.021913       0.002596       0.010561       0.024464      -0.012531       0.011362       0.027590      -0.006392       0.028106      -0.034790       0.002712       0.032078             10.862524      10.623129       0.741213      -0.040300      12.714072      -5.588142       9.250373          -0.000066
          311              C       3.505122       5.631085       1.835914       0.100903      36.930006 0.44679026E+03  0.10602851E+05                                 9.977108                            7.269233      -0.306416       1.913741                    0.998645      27.408911      79.824516       0.581946       0.443511      -1.044910      -0.004059       0.009195       0.010694       0.014676       0.006139       0.010152       0.007744      -0.034536       0.039614      -0.026923       0.004185       0.022738             12.386462      10.307394      -0.188486       0.548200      15.950409      -7.815500      10.901585           0.000024
          312              C       4.720088       5.052778       2.253678      -0.152888      38.603885 0.57612733E+03  0.14574897E+05                                10.085484                            8.124258      -0.204980       1.895312                    0.998307      31.695018      95.423762       0.563558       0.429616      -1.052860      -0.012423       0.007014       0.023380       0.027389       0.018787      -0.006034       0.023881       0.004926       0.017464      -0.034552       0.007490       0.027062             11.543835      10.973908      -0.936371       1.138699      13.553346      -5.773492      10.104250          -0.000025
          313              C       4.721494       3.881227       3.038344       0.094198      30.468459 0.42137836E+03  0.98748760E+04                                 8.715938                            7.018019      -0.016415       2.004761                    0.998218      27.544071      80.255960       0.596291       0.438317      -1.045827      -0.055874      -0.005331       0.013218       0.057663       0.000693       0.006890       0.033811       0.002086       0.036587      -0.033108      -0.005394       0.038502              9.907936       9.903147       0.291380       0.046955      11.212749      -4.588479       8.607911           0.000059
          314              C       7.822468       1.423366       8.146388       0.083614      30.268152 0.40013766E+03  0.92208761E+04                                 8.535725                            6.717008       0.189636       2.064678                    0.999514      27.160300      77.489804       0.628593       0.422838      -1.059362      -0.006658      -0.053639       0.011592       0.055280      -0.005339      -0.029667      -0.000640      -0.013375       0.049945      -0.033564      -0.001015       0.034579              9.668327      10.819720       0.296100       4.124769      10.499059      -1.257149       7.686203          -0.000006
          315              C       8.957212       1.680673       8.937543      -0.159813      36.759917 0.51369846E+03  0.12594126E+05                                 9.612883                            7.549364       0.027989       1.979760                    0.999266      30.656969      90.062486       0.600486       0.416048      -1.064216      -0.007172      -0.015569       0.003832       0.017565       0.005809      -0.030973       0.006835      -0.005796       0.033041      -0.033616      -0.000269       0.033885             10.969627      12.535850      -0.287489       5.549017      10.840027      -1.727389       9.533003           0.000037
          316              C       9.540354       0.650899       9.703793       0.103360      36.024302 0.43446549E+03  0.10204853E+05                                 9.698979                            7.092774      -0.237438       1.935059                    0.998838      26.987470      77.357190       0.600546       0.434218      -1.053922      -0.002477       0.000899       0.003433       0.004328       0.001276      -0.011779       0.003180       0.036569       0.039175      -0.025230       0.000984       0.024246             11.941609      14.934932       1.134453       7.429620       9.823499      -0.725934      11.066395           0.000053
          317              C       8.931703      -0.619269       9.645215      -0.162827      37.921302 0.54589210E+03  0.13603243E+05                                 9.907741                            7.861331      -0.014948       1.959279                    0.998588      31.181359      92.683689       0.578967       0.424538      -1.057694      -0.005017       0.020128      -0.005136       0.021370      -0.031587      -0.013301       0.005935       0.009168       0.036232      -0.038332       0.003728       0.034603             11.226958      13.090308       1.976325       5.544627      11.035254      -0.550294       9.555311          -0.000019
          318              C       7.782815      -0.822764       8.863531       0.087719      29.874983 0.39638387E+03  0.91272172E+04                                 8.489021                            6.705270       0.188760       2.067966                    0.999174      27.178619      77.910908       0.625368       0.425351      -1.056131      -0.008447       0.052364      -0.024399       0.058383      -0.006674      -0.032156       0.019100      -0.008302       0.037189      -0.034247      -0.009262       0.043509              9.594615      10.915450       0.985800       4.399174       9.833157      -1.069046       8.035239          -0.000013
          319              C      15.859247      -5.173468      10.817128       0.102433      32.574429 0.43291384E+03  0.10299922E+05                                 9.303378                            7.223307      -0.362908       1.879700                    0.998127      28.918122      87.256567       0.569602       0.451962      -1.029178       0.005618      -0.050328      -0.004666       0.050856       0.012926       0.051311       0.019590      -0.002202      -0.020714      -0.054407      -0.004428       0.058835             10.625638      11.718005      -1.509756      -4.036218      10.013992      -1.999068      10.144917          -0.000056
          320              C      16.705246      -4.848843       9.755707      -0.134471      38.319473 0.52344301E+03  0.12932472E+05                                10.007463                            7.691357      -0.089834       1.942190                    0.998576      30.783721      91.684932       0.584960       0.423807      -1.056116      -0.007043      -0.012105      -0.000484       0.014013       0.027256       0.042892       0.017356      -0.029337      -0.034307      -0.053787      -0.005158       0.058945             11.610772      13.402365      -1.708092      -5.782211      10.071123      -1.185668      11.358830          -0.000090
          321              C      -4.716457      -5.695548       9.431949       0.092939      37.526391 0.42886731E+03  0.10051432E+05                                10.015947                            7.061448      -0.156993       1.962962                    0.999011      26.951259      77.437657       0.599384       0.436009      -1.051720      -0.003194      -0.005898       0.004954       0.008339       0.027132       0.000672       0.014206       0.013700       0.008593      -0.032819       0.002856       0.029962             12.488373      13.521507      -0.335067      -7.700220       9.894522      -2.386364      14.049091           0.000020
          322              C      -9.359533      15.126596      10.218719      -0.177305      36.471168 0.50762916E+03  0.12365667E+05                                 9.423243                            7.394388       0.292435       2.052286                    0.999853      30.600427      88.604023       0.622510       0.403914      -1.075825      -0.005768       0.022797       0.000608       0.023523      -0.011192       0.013136       0.014358       0.020073      -0.042151      -0.030164       0.006692       0.023471             10.573665      10.337029      -0.497177      -4.685186      10.138200      -2.408044      11.245767          -0.000005
          323              C     -10.258038      14.816137      11.243485       0.072195      30.273479 0.39648825E+03  0.91393751E+04                                 8.502740                            6.652598       0.168021       2.054012                    0.999365      27.565291      79.320762       0.634799       0.418585      -1.059312      -0.042977       0.046775      -0.006227       0.063826       0.001985       0.038893       0.014462      -0.003992      -0.022612      -0.043927       0.003930       0.039997              9.462444       9.213588      -1.155320      -3.557368       9.495334      -1.523854       9.678409          -0.000003
          324              C      10.053458      -2.365943       5.762049       0.063118      29.699462 0.39413837E+03  0.90268436E+04                                 8.295173                            6.568454       0.387181       2.121105                    0.999806      27.208079      76.787063       0.651493       0.410496      -1.069784      -0.015490       0.055014      -0.001344       0.057169      -0.001012      -0.028156      -0.002492      -0.024019      -0.009922      -0.035326       0.013601       0.021725              9.332202      10.331513       0.591090       4.501722       9.470618       0.827401       8.194475          -0.000044
          325              C      11.208798      -2.158055       6.532860      -0.162547      36.805780 0.50820092E+03  0.12432803E+05                                 9.608806                            7.490234       0.077895       1.994249                    0.999370      30.724405      90.328701       0.604764       0.413987      -1.064944      -0.000932       0.022274      -0.010781       0.024763      -0.010299      -0.024974      -0.016111       0.014950       0.029518      -0.034531       0.002316       0.032216             10.920968      12.376439       1.173067       5.494409      11.108092       1.165264       9.278373          -0.000066
          326              C      11.577571      -0.859993       6.936242       0.101542      36.868744 0.44546476E+03  0.10562633E+05                                 9.964032                            7.256643      -0.299656       1.916439                    0.998638      27.368420      79.651080       0.582717       0.443292      -1.045130       0.009740      -0.002429      -0.010687       0.014662       0.012596      -0.005739      -0.010817       0.026568       0.040942      -0.026775       0.004057       0.022718             12.372970      15.748480       1.060595       7.746719      10.498696       1.076296      10.871735           0.000024
          327              C      10.762630       0.204374       6.501992      -0.153621      38.662854 0.57614930E+03  0.14574969E+05                                10.092438                            8.121367      -0.200469       1.896746                    0.998366      31.702502      95.431380       0.564000       0.429294      -1.053103       0.009224      -0.011977      -0.023234       0.027719       0.015629      -0.025414       0.001312      -0.019052       0.018819      -0.034900       0.007521       0.027379             11.556147      13.791580      -0.266983       5.912872      10.738464       0.057849      10.138396          -0.000024
          328              C       9.618861      -0.045684       5.716099       0.093750      30.488820 0.42124720E+03  0.98702801E+04                                 8.717709                            7.015520      -0.017333       2.004565                    0.998221      27.539108      80.215293       0.596622       0.438141      -1.046012       0.005505      -0.055402      -0.011942       0.056941      -0.000272      -0.031829      -0.013547      -0.001929       0.036788      -0.033280      -0.005263       0.038543              9.910960      11.001786       0.589123       4.509607      10.113360       0.867755       8.617734           0.000058
          329              C       6.545088       2.438204       0.598759       0.082640      30.278976 0.39975492E+03  0.92093949E+04                                 8.534883                            6.711163       0.193036       2.065616                    0.999510      27.161339      77.469005       0.629268       0.422506      -1.059623      -0.052606      -0.017064      -0.011009       0.056390      -0.002750      -0.005374       0.029823       0.014917       0.051459      -0.033573      -0.002101       0.035675              9.669920      10.481868       0.129101       2.049443      10.907249      -3.785381       7.620644          -0.000008
          330              C      -2.267943      -7.379404      17.347181      -0.160285      36.740379 0.51284366E+03  0.12566996E+05                                 9.603427                            7.538222       0.036408       1.982359                    0.999256      30.650774      90.000216       0.601555       0.415513      -1.064638      -0.012759      -0.009657      -0.003419       0.016362       0.007213      -0.013690       0.029248      -0.000873       0.033549      -0.034433      -0.000094       0.034527             10.959079      11.118788      -0.682401       2.814616      12.324869      -5.056726       9.433579           0.000038
          331              C      -3.407297      -7.019527      16.599521       0.104615      35.994745 0.43412918E+03  0.10196080E+05                                 9.697179                            7.092667      -0.241958       1.933647                    0.998804      26.982100      77.365747       0.600151       0.434542      -1.053612       0.001114      -0.002850      -0.003755       0.004844      -0.006023      -0.004925       0.010946      -0.034043       0.038943      -0.024811       0.000796       0.024015             11.937253       9.655854      -0.101029       2.259640      15.150447      -7.116000      11.005457           0.000052
          332              C      -4.524648      -7.875017      16.674936      -0.163427      37.912724 0.54691393E+03  0.13636101E+05                                 9.908354                            7.870555      -0.085752       1.940753                    0.998855      31.205969      92.804708       0.578378       0.424740      -1.057489       0.020377      -0.001187       0.004548       0.020912      -0.030613      -0.007928       0.012408       0.016800       0.037913      -0.038594       0.004224       0.034370             11.221505      10.366881       1.316182       1.666507      13.775157      -5.322417       9.522477          -0.000017
          333              C      -4.476494      -9.041296      17.455743       0.088840      29.886675 0.39705346E+03  0.91484057E+04                                 8.499303                            6.717969       0.177193       2.064224                    0.999149      27.194063      78.033037       0.623665       0.426244      -1.055357       0.053108       0.002017       0.023648       0.058170      -0.004368      -0.025370       0.027933       0.014858       0.037558      -0.035012      -0.008882       0.043894              9.604128       9.547320       0.612935       1.934513      11.265788      -4.097960       7.999276          -0.000014
          334              C      12.031986      -2.094030      15.491624       0.101036      32.675553 0.43442324E+03  0.10346730E+05                                 9.327351                            7.238904      -0.369728       1.876831                    0.998090      28.984376      87.555023       0.568528       0.452339      -1.028775      -0.051350      -0.003411       0.005882       0.051798       0.012803      -0.008309      -0.053910      -0.008293      -0.019418      -0.053995      -0.004646       0.058640             10.659292      10.770883      -1.721284       1.074525      11.050577       4.394000      10.156417          -0.000056
          335              C     -10.325001      -1.196588      16.551641      -0.135879      38.385534 0.52394602E+03  0.12949121E+05                                10.022366                            7.697342      -0.097715       1.939830                    0.998525      30.805607      91.790822       0.584421       0.424059      -1.055868      -0.009071      -0.009791       0.001084       0.013391       0.031055      -0.007850      -0.045872       0.003787      -0.034321      -0.054047      -0.005245       0.059292             11.638033      10.975959      -2.247191      -0.099887      12.563976       5.923494      11.374165          -0.000089
          336              C      11.111241      -0.333739      16.878030       0.094007      37.539017 0.42856398E+03  0.10044134E+05                                10.023750                            7.062314      -0.162394       1.961329                    0.999028      26.951745      77.478314       0.598825       0.436425      -1.051303      -0.005564      -0.005126      -0.005443       0.009320       0.021308      -0.013660      -0.004248      -0.034134       0.005696      -0.031684       0.001709       0.029975             12.507209      10.226696      -1.060669       0.669418      13.222895       8.048040      14.072037           0.000020
          337              C       9.948982      -0.372944      16.093891      -0.178738      36.498196 0.50795662E+03  0.12375330E+05                                 9.426533                            7.395299       0.293965       2.052917                    0.999854      30.609319      88.628604       0.622673       0.403753      -1.075959       0.023795      -0.002368      -0.000909       0.023930      -0.013404      -0.011492      -0.016199      -0.008907      -0.043942      -0.030408       0.007369       0.023039             10.582689      10.375275      -0.484884       1.344498      10.142583       5.094248      11.230210          -0.000004
          338              C       9.836821      -1.318707      15.070703       0.070981      30.313575 0.39708002E+03  0.91565402E+04                                 8.509681                            6.656991       0.170158       2.054624                    0.999343      27.588057      79.404694       0.634664       0.418513      -1.059344       0.055252      -0.031412       0.006014       0.063840       0.002856      -0.005989      -0.041646       0.001460      -0.025608      -0.044724       0.004102       0.040622              9.473275       9.990563      -0.979536       0.718622       8.764089       3.805446       9.665174          -0.000003
          339              C      -3.996539      -0.147926       8.182166       0.064136      29.639050 0.39482127E+03  0.90441507E+04                                 8.278173                            6.572096       0.390912       2.121680                    0.999815      27.200810      76.711339       0.651779       0.410241      -1.070216       0.018731       0.027029       0.046215       0.056721      -0.000647       0.024024      -0.002634      -0.038572      -0.001367      -0.035535       0.014676       0.020858              9.282140      12.269543       1.812141      -2.619233       6.147903       1.439234       9.428973          -0.000051
          340              C      -2.847188       0.057546       7.397676      -0.161857      36.691582 0.50691131E+03  0.12390052E+05                                 9.579270                            7.475159       0.091833       1.999057                    0.999371      30.671991      90.054875       0.606212       0.413371      -1.065627       0.000698       0.019428       0.014287       0.024126      -0.019814       0.003088      -0.009959      -0.047104       0.021536      -0.034374       0.002748       0.031626             10.856301      14.632533       2.640517      -3.206259       7.176457       1.572240      10.759912          -0.000080
          341              C      -1.750683       0.775324       7.911900       0.103097      36.605181 0.44006769E+03  0.10399814E+05                                 9.907439                            7.203952      -0.264590       1.929097                    0.998789      27.224697      79.023502       0.586066       0.442235      -1.046065      -0.005807       0.010016      -0.011165       0.016085      -0.009254      -0.011186      -0.010757      -0.025730      -0.049062      -0.027212       0.001892       0.025319             12.286675      17.246739       2.637568      -5.784347       6.972910       1.182338      12.640377           0.000015
          342              C      -1.874997       1.289387       9.213421      -0.152186      38.877228 0.57230771E+03  0.14471338E+05                                10.189860                            8.132420      -0.264855       1.879461                    0.997837      31.686463      95.744796       0.558966       0.433352      -1.049340      -0.021395       0.012702      -0.012985       0.028065      -0.000737       0.020283      -0.012335      -0.039363      -0.071418      -0.038983       0.004105       0.034878             11.712866      14.489609       1.713742      -4.433566       7.471462       1.828498      13.177529          -0.000036
          343              C      -3.047551       1.074910       9.964238       0.098904      30.496807 0.41886533E+03  0.98177238E+04                                 8.755845                            7.019364      -0.079848       1.985386                    0.997714      27.651823      81.018509       0.592403       0.441116      -1.042419      -0.033953      -0.023529      -0.039445       0.057116      -0.017193       0.012227      -0.015883      -0.051125      -0.024256      -0.029824      -0.012158       0.041982              9.952490      12.958329       2.019590      -2.638454       6.657536       1.430404      10.241604           0.000040
          344              C      -7.015182       4.296345      13.980520       0.085175      30.544191 0.40312536E+03  0.93174424E+04                                 8.620784                            6.765677       0.113093       2.040395                    0.999281      27.279622      78.231796       0.622352       0.425808      -1.056327      -0.034995      -0.028354       0.032118       0.055319      -0.010038       0.014555      -0.019987       0.038586      -0.002821      -0.031783      -0.002201       0.033985              9.778270       7.463780       1.351974      -3.023369      11.307204       2.605581      10.563826          -0.000024
          345              C      -7.067734       5.500841      14.704853      -0.158028      36.821507 0.51272579E+03  0.12564837E+05                                 9.629915                            7.543912       0.069834       1.989417                    0.999133      30.645760      90.022063       0.600475       0.416236      -1.064052      -0.006235      -0.011991       0.007243       0.015333       0.003182       0.022879      -0.020907       0.036841      -0.038256      -0.039053       0.002554       0.036500             11.016138       8.276417       0.413818      -3.827451      12.514164       3.936452      12.257834           0.000018
          346              C      -7.926186       5.627902      15.814154       0.101076      36.154838 0.43360940E+03  0.10180078E+05                                 9.723446                            7.084348      -0.226274       1.938625                    0.998888      26.987591      77.348599       0.601065       0.434043      -1.053992      -0.002511       0.001206      -0.000867       0.002918      -0.010993       0.019703       0.008795       0.017422      -0.015882      -0.027064       0.001957       0.025107             11.995881       7.860967       0.075504      -3.222261      16.176292       6.025972      11.950384           0.000047
          347              C      -8.729703       4.517301      16.139841      -0.162355      37.935277 0.54550063E+03  0.13591132E+05                                 9.908280                            7.857445      -0.009964       1.960773                    0.998601      31.177089      92.664797       0.579225       0.424423      -1.057760       0.012961       0.007642      -0.015996       0.021960      -0.021781       0.008738      -0.010289       0.019730       0.076263      -0.036881       0.003661       0.033220             11.230175       8.253586       1.467159      -2.780600      15.034550       3.940417      10.402387          -0.000034
          348              C      -8.667916       3.345311      15.368154       0.087908      29.938713 0.39712771E+03  0.91494656E+04                                 8.506045                            6.715248       0.189470       2.067953                    0.999164      27.194587      78.001719       0.624332       0.425819      -1.055745       0.042360       0.012312      -0.039870       0.059461      -0.010667       0.024711      -0.026712       0.014886      -0.002299      -0.033233      -0.009180       0.042413              9.618517       7.423615       1.196382      -2.763023      11.837105       3.067742       9.594831          -0.000016
          349              C      -0.330619      16.860419       6.853110       0.099932      32.611301 0.43462842E+03  0.10350543E+05                                 9.306954                            7.236368      -0.360911       1.879780                    0.998126      28.970133      87.444087       0.569255       0.451808      -1.029305      -0.017401      -0.032790       0.035586       0.051423       0.000451      -0.020799       0.019307      -0.095967      -0.025744      -0.054078      -0.004104       0.058182             10.611817      13.770320       0.475867       1.819788       5.687174      -1.044538      12.377958          -0.000057
          350              C       0.986775      16.804302       7.311036      -0.136876      38.466946 0.52508523E+03  0.12983338E+05                                10.034803                            7.704998      -0.092338       1.940958                    0.998579      30.824254      91.845044       0.584256       0.423981      -1.055997      -0.008120      -0.012701       0.001065       0.015113       0.014869      -0.022827       0.010112      -0.087965      -0.068701      -0.053981      -0.004421       0.058402             11.644533      15.197168       0.171411       3.791048       6.032798      -1.629423      13.703634          -0.000090
          351              C       6.102386      -5.406614       8.668855       0.093705      37.619830 0.42954080E+03  0.10071138E+05                                10.032769                            7.067618      -0.158288       1.962427                    0.999032      26.962747      77.485030       0.599044       0.436087      -1.051676      -0.009048      -0.002586      -0.000194       0.009412       0.005853       0.014189       0.006619      -0.026038      -0.070285      -0.030572       0.002653       0.027919             12.503779      19.369316       0.114246       4.667177       5.752037      -1.668858      12.389982           0.000022
          352              C       5.013009      -5.573539       9.538056      -0.175874      36.710516 0.51007080E+03  0.12445155E+05                                 9.473639                            7.419835       0.235336       2.032911                    0.999848      30.707146      89.103748       0.620222       0.404752      -1.074827       0.009165       0.009661      -0.019468       0.023586      -0.004160       0.005971       0.008802      -0.037061       0.060519      -0.030060       0.004964       0.025096             10.622753      15.391202       0.433113       1.734185       5.685312      -1.624159      10.791746          -0.000003
          353              C       3.711568      -5.546853       9.029619       0.070914      30.607275 0.39949571E+03  0.92294464E+04                                 8.581247                            6.690181       0.135432       2.041527                    0.999366      27.701972      79.898049       0.631027       0.420141      -1.057947       0.009209       0.006894      -0.064680       0.065695       0.001302      -0.018514       0.015744      -0.071127       0.007380      -0.044802       0.003526       0.041276              9.555043      12.560913       0.180141       1.233899       5.546102      -1.753660      10.558114          -0.000004
          354              C       2.695279      12.537499       0.581396       0.064864      29.596547 0.39421954E+03  0.90261438E+04                                 8.267584                            6.565222       0.391887       2.122185                    0.999813      27.181734      76.617976       0.652454       0.410008      -1.070461       0.022969       0.023787      -0.045678       0.056390       0.007308       0.007695      -0.022556       0.035045      -0.001578      -0.035001       0.014360       0.020640              9.268157       5.696752       0.371329      -1.992531      12.704126       2.253171       9.403592          -0.000051
          355              C       2.647448      13.703339       1.367114      -0.161058      36.690530 0.50689339E+03  0.12389621E+05                                 9.581001                            7.476806       0.088977       1.998335                    0.999381      30.664438      90.035484       0.605924       0.413568      -1.065490       0.019116       0.005068      -0.013186       0.023769      -0.007577       0.009924      -0.001641       0.060657       0.023703      -0.035215       0.003639       0.031577             10.857562       6.450967       0.846853      -2.252724      15.376431       2.799756      10.745289          -0.000080
          356              C       3.119986      14.927822       0.857450       0.102525      36.611411 0.44008834E+03  0.10399920E+05                                 9.906492                            7.202696      -0.260158       1.930389                    0.998765      27.225172      79.010914       0.586320       0.442060      -1.046219       0.010492      -0.002690       0.011209       0.015587      -0.003151       0.008369       0.013556       0.031078      -0.048386      -0.027491       0.002190       0.025300             12.283209       6.374954       0.236029      -2.432232      17.858403       5.397032      12.616270           0.000016
          357              C      -5.161520       3.934381      17.098136      -0.151272      38.875957 0.57169920E+03  0.14452870E+05                                10.192348                            8.130021      -0.265957       1.879245                    0.997798      31.675964      95.719370       0.558821       0.433558      -1.049160       0.017137      -0.018498       0.013067       0.028401       0.007397       0.017076      -0.016569       0.035449      -0.072193      -0.038807       0.003916       0.034891             11.716751       7.120826       0.086349      -2.784787      14.876344       3.938936      13.153083          -0.000036
          358              C      -5.117650       2.743722      16.346092       0.097835      30.521746 0.41912432E+03  0.98249134E+04                                 8.758992                            7.020123      -0.077848       1.985867                    0.997713      27.658335      81.031462       0.592574       0.440938      -1.042566      -0.016407      -0.038009       0.038601       0.056603      -0.005318       0.018194      -0.008544       0.059791      -0.023457      -0.029436      -0.012153       0.041589              9.955569       6.139814       0.523329      -1.996963      13.507617       2.276807      10.219277           0.000040
          359              C      -1.120081      -0.440154      12.331915       0.084244      30.596301 0.40391213E+03  0.93403320E+04                                 8.631367                            6.772972       0.109737       2.039075                    0.999329      27.304828      78.328014       0.621910       0.425895      -1.056255      -0.020458      -0.040069      -0.032693       0.055614      -0.017689       0.022336      -0.009974      -0.026449      -0.002834      -0.031606      -0.002571       0.034178              9.791842      10.574914       2.045482      -3.184976       8.180678       2.392986      10.619935          -0.000026
          360              C       0.067615      -0.230070      11.607756      -0.157471      36.753017 0.51160113E+03  0.12529319E+05                                 9.613382                            7.531924       0.075487       1.991327                    0.999160      30.620499      89.894075       0.601449       0.415826      -1.064406      -0.010059      -0.009071      -0.006894       0.015198      -0.004479       0.025402      -0.016950      -0.035396      -0.038891      -0.038909       0.003440       0.035469             10.996024      12.115824       1.279860      -4.644766       8.595277       2.874876      12.276970           0.000019
          361              C       0.373773      -1.035593      10.493545       0.101241      36.143542 0.43357599E+03  0.10179163E+05                                 9.722063                            7.084620      -0.228431       1.938099                    0.998842      26.983822      77.338908       0.600980       0.434109      -1.053945       0.000874      -0.002541       0.000452       0.002725      -0.013571      -0.003512      -0.020686      -0.006259      -0.017917      -0.026352       0.001337       0.025015             11.994770      15.754437       1.822374      -6.573417       8.245353       1.843396      11.984520           0.000047
          362              C      -0.540398      -2.055703      10.162947      -0.163302      38.005979 0.54721322E+03  0.13645503E+05                                 9.923882                            7.872910      -0.076523       1.943136                    0.998903      31.216969      92.845664       0.578266       0.424762      -1.057470       0.004509       0.013791       0.015742       0.021409      -0.024643       0.011564      -0.006019       0.002075       0.077287      -0.037768       0.004522       0.033246             11.247994      14.141976       2.761793      -4.449035       9.163995       1.865066      10.438012          -0.000034
          363              C      -1.698179      -2.248985      10.933933       0.088776      29.930476 0.39702578E+03  0.91470491E+04                                 8.506721                            6.716256       0.182705       2.065862                    0.999168      27.189346      78.000853       0.623989       0.426056      -1.055538       0.003181       0.042714       0.040579       0.059002      -0.012732       0.031862      -0.018229      -0.004103      -0.004149      -0.033755      -0.008827       0.042582              9.619753      11.136978       2.018569      -3.578068       8.102128       2.040591       9.620154          -0.000016
          364              C      -3.977107      19.786549       1.913785       0.098623      32.673729 0.43541740E+03  0.10373664E+05                                 9.317622                            7.241975      -0.359244       1.880003                    0.998096      28.990100      87.512418       0.569168       0.451689      -1.029410      -0.028815      -0.025699      -0.034806       0.051983       0.020147      -0.023903       0.016007       0.085735      -0.022986      -0.053777      -0.003870       0.057648             10.626841       5.901595      -1.263313       1.498980      13.620887      -1.535939      12.358041          -0.000056
          365              C       0.537456      -0.903482       1.454806      -0.134223      38.531930 0.52383502E+03  0.12946977E+05                                10.054850                            7.701726      -0.099528       1.939410                    0.998563      30.792343      91.783178       0.583605       0.424632      -1.055407      -0.010253      -0.010570      -0.001995       0.014860       0.032903      -0.016087       0.019441       0.067963      -0.070124      -0.054511      -0.005230       0.059741             11.681692       6.458359      -1.783386       2.531955      14.874400      -3.315495      13.712316          -0.000090
          366              C      -4.633632      21.255160       0.101196       0.093221      37.568732 0.42909495E+03  0.10061419E+05                                10.021933                            7.064020      -0.161689       1.960414                    0.999052      27.026127      77.754441       0.598989       0.436096      -1.051321      -0.001671      -0.010051      -0.000865       0.010226       0.010676      -0.002478      -0.015554       0.020799      -0.065213      -0.029894       0.002524       0.027370             12.467418       6.398220      -2.780229       2.740203      18.594794      -4.150225      12.409239           0.000023
          367              C       9.098254       9.171435      16.773326      -0.174091      36.656756 0.50932043E+03  0.12423989E+05                                 9.471334                            7.419049       0.231677       2.032141                    0.999821      30.686606      89.074068       0.619583       0.405263      -1.074340       0.007641       0.011655       0.020510       0.024797       0.003883      -0.006454      -0.007931       0.038107       0.059745      -0.030471       0.006085       0.024387             10.615095       5.980283      -1.632022       2.031483      15.080132      -1.322781      10.784870          -0.000000
          368              C       9.410762       7.907746      17.282114       0.069223      30.713865 0.40089672E+03  0.92707888E+04                                 8.605636                            6.705728       0.130114       2.039031                    0.999380      27.753306      80.109310       0.629696       0.420621      -1.057547       0.005513       0.010878       0.063511       0.064671       0.016020      -0.020890       0.014257       0.062004       0.005802      -0.044180       0.002182       0.041997              9.581631       5.833417      -1.302479       2.063027      12.331720      -0.810592      10.579757          -0.000002
          369              H      -7.101220      10.196047       9.666436       0.099108       1.903215 0.16036925E+02  0.18523974E+03                                 2.454783                            2.280043      -1.233885       2.263574                    0.994737       4.067796      11.907057       0.436211       1.215616      -0.726217      -0.041019      -0.037709       0.027066       0.061944       0.017809      -0.002509      -0.014723       0.012196       0.015325      -0.025363       0.001980       0.023383              2.531116       3.127043       0.606905      -0.274124       2.467803      -0.271468       1.998502          -0.000011
          370              H      -5.091440      10.588101      11.034077       0.109575       1.908792 0.16568327E+02  0.19591940E+03                                 2.531221                            2.362038      -1.808072       1.976786                    0.993290       4.829838      15.037678       0.410186       1.262776      -0.708415      -0.000492      -0.012104       0.038250       0.040123       0.009391       0.001816      -0.002072       0.010031       0.000647      -0.011388       0.000825       0.010563              2.574855       2.132217      -0.036238       0.214839       2.368431      -0.630852       3.223916           0.000006
          371              H      -3.487302      13.040691       7.889626       0.122771       1.299751 0.10667455E+02  0.11422732E+03                                 2.053594                            1.971933      -1.717691       2.053773                    0.989027       4.395748      13.493887       0.418449       1.366957      -0.687014       0.034838       0.030719      -0.019383       0.050329       0.011642      -0.000490      -0.011828       0.023572       0.009748      -0.022753       0.005528       0.017225              2.082441       2.279795       0.418375      -0.195577       2.083313      -0.229638       1.884215          -0.000009
          372              H      -5.564010      12.658850       6.593016       0.104989       1.314220 0.10307468E+02  0.10903082E+03                                 2.047595                            1.920836      -1.496841       2.149466                    0.989971       4.281217      12.907416       0.431369       1.342332      -0.692666      -0.003310       0.027524      -0.054680       0.061306       0.009103       0.003348      -0.011480       0.006966       0.025853      -0.018851       0.004212       0.014639              2.125370       1.832875      -0.148602       0.218058       1.939665      -0.461259       2.603571           0.000118
          373              H      13.919295      15.159102       4.253225       0.093141       1.470036 0.11254725E+02  0.12176886E+03                                 2.203993                            2.000282      -1.646639       2.065804                    0.991123       4.533014      13.848571       0.424645       1.333149      -0.693443       0.039852      -0.004757       0.036536       0.054274       0.005570       0.009882      -0.007936      -0.003407      -0.019696      -0.017382       0.008158       0.009224              2.342464       2.341311      -0.063225       0.879931       1.793405      -0.145964       2.892676          -0.000016
          374              H      13.823634      17.271472       3.014141       0.118917       1.634037 0.13934035E+02  0.15869797E+03                                 2.341606                            2.213465      -1.787520       2.006016                    0.991485       4.638835      14.443038       0.407861       1.318559      -0.696784       0.028807       0.030598       0.013670       0.044192       0.003558       0.008930      -0.004546       0.001519      -0.006345      -0.012002       0.003006       0.008996              2.371883       2.347982       0.620632       0.341157       2.597781       0.140533       2.169886          -0.000004
          375              H      10.577753      15.631543       0.675753       0.115344       1.458500 0.12148324E+02  0.13438035E+03                                 2.203651                            2.090696      -1.800516       1.996325                    0.991291       4.702542      14.671689       0.410384       1.349263      -0.689261      -0.028100       0.000139      -0.035021       0.044901       0.005940       0.013005      -0.004612      -0.007494       0.026873      -0.018351       0.002295       0.016056              2.242530       2.307921      -0.049046       0.656265       2.025742      -0.133885       2.393928          -0.000005
          376              H      10.665924      13.612079       2.064965       0.099472       1.681460 0.13823093E+02  0.15592241E+03                                 2.346699                            2.176569      -1.485277       2.150809                    0.991406       4.318414      13.050376       0.422505       1.285201      -0.706649      -0.041110      -0.043419      -0.009843       0.060598       0.014815       0.008742      -0.005066      -0.005163      -0.027585      -0.019825       0.000070       0.019755              2.421368       2.399964       0.798734       0.209304       2.855264       0.128198       2.008876          -0.000038
          377              H       4.655340       0.747540      16.640210       0.099689       1.896807 0.15968856E+02  0.18422182E+03                                 2.447798                            2.274145      -1.225986       2.267139                    0.994805       4.056576      11.859263       0.437165       1.214490      -0.726526      -0.027276      -0.048163      -0.027006       0.061588       0.013794       0.013804       0.005777      -0.026420       0.015067      -0.025520       0.001845       0.023676              2.523600       2.232936       0.408973       0.203473       3.344342       0.324181       1.993521          -0.000011
          378              H       4.603601       2.792482      15.268887       0.109781       1.909856 0.16586840E+02  0.19621657E+03                                 2.534491                            2.365310      -1.804841       1.979110                    0.993258       4.824152      15.028843       0.409346       1.264863      -0.708038      -0.012016      -0.003270      -0.038378       0.040347       0.006446       0.002270      -0.001331      -0.017358       0.000381      -0.011447       0.000671       0.010777              2.577830       2.376025       0.018532       0.662890       2.125795      -0.069343       3.231671           0.000006
          379              H      15.463629      15.878526       0.874462       0.122678       1.301779 0.10690441E+02  0.11452023E+03                                 2.054911                            1.973438      -1.716425       2.054499                    0.989067       4.393865      13.485148       0.418540       1.366100      -0.687211       0.022572       0.040938       0.019670       0.050719       0.005528       0.011358       0.002877      -0.030853       0.009119      -0.022498       0.005493       0.017005              2.083489       1.915812       0.337691       0.181302       2.451535       0.243890       1.883121          -0.000009
          380              H      15.539473      13.770329       2.175281       0.106048       1.308355 0.10255216E+02  0.10836023E+03                                 2.043299                            1.917418      -1.500422       2.148945                    0.989941       4.273080      12.883596       0.431182       1.344374      -0.692276       0.027452       0.002668       0.054253       0.060861       0.006781       0.011787      -0.000738      -0.014080       0.026170      -0.018798       0.004195       0.014603              2.120343       1.990505      -0.110236       0.493986       1.770941      -0.110133       2.599583           0.000117
          381              H      -3.856699      11.370452       4.519282       0.092759       1.473317 0.11281967E+02  0.12213797E+03                                 2.207189                            2.002604      -1.650639       2.063861                    0.991182       4.538268      13.869058       0.424428       1.333020      -0.693457      -0.013134       0.037955      -0.036604       0.054341       0.005666       0.010011      -0.007837      -0.001645      -0.019854      -0.017397       0.008168       0.009230              2.346345       1.847080      -0.173071       0.333538       2.293013      -0.830365       2.898943          -0.000016
          382              H      -1.774290      11.733624       5.759769       0.119074       1.634303 0.13941760E+02  0.15880531E+03                                 2.341796                            2.214081      -1.786588       2.006465                    0.991370       4.637532      14.439074       0.407810       1.318562      -0.696795       0.023744       0.034490      -0.013569       0.044017       0.003009       0.006444      -0.007894      -0.004617      -0.006443      -0.012230       0.003033       0.009197              2.371839       2.324694       0.614824      -0.062632       2.620507      -0.361906       2.170317          -0.000004
          383              H      -2.676815       8.211396       8.098859       0.115075       1.460085 0.12166327E+02  0.13462699E+03                                 2.205153                            2.092172      -1.802077       1.995725                    0.991311       4.704059      14.678178       0.410267       1.349170      -0.689285       0.006193      -0.027667       0.035225       0.045218       0.007030       0.007436      -0.011623       0.001787       0.027304      -0.018441       0.002316       0.016125              2.243862       2.061202      -0.104259       0.272875       2.274978      -0.612996       2.395406          -0.000005
          384              H      -4.666030       7.860633       6.708068       0.099520       1.678260 0.13792886E+02  0.15547816E+03                                 2.342532                            2.173307      -1.478770       2.153481                    0.991475       4.313861      13.027224       0.423130       1.284158      -0.706876      -0.033586      -0.049579       0.009907       0.060698       0.014626       0.006809      -0.007250      -0.007722      -0.027174      -0.019706      -0.000049       0.019755              2.416697       2.492889       0.817891      -0.080082       2.752877      -0.231323       2.004325          -0.000039
          385              H       7.275110       7.642972      11.894508       0.097168       1.913595 0.16112880E+02  0.18686763E+03                                 2.482591                            2.298128      -1.357808       2.206016                    0.993442       4.167897      12.338708       0.429673       1.229155      -0.722153      -0.014517      -0.059327       0.006224       0.061394       0.001943      -0.012191      -0.000661      -0.024455      -0.058338      -0.025823       0.003645       0.022177              2.568391       2.167899       0.584954      -0.254484       3.194804      -0.380237       2.342469          -0.000001
          386              H       9.328160       7.993954      10.592461       0.113435       1.914191 0.16648582E+02  0.19724426E+03                                 2.551877                            2.381402      -1.806263       1.985661                    0.992478       4.774933      14.914944       0.404725       1.277378      -0.705888       0.023731      -0.032794      -0.008662       0.041396       0.003381      -0.007220      -0.001544      -0.002858      -0.024303      -0.011734       0.002133       0.009601              2.596849       2.503940      -0.529426      -0.405429       2.963393       0.430593       2.323214           0.000005
          387              H       8.722255      12.250323      10.911308       0.122244       1.283916 0.10484919E+02  0.11192803E+03                                 2.044900                            1.960847      -1.740919       2.042765                    0.989176       4.425615      13.619760       0.417233       1.375162      -0.685137       0.011604       0.047951      -0.007408       0.049888      -0.000661      -0.014073      -0.006037      -0.021659      -0.029860      -0.022779       0.005278       0.017501              2.076409       1.884618       0.268822      -0.128540       2.552350      -0.150143       1.792259          -0.000010
          388              H       6.722940      11.815000      12.291577       0.106559       1.310090 0.10261123E+02  0.10843143E+03                                 2.045067                            1.917830      -1.499985       2.149711                    0.989890       4.268624      12.868035       0.431211       1.344177      -0.692345      -0.030082       0.048876       0.019857       0.060730      -0.003729      -0.011036       0.002212      -0.012984      -0.036067      -0.018705       0.003993       0.014712              2.123532       2.043125      -0.457369      -0.306719       2.297708       0.358990       2.029763           0.000124
          389              H       9.768156      -8.622996      16.180179       0.092599       1.473907 0.11288919E+02  0.12224479E+03                                 2.208807                            2.003966      -1.655107       2.062028                    0.991154       4.541078      13.884162       0.424002       1.334012      -0.693256       0.042130      -0.006572      -0.033617       0.054298       0.007187      -0.009514       0.008542      -0.003348      -0.007295      -0.017205       0.008016       0.009189              2.348950       2.957371      -0.373441      -0.766614       1.896839       0.291408       2.192640          -0.000016
          390              H      18.618879       4.374644       0.036655       0.119446       1.629093 0.13882595E+02  0.15795469E+03                                 2.337209                            2.209819      -1.681852       2.042380                    0.990783       4.622721      14.382342       0.408103       1.319089      -0.696764       0.037066       0.023856      -0.003145       0.044192       0.003847      -0.008456       0.005011       0.003033      -0.007448      -0.012091       0.003099       0.008992              2.367511       2.849059       0.519800      -0.146662       2.415753       0.098261       1.837720          -0.000008
          391              H      14.718877       3.269974       1.539867       0.118933       1.389951 0.11372253E+02  0.12387772E+03                                 2.148199                            2.033634      -1.779249       2.012453                    0.991081       4.605652      14.312595       0.412315       1.363736      -0.686642      -0.040165       0.011563       0.022425       0.047432      -0.004010      -0.010107       0.011618       0.012647      -0.032429      -0.019844       0.000677       0.019168              2.192815       2.526381      -0.101267      -0.553374       1.848429       0.283725       2.203636          -0.000006
          392              H      14.839506       1.218663       0.197657       0.098380       1.703971 0.14059975E+02  0.15919993E+03                                 2.362983                            2.191787      -1.484181       2.149827                    0.991350       4.336315      13.110732       0.422187       1.281278      -0.707498      -0.044933      -0.039938       0.004235       0.060266       0.014277      -0.007428       0.006070      -0.002920      -0.034274      -0.019717      -0.000355       0.020071              2.435144       2.827132       0.764248      -0.038232       2.667411       0.094016       1.810888          -0.000032
          393              H       3.911057      -7.706116      14.387585       0.097283       1.912984 0.16100711E+02  0.18661210E+03                                 2.478809                            2.294952      -1.294772       2.233911                    0.993816       4.155537      12.281327       0.430802       1.226686      -0.722822      -0.055122      -0.026393      -0.007068       0.061522       0.006635      -0.001350       0.012160       0.020851      -0.058489      -0.025841       0.003611       0.022229              2.564366       2.899951       0.737819       0.330545       2.448489       0.338812       2.344659          -0.000001
          394              H       3.811264      -5.627460      15.692789       0.113266       1.926459 0.16784010E+02  0.19920808E+03                                 2.561717                            2.390501      -1.806748       1.985698                    0.992504       4.773078      14.911895       0.404186       1.276772      -0.706127      -0.037502       0.016150       0.008305       0.041668       0.003381       0.000396       0.007422      -0.000364      -0.024277      -0.011655       0.002094       0.009561              2.606511       3.181060      -0.395367      -0.497844       2.314827       0.304104       2.323647           0.000005
          395              H       8.103856      -5.331607      15.421996       0.121265       1.279877 0.10448813E+02  0.11144564E+03                                 2.040490                            1.957381      -1.737947       2.044006                    0.989155       4.425435      13.612964       0.417633       1.375038      -0.685157       0.044715       0.021937       0.007935       0.050434       0.003702       0.003045       0.014999       0.020705      -0.029532      -0.022798       0.005236       0.017562              2.071849       2.402559       0.376590       0.129079       2.019708       0.160897       1.793282          -0.000011
          396              H       8.110743      -7.376659      14.040325       0.106005       1.311511 0.10283817E+02  0.10872480E+03                                 2.046002                            1.919571      -1.503076       2.148330                    0.989850       4.271477      12.877302       0.431168       1.343647      -0.692454       0.054432      -0.019310      -0.019447       0.060942      -0.000904      -0.004255       0.010301       0.014746      -0.036848      -0.018765       0.004048       0.014717              2.123912       2.481667      -0.369078      -0.405805       1.869588       0.220320       2.020482           0.000125
          397              H       5.146680      13.158747      10.147689       0.092545       1.471983 0.11277462E+02  0.12208119E+03                                 2.206261                            2.002498      -1.648926       2.064530                    0.991119       4.538952      13.872247       0.424331       1.333411      -0.693382      -0.014923       0.039622       0.034388       0.054545       0.007704      -0.010155       0.007917      -0.003013      -0.007280      -0.017577       0.008407       0.009169              2.345438       2.095049      -0.553478      -0.448753       2.737911       0.689872       2.203355          -0.000014
          398              H       7.108056      13.622733       8.753215       0.119419       1.624153 0.13840073E+02  0.15739650E+03                                 2.333962                            2.207365      -1.787100       2.006452                    0.991478       4.635803      14.433512       0.407951       1.320205      -0.696411       0.015651       0.040928       0.003351       0.043947       0.003129      -0.006657       0.007493      -0.005756      -0.006615      -0.012281       0.003129       0.009152              2.363616       2.219938       0.386308      -0.124228       3.032955       0.129735       1.837956          -0.000008
          399              H       6.842099       9.590724       7.215978       0.118686       1.397191 0.11443080E+02  0.12482984E+03                                 2.154473                            2.038990      -1.780433       2.011239                    0.991048       4.614095      14.344324       0.412109       1.362444      -0.686877       0.019741      -0.036312      -0.022940       0.047270      -0.006132      -0.013573       0.007678      -0.008040      -0.032053      -0.019884       0.000668       0.019216              2.199146       1.924127      -0.229666      -0.397511       2.455255       0.485242       2.218056          -0.000006
          400              H       4.812342       9.268185       8.558188       0.098135       1.707449 0.14097417E+02  0.15969136E+03                                 2.364415                            2.193445      -1.479539       2.151934                    0.991362       4.332680      13.092149       0.422492       1.279809      -0.707872      -0.029649      -0.052639      -0.004366       0.060572       0.013769      -0.007214       0.006392      -0.008941      -0.033745      -0.019730      -0.000401       0.020132              2.436119       2.364087       0.664663      -0.095137       3.132870       0.025922       1.811400          -0.000031
          401              H       7.427384       7.776842      14.593485       0.086930       1.789686 0.14589594E+02  0.16597065E+03                                 2.396697                            2.197352      -1.490837       2.136574                    0.991354       4.358117      13.011770       0.433841       1.241045      -0.716431       0.051889       0.024154      -0.010413       0.058175       0.002784       0.001014      -0.013137       0.026430      -0.061374      -0.027594       0.003857       0.023737              2.500894       2.890892       0.805413      -0.217118       2.403338      -0.307198       2.208451           0.000016
          402              H       7.605997       5.736952      15.981996       0.106415       1.910457 0.16344985E+02  0.19278824E+03                                 2.538240                            2.348409      -1.836655       1.961602                    0.992980       4.876799      15.206972       0.410408       1.265302      -0.707457       0.034929      -0.013080       0.011125       0.038922       0.008132      -0.000555      -0.009407       0.005827      -0.012993      -0.013492       0.000346       0.013146              2.601165       3.394593      -0.250494       0.589500       2.235913      -0.256863       2.172988           0.000012
          403              H       3.350626       5.212675      15.648417       0.118777       1.275555 0.10284142E+02  0.10931320E+03                                 2.041118                            1.944484      -1.722745       2.048556                    0.989168       4.440573      13.660027       0.417955       1.378708      -0.684333      -0.042290      -0.022310       0.007438       0.048389       0.004423      -0.003982      -0.014397       0.017598      -0.033787      -0.022177       0.004279       0.017898              2.086409       2.401339       0.498187      -0.139010       2.111678      -0.170650       1.746209          -0.000001
          404              H       3.246929       7.265744      14.269025       0.081155       1.551477 0.12749386E+02  0.14241847E+03                                 2.274086                            2.122825      -1.717666       2.016803                    0.991161       4.853713      15.105352       0.413675       1.325471      -0.693907      -0.053675       0.005885      -0.017533       0.056772       0.002201       0.001082      -0.007013       0.020674      -0.030497      -0.015292      -0.000364       0.015656              2.357758       2.817999      -0.371863       0.500741       2.051856      -0.249959       2.203420           0.000346
          405              H       1.595904       8.470459       9.616803       0.094271       1.507753 0.11750138E+02  0.12854077E+03                                 2.242043                            2.045213      -1.715109       2.037620                    0.989676       4.591595      14.117906       0.419414       1.334951      -0.693018       0.025212      -0.046964       0.021156       0.057349      -0.002102       0.007794      -0.005188      -0.005665      -0.040679      -0.017169       0.004471       0.012698              2.367013       2.285118      -0.686129       0.389929       2.906008      -0.466393       1.909915          -0.000009
          406              H      -0.415216       8.097184       8.267928       0.117110       1.690131 0.14466921E+02  0.16561789E+03                                 2.368473                            2.236933      -1.744692       2.031123                    0.990489       4.506962      13.875464       0.412490       1.297064      -0.702621      -0.012059      -0.042296      -0.006650       0.044482       0.000652       0.008235       0.002230      -0.017051      -0.005627      -0.013474       0.003218       0.010256              2.396585       2.212608       0.192391       0.189928       3.175139       0.100457       1.802007           0.000011
          407              H      -0.712841      12.374419       7.694424       0.118940       1.411640 0.11750894E+02  0.12862030E+03                                 2.150065                            2.053807      -1.706611       2.050688                    0.990912       4.475520      13.789037       0.415708       1.346107      -0.691206      -0.020759       0.041643      -0.014692       0.048795      -0.006961       0.011590      -0.000309      -0.015670      -0.051902      -0.023154       0.003410       0.019743              2.177080       2.095169      -0.354842       0.323964       2.458576      -0.337536       1.977495           0.000005
          408              H       1.351477      12.640840       9.009099       0.098416       1.623000 0.13310604E+02  0.14856558E+03                                 2.281896                            2.128020      -1.418439       2.179912                    0.992440       4.259068      12.757060       0.430131       1.275807      -0.708730       0.017887       0.056562       0.005001       0.059533       0.003900       0.007918      -0.001411      -0.020390      -0.051873      -0.020785       0.001223       0.019561              2.346566       2.155832       0.587206       0.175192       3.072540       0.233200       1.811326           0.000046
          409              H      -0.802811      14.418812      11.663353       0.087349       1.779243 0.14476810E+02  0.16445212E+03                                 2.389517                            2.190012      -1.501465       2.131082                    0.991157       4.375225      13.075226       0.433999       1.242371      -0.715875       0.012986       0.055164       0.009365       0.057441      -0.002338       0.013278       0.001876      -0.025910      -0.060219      -0.027455       0.004241       0.023214              2.494561       2.095126       0.645444       0.240163       3.210948       0.243372       2.177610           0.000015
          410              H      -2.829119      14.155465      10.267651       0.106103       1.887712 0.16101871E+02  0.18947870E+03                                 2.530236                            2.339607      -1.869821       1.946998                    0.993349       4.904395      15.346045       0.408302       1.274796      -0.705136      -0.019373       0.031404      -0.012476       0.038950       0.005990       0.009324       0.001572      -0.012425      -0.011141      -0.013869       0.001461       0.012408              2.595819       2.366309      -0.446275       0.384827       3.236256      -0.543284       2.184893           0.000011
          411              H      -2.490508       9.889212      10.694885       0.117268       1.288858 0.10399819E+02  0.11083361E+03                                 2.053015                            1.953377      -1.722457       2.046532                    0.989355       4.463987      13.742526       0.417718       1.375871      -0.684801      -0.013189      -0.046836      -0.006681       0.049114       0.000551       0.013335       0.006826      -0.019258      -0.033106      -0.022053       0.004393       0.017661              2.100125       1.935099       0.406116       0.137439       2.617148       0.156198       1.748129          -0.000001
          412              H      -0.466835      10.229102      12.078836       0.081423       1.552044 0.12731967E+02  0.14217448E+03                                 2.275073                            2.121623      -1.715109       2.018101                    0.991170       4.848574      15.086461       0.413721       1.325782      -0.693870       0.016542      -0.051215       0.018752       0.056994      -0.001860       0.007034      -0.000119      -0.020672      -0.028267      -0.014846      -0.000392       0.015238              2.360840       2.222712      -0.482263       0.359544       2.628139      -0.460583       2.231669           0.000330
          413              H       1.087399       8.878657      16.699665       0.094415       1.515210 0.11813877E+02  0.12939878E+03                                 2.248396                            2.049931      -1.713719       2.037684                    0.989646       4.596147      14.135631       0.419229       1.333881      -0.693233      -0.051267       0.014310      -0.021229       0.057304      -0.000891       0.006799      -0.006662       0.006981      -0.040633      -0.017249       0.004378       0.012871              2.374673       3.178353      -0.496218       0.542220       2.031173      -0.281618       1.914493          -0.000009
          414              H       9.976817      17.816943       0.511944       0.117608       1.697104 0.14539979E+02  0.16663704E+03                                 2.373631                            2.241610      -1.743772       2.031397                    0.990528       4.507094      13.876149       0.412392       1.295948      -0.702885      -0.038484      -0.020627       0.006952       0.044213       0.004134      -0.000354      -0.008583       0.014880      -0.005537      -0.013516       0.003326       0.010190              2.401614       3.055868       0.377946      -0.059462       2.342422      -0.208599       1.806552           0.000012
          415              H      14.219162      18.445438       1.077556       0.118734       1.412732 0.11759329E+02  0.12873736E+03                                 2.151206                            2.054522      -1.705728       2.050845                    0.990934       4.478270      13.799409       0.415637       1.346078      -0.691201       0.045216      -0.011308       0.014538       0.048824      -0.003096       0.002701      -0.011158       0.019956      -0.051906      -0.023060       0.003368       0.019693              2.178386       2.595169      -0.245551       0.400716       1.963585      -0.243876       1.976405           0.000005
          416              H       5.214063       9.535925      17.300354       0.099280       1.614128 0.13223752E+02  0.14737546E+03                                 2.274807                            2.122003      -1.416089       2.181521                    0.992485       4.251573      12.730905       0.430395       1.276935      -0.708475       0.051003       0.029707      -0.005148       0.059248       0.007836       0.003017      -0.007443       0.015584      -0.052083      -0.020851       0.001120       0.019731              2.338607       2.772963       0.720709      -0.189038       2.436076      -0.221779       1.806782           0.000046
          417              H      13.126985      12.436247       9.333734       0.082168       1.718250 0.13742467E+02  0.15474893E+03                                 2.358948                            2.148259      -1.596613       2.080175                    0.991952       4.527504      13.659777       0.431920       1.259331      -0.710422       0.033831       0.039956       0.013839       0.054153       0.013702      -0.002856       0.010906       0.007293       0.003657      -0.020011       0.004628       0.015383              2.475375       2.599883       0.801966       0.090578       2.992223       0.298520       1.834019           0.000014
          418              H      11.116953      12.167959      10.752060       0.105481       1.663009 0.13807086E+02  0.15742410E+03                                 2.382055                            2.207825      -1.878548       1.946062                    0.992801       4.934593      15.542997       0.405768       1.323910      -0.693729      -0.009296       0.027967       0.029332       0.041581       0.002893      -0.006414       0.009220      -0.003756      -0.025875      -0.015764       0.005149       0.010615              2.456248       2.065351       0.025577      -0.243452       2.641802       0.810526       2.661592           0.000004
          419              H      10.072771       8.681092       8.462429       0.117419       1.335748 0.10597367E+02  0.11385739E+03                                 2.120898                            1.982995      -1.817039       1.994456                    0.990763       4.669795      14.595421       0.409700       1.391479      -0.680558      -0.029146      -0.035945      -0.015235       0.048720       0.010062      -0.000466       0.010685       0.011308      -0.010414      -0.016902       0.001942       0.014960              2.190600       2.276956       0.618286       0.020665       2.458652       0.225735       1.836192          -0.000002
          420              H      12.098461       9.010330       7.099348       0.078708       1.672690 0.13587961E+02  0.15423131E+03                                 2.387016                            2.185977      -1.842726       1.956158                    0.991262       5.004543      15.702669       0.409185       1.318767      -0.694747       0.007552      -0.042261      -0.032775       0.054011       0.001307      -0.005194       0.007751      -0.008704      -0.037669      -0.016465       0.003476       0.012989              2.511324       2.192610      -0.339070      -0.407971       2.680680       0.771265       2.660684           0.000149
          421              H      15.384327       6.450226       4.725708       0.093850       1.509998 0.11811227E+02  0.12939449E+03                                 2.246231                            2.052320      -1.715377       2.039039                    0.989166       4.590998      14.132554       0.418079       1.337293      -0.692619      -0.029098      -0.004093       0.050297       0.058252       0.010460      -0.010516       0.002804      -0.010468       0.029723      -0.020289       0.005659       0.014630              2.368825       2.050638       0.070563      -0.733685       1.849878       0.033302       3.205959          -0.000020
          422              H      15.463207       4.393424       3.391917       0.118358       1.671522 0.14279776E+02  0.16284736E+03                                 2.351452                            2.223768      -1.712515       2.050733                    0.990081       4.429162      13.583325       0.413578       1.298641      -0.702825      -0.023063      -0.035608       0.016940       0.045682       0.001470      -0.008786      -0.003968      -0.011527      -0.005003      -0.012345       0.002158       0.010187              2.377967       2.081189       0.516339      -0.327560       2.679447      -0.274010       2.373266           0.000005
          423              H      17.820040       6.501841       0.443545       0.117407       1.402288 0.11670459E+02  0.12757163E+03                                 2.142304                            2.048013      -1.720827       2.043373                    0.990469       4.495347      13.859052       0.415749       1.347748      -0.690720       0.023398       0.005930      -0.042242       0.048652       0.009461      -0.013240      -0.001328      -0.018397       0.043178      -0.024068       0.003543       0.020525              2.169556       2.007206      -0.002620      -0.493601       1.909252       0.078081       2.592210           0.000002
          424              H      17.740204       8.498352       1.882391       0.094697       1.665623 0.13767227E+02  0.15498329E+03                                 2.319273                            2.162150      -1.451567       2.160605                    0.991847       4.335476      13.047101       0.427279       1.273376      -0.708977       0.030779       0.046461      -0.021555       0.059754       0.014913      -0.012473      -0.003032      -0.014496       0.009208      -0.021693       0.001160       0.020533              2.385661       2.122657       0.653173      -0.184861       3.043142      -0.279683       1.991183           0.000044
          425              H       7.354184      -0.990128      17.002377       0.081484       1.715747 0.13709684E+02  0.15433772E+03                                 2.358091                            2.146412      -1.600160       2.077046                    0.992034       4.546739      13.730497       0.431749       1.260173      -0.710073       0.032242       0.041286      -0.013165       0.054013       0.010525      -0.010681       0.000849      -0.017317       0.002028      -0.019148       0.004484       0.014664              2.475959       2.654114       0.823041      -0.267315       2.942280      -0.143312       1.831484           0.000014
          426              H       7.527938      -3.010580      15.583875       0.106457       1.646836 0.13655480E+02  0.15534844E+03                                 2.371355                            2.199261      -1.887546       1.943091                    0.992789       4.931863      15.543883       0.405348       1.328243      -0.692796       0.029682      -0.003198      -0.028746       0.041444       0.003186      -0.010380       0.004575       0.002372      -0.026476      -0.015857       0.004757       0.011101              2.445596       2.607857       0.141163      -0.837848       2.097587       0.066161       2.631344           0.000004
          427              H      13.121667       6.224767       0.289383       0.117687       1.338844 0.10622785E+02  0.11422047E+03                                 2.125311                            1.986162      -1.722752       2.024164                    0.990090       4.680497      14.643687       0.409052       1.392586      -0.680294      -0.028881      -0.035415       0.015022       0.048104       0.006854      -0.010400      -0.001624      -0.018618      -0.011158      -0.016820       0.001881       0.014939              2.195830       2.207687       0.604432      -0.214517       2.544317      -0.061174       1.835485          -0.000002
          428              H      13.004135       8.273772       1.652112       0.079439       1.667327 0.13510520E+02  0.15312774E+03                                 2.382176                            2.179891      -1.837341       1.958969                    0.991280       4.990078      15.643939       0.409728       1.318951      -0.694748      -0.043467      -0.001669       0.032148       0.054090       0.002867      -0.008968       0.003748       0.007335      -0.038754      -0.017012       0.003583       0.013430              2.508201       2.820226      -0.212776      -0.842072       2.070125       0.235487       2.634252           0.000139
          429              H       9.809186      10.933921       4.037503       0.094392       1.507686 0.11785269E+02  0.12903104E+03                                 2.243860                            2.050076      -1.710925       2.041412                    0.989197       4.580977      14.094506       0.418331       1.337309      -0.692661       0.002255      -0.029113      -0.050324       0.058182       0.011613      -0.004918       0.009608       0.001103       0.030485      -0.020267       0.005545       0.014722              2.366369       1.826449       0.024508      -0.186831       2.060393       0.701594       3.212265          -0.000021
          430              H       7.784248      10.566686       5.371821       0.118580       1.677941 0.14349273E+02  0.16381204E+03                                 2.356343                            2.228390      -1.711750       2.051200                    0.989979       4.428725      13.581918       0.413434       1.297728      -0.703062      -0.029900      -0.029944      -0.017121       0.045649       0.003737       0.002188       0.009375       0.009691      -0.004748      -0.012384       0.002071       0.010313              2.382395       2.445314       0.594027       0.201485       2.320814       0.377975       2.381056           0.000005
          431              H       9.352160      13.294593       8.337556       0.117169       1.402405 0.11675879E+02  0.12764419E+03                                 2.142953                            2.048991      -1.723332       2.043054                    0.990380       4.490346      13.843825       0.415502       1.348409      -0.690643       0.000680       0.023846       0.042842       0.049036       0.012434      -0.001404       0.013285       0.008658       0.042796      -0.023980       0.003438       0.020542              2.169682       1.915123      -0.020196      -0.180209       1.993715       0.460906       2.600209           0.000002
          432              H      11.317839      13.648540       6.898183       0.094814       1.657334 0.13680635E+02  0.15373498E+03                                 2.309712                            2.153896      -1.440428       2.165393                    0.992090       4.324488      12.993976       0.428613       1.271671      -0.709357       0.038854       0.039682       0.021755       0.059645       0.016367       0.000491       0.012841       0.000591       0.008925      -0.021397       0.000882       0.020515              2.375516       2.719901       0.779605       0.236568       2.421554       0.240496       1.985094           0.000045
          433              H      15.368358       1.542191       8.381051       0.081439       1.671082 0.13307312E+02  0.14900113E+03                                 2.332362                            2.125574      -1.620312       2.067510                    0.991683       4.581071      13.889413       0.429649       1.273191      -0.706803       0.030099       0.043138      -0.008892       0.053347       0.011324       0.004707      -0.008719       0.002709      -0.009017      -0.016755       0.003430       0.013325              2.448552       2.457230       0.783631      -0.043078       3.082005      -0.244574       1.806421           0.000001
          434              H      13.358078       1.278075       6.963426       0.107372       1.592245 0.13125369E+02  0.14794106E+03                                 2.326427                            2.162284      -1.843525       1.965713                    0.992060       4.879130      15.338456       0.406802       1.335812      -0.691373      -0.011988       0.031537      -0.026889       0.043143       0.000995       0.008195      -0.008086      -0.010257      -0.029855      -0.016745       0.003493       0.013252              2.401415       2.049513      -0.021060       0.256975       2.669111      -0.772532       2.485620          -0.000003
          435              H      12.557790      -2.453798       8.948767       0.116066       1.367397 0.10890418E+02  0.11781587E+03                                 2.151584                            2.007685      -1.845229       1.977735                    0.991110       4.741642      14.875027       0.407914       1.387963      -0.680935      -0.026659      -0.036473       0.013759       0.047226       0.009493       0.001371      -0.009786       0.008749      -0.012769      -0.015737       0.001974       0.013764              2.222423       2.255444       0.612643       0.022034       2.579148      -0.205658       1.832675          -0.000007
          436              H      14.588770      -2.131698      10.300097       0.082637       1.623103 0.12930295E+02  0.14506125E+03                                 2.350683                            2.140365      -1.800488       1.980600                    0.990312       4.915877      15.370534       0.410927       1.328613      -0.692959       0.010956      -0.045314       0.029993       0.055434      -0.000068       0.006766      -0.009187      -0.010493      -0.047699      -0.020385       0.004221       0.016164              2.486535       2.210720      -0.426021       0.429493       2.772326      -0.763163       2.476560           0.000066
          437              H      -4.837192      -4.525535      12.894370       0.092976       1.504877 0.11818215E+02  0.12959941E+03                                 2.245095                            2.055620      -1.738879       2.025867                    0.989367       4.642886      14.338799       0.416572       1.340803      -0.691582      -0.031593      -0.003134      -0.048303       0.057802       0.010415       0.010439      -0.004093      -0.006942       0.028345      -0.019780       0.005445       0.014335              2.363331       2.129052       0.054353       0.778797       1.857917      -0.050186       3.103024          -0.000027
          438              H      -4.744135      -6.591013      14.216060       0.117254       1.652043 0.14076449E+02  0.16036355E+03                                 2.346699                            2.216505      -1.775745       2.017733                    0.990256       4.542040      14.039086       0.410788       1.308807      -0.699665      -0.025664      -0.033731      -0.014711       0.044865       0.001609       0.008193       0.002597      -0.007806      -0.006135      -0.010692       0.002332       0.008360              2.378373       2.155560       0.553020       0.345936       2.629331       0.245598       2.350229           0.000003
          439              H      -2.123542      -4.584947      17.005534       0.117321       1.423977 0.11855483E+02  0.13010621E+03                                 2.163416                            2.063180      -1.733636       2.036129                    0.990546       4.524483      13.976911       0.414516       1.346438      -0.690880       0.025035       0.004716       0.040561       0.047898       0.009158       0.013945       0.000496      -0.016605       0.037007      -0.023133       0.003803       0.019330              2.192752       2.103248      -0.009716       0.546245       1.919468      -0.089967       2.555540          -0.000004
          440              H      -2.223752      -2.577673      15.576159       0.094560       1.686753 0.13949080E+02  0.15737232E+03                                 2.331239                            2.170944      -1.436264       2.167496                    0.992335       4.314800      12.952120       0.428490       1.267019      -0.710651       0.033330       0.044946       0.019416       0.059228       0.015813       0.013084       0.001376      -0.011785       0.005809      -0.022294       0.001770       0.020523              2.397774       2.205163       0.707137       0.178147       3.003694       0.233146       1.984463           0.000018
          441              H       5.049043       9.835729       0.363921       0.081364       1.666534 0.13264045E+02  0.14838610E+03                                 2.326693                            2.120876      -1.619441       2.067078                    0.991724       4.583758      13.888481       0.430530       1.271703      -0.707056       0.035848       0.038408       0.008170       0.053170       0.009400       0.009139      -0.002961      -0.011088      -0.010352      -0.016199       0.003250       0.012949              2.442586       2.727496       0.845830       0.221176       2.798060       0.084991       1.802202           0.000001
          442              H       5.226281       7.816815       1.783825       0.107708       1.584426 0.13055127E+02  0.14695867E+03                                 2.319260                            2.156865      -1.837513       1.968261                    0.992079       4.872002      15.308363       0.407189       1.336276      -0.691282       0.033840      -0.005097       0.026676       0.043391       0.002992       0.009587      -0.006566       0.009374      -0.030584      -0.017031       0.003381       0.013650              2.393907       2.653119       0.108324       0.803367       2.063882      -0.085755       2.464718          -0.000003
          443              H      -7.098447      -4.729359      17.379627       0.115777       1.365044 0.10858487E+02  0.11737326E+03                                 2.148445                            2.004175      -1.837452       1.980828                    0.991091       4.736894      14.849451       0.408482       1.387181      -0.681095      -0.029939      -0.033715      -0.013458       0.047055       0.006775       0.009755       0.000607      -0.015262      -0.013727      -0.015546       0.001934       0.013612              2.219469       2.314046       0.626093       0.200120       2.519546       0.015014       1.824814          -0.000007
          444              H      -7.222843      -2.678816      16.026017       0.083115       1.612879 0.12816996E+02  0.14347380E+03                                 2.341684                            2.131649      -1.792222       1.985025                    0.990187       4.896250      15.292189       0.411569       1.329464      -0.692850      -0.047188       0.001214      -0.029914       0.055884       0.002120       0.010645      -0.004759       0.009845      -0.048385      -0.020731       0.004244       0.016487              2.477969       2.930372      -0.273651       0.832227       2.052444      -0.256117       2.451090           0.000059
          445              H      12.271861      -0.193500      13.422098       0.093365       1.506435 0.11826667E+02  0.12972682E+03                                 2.247630                            2.057108      -1.744059       2.024190                    0.989395       4.642449      14.343539       0.416156       1.341785      -0.691394       0.003681      -0.031018       0.048504       0.057692       0.010758       0.006068      -0.009292      -0.002146       0.028562      -0.019575       0.005243       0.014332              2.366580       1.847240      -0.003234       0.212151       2.132623      -0.746886       3.119876          -0.000027
          446              H      10.235210      -0.545910      12.100233       0.117122       1.655833 0.14115235E+02  0.16087709E+03                                 2.348885                            2.218649      -1.770078       2.020454                    0.990250       4.534001      14.006271       0.410941       1.307736      -0.699978      -0.027987      -0.031908       0.015099       0.045049       0.002993      -0.000850      -0.008696       0.006076      -0.006058      -0.010878       0.002467       0.008411              2.380235       2.385400       0.601085      -0.169737       2.398390      -0.389398       2.356915           0.000004
          447              H      11.652919       2.414264       9.289011       0.117123       1.420261 0.11817203E+02  0.12954774E+03                                 2.158037                            2.058714      -1.721805       2.041630                    0.990566       4.509768      13.912247       0.415415       1.344957      -0.691249      -0.000443       0.025468      -0.041165       0.048409       0.011880       0.002438      -0.013707       0.007866       0.037281      -0.023288       0.003930       0.019358              2.186663       1.927765      -0.043070       0.201532       2.075950      -0.507760       2.556275          -0.000004
          448              H      13.633179       2.748554      10.719088       0.094463       1.685907 0.13938289E+02  0.15722002E+03                                 2.330469                            2.170073      -1.432888       2.168824                    0.992310       4.314320      12.949387       0.428585       1.266982      -0.710656       0.036662       0.042102      -0.019756       0.059220       0.016750       0.001384      -0.012944      -0.001923       0.006549      -0.022218       0.001925       0.020292              2.397322       2.678027       0.808614      -0.196032       2.528387      -0.227112       1.985553           0.000019
          449              H       2.005011       3.219238       6.448149       0.081677       1.683744 0.13410223E+02  0.15031899E+03                                 2.338263                            2.129618      -1.609432       2.073264                    0.991765       4.559577      13.794695       0.430853       1.268232      -0.708076       0.024819       0.047381       0.002819       0.053562       0.005563      -0.010191       0.003287      -0.011716      -0.031692      -0.018059       0.004667       0.013392              2.454590       2.290157       0.827855      -0.025243       3.130053       0.157249       1.943559           0.000006
          450              H      -0.035751       2.962261       7.822104       0.110861       1.548436 0.12638822E+02  0.14115281E+03                                 2.289459                            2.126564      -1.820967       1.980091                    0.991836       4.795497      15.018444       0.408735       1.341781      -0.690433      -0.012945       0.031424       0.027917       0.043982       0.007108      -0.007284       0.010197      -0.006760       0.006087      -0.016534       0.004138       0.012395              2.363579       2.001847      -0.161033      -0.346090       2.821424       0.646705       2.267467          -0.000005
          451              H      -0.531186      -0.989689       6.200157       0.116165       1.358928 0.10801320E+02  0.11662284E+03                                 2.144059                            2.000534      -1.840962       1.980398                    0.990984       4.728159      14.822581       0.408275       1.389460      -0.680690      -0.017648      -0.043960      -0.001462       0.047393       0.005448      -0.009787      -0.000843      -0.016293      -0.018634      -0.015805       0.002061       0.013744              2.215607       2.140245       0.557157      -0.100591       2.733246       0.094297       1.773331          -0.000010
          452              H       1.499156      -0.650458       4.844969       0.080474       1.641641 0.13157248E+02  0.14819130E+03                                 2.362510                            2.154491      -1.831777       1.963392                    0.990972       4.953956      15.499842       0.411048       1.322987      -0.693974       0.006599      -0.041439      -0.035541       0.054990       0.010920      -0.005212       0.010231      -0.010459       0.018008      -0.019170       0.004124       0.015047              2.494025       2.062081      -0.266257      -0.417749       2.622855       0.775954       2.797139           0.000084
          453              H      -1.353710      19.780290       0.896736       0.094354       1.512649 0.11871237E+02  0.13023659E+03                                 2.249389                            2.058030      -1.720344       2.036252                    0.989415       4.602823      14.186061       0.417283       1.337946      -0.692429      -0.051964       0.013511       0.021227       0.057736      -0.000787      -0.006012       0.007318       0.007775      -0.046122      -0.018831       0.005326       0.013506              2.366995       3.127506      -0.457726      -0.575875       2.024181       0.289902       1.949299          -0.000030
          454              H     -10.111510       6.753548      17.079020       0.119657       1.673650 0.14304174E+02  0.16339036E+03                                 2.360107                            2.230101      -1.749453       2.032761                    0.990281       4.482881      13.813037       0.411268       1.303820      -0.701287      -0.038506      -0.022828      -0.001844       0.044802       0.003347      -0.001246       0.006043       0.013473      -0.006788      -0.010831       0.002174       0.008657              2.389498       3.013524       0.408153       0.003514       2.339583       0.171006       1.815387          -0.000002
          455              H      -5.902939       7.447824      16.380643       0.122410       1.334218 0.10844168E+02  0.11629422E+03                                 2.074797                            1.976433      -1.583443       2.113712                    0.990370       4.311675      13.133543       0.422810       1.350825      -0.690853       0.045349      -0.011849      -0.016519       0.049697      -0.001328      -0.006811       0.013127       0.024921      -0.050559      -0.025614       0.002974       0.022640              2.106986       2.509281      -0.243607      -0.402519       1.873923       0.238290       1.937755          -0.000006
          456              H       2.743945      20.498067       0.174507       0.094188       1.693872 0.13999502E+02  0.15791820E+03                                 2.329818                            2.168958      -1.398541       2.183305                    0.993184       4.291237      12.836457       0.430889       1.260147      -0.712363       0.050761       0.030906       0.003693       0.059544       0.008502      -0.005444       0.007995       0.016675      -0.055587      -0.023022       0.001747       0.021275              2.396137       2.828687       0.740825       0.181404       2.526678       0.201035       1.833046           0.000033
          457              H       4.701369      19.116653       2.331197       0.080807       1.697095 0.13535529E+02  0.15199075E+03                                 2.346091                            2.136283      -1.588815       2.081160                    0.991848       4.556469      13.771945       0.431410       1.264368      -0.709017       0.041488       0.034491      -0.002370       0.054005       0.007721      -0.005441       0.009381       0.006806      -0.033792      -0.018668       0.004581       0.014087              2.462421       2.754654       0.931538      -0.157414       2.682244      -0.005641       1.950366           0.000006
          458              H       4.891685      17.068087       0.958646       0.110932       1.557305 0.12722559E+02  0.14230916E+03                                 2.296956                            2.132581      -1.822991       1.978754                    0.991810       4.804703      15.054280       0.408489       1.340503      -0.690664       0.033543      -0.005904      -0.027565       0.043815       0.007936      -0.011315       0.005153      -0.000050       0.005393      -0.016564       0.004513       0.012051              2.371651       2.866369       0.023962      -0.708447       1.979632       0.199933       2.268951          -0.000005
          459              H       1.127165      15.742790       2.560599       0.116060       1.358410 0.10793024E+02  0.11650839E+03                                 2.143467                            1.999731      -1.837761       1.981724                    0.990972       4.725750      14.812412       0.408376       1.389413      -0.680710      -0.039416      -0.026674       0.001417       0.047614       0.008258      -0.001176       0.009903       0.010030      -0.018924      -0.015873       0.002132       0.013740              2.215254       2.473351       0.630460      -0.110945       2.400513       0.080681       1.771897          -0.000010
          460              H       1.019229      17.799263       3.914910       0.080201       1.643690 0.13186515E+02  0.14859804E+03                                 2.363917                            2.156463      -1.831942       1.962998                    0.991016       4.958686      15.516821       0.410996       1.322468      -0.694067      -0.042113      -0.002497       0.035399       0.055071       0.011907      -0.010941       0.002884       0.000220       0.017554      -0.018871       0.004106       0.014765              2.494802       2.716247      -0.127183      -0.845845       1.978783       0.242327       2.789374           0.000086
          461              H       3.947369      -2.540555       7.860688       0.094095       1.510210 0.11855805E+02  0.13006295E+03                                 2.248776                            2.057952      -1.728352       2.032298                    0.989364       4.615498      14.238450       0.416786       1.339586      -0.692015       0.024164      -0.047642      -0.021704       0.057660      -0.002375      -0.008753       0.004584      -0.006446      -0.046459      -0.019179       0.005387       0.013792              2.366403       2.264569      -0.643947      -0.407757       2.881424       0.501229       1.953215          -0.000030
          462              H       1.939335      -2.923714       9.219033       0.119169       1.670629 0.14269151E+02  0.16293449E+03                                 2.358309                            2.227883      -1.752420       2.030293                    0.990178       4.498007      13.869513       0.411219       1.304421      -0.701017      -0.014079      -0.042404       0.001720       0.044714       0.000528      -0.006100       0.000109      -0.015228      -0.006249      -0.010840       0.002166       0.008675              2.388609       2.198388       0.226122      -0.164581       3.154472      -0.035526       1.812966          -0.000002
          463              H       1.717540       1.332546       9.935475       0.122526       1.336439 0.10864141E+02  0.11656312E+03                                 2.077111                            1.978232      -1.584917       2.112983                    0.990393       4.314332      13.145123       0.422620       1.350798      -0.690850      -0.021418       0.041719       0.016528       0.049723      -0.006340      -0.014255       0.003920      -0.021676      -0.049990      -0.025500       0.002913       0.022587              2.109566       2.006286      -0.353978      -0.321102       2.379378       0.345305       1.943033          -0.000006
          464              H       3.772999       1.612585       8.600806       0.094910       1.696830 0.14031849E+02  0.15836972E+03                                 2.333086                            2.172031      -1.404983       2.181522                    0.993162       4.285717      12.822203       0.430428       1.260807      -0.712291       0.018964       0.056036      -0.003665       0.059272       0.004158      -0.008977       0.003728      -0.022111      -0.055792      -0.023081       0.001853       0.021228              2.399262       2.230654       0.609787      -0.155359       3.132979      -0.217527       1.834154           0.000032
          465              H       1.437861       3.348824       3.321413       0.100158       1.877778 0.15717082E+02  0.18050217E+03                                 2.427170                            2.252751      -1.232513       2.264608                    0.995354       4.026541      11.724556       0.440464       1.210837      -0.727460      -0.056282      -0.023154       0.012634       0.062156       0.005491      -0.002710      -0.011844       0.023889      -0.054717      -0.024664       0.001669       0.022996              2.502636       2.854242       0.660290      -0.423616       2.338807      -0.381994       2.314858          -0.000025
          466              H       1.350934       5.419134       2.000424       0.115301       1.992492 0.17535711E+02  0.20990786E+03                                 2.607662                            2.436503      -1.771979       2.005235                    0.992761       4.688174      14.591956       0.403050       1.269527      -0.708865      -0.037694       0.018180      -0.005270       0.042179       0.001762      -0.003033      -0.007308      -0.000125      -0.025221      -0.012005       0.002740       0.009265              2.643841       3.233775      -0.485470       0.411093       2.391426      -0.303735       2.306321          -0.000002
          467              H       5.665768       5.483598       1.952895       0.122396       1.247032 0.10166414E+02  0.10768749E+03                                 2.007181                            1.932739      -1.656676       2.082766                    0.988778       4.367353      13.385590       0.419661       1.377875      -0.684842       0.045065       0.019810      -0.010137       0.050260       0.003031      -0.004265      -0.015007       0.023526      -0.029448      -0.023448       0.004592       0.018856              2.032283       2.346446       0.322217      -0.187442       1.953699      -0.171103       1.796705          -0.000015
          468              H       5.663323       3.437009       3.330357       0.106761       1.320940 0.10428677E+02  0.11061816E+03                                 2.054809                            1.932701      -1.520349       2.142275                    0.989637       4.268788      12.881010       0.429910       1.343171      -0.692669       0.054534      -0.022358       0.015858       0.061035      -0.002701       0.001860      -0.010399       0.015481      -0.041055      -0.019502       0.003917       0.015585              2.127803       2.494403      -0.433680       0.330906       1.938325      -0.213014       1.950680           0.000117
          469              H       7.389502       2.216919       7.568324       0.089934       1.538887 0.11785819E+02  0.12871272E+03                                 2.253137                            2.032348      -1.633812       2.067347                    0.991749       4.550529      13.868206       0.426753       1.314219      -0.697444      -0.019136       0.040636      -0.030092       0.054065       0.005422       0.011272      -0.005152      -0.003017      -0.012352      -0.016098       0.006145       0.009953              2.405255       2.200769      -0.647834       0.473497       2.877190      -0.675186       2.137806          -0.000038
          470              H       9.362443       2.683541       8.954379       0.121002       1.718906 0.14787776E+02  0.17038757E+03                                 2.401594                            2.266309      -1.749655       2.026479                    0.991375       4.559601      14.127703       0.408135       1.302467      -0.701209       0.013524       0.042177       0.000319       0.044293       0.000576       0.007643      -0.005601      -0.008567      -0.011023      -0.011900       0.002431       0.009469              2.431387       2.231698       0.344447       0.156184       3.195298      -0.057101       1.867165          -0.000006
          471              H       9.343019      -1.459385      10.188202       0.120414       1.345853 0.10954105E+02  0.11832659E+03                                 2.110918                            2.002532      -1.771135       2.018164                    0.990999       4.578180      14.213188       0.413036       1.372819      -0.684832       0.022355      -0.037383       0.020563       0.048167      -0.007613       0.013506      -0.006131      -0.008374      -0.037231      -0.020573       0.000613       0.019960              2.153711       1.920513      -0.271843       0.386998       2.434377      -0.437092       2.106244          -0.000012
          472              H       7.313317      -1.796420       8.853359       0.099807       1.650802 0.13538988E+02  0.15206129E+03                                 2.323839                            2.158212      -1.494296       2.147279                    0.991224       4.322940      13.073641       0.422708       1.290130      -0.705349      -0.026585      -0.054068       0.000526       0.060253       0.012488       0.007960      -0.004396      -0.010305      -0.035285      -0.018997      -0.000414       0.019411              2.392258       2.236028       0.606046       0.132644       3.146957       0.041572       1.793788          -0.000050
          473              H       9.772359      -3.372215       5.480909       0.100666       1.874156 0.15679247E+02  0.17992852E+03                                 2.422305                            2.248716      -1.211612       2.273242                    0.995484       4.020849      11.696943       0.441323       1.209414      -0.727798      -0.011038      -0.059735      -0.011799       0.061882       0.000567       0.011267       0.004687      -0.026766      -0.054699      -0.024815       0.001646       0.023169              2.496667       2.090001       0.502429       0.277542       3.107340       0.474856       2.292659          -0.000025
          474              H      11.812511      -3.013765       6.802599       0.115274       1.976372 0.17351341E+02  0.20726306E+03                                 2.597009                            2.425897      -1.780350       2.001411                    0.992686       4.697614      14.631331       0.403157       1.271871      -0.708161       0.025684      -0.032770       0.005770       0.042034       0.001895       0.006712       0.004055      -0.001627      -0.025026      -0.011915       0.002572       0.009343              2.634268       2.612123      -0.603444       0.390904       2.985382      -0.351408       2.305299          -0.000002
          475              H      10.988383       1.222397       6.790323       0.122588       1.256499 0.10259524E+02  0.10893831E+03                                 2.018037                            1.942022      -1.729964       2.050573                    0.989005       4.384769      13.462010       0.418447       1.378517      -0.684658       0.009840       0.048105       0.009483       0.050008      -0.001882       0.013872       0.007161      -0.023541      -0.029177      -0.023352       0.004766       0.018586              2.043756       1.849440       0.219377       0.127887       2.482611       0.210709       1.799216          -0.000015
          476              H       8.991961       0.780595       5.410581       0.106766       1.319729 0.10409452E+02  0.11034989E+03                                 2.052551                            1.930129      -1.512747       2.145424                    0.989727       4.264620      12.859575       0.430513       1.342073      -0.692895      -0.032789       0.048694      -0.016613       0.061009      -0.005487       0.010771      -0.000006      -0.011924      -0.040937      -0.019588       0.004002       0.015586              2.125784       2.129905      -0.502437       0.285333       2.287649      -0.289699       1.959799           0.000116
          477              H       7.420466       2.174528       1.160162       0.090626       1.548013 0.11853990E+02  0.12962393E+03                                 2.260725                            2.037203      -1.644752       2.062670                    0.992079       4.551495      13.873062       0.426629       1.312911      -0.697726       0.043461      -0.010362       0.028552       0.053023       0.004990       0.007132      -0.010280      -0.001254      -0.012619      -0.015937       0.005824       0.010113              2.415035       3.149696      -0.462875       0.754093       1.973396      -0.320374       2.122014          -0.000040
          478              H      -1.369676      -6.776826      17.315437       0.120818       1.738959 0.14995203E+02  0.17328240E+03                                 2.416504                            2.279551      -1.748520       2.027392                    0.991393       4.554774      14.107295       0.407874       1.299504      -0.702004       0.038867       0.021922      -0.000893       0.044632       0.001973       0.006559      -0.006507       0.007813      -0.011922      -0.011817       0.002497       0.009320              2.446331       3.041236       0.512594       0.074777       2.423039      -0.149510       1.874719          -0.000005
          479              H      -5.439306      -7.644288      16.145804       0.120685       1.339192 0.10896716E+02  0.11757164E+03                                 2.105328                            1.998369      -1.770577       2.018668                    0.990766       4.575143      14.203279       0.413059       1.374317      -0.684532      -0.041825       0.014104      -0.020063       0.048485      -0.005543       0.008625      -0.011886       0.013882      -0.037611      -0.020528       0.000444       0.020084              2.147609       2.528618      -0.148833       0.499105       1.827616      -0.282691       2.086592          -0.000012
          480              H      -5.332817      -9.700321      17.478719       0.099404       1.643884 0.13476582E+02  0.15118158E+03                                 2.316012                            2.152134      -1.489550       2.148480                    0.991433       4.325053      13.071146       0.423640       1.288814      -0.705548      -0.047353      -0.037746       0.000213       0.060557       0.013520       0.005531      -0.007028      -0.000404      -0.034952      -0.018784      -0.000608       0.019392              2.383335       2.850477       0.730650      -0.026415       2.507889      -0.147132       1.791637          -0.000052
          481              H      -4.822278      -0.720413       7.780362       0.100136       1.872523 0.15672771E+02  0.17973631E+03                                 2.417315                            2.245801      -1.210598       2.274160                    0.995582       4.005051      11.626167       0.442576       1.206780      -0.728597      -0.043525      -0.034261      -0.028304       0.062204       0.017313       0.003894       0.013675       0.014774       0.017467      -0.024823       0.001468       0.023355              2.489613       3.169441       0.556708       0.298573       2.309103       0.242875       1.990297          -0.000024
          482              H      -2.822893      -0.339341       6.392027       0.114021       1.997267 0.17555077E+02  0.21023644E+03                                 2.610725                            2.436376      -1.780448       1.999527                    0.992581       4.717905      14.696723       0.403352       1.267994      -0.708948      -0.001244      -0.011352      -0.040654       0.042228       0.008819      -0.001863       0.001903       0.011824       0.005977      -0.012079       0.002382       0.009697              2.648387       2.245234      -0.030134      -0.192476       2.322258       0.580185       3.377668          -0.000008
          483              H      -1.051894       1.821900       9.656966       0.121407       1.202531 0.96263723E+01  0.10105951E+03                                 1.987462                            1.900822      -1.684662       2.052569                    0.988623       4.508669      13.970144       0.414515       1.407510      -0.678011       0.035547       0.027957       0.019387       0.049204       0.010859       0.002707       0.010272       0.020016      -0.004136      -0.018461       0.000471       0.017990              2.022328       2.267362       0.386250       0.206320       1.923880       0.204747       1.875742          -0.000018
          484              H      -3.112726       1.459826      10.972868       0.097213       1.473586 0.11965800E+02  0.13130953E+03                                 2.195223                            2.057360      -1.688552       2.052106                    0.989126       4.540866      13.918891       0.420767       1.326508      -0.695107      -0.003119       0.019844       0.053508       0.057154       0.005773      -0.005156       0.004720       0.012735       0.031132      -0.015338       0.002468       0.012870              2.275327       1.940547      -0.115348      -0.203658       1.979217       0.435420       2.906217           0.000118
          485              H      -6.356867       4.212772      13.137100       0.089597       1.561043 0.11998664E+02  0.13186325E+03                                 2.289265                            2.061141      -1.688102       2.043945                    0.991033       4.623856      14.219827       0.419760       1.327742      -0.694404       0.034200      -0.002991      -0.041912       0.054178       0.004792      -0.012370       0.007185      -0.013585      -0.001955      -0.018888       0.006898       0.011990              2.447236       2.324212      -0.004001      -0.928627       1.843961       0.109347       3.173535          -0.000049
          486              H      -6.452392       6.330634      14.383902       0.127531       1.688349 0.14409073E+02  0.16456080E+03                                 2.369823                            2.237596      -1.617632       2.100504                    0.990426       4.325587      13.240660       0.411583       1.303043      -0.702793       0.029042       0.034110      -0.017529       0.048106       0.006372      -0.010743       0.000113      -0.001135      -0.000016      -0.012756       0.000520       0.012236              2.400625       2.318503       0.589560      -0.362009       2.642584      -0.210376       2.240787          -0.000015
          487              H      -9.397360       4.544426      16.990626       0.119510       1.352011 0.11013000E+02  0.11912047E+03                                 2.116550                            2.007088      -1.771659       2.016456                    0.990811       4.595253      14.274907       0.412826       1.371698      -0.684982      -0.025541       0.001193       0.041046       0.048358       0.005197      -0.014912       0.004899      -0.010097       0.038967      -0.020964       0.000694       0.020270              2.160371       2.151069      -0.036989      -0.645892       1.924715       0.108479       2.405329          -0.000016
          488              H      -9.314419       2.514530      15.611761       0.098917       1.647945 0.13485852E+02  0.15133614E+03                                 2.320777                            2.153310      -1.488387       2.148328                    0.991265       4.335728      13.112550       0.423327       1.289336      -0.705362      -0.037391      -0.045659       0.012744       0.060376       0.014566      -0.008609       0.003723      -0.010089      -0.022004      -0.019014      -0.000229       0.019243              2.392933       2.298623       0.752203      -0.259922       2.875976      -0.205801       2.004200          -0.000051
          489              H       2.308328      11.608649       0.979868       0.099819       1.874951 0.15697671E+02  0.18005350E+03                                 2.417445                            2.246100      -1.203218       2.277078                    0.995664       4.004336      11.616716       0.443083       1.205187      -0.728999      -0.024483      -0.050106       0.028360       0.062565       0.012587      -0.012638      -0.006494      -0.027719       0.016799      -0.024758       0.001599       0.023159              2.489546       2.121419       0.333317      -0.174454       3.359158      -0.339673       1.988060          -0.000025
          490              H       2.248550      13.641621       2.370308       0.113104       1.995718 0.17532505E+02  0.20990011E+03                                 2.608498                            2.433958      -1.778053       1.999854                    0.992633       4.725600      14.718729       0.403761       1.267108      -0.709067      -0.011392      -0.003518       0.040987       0.042686       0.005595      -0.002395       0.001408      -0.018014       0.005640      -0.012062       0.002335       0.009728              2.646701       2.339600      -0.009805      -0.615117       2.233322       0.062827       3.367181          -0.000008
          491              H      -4.811409       4.851810      16.658275       0.121065       1.207596 0.96699684E+01  0.10161266E+03                                 1.991233                            1.903646      -1.680305       2.053694                    0.988714       4.513749      13.983790       0.414768       1.405330      -0.678402       0.019834       0.040938      -0.019496       0.049491       0.005658      -0.009570      -0.004717      -0.027471      -0.004468      -0.018623       0.000591       0.018032              2.026680       1.784765       0.284916      -0.159060       2.417845      -0.243719       1.877429          -0.000018
          492              H      -4.720220       2.762721      15.340268       0.097211       1.473656 0.11966113E+02  0.13134266E+03                                 2.197255                            2.058895      -1.697871       2.048525                    0.989087       4.544989      13.943099       0.420055       1.328455      -0.694700       0.020557       0.001291      -0.053221       0.057068       0.002673      -0.005728       0.004124      -0.015896       0.030124      -0.015033       0.002393       0.012641              2.277648       2.035534      -0.096986      -0.477951       1.895789       0.105450       2.901622           0.000117
          493              H      -1.340765       0.179665      13.179719       0.089985       1.558592 0.11971239E+02  0.13149485E+03                                 2.288009                            2.059708      -1.691530       2.043347                    0.991091       4.615788      14.194309       0.419598       1.328934      -0.694205      -0.010253       0.032278       0.042127       0.054053       0.007177      -0.009556       0.010541       0.008382      -0.001579      -0.018811       0.006896       0.011915              2.446410       1.865169      -0.101302      -0.305155       2.292916       0.881082       3.181145          -0.000050
          494              H       0.746940       0.546351      11.932216       0.127501       1.696680 0.14495168E+02  0.16573954E+03                                 2.375876                            2.243154      -1.517775       2.134863                    0.990227       4.319299      13.215862       0.411507       1.301746      -0.703185       0.026932       0.035802       0.017335       0.048037       0.006183      -0.002212       0.010680      -0.003557       0.000234      -0.012954       0.000604       0.012350              2.406417       2.387527       0.604525       0.131838       2.581153       0.401844       2.250570          -0.000015
          495              H      -0.372178      -2.697157       9.308303       0.119990       1.341918 0.10913954E+02  0.11780051E+03                                 2.107864                            1.999596      -1.669971       2.051273                    0.990295       4.580426      14.220823       0.413055       1.373832      -0.684613       0.006548      -0.024679      -0.041125       0.048406       0.006780      -0.007858       0.013484       0.005021       0.039413      -0.020919       0.000607       0.020312              2.151349       1.943152      -0.079359      -0.243016       2.110715       0.601675       2.400179          -0.000016
          496              H      -2.372644      -3.056045      10.685765       0.098465       1.646616 0.13473400E+02  0.15115496E+03                                 2.318967                            2.151843      -1.486737       2.148636                    0.991395       4.336525      13.111314       0.423629       1.288769      -0.705470      -0.036917      -0.046253      -0.013154       0.060624       0.015418      -0.005507       0.007489      -0.002842      -0.021592      -0.018986      -0.000236       0.019222              2.390855       2.534632       0.802256       0.150433       2.633551       0.302563       2.004384          -0.000051
          497              H       1.931766       6.091118      11.795417       0.099236       1.482586 0.11635731E+02  0.12733099E+03                                 2.233747                            2.048521      -1.780997       2.007694                    0.989524       4.673480      14.502870       0.413854       1.352441      -0.688853      -0.006930       0.003740       0.059748       0.060265       0.003098      -0.000230       0.006956       0.028811       0.040753      -0.022850       0.007908       0.014942              2.356285       1.943466      -0.003731      -0.327656       1.819093       0.131663       3.306297          -0.000006
          498              H       4.248643       6.033134      10.954277       0.124104       1.624748 0.13805034E+02  0.15619376E+03                                 2.319954                            2.198272      -1.619641       2.101841                    0.990187       4.316910      13.210461       0.412404       1.312674      -0.700555       0.034778       0.006129       0.036741       0.050961       0.000146       0.010631       0.008674       0.023681       0.018252      -0.018513      -0.000704       0.019216              2.355210       2.632043       0.234598       0.469869       1.897860       0.126811       2.535725          -0.000017
          499              H       2.706681       5.433741       6.969565       0.119382       1.716670 0.14371267E+02  0.16265470E+03                                 2.335528                            2.189550      -1.357347       2.211455                    0.994502       4.112371      12.193504       0.432602       1.250967      -0.715960       0.003701      -0.000109      -0.046103       0.046252       0.001260       0.003913       0.004549       0.029473       0.051628      -0.023868       0.004890       0.018978              2.386175       2.038618      -0.002112      -0.254657       1.966987       0.274275       3.152920           0.000007
          500              H       0.436889       5.359613       7.916109       0.087215       2.284094 0.20015807E+02  0.24596123E+03                                 2.787550                            2.551927      -1.698745       2.024079                    0.993025       4.781351      14.744818       0.408524       1.220098      -0.720857      -0.035965      -0.009382      -0.041620       0.055801       0.001862       0.000101       0.002396       0.007644       0.070942      -0.016209      -0.007585       0.023794              2.864678       3.424978       0.242035       0.752976       2.498108       0.296469       2.670948           0.000005
          501              H      -1.307840       8.694820      14.500356       0.098799       1.483672 0.11638760E+02  0.12736455E+03                                 2.234087                            2.048144      -1.780565       2.007622                    0.989611       4.676640      14.509766       0.414113       1.351592      -0.689004       0.005213      -0.006027      -0.059679       0.060208      -0.003195      -0.006995      -0.001225      -0.028799       0.040388      -0.022864       0.007990       0.014874              2.357453       1.826123      -0.030104      -0.203651       1.937656       0.288621       3.308579          -0.000006
          502              H      -1.866502      10.944904      15.338514       0.124760       1.621403 0.13766317E+02  0.15562311E+03                                 2.315932                            2.194636      -1.610443       2.106129                    0.990158       4.305229      13.162674       0.412963       1.312014      -0.700748      -0.001518       0.034938      -0.036589       0.050614      -0.004753      -0.006152      -0.012242      -0.021773       0.017998      -0.018465      -0.000772       0.019237              2.351429       1.830045       0.058176      -0.024048       2.689032      -0.484274       2.535210          -0.000017
          503              H       6.692599      20.294792       1.785755       0.118735       1.721443 0.14415077E+02  0.16323402E+03                                 2.337325                            2.190915      -1.351198       2.213135                    0.994476       4.115388      12.195633       0.433159       1.248721      -0.716461      -0.001233       0.003532       0.046442       0.046592      -0.004945      -0.003548      -0.004684      -0.028133       0.051851      -0.024003       0.005017       0.018986              2.388234       1.973995      -0.017176      -0.326775       2.038548       0.189041       3.152160           0.000007
          504              H       7.113312      18.062279       0.842016       0.086672       2.288609 0.20046336E+02  0.24643839E+03                                 2.791209                            2.553730      -1.704038       2.021402                    0.993018       4.788340      14.771017       0.408401       1.219962      -0.720854      -0.001317      -0.037173       0.041770       0.055931       0.000185      -0.002436      -0.000486      -0.008381       0.070962      -0.016170      -0.007641       0.023811              2.869817       2.443749       0.028024      -0.130437       3.489357      -0.803906       2.676344           0.000005
          505              H      10.448108       8.203708       2.333653       0.059495       1.886298 0.15467029E+02  0.18143813E+03                                 2.567105                            2.315001      -1.934053       1.891476                    0.991863       5.463941      17.460294       0.401844       1.299351      -0.696942       0.042446      -0.032062      -0.000621       0.053198      -0.009373      -0.010282      -0.015449       0.017059      -0.007052      -0.025870       0.010252       0.015618              2.737757       3.060481      -0.897240       0.277182       2.966338      -0.388675       2.186451          -0.000002
          506              H      10.744220       9.804541       0.481077       0.124618       1.635743 0.13846498E+02  0.15660329E+03                                 2.324979                            2.198047      -1.597654       2.114522                    0.989828       4.265899      13.003772       0.413885       1.308475      -0.701909       0.044073      -0.003505      -0.022351       0.049541      -0.002743      -0.010350      -0.007766       0.026044      -0.004983      -0.018133      -0.000932       0.019066              2.367105       2.942433      -0.020286      -0.475196       2.069441      -0.120527       2.089441          -0.000027
          507              H       6.750763      11.269857       1.216811       0.119618       1.716336 0.14372153E+02  0.16277947E+03                                 2.339836                            2.192728      -1.428761       2.179750                    0.994104       4.134410      12.290834       0.431072       1.254524      -0.714959      -0.034315       0.031445      -0.003679       0.046689      -0.012288      -0.008579      -0.011504       0.017902      -0.021988      -0.023792       0.004629       0.019163              2.393827       2.728812      -0.558868       0.274527       2.430338      -0.277017       2.022331          -0.000007
          508              H       6.494537       9.548113       2.963630       0.086272       2.364336 0.20885400E+02  0.25915913E+03                                 2.849824                            2.606242      -1.692636       2.027190                    0.992634       4.786125      14.788458       0.404729       1.219601      -0.721574      -0.050130       0.005799       0.022256       0.055154      -0.017536      -0.000333      -0.003728       0.010634      -0.036344      -0.015432      -0.009055       0.024487              2.929085       3.654256       0.326672      -0.642321       2.265793      -0.110020       2.867205           0.000001
          509              H      12.587838       6.482952       6.428331       0.059672       1.887322 0.15481765E+02  0.18165789E+03                                 2.568175                            2.316228      -1.937646       1.890134                    0.991838       5.465087      17.467358       0.401697       1.299491      -0.696909      -0.040340       0.034679       0.000531       0.053200      -0.012114       0.012908       0.013520      -0.007523      -0.006644      -0.025993       0.010297       0.015696              2.738272       3.348310      -0.834671       0.438869       2.679540      -0.188508       2.186967          -0.000001
          510              H      14.085575       7.112985       8.283362       0.125082       1.627849 0.13769600E+02  0.15552155E+03                                 2.318142                            2.192522      -1.594114       2.116792                    0.989874       4.255622      12.964875       0.414228       1.309175      -0.701794      -0.012966       0.042333       0.022222       0.049538      -0.007900       0.005335       0.011873      -0.021360      -0.004902      -0.018128      -0.001008       0.019136              2.359329       2.112183      -0.199301       0.015069       2.880700       0.488761       2.085105          -0.000027
          511              H      16.375367       3.528818       7.544121       0.118841       1.722049 0.14425153E+02  0.16350895E+03                                 2.343203                            2.195260      -1.421201       2.181688                    0.994131       4.142873      12.315641       0.431323       1.252802      -0.715297       0.038369      -0.026630       0.003635       0.046846      -0.014929       0.009479       0.010942      -0.006052      -0.022441      -0.023953       0.004677       0.019276              2.397283       2.679851      -0.571379       0.330082       2.487402      -0.209412       2.024596          -0.000007
          512              H      14.750784       2.911415       5.795197       0.086629       2.354849 0.20781592E+02  0.25759246E+03                                 2.844178                            2.601216      -1.693748       2.027363                    0.992693       4.780063      14.769703       0.404712       1.220971      -0.721253       0.016192      -0.047558      -0.022503       0.055048      -0.018301       0.003592       0.001016       0.005094      -0.036703      -0.015474      -0.009234       0.024708              2.923372       2.188227       0.004359      -0.030883       3.718990       0.647945       2.862898           0.000001
          513              H      -6.818296      15.170962       5.808526       0.103192       1.388496 0.10688109E+02  0.11417398E+03                                 2.128442                            1.957754      -1.556502       2.118479                    0.990246       4.374295      13.286121       0.426377       1.344765      -0.691824       0.028467      -0.043581      -0.028531       0.059361       0.000058      -0.012175       0.004405      -0.015495      -0.008413      -0.017208       0.005217       0.011991              2.241469       2.022041      -0.351712      -0.275993       2.397495       0.532183       2.304870           0.000072
          514              H      14.083261      14.555207       7.613748       0.113367       1.376082 0.10837351E+02  0.11635285E+03                                 2.123149                            1.976803      -1.669806       2.066119                    0.990519       4.441124      13.592668       0.421908       1.352181      -0.689789      -0.007041      -0.044328       0.002848       0.044974       0.002184      -0.009807       0.002543      -0.017762      -0.018227      -0.016165       0.003842       0.012323              2.202785       1.835515       0.346344      -0.128723       2.920184      -0.076466       1.852655          -0.000030
          515              H      -3.803800      -3.233733       8.692357       0.112024       1.409817 0.11208807E+02  0.12106717E+03                                 2.136732                            1.995047      -1.672000       2.061265                    0.991022       4.435557      13.509838       0.425854       1.331614      -0.694107      -0.014063       0.033663       0.027258       0.045541      -0.002907      -0.011367       0.008589      -0.016982       0.002941      -0.016649      -0.000414       0.017063              2.207971       1.927908      -0.189214      -0.320669       2.527426       0.562372       2.168580          -0.000041
          516              H      -2.250327      -2.719999       6.876436       0.082347       1.620825 0.12755379E+02  0.14248747E+03                                 2.346780                            2.124650      -1.747442       2.006922                    0.990931       4.827252      15.018059       0.413152       1.327127      -0.693761       0.018843       0.051907      -0.003542       0.055335       0.006383      -0.007823       0.004275      -0.011586      -0.031338      -0.016492       0.002621       0.013870              2.469228       1.994371       0.532511      -0.172810       3.507040      -0.164433       1.906271          -0.000006
          517              H      -4.224029      13.090768       2.970821       0.101861       1.395223 0.10749083E+02  0.11494755E+03                                 2.131897                            1.960690      -1.547241       2.121329                    0.990211       4.381004      13.298011       0.427071       1.341151      -0.692538      -0.049212       0.018434       0.029219       0.060128       0.003388      -0.006955       0.010972       0.013830      -0.008519      -0.017245       0.005301       0.011945              2.245265       2.528849      -0.237723      -0.582035       1.893693       0.154015       2.313253           0.000074
          518              H      18.011473      11.403727       1.164371       0.113518       1.376459 0.10835013E+02  0.11629810E+03                                 2.121533                            1.974945      -1.658680       2.070137                    0.990491       4.440342      13.579627       0.422718       1.349932      -0.690215      -0.041681      -0.016245      -0.002823       0.044824       0.005984      -0.004559       0.008987       0.014178      -0.018073      -0.016177       0.003778       0.012399              2.201701       2.720229       0.544918       0.046496       2.032861       0.141477       1.852014          -0.000031
          519              H      -0.356959      12.073074       0.075766       0.112837       1.403837 0.11153984E+02  0.12036331E+03                                 2.133263                            1.992176      -1.675871       2.060163                    0.990978       4.432717      13.508073       0.425388       1.334310      -0.693549       0.035477      -0.006226      -0.026951       0.044986       0.000962      -0.010901       0.009317       0.017647       0.003325      -0.016688      -0.000400       0.017088              2.204391       2.572965      -0.041967      -0.617188       1.871973       0.189337       2.168234          -0.000041
          520              H      -0.188957      13.697848       1.893966       0.081568       1.620249 0.12740222E+02  0.14227719E+03                                 2.346358                            2.123434      -1.746502       2.007163                    0.991002       4.828804      15.021185       0.413253       1.327186      -0.693747       0.046727       0.029936       0.003454       0.055601       0.008266      -0.005749       0.006666       0.004984      -0.031525      -0.016428       0.002520       0.013908              2.469721       3.213156       0.803820       0.121551       2.290953       0.203979       1.905054          -0.000006
          521              H       9.490956      -6.959346      11.506034       0.101946       1.399151 0.10787693E+02  0.11545934E+03                                 2.135870                            1.964234      -1.552270       2.119411                    0.990216       4.381087      13.302250       0.426694       1.341187      -0.692560       0.012659      -0.030631       0.049827       0.059843       0.003844       0.005192      -0.013500       0.006283      -0.001387      -0.017201       0.005119       0.012082              2.250183       1.923422      -0.253415       0.274857       2.304061      -0.546073       2.523067           0.000086
          522              H       2.306128      14.954399      10.646655       0.115237       1.367741 0.10814085E+02  0.11603133E+03                                 2.113992                            1.974835      -1.601710       2.096691                    0.990731       4.422749      13.528680       0.422102       1.352394      -0.689818      -0.026468      -0.029093       0.021970       0.045051       0.007419       0.002446      -0.012010       0.004757      -0.004340      -0.016160       0.004002       0.012158              2.185535       2.329972       0.481289      -0.226490       2.306338      -0.385996       1.920294          -0.000038
          523              H       8.223169      -3.886498       7.856830       0.112259       1.407514 0.11180316E+02  0.12063670E+03                                 2.131847                            1.990664      -1.663808       2.065215                    0.991206       4.417892      13.432481       0.427078       1.329148      -0.694693      -0.010193       0.030710      -0.031346       0.045051      -0.000864       0.005239      -0.015998       0.000959       0.001144      -0.016708      -0.000313       0.017020              2.201771       1.915291      -0.087257       0.274444       2.359986      -0.630665       2.330036          -0.000041
          524              H      10.499724      -3.938113       8.736904       0.082691       1.611710 0.12672145E+02  0.14128532E+03                                 2.336785                            2.117127      -1.732497       2.014965                    0.990790       4.796865      14.895078       0.414175       1.326402      -0.694057       0.035156       0.039360      -0.018217       0.055830       0.011620       0.004318      -0.008999      -0.002241      -0.006681      -0.016679       0.002774       0.013905              2.455757       2.704708       0.790315      -0.353240       2.607701      -0.503117       2.054863          -0.000004
          525              H      11.679516      -8.686801      14.811662       0.100746       1.408354 0.10882393E+02  0.11672673E+03                                 2.144566                            1.972175      -1.559749       2.115024                    0.990166       4.399699      13.372953       0.426052       1.340287      -0.692682      -0.032628       0.006118      -0.050048       0.060057       0.001918       0.014309      -0.002100      -0.009438      -0.000835      -0.017259       0.005202       0.012057              2.260129       2.391157      -0.153351       0.592022       1.848911      -0.158992       2.540318           0.000085
          526              H       7.265006      10.987843      15.645961       0.116926       1.354042 0.10712661E+02  0.11472156E+03                                 2.103996                            1.968811      -1.607764       2.096022                    0.990475       4.410075      13.495706       0.421518       1.356881      -0.688953      -0.022491      -0.031438      -0.022436       0.044694       0.005191       0.012084       0.000366      -0.010347      -0.004139      -0.015749       0.003967       0.011782              2.173031       2.088017       0.415061       0.329727       2.503186       0.306826       1.927890          -0.000040
          527              H       1.263860       1.752713       0.964258       0.115343       1.404571 0.11188211E+02  0.12078556E+03                                 2.130349                            1.992895      -1.676862       2.060851                    0.990971       4.418767      13.454092       0.426199       1.331188      -0.694183       0.032993      -0.002484       0.032501       0.046379      -0.001123       0.016380      -0.002289      -0.001328       0.001818      -0.016615       0.000031       0.016583              2.197873       2.354263       0.005829       0.663029       1.900538      -0.135395       2.338818          -0.000041
          528              H       0.711217       3.956234       0.054544       0.082734       1.614048 0.12731497E+02  0.14214132E+03                                 2.339920                            2.122467      -1.739165       2.011046                    0.990881       4.817075      14.977822       0.413458       1.326886      -0.693855       0.030358       0.042988       0.017829       0.055565       0.010859       0.009614      -0.002178      -0.007709      -0.005494      -0.016472       0.002854       0.013618              2.456541       2.271735       0.687217       0.408096       3.044527       0.447458       2.053360          -0.000004
          529              H       7.035498       4.019929       6.103170       0.104031       1.391699 0.10715353E+02  0.11445371E+03                                 2.128149                            1.958005      -1.540459       2.128373                    0.990300       4.335030      13.134633       0.427396       1.341690      -0.692729       0.012636      -0.033065      -0.048999       0.060448       0.003591      -0.004889       0.013762       0.005688      -0.004215      -0.017263       0.005133       0.012130              2.239058       1.907807      -0.264573      -0.270026       2.366731       0.551979       2.442635           0.000061
          530              H       4.706484       4.010704       6.971318       0.114572       1.380808 0.10856010E+02  0.11650964E+03                                 2.123040                            1.974783      -1.593293       2.100081                    0.990831       4.408664      13.455435       0.423657       1.347100      -0.690994      -0.026028      -0.029253      -0.021048       0.044455       0.007712      -0.002846       0.012523       0.002899      -0.004890      -0.016631       0.003730       0.012901              2.203026       2.369660       0.524621       0.223225       2.364127       0.371773       1.875292          -0.000037
          531              H       5.779318       7.250918       9.619083       0.111609       1.382782 0.10948983E+02  0.11776970E+03                                 2.120719                            1.979973      -1.698769       2.048142                    0.990866       4.475545      13.679142       0.424102       1.342691      -0.691493      -0.011009       0.031495       0.030665       0.045315      -0.000880      -0.006152       0.016119       0.000988      -0.001851      -0.017335       0.000088       0.017247              2.194148       1.898756      -0.092754      -0.248316       2.404437       0.634284       2.279250          -0.000032
          532              H       8.052173       7.166686       8.724101       0.083179       1.580888 0.12354626E+02  0.13700981E+03                                 2.315425                            2.096535      -1.738878       2.012957                    0.990937       4.794455      14.895931       0.413979       1.334154      -0.692360       0.035383       0.040196       0.015468       0.055740       0.011643      -0.004596       0.008224      -0.002913      -0.008685      -0.016319       0.002417       0.013902              2.438109       2.675587       0.798030       0.322288       2.614006       0.484769       2.024734           0.000003
          533              H       9.240492       2.252720       2.653728       0.104324       1.393317 0.10732249E+02  0.11467412E+03                                 2.129143                            1.959034      -1.539918       2.128263                    0.990288       4.337262      13.141726       0.427471       1.340987      -0.692852      -0.034920       0.005569       0.048810       0.060273       0.002135      -0.014559       0.001830      -0.008426      -0.004215      -0.017409       0.005267       0.012142              2.240281       2.453614      -0.142877      -0.597388       1.819197       0.145914       2.448032           0.000061
          534              H       9.732364      -0.023391       1.784878       0.114434       1.382569 0.10873301E+02  0.11673459E+03                                 2.124264                            1.975920      -1.592371       2.100213                    0.990831       4.410138      13.459541       0.423701       1.346507      -0.691112      -0.023299      -0.031850       0.021232       0.044811       0.006312      -0.012751       0.000164      -0.009460      -0.005148      -0.016640       0.003918       0.012722              2.204199       2.144903       0.472196      -0.314665       2.590875      -0.297956       1.876820          -0.000037
          535              H       3.841312      -9.258958      16.670727       0.112656       1.376904 0.10891421E+02  0.11701223E+03                                 2.116821                            1.976526      -1.686617       2.054654                    0.991036       4.459595      13.628414       0.423846       1.345091      -0.691090       0.032747      -0.003757      -0.030455       0.044878      -0.001033      -0.017031       0.002552       0.000087      -0.002309      -0.017283       0.000038       0.017246              2.190190       2.413911       0.021737      -0.670908       1.880340       0.106583       2.276318          -0.000031
          536              H      12.089022       3.924166       0.027535       0.083101       1.581497 0.12359627E+02  0.13707419E+03                                 2.315827                            2.096849      -1.739879       2.012845                    0.990917       4.792529      14.888680       0.413995       1.334014      -0.692403       0.031544       0.043157      -0.015525       0.055665       0.011218      -0.008991       0.002579      -0.007207      -0.008571      -0.016263       0.002296       0.013967              2.438516       2.281502       0.710589      -0.403726       3.009953      -0.419517       2.024093           0.000003
          537              H      -1.588516       2.052521      14.518245       0.073936       1.734579 0.14002557E+02  0.15982338E+03                                 2.429703                            2.208069      -1.748241       1.995840                    0.991176       4.978248      15.563997       0.410983       1.305717      -0.697838      -0.046205       0.007534      -0.026029       0.053565       0.006052       0.003286      -0.007239       0.015587      -0.016915      -0.014298       0.001573       0.012725              2.577389       2.805631      -0.223803       0.779185       2.144248      -0.184754       2.782289           0.000081
          538              H      -1.893042       0.363063      16.306806       0.115275       1.362149 0.10661932E+02  0.11384139E+03                                 2.101258                            1.955485      -1.552667       2.120029                    0.991166       4.351047      13.218824       0.426518       1.344945      -0.691699      -0.041900      -0.016992      -0.000288       0.045215       0.006627       0.006635      -0.008503       0.013181      -0.019561      -0.016847       0.003660       0.013187              2.180120       2.654600       0.583143      -0.002261       2.042029      -0.107695       1.843730          -0.000056
          539              H      10.947747      12.179379       0.108036       0.112247       1.372786 0.10859663E+02  0.11668293E+03                                 2.117672                            1.977146      -1.712016       2.042814                    0.990804       4.493767      13.770908       0.422301       1.349872      -0.689903       0.034021      -0.005741       0.029796       0.045587       0.002169       0.012185      -0.009378       0.016106       0.005396      -0.017430      -0.000261       0.017691              2.192611       2.505549      -0.003775       0.638689       1.848461      -0.156658       2.223823          -0.000043
          540              H       2.330180       2.853322      15.843794       0.077862       1.638327 0.12851653E+02  0.14386476E+03                                 2.360320                            2.129462      -1.753204       1.997621                    0.991352       4.907436      15.294568       0.413522       1.323160      -0.694128       0.043878       0.029858      -0.000397       0.053074       0.008923       0.006700      -0.004504       0.004226      -0.023784      -0.014505       0.001039       0.013466              2.491516       3.240946       0.875817      -0.018780       2.354312      -0.133128       1.879290           0.000002
          541              H      -4.491879       4.372998      11.778404       0.074105       1.734695 0.14004283E+02  0.15986001E+03                                 2.430643                            2.208816      -1.750633       1.994951                    0.991125       4.979057      15.571170       0.410712       1.306440      -0.697690       0.017517      -0.043771       0.025694       0.053693       0.002209       0.007751      -0.001680      -0.018828      -0.016289      -0.014133       0.001707       0.012426              2.578179       2.270499      -0.345199       0.348413       2.685380      -0.720804       2.778658           0.000082
          542              H      -6.077126       3.712985       9.989844       0.114956       1.362377 0.10664347E+02  0.11385141E+03                                 2.099961                            1.954553      -1.548990       2.121463                    0.991371       4.347803      13.199640       0.427081       1.343359      -0.692038      -0.007704      -0.044577      -0.000154       0.045238       0.003141       0.009652      -0.004638      -0.017833      -0.019140      -0.016767       0.003513       0.013254              2.178484       1.823113       0.398145       0.105407       2.870920       0.027013       1.841420          -0.000056
          543              H      -6.137608       7.823075       8.661138       0.111746       1.376988 0.10896203E+02  0.11714360E+03                                 2.119710                            1.978690      -1.701077       2.046709                    0.990846       4.494894      13.766738       0.422816       1.347447      -0.690392      -0.012980       0.032155      -0.030013       0.045860      -0.001485       0.011768      -0.009865      -0.016441       0.005401      -0.017395      -0.000307       0.017701              2.194660       1.883259      -0.143515       0.292667       2.478276      -0.589595       2.222445          -0.000043
          544              H      -4.565149       8.375575      10.464256       0.077469       1.640241 0.12863606E+02  0.14401687E+03                                 2.361376                            2.129861      -1.751060       1.998642                    0.991403       4.905801      15.285183       0.413699       1.322425      -0.694297       0.019857       0.049417       0.000474       0.053259       0.007074       0.005935      -0.005548      -0.011753      -0.023621      -0.014539       0.001062       0.013477              2.492879       2.025083       0.606641       0.127802       3.572842       0.051113       1.880712           0.000002
          545              H      15.027891      -4.528390      11.065821       0.058213       1.884599 0.15404092E+02  0.18052350E+03                                 2.565419                            2.309827      -1.924205       1.893945                    0.992066       5.475409      17.490854       0.402397       1.298835      -0.696981      -0.041093       0.034196      -0.001016       0.053470      -0.012662      -0.012002      -0.013183      -0.007253      -0.003805      -0.025403       0.009778       0.015625              2.742062       3.358297      -0.851765      -0.409718       2.698517       0.165327       2.169374          -0.000016
          546              H      16.502022      -3.957441       9.176064       0.122594       1.659678 0.14133318E+02  0.16063310E+03                                 2.344114                            2.217837      -1.607301       2.107378                    0.989915       4.302316      13.137491       0.412923       1.305107      -0.702517      -0.013851       0.040776      -0.023975       0.049288      -0.008319      -0.004848      -0.011828      -0.021078      -0.001119      -0.018074      -0.000902       0.018976              2.383879       2.156021      -0.221856      -0.017133       2.855677      -0.511385       2.139939          -0.000028
          547              H      -8.504365      14.486240      10.046317       0.116756       1.729795 0.14509735E+02  0.16458281E+03                                 2.344479                            2.197462      -1.412516       2.185130                    0.994242       4.135013      12.266015       0.432680       1.247999      -0.716530       0.038986      -0.026347      -0.002587       0.047125      -0.015737      -0.008059      -0.012042      -0.004025      -0.018387      -0.023987       0.004357       0.019630              2.398404       2.700500      -0.572788      -0.321046       2.476857       0.196058       2.017856           0.000013
          548              H     -10.108164      13.924406      11.833475       0.084967       2.342747 0.20692283E+02  0.25610446E+03                                 2.830980                            2.593146      -1.668537       2.037544                    0.992993       4.764531      14.691090       0.406089       1.218643      -0.721892       0.017356      -0.046845       0.024581       0.055677      -0.019144      -0.002662      -0.001491       0.005709      -0.035116      -0.015618      -0.009620       0.025238              2.905591       2.174456      -0.016505       0.049865       3.601973      -0.669578       2.940343           0.000011
          549              H      12.840667      -2.766781      15.241527       0.059044       1.886999 0.15428892E+02  0.18093019E+03                                 2.569576                            2.313107      -1.935937       1.889188                    0.992129       5.484481      17.539175       0.401645       1.300433      -0.696600       0.041966      -0.032316       0.001041       0.052977      -0.009714       0.010262       0.014644       0.016637      -0.003584      -0.025219       0.009891       0.015328              2.747279       3.091484      -0.912469      -0.252309       2.975506       0.367483       2.174848          -0.000017
          550              H      -9.409446      -1.202408      17.129179       0.122491       1.654853 0.14074596E+02  0.15979145E+03                                 2.338452                            2.212221      -1.598382       2.110641                    0.989916       4.301831      13.126751       0.413748       1.303924      -0.702711       0.042714      -0.004844       0.024171       0.049318      -0.002993       0.010446       0.007312       0.026115      -0.001761      -0.018004      -0.000958       0.018962              2.378937       2.913310      -0.052919       0.491848       2.091099       0.127042       2.132404          -0.000029
          551              H       9.139684       0.323968      16.267871       0.117968       1.726234 0.14471819E+02  0.16409312E+03                                 2.343884                            2.196572      -1.416048       2.184055                    0.994199       4.133832      12.271943       0.432056       1.250257      -0.715998      -0.033670       0.032065       0.002624       0.046570      -0.013346       0.009829       0.010393       0.017326      -0.018649      -0.023843       0.004148       0.019695              2.398613       2.724694      -0.568219      -0.261032       2.453336       0.271172       2.017809           0.000013
          552              H       8.931489      -1.366258      14.483695       0.085512       2.349028 0.20770603E+02  0.25732174E+03                                 2.836673                            2.598656      -1.678710       2.033896                    0.992984       4.766270      14.704474       0.405508       1.219213      -0.721794      -0.049474       0.006855      -0.024382       0.055580      -0.018603       0.000695       0.003061       0.010594      -0.035193      -0.015610      -0.009643       0.025254              2.911444       3.551520       0.286883       0.665377       2.240718       0.095665       2.942094           0.000011
          553              H      -0.534406      17.043049       5.806597       0.059121       1.874935 0.15354836E+02  0.17980283E+03                                 2.557649                            2.307115      -1.926551       1.894092                    0.991905       5.458587      17.430358       0.402374       1.299943      -0.696830       0.001751       0.001923      -0.052988       0.053051      -0.000111      -0.002801      -0.006087       0.036849       0.036254      -0.025462       0.009963       0.015499              2.728554       2.266652      -0.008715       0.406015       2.032581      -0.218851       3.886431          -0.000019
          554              H       1.792788      16.923126       6.598628       0.123020       1.642748 0.13946571E+02  0.15802724E+03                                 2.330475                            2.204848      -1.600614       2.110896                    0.989980       4.290935      13.094334       0.413543       1.307137      -0.702054       0.032746       0.004534      -0.036457       0.049214       0.000651      -0.010459      -0.007907       0.024535       0.018510      -0.018240      -0.000971       0.019212              2.369410       2.613396       0.226646      -0.465989       1.881182      -0.139664       2.613653          -0.000033
          555              H       5.165455      -5.711142      10.600003       0.114737       1.723375 0.14426867E+02  0.16359295E+03                                 2.343489                            2.194051      -1.437398       2.170957                    0.994113       4.185569      12.459869       0.431679       1.251274      -0.715255       0.005056      -0.000663       0.045876       0.046159      -0.000106      -0.003263      -0.004403       0.029665       0.055971      -0.024615       0.004780       0.019836              2.398971       2.072459       0.000647       0.262711       1.947761      -0.339974       3.176691           0.000011
          556              H       2.875412      -5.685005       9.697129       0.082980       2.280399 0.19881186E+02  0.24382619E+03                                 2.781979                            2.540751      -1.696940       2.024080                    0.992594       4.780756      14.714872       0.410161       1.217624      -0.721427      -0.035255      -0.006974       0.041929       0.055223       0.002335      -0.000971      -0.004467       0.006489       0.077484      -0.017280      -0.009059       0.026339              2.860366       3.377991       0.265355      -0.783674       2.484398      -0.356126       2.718707           0.000007
          557              H      -3.744328      19.630497       2.958544       0.058924       1.875662 0.15367019E+02  0.17998356E+03                                 2.558534                            2.308227      -1.932502       1.892005                    0.991873       5.459652      17.436353       0.402220       1.300166      -0.696791       0.002331       0.002341       0.052989       0.053092      -0.007754       0.005352       0.004020      -0.033668       0.035892      -0.025511       0.010004       0.015507              2.729093       2.055347      -0.059810       0.319943       2.251845      -0.340871       3.880086          -0.000019
          558              H       0.490718      -0.088075       2.164232       0.122912       1.637923 0.13860398E+02  0.15686293E+03                                 2.328018                            2.199421      -1.603870       2.109327                    0.989883       4.297902      13.122844       0.413513       1.308798      -0.701584      -0.001953       0.033219       0.036371       0.049297      -0.003948       0.005462       0.012064      -0.022760       0.018841      -0.017953      -0.001430       0.019383              2.369449       1.818960       0.061684       0.048154       2.688226       0.484733       2.601161          -0.000033
          559              H       8.916383       9.286965      15.713308       0.114880       1.714776 0.14325450E+02  0.16218352E+03                                 2.336868                            2.187059      -1.434059       2.172458                    0.994131       4.182253      12.446779       0.432080       1.252114      -0.715016      -0.002342       0.005009      -0.045606       0.045940      -0.006518       0.003727       0.003877      -0.026223       0.056252      -0.024492       0.004689       0.019803              2.393040       1.951319      -0.026237       0.406306       2.062288      -0.176281       3.165515           0.000011
          560              H       9.446972       7.059064      16.617410       0.082767       2.269832 0.19749648E+02  0.24181333E+03                                 2.771084                            2.530115      -1.707745       2.018744                    0.992275       4.787811      14.724818       0.411560       1.215493      -0.721737       0.000296      -0.036169      -0.041602       0.055128       0.001091       0.004525       0.002249      -0.008489       0.077983      -0.017792      -0.008827       0.026619              2.849614       2.397365       0.072114       0.194516       3.442096       0.841567       2.709382           0.000007
[truncated: 7,794 more chars]
