# Supplementary material for: A collection of forcefield precursors for metal–organic frameworks
Source: RSC Adv. 2019 Nov 13;9(63):36492–507. doi: 10.1039/c9ra07327b (PMC9075174; doi:10.1039/c9ra07327b)
Supplement: RA-009-C9RA07327B-s4358 [file RA-009-C9RA07327B-s4358.xyz]

   37
jmolscript: load "" {1 1 1} spacegroup "x,y,z" unitcell [{      9.363000     0.000000     0.000000 }, {     -0.526687     9.348175     0.000000 }, {     -0.526687    -0.557196     9.331554 }]
Zn     8.366501     6.161345     1.171670     1.099709
Zn     0.330438     8.398388     6.220227     1.099709
Zn     5.680957     0.651035     8.754211     1.099710
Zn    -0.056875     2.629634     8.159884     1.099709
Zn     7.979188     0.392591     3.111327     1.099711
Zn     2.628669     8.139944     0.577343     1.099709
Zn     0.000000     0.000000     0.000000     1.146149
P      0.304304     5.934612     8.150086     1.530496
P      7.752425     0.741567     6.409844     1.530493
P      5.908097     8.097589     1.122306     1.530497
P      8.005322     2.856367     1.181468     1.530497
P      0.557201     8.049412     2.921710     1.530496
P      2.401529     0.693390     8.209248     1.530497
O      0.622982     8.533841     4.354103    -0.695807
O      6.537875     6.707592     1.122586    -0.641660
O     -0.052867     6.660903     2.812530    -0.657866
O     -0.722844     6.696010     9.034811    -0.825898
O      3.796583     0.837875     8.778193    -0.695809
O      0.351876     6.568069     6.762577    -0.641659
O      2.409665     0.082813     6.816700    -0.657866
O      8.646646    -0.236828     7.222623    -0.825897
O      8.485284     4.280675     1.359607    -0.695809
O      6.329202     0.709029     6.959473    -0.641659
O      6.653330     2.788343     0.488973    -0.657864
O      6.726069     9.039313     0.194096    -0.825897
O      7.686644     0.257138     4.977451    -0.695807
O      1.771751     2.083387     8.208968    -0.641663
O      8.362493     2.130076     6.519024    -0.657863
O      9.032470     2.094969     0.296743    -0.825898
O      4.513043     7.953104     0.553361    -0.695808
O      7.957750     2.222910     2.568977    -0.641661
O      5.899961     8.708166     2.514854    -0.657864
O     -0.337020     9.027807     2.108931    -0.825898
O     -0.175658     4.510304     7.971947    -0.695808
O      1.980424     8.081950     2.372081    -0.641662
O      1.656296     6.002636     8.842581    -0.657863
O      1.583557    -0.248334     9.137458    -0.825898

The following XYZ coordinates are in angstroms. Other properties are in atomic units.
The sperically averaged electron density of each atom fit to a function of the form exp(a - br)
eigen_1, eigen_2 and eigen_3 are the three eigenvalues of traceless quadrupole moment tensor
  atom number  atomic symbol              X              Y              Z     net charge C6 coefficient C8 coefficient C10 coefficient fluctuating dipole atomic polarizability isotropic forcefield polarizability              a              b squared Pearson coefficient          <r^3>          <r^4>         wp_QDO          m_QDO          q_QDO       dipole_x       dipole_y       dipole_z         dipole            Qxy            Qxz            Qyz     Q(x^2-y^2)  Q(3z^2 - R^2)        eigen_1        eigen_2        eigen_3 static polarizability      alpha(xx)      alpha(xy)      alpha(xz)      alpha(yy)      alpha(yz)      alpha(zz) atomic spin moment
            1             Zn       8.366501       6.161345       1.171670       1.099709      76.587476 0.14835247E+04  0.44634746E+05                                15.030613                           12.837324       0.062228       1.924411                    0.998941      42.064497     112.387076       0.488700       0.416568      -1.130114      -0.016727      -0.050427       0.007540       0.053661      -0.001605       0.018547      -0.045911       0.038010       0.119924      -0.060751      -0.004923       0.065675             17.543869      13.781320       0.080580      -0.328795      26.264623       0.226672      12.585664           0.076126
            2             Zn       0.330438       8.398388       6.220227       1.099709      76.587361 0.14835221E+04  0.44634651E+05                                15.030606                           12.837319       0.062225       1.924410                    0.998941      42.064446     112.386941       0.488700       0.416568      -1.130114       0.011457      -0.016108      -0.049888       0.053662       0.021083      -0.040793      -0.002796       0.041667      -0.132528      -0.060751      -0.004923       0.065675             17.543861      12.648404      -0.396844      -0.591313      13.740185       0.027628      26.242993           0.076126
            3             Zn       5.680957       0.651035       8.754211       1.099710      76.587293 0.14835206E+04  0.44634600E+05                                15.030605                           12.837319       0.062217       1.924408                    0.998941      42.064412     112.386869       0.488699       0.416568      -1.130113      -0.049405       0.008691      -0.019053       0.053660      -0.046575      -0.006517       0.018277      -0.076624       0.002277      -0.060750      -0.004925       0.065675             17.543859      26.216057       0.197811       0.794380      12.627627      -0.387308      13.787891           0.076128
            4             Zn      -0.056875       2.629634       8.159884       1.099709      76.587346 0.14835216E+04  0.44634632E+05                                15.030605                           12.837317       0.062224       1.924410                    0.998941      42.064441     112.386929       0.488700       0.416568      -1.130114       0.016728       0.050426      -0.007540       0.053661      -0.001605       0.018547      -0.045911       0.038010       0.119924      -0.060751      -0.004924       0.065674             17.543859      13.781311       0.080579      -0.328794      26.264611       0.226671      12.585656           0.076128
            5             Zn       7.979188       0.392591       3.111327       1.099711      76.587300 0.14835206E+04  0.44634595E+05                                15.030601                           12.837315       0.062221       1.924409                    0.998941      42.064420     112.386868       0.488700       0.416568      -1.130114      -0.011456       0.016109       0.049887       0.053661       0.021084      -0.040793      -0.002796       0.041668      -0.132526      -0.060750      -0.004925       0.065675             17.543856      12.648402      -0.396845      -0.591315      13.740179       0.027631      26.242986           0.076126
            6             Zn       2.628669       8.139944       0.577343       1.099709      76.587526 0.14835260E+04  0.44634796E+05                                15.030620                           12.837330       0.062228       1.924411                    0.998941      42.064511     112.387125       0.488700       0.416568      -1.130114       0.049405      -0.008691       0.019054       0.053661      -0.046575      -0.006518       0.018277      -0.076623       0.002277      -0.060750      -0.004925       0.065675             17.543878      26.216092       0.197811       0.794382      12.627638      -0.387308      13.787904           0.076124
            7             Zn       0.000000       0.000000       0.000000       1.146149      69.619308 0.12862406E+04  0.37795318E+05                                15.809080                           13.250053      -0.140906       1.866659                    0.997817      42.260079     116.060771       0.407236       0.511852      -1.060540      -0.000000      -0.000000       0.000000       0.000000       0.038274       0.040628       0.042980      -0.004313       0.014577      -0.040765      -0.040764       0.081528             19.175903      19.399297      -1.864305      -1.978957      19.189210      -2.093597      18.939203           0.021569
            8              P       0.304304       5.934612       8.150086       1.530496      66.498606 0.10687459E+04  0.30981503E+05                                13.085839                           10.231817       0.512769       1.960253                    0.999852      45.021207     136.675709       0.575196       0.367335      -1.115124      -0.023698      -0.031762      -0.043882       0.059128      -0.064961      -0.000158       0.030688       0.114948      -0.035747      -0.090773      -0.003518       0.094291             15.384018      11.778209       1.417973      -0.224294      21.038445       0.191845      13.335400          -0.014796
            9              P       7.752425       0.741567       6.409844       1.530493      66.498657 0.10687467E+04  0.30981537E+05                                13.085854                           10.231827       0.512754       1.960248                    0.999852      45.021222     136.675831       0.575195       0.367335      -1.115124      -0.040510      -0.026019      -0.034320       0.059127      -0.000753       0.036422      -0.062905      -0.079473      -0.143167      -0.090771      -0.003519       0.094290             15.384038      13.369641      -0.218756      -0.346282      11.748519       1.384803      21.033953          -0.014799
           10              P       5.908097       8.097589       1.122306       1.530497      66.498597 0.10687452E+04  0.30981480E+05                                13.085837                           10.231813       0.512762       1.960251                    0.999852      45.021205     136.675701       0.575196       0.367335      -1.115124      -0.030379      -0.042287      -0.028019       0.059128       0.034826      -0.069052      -0.002470      -0.031993       0.167154      -0.090772      -0.003519       0.094291             15.384018      20.849879       0.088817       1.937815      13.355892      -0.130204      11.946284          -0.014796
           11              P       8.005322       2.856367       1.181468       1.530497      66.498627 0.10687463E+04  0.30981519E+05                                13.085842                           10.231820       0.512767       1.960252                    0.999852      45.021210     136.675717       0.575196       0.367335      -1.115124       0.023698       0.031762       0.043882       0.059128      -0.064961      -0.000158       0.030688       0.114946      -0.035748      -0.090772      -0.003519       0.094291             15.384021      11.778210       1.417973      -0.224295      21.038453       0.191847      13.335400          -0.014799
           12              P       0.557201       8.049412       2.921710       1.530496      66.498711 0.10687477E+04  0.30981574E+05                                13.085861                           10.231833       0.512759       1.960249                    0.999852      45.021256     136.675969       0.575195       0.367336      -1.115124       0.040511       0.026019       0.034320       0.059127      -0.000754       0.036423      -0.062905      -0.079474      -0.143165      -0.090772      -0.003520       0.094291             15.384046      13.369649      -0.218756      -0.346283      11.748525       1.384803      21.033964          -0.014798
           13              P       2.401529       0.693390       8.209248       1.530497      66.498576 0.10687449E+04  0.30981471E+05                                13.085839                           10.231815       0.512764       1.960251                    0.999852      45.021202     136.675723       0.575196       0.367335      -1.115124       0.030378       0.042287       0.028018       0.059127       0.034827      -0.069052      -0.002471      -0.031991       0.167153      -0.090772      -0.003520       0.094292             15.384019      20.849875       0.088818       1.937814      13.355896      -0.130205      11.946285          -0.014798
           14              O       0.622982       8.533841       4.354103      -0.695807      45.592550 0.57176702E+03  0.13865020E+05                                10.055757                            7.238640       0.430303       2.186977                    0.997754      28.025645      72.387996       0.734985       0.343658      -1.159231       0.065401       0.036018       0.043207       0.086263       0.031261       0.002278      -0.008897       0.003943      -0.088849      -0.033642      -0.012751       0.046393             12.977073       6.466911      -0.198308      -0.225391       6.339568       2.310695      26.124740           0.138583
           15              O       6.537875       6.707592       1.122586      -0.641660      30.544789 0.48072821E+03  0.11158938E+05                                 7.536910                            6.600760       0.541034       2.235966                    0.998055      26.978287      68.100745       0.776360       0.339875      -1.162840      -0.040535      -0.093504      -0.021179       0.104090       0.004055       0.013716       0.000588       0.004326       0.114326      -0.024541      -0.016835       0.041376              8.267989       9.593265      -3.929423       0.108838      10.495761      -0.096886       4.714940           0.200192
           16              O      -0.052867       6.660903       2.812530      -0.657866      29.741333 0.51385526E+03  0.12154947E+05                                 7.431795                            6.879405       0.506237       2.211292                    0.998456      27.743223      71.203972       0.749724       0.345376      -1.155642      -0.011461      -0.115192       0.069818       0.135186      -0.000417      -0.018906       0.007633       0.018768      -0.042003      -0.025067      -0.000872       0.025938              7.834430       5.985444       2.114748       1.314195      10.017278       1.823453       7.500570           0.197872
           17              O      -0.722844       6.696010       9.034811      -0.825898      49.320657 0.89566861E+03  0.24467478E+05                                10.690943                            9.241069      -0.266031       1.901760                    0.996688      32.698165      91.691975       0.627099       0.357543      -1.139885      -0.073294       0.031585      -0.028694       0.084812      -0.005679       0.028299       0.004843       0.038985       0.039627      -0.029886      -0.011467       0.041353             12.084727      10.735687      -2.378025      -3.843201      14.418964       1.456420      11.099530           0.057913
           18              O       3.796583       0.837875       8.778193      -0.695809      45.592595 0.57176784E+03  0.13865045E+05                                10.055764                            7.238645       0.430303       2.186976                    0.997754      28.025662      72.388049       0.734985       0.343658      -1.159231       0.037240       0.067602       0.038529       0.086264      -0.002130      -0.013105       0.030653      -0.044992       0.034884      -0.033642      -0.012752       0.046393             12.977083      25.742337       0.872830       3.477866       6.504081      -0.015778       6.684830           0.138578
           19              O       0.351876       6.568069       6.762577      -0.641659      30.544737 0.48072729E+03  0.11158911E+05                                 7.536902                            6.600755       0.541028       2.235965                    0.998055      26.978256      68.100648       0.776360       0.339875      -1.162840      -0.013262      -0.041346      -0.094601       0.104090       0.016437       0.003833       0.005088       0.051349      -0.062805      -0.024539      -0.016834       0.041373              8.267979       4.723827       0.068506      -0.219172       9.616427      -3.934502      10.463685           0.200199
           20              O       2.409665       0.082813       6.816700      -0.657866      29.741333 0.51385529E+03  0.12154950E+05                                 7.431804                            6.879413       0.506229       2.211290                    0.998455      27.743185      71.203919       0.749722       0.345377      -1.155641       0.077084      -0.007136      -0.110826       0.135186      -0.020485       0.006962      -0.001154      -0.026823      -0.004552      -0.025067      -0.000874       0.025941              7.834441       7.155199       1.251714       1.534972       6.122783       2.279279      10.225340           0.197872
           21              O       8.646646      -0.236828       7.222623      -0.825897      49.320570 0.89566653E+03  0.24467406E+05                                10.690931                            9.241058      -0.266027       1.901761                    0.996688      32.698128      91.691840       0.627099       0.357543      -1.139885      -0.026356      -0.074894       0.029817       0.084810       0.028384       0.007359      -0.003573      -0.006815      -0.076141      -0.029885      -0.011468       0.041353             12.084713      11.352355      -3.659870       1.393007      10.321308      -2.528515      14.580477           0.057911
           22              O       8.485284       4.280675       1.359607      -0.695809      45.592602 0.57176809E+03  0.13865051E+05                                10.055761                            7.238644       0.430302       2.186976                    0.997754      28.025679      72.388080       0.734986       0.343657      -1.159232       0.032282       0.039118       0.069779       0.086263      -0.010833       0.030250      -0.001207       0.038989       0.060934      -0.033641      -0.012751       0.046393             12.977077       6.362248       2.327759      -0.065576      26.066138       1.076591       6.502844           0.138578
           23              O       6.329202       0.709029       6.959473      -0.641659      30.544710 0.48072696E+03  0.11158901E+05                                 7.536896                            6.600751       0.541039       2.235968                    0.998055      26.978254      68.100622       0.776361       0.339875      -1.162840      -0.091074      -0.018416      -0.046910       0.104087      -0.000409       0.003769       0.016878      -0.057942      -0.043867      -0.024541      -0.016836       0.041377              8.267971      10.934256       0.127036      -3.853135       4.718425      -0.161680       9.151233           0.200190
           24              O       6.653330       2.788343       0.488973      -0.657864      29.741234 0.51385302E+03  0.12154881E+05                                 7.431781                            6.879393       0.506232       2.211292                    0.998456      27.743162      71.203786       0.749725       0.345376      -1.155641      -0.114365       0.070761      -0.013730       0.135185       0.008757      -0.000948      -0.020116       0.009422       0.041930      -0.025067      -0.000872       0.025938              7.834416       9.766960       1.604781       2.427769       7.327718       1.479887       6.408570           0.197878
           25              O       6.726069       9.039313       0.194096      -0.825897      49.320613 0.89566726E+03  0.24467432E+05                                10.690939                            9.241064      -0.266032       1.901760                    0.996688      32.698140      91.691898       0.627099       0.357543      -1.139885       0.035657      -0.024388      -0.072985       0.084812       0.003705      -0.007625       0.028388      -0.035145       0.046576      -0.029885      -0.011467       0.041352             12.084724      14.674426       1.795850      -2.052727      11.544181      -3.691655      10.035563           0.057912
           26              O       7.686644       0.257138       4.977451      -0.695807      45.592572 0.57176729E+03  0.13865029E+05                                10.055765                            7.238645       0.430303       2.186976                    0.997754      28.025640      72.388013       0.734984       0.343658      -1.159231      -0.065401      -0.036018      -0.043206       0.086263       0.031264       0.002278      -0.008897       0.003947      -0.088853      -0.033643      -0.012753       0.046396             12.977085       6.466916      -0.198308      -0.225391       6.339573       2.310698      26.124767           0.138579
           27              O       1.771751       2.083387       8.208968      -0.641663      30.544806 0.48072856E+03  0.11158947E+05                                 7.536910                            6.600760       0.541031       2.235966                    0.998055      26.978305      68.100779       0.776361       0.339875      -1.162841       0.040534       0.093504       0.021177       0.104089       0.004055       0.013715       0.000587       0.004326       0.114314      -0.024539      -0.016833       0.041372              8.267988       9.593262      -3.929423       0.108838      10.495762      -0.096886       4.714940           0.200186
           28              O       8.362493       2.130076       6.519024      -0.657863      29.741244 0.51385336E+03  0.12154893E+05                                 7.431791                            6.879402       0.506235       2.211292                    0.998456      27.743132      71.203755       0.749723       0.345377      -1.155641       0.011462       0.115190      -0.069817       0.135184      -0.000420      -0.018910       0.007635       0.018776      -0.042009      -0.025071      -0.000875       0.025946              7.834427       5.985441       2.114747       1.314195      10.017274       1.823453       7.500566           0.197876
           29              O       9.032470       2.094969       0.296743      -0.825898      49.320635 0.89566814E+03  0.24467459E+05                                10.690935                            9.241062      -0.266025       1.901762                    0.996687      32.698164      91.691934       0.627099       0.357543      -1.139886       0.073294      -0.031585       0.028694       0.084811      -0.005678       0.028298       0.004843       0.038985       0.039626      -0.029885      -0.011467       0.041352             12.084717      10.735677      -2.378024      -3.843196      14.418954       1.456418      11.099520           0.057911
           30              O       4.513043       7.953104       0.553361      -0.695808      45.592642 0.57176828E+03  0.13865059E+05                                10.055773                            7.238650       0.430304       2.186976                    0.997754      28.025666      72.388082       0.734984       0.343658      -1.159231      -0.037239      -0.067603      -0.038530       0.086264      -0.002130      -0.013105       0.030653      -0.044994       0.034882      -0.033642      -0.012752       0.046394             12.977097      25.742369       0.872831       3.477871       6.504086      -0.015778       6.684836           0.138576
           31              O       7.957750       2.222910       2.568977      -0.641661      30.544725 0.48072714E+03  0.11158905E+05                                 7.536892                            6.600746       0.541033       2.235966                    0.998055      26.978290      68.100687       0.776362       0.339875      -1.162841       0.013262       0.041346       0.094600       0.104089       0.016436       0.003832       0.005088       0.051345      -0.062802      -0.024538      -0.016833       0.041370              8.267966       4.723821       0.068506      -0.219172       9.616412      -3.934493      10.463667           0.200193
           32              O       5.899961       8.708166       2.514854      -0.657864      29.741324 0.51385510E+03  0.12154945E+05                                 7.431804                            6.879413       0.506233       2.211291                    0.998456      27.743177      71.203902       0.749722       0.345377      -1.155641      -0.077084       0.007137       0.110826       0.135186      -0.020486       0.006963      -0.001156      -0.026827      -0.004553      -0.025069      -0.000875       0.025944              7.834441       7.155200       1.251714       1.534972       6.122783       2.279279      10.225340           0.197876
           33              O      -0.337020       9.027807       2.108931      -0.825898      49.320650 0.89566829E+03  0.24467467E+05                                10.690941                            9.241066      -0.266032       1.901760                    0.996687      32.698163      91.691961       0.627099       0.357543      -1.139885       0.026356       0.074894      -0.029818       0.084811       0.028383       0.007359      -0.003573      -0.006815      -0.076139      -0.029884      -0.011467       0.041351             12.084725      11.352367      -3.659875       1.393007      10.321318      -2.528517      14.580491           0.057910
           34              O      -0.175658       4.510304       7.971947      -0.695808      45.592584 0.57176780E+03  0.13865043E+05                                10.055762                            7.238644       0.430303       2.186976                    0.997754      28.025662      72.388047       0.734985       0.343658      -1.159231      -0.032282      -0.039118      -0.069779       0.086264      -0.010833       0.030250      -0.001208       0.038989       0.060935      -0.033641      -0.012752       0.046393             12.977080       6.362249       2.327760      -0.065576      26.066145       1.076591       6.502845           0.138578
           35              O       1.980424       8.081950       2.372081      -0.641662      30.544793 0.48072857E+03  0.11158945E+05                                 7.536898                            6.600752       0.541040       2.235968                    0.998055      26.978337      68.100812       0.776363       0.339874      -1.162841       0.091075       0.018414       0.046911       0.104088      -0.000411       0.003768       0.016875      -0.057932      -0.043859      -0.024538      -0.016832       0.041370              8.267974      10.934260       0.127036      -3.853136       4.718426      -0.161680       9.151235           0.200186
           36              O       1.656296       6.002636       8.842581      -0.657863      29.741239 0.51385313E+03  0.12154886E+05                                 7.431788                            6.879398       0.506229       2.211291                    0.998456      27.743141      71.203760       0.749723       0.345377      -1.155641       0.114366      -0.070762       0.013730       0.135187       0.008757      -0.000949      -0.020118       0.009423       0.041932      -0.025069      -0.000872       0.025941              7.834423       9.766970       1.604783       2.427773       7.327724       1.479889       6.408576           0.197883
           37              O       1.583557      -0.248334       9.137458      -0.825898      49.320692 0.89566905E+03  0.24467492E+05                                10.690944                            9.241068      -0.266026       1.901761                    0.996688      32.698183      91.692017       0.627099       0.357543      -1.139886      -0.035658       0.024389       0.072985       0.084812       0.003705      -0.007625       0.028387      -0.035145       0.046577      -0.029885      -0.011467       0.041351             12.084730      14.674432       1.795850      -2.052728      11.544188      -3.691659      10.035569           0.057913

******************************************************
Auxiliary information for the entire system
The total spin magnetic moment of the unit cell is   3.956885
The total net atomic charge of the unit cell is   -0.000002
Accuracy of reproducing the electrostatic potential in the unit cell:
  The inner radius (bohr) =    5.0000
  The outer radius (bohr) =   12.0000
  Valid grid points have density less than (e/(bohr^3)) =    0.0001
  The number of valid grid points were=        46324
  The rms potential error without charges in kcal/mol is=      2.73439
  The rms potential error with partial charges in kcal/mol is=      0.91016
  The RRMSE value at monopole order=      0.33286
  The rms potential error with partial charges and cloud penetration in kcal/mol is=      0.91111
  The RRMSE value at monopole order with cloud penetration is=      0.33321
  The rms potential error with partial charges and atomic dipoles in kcal/mol is=      0.46588
  The RRMSE value at dipole order=      0.17038
  The rms potential error with partial charges, atomic dipoles and cloud penetration in kcal/mol is=      0.44517
  The RRMSE value at dipole order with cloud penetration=      0.16280

******************************************************
The electron densities and ab initio electrostatic potential were computed in VASP using the PBE functional and
projector augmented wave method. See the main text of the journal article for a description of computational details.
The atomic charges, dipoles, and quadrupoles were computed with the DDEC6 method as described in
(a) T. A. Manz and N. Gabaldon Limas, RSC Adv. 6 (2016) 47771-47801 DOI: 10.1039/c6ra04656h
(b) N. Gabaldon Limas and T. A. Manz, RSC Adv. 8 (2018) 2678-2707 DOI: 10.1039/c7ra11829e.
For each atom in the material, the electron cloud parameters were fit to the spherically averaged atom-in-material
electron density using radial positions for which this density was between 10^-4 and 10^-2 electrons per cubic bohr.
The polarizabilities, dispersion coefficients, and quantum Drude oscillator (QDO) parameters were fit using the MCLF method.
The magnetic structure of the system was optimized in VASP from the default ferromagnetic initial guess using spin polarization.
The atomic spin moments (ASMs) were computed on this optimized magnetic structure using the DDEC6 partition as inputs
to the method of T. A. Manz and D. S. Sholl, J. Chem. Theory Comput. 7 (2011) 4146-4164 DOI: 10.1021/ct200539n.
The RMSE and RRMSE were computed using a uniform grid with Ewald summation.
